# Supplementary material for: A DNA damage-activated kinase phosphorylates a transcriptional repressor to control bacterial immune pathway expression
Source: EMBO J. 2026 Jun 9;45(14):5079–100. doi: 10.1038/s44318-026-00831-y (PMC13373217; doi:10.1038/s44318-026-00831-y)
Supplement: Supplementary file 4 — Dataset EV2 [file 44318_2026_831_MOESM4_ESM.xlsx]

## Sheet: Legend
Dataset EV2. Identified CapK and CapS proteins

## Sheet: Dataset EV2
Genome	Upstream R-M system?	CapK IMG ID	CapS IMG ID	Downstream system type	Note
Shewanella xiamenensis AS58	Yes	2859038877	2859038878	CBASS (unknown type)
Methylobacterium radiotolerans SB3		2733647633	2733647632	CBASS (unknown type)	truncated genome record
Azospirillum sp. TTI		2546910547	2546910546	CBASS Type I	CapKS embedded within a Type I CBASS system
Uncultured Acidobacteria Aci5 m_rhze4		2835705131	2835705130	CBASS Type I	CapKS embedded within a Type I CBASS system
Dankookia rubra JCM30602		2836995191	2836995192	CBASS Type I
Shewanella sp. UCD-KL12	Yes	2856008059	2856008060	CBASS Type I
Azospirillum sp. TSO5		2884870623	2884870622	CBASS Type I	CapKS embedded within a Type I CBASS system
Solemya elarraichensis gill symbiont Se-Cadez		2998927856	2998927855	CBASS Type I
Methylobacterium hispanicum DSM 16372		8069215570	8069215569	CBASS Type I
Vibrio harveyi CAIM 1792		2531867704	2531867703	CBASS Type II
Vibrio parahaemolyticus S172		2662856251	2662856252	CBASS Type II
Rhizobiales sp. GAS188		2694662712	2694662711	CBASS Type II
Vibrio parahaemolyticus sv. O4:KVII A2EZ743		2704932494	2704932495	CBASS Type II
Vibrio parahaemolyticus V05/313		2818941162	2818941161	CBASS Type II
Vibrio anguillarum MHK3		2908167530	2908167529	CBASS Type II
Vibrio sp. OPT41		8022500080	8022500079	CBASS Type II
Vibrio sp. OPT46		8022511750	8022511749	CBASS Type II
Shewanella sp. MR-7	Yes	638122447	638122448	CBASS Type IIB (E2)
Shewanella sp. W3-18-1		639815142	639815143	CBASS Type IIB (E2)
Vibrio cholerae TM 11079-80	Yes	645450152	not annotated	CBASS Type IIB (E2)
Arsukibacterium perlucidum DSM 18276		2521802461	2521802460	CBASS Type IIB (E2)
Alteromonas macleodii AltDE1	Yes	2521940039	2521940040	CBASS Type IIB (E2)
Tolumonas lignilytica BRL6-1	Yes	2522342767	2522342766	CBASS Type IIB (E2)
Psychromonas arctica DSM 14288		2528588100	2528588099	CBASS Type IIB (E2)
Vibrio cholerae O1 116063	Yes	2532661956	2532661955	CBASS Type IIB (E2)
Alcanivorax sp. 43B_GOM-46m	Yes	2546923857	2546923856	CBASS Type IIB (E2)
Vibrio cholerae O1 Amazonia	Yes	2547416397	2547416398	CBASS Type IIB (E2)
Vibrio ordalii FF-167	Yes	2551600765	2551600766	CBASS Type IIB (E2)
Alteromonas macleodii 'Ionian Sea UM4b'	Yes	2555878866	2555878867	CBASS Type IIB (E2)
Alteromonas macleodii 'Ionian Sea UM7'	Yes	2562484136	2562484137	CBASS Type IIB (E2)
Vibrio cholerae 365-96	Yes	2633935094	2633935095	CBASS Type IIB (E2)
Proteus mirabilis PM593	Yes	2678414010	2678414009	CBASS Type IIB (E2)
Alteromonas macleodii D7		2687187087	2687187088	CBASS Type IIB (E2)
Alteromonas mediterranea U10	Yes	2689131769	2689131770	CBASS Type IIB (E2)
Alteromonas mediterranea UM8	Yes	2689566785	2689566786	CBASS Type IIB (E2)
Methylobacterium aquaticum MA-22A		2690948009	2690948010	CBASS Type IIB (E2)
Proteus mirabilis GB08		2691595744	2691595743	CBASS Type IIB (E2)
Desulfosarcina cetonica JCM 12296		2705030659	2705030660	CBASS Type IIB (E2)
Alteromonas sp. RW2A1	Yes	2722871884	2722871885	CBASS Type IIB (E2)
Methylobacterium radiotolerans SB2		2733639297	2733639298	CBASS Type IIB (E2)
Proteus mirabilis NIVEDI3-PG74	Yes	2745888235	2745888236	CBASS Type IIB (E2)
Marinomonas pollencensis CECT 7375	Yes	2772065645	2772065646	CBASS Type IIB (E2)
Alteromonas sp. RS411		2805238412	2805238411	CBASS Type IIB (E2)
Vibrio toranzoniae R17	Yes	2810374871	2810374872	CBASS Type IIB (E2)
Shewanella algidipiscicola LMG 23746	Yes	2834773169	2834773168	CBASS Type IIB (E2)
Microbulbifer sp. SH-1		2884338042	2884338043	CBASS Type IIB (E2)
Proteus genomosp. 6 ATCC 51471	Yes	2885175510	2885175511	CBASS Type IIB (E2)
Pasteurella multocida SH02	Yes	2902546462	2902546463	CBASS Type IIB (E2)
Marinomonas sp. UCMA3892	Yes	2911754129	2911754128	CBASS Type IIB (E2)
Pseudoalteromonas sp. SG41-1	Yes	2937512403	2937512404	CBASS Type IIB (E2)
Klebsiella pneumoniae KP17-15	Yes	2938762420	2938762419	CBASS Type IIB (E2)
Klebsiella pneumoniae B31	Yes	2978726973	2978726972	CBASS Type IIB (E2)
Alteromonas sp. MmMcT2-5	Yes	2987425442	2987425441	CBASS Type IIB (E2)
Alteromonas sp. MmMcT2-2	Yes	2987431525	2987431526	CBASS Type IIB (E2)
Marinomonas algicola SM1966	Yes	2989440848	2989440847	CBASS Type IIB (E2)
Thalassotalea marina KCTC 42731	Yes	2995348348	2995348347	CBASS Type IIB (E2)
Vibrio gigantis LGP 13	Yes	2997354431	2997354430	CBASS Type IIB (E2)
Oceanispirochaeta sp. M1	Yes	8001345283	8001345282	CBASS Type IIB (E2)
Alteromonas oceanisediminis SM 2104	Yes	8003347520	8003347521	CBASS Type IIB (E2)
Shewanella algidipiscicola LMG 23746	Yes	8003781936	8003781937	CBASS Type IIB (E2)
Klebsiella pneumoniae KP17-16	Yes	8007545669	8007545668	CBASS Type IIB (E2)
Vibrio thalassae CECT8203	Yes	8022313762	8022313761	CBASS Type IIB (E2)
Dasania phycosphaerae GY-19		8056001391	8056001390	CBASS Type IIB (E2)
Aliidiomarina quisquiliarum Y-6	Yes	8057049783	8057049782	CBASS Type IIB (E2)
Paraglaciecola oceanifecundans KCTC 32337	Yes	8061901221	8061901222	CBASS Type IIB (E2)
Desulfosarcina cetonica xyz	Yes	8064302589	8064302588	CBASS Type IIB (E2)
Mesorhizobium sp. L2C054A000	Yes	2707318510	2707318511	CBASS Type III
Mesorhizobium sp. NZP2077		2912116203	2912116202	CBASS Type III
Bradyrhizobium japonicum USDA 11		2927079711	2927079712	CBASS Type III
Bradyrhizobium elkanii USDA 101		2928710601	2928710600	CBASS Type III
Bradyrhizobium elkanii USDA 100		2928803901	2928803900	CBASS Type III
Bradyrhizobium australafricanum 5G1B		8058126168	8058126169	CBASS Type III
Acinetobacter sp. TG19627		2552769593	2552769592	DUF4747/CarolAnn
Acinetobacter sp. CIP 70.18		2566665928	2566665927	DUF4747/CarolAnn
Acinetobacter baumannii 230853	Yes	2567892609	2567892610	DUF4747/CarolAnn
Acinetobacter pittii ABBL046	Yes	2660488694	2660488695	DUF4747/CarolAnn
Acinetobacter nosocomialis GTC 03313	Yes	2661794007	2661794008	DUF4747/CarolAnn
Acinetobacter nosocomialis NBRC 110501	Yes	2665982345	2665982346	DUF4747/CarolAnn
Acinetobacter nosocomialis NBRC 110502	Yes	2678406553	2678406552	DUF4747/CarolAnn
Acinetobacter pittii ABBL024	Yes	2699079989	2699079988	DUF4747/CarolAnn
Acinetobacter nosocomialis NBRC 110503	Yes	2702022527	2702022528	DUF4747/CarolAnn
Pseudomonadales bacterium RIFCSPHIGHO2_12_FULL_40_16	Yes	2710973483	2710973482	DUF4747/CarolAnn
Acinetobacter cumulans WCHAc060092	Yes	2794530003	2794530004	DUF4747/CarolAnn
Acinetobacter johnsonii S00050		2864807786	2864807785	DUF4747/CarolAnn
Acinetobacter schindleri H3	Yes	2916690120	2916690121	DUF4747/CarolAnn
Acinetobacter dispersus NCCP 16014	Yes	2925574899	2925574900	DUF4747/CarolAnn
Acinetobacter genomosp. 33YU A362	Yes	8021840513	8021840514	DUF4747/CarolAnn
Acinetobacter sp. ANC 4635	Yes	8021870855	8021870854	DUF4747/CarolAnn
Acinetobacter sp. LCT-H3	Yes	8021952064	8021952063	DUF4747/CarolAnn
Euryarchaeota archaeon RG4_bin3		2821495480	2821495481	MBL
Bradyrhizobium sp. LB12.1		2935772196	2935772195	MBL
Bradyrhizobium sp. LB5.2		2935787418	2935787419	MBL
Bradyrhizobium sp. LB8.2		2935796048	2935796049	MBL
Rhodoplanes piscinae T2.26MG-98		2893017531	2893017532	MBL
Rhizobiaceae bacterium		8000828837	8000828838	MBL
Sphingomonas fennica K101		8069614236	8069614235	MBL
Vibrio cyclitrophicus 10N.286.46.F8		8033594166	8033594167	RM system
Pseudoalteromonas prydzensis ACAM 620	Yes	2753738393	2753738394	Type IV Thoeris
Bdellovibrionales bacterium CG22_combo_CG10-13_8_21_14_all_38_13	Yes	2787907159	2787907158	Type IV Thoeris
Bdellovibrionales bacterium CG11_big_fil_rev_8_21_14_0_20_38_13	Yes	2787909733	2787909732	Type IV Thoeris
Bdellovibrionales bacterium CG12_big_fil_rev_8_21_14_0_65_38_15	Yes	2787914227	2787914226	Type IV Thoeris
Vibrio lentus 10N.286.54.F7	Yes	2807731150	2807731151	Type IV Thoeris
Vibrio tasmaniensis 10N.222.51.A7		2817974386	2817974385	Type IV Thoeris
Pseudoalteromonas sp. Scap06	Yes	2911993514	2911993515	Type IV Thoeris
Pseudoalteromonas sp. Scap25	Yes	2911997330	2911997331	Type IV Thoeris
Pseudoalteromonas sp. Scap03	Yes	2937457922	2937457923	Type IV Thoeris
Pseudoalteromonas sp. SG41-5	Yes	2937522046	2937522045	Type IV Thoeris
Microbulbifer salipaludis SN0-2		3002086257	3002086258	Type IV Thoeris
Vibrio kanaloae 10N.261.46.F4		8033340383	8033340382	Type IV Thoeris
Sphingobium herbicidovorans NBRC 16415		2732799612	2732799611	Ub-6C/Bil
Variovorax sp. BK370		2799021005	2799021006	Ub-6C/Bil
Mesorhizobium sp. M7A.F.Ca.US.001.04.1.1		2977877008	2977877009	Ub-6C/Bil
Geomonas propionica Red259		3001325286	3001325285	Ub-6C/Bil
Geomonas sp. RG29		3001398289	3001398290	Ub-6C/Bil
Cupriavidus metallidurans CH34		637978771	637978772	Ub-6E/Bub
Shewanella sp. W3-18-1		639818089	639818088	Ub-6E/Bub
Burkholderia vietnamiensis G4	Yes	640186005	640186004	Ub-6E/Bub
Acinetobacter johnsonii SH046	Yes	646302075	646302076	Ub-6E/Bub
Pectobacterium wasabiae WPP163		646379212	646379211	Ub-6E/Bub
Klebsiella pneumoniae NTUH-K2044		646598910	646598909	Ub-6E/Bub
Pseudomonas fluorescens NZ011		2506358182	2506358181	Ub-6E/Bub
Acinetobacter sp. ZOR0008		2526379996	2526379995	Ub-6E/Bub
Cupriavidus sp. HMR-1		2531642346	2531642345	Ub-6E/Bub
Klebsiella sp. OBRC7		2532887100	2532887099	Ub-6E/Bub
Paraburkholderia hospita BS001		2538728024	2538728023	Ub-6E/Bub
Enterobacter cloacae JD6301		2540967620	2540967621	Ub-6E/Bub
Enterobacter cloacae JD8715		2540972303	2540972304	Ub-6E/Bub
Pseudomonas sp. CF161		2541837781	2541837780	Ub-6E/Bub
Acinetobacter sp. TG27347		2552637960	2552637959	Ub-6E/Bub
Acinetobacter sp. 528		2552743720	2552743721	Ub-6E/Bub
Acinetobacter sp. TG2027		2552785046	2552785045	Ub-6E/Bub
Pseudomonas sp. URHB0015		2557102691	2557102690	Ub-6E/Bub
Escherichia coli KTE111		2564092134	2564092133	Ub-6E/Bub
Acinetobacter sp. NIPH 758		2566650717	2566650718	Ub-6E/Bub
Serratia sp. C-1		2567065627	2567065626	Ub-6E/Bub
Acinetobacter baumannii 1295259		2567645665	2567645666	Ub-6E/Bub
Pseudomonas putida MO2		2568622234	2568622235	Ub-6E/Bub
Enterobacter roggenkampii UCI 39		2570275711	2570275712	Ub-6E/Bub
Pandoraea pnomenusa RB38		2572975790	2572975789	Ub-6E/Bub
Enterobacter hormaechei hoffmannii UCI 50		2579045027	2579045026	Ub-6E/Bub
Enterobacter hormaechei hoffmannii CHS 78		2579346090	2579346089	Ub-6E/Bub
Enterobacter hormaechei hoffmannii CHS 78		2579347304	2579347303	Ub-6E/Bub
Enterobacter sp. MGH 33		2580590605	2580590606	Ub-6E/Bub
Klebsiella pneumoniae pneumoniae ATCC 43816 KPPR1		2598589263	2598589264	Ub-6E/Bub
Pseudomonas sp. OK266		2609643492	2609643491	Ub-6E/Bub
Klebsiella pneumoniae CHS 43		2610429592	2610429591	Ub-6E/Bub
Klebsiella pneumoniae CHS 48		2610605707	2610605706	Ub-6E/Bub
Klebsiella pneumoniae KPPR1		2611849977	2611849976	Ub-6E/Bub
Janthinobacterium sp. HH100		2624833797	2624833798	Ub-6E/Bub
Janthinobacterium sp. HH103		2624843854	2624843855	Ub-6E/Bub
Janthinobacterium sp. HH102		2625055523	2625055522	Ub-6E/Bub
Pseudomonas rhodesiae		2629757935	2629757934	Ub-6E/Bub
Pseudomonas lundensis AU12597		2631910924	2631910923	Ub-6E/Bub
Klebsiella variicola DSM 15968		2633200558	2633200559	Ub-6E/Bub
Methylotenera mobilis-63 (UID3888)		2634931420	2634931419	Ub-6E/Bub
Acinetobacter sp. HR7		2635474445	2635474444	Ub-6E/Bub
Acinetobacter baumannii 269		2635929421	2635929422	Ub-6E/Bub
Pseudomonas grimontii DSM 17515		2640352514	2640352513	Ub-6E/Bub
Altererythrobacter sp. Root672		2643950114	2643950115	Ub-6E/Bub
Pseudomonas abietaniphila KF701		2645781075	2645781076	Ub-6E/Bub
Pseudomonas abietaniphila KF717		2647811797	2647811798	Ub-6E/Bub
Acinetobacter baumannii MRSN16875	Yes	2648527459	2648527458	Ub-6E/Bub
Enterobacter cloacae MRY13-0312		2648935551	2648935550	Ub-6E/Bub
Comamonas sp. E6		2654766120	2654766121	Ub-6E/Bub
Yersinia enterocolitica ERL061915		2657447794	2657447793	Ub-6E/Bub
Burkholderia pseudomallei EY1		2657494587	2657494588	Ub-6E/Bub
Burkholderia pseudomallei DB19897_02		2658086264	2658086265	Ub-6E/Bub
Burkholderia pseudomallei EM10266/01		2658230450	2658230449	Ub-6E/Bub
Burkholderia pseudomallei KAS		2658896191	2658896190	Ub-6E/Bub
Acinetobacter pittii ABBL111		2659809768	2659809769	Ub-6E/Bub
Yersinia enterocolitica YE30/03		2659929354	2659929355	Ub-6E/Bub
Acinetobacter pittii NBRC 110509		2662843050	2662843051	Ub-6E/Bub
Burkholderia pseudomallei 4		2663033638	2663033637	Ub-6E/Bub
Burkholderia pseudomallei D10 7310-3154		2663867727	2663867726	Ub-6E/Bub
Burkholderia pseudomallei EB5661		2665517361	2665517360	Ub-6E/Bub
Acinetobacter pittii ABBL075		2666332321	2666332322	Ub-6E/Bub
Acinetobacter pittii NBRC 110504		2666859160	2666859159	Ub-6E/Bub
Pseudomonas abietaniphila LMG 20220		2667579293	2667579294	Ub-6E/Bub
Burkholderia pseudomallei K1127 7244-293		2669178992	2669178991	Ub-6E/Bub
Burkholderia pseudomallei DR13450/01		2669479328	2669479327	Ub-6E/Bub
Burkholderia pseudomallei EM2107		2670325863	2670325862	Ub-6E/Bub
Enterobacter sp. 50793107		2670554044	2670554045	Ub-6E/Bub
Enterobacter hormaechei xiangfangensis CIDEIMsCOL12		2671979271	2671979270	Ub-6E/Bub
Acinetobacter pittii NBRC 110507		2672493048	2672493049	Ub-6E/Bub
Acinetobacter baumannii MRSN16901	Yes	2677369416	2677369415	Ub-6E/Bub
Yersinia frederiksenii 28/85		2678327389	2678327388	Ub-6E/Bub
Pseudomonas monteilii MO2		2678819382	2678819383	Ub-6E/Bub
Burkholderia pseudomallei 4094-225		2682796932	2682796931	Ub-6E/Bub
Aquabacterium parvum B6		2684815184	2684815183	Ub-6E/Bub
Pseudomonas brassicacearum LBUM300		2688711544	2688711545	Ub-6E/Bub
Burkholderia pseudomallei 56		2694605582	2694605583	Ub-6E/Bub
Burkholderia pseudomallei 35		2695704063	2695704064	Ub-6E/Bub
Burkholderia pseudomallei EY7		2696689413	2696689412	Ub-6E/Bub
Enterobacter kobei ST434:953099839		2698820719	2698820720	Ub-6E/Bub
Acinetobacter pittii ABBL015		2703182427	2703182426	Ub-6E/Bub
Enterobacter asburiae ST252:19870317JSK		2703940277	2703940276	Ub-6E/Bub
Citrobacter freundii MRSN12115		2712530265	2712530266	Ub-6E/Bub
Enterobacter chengduensis CIDEIMsCOL9		2712608848	2712608847	Ub-6E/Bub
Enterobacter hormaechei hormaechei 34983		2719673720	2719673719	Ub-6E/Bub
Pseudomonas frederiksbergensis AS1		2719781487	2719781488	Ub-6E/Bub
Escherichia coli S43		2720199942	2720199941	Ub-6E/Bub
Acinetobacter baumannii MRSN17592	Yes	2724883346	2724883347	Ub-6E/Bub
Acinetobacter baumannii MRSN17593	Yes	2724887123	2724887122	Ub-6E/Bub
Acinetobacter baumannii MRSN16882	Yes	2724900254	2724900255	Ub-6E/Bub
Acinetobacter baumannii MRSN16896	Yes	2724904015	2724904016	Ub-6E/Bub
Acinetobacter baumannii MRSN16881	Yes	2724907827	2724907826	Ub-6E/Bub
Acinetobacter baumannii MRSN16898	Yes	2724911605	2724911604	Ub-6E/Bub
Yersinia frederiksenii 498/85		2726604963	2726604962	Ub-6E/Bub
Acinetobacter haemolyticus JKSF06		2730872742	2730872743	Ub-6E/Bub
Lelliottia amnigena NBRC 105700		2732165855	2732165854	Ub-6E/Bub
Cupriavidus metallidurans NBRC 101272		2732847960	2732847959	Ub-6E/Bub
Pseudomonas psychrophila JB418 re-analysis		2738618367	2738618368	Ub-6E/Bub
Vibrio cholerae BRV8	Yes	2742698460	2742698461	Ub-6E/Bub
Cupriavidus metallidurans NA1		2743182649	2743182650	Ub-6E/Bub
Acinetobacter sp. BMW17		2745161308	2745161307	Ub-6E/Bub
Paraburkholderia ginsengiterrae DCY85-1		2746086672	2746086671	Ub-6E/Bub
Paraburkholderia ginsengiterrae DCY85		2746094071	2746094070	Ub-6E/Bub
Pseudomonas psychrophila JB418		2752278142	2752278141	Ub-6E/Bub
Zoogloea schifflangensis LCSB751		2752968939	2752968938	Ub-6E/Bub
Enterobacter genomosp. O GN03164		2753888511	2753888512	Ub-6E/Bub
Enterobacter roggenkampii 35009		2753903769	2753903768	Ub-6E/Bub
Burkholderia territorii MSMB2202WGS		2754582945	2754582944	Ub-6E/Bub
Burkholderia territorii MSMB2156WGS		2754670076	2754670075	Ub-6E/Bub
Burkholderia territorii MSMB2206WGS		2754692707	2754692706	Ub-6E/Bub
Burkholderia diffusa MSMB375WGS		2754984373	2754984372	Ub-6E/Bub
Burkholderia diffusa MSMB378WGS		2754997484	2754997483	Ub-6E/Bub
Burkholderia diffusa MSMB377WGS		2755004544	2755004543	Ub-6E/Bub
Burkholderia diffusa MSMB376WGS		2755008425	2755008424	Ub-6E/Bub
Rhodoferax sp. Bin1	Yes	2765449008	2765449007	Ub-6E/Bub
Rhodoferax sp. Bin2	Yes	2773016628	2773016627	Ub-6E/Bub
Pseudomonas plecoglossicida ZKA3		2773754657	2773754658	Ub-6E/Bub
Enterobacter sp. EA-1		2776933440	not annotated	Ub-6E/Bub
Burkholderia sp. AU17457		2793693392	2793693393	Ub-6E/Bub
Pseudomonas sp. GW456-L12		2794644874	2794644875	Ub-6E/Bub	truncated genome record
Pseudomonas sp. GW456-L14		2794679205	2794679206	Ub-6E/Bub
Sphingobium herbicidovorans NBRC 16415		2810838715	2810838714	Ub-6E/Bub
Burkholderia ubonensis MSMB0783		2811230890	2811230891	Ub-6E/Bub
Citrobacter koseri NCTC 11076		2813557082	2813557081	Ub-6E/Bub
Lelliottia amnigena FDAARGOS_395		2814851727	2814851728	Ub-6E/Bub
Burkholderia vietnamiensis HI2297		2817259411	2817259412	Ub-6E/Bub
Acinetobacter johnsonii XBB1		2818633370	2818633371	Ub-6E/Bub
Pseudomonas protegens 3295		2819704503	2819704504	Ub-6E/Bub
Pseudomonas brassicacearum L13-6-12		2825654992	2825654991	Ub-6E/Bub
Lelliottia amnigena LMG 2784		2837282577	2837282576	Ub-6E/Bub
Noviherbaspirillum saxi K1R23-30		2839091339	2839091340	Ub-6E/Bub
Rhodoferax sp. BP02		2840081308	2840081309	Ub-6E/Bub
Rahnella aquatilis KM05	Yes	2843657451	2843657450	Ub-6E/Bub
Methylophaga nitratireducenticrescens JAM1		2845831063	2845831064	Ub-6E/Bub
Citrobacter freundii B38		2848631637	2848631638	Ub-6E/Bub
Massilia aurea AT3.2		2849160119	2849160120	Ub-6E/Bub
Cupriavidus taiwanensis ERS2038972		2858714097	2858714096	Ub-6E/Bub
Enterobacter hormaechei 20710		2869863898	2869863899	Ub-6E/Bub
Enterobacter hormaechei 20710		2869866478	2869866479	Ub-6E/Bub
Enterobacter hormaechei C15117		2872095491	2872095492	Ub-6E/Bub
Enterobacter cloacae Res2010EC27		2874889494	2874889495	Ub-6E/Bub
Pseudomonas chlororaphis ATCC 17415		2877826046	2877826047	Ub-6E/Bub
Acinetobacter wuhouensis WCHA62		2880078783	2880078782	Ub-6E/Bub
Haliea alexandrii LZ-16-2		2881695116	2881695117	Ub-6E/Bub
Leclercia sp. 29361		2884388238	2884388239	Ub-6E/Bub
Aromatoleum diolicum 22Lin		2887549945	2887549944	Ub-6E/Bub
Zoogloea oleivorans Buc		2889976404	2889976405	Ub-6E/Bub
Iodobacter sp. HSC-16F04	Yes	2890312629	2890312630	Ub-6E/Bub
Ramlibacter pinisoli MAH-25		2890977924	2890977923	Ub-6E/Bub
Methylotenera sp. La3113		2891289168	2891289167	Ub-6E/Bub
Telluria antibiotica TW-1	Yes	2895980794	2895980795	Ub-6E/Bub
Salmonella enterica enterica sv. Corvallis 12-01738		2897303179	2897303180	Ub-6E/Bub
Cupriavidus sp. 2SB		2899812115	2899812116	Ub-6E/Bub
Shewanella sp. XMDDZSB0408		2900492263	2900492262	Ub-6E/Bub
Burkholderia pseudomallei 2011756295		2912502018	2912502019	Ub-6E/Bub
Herbaspirillum seropedicae DS1323		2918817110	2918817111	Ub-6E/Bub
Herbaspirillum sp. 1173		2919084880	2919084881	Ub-6E/Bub
Ramlibacter sp. CGMCC 1.13660		2920432082	2920432081	Ub-6E/Bub
Pseudomonas aeruginosa N15-01092		2923153299	2923153300	Ub-6E/Bub
Rahnella aquatilis BIGb0523		2927772171	2927772172	Ub-6E/Bub
Comamonas sp. 4034		2932422674	2932422675	Ub-6E/Bub
Citrobacter sp. RHBSTW-00271		2938140958	2938140957	Ub-6E/Bub
Acinetobacter pittii AP_882		2938860376	2938860375	Ub-6E/Bub
Cronobacter dublinensis cro910B3	Yes	2964885636	2964885635	Ub-6E/Bub
Klebsiella pneumoniae LS359		2965637865	2965637864	Ub-6E/Bub
Klebsiella pneumoniae KP11		2965653247	2965653246	Ub-6E/Bub
Pseudomonas syringae MUP17		2966796522	2966796523	Ub-6E/Bub
Enterobacter cloacae e800		2968867604	2968867605	Ub-6E/Bub
Klebsiella pneumoniae pneumoniae RJA166		2969097636	2969097637	Ub-6E/Bub
Enterobacter hormaechei e953		2978496427	2978496426	Ub-6E/Bub
Enterobacter asburiae GN02127		2978538238	2978538239	Ub-6E/Bub
Pseudoalteromonas sp. CnMc7-15		2983422615	2983422616	Ub-6E/Bub
Pseudomonas rhizosphaerae DSM 16299		2984241526	2984241527	Ub-6E/Bub
Enterobacter hormaechei e287		2985270063	2985270062	Ub-6E/Bub
Enterobacter hormaechei xiangfangensis 44888		2985289093	2985289092	Ub-6E/Bub
Enterobacter cloacae e1682		2985313237	2985313238	Ub-6E/Bub
Enterobacter hormaechei e352		2985354031	2985354030	Ub-6E/Bub
Brenneria rubrifaciens 6D370		3001734269	3001734270	Ub-6E/Bub
Citrobacter sp. Res13-Sevr-PEB04-36		3004017656	3004017657	Ub-6E/Bub
Enterobacter hormaechei e1718		3005189692	3005189691	Ub-6E/Bub
Pseudomonas entomophila Small		3007665295	3007665296	Ub-6E/Bub
Enterobacter hormaechei e302		8006261167	8006261166	Ub-6E/Bub
Enterobacter hormaechei 20712		8006366180	8006366179	Ub-6E/Bub
Enterobacter hormaechei e1713		8006392718	8006392719	Ub-6E/Bub
Enterobacter sp. RVSM5a		8018352897	8018352898	Ub-6E/Bub
Enterobacter sp. SECR18-0236		8018356233	8018356232	Ub-6E/Bub
Enterobacter sp. TREC1		8018380048	8018380047	Ub-6E/Bub
Enterobacter roggenkampii 12795-yvys		8019188619	8019188620	Ub-6E/Bub
Acinetobacter sp. ANC 4635		8021868731	8021868730	Ub-6E/Bub
Acinetobacter terrae ANC 4281		8033097730	8033097731	Ub-6E/Bub
Acinetobacter johnsonii HAMBI_97	Yes	8033284728	8033284727	Ub-6E/Bub
Enterobacter kobei TUM11131	Yes	8037606782	8037606781	Ub-6E/Bub
Enterobacter kobei ICBECLAM6	Yes	8037619541	8037619542	Ub-6E/Bub
Enterobacter kobei ICBEaBL-III-03(2)	Yes	8037647924	8037647925	Ub-6E/Bub
Enterobacter asburiae 1009_ECLO		8037681921	8037681922	Ub-6E/Bub
Enterobacter asburiae 35642		8037714473	8037714472	Ub-6E/Bub
Enterobacter asburiae TUM10688		8037751947	8037751948	Ub-6E/Bub
Enterobacter asburiae 1011_EASB		8037759440	8037759439	Ub-6E/Bub
Enterobacter asburiae TUM10887		8037770874	8037770873	Ub-6E/Bub
Enterobacter asburiae TUM10682		8037773356	8037773355	Ub-6E/Bub
Enterobacter asburiae 895_ECLO		8037791049	8037791050	Ub-6E/Bub
Burkholderia cepacia MSMB591WGS		8038682725	8038682724	Ub-6E/Bub
Klebsiella michiganensis D40		8040419739	8040419738	Ub-6E/Bub
Klebsiella michiganensis D1		8040441180	8040441181	Ub-6E/Bub	truncated genome record
Klebsiella oxytoca k1796		8041184080	8041184081	Ub-6E/Bub
Pseudomonas viridiflava p4.E4		8044664390	8044664391	Ub-6E/Bub
Pseudomonas viridiflava p8.C7		8045124187	8045124186	Ub-6E/Bub
Pseudomonas chlororaphis HAMBI_1977		8045216590	8045216589	Ub-6E/Bub
Pseudomonas viridiflava p12.H4		8045360196	8045360195	Ub-6E/Bub
Shewanella intestini MCCC 1A01895		8048395459	8048395458	Ub-6E/Bub
Enterobacter cloacae EspIMS6		8049967641	8049967640	Ub-6E/Bub
Enterobacter cloacae 194		8049992196	8049992197	Ub-6E/Bub
Enterobacter cloacae e264		8050026364	8050026365	Ub-6E/Bub
Burkholderia cenocepacia FDAARGOS_545		8050465911	8050465910	Ub-6E/Bub
Acinetobacter pittii TG91944		8051332219	8051332218	Ub-6E/Bub
Pseudomonas putida 12917		8052577232	8052577231	Ub-6E/Bub
Paraburkholderia tagetis RG36		8054702355	8054702354	Ub-6E/Bub
Pseudomonas morbosilactucae MAFF 302046		8055153993	8055153992	Ub-6E/Bub
Klebsiella variicola WUSM_KV_55		8060091466	8060091467	Ub-6E/Bub
Klebsiella variicola WUSM_KV_34		8060119266	8060119265	Ub-6E/Bub
Klebsiella variicola EuSCAPE_IT389		8060274531	8060274532	Ub-6E/Bub
Acinetobacter pittii TG29422		8060619835	8060619834	Ub-6E/Bub
Acinetobacter pittii PR348		8060637591	8060637592	Ub-6E/Bub
Acinetobacter pittii TG41012		8060676728	8060676727	Ub-6E/Bub
Acinetobacter pittii TG41884		8060747327	8060747326	Ub-6E/Bub
Acinetobacter pittii TG41243		8060761367	8060761366	Ub-6E/Bub
Acinetobacter pittii CR12-42		8060768317	8060768316	Ub-6E/Bub
Acinetobacter pittii PR320		8060798347	8060798346	Ub-6E/Bub
Pseudomonas viridiflava p6.G10		8061793131	8061793130	Ub-6E/Bub
Desulfosediminicola ganghwensis IMCC35004		8062839625	8062839624	Ub-6E/Bub
Trinickia dabaoshanensis GIMN1.004		2793753019	2793753020	Ub-like (unknown type)
Mesorhizobium sp. M7A.F.Ca.US.001.04.2.1		2958124958	2958124957	Ub-like (unknown type)
Azospira restricta SUA2		2548842442	not annotated	Unknown
Vibrio cyclitrophicus ZF205		2550043810	2550043809	Unknown	truncated genome record
Vibrio kanaloae 5S-149		2551548121	2551548120	Unknown
Paraburkholderia bannensis NBRC 103871		2580611364	not annotated	Unknown
Acinetobacter baumannii IOMTU433		2648823098	2648823097	Unknown
Vibrio parahaemolyticus S174		2655579376	2655579375	Unknown
Acinetobacter haemolyticus TJS01		2718921000	2718921001	Unknown
Acinetobacter venetianus LUH5627	Yes	2733424360	2733424359	Unknown
Vibrio vulnificus SC9794		2743607506	2743607507	Unknown
Vibrio atlanticus CECT 7223		2769241088	2769241087	Unknown
Paraburkholderia hospita BS110		2775204692	2775204693	Unknown	truncated genome record
Oceanospirillaceae bacterium RS342	Yes	2789154878	2789154879 (partial)	Unknown	truncated genome record
Alteromonadaceae bacterium NAT76	Yes	2789469033	2789469034	Unknown	truncated genome record
Vibrio anguillarum 90-11-286		2818354858	2818354859	Unknown
Pseudomonas aeruginosa BA7823		2850992339	2850992340	unknown
Acinetobacter baumannii VB16141		2851913238	2851913239	unknown
Pseudomonas mendocina B2U3D		2856512617	2856512618	Unknown
Pseudomonas aeruginosa SP4528		2860879675	2860879674	unknown
Photobacterium leiognathi mandapamensis gjord.1.1		2876190885	2876190886	Unknown	truncated genome record
Vibrio sp. 11986-1-5		2885750719	2885750718	Unknown
Zoogloea oleivorans Buc		2889979961	2889979962	Unknown
Photobacterium kishitanii A1-1		2900337552	2900337551	Unknown	truncated genome record
Photobacterium kishitanii A1-4		2902426450	2902426451	Unknown	truncated genome record
Vibrio harveyi 345		2912580620	2912580621	Unknown
Acinetobacter baumannii B11911		2988639294	2988639295	Unknown
Pseudomonas aeruginosa PA1		8011022965	8011022964	Unknown	truncated genome record
Pseudomonas aeruginosa B17932		8011248043	8011248044	Unknown
Vibrio splendidus 13B01		8033652926	8033652925	Unknown
Vibrio lentus 10N.222.55.E5		8051588584	8051588585	Unknown
Azospira restricta DSM 18626		8065377311	8065377312	Unknown
Pseudomonas tolaasii NCPPB 2192		2563864435 (partial)	2563864434 (partial)	Unknown	truncated genome record
Acinetobacter pittii ABBL135		2660891092	2660891091	Unknown	truncated genome record
Enterobacter asburiae ST252:950126202		2704052745 (partial)		Unknown	truncated genome record
Enterobacter asburiae ST252:950126202		2704055793	2704055792 (partial)	Unknown	truncated genome record
Enterobacter asburiae ST252:950126202		2704061660 (partial)		Unknown	truncated genome record
Photobacterium kishitanii GCSL-A1-1		2772535495	2772535496	Unknown	truncated genome record
Photobacterium kishitanii GCSL-A1-2		2772545047	2772545048	Unknown	truncated genome record
Photobacterium kishitanii GCSL-A1-3		2772549849	2772549850	Unknown	truncated genome record
Photobacterium kishitanii GCSL-A1-4		2772559304	2772559305	Unknown	truncated genome record
Euryarchaeota archaeon RG2_bin11		2821483254	2821483255	Unknown	truncated genome record
Photobacterium kishitanii A1-2		2857262606	2857262607	Unknown	truncated genome record
Photobacterium kishitanii A1-3		2858406485	2858406484	Unknown	truncated genome record
Aeromonas sp. ASNIH6		2874545073		Unknown	truncated genome record
Enterobacter hormaechei oharae 105I8		2996754917		Unknown	truncated genome record
Klebsiella michiganensis D1		8040440369		Unknown	truncated genome record
Pseudomonas syringae PmaH7608		2505525444	2505525445	YegP-like protein
Pseudomonas syringae Pla3988		2505578594	2505578593	YegP-like protein
Pseudomonas syringae PmaM6		2505626019	2505626020	YegP-like protein
Pseudomonas syringae pv. pisi 1704B		2508797702	2508797701	YegP-like protein
Pseudomonas syringae pv. lachrymans M302278PT		2508808936	2508808935	YegP-like protein
Syntrophotalea carbinolica DSM 2380		2518431881	2518431882	YegP-like protein
Pseudomonas syringae		2554360042	2554360043	YegP-like protein
Pseudomonas aeruginosa 152504		2563019907	2563019906	YegP-like protein
Pseudomonas aeruginosa CF_PA39		2572044436	2572044435	YegP-like protein
Pseudomonas aeruginosa BL03		2572806478	2572806477	YegP-like protein
Pseudomonas alcaligenes MRY13-0052		2575374829	2575374830	YegP-like protein
Pseudomonas aeruginosa ID4365		2581730334	2581730335	YegP-like protein
Pseudomonas synxantha BG33R		2597866944	2597866945	YegP-like protein
Pseudomonas aeruginosa JMM		2618583655	2618583654	YegP-like protein
Pseudomonas aeruginosa PA99		2621118957	2621118958	YegP-like protein
Pseudomonas syringae pv. maculicola CFBP 1657		2638310733	2638310732	YegP-like protein
Pseudomonas amygdali pv. lachrymans 3988		2647020422	2647020423	YegP-like protein
Pseudomonas syringae pv. maculicola H7608		2649480949	2649480950	YegP-like protein
Pseudomonas aeruginosa MRSN 317		2649660334	2649660335	YegP-like protein
Pseudomonas nitroreducens DPB		2651792431	2651792430	YegP-like protein
Pseudomonas nitroreducens B		2654782337	2654782336	YegP-like protein
Pseudomonas syringae pv. maculicola M6		2673667795	2673667796	YegP-like protein
Pseudomonas aeruginosa NCGM257		2687936730	2687936731	YegP-like protein
Pseudomonas viridiflava ICMP 13104		2694513563	2694513562	YegP-like protein
Pseudomonas aeruginosa CMC_VB_PA_B22862		2725773512	2725773513	YegP-like protein
Pseudomonas mendocina B1D3C		2857687959	2857687958	YegP-like protein
Pseudomonas tructae SNU WT1		2870314471	2870314470	YegP-like protein
Pseudomonas aeruginosa SP4527		2872565080	2872565079	YegP-like protein
Pseudomonas abyssi MT5		2882364619	2882364620	YegP-like protein
Pseudomonas aeruginosa NCTC 13437		2886154647	2886154648	YegP-like protein
Pseudomonas aeruginosa AR_0443		2888731176	2888731177	YegP-like protein
Pseudomonas aeruginosa BA15561		2888738811	2888738812	YegP-like protein
Pseudomonas aeruginosa NCTC 13719		2888754046	2888754047	YegP-like protein
Pseudomonas aeruginosa SP4371		2888767218	2888767217	YegP-like protein
Pseudomonas aeruginosa B17932		2888780491	2888780490	YegP-like protein
Pseudomonas aeruginosa B14130		2888820993	2888820994	YegP-like protein
Pseudomonas aeruginosa GIMC5016:PA1840		2888821334	2888821335	YegP-like protein
Pseudomonas aeruginosa B41226		2888833895	2888833896	YegP-like protein
Pseudomonas aeruginosa E113		2913673111	2913673112	YegP-like protein
Pseudomonas chlororaphis B25		2925738239	2925738240	YegP-like protein
Pseudomonas kilonensis CC265		2927991872	2927991871	YegP-like protein
Pseudomonas sp. R-71838 Hybrid assembly		2929144667	2929144666	YegP-like protein
Pseudomonas aeruginosa AR_0440		2938989513	2938989514	YegP-like protein
Pseudomonas aeruginosa M28A1		2938993600	2938993601	YegP-like protein
Pseudomonas aeruginosa SP2230		2962420888	2962420889	YegP-like protein
Pseudomonas viridiflava p8.C8		8044963508	8044963507	YegP-like protein
Pseudomonas viridiflava p13.D3		8045032652	8045032651	YegP-like protein
Pseudomonas viridiflava p3.C4		8052315100	8052315099	YegP-like protein
Pseudomonas viridiflava p3.A1		8061543249	8061543250	YegP-like protein
Pseudomonas viridiflava p2.B4		8061553881	8061553880	YegP-like protein
Pseudomonas viridiflava p9.B1		8061613035	8061613036	YegP-like protein
Pseudomonas viridiflava p13.C3		8061849909	8061849908	YegP-like protein
