# Supplementary material for: A DNA damage-activated kinase phosphorylates a transcriptional repressor to control bacterial immune pathway expression
Source: EMBO J. 2026 Jun 9;45(14):5079–100. doi: 10.1038/s44318-026-00831-y (PMC13373217; doi:10.1038/s44318-026-00831-y)
Supplement: Supplementary file 5 — Dataset EV3 [file 44318_2026_831_MOESM5_ESM.xlsx]

## Sheet: Legend
Dataset EV3. Identified VapK, VapS, and VapC proteins

## Sheet: Dataset EV3
Genome	VapK IMG ID	VapS IMG ID	VapC IMG ID	PADLOC hits within +/-10 kb
Nitrosococcus oceani C-107	637736585	637736586	637736587	brex_type_III
Nitrosomonas eutropha C91	638130410	638130411	638130412	--
Beggiatoa sp. PS	641098205	641098206	641098207	--
Candidatus Kuenenia stuttgartiensis	642558017	642558016	642558015	--
Zunongwangia profunda SM-A87	646744560	646744561	646744562	--
Nitrosococcus watsoni C-113	648070734	648070735	648070736	brex_type_III
Pseudomonas syringae pv. tomato K40	648411191	648411190	648411189	--
Pseudomonas syringae pv. tomato NCPPB 1108	648421312	648421311	648421310	--
Poribacteria bacterium WGA-3G (unscreened)	2265145283	2265145284	2265145285	--
Limosilactobacillus reuteri 100-23	2500069145	2500069146	2500069147	--
Anabaena cylindrica PCC 7122	2504132779	2504132780	2504132781	--
Pseudanabaena biceps PCC 7429	2504585416	2504585415	2504585414	DMS_other
Flavobacterium sp. GOBB3-C103-3	2504620841	2504620842	2504620843	Mokosh_TypeII
Crinalium epipsammum PCC 9333	2504685026	2504685025	2504685024	RM_type_I
Lactococcus lactis S3	2509489892	2509489893	2509489894	PD-T4-6
Singulisphaera acidiphila MOB10, DSM 18658	2509621313	2509621314	2509621315	--
Chamaesiphon minutus PCC 6605	2510438521	2510438520	2510438519	RM_type_IIG
Pseudomonas sp. GM84	2511374072	not annotated	2511374073	--
Deinococcus gobiensis I-0, DSM 21396	2512813650	2512813651	2512813652	Uzume
Sedimenticola sp. CUZ	2515088621	2515088620	2515088619	--
Geminisphaera colitermitum TAV2	2517758572	2517758571	2517758570	--
Acinetobacter tjernbergiae DSM 14971	2518262974	2518262973	2518262972	--
Aromatoleum toluclasticum ATCC 700605	2518919901	2518919900	2518919899	septu_type_I, DMS_other
Bacillus cereus BAG2X1-3	2519359793	2519359792	2519359791	--
Flavobacterium tegetincola DSM 22377	2524216094	2524216095	2524216096	RM_type_I, RM_typeIIG
Vibrio cyclitrophicus ZF30	2550027925	2550027926	2550027927	Lamassu_Family
Singulisphaera acidiphila DSM 18658	2550579402	2550579403	2550579404	--
Candidatus Kuenenia stuttgartiensis CH1	2553461236	2553461234	2553461233	--
Peptoclostridium litorale W6	2561522195	2561522194	2561522193	--
Acinetobacter sp. NIPH 542	2566573668	2566573667	2566573666	--
Acinetobacter tjernbergiae DSM 14971	2566669741	2566669742	2566669743	--
Acinetobacter baumannii 1281984	2567606602	2567606601	2567606600	PDC-S58
Brevibacillus borstelensis 3096-7	2584150314	2584150315	2584150316	--
Peptoclostridium litorale DSM 5388	2587854125	2587854126	2587854127	--
Anaerosporobacter mobilis DSM 15930	2588289164	2588289163	2588289162	--
Acetobacter malorum DmCS_005	2598962213	2598962212	2598962211	--
Kaistella haifensis DSM 19056	2600963273	2600963274	2600963275	septu_type_I
Lachnospiraceae bacterium A4	2601115031	2601115030	2601115029	--
Thiomargarita nelsonii bud S10	2601782781	2601782782	2601782783	--
Candidatus Desulfuromonas soudanensis WTL	2609286288	2609286289	2609286290	--
Nitrosococcus oceani C-27	2612168393	2612168394	2612168395	brex_type_III
Bacillus subtilis E1	2612265985	2612265986	2612265987	--
Flacobacteriaceae sp. genome_bin_11	2624320740	2624320739	2624320738	--
Prevotella communis BP1-148	2624721547	2624721546	2624721545	dsr2
Prevotella communis BP1-145	2624735594	2624735595	2624735596	--
LKpool_bin1_Bacteroidetes	2628098108	2628098107	2628098106	HEC-06
Hassallia byssoidea VB512170	2628358091	2628358092	2628358093	RM_type_I
Caballeronia mineralivorans PML1(12)	2628516794	2628516795	2628516796	SEFIR, PDC-S39
Aphanizomenon flos-aquae 2012/KM1/D3	2632404418	2632404419	2632404420	--
Candidatus Magnetoovum chiemensis CS-04	2635925425	2635925426	2635925427	PDC-M38
Desulfuromonas soudanensis WTL	2637110481	2637110482	2637110483	--
Methanococcoides methylutens MM1	2641585299	2641585298	2641585297	--
Levilactobacillus brevis 47f	2641684965	2641684964	2641684963	--
Pseudomonas sp. Leaf127	2645416655	2645416654	2645416653	GAO_20
Pseudomonas syringae pv. maculicola M4a	2648013460	2648013459	2648013458	--
Vibrio crassostreae J5-20	2649110644	2649110645	2649110646	Lamassu_Family
Pseudomonas syringae pv. tomato NYS-T1	2649399422	2649399421	2649399420	--
Vibrio crassostreae LGP107	2651375307	2651375306	2651375305	Lamassu_Family
Anabaena sp. WA102	2652617966	2652617967	2652617968	DMS_other, PDC-S03
Methanosarcina mazei 2.F.A.2.4	2657909159	2657909158	2657909157	RM_type_I, HEC-06
Legionella rubrilucens ATCC35304	2661554375	2661554376	2661554377	--
Roseivirga pacifica CGMCC 1.12402	2667964173	2667964174	2667964175	--
Methanosarcina mazei 1.H.M.2.1	2669064248	2669064247	2669064246	RM_type_I, HEC-06
Nitrosomonas eutropha Nm38	2671465736	2671465737	2671465738	PDC-S02
Chryseobacterium taeanense DSM 17071	2676860198	2676860199	2676860200	--
Pseudomonas syringae pv. tomato A9	2684174716	2684174715	2684174714	--
putative poribacteria sp. v2 (bin U_52290)	2684234766	2684234765	2684234764	--
putative Deltaproteobacteria family Syntrophobacteraceae (bin U_51873)	2684281182	2684281181	2684281180	PDC-M38
Pseudomonas fluorescens FW300-N1B4	2691523044	2691523045	2691523046	cbass_type_III
Flavobacterium cutihirudinis DSM 25795	2698509924	2698509923	2698509922	--
Geobacillus sp. PA-3	2699865897	2699865896	2699865895	--
Flavobacterium saccharophilum DSM 1811	2700346471	2700346472	2700346473	--
Acinetobacter tjernbergiae DSM 14971	2702002370	2702002371	2702002372	--
Legionella pneumophila EUL7	2706853549	2706853548	2706853547	VSPR, shedu
Nitrospinae bacterium RIFCSPHIGHO2_02_39_11	2710142311	2710142312	2710142313	--
Nitrospinae bacterium RIFCSPLOWO2_02_39_17	2711284523	2711284524	2711284525	--
Nitrospinae bacterium RIFCSPLOWO2_02_FULL_39_110	2711441467	2711441468	2711441469	DMS_other
Nitrospinae bacterium RIFCSPLOWO2_12_39_15	2712811917	2712811918	2712811919	RM_type_I, DMS_other
Butyribacter intestini TF01-11	2714698831	2714698830	2714698829	--
Alcanivorax sp. NBRC 102028	2714884939	2714884938	2714884937	--
Planctomycetes bacterium GWA2_39_15	2721777458	2721777457	2721777456	DMS_other
Bacteroidetes bacterium GWA2_30_7	2721856087	2721856088	2721856089	--
Pseudomonas syringae pv. tomato 407	2728760334	2728760335	2728760336	--
Roseivirga pacifica DSM 100771	2729852567	2729852566	2729852565	--
Nitrosomonas nitrosa Nm91	2737541843	2737541844	2737541845	PDC-S01, DMS_other
Nitrosomonas nitrosa Nm90	2737602680	2737602681	2737602682	PDC-S01
Nitrosomonas eutropha Nm57	2737605149	2737605150	2737605151	--
Luteibacter sp. OK325	2739228183	2739228184	2739228185	cbass_type_I
Uncultured Poribacteria bacterium PCPOR2a	2744087696	2744087695	2744087694	RM_type_IIG
Acetobacter malorum CECT 7742	2745647026	2745647025	2745647024	--
Uncultured Poribacteria bacterium MSPOR6	2746646959	2746646960	2746646961	--
Candidatus Melainabacteria bacterium SCGC AG-297-P09	2747987296	2747987295	2747987294	--
Ignavibacteria bacterium JGI_KA33_F04_022 (unscreened)	2756063814	2756063813	2756063812	DMS_other, HEC-01, septu_type_1
Lachnoanaerobaculum umeaense DSM 23576	2756129650	2756129649	2756129648	--
Caballeronia udeis ES_PA-A8	2756865685	2756865686	2756865687	--
Psychroflexus torquis ATCC 700755	2758371121	2758371120	2758371119	RM_type_I
Marinilabilia salmonicolor 160A	2771373712	2771373711	2771373710	RM_type_IIG
Herbinix hemicellulosilytica DSM 29228	2771841738	2771841737	2771841736	--
unclassified Planctomycetaceae BinDmb22	2772158222	2772158223	2772158224	PDC-S09
Candidatus Thiomargarita nelsonii Bin E5_22_5	2773357086	2773357087	2773357088	--
Unclassified Zetaproteobacteria bacterium S6_FULL_No.3_4.2_96	2773813791	2773813792	2773813793	--
Nodularia sp. NIES-3585	2776095734	2776095733	2776095732	--
Calothrix sp. NIES-2100	2776153782	2776153781	2776153780	RM_type_I, DMS_other
Calothrix sp. NIES-4071	2776157374	2776157375	2776157376	--
Calothrix sp. NIES-4105	2776177469	2776177470	2776177471	--
Streptococcus sp. DD04	2777942300	2777942299	2777942298	--
Vibrio crassostreae 16SF1_51	2781467663	2781467664	2781467665	Lamassu_Family
Vibrio crassostreae 16SF1_87	2781486311	2781486310	2781486309	Lamassu_Family
Vibrio crassostreae SOB6_12	2784174484	2784174485	2784174486	Lamassu_Family
Gallaecimonas pentaromativorans DSM 21945	2785477139	2785477140	2785477141	--
Candidatus Desantisbacteria bacterium CG_4_10_14_3_um_filter_40_18	2785936556	2785936557	2785936558	--
Candidatus Desantisbacteria bacterium CG_4_8_14_3_um_filter_40_12	2785942028	2785942029	2785942030	--
Candidatus Desantisbacteria bacterium CG_4_9_14_3_um_filter_40_11	2785942632	2785942631	2785942630	--
Candidatus Desantisbacteria bacterium CG23_combo_of_CG06-09_8_20_14_all_40_23	2785950739	2785950738	2785950737	--
Candidatus Desantisbacteria bacterium CG2_30_40_21	2785968263	2785968262	2785968261	--
Vibrio crassostreae SOT2_12	2786724979	2786724978	2786724977	Lamassu_Family
Armatimonadetes bacterium CG_4_10_14_3_um_filter_59_10	2786964822	2786964823	2786964824	--
Elusimicrobia bacterium CG08_land_8_20_14_0_20_44_26	2787144188	2787144189	2787144190	--
Zetaproteobacteria bacterium CG_4_9_14_3_um_filter_49_83	2787596827	2787596826	2787596825	--
Zetaproteobacteria bacterium CG_4_10_14_0_8_um_filter_49_80	2787605352	2787605353	2787605354	--
Zetaproteobacteria bacterium CG17_big_fil_post_rev_8_21_14_2_50_50_13	2787611776	2787611777	2787611778	--
Zetaproteobacteria bacterium CG1_02_49_23	2787632209	2787632208	2787632207	--
Zetaproteobacteria bacterium CG02_land_8_20_14_3_00_50_9	2787645636	2787645637	2787645638	--
Candidatus Thiomargarita nelsonii Bin E3_30	2788503807	2788503806	2788503805	--
Cyanosarcina cf. burmensis CCALA 770	2789931123	2789931122	2789931121	--
Zunongwangia sp. EAC3	2789994739	2789994738	2789994737	--
Zunongwangia sp. NAT15	2789999735	2789999736	2789999737	--
Reichenbachiella sp. 5M10	2790097148	2790097149	2790097150	RM_type_I
Nostoc sp. CENA543	2791299423	2791299422	2791299421	RM_type_I, ietAS
Domibacillus mangrovi SAOS 44	2792111612	2792111611	2792111610	--
Shewanella carassii 08MAS2251	2792713857	2792713856	2792713855	--
Roseivirga ehrenbergii DSM 102268	2799157963	2799157964	2799157965	--
Anabaena cylindrica PCC 7122 NIES-19	2805023230	2805023231	2805023232	--
Vibrio crassostreae SOB1_3	2809112187	2809112188	2809112189	Lamassu_Family
unclassified Chloroflexi BinDmb80	2812625891	2812625890	2812625889	DMS_other
Roseivirga ehrenbergii KMM 6017	2812953497	2812953496	2812953495	--
Candidatus Kuenenia stuttgartiensis MBR1	2814755326	2814755324	2814755323	--
Haemophilus parainfluenzae 901_HPAR	2815983926	2815983925	2815983924	--
Pseudoalteromonas sp. SAT69	2817761073	2817761074	2817761075	DMS_other
Nitrospira bacterium DeMMO2_3	2828912300	2828912299	2828912298	PDC-S46
Desulfobacteraceae bacterium DeMMO2_10	2828929462	2828929461	2828929460	--
Nitrospiraceae bacterium DeMMO3_26	2829109558	2829109559	2829109560	RM_type_I
Deltaproteobacteria bacterium DeMMO5_19	2829293561	2829293560	2829293559	--
Syntrophobacterales bacterium DeMMO6_13	2829384163	2829384162	2829384161	RM_type_I
Desulfamplus magnetovallimortis ERS1571938	2831567671	2831567672	2831567673	DMS_other, HEC-01
Lachnoanaerobaculum umeaense DSM 23576	2832955444	2832955445	2832955446	--
Akkermansia muciniphila AMDK-1	2833045853	2833045852	2833045851	brex_type_III
Unclassified Zetaproteobacteria bacterium S19_FULL_No.3_1.9_9	2836396464	2836396463	2836396462	--
Rahnella bruchi DSM 27398	2837520086	2837520087	2837520088	--
Lutibacter citreus 1KV19	2839502720	2839502719	2839502718	RM_type_I
Kurthia gibsonii B83	2839655041	2839655042	2839655043	Lamassu_Family
Nostoc sp. 232	2845884848	2845884849	2845884850	--
Dorea sp. AM58-8	2854065766	2854065765	2854065764	--
Pedobacter miscanthi RS10	2855565276	2855565275	2855565274	Paris_fused
Leuconostoc gelidum gasicomitatum KSL4-2	2858427412	2858427411	2858427410	--
Pasteurella multocida FDAARGOS_261	2858506463	2858506464	2858506465	SoFic
Fusobacterium varium TM07-10	2859142452	2859142453	2859142454	--
Filimonas zeae DSM 100760	2861385912	2861385911	2861385910	--
Ureibacillus thermosphaericus DSM 10633	2861564824	2861564825	2861564826	--
Agrobacterium tumefaciens 15-1187-1-2b	2868978431	2868978430	2868978429	--
Pseudomonas syringae Ps25	2877831005	2877831006	2877831007	--
Paenibacillus odorifer FSL F4-0126	2879483706	2879483707	2879483708	--
Streptococcus periodonticum KCOM 2412	2880291330	2880291329	2880291328	AbiD, PDC-S05
Thiosymbion oneisti CBC2018	2881108469	2881108470	2881108471	PDC-S02, SoFic
Unclassified bacterium 1XD8-76	2882709715	2882709714	2882709713	--
Methylospira mobilis Shm1	2883192149	2883192150	2883192151	--
Halopseudomonas pelagia Kongs-67	2885783026	2885783027	2885783028	PD-Lambda-1
Nostoc sp. PA-18-2419 JC1668	2886628078	2886628077	2886628076	--
Dolichospermum sp. UHCC 0406	2886652757	2886652758	2886652759	PDC-S03, RM_type_HNH
Anabaena sp. UHCC 0253	2886728955	2886728954	2886728953	RM_type_HNH
Anabaena sp. UHCC 0204	2886827752	2886827751	2886827750	PDC-S03
Aphanizomenon sp. UHCC 0183	2887053937	2887053935	2887053934	--
Dolichospermum sp. UHCC 0299	2887231842	2887231843	2887231844	PDC-S03, RM_type_HNH
Dolichospermum flos-aquae UHCC 0037	2887257840	2887257841	2887257842	DMS_other, PDC-S03
Paenibacillus algicola HB172198	2888586873	2888586874	2888586875	--
Aliivibrio sifiae ATCC 33715	2895891971	2895891970	2895891969	--
Pedobacter roseus KACC 11594	2896405150	2896405151	2896405152	--
Vibrio splendidus	2896920106	2896920107	2896920108	Lamassu_Family
Nitrosomonas sp. GH22	2898502774	2898502773	2898502772	PDC-S02
Desulfovibrio sp. ZJ369	2899442889	2899442888	2899442887	RM_type_IIG
Lactococcus sp. EKM102L	2903204578	2903204579	2903204580	--
Lactococcus sp. EKM502L	2903206866	2903206865	2903206864	--
Lactococcus sp. EKM101L	2903213009	2903213010	2903213011	--
Lactococcus sp. EKM203L	2903263405	2903263406	2903263407	--
Lactococcus sp. EKM106P	2903301935	2903301934	2903301933	--
Lactococcus sp. EKM501L	2906024108	2906024107	2906024106	--
Lactococcus sp. EKM201L	2906026803	2906026804	2906026805	--
Nostoc sp. FACHB-892	2909585319	2909585320	2909585321	RM_type_I, ietAS
Nostoc flagelliforme FACHB-838	2909774155	2909774156	2909774157	DMS_other, septu_type_I
Cylindrospermum sp. FACHB-282	2909797319	2909797318	2909797317	--
Pseudanabaena cinerea FACHB-1277	2909893627	2909893628	2909893629	--
Nostoc sp. C057	2909966747	2909966746	2909966745	--
Candidatus Nitrotoga sp. AM1P	2910044062	2910044061	2910044060	--
Nostoc sp. C052	2910050037	2910050038	2910050039	cas_type_other, RM_type_I
Paraliobacillus salinarum G6-18	2910482762	2910482761	2910482760	--
Dysgonomonas sp. 511	2910961020	2910961019	2910961018	PDC-M11
Escherichia sp. E4736	2913119924	2913119925	2913119926	--
Nostocales cyanobacterium LEGE 12452	2913844955	2913844956	2913844957	DMS_other
Nodularia sp. LEGE 06071	2914105569	2914105570	2914105571	--
Dolichospermum sp. LEGE 00240	2914149897	2914149898	2914149899	--
Escherichia coli E4736	2917887352	2917887353	2917887354	--
Anabaena cylindrica FACHB-243	2919953630	2919953631	2919953632	--
Paeniclostridium sordellii BIOML-A6	2920577879	2920577878	2920577877	--
Flavobacterium ajazii SSM4.2	2922513652	2922513653	2922513654	--
Dorea longicatena BIOML-A7	2923823619	2923823618	2923823617	--
Pseudoalteromonas sp. SR45-6	2937466422	2937466423	2937466424	--
Flavobacterium hungaricum KB82	2938258655	2938258656	2938258657	--
Luteibacter sp. 621	2941474817	2941474818	2941474819	PDC-S06, PDC-S01
Methanoplanus endosymbiosus DSM 3599	2947455217	2947455218	2947455219	--
Cronobacter malonaticus cro695B2	2957797562	2957797561	2957797560	--
Pseudomonas syringae B13-200	2962448907	2962448906	2962448905	--
Legionella taurinensis NCTC 13314	2965371254	2965371253	2965371252	--
Pseudomonas sp. SCB32	2965902647	2965902646	2965902645	--
Flavobacterium sp. 28YEA47A	2981749603	2981749602	2981749601	--
Bacteroides sp. NSJ-48	2984905746	2984905747	2984905748	--
Denitratisoma oestradiolicum DSM 16959	2986998449	2986998450	2986998451	RM_type_I
Spirabiliibacterium pneumoniae HPA106	2988913982	2988913983	2988913984	--
Amazonocrinis nigriterrae CENA67	2993830546	2993830547	2993830548	PDC-S03
Methanospirillum stamsii Pt1	2995002470	2995002469	2995002468	PDC-S09
Bacillus safensis BcP62	2997659639	2997659640	2997659641	--
Oscillatoriales bacterium LEGE 07170	2999129057	2999129058	2999129059	PDC-S03
Lachnospiraceae bacterium B54_54_AM_H	2999407323	2999407324	2999407325	--
Nostoc sp. FACHB-280	2999566835	2999566836	2999566837	RM_type_I
Scytonema sp. UIC 10036	2999670512	2999670513	2999670514	--
Gemmataceae bacterium CJuql4	3000042217	3000042216	3000042215	--
Bdellovibrio sp. KM01	3001671620	3001671621	3001671622	--
Clostridium sp. SM-530-WT-3G	3005919000	3005919001	3005919002	cas_type_II-C, PDC-S01
Chryseosolibacter indicus PWU20	8001031117	8001031116	8001031115	--
Methylomicrobium sp. RS1	8001524596	8001524595	8001524594	--
Denitratisoma oestradiolicum DSM 16959	8001561309	8001561310	8001561311	RM_type_I
Ureibacillus thermosphaericus DSM 10633	8001985577	8001985578	8001985579	--
Pseudomonas boanensis DB1	8011165389	8011165390	8011165391	--
Akkermansia muciniphila Akk2670	8018950052	8018950053	8018950054	brex_type_III
Lachnospiraceae bacterium C51_74_MI_BP	8019405548	8019405547	8019405546	--
Bacillus altitudinis AR 19	8034255921	8034255922	8034255923	--
Pseudomonas fragi F1820	8035380264	8035380263	8035380262	--
Burkholderia cepacia MSMB1256WGS	8039043958	8039043959	8039043960	--
Klebsiella quasipneumoniae COL-Kpn6	8040766644	8040766645	8040766646	--
Vibrio metoecus OYP9B09	8042002819	8042002820	8042002821	RM_type_I, AbiD
Vibrio splendidus 10N.261.46.B10	8042098803	8042098802	8042098801	RM_type_I
Vibrio splendidus 10N.261.45.A2	8042417814	8042417813	8042417812	DMS_other, RM_type_I
Vibrio vulnificus LSU1657	8042480609	8042480608	8042480607	DMS_other, RM_type_I, PT_DndFGH
Streptococcus parasanguinis AF42-15	8043594678	8043594679	8043594680	PDC-S47
Pseudomonas frederiksbergensis 94G2	8045229225	8045229224	8045229223	--
Streptococcus caecimuris DSM 110150	8045724318	8045724319	8045724320	PDC-S47
Argonema galeatum A003/A1	8045924029	8045924028	8045924027	--
Pseudanabaena catenata USMAC16	8047015220	8047015219	8047015218	DMS_other
Acetatifactor aquisgranensis DSM 110981	8047460233	8047460232	8047460231	PD-Lambda-1
Herbinix hemicellulosilytica T3/55T	8048153200	8048153199	8048153198	--
Flavobacterium flavigenum IMCC 34775	8048822683	8048822684	8048822685	--
Pseudomonas syringae pv. aptata P16	8053323824	8053323825	8053323826	--
Gramella oceanisediminis GC03-9	8053885202	8053885201	8053885200	--
Flavobacterium panici BSSL-CR3	8054696029	8054696030	8054696031	--
Maribellus maritimus 5E3	8054758047	8054758046	8054758045	--
Kuenenia stuttgartiensis CSTR1	8055681086	8055681088	8055681089	--
Flavobacterium hibisci THG-HG1.4	8056442079	8056442080	8056442081	--
Deinococcus taeanensis TS293	8056651974	8056651975	8056651976	DMS_other
Nostoc favosum CHAB5714	8056845235	8056845236	8056845237	--
Heyndrickxia oleronia	8064013059	8064013058	8064013057	--
Lachnoanaerobaculum umeaense MGYG-HGUT-02522	8064044482	8064044483	8064044484	--
Methanospirillum hungatei GP1	8064046928	8064046927	8064046926	PDC-S22
Nodularia sp. LEGE 04288	8064060237	8064060236	8064060235	--
Nitrosococcus oceani NS58	8064503932	8064503933	8064503934	brex_type_III
Filimonas zeae CGMCC 1.15290	8065206005	8065206004	8065206003	--
Gluconobacter kondonii Dm-42	8067590944	8067590945	8067590946	--
Alteromonas lipotrueae MD_674	8068967624	8068967625	8068967626	retron_XI
Nostoc commune BAE	8070969051	8070969050	8070969049	--
Leptodesmis sichuanensis PKUAC-SCTA121	8072569316	8072569317	8072569318	--
Flavobacterium acetivorans F-29	8072583789	8072583790	8072583791	DRT_class_I, DRT_other
Haemophilus parainfluenzae M1C149_1	8072785449	8072785450	8072785451	--
Metabacillus litoralis MER 46	8075812399	8075812400	8075812401	SoFic, PDC-S04
Flavobacterium sp. N3904	8080240069	8080240068	8080240067	--
Flavobacterium sp. N503310	8080253749	8080253748	8080253747	--
Bacteroidales bacterium RUG14591	8087905171	8087905172	8087905173	PDC-S06
Lachnospiraceae bacterium RUG12649	8090695027	8090695028	8090695029	--
Unclassified bacterium RUG12909	8097938139	8097938138	8097938137	--
Shewanella sp. SM71	8104621851	8104621852	8104621853	--
Niallia sp. NCCP-28	8104770627	8104770628	8104770629	--
Shewanella sp. SM102	8104922270	8104922271	8104922272	--
Butyribacter intestini TF01-11	8109119216	8109119215	8109119214	--
Pantoea eucalypti LMG 24197	8109445079	8109445078	8109445077	RM_type_I, PDC-S11, septu_type_I
Legionella rubrilucens WA-270A-C2	8110537320	8110537319	8110537318	--
Flavobacterium pokkalii L1I52	8112280666	8112280667	8112280668	--
Shewanella carassii CGMCC 1.16033	8113212968	8113212967	8113212966	--
Agrobacterium tumefaciens 15-1187-1-2a	8114247857	8114247856	8114247855	--
Pediococcus acidilactici PMC65	8121845541	8121845540	8121845539	--
Labilibaculum euxinus SYP	8124624157	8124624156	8124624155	RM_type_I, kiwa
Vibrio mytili M250219	8126270338	8126270339	8126270340	DMS_other
Reichenbachiella ulvae ABR2-5	8126364984	8126364983	8126364982	AbiE
