# Supplementary material for: A DNA damage-activated kinase phosphorylates a transcriptional repressor to control bacterial immune pathway expression
Source: EMBO J. 2026 Jun 9;45(14):5079–100. doi: 10.1038/s44318-026-00831-y (PMC13373217; doi:10.1038/s44318-026-00831-y)
Supplement: Supplementary file 6 — Structures [file 44318_2026_831_MOESM6_ESM.zip]

Archive with 24 entries (24 files):
- 9Z73_val-report-wwpdb-fo-fc-edmap-coef-annotate_P1.cif
- __MACOSX/._9Z73_val-report-wwpdb-fo-fc-edmap-coef-annotate_P1.cif
- 9Z73_val-report-wwpdb-2fo-fc-edmap-coef-annotate_P1.cif
- __MACOSX/._9Z73_val-report-wwpdb-2fo-fc-edmap-coef-annotate_P1.cif
- 9Z73_model_annotate_v2.pdb
- __MACOSX/._9Z73_model_annotate_v2.pdb
- 9Z72_val-report-wwpdb-fo-fc-edmap-coef-annotate_P1.cif
- __MACOSX/._9Z72_val-report-wwpdb-fo-fc-edmap-coef-annotate_P1.cif
- 9Z72_val-report-wwpdb-2fo-fc-edmap-coef-annotate_P1.cif
- __MACOSX/._9Z72_val-report-wwpdb-2fo-fc-edmap-coef-annotate_P1.cif
- 9Z72_model_annotate_v2.pdb
- __MACOSX/._9Z72_model_annotate_v2.pdb
- 9Z71_val-report-wwpdb-fo-fc-edmap-coef-annotate_P1.cif
- __MACOSX/._9Z71_val-report-wwpdb-fo-fc-edmap-coef-annotate_P1.cif
- 9Z71_val-report-wwpdb-2fo-fc-edmap-coef-annotate_P1.cif
- __MACOSX/._9Z71_val-report-wwpdb-2fo-fc-edmap-coef-annotate_P1.cif
- 9Z71_model_annotate.pdb
- __MACOSX/._9Z71_model_annotate.pdb
- 9Z7O_val-report-wwpdb-fo-fc-edmap-coef-annotate_P1.cif
- __MACOSX/._9Z7O_val-report-wwpdb-fo-fc-edmap-coef-annotate_P1.cif
- 9Z7O_val-report-wwpdb-2fo-fc-edmap-coef-annotate_P1.cif
- __MACOSX/._9Z7O_val-report-wwpdb-2fo-fc-edmap-coef-annotate_P1.cif
- 9Z7O_model_annotate.pdb
- __MACOSX/._9Z7O_model_annotate.pdb
