# Supplementary material for: A DNA damage-activated kinase phosphorylates a transcriptional repressor to control bacterial immune pathway expression
Source: EMBO J. 2026 Jun 9;45(14):5079–100. doi: 10.1038/s44318-026-00831-y (PMC13373217; doi:10.1038/s44318-026-00831-y)
Supplement: Supplementary file 6 — Structures [file 44318_2026_831_MOESM6_ESM.zip › 9Z73_val-report-wwpdb-fo-fc-edmap-coef-annotate_P1.cif]

data_9z73fo
# 
_cell.entry_id      9z73 
_cell.length_a      79.276 
_cell.length_b      98.192 
_cell.length_c      278.996 
_cell.angle_alpha   90.000 
_cell.angle_beta    90.000 
_cell.angle_gamma   90.000 
# 
_entry.id   9z73 
# 
_symmetry.entry_id               9z73 
_symmetry.space_group_name_H-M   'C 2 2 21' 
_symmetry.Int_Tables_number      20 
# 
loop_
_refln.index_h 
_refln.index_k 
_refln.index_l 
_refln.pdbx_DELFWT 
_refln.pdbx_DELPHWT 
_refln.fom 
0  0  8   497.567    180         0.0895965   
0  0  10  1899.63    180         1           
0  0  12  47.6575    0.000113318 0.102414    
0  0  14  130.92     180         0.905207    
0  0  16  17.3254    0.000378023 0.0126838   
0  0  18  368.031    180         0.119394    
0  0  20  1213.24    1.13374e-05 0.520003    
0  0  22  451.538    180         1           
0  0  24  389.28     1.02954e-05 1           
0  0  26  951.39     1.42821e-05 1           
0  0  28  16.833     180         1           
0  0  30  531.424    360         1           
0  0  32  78.5906    180         0.999429    
0  0  34  379.146    360         0.9727      
0  0  36  70.2662    1.48369e-05 0.995641    
0  0  38  525.553    1.97473e-05 0.196385    
0  0  40  384.692    180         1           
0  0  42  175.293    360         1           
0  0  44  801.791    6.29516e-06 0.757479    
0  0  46  568.485    0           0.999993    
0  0  48  1281.41    180         0.99839     
0  0  50  718.368    180         0.225266    
0  0  52  0.483154   180         1           
0  0  54  1106.51    180         1           
0  0  56  534.791    180         0.982914    
0  0  58  858.233    5.80863e-06 0.402884    
0  0  60  244.353    180         0.813291    
0  0  62  414.339    1.12774e-05 0.539953    
0  0  64  148.118    180         1           
0  0  66  684.813    180         0.999997    
0  0  68  1000.09    8.45109e-06 0.999979    
0  0  70  194.306    180         0.937088    
0  0  72  236.12     1.75517e-05 0.183272    
0  0  74  417.099    8.88939e-06 1           
0  0  76  116.796    8.63499e-06 0.0925268   
0  0  78  508.222    360         1           
0  0  80  32.2164    180         0.996069    
0  0  82  557.216    180         0.134086    
0  0  84  1529.24    8.98145e-06 0.854662    
0  0  86  823.612    180         0.215551    
0  0  88  255.1      1.05595e-05 0.650585    
0  0  90  353.082    0           0.999104    
0  0  92  450.143    360         0.999675    
0  0  94  36.4198    180         0.999296    
0  0  96  61.4849    8.45637e-06 0.801385    
0  0  98  355.751    180         0.136045    
0  0  100 124.329    180         0.0679325   
0  0  102 588.456    360         0.999712    
0  0  104 428.652    8.69459e-06 0.586588    
0  0  106 474.096    180         0.995234    
0  0  108 191.276    180         0.982054    
0  0  110 101.813    8.69428e-06 0.110162    
0  0  112 158.364    180         0.997827    
0  0  114 16.7476    7.70885e-06 0.0459853   
0  0  116 ?          ?           ?           
0  0  118 ?          ?           ?           
0  0  120 ?          ?           ?           
0  0  122 155.444    8.65629e-06 0.323304    
0  0  124 476.922    180         1           
0  0  126 116.592    180         1           
0  0  128 422.242    180         1           
0  0  130 308.254    180         0.617068    
0  0  132 66.6976    0           0.734247    
0  0  134 101.131    0           0.999912    
0  0  136 78.2187    8.65142e-06 0.700941    
0  0  138 62.0276    180         0.251334    
0  0  140 10.8672    8.73136e-06 0.113976    
0  0  142 391.378    0           0.999991    
0  0  144 303.928    0           0.910296    
0  0  146 36.5215    8.65142e-06 0.215662    
0  0  148 147.256    8.65142e-06 0.429869    
0  0  150 4.0051     180         0.236569    
0  2  4   2213.05    5.6033e-05  0.0481287   
0  2  5   265.739    179.999     0.104286    
0  2  6   24.2297    359.995     0.0247079   
0  2  7   2301.54    180         0.545928    
0  2  8   82.8147    360         1           
0  2  9   54.2195    360         0.879987    
0  2  10  1851.91    180         0.998794    
0  2  11  212.705    360         0.999997    
0  2  12  1349.61    360         1           
0  2  13  1969.89    180         0.999999    
0  2  14  814.742    180         1           
0  2  15  36.0776    180         1           
0  2  16  1242.01    9.06271e-06 0.801569    
0  2  17  781.797    180         0.999973    
0  2  18  1.33691    180         1           
0  2  19  1371.51    180         0.900259    
0  2  20  287.819    360         0.224947    
0  2  21  708.122    180         1           
0  2  22  223.536    180         1           
0  2  23  236.266    180         1           
0  2  24  1254.93    180         1           
0  2  25  270.415    360         1           
0  2  26  33.5269    360         1           
0  2  27  92.6721    180         0.745176    
0  2  28  613.96     180         0.999977    
0  2  29  221.222    9.36798e-06 1           
0  2  30  281.986    6.87641e-06 1           
0  2  31  837.888    360         1           
0  2  32  1014.05    5.96038e-06 1           
0  2  33  1363.59    180         0.999999    
0  2  34  502.334    180         0.308978    
0  2  35  15.4264    179.999     0.00929401  
0  2  36  210.859    360         0.997543    
0  2  37  175.441    360         0.99999     
0  2  38  160.009    0           0.999999    
0  2  39  1182.65    180         0.163862    
0  2  40  440.095    3.24242e-05 0.569508    
0  2  41  1992.39    180         1           
0  2  42  182.8      180         0.339025    
0  2  43  214.931    1.49849e-05 0.395416    
0  2  44  961.118    180         0.992822    
0  2  45  25.7465    180         0.00509794  
0  2  46  42.5543    180         0.846227    
0  2  47  950.139    180         1           
0  2  48  0.110743   179.998     0.00187616  
0  2  49  377.659    180         0.353262    
0  2  50  595.909    1.43802e-05 0.965303    
0  2  51  934.864    180         0.919555    
0  2  52  205.016    180         1           
0  2  53  460.853    1.19331e-05 1           
0  2  54  2.79614    180         1           
0  2  55  118.945    180         0.999942    
0  2  56  228.896    180         0.777256    
0  2  57  678.343    180         0.999936    
0  2  58  110.513    360         0.503657    
0  2  59  19.1509    360         1           
0  2  60  130.182    180         0.102735    
0  2  61  98.7626    5.76998e-05 0.0290909   
0  2  62  699.376    360         0.999691    
0  2  63  820.012    180         1           
0  2  64  168.906    180         0.999997    
0  2  65  106.581    180         0.0415271   
0  2  66  1137.57    180         0.999997    
0  2  67  548.121    2.27778e-05 0.367537    
0  2  68  1092.36    8.09913e-06 1           
0  2  69  23.3881    180         0.253261    
0  2  70  322.104    180         1           
0  2  71  42.2389    360         0.999465    
0  2  72  1601.34    3.63775e-05 0.876376    
0  2  73  1751.94    180         1           
0  2  74  931.606    180         1           
0  2  75  118.737    360         0.800602    
0  2  76  476.679    7.45671e-06 0.999725    
0  2  77  41.4995    2.7761e-06  1           
0  2  78  1049.74    8.25301e-06 1           
0  2  79  577.355    180         1           
0  2  80  531.044    0           0.99801     
0  2  81  11.2712    180         0.247223    
0  2  82  81.5351    180         0.412219    
0  2  83  35.7181    360         0.773084    
0  2  84  301.281    180         0.99976     
0  2  85  710.473    1.89803e-06 1           
0  2  86  280.825    1.60981e-07 0.999999    
0  2  87  228.081    180         1           
0  2  88  553.426    180         0.203639    
0  2  89  57.1199    180         1           
0  2  90  33.2894    8.68671e-06 0.999794    
0  2  91  16.1417    180         1           
0  2  92  1.27556    180         0.396957    
0  2  93  310.182    180         0.992769    
0  2  94  386.128    8.80404e-06 0.999824    
0  2  95  493.878    8.90853e-06 0.961959    
0  2  96  637.767    8.53617e-06 0.554322    
0  2  97  164.778    180         0.999972    
0  2  98  344.376    180         0.184463    
0  2  99  21.2865    1.12312e-06 0.18891     
0  2  100 372.08     8.64299e-06 0.405828    
0  2  101 31.1437    180         0.0820387   
0  2  102 26.1766    180         0.0333473   
0  2  103 84.1421    180         1           
0  2  104 362.781    1.45082e-06 1           
0  2  105 526.256    360         0.998049    
0  2  106 97.0515    180         0.999965    
0  2  107 51.4224    8.59123e-06 1           
0  2  108 157.632    180         0.99994     
0  2  109 23.653     180         0.996894    
0  2  110 62.8396    180         0.216242    
0  2  111 264.384    8.63681e-06 0.627858    
0  2  112 122.033    8.49547e-06 0.561397    
0  2  113 196.524    360         0.638372    
0  2  114 5.97303    180         0.0169207   
0  2  115 228.5      180         0.607685    
0  2  116 367.701    180         0.870779    
0  2  117 2.18323    0.000454785 0.00813527  
0  2  118 98.9619    360         0.52857     
0  2  119 256.902    9.10313e-07 0.971768    
0  2  120 53.4861    180         0.969609    
0  2  121 115.736    180         0.501421    
0  2  122 23.3054    180         0.375061    
0  2  123 5.78884    180         0.0165775   
0  2  124 54.2772    180         0.676215    
0  2  125 155.957    360         0.78258     
0  2  126 264.589    0           0.97516     
0  2  127 311.591    5.39151e-07 1           
0  2  128 76.1858    8.67647e-06 0.319905    
0  2  129 117.905    180         0.505151    
0  2  130 5.77747    180         0.0300433   
0  2  131 5.59154    0.000158916 0.0632374   
0  2  132 29.6012    8.65142e-06 0.178797    
0  2  133 2.22116    9.12888e-06 0.975589    
0  2  134 149.996    8.65142e-06 0.999236    
0  2  135 1.46598    179.999     0.00681996  
0  2  136 104.278    180         0.998721    
0  2  137 87.2186    8.65142e-06 0.477889    
0  2  138 23.9409    180         0.186599    
0  2  139 145.505    8.66569e-06 0.654432    
0  2  140 75.004     8.66301e-06 0.974511    
0  2  141 48.1602    360         0.900348    
0  2  142 45.9193    180         0.994389    
0  2  143 12.0303    180         0.108796    
0  2  144 5.81387    8.65142e-06 0.0232759   
0  2  145 0.444243   180         0.0205105   
0  2  146 3.5379     180         0.202946    
0  2  147 176.763    360         0.999454    
0  2  148 34.1358    8.65142e-06 0.398053    
0  2  149 11.7178    4.96326e-05 0.173363    
0  2  150 23.7562    180         0.22555     
0  2  151 2.26762    360         0.0123982   
0  4  0   1395.06    180         0.9906      
0  4  1   488.338    360         1           
0  4  2   241.975    180         0.926788    
0  4  3   2011.64    360         1           
0  4  4   1135.4     180.001     0.569843    
0  4  5   46.1828    360         0.141802    
0  4  6   1478.18    180         0.995858    
0  4  7   472.16     180         0.936014    
0  4  8   1307.92    1.54426e-05 1           
0  4  9   1386.98    1.70571e-05 0.987423    
0  4  10  72.5957    360         1           
0  4  11  1955.4     180         1           
0  4  12  134.7      180         0.60531     
0  4  13  452.249    180         1           
0  4  14  1101.74    360         0.999994    
0  4  15  699.634    180         1           
0  4  16  1917.78    180         0.999412    
0  4  17  127.944    3.94084e-05 0.938675    
0  4  18  131.133    180         0.0251257   
0  4  19  567.14     180         1           
0  4  20  221.267    360         0.999998    
0  4  21  1378.57    180         1           
0  4  22  175.114    180         1           
0  4  23  461.433    3.16933e-06 1           
0  4  24  749.414    2.30077e-06 1           
0  4  25  971.34     180         0.981048    
0  4  26  64.5544    1.15698e-05 0.156636    
0  4  27  404.825    6.68872e-06 0.999985    
0  4  28  525.179    360         1           
0  4  29  57.4559    180         0.832672    
0  4  30  20.7017    1.3536e-05  1           
0  4  31  945.969    360         1           
0  4  32  1053.02    180         0.994174    
0  4  33  110.073    1.15633e-05 0.998986    
0  4  34  233.943    180         1           
0  4  35  299.513    180         0.232284    
0  4  36  465.964    3.32172e-05 0.416654    
0  4  37  347.422    180         0.985359    
0  4  38  52.5251    180         1           
0  4  39  1108.88    180         1           
0  4  40  307.143    180         1           
0  4  41  24.6743    180         1           
0  4  42  859.681    180         1           
0  4  43  1145.23    5.28636e-07 1           
0  4  44  185.373    180         0.999999    
0  4  45  259.016    1.66691e-06 1           
0  4  46  57.0576    180         1           
0  4  47  54.4426    8.87008e-06 1           
0  4  48  561.983    180         1           
0  4  49  1250.51    180         1           
0  4  50  51.5625    7.44293e-06 0.984918    
0  4  51  471.213    1.25147e-05 0.153231    
0  4  52  362.698    180         0.535601    
0  4  53  560.129    360         0.999994    
0  4  54  1126.05    180         1           
0  4  55  861.94     2.66543e-06 1           
0  4  56  967.239    180         0.59222     
0  4  57  81.9421    4.3733e-08  0.999952    
0  4  58  120.725    360         0.941548    
0  4  59  854.947    2.1119e-07  0.350957    
0  4  60  784.802    180         1           
0  4  61  846.897    1.07616e-05 1           
0  4  62  370.908    1.14229e-06 0.873934    
0  4  63  418.561    360         1           
0  4  64  554.536    180         0.108471    
0  4  65  234.895    9.219e-06   1           
0  4  66  754.246    5.84593e-07 1           
0  4  67  208.89     1.961e-05   0.100733    
0  4  68  417.471    180         1           
0  4  69  29.7486    180         0.0591869   
0  4  70  197.531    180         1           
0  4  71  262.973    360         0.997893    
0  4  72  1681.75    180         0.982476    
0  4  73  160.25     180         0.936286    
0  4  74  743.921    360         0.822678    
0  4  75  265.227    180         0.997735    
0  4  76  1041.41    180         0.529639    
0  4  77  409.32     180         0.853819    
0  4  78  982.468    180         1           
0  4  79  36.8886    180         0.330527    
0  4  80  77.496     2.38259e-05 0.039702    
0  4  81  661.787    360         1           
0  4  82  1.63208    180         1           
0  4  83  50.2207    180         0.424961    
0  4  84  63.6563    5.63464e-05 0.11308     
0  4  85  347.105    360         0.955332    
0  4  86  1084.89    180         0.377918    
0  4  87  41.5455    180         1           
0  4  88  60.8516    180         0.999999    
0  4  89  231.604    180         0.998214    
0  4  90  106.672    360         0.0334093   
0  4  91  777.355    180         1           
0  4  92  134.147    180         0.0632607   
0  4  93  206.434    180         1           
0  4  94  662.736    180         0.440455    
0  4  95  197.794    180         0.947337    
0  4  96  17.7594    8.74887e-06 0.994205    
0  4  97  111.329    360         0.0846234   
0  4  98  242.985    8.37101e-06 0.408934    
0  4  99  47.5159    3.68521e-05 0.0746056   
0  4  100 399.758    180         1           
0  4  101 552.993    180         1           
0  4  102 194.721    8.27546e-06 0.190144    
0  4  103 238.535    180         1           
0  4  104 164.262    9.06017e-06 1           
0  4  105 160.655    180         0.999941    
0  4  106 310.972    180         0.999598    
0  4  107 114.74     8.57503e-06 0.222278    
0  4  108 288.036    180         1           
0  4  109 241.589    180         0.999997    
0  4  110 346.453    0           1           
0  4  111 125.045    360         0.946844    
0  4  112 42.633     8.60082e-06 0.999682    
0  4  113 264.703    180         1           
0  4  114 37.8897    1.04988e-05 0.132383    
0  4  115 411.18     180         0.999985    
0  4  116 333.741    0           0.930749    
0  4  117 47.265     5.56535e-06 1           
0  4  118 168.102    8.6514e-06  1           
0  4  119 53.593     180         1           
0  4  120 27.7722    360         1           
0  4  121 31.0292    180         0.999999    
0  4  122 12.2478    360         0.937492    
0  4  123 177.652    180         0.85997     
0  4  124 305.199    0           0.999979    
0  4  125 158.533    180         0.988734    
0  4  126 82.215     8.54006e-06 0.469262    
0  4  127 42.9763    180         0.95307     
0  4  128 119.335    180         0.999748    
0  4  129 39.3061    360         0.11043     
0  4  130 43.527     180         0.196787    
0  4  131 21.0814    180         0.259812    
0  4  132 34.0347    180         0.268129    
0  4  133 136.077    180         0.778018    
0  4  134 88.4569    180         0.353414    
0  4  135 211.654    180         0.999998    
0  4  136 115.142    180         1           
0  4  137 4.86427    180         0.450247    
0  4  138 100.169    180         0.564362    
0  4  139 104.551    360         0.999974    
0  4  140 129.308    180         0.992631    
0  4  141 28.6466    180         0.141787    
0  4  142 59.7217    180         0.509769    
0  4  143 8.95468    7.69533e-05 0.106237    
0  4  144 18.7978    180         0.720292    
0  4  145 39.5052    180         0.400123    
0  4  146 22.3136    180         0.152775    
0  4  147 105.5      180         0.619669    
0  4  148 12.7543    8.65142e-06 0.0707679   
0  4  149 35.5024    8.65142e-06 0.580473    
0  4  150 14.3422    8.65142e-06 0.588192    
0  6  0   826.885    1.47543e-05 0.999998    
0  6  1   1525.26    360         1           
0  6  2   1007.44    2.2463e-05  1           
0  6  3   618.31     4.30618e-05 0.870235    
0  6  4   2772.84    180         1           
0  6  5   2390.2     2.35254e-05 1           
0  6  6   732.291    180         0.964419    
0  6  7   55.9275    9.03806e-05 0.93272     
0  6  8   243.431    0.000129192 0.177107    
0  6  9   259.457    180         0.735133    
0  6  10  47.9124    6.85589e-05 0.26058     
0  6  11  913.753    180         0.985517    
0  6  12  254.341    180         1           
0  6  13  378.722    360         0.717605    
0  6  14  1004.35    180         0.999853    
0  6  15  500.37     180         0.655292    
0  6  16  848.255    180         1           
0  6  17  572.084    180         1           
0  6  18  1553.44    6.15205e-06 1           
0  6  19  1312.79    1.87465e-06 1           
0  6  20  183.065    6.42638e-06 0.970663    
0  6  21  249.815    180         0.427697    
0  6  22  580.679    180         0.999959    
0  6  23  651.544    360         1           
0  6  24  621.336    1.93748e-05 0.10504     
0  6  25  48.9874    180         0.610003    
0  6  26  217.413    0.000102508 0.185904    
0  6  27  374.266    180         1           
0  6  28  209.246    180         1           
0  6  29  1303.94    360         1           
0  6  30  91.5063    0.00033385  0.0737792   
0  6  31  683.627    180         1           
0  6  32  107.224    180         1           
0  6  33  236.212    180         0.975809    
0  6  34  84.4661    360         0.999336    
0  6  35  395.914    3.00881e-07 0.999983    
0  6  36  46.2107    180         0.862454    
0  6  37  944.651    1.17196e-05 0.998999    
0  6  38  134.659    180         0.999996    
0  6  39  324.429    180         1           
0  6  40  924.508    0           0.999999    
0  6  41  903.574    180         0.999991    
0  6  42  755.881    180         0.485445    
0  6  43  359.943    180         0.933223    
0  6  44  47.4656    2.01859e-05 0.121337    
0  6  45  1423.89    360         0.999983    
0  6  46  308.414    180         1           
0  6  47  185.185    360         0.999065    
0  6  48  99.1875    180         1           
0  6  49  182.048    4.04086e-06 1           
0  6  50  4.24416    360         0.0273953   
0  6  51  783.346    180         0.150351    
0  6  52  127.681    180         0.291775    
0  6  53  408.767    180         0.972152    
0  6  54  875.241    180         1           
0  6  55  99.231     3.8893e-06  1           
0  6  56  1.90004    5.87367e-05 0.0193917   
0  6  57  129.478    1.00825e-05 1           
0  6  58  186.738    2.71702e-07 0.981986    
0  6  59  351.914    180         1           
0  6  60  29.0805    9.23666e-06 0.637022    
0  6  61  636.052    6.86036e-06 0.13357     
0  6  62  584.031    360         1           
0  6  63  536.921    180         1           
0  6  64  418.808    7.70297e-06 0.999987    
0  6  65  63.3369    7.78221e-07 0.999824    
0  6  66  649.567    360         1           
0  6  67  25.258     4.78409e-06 0.51394     
0  6  68  148.237    180         0.722888    
0  6  69  217.83     360         0.942735    
0  6  70  281.149    0           0.531247    
0  6  71  506.855    8.73553e-06 0.222054    
0  6  72  395.601    180         0.688111    
0  6  73  234.644    7.65235e-07 1           
0  6  74  918.244    4.76276e-06 0.862357    
0  6  75  316.187    9.06511e-06 1           
0  6  76  143.038    180         0.996188    
0  6  77  233.271    9.16273e-06 1           
0  6  78  588.151    180         1           
0  6  79  684.052    360         1           
0  6  80  123.555    180         0.928767    
0  6  81  292.619    180         1           
0  6  82  313.033    7.32867e-06 0.144827    
0  6  83  298.945    360         0.99993     
0  6  84  127.822    360         0.994335    
0  6  85  453.741    180         1           
0  6  86  316.521    180         1           
0  6  87  0.284272   360         0.0030902   
0  6  88  292.483    180         0.475988    
0  6  89  434.037    180         0.475677    
0  6  90  38.8314    180         0.999686    
0  6  91  59.1111    1.27751e-05 0.279048    
0  6  92  286.25     180         0.942707    
0  6  93  119.224    180         0.994526    
0  6  94  486.502    8.47216e-06 0.437168    
0  6  95  19.6227    180         0.995786    
0  6  96  390.067    180         0.995173    
0  6  97  86.6676    180         1           
0  6  98  107.148    180         1           
0  6  99  139.635    180         0.161772    
0  6  100 213.734    8.77576e-06 0.974704    
0  6  101 44.8401    180         1           
0  6  102 64.7886    180         0.998956    
0  6  103 509.007    360         0.609348    
0  6  104 90.188     180         1           
0  6  105 117.038    360         0.167861    
0  6  106 108.359    8.6136e-06  0.881296    
0  6  107 365.972    8.70378e-06 0.565487    
0  6  108 277.269    0           1           
0  6  109 200.75     180         1           
0  6  110 25.647     8.586e-06   0.999997    
0  6  111 50.1631    180         0.999931    
0  6  112 136.767    0           1           
0  6  113 100.307    180         0.223621    
0  6  114 31.3737    360         0.999209    
0  6  115 99.0903    360         0.218506    
0  6  116 15.6564    180         0.967844    
0  6  117 41.6818    180         0.999107    
0  6  118 82.3762    180         0.165255    
0  6  119 76.4423    180         1           
0  6  120 27.6156    8.69573e-06 0.0723282   
0  6  121 23.5793    360         0.118589    
0  6  122 35.1527    180         0.939459    
0  6  123 96.4945    360         1           
0  6  124 357.874    180         1           
0  6  125 91.8761    180         0.208559    
0  6  126 26.3545    180         0.996888    
0  6  127 20.891     180         0.14236     
0  6  128 48.4907    180         0.353831    
0  6  129 30.3603    4.40804e-06 0.787981    
0  6  130 1.57135    8.65142e-06 0.0227383   
0  6  131 216.122    4.11373e-07 1           
0  6  132 192.847    180         0.988608    
0  6  133 92.2228    180         0.449775    
0  6  134 262.25     0           0.998129    
0  6  135 243.667    2.3739e-07  1           
0  6  136 0.973373   0           0.358863    
0  6  137 104.983    360         0.674774    
0  6  138 1.30862    180         0.768642    
0  6  139 0.366501   180         0.893726    
0  6  140 82.5456    8.64232e-06 0.391842    
0  6  141 12.3595    180         0.0847638   
0  6  142 99.6451    0           0.884368    
0  6  143 43.3429    8.65142e-06 0.25898     
0  6  144 126.37     180         0.989888    
0  6  145 10.5686    4.96326e-05 0.06618     
0  6  146 1.45885    8.65142e-06 0.00989011  
0  6  147 194.813    180         0.999853    
0  6  148 31.0216    8.65142e-06 0.482249    
0  6  149 2.9632     360         0.0146146   
0  6  150 40.96      8.65142e-06 0.387404    
0  8  0   820.742    2.10744e-05 1           
0  8  1   59.5532    180         1           
0  8  2   336.998    180         0.28582     
0  8  3   86.562     180         0.128681    
0  8  4   63.9824    180         1           
0  8  5   398.563    360         0.451124    
0  8  6   41.6844    180         0.0112042   
0  8  7   201.853    360         1           
0  8  8   338.612    180         1           
0  8  9   1199.58    180         0.994555    
0  8  10  90.4835    360         0.99997     
0  8  11  1328.63    180         1           
0  8  12  896.937    180         1           
0  8  13  595.8      360         1           
0  8  14  757.844    180         1           
0  8  15  1832.29    180         1           
0  8  16  995.851    360         1           
0  8  17  1159.26    360         0.999986    
0  8  18  715.302    7.61259e-06 1           
0  8  19  143.674    360         1           
0  8  20  417.665    180         0.999997    
0  8  21  859.941    2.00353e-06 1           
0  8  22  93.8256    180         0.0559168   
0  8  23  1326.79    360         1           
0  8  24  1045.74    180         0.69381     
0  8  25  221.16     180         0.972044    
0  8  26  576.36     180         1           
0  8  27  242.329    180         1           
0  8  28  376.637    180         0.595458    
0  8  29  816.683    9.65582e-07 1           
0  8  30  451.212    180         0.0618902   
0  8  31  375.115    4.80517e-07 1           
0  8  32  155.898    180         0.385624    
0  8  33  623.965    360         0.941659    
0  8  34  471.695    8.74855e-06 0.863299    
0  8  35  62.5156    180         0.243027    
0  8  36  602.688    2.64213e-05 0.466518    
0  8  37  78.2794    180         0.999997    
0  8  38  72.4546    180         1           
0  8  39  492.824    360         0.62403     
0  8  40  800.429    180         0.573346    
0  8  41  596.786    1.41985e-05 0.998997    
0  8  42  90.3048    0           0.988261    
0  8  43  231.494    180         0.321331    
0  8  44  796.256    180         0.996297    
0  8  45  105.809    6.88743e-05 0.0899693   
0  8  46  487.226    180         0.967523    
0  8  47  88.3044    360         0.949288    
0  8  48  196.497    180         0.735613    
0  8  49  99.3901    180         1           
0  8  50  530.898    360         0.834342    
0  8  51  868.593    180         1           
0  8  52  205.706    180         0.525317    
0  8  53  29.8978    180         0.985256    
0  8  54  58.248     9.24599e-06 1           
0  8  55  1363.45    1.08462e-05 1           
0  8  56  988.921    0           1           
0  8  57  754.676    360         1           
0  8  58  134.513    1.02524e-05 1           
0  8  59  303.568    180         0.920979    
0  8  60  690.771    1.89683e-06 1           
0  8  61  2.17047    360         0.04715     
0  8  62  167.156    360         0.998924    
0  8  63  620.134    180         1           
0  8  64  431.13     180         0.999977    
0  8  65  170.598    9.06468e-06 1           
0  8  66  531.383    180         0.995637    
0  8  67  504.693    180         0.18825     
0  8  68  297.64     180         0.999993    
0  8  69  1502.53    5.17919e-07 1           
0  8  70  736.827    180         1           
0  8  71  741.581    180         1           
0  8  72  39.0067    180         0.602869    
0  8  73  221.859    180         0.313323    
0  8  74  143.432    6.27542e-06 0.911194    
0  8  75  498.401    180         0.572682    
0  8  76  149.198    8.62536e-06 1           
0  8  77  45.0391    180         0.527159    
0  8  78  828.683    180         0.999982    
0  8  79  71.6492    180         0.772001    
0  8  80  157.026    180         1           
0  8  81  255.249    3.85725e-06 1           
0  8  82  468.637    7.00847e-06 0.368773    
0  8  83  198.539    360         0.207194    
0  8  84  705.387    180         1           
0  8  85  434.804    180         0.287415    
0  8  86  392.133    4.1417e-06  0.999963    
0  8  87  648.158    360         0.99902     
0  8  88  554.205    180         1           
0  8  89  363.006    180         0.995599    
0  8  90  671.311    360         0.999941    
0  8  91  710.292    180         0.784878    
0  8  92  206.812    7.96318e-06 0.130935    
0  8  93  567.408    8.85767e-06 0.902593    
0  8  94  439.229    180         0.269271    
0  8  95  47.6715    180         0.999999    
0  8  96  106.268    180         0.999885    
0  8  97  0.24707    8.82458e-06 1           
0  8  98  261.814    180         0.615409    
0  8  99  214.151    180         0.597987    
0  8  100 3.24544    0           0.52683     
0  8  101 468.017    180         0.99994     
0  8  102 158.356    0           0.965012    
0  8  103 62.6084    180         0.196215    
0  8  104 282.159    8.70823e-06 0.381932    
0  8  105 65.4825    180         0.994965    
0  8  106 84.5003    180         0.482724    
0  8  107 26.6203    360         0.253687    
0  8  108 198.862    360         0.428553    
0  8  109 145.726    180         1           
0  8  110 524.868    180         1           
0  8  111 93.0815    8.62423e-06 1           
0  8  112 41.9173    8.42884e-06 0.412082    
0  8  113 96.0095    8.71501e-06 1           
0  8  114 214.71     360         0.995833    
0  8  115 54.064     180         0.999978    
0  8  116 94.4815    180         1           
0  8  117 124.825    360         0.362747    
0  8  118 11.9007    180         0.694232    
0  8  119 131.55     180         0.796725    
0  8  120 214.008    180         0.984964    
0  8  121 229.001    180         0.943304    
0  8  122 148.867    360         1           
0  8  123 177.974    180         0.502599    
0  8  124 224.817    360         1           
0  8  125 147.731    180         0.999236    
0  8  126 131.244    0           0.965064    
0  8  127 200.675    180         0.916387    
0  8  128 164.871    8.65142e-06 0.495797    
0  8  129 80.897     8.65142e-06 0.714235    
0  8  130 6.56665    8.65142e-06 0.0354633   
0  8  131 71.7234    8.65142e-06 0.292549    
0  8  132 8.4367     8.65142e-06 0.0577952   
0  8  133 72.9653    180         0.949621    
0  8  134 103.763    180         0.770717    
0  8  135 25.2405    360         0.893304    
0  8  136 117.222    180         0.559624    
0  8  137 11.9068    6.50104e-07 1           
0  8  138 22.321     180         0.731564    
0  8  139 48.4956    180         0.662395    
0  8  140 16.2714    8.65142e-06 0.317924    
0  8  141 179.837    180         0.999253    
0  8  142 93.2467    8.65142e-06 0.495508    
0  8  143 144.855    1.34856e-06 0.984919    
0  8  144 57.2044    8.65142e-06 0.367449    
0  8  145 59.4426    360         0.542304    
0  8  146 27.7277    180         0.30775     
0  8  147 26.9768    8.65142e-06 0.197455    
0  8  148 8.93296    8.65142e-06 0.0435837   
0  8  149 172.435    180         0.946552    
0  10 0   209.422    180         1           
0  10 1   636.11     360         0.501653    
0  10 2   1121.64    180         0.974478    
0  10 3   920.995    7.30699e-06 1           
0  10 4   560.654    360         1           
0  10 5   1551.45    360         1           
0  10 6   124.241    360         0.98878     
0  10 7   2273.92    180         1           
0  10 8   172.474    180         1           
0  10 9   233.468    4.10355e-05 0.0589802   
0  10 10  411.821    360         0.98516     
0  10 11  739.541    180         1           
0  10 12  273.03     360         1           
0  10 13  673.542    180         0.999964    
0  10 14  388.079    8.31299e-06 1           
0  10 15  111.571    1.86642e-05 0.980813    
0  10 16  40.22      180         0.0167343   
0  10 17  494.468    360         1           
0  10 18  554.414    180         1           
0  10 19  801.248    180         1           
0  10 20  452.578    360         0.97242     
0  10 21  301.798    180         0.999993    
0  10 22  529.546    180         0.999927    
0  10 23  1574.6     180         1           
0  10 24  316.918    180         1           
0  10 25  296.447    180         0.416505    
0  10 26  947.1      1.90197e-05 1           
0  10 27  441.277    180         0.273473    
0  10 28  427.248    8.97907e-06 0.572784    
0  10 29  885.506    180         1           
0  10 30  261.794    180         0.999999    
0  10 31  376.513    1.66441e-05 0.999486    
0  10 32  188.432    180         0.783328    
0  10 33  762.407    180         1           
0  10 34  347.485    2.45301e-06 1           
0  10 35  343.686    1.71958e-05 0.992047    
0  10 36  101.737    180         0.668889    
0  10 37  684.539    180         1           
0  10 38  523.55     180         0.999934    
0  10 39  488.898    180         1           
0  10 40  127.621    180         0.998846    
0  10 41  506.467    180         0.814796    
0  10 42  253.367    180         0.316956    
0  10 43  996.446    3.79925e-07 1           
0  10 44  30.9446    180         0.559086    
0  10 45  312.556    9.92653e-06 0.158068    
0  10 46  594.48     1.12667e-05 1           
0  10 47  838.042    360         0.266028    
0  10 48  769.767    180         1           
0  10 49  247.501    180         0.99999     
0  10 50  797.635    2.0151e-06  1           
0  10 51  1079.49    180         0.99407     
0  10 52  1497.55    180         0.987425    
0  10 53  1107.65    180         0.99777     
0  10 54  251.611    0           1           
0  10 55  947.421    180         0.991378    
0  10 56  158.756    180         1           
0  10 57  368.286    1.51014e-06 0.999527    
0  10 58  513.652    1.00208e-05 1           
0  10 59  546.742    180         0.999994    
0  10 60  1050.09    180         1           
0  10 61  409.063    360         0.124075    
0  10 62  527.03     1.04353e-05 0.999794    
0  10 63  132.412    180         1           
0  10 64  443.905    180         1           
0  10 65  436.663    6.83176e-07 1           
0  10 66  2.9458     8.44066e-06 1           
0  10 67  139.698    180         0.978958    
0  10 68  415.885    9.19323e-06 0.999993    
0  10 69  233.047    180         0.99969     
0  10 70  1604.06    8.63063e-06 1           
0  10 71  390.508    1.08588e-05 0.997628    
0  10 72  349.509    360         0.999997    
0  10 73  16.2845    180         0.144156    
0  10 74  239.156    180         1           
0  10 75  9.86096    360         0.00568967  
0  10 76  222.302    180         0.999785    
0  10 77  580.176    180         0.997335    
0  10 78  101.34     180         0.999998    
0  10 79  261.499    4.20779e-06 0.9996      
0  10 80  219.576    8.68668e-06 0.118234    
0  10 81  272.696    360         0.981653    
0  10 82  24.3987    1.22089e-05 0.0414462   
0  10 83  44.9478    360         0.0303061   
0  10 84  717.41     8.6001e-06  0.232286    
0  10 85  650.928    9.08539e-06 0.868539    
0  10 86  696.313    180         1           
0  10 87  695.603    4.7994e-07  0.999634    
0  10 88  17.9501    180         1           
0  10 89  66.1555    180         1           
0  10 90  67.5905    180         1           
0  10 91  306.768    180         1           
0  10 92  247.456    180         1           
0  10 93  277.254    360         0.153419    
0  10 94  331.245    180         0.184836    
0  10 95  714.726    8.73933e-06 0.801262    
0  10 96  99.8072    7.5189e-06  0.115279    
0  10 97  663.661    3.29805e-06 0.913901    
0  10 98  399.189    180         1           
0  10 99  59.2933    180         0.0929899   
0  10 100 255.526    180         0.977692    
0  10 101 171.424    8.78246e-06 0.821556    
0  10 102 243.648    180         1           
0  10 103 137.865    180         0.991765    
0  10 104 607.665    180         0.997681    
0  10 105 222.473    180         0.270294    
0  10 106 40.0387    180         0.0841566   
0  10 107 72.4121    8.79777e-06 0.138164    
0  10 108 239.626    180         0.917698    
0  10 109 21.7914    5.82459e-06 0.921765    
0  10 110 90.0656    180         0.999969    
0  10 111 502.677    5.05577e-07 1           
0  10 112 7.27968    180         0.458406    
0  10 113 286.068    180         1           
0  10 114 21.5676    9.3376e-06  0.0380092   
0  10 115 436.351    2.99794e-07 1           
0  10 116 19.6488    8.72661e-06 0.0376688   
0  10 117 363.142    360         0.708508    
0  10 118 33.3995    180         0.597783    
0  10 119 121.959    8.65439e-06 0.583852    
0  10 120 112.966    180         0.541884    
0  10 121 124.114    180         0.881767    
0  10 122 9.54016    180         1           
0  10 123 43.0602    3.47143e-06 0.999991    
0  10 124 1.26489    180         0.00488759  
0  10 125 245.121    180         1           
0  10 126 119.788    8.65142e-06 0.999812    
0  10 127 115.786    360         0.956973    
0  10 128 160.132    180         0.628977    
0  10 129 35.9227    180         0.450425    
0  10 130 5.26761    180         0.0232169   
0  10 131 99.6671    180         0.513959    
0  10 132 10.929     180         0.177002    
0  10 133 240.18     8.65142e-06 0.971924    
0  10 134 148.828    0           1           
0  10 135 8.46878    180         0.947473    
0  10 136 3.77421    180         0.0402769   
0  10 137 22.509     8.76916e-06 0.168605    
0  10 138 42.298     8.71105e-06 0.25236     
0  10 139 5.51183    360         0.125386    
0  10 140 13.238     180         0.0529022   
0  10 141 29.8231    8.65142e-06 0.841777    
0  10 142 20.8419    8.65143e-06 0.886018    
0  10 143 28.8258    360         0.436841    
0  10 144 40.2729    180         0.210342    
0  10 145 54.6589    180         0.271597    
0  10 146 42.1286    180         0.968604    
0  10 147 3.74217    180         0.0517326   
0  10 148 1.85269    180         0.0351218   
0  12 0   956.354    1.06263e-05 0.988498    
0  12 1   69.7043    180         0.171806    
0  12 2   413.954    180         1           
0  12 3   815.251    180         1           
0  12 4   175.309    360         0.983407    
0  12 5   1038.04    180         1           
0  12 6   219.549    180         1           
0  12 7   350.231    180         0.10862     
0  12 8   323.052    360         0.999994    
0  12 9   102.647    180         0.692245    
0  12 10  1184.84    180         1           
0  12 11  560.838    180         0.322945    
0  12 12  433.082    180         0.97561     
0  12 13  44.9465    1.94093e-05 1           
0  12 14  1174.56    360         1           
0  12 15  92.0431    9.62896e-06 0.966093    
0  12 16  1299.16    360         1           
0  12 17  981        1.88172e-05 0.999995    
0  12 18  57.296     360         0.654358    
0  12 19  133.876    180         1           
0  12 20  420.627    180         1           
0  12 21  1101.35    180         0.999998    
0  12 22  946.708    180         0.976271    
0  12 23  826.159    180         0.999988    
0  12 24  379.834    7.52449e-06 0.549961    
0  12 25  78.3152    180         1           
0  12 26  1189.78    1.3322e-05  1           
0  12 27  981.918    180         0.989424    
0  12 28  1062.99    180         0.739926    
0  12 29  1346.31    4.43083e-06 1           
0  12 30  72.2799    180         0.870449    
0  12 31  185.169    180         1           
0  12 32  235.495    5.80848e-06 1           
0  12 33  977.562    180         0.999969    
0  12 34  64.2977    360         0.740081    
0  12 35  317.9      9.64961e-07 1           
0  12 36  395.906    180         0.69491     
0  12 37  240.853    180         1           
0  12 38  718.085    180         1           
0  12 39  386.575    180         1           
0  12 40  7.64763    360         0.173844    
0  12 41  88.3632    180         0.999556    
0  12 42  626.03     180         0.999941    
0  12 43  113.108    7.51848e-06 0.0150586   
0  12 44  6.93213    180         0.913547    
0  12 45  466.497    360         0.880383    
0  12 46  243.321    180         0.974487    
0  12 47  171.879    180         0.98434     
0  12 48  159.641    360         1           
0  12 49  188.078    180         0.383104    
0  12 50  84.32      180         0.961017    
0  12 51  931.104    360         0.174774    
0  12 52  736.51     9.92015e-06 1           
0  12 53  1131.93    7.8398e-06  1           
0  12 54  623.904    180         0.143052    
0  12 55  297.701    360         1           
0  12 56  1129.63    180         0.82907     
0  12 57  394.582    1.59319e-06 1           
0  12 58  109.583    360         1           
0  12 59  180.7      4.74831e-05 0.0989452   
0  12 60  717.131    360         1           
0  12 61  102.37     180         1           
0  12 62  65.0651    1.62493e-05 0.42143     
0  12 63  776.856    360         0.999999    
0  12 64  997.259    9.89215e-06 0.339583    
0  12 65  150.219    9.49351e-06 0.999768    
0  12 66  39.3923    180         0.988001    
0  12 67  172.795    360         0.999993    
0  12 68  1215       9.89358e-06 0.99987     
0  12 69  479.122    180         1           
0  12 70  355.714    0           1           
0  12 71  585.962    1.22425e-05 0.298123    
0  12 72  3.45679    180         1           
0  12 73  507.433    3.20143e-07 1           
0  12 74  815.682    1.12022e-05 0.993619    
0  12 75  80.1704    180         0.381133    
0  12 76  42.1567    180         1           
0  12 77  114.396    5.41423e-06 1           
0  12 78  311.869    180         0.127056    
0  12 79  108.415    360         0.950316    
0  12 80  292.112    180         0.999999    
0  12 81  736.635    180         1           
0  12 82  181.532    9.21392e-06 0.921822    
0  12 83  884.139    180         1           
0  12 84  139.247    180         1           
0  12 85  60.5503    360         1           
0  12 86  5.26196    8.91509e-06 1           
0  12 87  414.125    8.92641e-06 0.905869    
0  12 88  48.819     180         0.843979    
0  12 89  801.344    180         0.999855    
0  12 90  235.203    360         1           
0  12 91  208.811    180         0.999528    
0  12 92  15.4901    2.79749e-05 0.0299657   
0  12 93  91.3713    180         1           
0  12 94  0.0459051  180.001     0.000258915 
0  12 95  22.7611    180         0.999998    
0  12 96  25.2723    180         0.098383    
0  12 97  77.8441    180         0.968856    
0  12 98  247.606    8.67581e-06 1           
0  12 99  273.294    360         0.390642    
0  12 100 135.946    180         0.999999    
0  12 101 434.774    180         0.393627    
0  12 102 270.112    180         0.346596    
0  12 103 390.081    180         1           
0  12 104 151.836    180         1           
0  12 105 10.9143    360         0.0304571   
0  12 106 39.7941    360         0.2599      
0  12 107 134.476    180         0.292142    
0  12 108 249.627    180         0.634495    
0  12 109 106.788    180         0.345272    
0  12 110 225.777    180         0.535691    
0  12 111 24.8235    2.33146e-05 0.164643    
0  12 112 119.824    8.63402e-06 0.440323    
0  12 113 16.9366    8.65632e-06 1           
0  12 114 193.598    360         0.999939    
0  12 115 12.5904    8.67021e-06 0.262102    
0  12 116 59.0004    180         0.999999    
0  12 117 53.471     8.6559e-06  0.99575     
0  12 118 81.3008    8.65142e-06 1           
0  12 119 71.8459    180         0.926004    
0  12 120 177.64     180         0.999959    
0  12 121 235.197    3.03685e-06 0.999998    
0  12 122 152.46     180         1           
0  12 123 11.9732    8.6427e-06  1           
0  12 124 128.561    180         1           
0  12 125 89.5419    1.55716e-06 1           
0  12 126 6.30095    360         0.0411886   
0  12 127 68.7515    180         0.999999    
0  12 128 100.948    180         0.430412    
0  12 129 219.528    360         0.541554    
0  12 130 19.3788    180         0.386516    
0  12 131 6.33445    360         0.208337    
0  12 132 153.881    180         0.791921    
0  12 133 14.6267    180         0.406438    
0  12 134 162.731    180         0.925059    
0  12 135 111.5      1.78089e-06 0.996356    
0  12 136 59.5304    180         0.385846    
0  12 137 3.96893    360         0.0200414   
0  12 138 42.7659    2.41332e-07 0.967629    
0  12 139 17.2832    8.65142e-06 0.316177    
0  12 140 138.864    180         0.765653    
0  12 141 26.7565    180         0.209764    
0  12 142 24.0354    180         0.253711    
0  12 143 45.7608    8.65142e-06 0.580218    
0  12 144 10.5161    180         0.0899993   
0  12 145 15.624     360         0.712219    
0  12 146 274.052    0           0.999065    
0  12 147 20.202     360         0.44328     
0  14 0   99.3623    3.73635e-06 1           
0  14 1   374.566    180         0.860679    
0  14 2   29.3839    3.9959e-05  0.760299    
0  14 3   1443.86    5.94026e-06 0.255482    
0  14 4   72.9926    7.05819e-05 0.240528    
0  14 5   40.8396    180         1           
0  14 6   6.98608    2.89088e-05 0.966622    
0  14 7   160.89     2.76948e-06 0.997567    
0  14 8   356.216    360         0.482155    
0  14 9   865.004    180         1           
0  14 10  298.292    180         0.982886    
0  14 11  750.57     180         0.938721    
0  14 12  328.488    180         1           
0  14 13  253.496    1.78221e-05 0.249117    
0  14 14  80.9464    0           0.999984    
0  14 15  121.714    180         0.999998    
0  14 16  961.843    180         0.998963    
0  14 17  658.498    360         0.900024    
0  14 18  75.1472    180         0.960563    
0  14 19  228.865    180         0.146506    
0  14 20  495.648    180         0.672201    
0  14 21  1659.05    180         0.999994    
0  14 22  8.74011    180         0.999787    
0  14 23  135.619    180         0.784832    
0  14 24  256.957    180         0.999983    
0  14 25  513.567    1.78291e-06 1           
0  14 26  104.239    360         0.990452    
0  14 27  237.605    360         0.819188    
0  14 28  56.5227    2.24826e-05 0.691654    
0  14 29  465.386    180         0.999992    
0  14 30  349.637    360         1           
0  14 31  434.697    180         1           
0  14 32  376.595    180         1           
0  14 33  15.5095    180         0.998882    
0  14 34  1178.21    180         1           
0  14 35  413.281    1.48284e-05 0.999912    
0  14 36  1152.81    360         1           
0  14 37  118.766    5.78292e-07 1           
0  14 38  832.056    180         0.999997    
0  14 39  139.133    1.00212e-05 1           
0  14 40  431.04     1.24336e-05 0.686953    
0  14 41  72.3361    0.000199831 0.12027     
0  14 42  204.715    9.34422e-06 0.999987    
0  14 43  146.717    6.01634e-06 0.866557    
0  14 44  148.978    1.0927e-05  1           
0  14 45  162.538    180         1           
0  14 46  242.94     360         0.913972    
0  14 47  351.661    180         0.57708     
0  14 48  509.312    0           1           
0  14 49  655.335    3.52555e-07 0.999178    
0  14 50  484.06     8.13649e-06 0.674342    
0  14 51  441.05     180         0.994915    
0  14 52  702.082    360         1           
0  14 53  526.35     180         0.99991     
0  14 54  477.237    7.64756e-06 0.993692    
0  14 55  740.546    360         0.977634    
0  14 56  133.196    180         0.276329    
0  14 57  416.341    180         1           
0  14 58  66.4023    4.46331e-08 1           
0  14 59  12.9187    180         0.999998    
0  14 60  451.075    360         0.954215    
0  14 61  94.7515    360         0.336693    
0  14 62  80.1279    1.27186e-05 0.746878    
0  14 63  355.623    180         0.999884    
0  14 64  93.1997    6.28384e-06 0.463366    
0  14 65  282.501    180         0.988407    
0  14 66  160.714    8.20727e-06 1           
0  14 67  268.925    180         0.123666    
0  14 68  514.253    180         0.801188    
0  14 69  151.193    3.54432e-05 0.17482     
0  14 70  399.388    180         1           
0  14 71  787.986    8.3962e-06  1           
0  14 72  754.679    180         1           
0  14 73  316.949    360         0.198191    
0  14 74  187.063    8.81353e-06 0.999417    
0  14 75  165.891    180         0.0861769   
0  14 76  740.608    180         0.997201    
0  14 77  192.335    1.2266e-05  0.0849547   
0  14 78  472.435    360         1           
0  14 79  861.747    360         0.99993     
0  14 80  252.117    360         1           
0  14 81  489.636    180         1           
0  14 82  350.947    8.59833e-06 1           
0  14 83  185.784    360         0.631724    
0  14 84  156.841    180         0.999853    
0  14 85  259.373    180         0.795162    
0  14 86  44.9679    180         0.17704     
0  14 87  152.794    360         0.998294    
0  14 88  373.25     0           0.99949     
0  14 89  5.75366    180         1           
0  14 90  40.1806    180         0.074367    
0  14 91  98.2486    180         0.366018    
0  14 92  122.975    360         1           
0  14 93  305.467    180         1           
0  14 94  52.5061    180         0.564616    
0  14 95  86.9999    180         1           
0  14 96  35.3124    8.44555e-06 0.933381    
0  14 97  99.6959    180         0.211919    
0  14 98  170.882    180         1           
0  14 99  53.9934    360         0.642877    
0  14 100 148.422    8.79198e-06 0.990524    
0  14 101 138.626    8.39171e-06 0.564586    
0  14 102 126.073    8.64768e-06 0.129252    
0  14 103 87.6519    180         0.145988    
0  14 104 206.594    360         1           
0  14 105 78.9329    360         0.451799    
0  14 106 39.8008    6.11179e-06 0.110896    
0  14 107 63.2128    180         0.793471    
0  14 108 311.963    360         0.999999    
0  14 109 396.563    180         0.777474    
0  14 110 52.7662    8.64129e-06 1           
0  14 111 244.816    8.62452e-06 0.927069    
0  14 112 310.347    180         0.875357    
0  14 113 225.114    180         0.885448    
0  14 114 91.7638    180         1           
0  14 115 125.965    180         1           
0  14 116 120.094    180         0.999979    
0  14 117 13.8783    360         0.520234    
0  14 118 36.1055    180         0.759886    
0  14 119 194.414    180         0.999624    
0  14 120 9.47898    180         0.12387     
0  14 121 79.9081    8.63206e-06 0.631859    
0  14 122 187.064    360         1           
0  14 123 89.8371    1.71192e-06 1           
0  14 124 208.072    180         0.999761    
0  14 125 97.0406    2.23709e-06 0.99991     
0  14 126 230.658    180         0.990153    
0  14 127 62.5247    180         0.280796    
0  14 128 64.2034    8.65142e-06 0.232426    
0  14 129 64.1491    2.71118e-09 0.999515    
0  14 130 51.7927    8.65142e-06 0.95066     
0  14 131 77.573     360         0.943463    
0  14 132 54.6675    180         1           
0  14 133 29.8374    180         0.922994    
0  14 134 12.7571    180         0.142802    
0  14 135 204.145    8.65098e-06 0.94736     
0  14 136 72.6165    8.65087e-06 0.278767    
0  14 137 19.4618    360         0.900517    
0  14 138 27.6314    4.1299e-07  0.98664     
0  14 139 75.6665    180         0.549445    
0  14 140 8.56047    8.65143e-06 0.766967    
0  14 141 40.0475    180         0.427465    
0  14 142 7.1933     8.65144e-06 0.783078    
0  14 143 54.6102    180         0.411775    
0  14 144 21.4851    180         0.119578    
0  14 145 16.7397    8.65142e-06 0.16817     
0  16 0   545.432    360         0.985147    
0  16 1   133.417    180         0.0567931   
0  16 2   40.2786    180         0.999668    
0  16 3   183.183    6.97416e-05 0.0547209   
0  16 4   607.288    180         1           
0  16 5   228.958    2.01125e-05 0.61823     
0  16 6   123.375    360         1           
0  16 7   215.234    180         1           
0  16 8   109.827    180         0.997573    
0  16 9   273.325    180         0.999997    
0  16 10  6.01105    180         0.0115266   
0  16 11  611.876    360         1           
0  16 12  15.5539    180         0.0433236   
0  16 13  976.416    180         0.999553    
0  16 14  162.679    180         0.446863    
0  16 15  210.862    180         0.863603    
0  16 16  174.351    360         0.3739      
0  16 17  343.442    180         0.719577    
0  16 18  234.509    2.84526e-05 0.0257116   
0  16 19  7.28624    180.001     0.00109008  
0  16 20  756.666    6.46944e-06 0.333118    
0  16 21  568.707    180         0.999999    
0  16 22  540.262    180         1           
0  16 23  718.79     180         1           
0  16 24  644.604    180         1           
0  16 25  11.273     180         0.161362    
0  16 26  104.738    180         0.111629    
0  16 27  23.231     360         0.522901    
0  16 28  296.918    0           1           
0  16 29  508.572    1.1597e-05  1           
0  16 30  408.272    180         0.999172    
0  16 31  392.778    180         0.998122    
0  16 32  236.16     180         1           
0  16 33  604.938    180         0.536202    
0  16 34  522.818    9.38518e-06 1           
0  16 35  458.766    360         0.950559    
0  16 36  1403.16    180         0.999963    
0  16 37  542.735    360         0.348479    
0  16 38  302.373    7.2235e-06  0.999004    
0  16 39  601.083    180         1           
0  16 40  367.508    9.99418e-06 1           
0  16 41  677.147    2.85897e-07 1           
0  16 42  1024.79    180         0.999819    
0  16 43  145.933    360         1           
0  16 44  140.515    4.44179e-07 1           
0  16 45  113.532    180         1           
0  16 46  222.703    180         1           
0  16 47  52.2049    3.88953e-05 0.274792    
0  16 48  7.95715    9.4951e-06  1           
0  16 49  629.155    360         1           
0  16 50  177.796    360         0.0963993   
0  16 51  281.758    180         1           
0  16 52  47.0112    180         0.999957    
0  16 53  150.591    9.60535e-06 0.997765    
0  16 54  219.126    7.03178e-06 0.248882    
0  16 55  788.121    5.1238e-06  0.995724    
0  16 56  125.49     2.53707e-05 0.239489    
0  16 57  92.7726    180         0.999613    
0  16 58  119.031    180         0.0383204   
0  16 59  579.945    360         0.979266    
0  16 60  137.166    9.76725e-06 0.377046    
0  16 61  1527.58    360         1           
0  16 62  324.202    1.09267e-05 0.279426    
0  16 63  400.907    1.64161e-07 0.99981     
0  16 64  241.206    0           1           
0  16 65  1224.19    180         0.999981    
0  16 66  169.713    180         0.0826265   
0  16 67  439.18     180         0.850886    
0  16 68  879.54     180         0.997955    
0  16 69  284.623    180         1           
0  16 70  582.029    1.04298e-05 0.270286    
0  16 71  117.86     180         1           
0  16 72  250.846    360         0.999994    
0  16 73  15.0704    3.06561e-05 0.307774    
0  16 74  91.6704    180         0.999866    
0  16 75  468.665    360         0.893767    
0  16 76  547.335    8.61538e-06 1           
0  16 77  70.851     360         0.991972    
0  16 78  141.502    180         0.0583305   
0  16 79  79.5264    8.22544e-06 1           
0  16 80  30.47      3.72716e-07 0.195916    
0  16 81  925.785    180         1           
0  16 82  432.842    180         0.290332    
0  16 83  168.446    8.69768e-06 1           
0  16 84  100.512    180         0.0676671   
0  16 85  33.7365    2.75834e-06 0.103336    
0  16 86  266.541    8.3442e-06  0.168775    
0  16 87  22.2229    180         1           
0  16 88  101.238    180         0.10452     
0  16 89  207.853    180         0.196289    
0  16 90  302.796    8.67662e-06 0.999983    
0  16 91  101.326    1.08672e-05 0.904506    
0  16 92  20.6259    180         0.974153    
0  16 93  86.9332    5.45606e-07 0.874719    
0  16 94  245.474    360         0.835722    
0  16 95  300.243    360         0.265672    
0  16 96  585.031    180         1           
0  16 97  28.3304    1.31779e-05 0.145907    
0  16 98  48.9632    180         0.768264    
0  16 99  125.398    360         0.212105    
0  16 100 453.547    180         1           
0  16 101 610.932    180         1           
0  16 102 10.3908    0           0.998809    
0  16 103 134.714    180         1           
0  16 104 186.903    180         0.959497    
0  16 105 462.193    8.68552e-06 0.995448    
0  16 106 29.4786    180         0.94331     
0  16 107 128.396    180         1           
0  16 108 9.06779    180         0.0288655   
0  16 109 199.104    180         0.949197    
0  16 110 121.658    1.239e-09   0.999999    
0  16 111 134.451    360         0.832212    
0  16 112 116.592    8.65101e-06 0.271948    
0  16 113 170.272    7.45611e-07 1           
0  16 114 53.633     360         1           
0  16 115 36.8637    8.65142e-06 0.231465    
0  16 116 44.4462    8.65142e-06 0.150564    
0  16 117 249.821    1.80911e-06 1           
0  16 118 6.24969    180         0.998803    
0  16 119 25.1783    8.65628e-06 0.102808    
0  16 120 78.6663    0           1           
0  16 121 70.5721    180         0.375052    
0  16 122 159.156    0           0.997308    
0  16 123 75.2508    180         0.263426    
0  16 124 10.7227    0           0.292336    
0  16 125 3.42117    180         0.0267163   
0  16 126 104.759    180         1           
0  16 127 170.69     180         0.996264    
0  16 128 102.007    180         0.989365    
0  16 129 70.8729    180         1           
0  16 130 94.9818    0           1           
0  16 131 21.398     360         0.341614    
0  16 132 28.915     8.64678e-06 0.305413    
0  16 133 18.033     180         0.141376    
0  16 134 41.3204    8.65355e-06 0.734883    
0  16 135 51.0902    180         0.660062    
0  16 136 47.9519    360         0.203358    
0  16 137 7.42544    180         0.0667932   
0  16 138 39.2446    180         0.798644    
0  16 139 15.7609    8.65142e-06 0.0904856   
0  16 140 52.5358    180         0.327645    
0  16 141 19.4661    360         0.290905    
0  16 142 4.96335    180         0.0419498   
0  16 143 5.90572    2.23118e-05 0.033854    
0  16 144 33.0948    180         0.278252    
0  18 0   136.402    5.55036e-06 0.719048    
0  18 1   1451.02    180         1           
0  18 2   172.18     180         1           
0  18 3   1038.41    180         0.999991    
0  18 4   450.022    180         0.999508    
0  18 5   39.018     8.58326e-05 0.0481002   
0  18 6   113.408    180         0.782047    
0  18 7   326.748    180         0.990429    
0  18 8   409.238    180         0.972706    
0  18 9   467.558    180         1           
0  18 10  1068.02    180         0.831239    
0  18 11  353.46     9.98541e-05 0.558149    
0  18 12  124.936    180         0.0354684   
0  18 13  1243.86    180         0.989484    
0  18 14  566.019    180         1           
0  18 15  513.739    1.60645e-06 1           
0  18 16  110.723    180         1           
0  18 17  811.231    360         1           
0  18 18  707.954    1.41009e-05 0.999545    
0  18 19  493.473    1.30048e-05 0.999999    
0  18 20  569.447    8.31916e-08 1           
0  18 21  127.94     180         0.236676    
0  18 22  1489.2     1.13914e-05 0.496145    
0  18 23  595.809    360         0.926259    
0  18 24  175.056    8.6057e-06  1           
0  18 25  329.145    180         0.999978    
0  18 26  160.932    180         0.0275752   
0  18 27  75.0253    360         0.999097    
0  18 28  731.121    180         1           
0  18 29  261.45     360         0.982458    
0  18 30  673.591    180         0.99843     
0  18 31  808.618    8.98982e-07 1           
0  18 32  329.374    360         1           
0  18 33  624.261    180         0.999993    
0  18 34  468.837    1.23431e-07 0.99995     
0  18 35  481.795    180         0.437955    
0  18 36  317.095    180         1           
0  18 37  288.389    180         0.357017    
0  18 38  395.167    180         1           
0  18 39  578.55     180         1           
0  18 40  366.847    360         1           
0  18 41  188.977    1.49063e-05 0.784343    
0  18 42  249.774    1.02506e-05 0.994085    
0  18 43  445.1      1.18547e-05 0.970062    
0  18 44  1082.14    180         0.999947    
0  18 45  335.472    360         0.999992    
0  18 46  481.138    180         1           
0  18 47  696.851    8.52293e-06 1           
0  18 48  263.72     180         0.999999    
0  18 49  1121.45    360         1           
0  18 50  292.015    1.81262e-05 0.349313    
0  18 51  314.27     360         0.0605077   
0  18 52  368.192    0           1           
0  18 53  91.187     9.21067e-06 1           
0  18 54  567.075    180         1           
0  18 55  143.125    180         0.936008    
0  18 56  117.036    180         1           
0  18 57  696.565    5.3214e-05  0.394981    
0  18 58  53.7322    7.23316e-06 0.712687    
0  18 59  149.574    360         0.256516    
0  18 60  85.7428    3.34048e-07 0.999995    
0  18 61  474.175    2.61988e-06 1           
0  18 62  322.972    180         1           
0  18 63  20.9228    180         0.115627    
0  18 64  77.129     180         0.999802    
0  18 65  19.4138    180         1           
0  18 66  548.167    180         1           
0  18 67  392.029    360         0.989375    
0  18 68  175.724    180         0.633334    
0  18 69  59.9177    360         0.672997    
0  18 70  240.354    180         0.0786106   
0  18 71  46.5347    180         0.999999    
0  18 72  692.513    180         1           
0  18 73  222.638    180         0.16722     
0  18 74  135.214    180         1           
0  18 75  140.481    180         1           
0  18 76  89.5967    1.0505e-05  0.12269     
0  18 77  7.75519    360         0.00349939  
0  18 78  423.727    5.83721e-08 0.980052    
0  18 79  223.48     180         0.157181    
0  18 80  19.5802    180         1           
0  18 81  97.5278    180         0.998334    
0  18 82  230.176    8.6145e-06  1           
0  18 83  248.925    180         1           
0  18 84  24.8188    180         0.0205076   
0  18 85  680.483    360         1           
0  18 86  263.792    180         0.998555    
0  18 87  346.477    2.294e-06   0.999999    
0  18 88  56.9574    180         0.0998304   
0  18 89  46.6865    1.51824e-06 1           
0  18 90  288.255    180         0.997429    
0  18 91  136.867    180         0.160699    
0  18 92  33.8712    1.00504e-05 0.293857    
0  18 93  136.412    180         0.99846     
0  18 94  49.4258    4.3045e-09  1           
0  18 95  229.64     180         1           
0  18 96  576.125    8.66996e-06 0.998647    
0  18 97  84.5648    180         0.0956998   
0  18 98  76.1496    180         0.783526    
0  18 99  179.228    360         0.997231    
0  18 100 202.419    8.55479e-06 0.296328    
0  18 101 47.1851    180         0.57477     
0  18 102 107.175    180         0.354592    
0  18 103 248.885    180         0.887914    
0  18 104 196.192    180         1           
0  18 105 137.605    180         0.940186    
0  18 106 41.5991    360         1           
0  18 107 18.9312    8.65222e-06 1           
0  18 108 309.895    180         0.999999    
0  18 109 16.9692    180         0.183118    
0  18 110 40.947     360         1           
0  18 111 262.296    360         0.469971    
0  18 112 85.4574    180         0.999882    
0  18 113 166.251    180         0.842838    
0  18 114 119.362    180         1           
0  18 115 210.48     180         1           
0  18 116 104.331    3.2651e-06  0.999068    
0  18 117 172.474    180         0.602718    
0  18 118 87.3545    8.65146e-06 0.999992    
0  18 119 95.589     180         0.306138    
0  18 120 208.749    360         0.999629    
0  18 121 118.036    360         0.401688    
0  18 122 70.9006    180         0.809189    
0  18 123 92.1199    180         1           
0  18 124 66.6548    360         0.29394     
0  18 125 83.6943    180         0.999863    
0  18 126 112.652    180         1           
0  18 127 46.1291    3.4253e-06  1           
0  18 128 ?          ?           ?           
0  18 129 39.8582    8.65514e-06 0.761332    
0  18 130 45.1179    180         0.473624    
0  18 131 28.6717    360         0.677489    
0  18 132 42.7311    180         0.211935    
0  18 133 52.6296    180         0.50169     
0  18 134 23.3191    180         0.380651    
0  18 135 197.614    1.57119e-06 1           
0  18 136 1.62531    180         0.785228    
0  18 137 5.03001    180         0.0479428   
0  18 138 17.5662    8.65142e-06 0.760811    
0  18 139 54.3747    360         0.494979    
0  18 140 63.2721    180         0.328218    
0  18 141 35.8554    180         0.416048    
0  18 142 16.353     180         0.204223    
0  20 0   656.025    180         0.802409    
0  20 1   453.831    360         0.999779    
0  20 2   1067       6.05782e-07 1           
0  20 3   653.525    180         1           
0  20 4   126.248    180         1           
0  20 5   294.077    360         0.0635747   
0  20 6   482.934    360         0.999976    
0  20 7   34.7517    180         0.952568    
0  20 8   1668.25    180         0.999774    
0  20 9   12.9022    180         0.999983    
0  20 10  467.128    4.81788e-06 0.680817    
0  20 11  1536.87    8.20603e-06 0.999991    
0  20 12  87.0231    180         0.999961    
0  20 13  410.233    180         0.999999    
0  20 14  834.97     1.42474e-05 0.909912    
0  20 15  426.004    180         0.654057    
0  20 16  201.876    180         0.056777    
0  20 17  469.266    2.07436e-06 1           
0  20 18  280.632    180         0.967018    
0  20 19  282.97     4.00432e-06 0.999987    
0  20 20  369.08     180         0.0658021   
0  20 21  763.255    180         0.91489     
0  20 22  362.198    180         0.0587946   
0  20 23  692.426    360         1           
0  20 24  762.579    180         1           
0  20 25  491.651    180         0.999998    
0  20 26  402.547    9.91864e-06 0.160841    
0  20 27  245.799    180         0.985173    
0  20 28  570.132    7.72712e-06 0.737387    
0  20 29  432.542    180         1           
0  20 30  72.2813    180         0.316102    
0  20 31  1185.38    180         1           
0  20 32  627.089    180         0.977186    
0  20 33  447.317    180         1           
0  20 34  277.782    6.96e-06    0.999998    
0  20 35  881.906    180         0.999598    
0  20 36  488.038    180         0.955698    
0  20 37  59.4713    9.01161e-07 0.990631    
0  20 38  549.766    360         0.999997    
0  20 39  102.643    2.16734e-05 0.242789    
0  20 40  828.831    0           1           
0  20 41  15.1665    180         1           
0  20 42  881.428    3.2929e-07  1           
0  20 43  898.548    360         1           
0  20 44  58.7906    180         0.996604    
0  20 45  34.2664    360         0.0394785   
0  20 46  327.394    8.22043e-06 0.829058    
0  20 47  180.164    2.02075e-05 0.260924    
0  20 48  39.335     8.61765e-06 1           
0  20 49  970.432    4.66073e-06 0.987592    
0  20 50  113.576    180         0.999985    
0  20 51  45.6068    1.27966e-05 0.769884    
0  20 52  46.3477    9.80958e-06 1           
0  20 53  154.74     5.67698e-06 0.651809    
0  20 54  460.205    1.02605e-05 0.999999    
0  20 55  5.14111    2.16115e-06 1           
0  20 56  411.348    180         0.167832    
0  20 57  366.575    360         0.965125    
0  20 58  371.828    360         1           
0  20 59  116.517    3.85683e-05 0.0469376   
0  20 60  494.11     180         0.30022     
0  20 61  217.038    180         0.856178    
0  20 62  44.6632    180         0.239274    
0  20 63  201.574    360         1           
0  20 64  418.682    1.0481e-05  0.999647    
0  20 65  95.3149    180         0.99991     
0  20 66  252.247    8.91764e-06 0.973887    
0  20 67  561.346    3.3148e-06  0.993517    
0  20 68  344.67     180         0.940354    
0  20 69  21.6255    180         0.0683735   
0  20 70  753.218    360         0.988498    
0  20 71  390.646    180         0.115178    
0  20 72  80.2464    180         0.276955    
0  20 73  176.119    360         0.99383     
0  20 74  252.241    180         0.999999    
0  20 75  316.868    360         0.476489    
0  20 76  277.05     180         1           
0  20 77  309.837    1.25967e-07 0.85614     
0  20 78  83.8224    180         1           
0  20 79  16.4658    180         0.814938    
0  20 80  428.643    360         0.760063    
0  20 81  408.53     360         1           
0  20 82  95.4419    180         1           
0  20 83  164.072    8.90944e-06 0.983743    
0  20 84  0.593156   180         0.0426979   
0  20 85  214.9      3.1377e-06  1           
0  20 86  600.573    180         0.991811    
0  20 87  32.6928    180         0.0440446   
0  20 88  83.8718    8.62385e-06 1           
0  20 89  197.988    5.78844e-06 1           
0  20 90  191.003    180         0.999693    
0  20 91  58.8348    8.73672e-06 1           
0  20 92  72.3049    180         0.304334    
0  20 93  203.561    180         1           
0  20 94  463.319    180         1           
0  20 95  64.3276    180         0.845855    
0  20 96  10.8635    360         0.91045     
0  20 97  170.235    8.51031e-06 1           
0  20 98  280.96     180         1           
0  20 99  266.833    8.66722e-06 0.999996    
0  20 100 132.324    180         1           
0  20 101 270.394    3.81924e-07 0.999996    
0  20 102 121.606    8.65222e-06 0.999649    
0  20 103 74.3305    8.6933e-06  0.749184    
0  20 104 21.0872    8.65175e-06 0.0744763   
0  20 105 24.9783    8.6526e-06  0.905489    
0  20 106 30.9587    8.65113e-06 1           
0  20 107 163.035    8.66269e-06 0.716902    
0  20 108 75.8645    8.65031e-06 0.999896    
0  20 109 14.1264    180         0.0319676   
0  20 110 96.7149    180         0.999946    
0  20 111 224.968    1.24304e-06 1           
0  20 112 3.58096    8.64395e-06 0.858714    
0  20 113 346.386    180         1           
0  20 114 33.0342    8.44528e-06 0.0963626   
0  20 115 194.372    8.64767e-06 0.548525    
0  20 116 227.698    180         0.714182    
0  20 117 13.0052    8.65142e-06 0.0781035   
0  20 118 21.7967    8.65142e-06 0.131192    
0  20 119 58.2351    8.65142e-06 0.207735    
0  20 120 182.663    8.65142e-06 0.538486    
0  20 121 6.08788    2.23118e-05 0.13861     
0  20 122 60.864     180         0.404234    
0  20 123 210.267    7.5485e-08  1           
0  20 124 150.823    180         0.842618    
0  20 125 46.373     360         0.439877    
0  20 126 122.824    180         0.789655    
0  20 127 25.9341    180         0.303281    
0  20 128 194.426    8.64919e-06 0.694471    
0  20 129 ?          ?           ?           
0  20 130 163.533    180         0.947318    
0  20 131 0.264849   4.96325e-05 0.0197419   
0  20 132 70.3464    180         0.332146    
0  20 133 75.2941    180         0.856615    
0  20 134 30.0169    180         0.279748    
0  20 135 22.9648    180         0.240345    
0  20 136 168.505    180         0.999016    
0  20 137 21.808     180         0.139013    
0  20 138 35.3161    180         0.515497    
0  20 139 24.2102    8.65142e-06 0.314159    
0  20 140 0.472133   180         0.0218124   
0  22 0   641.217    360         1           
0  22 1   1220.02    180         0.999978    
0  22 2   70.2316    180         0.522646    
0  22 3   34.4849    180         1           
0  22 4   204.206    7.55211e-06 1           
0  22 5   421.488    180         0.998022    
0  22 6   106.168    360         0.212823    
0  22 7   269.383    360         1           
0  22 8   2.49902    1.21026e-07 1           
0  22 9   99.932     180         0.306282    
0  22 10  380.981    1.00553e-05 0.999989    
0  22 11  567.862    3.76543e-06 1           
0  22 12  425.038    180         0.174104    
0  22 13  1.47876    360         0.9834      
0  22 14  882.822    0           1           
0  22 15  69.7634    180         1           
0  22 16  729.418    180         1           
0  22 17  38.8271    9.95453e-06 1           
0  22 18  ?          ?           ?           
0  22 19  178.677    180         0.943845    
0  22 20  208.631    180         1           
0  22 21  49.6633    7.61534e-07 1           
0  22 22  270.592    360         1           
0  22 23  441.034    360         1           
0  22 24  137.971    1.065e-05   1           
0  22 25  464.15     360         0.754537    
0  22 26  492.267    360         1           
0  22 27  349.861    180         0.999431    
0  22 28  485.233    9.32179e-06 1           
0  22 29  944.748    180         1           
0  22 30  898.646    360         1           
0  22 31  1169.41    180         0.927741    
0  22 32  50.1616    180         1           
0  22 33  807.036    180         0.999991    
0  22 34  409.63     180         0.110596    
0  22 35  903.527    360         0.987242    
0  22 36  113.254    360         0.999997    
0  22 37  154.014    2.63681e-05 0.191116    
0  22 38  788.268    180         0.979041    
0  22 39  232.007    1.62166e-05 0.0482262   
0  22 40  173.962    1.4011e-05  0.0312606   
0  22 41  410.543    180         1           
0  22 42  295.401    180         0.0772407   
0  22 43  1142.48    180         1           
0  22 44  506.329    180         1           
0  22 45  36.7314    180         0.999927    
0  22 46  23.0146    180         1           
0  22 47  314.419    180         0.998988    
0  22 48  166        180         1           
0  22 49  167.615    180         0.0569959   
0  22 50  131.831    180         0.396903    
0  22 51  705.459    180         1           
0  22 52  109.378    0           1           
0  22 53  823.755    180         0.946129    
0  22 54  361.463    180         1           
0  22 55  933.994    4.82071e-06 1           
0  22 56  328.173    8.47337e-06 1           
0  22 57  801.167    360         0.672543    
0  22 58  385.848    360         0.999964    
0  22 59  447.423    360         0.723991    
0  22 60  135.03     360         0.998094    
0  22 61  79.5118    360         0.101343    
0  22 62  517.275    0           1           
0  22 63  135.864    180         1           
0  22 64  141.88     1.38039e-05 0.0660505   
0  22 65  1084.89    1.66135e-06 0.910776    
0  22 66  455.712    180         0.917411    
0  22 67  74.6923    4.72929e-05 0.113726    
0  22 68  448.302    180         1           
0  22 69  84.0869    180         0.0544701   
0  22 70  393.531    6.67625e-06 0.260727    
0  22 71  133.008    8.69638e-06 1           
0  22 72  318.578    180         0.996007    
0  22 73  445.879    180         0.999926    
0  22 74  509.359    360         0.978278    
0  22 75  109.579    4.04659e-06 0.492088    
0  22 76  156.282    8.9734e-06  0.634133    
0  22 77  239.178    360         0.999497    
0  22 78  172.198    360         0.257158    
0  22 79  59.8013    9.26813e-07 0.869923    
0  22 80  111.045    180         0.145038    
0  22 81  32.6062    180         0.0647234   
0  22 82  99.2977    180         0.974579    
0  22 83  16.4811    360         0.999826    
0  22 84  151.622    8.85179e-06 0.268866    
0  22 85  82.408     180         0.991443    
0  22 86  184.244    180         0.991953    
0  22 87  445.247    9.02989e-06 0.621124    
0  22 88  35.8858    0           0.99996     
0  22 89  218.695    180         0.999995    
0  22 90  298.929    180         0.648915    
0  22 91  211.815    4.27033e-06 0.989256    
0  22 92  427.115    8.69551e-06 1           
0  22 93  67.6711    8.72289e-06 1           
0  22 94  266.194    2.95805e-09 1           
0  22 95  6.46014    180         0.999989    
0  22 96  329.903    360         1           
0  22 97  254.999    2.37937e-08 1           
0  22 98  117.279    180         1           
0  22 99  11.423     180         1           
0  22 100 3.10124    1.03492e-05 0.00942446  
0  22 101 5.73871    180         1           
0  22 102 405.329    0           1           
0  22 103 107.855    8.67796e-06 0.38703     
0  22 104 62.3578    180         1           
0  22 105 95.801     1.14215e-06 1           
0  22 106 43.5004    180         0.137615    
0  22 107 384.26     4.70261e-07 1           
0  22 108 124.362    180         0.999992    
0  22 109 127.204    8.72256e-06 0.692332    
0  22 110 78.1429    180         0.298657    
0  22 111 79.0034    180         1           
0  22 112 3.84671    180         0.976704    
0  22 113 180.203    360         0.890287    
0  22 114 79.2717    8.65142e-06 0.999637    
0  22 115 7.80623    180         0.103625    
0  22 116 107.596    180         0.930342    
0  22 117 265.832    6.92047e-07 0.999999    
0  22 118 94.9744    0           0.999995    
0  22 119 171.209    8.65142e-06 0.833704    
0  22 120 293.267    1.15971e-06 1           
0  22 121 17.663     180         0.154788    
0  22 122 121.707    8.65142e-06 0.614271    
0  22 123 1.86379    8.6514e-06  0.403754    
0  22 124 15.7295    3.43726e-07 1           
0  22 125 45.1379    180         0.99986     
0  22 126 40.118     8.6981e-06  0.217457    
0  22 127 14.95      180         0.0579078   
0  22 128 59.6308    180         0.577026    
0  22 129 82.489     180         0.80381     
0  22 130 126.659    8.65142e-06 0.705713    
0  22 131 14.5439    180         0.489409    
0  22 132 47.5249    0           0.224895    
0  22 133 117.264    180         0.964858    
0  22 134 2.29179    8.65142e-06 0.0270274   
0  22 135 32.3191    180         0.288066    
0  22 136 21.7671    180         0.481959    
0  22 137 2.76443    8.65142e-06 0.147621    
0  24 0   102.575    180         1           
0  24 1   36.29      180         0.999841    
0  24 2   5.91553    360         0.99996     
0  24 3   294.669    180         0.999675    
0  24 4   373.551    1.2412e-05  0.949361    
0  24 5   481.932    1.24216e-05 0.984002    
0  24 6   838.49     180         1           
0  24 7   909.947    180         1           
0  24 8   139.112    7.8068e-06  1           
0  24 9   704.072    1.6777e-06  0.999805    
0  24 10  568.3      0           1           
0  24 11  128.236    360         1           
0  24 12  102.27     9.79759e-06 1           
0  24 13  471.02     360         1           
0  24 14  365.003    180         0.999996    
0  24 15  1157.63    180         1           
0  24 16  669.785    8.21305e-06 1           
0  24 17  234.728    180         1           
0  24 18  261.24     180         0.106124    
0  24 19  269.088    180         1           
0  24 20  854.633    180         0.957588    
0  24 21  1045.37    180         1           
0  24 22  321.996    180         1           
0  24 23  91.4107    180         0.499888    
0  24 24  408.279    8.06621e-06 0.999563    
0  24 25  278.541    180         0.628344    
0  24 26  900.571    180         0.997242    
0  24 27  288.874    360         1           
0  24 28  737.162    2.12148e-07 1           
0  24 29  947.04     180         1           
0  24 30  693.552    8.66736e-06 0.999998    
0  24 31  460.332    360         0.0923699   
0  24 32  311.652    360         1           
0  24 33  552.25     9.15596e-06 1           
0  24 34  1056.68    180         0.851225    
0  24 35  96.4369    3.74304e-05 0.0840518   
0  24 36  463.856    180         0.999998    
0  24 37  416.133    180         1           
0  24 38  544.268    360         1           
0  24 39  562.055    360         0.913165    
0  24 40  122.626    180         1           
0  24 41  546.427    180         1           
0  24 42  411.96     0           1           
0  24 43  523.004    180         0.958071    
0  24 44  515.076    180         1           
0  24 45  205.296    360         1           
0  24 46  413.87     180         1           
0  24 47  736.79     180         0.946745    
0  24 48  512.582    180         0.168314    
0  24 49  373.268    2.3805e-07  0.999603    
0  24 50  277.69     6.80956e-06 0.210515    
0  24 51  369.287    8.74903e-06 1           
0  24 52  245.607    180         0.992891    
0  24 53  615.603    180         1           
0  24 54  222.535    8.62708e-06 1           
0  24 55  284.938    360         1           
0  24 56  546.353    180         0.264022    
0  24 57  261.739    180         0.117919    
0  24 58  450.023    5.05851e-07 0.99939     
0  24 59  425.848    180         0.24176     
0  24 60  42.5522    180         0.125625    
0  24 61  285.575    360         0.327127    
0  24 62  148.675    180         1           
0  24 63  104.672    360         0.381051    
0  24 64  852.273    360         1           
0  24 65  90.8749    2.20885e-07 1           
0  24 66  610.9      180         1           
0  24 67  209.317    8.81469e-06 0.760304    
0  24 68  650.486    180         1           
0  24 69  368.148    180         0.999983    
0  24 70  530.066    360         1           
0  24 71  54.8468    180         1           
0  24 72  103.637    0           1           
0  24 73  370.028    8.67162e-06 1           
0  24 74  404.246    180         0.462968    
0  24 75  41.7491    180         0.46477     
0  24 76  284.57     0           1           
0  24 77  203.406    180         1           
0  24 78  186.871    360         0.20583     
0  24 79  42.1997    180         0.479386    
0  24 80  369.372    180         0.999945    
0  24 81  81.3146    8.30022e-06 1           
0  24 82  164.456    180         0.999217    
0  24 83  28.5193    180         0.156022    
0  24 84  432.844    180         0.987267    
0  24 85  71.6668    8.58015e-06 0.998394    
0  24 86  20.2229    0           0.378111    
0  24 87  12.2022    180         0.983966    
0  24 88  71.726     1.83136e-07 0.938989    
0  24 89  127.124    360         0.375284    
0  24 90  21.4731    180         1           
0  24 91  1.83832    3.94926e-06 0.999999    
0  24 92  345.1      180         0.672644    
0  24 93  62.1567    180         1           
0  24 94  300.701    360         0.999384    
0  24 95  27.2874    2.41688e-06 1           
0  24 96  87.5642    8.65312e-06 1           
0  24 97  223.416    180         0.998291    
0  24 98  199.327    8.64896e-06 0.600102    
0  24 99  217.017    180         0.455616    
0  24 100 110.485    8.6589e-06  0.897524    
0  24 101 120.236    180         0.999877    
0  24 102 272.348    180         0.559681    
0  24 103 92.3641    8.65142e-06 0.739594    
0  24 104 36.9346    360         1           
0  24 105 108.957    8.66974e-06 0.998896    
0  24 106 194.885    180         0.852319    
0  24 107 24.3746    360         0.102517    
0  24 108 120.4      180         0.422464    
0  24 109 17.5265    180         1           
0  24 110 144.048    180         0.399574    
0  24 111 4.13284    6.51812e-08 0.999999    
0  24 112 17.5593    5.58853e-07 1           
0  24 113 50.6502    180         0.680816    
0  24 114 36.013     180         0.999361    
0  24 115 26.2664    360         0.998215    
0  24 116 25.017     180         0.992837    
0  24 117 84.7986    180         0.576806    
0  24 118 229.256    180         0.999663    
0  24 119 6.63287    8.65143e-06 0.75692     
0  24 120 71.6405    180         0.724849    
0  24 121 81.9158    180         0.845837    
0  24 122 30.6426    8.63329e-06 0.54429     
0  24 123 4.77505    360         0.685049    
0  24 124 0.375092   1.41966e-07 0.942903    
0  24 125 6.01965    8.65142e-06 0.153863    
0  24 126 23.9197    8.65142e-06 0.404828    
0  24 127 13.2282    360         0.554268    
0  24 128 154.715    0           0.999963    
0  24 129 4.53238    9.06137e-05 0.0370616   
0  24 130 186.901    180         0.863737    
0  24 131 17.0069    180         0.181785    
0  24 132 21.9011    180         0.735233    
0  24 133 0.866662   0.000213557 0.0101042   
0  24 134 1.59217    8.65142e-06 0.0110193   
0  24 135 76.856     8.65142e-06 0.394593    
0  26 0   24.52      180         0.674221    
0  26 1   638.668    180         0.977896    
0  26 2   1095.26    360         1           
0  26 3   7.7793     360         0.466608    
0  26 4   617.177    180         0.244929    
0  26 5   525.304    180         1           
0  26 6   3.12391    179.999     0.00685793  
0  26 7   152.988    2.04882e-05 0.103052    
0  26 8   101.421    360         0.984921    
0  26 9   219.472    180         0.98184     
0  26 10  439.023    180         0.999972    
0  26 11  1165.31    180         1           
0  26 12  122.533    180         0.547424    
0  26 13  78.5985    360         0.20357     
0  26 14  232.67     180         1           
0  26 15  238.318    360         1           
0  26 16  157.593    180         1           
0  26 17  202.809    1.0122e-05  0.0510991   
0  26 18  187.149    360         0.638334    
0  26 19  991.587    2.1438e-06  0.999903    
0  26 20  387.769    180         0.999966    
0  26 21  432.65     180         0.999998    
0  26 22  874.452    180         1           
0  26 23  533.198    4.09306e-07 1           
0  26 24  703.452    180         0.31633     
0  26 25  547.665    180         0.999998    
0  26 26  339.351    1.05183e-06 0.942823    
0  26 27  1399.47    180         1           
0  26 28  458.991    4.77856e-07 0.977764    
0  26 29  315.674    360         1           
0  26 30  463.46     2.92943e-06 0.942899    
0  26 31  217.738    8.50862e-06 1           
0  26 32  798.377    9.34906e-06 0.205202    
0  26 33  444.544    180         0.13701     
0  26 34  175.987    360         0.996359    
0  26 35  248.91     2.56776e-05 0.550741    
0  26 36  747.928    3.88092e-07 1           
0  26 37  663.618    360         1           
0  26 38  87.1538    8.53767e-06 1           
0  26 39  573.366    2.90645e-06 1           
0  26 40  289.187    1.2729e-05  0.169906    
0  26 41  204.353    180         0.779281    
0  26 42  1025.47    360         1           
0  26 43  462.9      360         0.197326    
0  26 44  218.019    180         0.997584    
0  26 45  548.523    180         1           
0  26 46  246.575    180         1           
0  26 47  326.494    3.51816e-06 1           
0  26 48  53.2393    180         1           
0  26 49  1055.36    2.05404e-06 1           
0  26 50  51.5917    180         0.0526978   
0  26 51  188.154    180         1           
0  26 52  0.748751   180         0.0605695   
0  26 53  92.9332    180         0.141863    
0  26 54  120.367    180         1           
0  26 55  16.0719    360         0.0100044   
0  26 56  388.388    8.46227e-06 0.887614    
0  26 57  338.427    180         0.801554    
0  26 58  1040.52    180         1           
0  26 59  91.1022    360         0.119395    
0  26 60  88.5658    180         0.184363    
0  26 61  176.591    360         0.999985    
0  26 62  230.523    180         1           
0  26 63  362.457    360         0.624949    
0  26 64  34.0748    4.88395e-07 1           
0  26 65  377.797    180         1           
0  26 66  214.612    360         0.999997    
0  26 67  167.536    8.9759e-06  0.93796     
0  26 68  621.371    0           0.999982    
0  26 69  162.383    180         1           
0  26 70  398.743    180         0.999999    
0  26 71  24.6509    180         0.986801    
0  26 72  150.433    180         0.239916    
0  26 73  223.266    180         0.712263    
0  26 74  75.3441    8.41984e-06 0.98093     
0  26 75  140.513    180         0.999999    
0  26 76  0.848572   360         0.75529     
0  26 77  112.416    8.91279e-07 1           
0  26 78  7.15344    6.99774e-06 0.0625828   
0  26 79  328.564    360         0.422351    
0  26 80  187.824    180         0.994472    
0  26 81  104.029    180         0.99741     
0  26 82  42.042     180         0.239317    
0  26 83  11.767     360         0.0193841   
0  26 84  66.2573    180         1           
0  26 85  350.736    180         1           
0  26 86  520.467    8.62557e-06 0.849467    
0  26 87  36.8901    6.4966e-06  0.0607283   
0  26 88  120.461    0           1           
0  26 89  18.1003    5.09487e-05 0.0506811   
0  26 90  0.811812   180         0.00657118  
0  26 91  110.253    180         0.849879    
0  26 92  161.222    180         1           
0  26 93  163.558    8.65153e-06 0.999967    
0  26 94  107.166    180         0.959533    
0  26 95  342.431    2.97839e-06 0.999999    
0  26 96  46.6917    180         0.401565    
0  26 97  242.317    8.65434e-06 0.719829    
0  26 98  18.5433    8.65141e-06 1           
0  26 99  218.375    180         0.999984    
0  26 100 226.734    0           0.999996    
0  26 101 141.771    180         0.557038    
0  26 102 40.6614    8.62809e-06 1           
0  26 103 7.66625    180         0.0164174   
0  26 104 130.598    360         0.427245    
0  26 105 222.004    360         1           
0  26 106 274.211    0           1           
0  26 107 125.479    8.65142e-06 0.404914    
0  26 108 151.094    0           1           
0  26 109 89.7141    360         0.969255    
0  26 110 61.4085    360         0.495307    
0  26 111 258.371    2.97087e-06 1           
0  26 112 58.4556    180         0.511007    
0  26 113 47.9937    360         0.811443    
0  26 114 61.7869    180         0.999959    
0  26 115 11.8491    8.65141e-06 0.46384     
0  26 116 31.7415    8.65142e-06 0.308532    
0  26 117 31.664     8.6549e-06  0.880596    
0  26 118 12.4744    360         0.261353    
0  26 119 45.0684    360         0.999174    
0  26 120 34.7752    8.66302e-06 0.266145    
0  26 121 14.208     180         0.596625    
0  26 122 45.4495    360         0.532603    
0  26 123 39.6272    360         0.690322    
0  26 124 45.1366    8.65142e-06 0.767155    
0  26 125 25.639     180         0.146872    
0  26 126 20.0074    180         0.39636     
0  26 127 9.69656    360         0.0666525   
0  26 128 14.6665    180         0.232989    
0  26 129 13.2483    8.65142e-06 0.330804    
0  26 130 180.564    1.0545e-07  0.999198    
0  26 131 60.2325    8.65142e-06 0.705613    
0  26 132 4.02149    8.65142e-06 0.0255385   
0  28 0   182.664    180         0.977556    
0  28 1   1327.67    2.94415e-06 1           
0  28 2   256.65     180         0.997773    
0  28 3   83.2654    180         1           
0  28 4   280.794    360         0.955751    
0  28 5   320.868    6.43374e-06 0.984994    
0  28 6   19.1237    180         0.997838    
0  28 7   325.272    360         1           
0  28 8   33.4849    360         1           
0  28 9   64.591     180         0.0437247   
0  28 10  176.031    180         0.877411    
0  28 11  231.781    7.9761e-06  0.999995    
0  28 12  296.09     8.55048e-06 1           
0  28 13  287.085    180         0.0701184   
0  28 14  531.393    180         0.227028    
0  28 15  950.294    1.8334e-06  1           
0  28 16  279.714    180         1           
0  28 17  1095.79    180         1           
0  28 18  1217.88    360         1           
0  28 19  261.574    1.08943e-05 1           
0  28 20  867.999    180         0.376693    
0  28 21  41.3031    180         0.826438    
0  28 22  177.674    7.2324e-06  0.568895    
0  28 23  507.188    1.13128e-05 0.173044    
0  28 24  904.808    360         1           
0  28 25  531.777    360         0.985397    
0  28 26  200.514    8.1814e-06  0.415679    
0  28 27  17.7188    4.89641e-05 0.0554814   
0  28 28  67.3219    180         0.995202    
0  28 29  7.72241    180         0.0363468   
0  28 30  0.752319   3.14208e-08 1           
0  28 31  251.9      4.81186e-06 0.99731     
0  28 32  153.924    9.06013e-06 1           
0  28 33  573.666    360         0.999926    
0  28 34  86.3145    180         1           
0  28 35  545.984    6.8848e-06  0.999387    
0  28 36  142.594    180         0.994931    
0  28 37  261.683    180         1           
0  28 38  519.747    180         1           
0  28 39  830.696    180         1           
0  28 40  546.898    180         0.999839    
0  28 41  164.935    360         0.999962    
0  28 42  534.011    180         0.484676    
0  28 43  282.874    180         0.995647    
0  28 44  214.806    360         0.999424    
0  28 45  266.324    180         1           
0  28 46  594.552    180         0.999941    
0  28 47  231.881    360         1           
0  28 48  53.4794    180         0.505313    
0  28 49  323.136    8.68397e-06 1           
0  28 50  46.8774    8.64443e-06 1           
0  28 51  230.096    5.66676e-06 0.999999    
0  28 52  641.194    8.67233e-06 1           
0  28 53  274.035    180         1           
0  28 54  62.4894    360         0.997691    
0  28 55  83.9517    8.82573e-06 0.10015     
0  28 56  418.014    180         1           
0  28 57  355.003    180         0.535129    
0  28 58  169.731    180         0.991212    
0  28 59  204.962    180         0.431533    
0  28 60  294.528    8.99577e-06 0.999932    
0  28 61  502.939    1.73953e-06 1           
0  28 62  204.473    180         0.999795    
0  28 63  302.517    180         0.869989    
0  28 64  431.172    7.64189e-06 0.703663    
0  28 65  508.48     360         0.372058    
0  28 66  395.638    180         0.841376    
0  28 67  317.614    180         1           
0  28 68  7.63444    360         0.0162655   
0  28 69  278.28     180         1           
0  28 70  46.8619    180         0.999984    
0  28 71  465.867    1.42426e-06 1           
0  28 72  291.774    360         0.954124    
0  28 73  131.531    360         0.166557    
0  28 74  37.1434    180         0.915735    
0  28 75  131.997    180         0.167036    
0  28 76  287.409    8.69527e-06 0.65002     
0  28 77  254.351    180         1           
0  28 78  319.601    8.61793e-06 0.991511    
0  28 79  276.031    180         0.999988    
0  28 80  209.625    180         0.99941     
0  28 81  223.368    180         0.999953    
0  28 82  169.285    8.64871e-06 1           
0  28 83  163.627    180         0.812501    
0  28 84  4.75928    180         1           
0  28 85  31.2164    8.47077e-06 0.920725    
0  28 86  135.724    180         0.997476    
0  28 87  45.79      8.48071e-06 0.120743    
0  28 88  138.264    180         0.966488    
0  28 89  127.735    180         1           
0  28 90  117.75     180         0.544988    
0  28 91  108.509    180         1           
0  28 92  102.846    1.39605e-09 0.999991    
0  28 93  188.197    8.65187e-06 0.575094    
0  28 94  10.1257    180         0.440279    
0  28 95  229.255    180         0.999909    
0  28 96  29.1996    8.66569e-06 0.221179    
0  28 97  65.92      180         1           
0  28 98  65.0598    360         0.88257     
0  28 99  9.26404    360         1           
0  28 100 87.1777    180         0.946247    
0  28 101 147.287    8.65205e-06 1           
0  28 102 203.863    0           1           
0  28 103 101.99     180         0.999147    
0  28 104 223.149    180         1           
0  28 105 86.3433    180         0.799534    
0  28 106 62.113     360         0.999998    
0  28 107 0.320503   180         0.300991    
0  28 108 28.6176    180         0.198732    
0  28 109 18.0475    180         0.11388     
0  28 110 152.747    180         0.614025    
0  28 111 76.191     360         0.903328    
0  28 112 20.4706    180         0.98038     
0  28 113 259.54     180         1           
0  28 114 37.062     360         0.999997    
0  28 115 9.18192    8.66326e-06 0.251135    
0  28 116 19.889     8.61638e-06 0.117977    
0  28 117 83.9725    3.04498e-06 0.961552    
0  28 118 54.9381    180         0.317524    
0  28 119 36.4917    8.65142e-06 0.155543    
0  28 120 9.50116    180         0.211755    
0  28 121 22.7101    3.38134e-06 0.765441    
0  28 122 22.8357    360         0.160094    
0  28 123 7.50389    8.65143e-06 0.810424    
0  28 124 88.8136    180         0.835918    
0  28 125 54.0672    180         0.520728    
0  28 126 39.1516    8.65142e-06 0.219681    
0  28 127 24.9484    180         0.30378     
0  28 128 54.9714    180         0.325789    
0  30 0   351.164    360         0.241437    
0  30 1   523.754    180         0.225712    
0  30 2   356.503    1.1102e-05  0.439551    
0  30 3   126.315    180         1           
0  30 4   198.004    180         1           
0  30 5   100.025    1.85878e-06 1           
0  30 6   452.012    180         0.999543    
0  30 7   249.052    4.35008e-06 0.892807    
0  30 8   464.38     360         1           
0  30 9   134.997    180         0.131485    
0  30 10  472.965    180         1           
0  30 11  129.537    180         1           
0  30 12  263.924    180         0.93797     
0  30 13  1008.16    360         0.564098    
0  30 14  26.9707    180         1           
0  30 15  152.686    180         1           
0  30 16  647.726    180         0.455575    
0  30 17  14.4421    180         0.998692    
0  30 18  66.5876    1.45865e-05 0.0555437   
0  30 19  1508.99    180         1           
0  30 20  280.565    180         0.996518    
0  30 21  524.23     4.38217e-06 0.85334     
0  30 22  28.6652    180         0.999999    
0  30 23  484.85     360         0.999999    
0  30 24  142.741    360         1           
0  30 25  312.766    180         0.78022     
0  30 26  202.411    7.6945e-06  0.536183    
0  30 27  758.024    180         1           
0  30 28  223.117    1.21578e-06 0.466949    
0  30 29  148.428    180         0.334057    
0  30 30  228.69     180         1           
0  30 31  706.196    180         0.838921    
0  30 32  170.965    1.21737e-05 0.0858126   
0  30 33  414.363    9.15277e-06 0.999748    
0  30 34  60.2701    180         0.772351    
0  30 35  419.977    360         0.65412     
0  30 36  389.872    9.29998e-06 0.999991    
0  30 37  491.488    360         1           
0  30 38  292.489    180         0.462072    
0  30 39  299.66     180         0.213293    
0  30 40  149.646    2.00818e-07 1           
0  30 41  87.6342    180         0.870915    
0  30 42  232.14     180         0.540164    
0  30 43  415.951    360         0.209682    
0  30 44  161.584    180         0.999585    
0  30 45  518.051    180         0.990858    
0  30 46  88.1352    7.57968e-06 0.188036    
0  30 47  47.5344    180         1           
0  30 48  154.894    180         0.885029    
0  30 49  24.7636    1.57198e-06 0.99691     
0  30 50  470.641    0           0.997546    
0  30 51  159.806    360         0.398119    
0  30 52  542.272    180         0.464271    
0  30 53  344.612    360         1           
0  30 54  270.528    180         0.441356    
0  30 55  532.441    8.79804e-06 0.833942    
0  30 56  156.259    8.68435e-06 0.992159    
0  30 57  81.6587    180         0.999445    
0  30 58  140.547    180         1           
0  30 59  240.28     180         0.657308    
0  30 60  60.8875    180         0.999973    
0  30 61  495.051    8.60657e-06 0.867262    
0  30 62  417.381    0           1           
0  30 63  94.5052    180         0.306941    
0  30 64  80.2084    8.61994e-06 0.522422    
0  30 65  38.7484    180         0.745539    
0  30 66  311.781    360         1           
0  30 67  10.0464    180         0.825791    
0  30 68  435.779    0           0.999729    
0  30 69  113.858    180         0.297498    
0  30 70  268.141    180         0.511685    
0  30 71  21.2503    180         0.173932    
0  30 72  21.0289    8.46034e-06 0.184371    
0  30 73  345.224    8.70157e-06 1           
0  30 74  11.9139    8.59433e-06 0.896958    
0  30 75  232.116    180         0.6489      
0  30 76  293.701    8.61374e-06 0.999999    
0  30 77  119.778    360         0.868499    
0  30 78  89.497     180         0.263646    
0  30 79  103.688    180         0.975105    
0  30 80  47.7061    7.06148e-09 0.987562    
0  30 81  4.76428    8.65949e-06 1           
0  30 82  142.623    8.65521e-06 0.396184    
0  30 83  46.1744    180         0.596007    
0  30 84  36.3022    8.6572e-06  1           
0  30 85  20.6426    180         1           
0  30 86  25.8408    8.65847e-06 0.914171    
0  30 87  67.7726    180         0.252106    
0  30 88  155.45     180         0.787728    
0  30 89  82.34      1.7832e-06  1           
0  30 90  27.2012    8.65141e-06 0.645679    
0  30 91  114.918    360         0.9271      
0  30 92  186.887    180         0.878948    
0  30 93  2.06289    180         0.143877    
0  30 94  160.31     360         0.998269    
0  30 95  1.50783    360         0.0229133   
0  30 96  23.3551    360         0.10814     
0  30 97  2.04825    180         0.974417    
0  30 98  173.286    180         0.999961    
0  30 99  50.9834    180         0.967874    
0  30 100 10.1982    360         1           
0  30 101 338.219    360         0.997975    
0  30 102 13.0108    180         0.552166    
0  30 103 32.7272    360         0.625671    
0  30 104 111.254    8.65142e-06 0.609349    
0  30 105 101.148    8.65142e-06 1           
0  30 106 25.3904    180         0.211807    
0  30 107 417.062    180         1           
0  30 108 13.1489    8.65143e-06 0.710933    
0  30 109 59.0358    8.65571e-06 0.632687    
0  30 110 311.199    180         0.99616     
0  30 111 23.6307    8.79478e-06 0.121007    
0  30 112 122.265    180         0.611057    
0  30 113 62.9734    8.65131e-06 0.999932    
0  30 114 1.21911    180         0.00855695  
0  30 115 92.7998    360         0.56803     
0  30 116 22.7424    360         0.931281    
0  30 117 0.639351   180         0.084722    
0  30 118 31.4828    180         0.558505    
0  30 119 20.0867    180         0.669473    
0  30 120 10.1158    180         0.56812     
0  30 121 27.736     180         0.286298    
0  30 122 18.6837    8.65142e-06 0.147304    
0  30 123 11.9851    180         0.410263    
0  30 124 9.25445    8.65142e-06 0.0909575   
0  30 125 75.4357    180         0.564583    
0  32 0   816.593    180         0.999949    
0  32 1   143.447    360         0.504237    
0  32 2   371.196    180         0.974767    
0  32 3   394.346    1.02298e-06 1           
0  32 4   98.0342    180         0.0729946   
0  32 5   233.606    360         0.964839    
0  32 6   548.711    180         1           
0  32 7   508.097    9.47102e-06 0.999557    
0  32 8   41.173     2.37233e-05 0.0285658   
0  32 9   565.057    180         0.475315    
0  32 10  47.8129    360         1           
0  32 11  302.185    2.32595e-05 0.288325    
0  32 12  37.4324    0           1           
0  32 13  608.598    8.77413e-06 1           
0  32 14  16.9953    180         0.451734    
0  32 15  98.3008    3.21208e-05 0.04256     
0  32 16  89.4255    180         1           
0  32 17  366.311    180         0.915761    
0  32 18  349.702    8.55604e-06 0.999985    
0  32 19  706.313    180         0.56852     
0  32 20  48.8232    9.01515e-08 1           
0  32 21  300.181    9.34955e-06 1           
0  32 22  215.944    180         0.999895    
0  32 23  78.8069    1.88798e-06 1           
0  32 24  702.705    180         0.405543    
0  32 25  49.7617    180         1           
0  32 26  294.768    8.4281e-06  0.832549    
0  32 27  138.16     6.1453e-06  0.971979    
0  32 28  142.067    8.18411e-06 0.946618    
0  32 29  136.921    3.39136e-06 0.999927    
0  32 30  416.506    180         1           
0  32 31  119.648    180         1           
0  32 32  124.541    9.57235e-06 0.691311    
0  32 33  39.3958    180         1           
0  32 34  643.025    180         0.999762    
0  32 35  437.019    180         0.999989    
0  32 36  579.017    360         1           
0  32 37  434.373    9.21685e-06 0.307795    
0  32 38  9.20234    2.30965e-05 0.024851    
0  32 39  325.052    1.0431e-05  0.98508     
0  32 40  276.401    9.30011e-06 0.999829    
0  32 41  78.4421    180         1           
0  32 42  22.2612    360         0.999996    
0  32 43  57.4259    360         0.0646098   
0  32 44  236.229    180         1           
0  32 45  14.957     180         0.737703    
0  32 46  87.6779    8.64121e-06 1           
0  32 47  39.9663    180         0.997618    
0  32 48  245.599    8.60428e-06 0.999559    
0  32 49  409.693    180         0.636321    
0  32 50  241.301    0           1           
0  32 51  118.793    180         1           
0  32 52  1.56482    180         0.0539533   
0  32 53  121.657    9.00487e-06 0.149751    
0  32 54  179.366    180         0.252032    
0  32 55  439.685    360         0.8469      
0  32 56  224.393    8.63797e-06 0.240282    
0  32 57  277.334    360         0.932813    
0  32 58  157.49     8.73968e-06 0.251458    
0  32 59  253.537    180         0.999999    
0  32 60  86.4302    8.65138e-06 0.308488    
0  32 61  586.152    180         1           
0  32 62  114.493    6.13686e-10 1           
0  32 63  48.8967    180         0.132451    
0  32 64  48.3564    360         0.988462    
0  32 65  41.0854    180         1           
0  32 66  26.2845    180         1           
0  32 67  176.764    180         0.999692    
0  32 68  216.938    8.60529e-06 0.972519    
0  32 69  179.774    180         0.983469    
0  32 70  82.1777    360         0.886618    
0  32 71  75.2147    180         0.999679    
0  32 72  49.3273    180         1           
0  32 73  44.7007    360         1           
0  32 74  33.891     8.5862e-06  0.154576    
0  32 75  256.51     180         1           
0  32 76  59.9112    8.65059e-06 0.683028    
0  32 77  96.5028    360         0.387021    
0  32 78  184.005    180         0.927579    
0  32 79  62.5164    360         0.731738    
0  32 80  199.174    8.65558e-06 0.685782    
0  32 81  396.205    360         0.897634    
0  32 82  59.3669    180         0.960495    
0  32 83  15.0796    180         0.953402    
0  32 84  18.9572    0           1           
0  32 85  137.629    180         0.585667    
0  32 86  96.2108    180         0.920419    
0  32 87  98.1461    180         0.999961    
0  32 88  7.7426     180         0.0403751   
0  32 89  17.3617    180         0.219135    
0  32 90  181.475    180         1           
0  32 91  33.021     180         0.929577    
0  32 92  10.7609    8.65142e-06 0.202463    
0  32 93  107.704    180         0.942704    
0  32 94  14.4388    180         0.934946    
0  32 95  217.634    180         0.999998    
0  32 96  252.609    8.65142e-06 0.984851    
0  32 97  80.3226    180         0.572442    
0  32 98  7.3077     8.65142e-06 0.211802    
0  32 99  92.7706    180         0.999991    
0  32 100 3.06058    180         0.999951    
0  32 101 23.9488    180         0.201319    
0  32 102 67.9897    180         0.999998    
0  32 103 12.0979    180         0.104355    
0  32 104 0.283298   180         0.274902    
0  32 105 26.0917    8.66618e-06 0.28348     
0  32 106 172.912    180         0.835434    
0  32 107 40.9763    180         0.811508    
0  32 108 115.587    180         0.953935    
0  32 109 38.0665    8.65142e-06 0.999893    
0  32 110 52.5066    8.65142e-06 0.707002    
0  32 111 32.1701    180         0.93626     
0  32 112 3.71278    8.65143e-06 0.529698    
0  32 113 119.878    360         0.85606     
0  32 114 30.3701    8.65142e-06 0.21675     
0  32 115 48.7107    360         0.41388     
0  32 116 42.5477    8.65142e-06 0.363799    
0  32 117 12.6839    180         0.982741    
0  32 118 28.851     180         0.339788    
0  32 119 29.118     8.65142e-06 0.492566    
0  32 120 21.5416    180         0.301291    
0  34 0   537.159    1.11671e-05 0.781999    
0  34 1   56.556     3.50498e-07 0.962602    
0  34 2   146.057    180         0.999941    
0  34 3   138.053    360         0.667984    
0  34 4   550.943    180         0.999998    
0  34 5   5.38552    180         0.0363252   
0  34 6   331.178    180         1           
0  34 7   171.591    2.56671e-07 1           
0  34 8   811.766    360         0.952491    
0  34 9   286.623    8.83449e-06 0.428469    
0  34 10  362.575    180         0.303027    
0  34 11  3.94078    9.9421e-05  0.0434302   
0  34 12  1.38867    360         0.0358973   
0  34 13  178.063    8.63227e-06 0.999982    
0  34 14  209.441    180         0.998767    
0  34 15  247.957    8.59028e-06 0.923331    
0  34 16  158.587    0           0.32602     
0  34 17  274.959    180         0.969914    
0  34 18  125.917    360         0.999997    
0  34 19  845.781    180         0.995181    
0  34 20  663.315    180         0.999952    
0  34 21  312.511    180         0.982969    
0  34 22  53.087     180         1           
0  34 23  301.115    180         0.184116    
0  34 24  836.386    180         1           
0  34 25  359.018    180         0.997235    
0  34 26  58.4801    180         0.0483491   
0  34 27  197.643    180         0.847222    
0  34 28  275.309    360         0.999982    
0  34 29  322.682    9.07474e-06 0.69221     
0  34 30  69.7144    180         0.117746    
0  34 31  310.567    360         0.545222    
0  34 32  56.8512    8.58109e-06 0.990346    
0  34 33  399.506    180         1           
0  34 34  128.525    1.08044e-05 0.2099      
0  34 35  620.639    360         0.554484    
0  34 36  400.632    9.10561e-06 0.586044    
0  34 37  360.322    180         1           
0  34 38  325.485    8.54881e-06 0.747507    
0  34 39  119.836    180         0.127538    
0  34 40  145.273    180         0.966239    
0  34 41  262.265    360         0.363703    
0  34 42  160.452    180         0.65309     
0  34 43  149.673    180         0.927337    
0  34 44  275.834    8.69219e-06 0.933985    
0  34 45  20.9481    180         0.988986    
0  34 46  10.4457    180         1           
0  34 47  163.805    3.90664e-06 1           
0  34 48  39.0499    180         0.0816089   
0  34 49  148.691    180         0.836167    
0  34 50  246.207    0           1           
0  34 51  160.823    180         0.598884    
0  34 52  54.2767    180         0.932232    
0  34 53  116.71     8.55793e-06 0.835532    
0  34 54  100.784    180         0.999986    
0  34 55  103.513    180         1           
0  34 56  147.145    180         0.29635     
0  34 57  37.598     360         1           
0  34 58  52.0092    8.48662e-06 0.258824    
0  34 59  356.783    180         0.845061    
0  34 60  47.4688    180         0.89258     
0  34 61  563.094    8.69067e-06 1           
0  34 62  345.869    180         1           
0  34 63  132.991    360         0.974293    
0  34 64  358.913    180         0.953881    
0  34 65  159.501    360         0.968501    
0  34 66  76.2653    180         0.946914    
0  34 67  1.4118     180         0.999898    
0  34 68  122.991    360         0.999851    
0  34 69  423.849    180         0.845495    
0  34 70  186.515    180         1           
0  34 71  55.5752    8.64078e-06 0.998284    
0  34 72  133.006    0           1           
0  34 73  2.14935    4.83378e-05 0.0105287   
0  34 74  229.889    8.65213e-06 0.657288    
0  34 75  87.9235    180         0.300831    
0  34 76  183.067    8.65142e-06 1           
0  34 77  29.0645    360         0.137427    
0  34 78  14.4543    180         0.999999    
0  34 79  168.852    1.30641e-06 1           
0  34 80  150.13     180         1           
0  34 81  62.2393    180         1           
0  34 82  46.3148    180         0.999949    
0  34 83  23.9344    360         0.438105    
0  34 84  176.708    360         0.763706    
0  34 85  22.2574    1.16988e-06 0.999915    
0  34 86  8.69657    8.65142e-06 0.311825    
0  34 87  14.1627    2.23118e-05 0.102216    
0  34 88  64.5997    180         0.9153      
0  34 89  117.463    360         0.999998    
0  34 90  87.6081    8.65142e-06 0.996855    
0  34 91  296.868    360         0.875145    
0  34 92  21.8466    8.65142e-06 0.0953977   
0  34 93  32.4404    360         0.999999    
0  34 94  249.144    180         1           
0  34 95  178.259    360         0.70429     
0  34 96  110.238    8.65142e-06 0.476874    
0  34 97  58.119     8.65142e-06 1           
0  34 98  139.596    0           0.999997    
0  34 99  3.4665     180         0.113406    
0  34 100 88.3679    8.65026e-06 0.91613     
0  34 101 138.227    360         0.730781    
0  34 102 33.1422    360         0.811875    
0  34 103 13.6714    180         0.0998654   
0  34 104 110.967    360         0.362249    
0  34 105 54.5319    360         0.228527    
0  34 106 29.1253    8.65142e-06 0.131612    
0  34 107 3.07632    180         0.369872    
0  34 108 119.173    360         0.660004    
0  34 109 36.2898    360         0.272567    
0  34 110 60.115     360         0.616993    
0  34 111 52.9703    360         0.46343     
0  34 112 20.4159    360         0.265446    
0  34 113 12.804     360         0.139293    
0  34 114 13.0999    8.65142e-06 0.271412    
0  34 115 48.6757    180         0.714876    
0  34 116 21.847     180         0.247987    
0  36 0   43.4502    7.66861e-06 1           
0  36 1   118.387    2.61915e-06 1           
0  36 2   6.6684     180         0.999997    
0  36 3   265.759    180         1           
0  36 4   36.1552    8.07098e-06 0.0474677   
0  36 5   186.041    180         0.209567    
0  36 6   48.8256    9.17887e-06 0.152101    
0  36 7   293.532    360         0.994011    
0  36 8   103.832    180         0.105959    
0  36 9   203.093    360         0.802017    
0  36 10  53.0153    180         0.110254    
0  36 11  18.1284    180         1           
0  36 12  15.8683    180         0.998422    
0  36 13  333.634    6.15903e-07 1           
0  36 14  377.254    7.03677e-07 0.994225    
0  36 15  379.691    360         1           
0  36 16  73.0979    180         0.115393    
0  36 17  250.058    7.63587e-06 0.33698     
0  36 18  183.007    180         1           
0  36 19  23.7348    180         0.0563229   
0  36 20  110.208    180         0.135104    
0  36 21  405.754    1.91947e-06 1           
0  36 22  15.6074    1.84475e-05 0.0278964   
0  36 23  345.672    180         1           
0  36 24  250.029    180         0.990819    
0  36 25  111.356    360         0.992454    
0  36 26  162.471    8.78537e-06 0.254591    
0  36 27  543.556    180         1           
0  36 28  198.139    7.85113e-06 0.292859    
0  36 29  16.821     5.12869e-05 0.0370725   
0  36 30  73.3073    3.78352e-07 1           
0  36 31  43.9891    8.69325e-06 1           
0  36 32  203.561    180         1           
0  36 33  316.726    180         0.465979    
0  36 34  96.9718    180         0.500191    
0  36 35  303.521    180         1           
0  36 36  420.701    180         0.999843    
0  36 37  209.545    180         0.999409    
0  36 38  365.123    8.65856e-06 0.995832    
0  36 39  37.9356    8.64566e-06 0.142768    
0  36 40  7.15682    8.78801e-06 0.152921    
0  36 41  87.0107    180         0.999849    
0  36 42  33.9085    180         0.0620684   
0  36 43  313.748    180         0.999952    
0  36 44  507.774    180         0.961572    
0  36 45  130.475    360         0.722407    
0  36 46  36.9905    1.09729e-08 0.960045    
0  36 47  27.8017    8.57803e-06 0.554898    
0  36 48  103.863    180         0.358809    
0  36 49  79.6207    360         0.416773    
0  36 50  301.279    0           0.841047    
0  36 51  97.9877    180         1           
0  36 52  21.5076    8.66989e-06 1           
0  36 53  214.25     360         0.999795    
0  36 54  340.832    360         1           
0  36 55  125.041    180         0.336837    
0  36 56  153.467    8.55539e-06 0.379811    
0  36 57  52.4351    2.13668e-06 0.895955    
0  36 58  260.424    180         0.978537    
0  36 59  275.333    180         0.862176    
0  36 60  371.517    180         0.999729    
0  36 61  50.6972    180         0.192154    
0  36 62  143.311    180         0.99787     
0  36 63  151.212    360         0.941062    
0  36 64  67.1554    8.65459e-06 0.528793    
0  36 65  239.543    6.63454e-06 0.999544    
0  36 66  160.545    8.65205e-06 1           
0  36 67  24.5577    360         0.600979    
0  36 68  298.318    180         1           
0  36 69  181.865    180         0.639451    
0  36 70  44.0071    180         1           
0  36 71  173.638    180         0.79691     
0  36 72  23.7883    8.55091e-06 0.126883    
0  36 73  224.232    3.141e-06   1           
0  36 74  138.901    8.68641e-06 0.779047    
0  36 75  231.041    180         1           
0  36 76  6.3701     360         0.0528495   
0  36 77  28.5888    360         0.117509    
0  36 78  28.4385    8.65143e-06 1           
0  36 79  21.8551    180         0.247683    
0  36 80  213.429    180         0.581133    
0  36 81  8.10804    360         0.0561057   
0  36 82  74.0674    8.65142e-06 0.425708    
0  36 83  114.335    180         1           
0  36 84  69.9921    0           0.549479    
0  36 85  52.9427    8.65142e-06 0.999976    
0  36 86  62.398     180         0.401269    
0  36 87  75.868     180         0.99841     
0  36 88  152.742    8.65142e-06 0.610303    
0  36 89  17.3111    180         0.102271    
0  36 90  108.955    8.65142e-06 0.849716    
0  36 91  10.4136    180         0.0497142   
0  36 92  217.184    180         0.975351    
0  36 93  23.9612    180         0.661879    
0  36 94  11.6424    8.67784e-06 0.362042    
0  36 95  65.7551    180         0.481186    
0  36 96  40.0286    2.95549e-09 1           
0  36 97  52.7048    180         0.499144    
0  36 98  137.052    180         0.999974    
0  36 99  41.4743    4.15312e-06 0.931784    
0  36 100 154.722    180         0.759712    
0  36 101 1.32227    0.000227217 0.0073118   
0  36 102 295.625    180         0.928237    
0  36 103 58.3424    180         0.302454    
0  36 104 30.6424    0           0.990162    
0  36 105 14.3963    8.65142e-06 0.0900595   
0  36 106 5.73157    360         0.165758    
0  36 107 143.612    180         0.999998    
0  36 108 5.19561    8.65142e-06 0.381252    
0  36 109 35.9188    8.65142e-06 0.344706    
0  36 110 121.703    0           0.854675    
0  36 111 5.35252    8.65143e-06 0.451311    
0  38 0   319.124    8.4987e-06  0.999411    
0  38 1   155.632    360         0.20957     
0  38 2   409.597    8.61436e-06 0.999828    
0  38 3   96.9907    180         1           
0  38 4   169.953    180         1           
0  38 5   289.555    3.53619e-06 1           
0  38 6   102.57     180         1           
0  38 7   9.28467    180         1           
0  38 8   119.024    180         1           
0  38 9   500.084    4.57707e-06 1           
0  38 10  693.316    180         1           
0  38 11  306.611    180         0.417114    
0  38 12  568.528    180         0.775114    
0  38 13  33.6776    180         0.451643    
0  38 14  165.065    180         1           
0  38 15  225.668    180         0.989219    
0  38 16  138.755    180         1           
0  38 17  66.8835    180         0.136153    
0  38 18  265.067    8.6514e-06  0.996546    
0  38 19  15.9411    180         0.0396211   
0  38 20  242.049    8.7038e-06  0.355916    
0  38 21  114.787    360         0.785815    
0  38 22  428.275    4.87425e-09 0.99992     
0  38 23  202.712    360         0.980713    
0  38 24  83.612     180         0.560202    
0  38 25  65.9714    180         1           
0  38 26  64.0487    180         1           
0  38 27  47.8491    8.72445e-06 0.327938    
0  38 28  304.199    180         0.69199     
0  38 29  27.411     180         0.408567    
0  38 30  131.656    180         0.819936    
0  38 31  151.03     180         0.301822    
0  38 32  226.967    180         1           
0  38 33  127.477    180         0.401703    
0  38 34  7.63007    180         0.999996    
0  38 35  0.429383   0.000140568 0.00126003  
0  38 36  19.3975    180         0.898586    
0  38 37  88.0181    1.92087e-07 0.999993    
0  38 38  267.2      5.13362e-08 1           
0  38 39  30.2075    9.80132e-06 0.12478     
0  38 40  83.4972    8.65288e-06 1           
0  38 41  264.048    4.3346e-06  1           
0  38 42  49.9953    8.39417e-06 0.181427    
0  38 43  36.9616    180         0.999999    
0  38 44  66.1943    8.72003e-06 0.134553    
0  38 45  97.0374    360         0.250427    
0  38 46  165.439    8.72253e-06 0.522914    
0  38 47  339.679    180         1           
0  38 48  14.6177    1.15217e-10 1           
0  38 49  37.7136    8.6576e-06  0.136148    
0  38 50  37.409     180         0.163078    
0  38 51  42.3394    180         0.306716    
0  38 52  103.817    180         1           
0  38 53  153.807    180         1           
0  38 54  2.03046    180         0.0152884   
0  38 55  153.322    1.87766e-06 1           
0  38 56  39.114     8.64962e-06 1           
0  38 57  4.12973    360         0.0237313   
0  38 58  265.265    180         1           
0  38 59  20.1988    8.65142e-06 0.12662     
0  38 60  24.6963    180         0.760561    
0  38 61  203.091    360         0.55494     
0  38 62  31.6251    8.65142e-06 0.871018    
0  38 63  27.5419    2.0234e-06  1           
0  38 64  71.4938    8.62403e-06 0.346611    
0  38 65  80.2871    1.15578e-06 1           
0  38 66  14.6381    360         0.683199    
0  38 67  99.7172    180         0.507921    
0  38 68  68.9216    0           1           
0  38 69  177.356    360         1           
0  38 70  35.2393    0           0.999971    
0  38 71  44.8626    180         0.999998    
0  38 72  22.4658    180         0.21255     
0  38 73  29.9263    8.65142e-06 0.635647    
0  38 74  13.5048    180         1           
0  38 75  66.0697    360         0.999988    
0  38 76  38.1191    180         0.473763    
0  38 77  32.6389    180         0.999973    
0  38 78  15.0644    180         0.259215    
0  38 79  43.2565    180         0.259549    
0  38 80  316.482    180         0.910857    
0  38 81  97.7895    8.65142e-06 0.659427    
0  38 82  49.8284    8.65142e-06 0.950181    
0  38 83  86.8254    8.65142e-06 0.692791    
0  38 84  8.68878    8.65143e-06 0.665021    
0  38 85  34.4191    360         0.405619    
0  38 86  50.7106    8.65142e-06 0.979381    
0  38 87  0.710407   180         0.0048391   
0  38 88  1.07487    180         0.0107876   
0  38 89  38.2399    8.73084e-06 0.469782    
0  38 90  39.4668    180         0.50264     
0  38 91  109.961    180         1           
0  38 92  4.92306    8.65142e-06 0.0321345   
0  38 93  30.25      180         0.789701    
0  38 94  3.92989    8.65142e-06 0.0730599   
0  38 95  104.39     180         0.971413    
0  38 96  18.3209    180         0.608679    
0  38 97  20.3797    180         0.145749    
0  38 98  35.9104    180         1           
0  38 99  1.43807    360         0.0272043   
0  38 100 59.6589    180         0.499542    
0  38 101 1.49516    360         0.816837    
0  38 102 0.356396   180         0.00774389  
0  38 103 198.724    180         0.999949    
0  38 104 41.9158    8.65142e-06 0.606416    
0  38 105 21.2978    8.05612e-07 0.559794    
0  38 106 51.374     180         0.758966    
0  40 0   ?          ?           ?           
0  40 1   ?          ?           ?           
0  40 2   ?          ?           ?           
0  40 3   ?          ?           ?           
0  40 4   ?          ?           ?           
0  40 5   ?          ?           ?           
0  40 6   ?          ?           ?           
0  40 7   261.37     360         1           
0  40 8   180.666    180         0.547463    
0  40 9   105.942    180         0.320557    
0  40 10  17.5263    8.63629e-06 1           
0  40 11  167.824    180         0.750381    
0  40 12  82.4109    180         1           
0  40 13  57.3353    180         1           
0  40 14  22.8636    8.64682e-06 1           
0  40 15  477.865    180         1           
0  40 16  202.362    360         1           
0  40 17  120.43     8.6386e-06  0.791496    
0  40 18  70.0085    9.18633e-06 0.236606    
0  40 19  163.032    180         0.565056    
0  40 20  128.263    0           1           
0  40 21  329.845    360         0.998206    
0  40 22  126.784    180         0.990169    
0  40 23  207.91     180         1           
0  40 24  88.2614    180         0.399775    
0  40 25  45.9954    360         0.574112    
0  40 26  390.964    8.63424e-06 0.87907     
0  40 27  274.702    180         0.846879    
0  40 28  214.528    180         0.964724    
0  40 29  5.43204    0.000305108 0.0150022   
0  40 30  157.581    180         1           
0  40 31  51.8119    180         0.121448    
0  40 32  83.0336    8.62785e-06 0.237468    
0  40 33  79.1315    1.47083e-06 0.999999    
0  40 34  9.97734    180         0.0299686   
0  40 35  137.395    180         1           
0  40 36  21.5196    8.74607e-06 0.0687637   
0  40 37  89.278     360         1           
0  40 38  13.0511    180         0.984465    
0  40 39  71.0291    180         1           
0  40 40  117.663    8.65042e-06 0.984365    
0  40 41  265.373    180         1           
0  40 42  263.634    360         1           
0  40 43  32.8229    180         0.927515    
0  40 44  457.942    180         1           
0  40 45  119.11     180         0.368004    
0  40 46  198.327    180         0.691192    
0  40 47  135.884    180         0.393677    
0  40 48  29.3476    180         0.99998     
0  40 49  29.2456    180         0.137563    
0  40 50  16.6638    8.65142e-06 0.141163    
0  40 51  28.528     180         1           
0  40 52  0.808809   360         0.0921511   
0  40 53  64.9986    360         1           
0  40 54  195.598    8.65479e-06 0.999998    
0  40 55  67.5434    3.81639e-06 1           
0  40 56  69.8917    180         0.419458    
0  40 57  217.031    8.67008e-06 0.671918    
0  40 58  100.221    180         0.921259    
0  40 59  123.287    180         0.528508    
0  40 60  41.9152    180         0.681814    
0  40 61  13.9179    180         0.0979298   
0  40 62  34.7322    8.65142e-06 0.173708    
0  40 63  177.649    180         1           
0  40 64  91.3328    180         0.790276    
0  40 65  43.9061    360         0.631845    
0  40 66  5.09715    180         0.245826    
0  40 67  104.907    360         0.999998    
0  40 68  5.40408    8.65141e-06 0.524744    
0  40 69  132.208    8.65142e-06 0.933871    
0  40 70  208.518    180         0.957265    
0  40 71  103.226    180         0.97648     
0  40 72  45.1004    180         0.44576     
0  40 73  103.967    180         0.763609    
0  40 74  43.74      8.65142e-06 0.775759    
0  40 75  156.1      180         0.933302    
0  40 76  69.9711    8.65142e-06 0.666377    
0  40 77  29.052     8.65142e-06 0.159983    
0  40 78  7.32202    0           1           
0  40 79  163.165    180         1           
0  40 80  5.1236     360         1           
0  40 81  0.650657   360         0.0316066   
0  40 82  81.0785    180         0.68494     
0  40 83  56.9853    180         0.984198    
0  40 84  203.258    0           1           
0  40 85  151.22     8.65142e-06 0.836352    
0  40 86  24.6713    8.65142e-06 0.584146    
0  40 87  2.42434    360         0.0579425   
0  40 88  31.9162    180         0.877799    
0  40 89  22.7223    180         0.690033    
0  40 90  26.0525    8.65142e-06 0.168267    
0  40 91  2.21883    360         0.0223447   
0  40 92  7.79685    8.65142e-06 0.154392    
0  40 93  11.4124    360         0.09842     
0  40 94  13.2085    180         0.085753    
0  40 95  266.998    180         0.999961    
0  40 96  77.1102    180         0.868726    
0  40 97  190.656    1.06041e-06 1           
0  40 98  7.01201    8.65142e-06 0.0342295   
0  40 99  67.5668    8.65142e-06 0.511022    
0  42 0   111.58     180         0.551956    
0  42 1   26.1996    180         0.267562    
0  42 2   74.5688    180         0.61954     
0  42 3   110.622    8.64721e-06 0.474827    
0  42 4   317.925    360         1           
0  42 5   294.909    180         1           
0  42 6   0.0598755  180         1           
0  42 7   306.079    180         0.999861    
0  42 8   136.543    360         1           
0  42 9   132.492    180         0.311061    
0  42 10  176.982    8.65825e-06 0.702289    
0  42 11  189.036    180         1           
0  42 12  238.669    360         0.531744    
0  42 13  90.1248    180         1           
0  42 14  10.4728    180         1           
0  42 15  1.78604    360         0.847207    
0  42 16  10.6609    180         0.999228    
0  42 17  102.206    180         0.303629    
0  42 18  69.2691    8.65318e-06 0.963816    
0  42 19  367.398    2.19361e-06 1           
0  42 20  129.355    180         0.381444    
0  42 21  8.31353    2.2414e-05  0.0428002   
0  42 22  1.92825    180         0.0184996   
0  42 23  86.6487    5.66574e-07 0.726247    
0  42 24  22.3378    8.66107e-06 0.0901393   
0  42 25  195.293    2.05697e-06 1           
0  42 26  4.52663    8.64948e-06 0.0633703   
0  42 27  79.7911    180         0.921686    
0  42 28  82.032     180         0.99669     
0  42 29  22.8915    8.21287e-07 1           
0  42 30  33.1399    180         0.140689    
0  42 31  180.128    4.60737e-07 0.999899    
0  42 32  11.0132    180         0.0514155   
0  42 33  207.991    360         0.997384    
0  42 34  ?          ?           ?           
0  42 35  227.566    8.65142e-06 0.90153     
0  42 36  28.3165    1.28832e-07 1           
0  42 37  11.1518    8.64216e-06 0.0897936   
0  42 38  5.59293    8.59357e-06 0.572482    
0  42 39  30.9343    360         0.932399    
0  42 40  290.986    180         0.750205    
0  42 41  19.7554    7.94067e-06 0.0986935   
0  42 42  63.7583    8.61728e-06 0.332334    
0  42 43  277.025    360         0.994615    
0  42 44  89.0592    180         0.278504    
0  42 45  15.9926    8.66621e-06 1           
0  42 46  29.7314    180         0.380298    
0  42 47  58.8297    8.66155e-06 0.499229    
0  42 48  203.708    0           0.998772    
0  42 49  74.5889    180         0.952545    
0  42 50  88.0535    8.65142e-06 0.417609    
0  42 51  7.5582     8.65142e-06 0.999646    
0  42 52  175.452    0           1           
0  42 53  11.8109    4.96326e-05 0.0871258   
0  42 54  84.3653    180         0.379259    
0  42 55  271.846    360         0.997822    
0  42 56  108.148    180         0.360116    
0  42 57  25.8067    180         0.211999    
0  42 58  53.1108    360         0.431545    
0  42 59  63.3452    8.65142e-06 0.40157     
0  42 60  79.0768    8.65142e-06 0.710313    
0  42 61  72.0849    360         0.523501    
0  42 62  223.171    8.65142e-06 0.999999    
0  42 63  89.6922    180         0.99687     
0  42 64  70.8064    360         0.907594    
0  42 65  68.452     180         0.325459    
0  42 66  64.4166    180         0.898727    
0  42 67  21.5332    180         0.169322    
0  42 68  34.4094    180         0.44465     
0  42 69  40.9084    180         0.758931    
0  42 70  2.85555    180         0.032944    
0  42 71  183.057    180         0.796172    
0  42 72  28.387     360         0.452795    
0  42 73  170.687    180         0.965052    
0  42 74  2.45651    180         0.0296929   
0  42 75  130.246    8.65021e-06 0.610568    
0  42 76  27.0008    360         0.31047     
0  42 77  76.0078    180         0.721001    
0  42 78  82.9699    180         0.897123    
0  42 79  4.50923    180         0.11937     
0  42 80  38.1203    180         0.319061    
0  42 81  76.0751    180         0.542428    
0  42 82  11.8745    180         0.128217    
0  42 83  71.8686    360         0.517537    
0  42 84  0.165732   180         0.00102985  
0  42 85  33.7752    360         0.228361    
0  42 86  1.41195    180         0.0110356   
0  42 87  16.5029    180         0.154053    
0  42 88  43.993     180         0.585693    
0  42 89  69.5908    8.65142e-06 0.496482    
0  42 90  25.5519    180         0.833709    
0  42 91  7.74889    180         0.764712    
0  42 92  12.9759    180         0.376017    
0  42 93  4.11147    180         0.0321487   
0  44 0   83.0709    360         0.183926    
0  44 1   117.653    8.66068e-06 0.999254    
0  44 2   89.3364    360         1           
0  44 3   100.744    8.66691e-06 0.96004     
0  44 4   259.792    180         0.999583    
0  44 5   230.149    180         1           
0  44 6   22.4708    8.64016e-06 0.550324    
0  44 7   237.217    8.64292e-06 0.969802    
0  44 8   91.7446    360         0.994422    
0  44 9   191.021    180         0.678665    
0  44 10  55.1913    180         0.740692    
0  44 11  44.7899    1.88971e-06 1           
0  44 12  289.885    0           0.99985     
0  44 13  58.6128    180         0.404877    
0  44 14  320.562    180         0.923578    
0  44 15  87.4262    180         0.277958    
0  44 16  43.3471    8.72019e-06 0.282732    
0  44 17  73.1715    360         0.688224    
0  44 18  29.6889    8.67471e-06 0.269185    
0  44 19  229.997    180         0.857643    
0  44 20  136.896    360         0.365526    
0  44 21  45.2907    180         0.196819    
0  44 22  490.991    180         0.999868    
0  44 23  50.2957    2.20259e-05 0.189811    
0  44 24  13.5243    180         0.749452    
0  44 25  55.8152    180         0.254739    
0  44 26  12.0692    0           0.605419    
0  44 27  204.983    180         0.999037    
0  44 28  47.2563    360         0.470714    
0  44 29  97.9697    8.6739e-06  0.651093    
0  44 30  24.8393    8.64818e-06 0.122493    
0  44 31  2.31024    360         0.0840373   
0  44 32  125.852    180         0.98041     
0  44 33  77.6112    180         0.470018    
0  44 34  260.029    0           0.999983    
0  44 35  280.068    2.77375e-06 1           
0  44 36  140.387    8.65142e-06 0.711154    
0  44 37  48.6506    180         1           
0  44 38  38.6788    0           0.524305    
0  44 39  59.6943    180         0.85371     
0  44 40  183.14     180         0.999748    
0  44 41  0.217298   180         0.00304651  
0  44 42  286.323    0           1           
0  44 43  63.7748    180         0.994577    
0  44 44  0.073807   180         0.00188686  
0  44 45  32.4822    180         0.559955    
0  44 46  18.1044    180         0.996333    
0  44 47  108.242    8.65142e-06 0.716527    
0  44 48  145.969    8.65142e-06 0.999115    
0  44 49  204.925    1.94407e-06 1           
0  44 50  123.893    180         0.686734    
0  44 51  68.4116    360         0.939139    
0  44 52  49.6769    180         0.304367    
0  44 53  51.9987    1.18215e-06 0.670821    
0  44 54  24.8981    180         0.972962    
0  44 55  13.2689    180         0.142639    
0  44 56  147.493    180         1           
0  44 57  29.8308    360         0.959032    
0  44 58  90.4588    8.65142e-06 0.756247    
0  44 59  49.4197    8.65244e-06 0.688233    
0  44 60  103.257    180         0.999953    
0  44 61  75.1085    4.01553e-08 0.998695    
0  44 62  46.7961    180         0.705561    
0  44 63  129.648    360         0.990778    
0  44 64  70.6907    180         0.987696    
0  44 65  10.8955    360         0.445537    
0  44 66  102.095    180         0.610625    
0  44 67  80.784     360         0.40904     
0  44 68  38.5794    8.65142e-06 0.584191    
0  44 69  47.5361    360         0.227503    
0  44 70  15.1544    180         0.358447    
0  44 71  38.6064    180         0.425201    
0  44 72  51.2934    180         0.33492     
0  44 73  37.0341    8.65142e-06 0.434184    
0  44 74  23.4098    180         0.773023    
0  44 75  1.17622    180         0.136768    
0  44 76  133.594    8.65142e-06 0.652087    
0  44 77  21.6982    360         0.185155    
0  44 78  23.6021    360         0.407095    
0  44 79  21.3292    180         0.559138    
0  44 80  33.5372    180         0.231542    
0  44 81  17.8393    180         0.337462    
0  44 82  21.7508    8.65142e-06 0.236876    
0  44 83  21.6546    180         0.259908    
0  44 84  164.637    0           0.99768     
0  44 85  10.1048    180         0.202407    
0  46 0   10.6319    0.000650689 0.0319811   
0  46 1   108.211    360         0.960127    
0  46 2   205.421    8.65142e-06 0.731936    
0  46 3   38.9494    3.89527e-06 0.995616    
0  46 4   9.26837    180         1           
0  46 5   33.4978    180         0.570186    
0  46 6   51.8506    8.65142e-06 0.361671    
0  46 7   109.375    8.65142e-06 1           
0  46 8   47.7242    8.65142e-06 0.327512    
0  46 9   6.77621    3.39615e-06 0.99735     
0  46 10  87.1358    8.65142e-06 0.578053    
0  46 11  116.222    8.65142e-06 0.688439    
0  46 12  67.2965    180         0.701433    
0  46 13  72.1935    2.98478e-06 0.999876    
0  46 14  158.046    8.65142e-06 0.987113    
0  46 15  118.113    8.65142e-06 0.727165    
0  46 16  153.917    8.65142e-06 0.736457    
0  46 17  89.0616    180         0.468674    
0  46 18  232.38     180         1           
0  46 19  131.538    180         0.459668    
0  46 20  16.1181    180         0.487914    
0  46 21  60.2242    8.65142e-06 0.424404    
0  46 22  58.7095    8.65142e-06 0.272029    
0  46 23  61.7616    8.65142e-06 0.697539    
0  46 24  19.1266    360         0.978515    
0  46 25  66.4256    360         0.411041    
0  46 26  9.98865    180         1           
0  46 27  114.648    180         0.659336    
0  46 28  40.6052    8.65142e-06 0.335934    
0  46 29  22.2283    360         0.997713    
0  46 30  88.9621    8.65142e-06 0.58626     
0  46 31  241.369    2.41704e-06 1           
0  46 32  182.131    8.65142e-06 0.934963    
0  46 33  147.415    180         0.999997    
0  46 34  109.428    8.65142e-06 0.884355    
0  46 35  36.4673    8.65142e-06 0.315214    
0  46 36  130.848    0           1           
0  46 37  9.06854    8.65143e-06 0.999783    
0  46 38  48.3987    180         0.993443    
0  46 39  4.76442    180         0.22703     
0  46 40  92.8217    0           1           
0  46 41  34.6212    180         0.797516    
0  46 42  17.4608    180         0.121794    
0  46 43  26.5479    8.65142e-06 0.22998     
0  46 44  205.216    0           1           
0  46 45  29.4919    4.0962e-07  0.915093    
0  46 46  130.396    180         0.991385    
0  46 47  227.072    180         0.999939    
0  46 48  22.7943    180         0.34193     
0  46 49  69.9931    180         0.632901    
0  46 50  95.3464    180         0.728331    
0  46 51  133.908    8.6231e-06  0.785473    
0  46 52  39.8398    8.63877e-06 0.223493    
0  46 53  1.13095    3.42025e-06 0.498437    
0  46 54  82.4056    360         0.351887    
0  46 55  96.6382    3.72044e-07 0.881355    
0  46 56  68.2706    0           0.993733    
0  46 57  69.9527    180         0.524896    
0  46 58  28.0907    180         0.14289     
0  46 59  20.788     180         0.125099    
0  46 60  27.5164    180         0.174278    
0  46 61  0.393602   180         0.15584     
0  46 62  52.9784    180         0.973857    
0  46 63  15.3966    180         0.104345    
0  46 64  105.902    180         0.999855    
0  46 65  132.27     180         0.922335    
0  46 66  30.6962    360         0.217134    
0  46 67  92.7567    8.65142e-06 0.71828     
0  46 68  97.4136    180         0.946027    
0  46 69  142.724    8.65142e-06 0.715057    
0  46 70  16.0332    180         0.148061    
0  46 71  16.3174    180         0.115551    
0  46 72  7.89645    180         0.522553    
0  46 73  18.4356    180         0.158444    
0  46 74  29.307     0           0.570298    
0  46 75  32.6452    360         0.362757    
0  46 76  30.8342    8.65142e-06 0.173313    
0  48 0   10.9719    3.59722e-05 0.291802    
0  48 1   323.31     1.70758e-06 1           
0  48 2   0.728058   180         0.215611    
0  48 3   1.35023    8.65149e-06 0.82481     
0  48 4   32.2868    8.65142e-06 0.169083    
0  48 5   9.13361    180         1           
0  48 6   39.0761    0           0.999967    
0  48 7   25.2244    360         0.953991    
0  48 8   110.487    180         0.701771    
0  48 9   5.94962    180         0.617106    
0  48 10  49.4499    180         0.38427     
0  48 11  8.42673    180         0.808293    
0  48 12  79.8398    180         0.649832    
0  48 13  28.7789    360         0.214757    
0  48 14  28.4751    8.65142e-06 0.161457    
0  48 15  59.3548    8.65142e-06 0.989913    
0  48 16  35.7622    180         0.297653    
0  48 17  70.707     180         0.457944    
0  48 18  46.7321    8.65142e-06 0.450258    
0  48 19  16.4474    8.65144e-06 0.999993    
0  48 20  266.308    3.85536e-08 1           
0  48 21  96.7171    180         1           
0  48 22  67.9249    8.65142e-06 0.784891    
0  48 23  58.5365    180         0.989791    
0  48 24  79.311     0           0.968656    
0  48 25  189.731    180         1           
0  48 26  6.17142    180         0.239726    
0  48 27  39.6647    180         0.970586    
0  48 28  40.4073    360         0.249156    
0  48 29  211.157    8.65327e-06 0.896583    
0  48 30  3.67884    360         0.43649     
0  48 31  11.7036    180         0.965056    
0  48 32  191.107    180         1           
0  48 33  48.3526    180         0.497623    
0  48 34  358.506    0           0.999998    
0  48 35  47.2647    8.66382e-06 0.960733    
0  48 36  63.6933    8.64259e-06 0.408729    
0  48 37  47.5856    180         0.247821    
0  48 38  104.273    180         0.957596    
0  48 39  33.1106    180         0.266268    
0  48 40  28.9196    180         0.71442     
0  48 41  46.1724    360         0.582205    
0  48 42  78.6692    6.08269e-07 0.922328    
0  48 43  6.97048    8.65142e-06 0.479505    
0  48 44  11.1355    180         0.850995    
0  48 45  49.2766    360         0.612389    
0  48 46  13.8843    180         0.459017    
0  48 47  55.5953    2.05935e-06 0.999326    
0  48 48  128.342    8.65142e-06 0.738288    
0  48 49  73.2331    8.65142e-06 0.758945    
0  48 50  109.25     360         0.666016    
0  48 51  7.00425    8.65142e-06 0.0497665   
0  48 52  54.4532    180         0.312746    
0  48 53  27.1151    180         0.198242    
0  48 54  8.31328    180         0.173072    
0  48 55  22.2489    180         0.250016    
0  48 56  25.6221    360         0.151778    
0  48 57  23.2799    360         0.186962    
0  48 58  53.5763    8.65142e-06 0.915818    
0  48 59  85.7268    8.65142e-06 0.759268    
0  48 60  20.1998    8.65142e-06 0.14575     
0  48 61  3.48097    180         0.054914    
0  48 62  17.6635    180         0.968341    
0  48 63  9.2009     180         0.0457704   
0  48 64  58.8131    180         0.511335    
0  48 65  7.29793    180         0.0691392   
0  50 0   173.195    180         1           
0  50 1   46.3941    360         0.224006    
0  50 2   77.021     180         0.432334    
0  50 3   34.3054    180         0.131518    
0  50 4   86.5738    360         0.972661    
0  50 5   49.7643    360         0.235893    
0  50 6   86.1063    8.65142e-06 0.416003    
0  50 7   7.90944    8.65142e-06 0.0746943   
0  50 8   98.2678    8.65142e-06 0.45037     
0  50 9   2.08133    180         0.00910526  
0  50 10  4.56671    8.65146e-06 0.999928    
0  50 11  42.8523    360         0.771523    
0  50 12  30.6168    8.65142e-06 0.228086    
0  50 13  62.1168    360         0.647536    
0  50 14  95.0528    8.65142e-06 0.473474    
0  50 15  38.4202    2.47963e-06 0.878365    
0  50 16  76.9553    8.65142e-06 0.865803    
0  50 17  3.07086    180         0.0192264   
0  50 18  8.06509    8.65142e-06 0.0616313   
0  50 19  43.5672    180         0.540727    
0  50 20  1.49401    2.23118e-05 0.0203937   
0  50 21  99.8708    4.98153e-06 0.992759    
0  50 22  252.277    180         1           
0  50 23  30.3713    180         0.567547    
0  50 24  73.6924    0           0.999335    
0  50 25  17.3107    3.03232e-07 0.652378    
0  50 26  146.864    180         1           
0  50 27  22.7321    180         0.174172    
0  50 28  64.3048    180         0.662639    
0  50 29  94.9347    180         0.99683     
0  50 30  48.6629    0           0.480828    
0  50 31  17.1728    180         0.96582     
0  50 32  37.959     8.65142e-06 0.44693     
0  50 33  61.6629    8.65142e-06 0.549214    
0  50 34  81.6309    180         0.804612    
0  50 35  31.8445    2.81892e-07 0.899049    
0  50 36  29.0488    8.65142e-06 0.301821    
0  50 37  260.693    2.51756e-06 0.999748    
0  50 38  63.7736    8.65142e-06 0.515365    
0  50 39  48.7111    180         0.833119    
0  50 40  4.68078    180         0.0461654   
0  50 41  8.73263    8.65142e-06 0.0984069   
0  50 42  101.432    8.65142e-06 0.520112    
0  50 43  0.783175   8.65142e-06 0.0145106   
0  50 44  12.4886    8.65142e-06 0.570317    
0  50 45  140.297    180         0.941723    
0  50 46  1.10626    180         0.448817    
0  50 47  25.5996    4.3653e-06  0.54766     
0  50 48  4.12927    8.65142e-06 0.164416    
0  50 49  1.61311    180         0.524714    
0  50 50  12.1845    8.65142e-06 0.0930775   
0  50 51  24.2659    180         0.187592    
0  50 52  45.4279    8.65142e-06 0.198273    
0  52 0   67.8253    180         0.388271    
0  52 1   8.19867    8.65142e-06 0.9995      
0  52 2   27.8786    8.65142e-06 0.16866     
0  52 3   11.8537    1.43714e-06 0.99399     
0  52 4   6.87611    0           0.561889    
0  52 5   70.3336    180         0.999819    
0  52 6   81.2331    180         0.422439    
0  52 7   93.4264    180         0.753796    
0  52 8   88.4318    8.65142e-06 0.522247    
0  52 9   78.4632    360         0.655137    
0  52 10  63.7055    180         0.975068    
0  52 11  30.0972    360         0.489968    
0  52 12  50.6041    8.65142e-06 0.563828    
0  52 13  10.2268    180         0.115727    
0  52 14  16.3018    8.65142e-06 0.31195     
0  52 15  37.0746    360         0.82815     
0  52 16  2.33813    180         0.0230882   
0  52 17  47.0011    180         0.492149    
0  52 18  50.0815    180         0.274203    
0  52 19  48.178     8.65142e-06 0.660015    
0  52 20  10.2025    180         0.160008    
0  52 21  45.5048    8.65142e-06 0.326512    
0  52 22  84.983     180         0.558337    
0  52 23  19.2808    8.65142e-06 0.966839    
0  52 24  2.17895    8.65142e-06 0.0199827   
0  52 25  24.9066    180         0.171404    
0  52 26  35.1627    8.65142e-06 0.365317    
0  52 27  5.21904    2.23118e-05 0.099089    
0  52 28  66.6443    0           0.876308    
0  52 29  14.139     8.65142e-06 0.0641909   
0  52 30  145.254    180         0.962167    
0  52 31  36.9846    180         0.338946    
0  52 32  8.67669    0           0.676518    
1  1  5   734.413    251.109     0.983572    
1  1  6   1222.09    119.438     0.971287    
1  1  7   268.295    174.901     0.976264    
1  1  8   755.959    209.195     0.9299      
1  1  9   1612.75    347.926     0.890726    
1  1  10  1237.85    156.8       0.981342    
1  1  11  695.387    285.688     0.911651    
1  1  12  1738.01    135.527     0.929064    
1  1  13  592.834    56.8237     0.770998    
1  1  14  96.1008    278.82      0.932498    
1  1  15  95.3029    265.51      0.956436    
1  1  16  263.826    328.227     0.980454    
1  1  17  1061.15    191.851     0.840262    
1  1  18  928.461    39.9166     0.957008    
1  1  19  1126.62    97.7401     0.972549    
1  1  20  356.693    49.3447     0.160523    
1  1  21  156.274    11.4549     0.976346    
1  1  22  43.0619    135.648     0.993823    
1  1  23  967.582    166.073     0.997625    
1  1  24  1392.52    48.8981     0.99869     
1  1  25  1.1245     264.94      0.981864    
1  1  26  343.192    156.243     0.997616    
1  1  27  272.77     15.5974     0.997663    
1  1  28  591.756    38.0484     0.99193     
1  1  29  235.759    95.1098     0.998246    
1  1  30  247.569    319.642     0.989862    
1  1  31  218.865    101.593     0.927809    
1  1  32  636.137    173.146     0.945813    
1  1  33  230.353    322.074     0.928903    
1  1  34  1106.23    225.3       0.946265    
1  1  35  234.406    336.927     0.899772    
1  1  36  177.339    156.398     0.937844    
1  1  37  23.2085    354.339     0.9602      
1  1  38  233.646    69.8591     0.955456    
1  1  39  816.62     87.7808     0.980512    
1  1  40  445.282    150.473     0.992956    
1  1  41  628.721    194.286     0.88688     
1  1  42  327.709    21.3735     0.942732    
1  1  43  118.723    49.3769     0.940792    
1  1  44  246.038    23.5713     0.971789    
1  1  45  154.589    331.734     0.968512    
1  1  46  779.155    105.236     0.993917    
1  1  47  1332.36    357.474     0.995769    
1  1  48  71.6456    74.4155     0.964137    
1  1  49  272.529    311.299     0.929884    
1  1  50  115.964    323.742     0.754732    
1  1  51  355.889    283.278     0.697417    
1  1  52  552.377    41.542      0.989542    
1  1  53  565.256    167.51      0.976908    
1  1  54  321.735    45.3362     0.992895    
1  1  55  211.625    86.547      0.991438    
1  1  56  136.461    136.191     0.981439    
1  1  57  282.127    295.967     0.899747    
1  1  58  91.0066    228.318     0.983639    
1  1  59  327.211    127.414     0.88075     
1  1  60  211.505    308.856     0.978161    
1  1  61  750.914    43.7643     0.945399    
1  1  62  16.7214    196.986     0.188027    
1  1  63  439.716    106.319     0.9779      
1  1  64  78.1799    116.647     0.74392     
1  1  65  268.137    269.174     0.901897    
1  1  66  366.236    231.628     0.622032    
1  1  67  322.114    59.1826     0.931944    
1  1  68  979.859    227.216     0.993588    
1  1  69  130.003    263.279     0.989273    
1  1  70  166.518    325.369     0.982079    
1  1  71  503.371    176.866     0.979186    
1  1  72  202.77     317.559     0.937558    
1  1  73  476.609    349.055     0.652908    
1  1  74  416.916    231.661     0.714796    
1  1  75  650.516    272.507     0.194724    
1  1  76  248.727    121.587     0.989845    
1  1  77  276.782    345.839     0.99542     
1  1  78  462.81     239.184     0.938377    
1  1  79  138.699    14.0887     0.945767    
1  1  80  70.8985    148.885     0.985172    
1  1  81  398.131    205.996     0.983101    
1  1  82  491.694    255.678     0.946349    
1  1  83  88.8711    176.223     0.621662    
1  1  84  136.005    300.448     0.93445     
1  1  85  24.5839    238.355     0.4297      
1  1  86  689.649    267.837     0.937715    
1  1  87  556.086    182.997     0.986809    
1  1  88  87.6314    34.0216     0.948957    
1  1  89  504.511    192.239     0.939756    
1  1  90  284.505    218.148     0.940818    
1  1  91  639.958    189.95      0.869055    
1  1  92  287.582    223.965     0.977246    
1  1  93  101.48     112.82      0.86389     
1  1  94  60.6131    337.636     0.682571    
1  1  95  119.018    334.075     0.827117    
1  1  96  177.21     64.0813     0.817057    
1  1  97  317.651    308.017     0.243298    
1  1  98  113.299    350.516     0.585384    
1  1  99  95.1616    59.6696     0.785876    
1  1  100 46.7748    151.165     0.838551    
1  1  101 129.395    135.875     0.970998    
1  1  102 101.274    336.784     0.962606    
1  1  103 236.075    94.2508     0.852673    
1  1  104 162.96     137.616     0.922027    
1  1  105 86.6513    203.218     0.95036     
1  1  106 312.548    240.583     0.961925    
1  1  107 274.604    147.937     0.935371    
1  1  108 355.665    61.7974     0.925277    
1  1  109 62.5149    343.742     0.94042     
1  1  110 347.868    150.176     0.957523    
1  1  111 78.1061    350.833     0.950307    
1  1  112 77.6671    129.447     0.881204    
1  1  113 7.40126    231.28      0.941802    
1  1  114 36.007     175.476     0.46826     
1  1  115 104.93     237.499     0.708916    
1  1  116 13.2806    61.4137     0.811778    
1  1  117 206.725    143.542     0.902082    
1  1  118 67.9287    141.222     0.931932    
1  1  119 3.55719    119.293     0.932293    
1  1  120 375.844    92.6433     0.923373    
1  1  121 136.408    89.2702     0.884874    
1  1  122 121.38     35.1389     0.870461    
1  1  123 48.2397    83.2328     0.94459     
1  1  124 175.596    340.027     0.970097    
1  1  125 20.1401    342.552     0.40902     
1  1  126 132.277    71.561      0.978938    
1  1  127 9.37339    349.964     0.813848    
1  1  128 105.116    86.2544     0.983802    
1  1  129 59.8724    193.395     0.930909    
1  1  130 45.7055    30.9044     0.697007    
1  1  131 30.8567    144.594     0.45889     
1  1  132 3.56945    160.274     0.187234    
1  1  133 50.0088    286.812     0.920137    
1  1  134 93.5368    332.652     0.557603    
1  1  135 65.1719    189.215     0.759124    
1  1  136 96.8511    213.359     0.860276    
1  1  137 33.3348    125.936     0.533425    
1  1  138 5.5557     196.613     0.158147    
1  1  139 18.7035    170.767     0.825421    
1  1  140 76.2776    96.2909     0.592911    
1  1  141 121.98     173.616     0.971898    
1  1  142 40.3623    138.111     0.361186    
1  1  143 28.4165    192.998     0.585127    
1  1  144 3.99897    115.668     0.229888    
1  1  145 0.998595   66.5725     0.377575    
1  1  146 0.115564   214.254     0.2483      
1  1  147 35.0233    77.8641     0.630969    
1  1  148 4.39203    305.932     0.335331    
1  1  149 40.6239    12.1634     0.576955    
1  1  150 9.98425    297.9       0.182898    
1  1  151 18.1615    206.163     0.387745    
1  3  0   2794.84    180         1           
1  3  1   2258.57    49.7167     0.881989    
1  3  2   2041.92    65.9001     0.98276     
1  3  3   16.3446    94.0068     0.989226    
1  3  4   1165.23    138.174     0.946083    
1  3  5   1132.88    22.8208     0.809294    
1  3  6   429.213    221.196     0.962519    
1  3  7   1189.99    111.556     0.988034    
1  3  8   417.841    329.481     0.959271    
1  3  9   1354.91    48.6686     0.973398    
1  3  10  1711.23    275.2       0.95708     
1  3  11  164.835    208.05      0.98651     
1  3  12  51.8533    75.4011     0.994294    
1  3  13  338.185    69.9296     0.978698    
1  3  14  667.509    261.039     0.868558    
1  3  15  1202.87    115.355     0.974016    
1  3  16  434.221    171.879     0.973218    
1  3  17  457.414    19.6032     0.970548    
1  3  18  425.409    54.2377     0.983851    
1  3  19  35.7366    89.096      0.967264    
1  3  20  301.402    214.075     0.967518    
1  3  21  328.701    0.846075    0.928289    
1  3  22  62.881     179.703     0.973249    
1  3  23  141.198    237.022     0.983163    
1  3  24  893.362    104.779     0.937372    
1  3  25  623.424    110.779     0.779926    
1  3  26  37.4182    104.131     0.826509    
1  3  27  330.619    349.756     0.977692    
1  3  28  611.502    342.177     0.951925    
1  3  29  124.979    302.889     0.998274    
1  3  30  299.586    217.165     0.987863    
1  3  31  108.497    118.501     0.815783    
1  3  32  313.247    166.822     0.995307    
1  3  33  409.407    81.7768     0.959504    
1  3  34  963.571    70.3505     0.775768    
1  3  35  512.607    44.0463     0.878218    
1  3  36  182.181    119.46      0.952142    
1  3  37  153.679    38.8957     0.970289    
1  3  38  475.233    218.395     0.930108    
1  3  39  68.4048    9.27556     0.934197    
1  3  40  491.843    40.1382     0.904181    
1  3  41  430.458    310.227     0.91912     
1  3  42  114.707    342.41      0.805497    
1  3  43  225.843    298.196     0.281115    
1  3  44  196.088    5.26761     0.946573    
1  3  45  22.1516    111.215     0.980794    
1  3  46  643.132    185.59      0.988976    
1  3  47  459.056    281.979     0.973993    
1  3  48  918.988    259.285     0.980654    
1  3  49  28.4117    22.1143     0.922932    
1  3  50  289.093    193.182     0.964498    
1  3  51  836.289    342.26      0.903506    
1  3  52  696.925    179.32      0.987127    
1  3  53  311.31     318.385     0.173351    
1  3  54  205.783    75.9081     0.354896    
1  3  55  361.504    226.285     0.973142    
1  3  56  51.8828    307.305     0.987001    
1  3  57  313.022    212.603     0.981962    
1  3  58  392.021    37.2607     0.360075    
1  3  59  195.298    49.1101     0.91947     
1  3  60  686.222    41.4463     0.934758    
1  3  61  104.172    133.044     0.985532    
1  3  62  101.346    247.141     0.474846    
1  3  63  486.552    162.886     0.862415    
1  3  64  544.952    236.299     0.932999    
1  3  65  400.572    179.098     0.195059    
1  3  66  1158.23    98.8858     0.984931    
1  3  67  584.315    359.383     0.834899    
1  3  68  1.15153    22.2966     0.9963      
1  3  69  354.302    34.9023     0.989278    
1  3  70  80.4514    314.827     0.98282     
1  3  71  113.642    60.1246     0.989688    
1  3  72  959.545    70.3598     0.831665    
1  3  73  395.714    296.942     0.939126    
1  3  74  405.826    337.096     0.88269     
1  3  75  387.115    114.35      0.901873    
1  3  76  129.141    246.134     0.979769    
1  3  77  225.36     83.7847     0.909454    
1  3  78  206.46     281.628     0.952463    
1  3  79  37.6161    347.979     0.942761    
1  3  80  68.6965    35.215      0.973952    
1  3  81  151.857    120.787     0.970192    
1  3  82  385.856    353.868     0.896514    
1  3  83  244.11     329.176     0.215638    
1  3  84  58.7913    9.05072     0.953254    
1  3  85  413.018    342.186     0.945802    
1  3  86  75.1067    323.708     0.848078    
1  3  87  170.385    46.8447     0.993231    
1  3  88  295.122    352.275     0.986922    
1  3  89  125.553    332.731     0.904451    
1  3  90  222.881    197.407     0.994781    
1  3  91  197.558    313.505     0.976772    
1  3  92  247.153    12.2541     0.976569    
1  3  93  42.6229    144.709     0.949062    
1  3  94  185.223    151.555     0.751222    
1  3  95  233.267    155.818     0.811372    
1  3  96  283.886    214.985     0.435485    
1  3  97  42.1738    84.3928     0.73089     
1  3  98  610.789    109.579     0.915255    
1  3  99  144.751    156.123     0.977774    
1  3  100 330.355    138.498     0.988633    
1  3  101 572.622    355.971     0.957215    
1  3  102 47.6562    289.709     0.967343    
1  3  103 129.424    62.1233     0.975782    
1  3  104 91.2298    118.383     0.936719    
1  3  105 74.53      332.509     0.966885    
1  3  106 99.0958    9.67134     0.958502    
1  3  107 95.2886    97.4928     0.901436    
1  3  108 43.8096    134.335     0.949631    
1  3  109 30.8061    139.185     0.977982    
1  3  110 254.977    291.48      0.607986    
1  3  111 163.466    342.977     0.802138    
1  3  112 72.1684    308.398     0.941755    
1  3  113 189.575    115.023     0.981306    
1  3  114 145.32     71.651      0.776598    
1  3  115 146.949    342.498     0.463378    
1  3  116 137.408    61.6345     0.613244    
1  3  117 30.0329    262.046     0.314956    
1  3  118 0.410333   326.552     0.952378    
1  3  119 455.522    286.124     0.995892    
1  3  120 171.893    222.34      0.978447    
1  3  121 156.418    170.837     0.933006    
1  3  122 8.1831     187.741     0.517758    
1  3  123 167.015    194.323     0.951575    
1  3  124 123.576    200.643     0.974074    
1  3  125 94.4963    227.7       0.549038    
1  3  126 152.766    163.976     0.98957     
1  3  127 138.098    4.65584     0.818324    
1  3  128 51.9129    255.787     0.940509    
1  3  129 18.8843    95.7123     0.949024    
1  3  130 15.757     263.225     0.266851    
1  3  131 59.925     14.5213     0.776838    
1  3  132 13.837     84.4508     0.43718     
1  3  133 140.97     112.02      0.920833    
1  3  134 113.511    145.537     0.821553    
1  3  135 57.2095    64.668      0.862065    
1  3  136 106.257    344.009     0.836844    
1  3  137 6.35436    20.4841     0.321109    
1  3  138 55.6545    339.634     0.944143    
1  3  139 53.7218    189.182     0.748977    
1  3  140 28.6326    147.889     0.376875    
1  3  141 90.6655    81.8794     0.662311    
1  3  142 13.4309    40.3783     0.288591    
1  3  143 19.9081    356.979     0.338245    
1  3  144 9.64779    15.6575     0.544065    
1  3  145 9.6263     96.0377     0.257434    
1  3  146 48.8247    129.323     0.73779     
1  3  147 17.2199    323.029     0.269933    
1  3  148 12.6839    257.379     0.404373    
1  3  149 32.2074    6.34744     0.401481    
1  3  150 12.3751    30.6029     0.783236    
1  3  151 12.888     93.7734     0.212492    
1  5  0   1891.27    1.69403e-05 0.999938    
1  5  1   1414.91    105.353     0.969458    
1  5  2   226.174    182.744     0.890794    
1  5  3   441.364    80.849      0.927333    
1  5  4   1283.07    90.1912     0.980503    
1  5  5   1313.39    70.27       0.978024    
1  5  6   54.9002    118.372     0.872338    
1  5  7   1379.23    211.23      0.976659    
1  5  8   1250.66    285.65      0.979129    
1  5  9   924.643    152.429     0.992473    
1  5  10  508.198    43.073      0.965955    
1  5  11  212.916    28.1974     0.866568    
1  5  12  373.319    15.4299     0.994543    
1  5  13  663.409    294.309     0.86914     
1  5  14  465.777    282.015     0.869241    
1  5  15  122.703    36.9271     0.95681     
1  5  16  290.306    301.333     0.976053    
1  5  17  103.643    103.371     0.914551    
1  5  18  365.03     250.242     0.904727    
1  5  19  875.882    220.324     0.994801    
1  5  20  328.467    305.554     0.856046    
1  5  21  653.144    319.955     0.996139    
1  5  22  147.367    9.50744     0.122023    
1  5  23  235.192    263.504     0.992182    
1  5  24  709.274    61.0631     0.996576    
1  5  25  209.81     241.646     0.842856    
1  5  26  288.519    150.7       0.988894    
1  5  27  553.359    327.536     0.991505    
1  5  28  261.627    299.331     0.991426    
1  5  29  24.196     317.848     0.992321    
1  5  30  68.4221    166.893     0.961176    
1  5  31  522.165    148.633     0.946335    
1  5  32  24.7289    242.624     0.987359    
1  5  33  289.368    320.616     0.893546    
1  5  34  186.732    244.149     0.986037    
1  5  35  122.378    3.11319     0.987044    
1  5  36  399.426    28.3582     0.970719    
1  5  37  118.876    9.84163     0.975115    
1  5  38  391.996    275.843     0.846554    
1  5  39  530.246    96.5831     0.975899    
1  5  40  191.481    38.1356     0.82744     
1  5  41  92.4367    154.44      0.981537    
1  5  42  128.641    179.656     0.91281     
1  5  43  443.83     178.29      0.914355    
1  5  44  102.387    34.1344     0.987935    
1  5  45  743.856    103.645     0.903778    
1  5  46  316.102    319.769     0.961805    
1  5  47  311.898    67.2266     0.752649    
1  5  48  430.11     187.178     0.556597    
1  5  49  530.173    273.34      0.992825    
1  5  50  64.4815    302.724     0.979146    
1  5  51  106.218    0.218427    0.960423    
1  5  52  15.0371    102.058     0.972273    
1  5  53  541.862    326.281     0.981963    
1  5  54  440.823    347.437     0.984657    
1  5  55  51.9105    358.904     0.846879    
1  5  56  119.393    210.348     0.988867    
1  5  57  854.809    90.9851     0.966517    
1  5  58  826.109    289.794     0.988019    
1  5  59  24.8061    312.6       0.96585     
1  5  60  661.955    271.02      0.982127    
1  5  61  12.4426    314.279     0.982589    
1  5  62  343.319    269.344     0.973617    
1  5  63  103.913    219.766     0.930168    
1  5  64  6.27449    18.0033     0.988627    
1  5  65  744.769    106.059     0.912072    
1  5  66  204.646    38.5178     0.960239    
1  5  67  482.412    254.783     0.896289    
1  5  68  1084.44    257.837     0.959046    
1  5  69  3.35901    108.709     0.96456     
1  5  70  251.346    119.737     0.980368    
1  5  71  726.934    302.096     0.584153    
1  5  72  537.495    297.395     0.959612    
1  5  73  473.488    127.728     0.957438    
1  5  74  616.539    178.549     0.987449    
1  5  75  200.21     171.242     0.98665     
1  5  76  1.54878    41.5237     0.963736    
1  5  77  622.131    354.513     0.95649     
1  5  78  135.616    27.0808     0.960877    
1  5  79  275.57     122.168     0.965158    
1  5  80  89.7362    47.6065     0.562634    
1  5  81  227.295    40.0559     0.958133    
1  5  82  175.931    174.269     0.993485    
1  5  83  311.64     102.13      0.912761    
1  5  84  523.677    277.761     0.987971    
1  5  85  480.609    205.725     0.988555    
1  5  86  351.426    276.668     0.994328    
1  5  87  298.558    299.165     0.990197    
1  5  88  312.784    66.5228     0.919758    
1  5  89  270.071    255.046     0.978572    
1  5  90  38.8036    26.6339     0.982357    
1  5  91  34.8096    202.682     0.948354    
1  5  92  75.3667    7.27685     0.122333    
1  5  93  192.598    76.59       0.901137    
1  5  94  467.853    10.4823     0.980436    
1  5  95  173.786    26.4491     0.97365     
1  5  96  514.468    19.7134     0.976703    
1  5  97  322.218    145.635     0.972762    
1  5  98  225.759    309.639     0.73595     
1  5  99  285.4      37.4048     0.958354    
1  5  100 239.668    182.86      0.932764    
1  5  101 27.5487    302.147     0.974226    
1  5  102 52.4587    272.997     0.823244    
1  5  103 61.4473    283.562     0.970147    
1  5  104 96.9387    60.6633     0.914398    
1  5  105 224.014    192.116     0.677052    
1  5  106 42.8823    188.055     0.871602    
1  5  107 29.9287    153.949     0.898947    
1  5  108 55.278     30.1817     0.975681    
1  5  109 220.841    215.059     0.60788     
1  5  110 19.1264    326.44      0.928694    
1  5  111 162.836    9.32091     0.97671     
1  5  112 103.644    135.213     0.949087    
1  5  113 29.1108    188.7       0.913317    
1  5  114 21.6448    313.678     0.8031      
1  5  115 180.095    335.114     0.980249    
1  5  116 210.691    182.945     0.919275    
1  5  117 196.036    345.355     0.660811    
1  5  118 85.1115    65.4557     0.702514    
1  5  119 87.305     154.346     0.988949    
1  5  120 60.6932    96.8436     0.53126     
1  5  121 71.4957    115.527     0.871694    
1  5  122 89.3619    19.2776     0.774491    
1  5  123 205.755    116.68      0.937523    
1  5  124 10.3629    283.081     0.562051    
1  5  125 58.2721    327.241     0.51047     
1  5  126 59.9364    23.342      0.966889    
1  5  127 11.1259    245.049     0.891765    
1  5  128 55.2008    234.125     0.96459     
1  5  129 62.4497    231.837     0.767652    
1  5  130 156.649    32.894      0.953771    
1  5  131 9.73468    166.669     0.896907    
1  5  132 31.4643    114.223     0.535389    
1  5  133 39.3032    237.236     0.630302    
1  5  134 61.9268    100.129     0.95475     
1  5  135 18.2602    246.98      0.561642    
1  5  136 111.063    61.6645     0.925126    
1  5  137 173.524    207.635     0.954535    
1  5  138 22.2208    143.717     0.97286     
1  5  139 8.49003    230.608     0.476841    
1  5  140 10.7213    98.3196     0.872006    
1  5  141 49.4484    25.7878     0.595       
1  5  142 19.9869    87.582      0.57072     
1  5  143 53.8311    308.296     0.619949    
1  5  144 5.9692     221.656     0.130019    
1  5  145 10.7306    68.6699     0.310926    
1  5  146 76.0689    183.205     0.718465    
1  5  147 21.9997    241.961     0.696086    
1  5  148 50.7523    320.494     0.933242    
1  5  149 30.9123    7.35994     0.603624    
1  5  150 7.72327    14.8757     0.516579    
1  7  0   1089.42    180         1           
1  7  1   1567.91    231.448     0.961302    
1  7  2   270.057    225.889     0.991377    
1  7  3   340.011    255.818     0.86557     
1  7  4   696.645    356.681     0.964245    
1  7  5   801.875    138.657     0.966118    
1  7  6   1114.52    267.062     0.990627    
1  7  7   530.162    210.173     0.978952    
1  7  8   140.43     189.307     0.954746    
1  7  9   863.168    158.842     0.959086    
1  7  10  1101.83    131.217     0.995125    
1  7  11  162.14     40.2322     0.987094    
1  7  12  84.0208    35.0275     0.995879    
1  7  13  53.4149    316.269     0.962048    
1  7  14  93.35      243.161     0.995446    
1  7  15  199.455    298.314     0.937966    
1  7  16  988.94     277.554     0.996455    
1  7  17  1011.3     276.079     0.889644    
1  7  18  1208.81    211.944     0.986027    
1  7  19  990.279    312.18      0.925903    
1  7  20  1850.95    261.996     0.984078    
1  7  21  746.922    15.1488     0.988976    
1  7  22  713.648    12.4054     0.841652    
1  7  23  147.017    230.188     0.972518    
1  7  24  587.135    254.122     0.989533    
1  7  25  513.446    242.529     0.970659    
1  7  26  216.582    271.601     0.849356    
1  7  27  451.167    71.9673     0.9875      
1  7  28  27.8299    59.0316     0.98535     
1  7  29  246.844    281.133     0.990602    
1  7  30  633.441    165.208     0.982419    
1  7  31  998.98     185.01      0.878327    
1  7  32  368.035    356.97      0.989566    
1  7  33  208.494    256.572     0.973893    
1  7  34  161.533    311.744     0.90334     
1  7  35  50.5759    233.649     0.992346    
1  7  36  120.954    273.3       0.728317    
1  7  37  480.562    248.633     0.952224    
1  7  38  306.209    291.854     0.528411    
1  7  39  69.2072    290.552     0.968186    
1  7  40  1242.49    318.82      0.881807    
1  7  41  202.304    59.5389     0.93628     
1  7  42  246.605    115.296     0.506926    
1  7  43  38.5446    189.06      0.981951    
1  7  44  914.817    233.351     0.97616     
1  7  45  62.7462    286.828     0.816556    
1  7  46  478.658    305.531     0.9455      
1  7  47  185.742    247.187     0.949689    
1  7  48  198.04     322.794     0.985839    
1  7  49  142.226    158.958     0.970427    
1  7  50  215.721    75.4404     0.892935    
1  7  51  232.748    141.97      0.953799    
1  7  52  347.379    328.653     0.988344    
1  7  53  98.2923    135.388     0.985475    
1  7  54  102.765    11.7386     0.987358    
1  7  55  1105.14    220.429     0.96416     
1  7  56  411.452    172.76      0.960391    
1  7  57  444.765    200.565     0.988172    
1  7  58  40.7724    106.582     0.990188    
1  7  59  420.81     131.548     0.610857    
1  7  60  197.278    329.805     0.942916    
1  7  61  20.8494    166.655     0.987379    
1  7  62  888.114    186.417     0.989308    
1  7  63  196.374    250.546     0.981951    
1  7  64  383.326    238.529     0.984525    
1  7  65  64.9666    2.43542     0.993583    
1  7  66  190.077    264.779     0.984453    
1  7  67  214.68     225.394     0.98997     
1  7  68  226.105    87.8818     0.991145    
1  7  69  21.4404    253.69      0.953718    
1  7  70  295.751    342.47      0.98695     
1  7  71  416.937    234.432     0.916303    
1  7  72  234.058    302.783     0.72738     
1  7  73  85.5497    345.471     0.888483    
1  7  74  143.714    209.824     0.253655    
1  7  75  348.515    9.99098     0.927221    
1  7  76  196.378    179.794     0.981805    
1  7  77  247.581    198.203     0.985862    
1  7  78  326.247    10.0393     0.118368    
1  7  79  26.0595    174.226     0.991474    
1  7  80  213.102    331.854     0.796133    
1  7  81  565.005    115.033     0.984309    
1  7  82  40.9458    37.2282     0.976583    
1  7  83  139.065    301.995     0.644095    
1  7  84  38.7939    20.4152     0.761724    
1  7  85  58.7301    262.224     0.979035    
1  7  86  238.3      41.2916     0.975599    
1  7  87  364.877    225.4       0.89153     
1  7  88  118.403    104.397     0.147236    
1  7  89  259.472    315.92      0.974537    
1  7  90  28.8511    213.981     0.920735    
1  7  91  323.057    355.906     0.666827    
1  7  92  139.05     122.693     0.146909    
1  7  93  283.89     208.985     0.979565    
1  7  94  73.9162    324.526     0.973322    
1  7  95  37.1395    184.46      0.964857    
1  7  96  98.235     89.1803     0.87999     
1  7  97  251.196    42.1335     0.980649    
1  7  98  350.605    212.202     0.90756     
1  7  99  85.9258    164.364     0.420684    
1  7  100 243.143    113.347     0.506397    
1  7  101 277.202    269.767     0.732967    
1  7  102 8.7291     44.4453     0.962989    
1  7  103 248.678    311.796     0.979726    
1  7  104 142.636    298.294     0.969068    
1  7  105 59.5795    6.70685     0.746297    
1  7  106 92.1946    167.046     0.973429    
1  7  107 285.214    34.6239     0.970584    
1  7  108 97.0552    328.739     0.967269    
1  7  109 186.365    212.934     0.942549    
1  7  110 132.088    219.144     0.968874    
1  7  111 19.6205    63.201      0.98274     
1  7  112 36.1104    145.19      0.964974    
1  7  113 198.132    326.712     0.968499    
1  7  114 50.1577    136.297     0.871691    
1  7  115 99.314     244.29      0.958075    
1  7  116 88.4246    28.4596     0.455825    
1  7  117 226.931    173.869     0.841133    
1  7  118 112.922    236.102     0.589457    
1  7  119 71.9127    325.594     0.635729    
1  7  120 46.301     96.1691     0.929578    
1  7  121 101.877    220.361     0.900513    
1  7  122 100.419    78.5334     0.660209    
1  7  123 57.0248    26.5247     0.916308    
1  7  124 15.7775    66.2137     0.801926    
1  7  125 30.7054    96.7321     0.587318    
1  7  126 197.323    193.141     0.963724    
1  7  127 122.239    282.575     0.840123    
1  7  128 42.85      308.674     0.475089    
1  7  129 21.3548    67.0961     0.945829    
1  7  130 52.5858    231.396     0.570609    
1  7  131 4.19508    152.497     0.563888    
1  7  132 56.9344    122.823     0.798896    
1  7  133 53.7631    211.355     0.96346     
1  7  134 41.4282    273.453     0.771529    
1  7  135 65.5194    25.3856     0.772804    
1  7  136 32.5339    172.41      0.958875    
1  7  137 22.2235    10.1468     0.793597    
1  7  138 150.439    182.23      0.987239    
1  7  139 77.7061    228.213     0.958674    
1  7  140 10.9463    251.698     0.642484    
1  7  141 94.2092    68.8449     0.94807     
1  7  142 52.7614    131.87      0.557908    
1  7  143 23.8733    327.312     0.508774    
1  7  144 6.61187    351.648     0.745238    
1  7  145 19.8591    16.8561     0.79596     
1  7  146 12.0779    201.101     0.361035    
1  7  147 39.554     209.433     0.837802    
1  7  148 4.10311    335.681     0.751521    
1  7  149 8.32179    86.8708     0.16028     
1  9  0   186.112    180         0.999996    
1  9  1   559.868    292.729     0.996522    
1  9  2   171.155    315.714     0.987045    
1  9  3   793.83     307.356     0.991242    
1  9  4   986.696    177.769     0.994953    
1  9  5   305.934    41.7517     0.939116    
1  9  6   379.264    243.22      0.973927    
1  9  7   419.441    82.3478     0.986353    
1  9  8   338.372    251.548     0.978015    
1  9  9   257.14     241.01      0.991814    
1  9  10  273.615    315.826     0.986649    
1  9  11  543.709    340.292     0.912701    
1  9  12  416.153    349.517     0.965281    
1  9  13  57.4347    178.35      0.98871     
1  9  14  10.5111    180.453     0.994264    
1  9  15  604.484    83.7813     0.993845    
1  9  16  8.20887    264.269     0.912165    
1  9  17  410.719    251.092     0.783265    
1  9  18  418.193    204.189     0.980916    
1  9  19  188.707    106.435     0.979673    
1  9  20  305.223    32.0977     0.970134    
1  9  21  0.848939   278.617     0.979451    
1  9  22  46.8778    98.0895     0.895885    
1  9  23  312.773    85.9276     0.719536    
1  9  24  418.602    125.263     0.984751    
1  9  25  347.73     116.802     0.992184    
1  9  26  444.071    295.705     0.949469    
1  9  27  146.433    74.4548     0.990698    
1  9  28  643.631    183.106     0.985481    
1  9  29  28.1136    54.4198     0.978166    
1  9  30  680.181    94.0494     0.930412    
1  9  31  229.096    110.109     0.940469    
1  9  32  281.964    317.689     0.964838    
1  9  33  396.342    283.663     0.974093    
1  9  34  217.939    114.773     0.984998    
1  9  35  116.276    177.204     0.953953    
1  9  36  74.0508    243.422     0.986086    
1  9  37  285.897    43.5122     0.944058    
1  9  38  215.516    116.398     0.907679    
1  9  39  169.29     354.151     0.965656    
1  9  40  455.542    125.79      0.885775    
1  9  41  880.382    325.581     0.97914     
1  9  42  303.819    347.898     0.966708    
1  9  43  237.141    185.867     0.981965    
1  9  44  96.0151    17.4673     0.307859    
1  9  45  776.048    245.155     0.978676    
1  9  46  390.18     51.2243     0.953286    
1  9  47  136.897    118.016     0.487611    
1  9  48  255.945    261.852     0.976777    
1  9  49  290.738    22.3221     0.972423    
1  9  50  172.125    196.892     0.951586    
1  9  51  17.9577    155.003     0.967523    
1  9  52  146.483    80.6314     0.910747    
1  9  53  150.92     286.455     0.969931    
1  9  54  324.402    96.0242     0.937876    
1  9  55  25.7383    354.233     0.954963    
1  9  56  117.478    191.257     0.983455    
1  9  57  54.1213    318.34      0.894964    
1  9  58  1.73318    223.206     0.944843    
1  9  59  67.613     109.442     0.99001     
1  9  60  533.93     101.388     0.980307    
1  9  61  39.9789    335.381     0.432943    
1  9  62  244.586    207.648     0.986666    
1  9  63  588.236    70.2832     0.987166    
1  9  64  452.291    190.184     0.934676    
1  9  65  546.638    190.337     0.960169    
1  9  66  187.56     44.0799     0.544489    
1  9  67  137.322    74.3622     0.981787    
1  9  68  141.795    292.641     0.839938    
1  9  69  635.611    191.114     0.899502    
1  9  70  300.729    253.085     0.894245    
1  9  71  25.5861    91.0264     0.980447    
1  9  72  156.797    152.118     0.958277    
1  9  73  522.468    131.945     0.598525    
1  9  74  119.842    94.8151     0.964597    
1  9  75  221.84     193.827     0.990919    
1  9  76  13.3644    331.7       0.959988    
1  9  77  202.38     5.7389      0.976878    
1  9  78  180.536    129.445     0.319162    
1  9  79  111.148    16.0608     0.462824    
1  9  80  154.82     34.078      0.864972    
1  9  81  94.8161    135.115     0.967596    
1  9  82  252.598    272.744     0.622767    
1  9  83  241.513    88.4556     0.962941    
1  9  84  144.273    179.053     0.993951    
1  9  85  688.386    183.998     0.984328    
1  9  86  228.623    201.668     0.830256    
1  9  87  93.1857    285.53      0.974007    
1  9  88  41.753     185.423     0.978286    
1  9  89  124.597    58.006      0.977312    
1  9  90  450.05     329.872     0.663613    
1  9  91  216.862    320.733     0.941998    
1  9  92  622.721    257.632     0.994205    
1  9  93  139.269    195.277     0.939619    
1  9  94  186.081    308.495     0.746546    
1  9  95  378.123    194.392     0.985543    
1  9  96  83.02      12.3296     0.957409    
1  9  97  151.141    103.871     0.863949    
1  9  98  182.107    315.885     0.930949    
1  9  99  334.118    131.141     0.972158    
1  9  100 155.961    247.41      0.955129    
1  9  101 248.459    250.271     0.984553    
1  9  102 13.3361    84.4163     0.973174    
1  9  103 143.254    9.25097     0.979002    
1  9  104 22.587     34.7224     0.980612    
1  9  105 189.127    355.887     0.943213    
1  9  106 7.93052    10.2796     0.893661    
1  9  107 90.3864    8.74473     0.373676    
1  9  108 56.6339    53.5288     0.872932    
1  9  109 244.111    67.2877     0.964562    
1  9  110 96.5385    156.624     0.993427    
1  9  111 183.5      188.983     0.696579    
1  9  112 58.9837    93.5029     0.982986    
1  9  113 36.4623    313.967     0.861536    
1  9  114 107.276    94.3344     0.983199    
1  9  115 40.5507    34.8562     0.931359    
1  9  116 103.708    333.083     0.984577    
1  9  117 25.694     196.826     0.97032     
1  9  118 31.4944    134.801     0.932864    
1  9  119 23.1324    50.5021     0.943131    
1  9  120 61.3171    303.285     0.984474    
1  9  121 114.148    20.9008     0.977302    
1  9  122 106.043    241.278     0.929511    
1  9  123 242.442    263.597     0.963545    
1  9  124 244.156    140.452     0.984513    
1  9  125 171.039    2.63791     0.958801    
1  9  126 22.8386    120.846     0.788107    
1  9  127 61.7092    80.3248     0.845876    
1  9  128 22.96      168.573     0.673731    
1  9  129 19.6696    235.783     0.248865    
1  9  130 150.818    215.468     0.934856    
1  9  131 25.8446    19.1021     0.621023    
1  9  132 18.0918    97.0776     0.786419    
1  9  133 86.5532    92.1084     0.87255     
1  9  134 49.5592    349.195     0.964192    
1  9  135 175.6      165.311     0.98248     
1  9  136 29.4565    11.6373     0.710616    
1  9  137 22.5612    12.9046     0.958416    
1  9  138 17.933     55.2819     0.975864    
1  9  139 12.9947    344.818     0.808181    
1  9  140 91.313     71.663      0.689658    
1  9  141 16.6482    74.8676     0.904853    
1  9  142 14.6983    356.744     0.764173    
1  9  143 0.743079   59.0247     0.592925    
1  9  144 30.8971    185.543     0.614536    
1  9  145 39.8743    99.2218     0.535783    
1  9  146 2.53533    330.255     0.419686    
1  9  147 9.76206    141.454     0.287348    
1  9  148 41.5209    349.194     0.703454    
1  9  149 28.939     207.739     0.665003    
1  11 0   1519.28    180         0.993696    
1  11 1   373.35     107.569     0.969196    
1  11 2   405.254    295.669     0.46304     
1  11 3   483.289    331.967     0.935769    
1  11 4   519.869    284.843     0.990389    
1  11 5   736.847    293.91      0.722527    
1  11 6   315.484    126.919     0.997424    
1  11 7   181.512    176.061     0.981794    
1  11 8   98.2271    209.159     0.964798    
1  11 9   296.085    278.69      0.685452    
1  11 10  147.344    46.6827     0.99108     
1  11 11  50.3122    277.582     0.978423    
1  11 12  142.67     171.878     0.751033    
1  11 13  1096.09    314.737     0.918452    
1  11 14  454.155    84.3992     0.992784    
1  11 15  593.133    260.996     0.996562    
1  11 16  441.959    108.085     0.717065    
1  11 17  84.431     200.326     0.988074    
1  11 18  876.502    11.2423     0.795242    
1  11 19  801.364    58.4317     0.985591    
1  11 20  251.008    303.899     0.982335    
1  11 21  49.9459    119.529     0.990192    
1  11 22  359.755    166.666     0.948855    
1  11 23  114.235    46.5513     0.926724    
1  11 24  255.494    189.408     0.988626    
1  11 25  976.34     294.498     0.973679    
1  11 26  474.2      354.793     0.976165    
1  11 27  198.67     300.874     0.949387    
1  11 28  149.229    332.933     0.976008    
1  11 29  249.433    296.341     0.976584    
1  11 30  14.788     302.263     0.989672    
1  11 31  414.767    200.699     0.95073     
1  11 32  478.113    330.309     0.989794    
1  11 33  59.6923    71.3306     0.787166    
1  11 34  88.7112    78.1929     0.970093    
1  11 35  290.502    145.132     0.958599    
1  11 36  742.033    338.183     0.967858    
1  11 37  55.7036    267.858     0.911517    
1  11 38  142.323    198.269     0.979446    
1  11 39  323.742    89.1809     0.826605    
1  11 40  504.945    59.6526     0.984623    
1  11 41  597.789    81.7119     0.670513    
1  11 42  465.069    119.719     0.989898    
1  11 43  4.62532    186.514     0.989037    
1  11 44  214.287    250.713     0.991065    
1  11 45  505.885    117.961     0.75026     
1  11 46  98.1298    225.777     0.973662    
1  11 47  17.6331    43.5571     0.923342    
1  11 48  162.913    158.602     0.970266    
1  11 49  988.002    141.485     0.917607    
1  11 50  141.254    258.135     0.919242    
1  11 51  503.723    350.794     0.980628    
1  11 52  557.588    15.9463     0.988622    
1  11 53  176.345    323.968     0.99246     
1  11 54  26.1648    185.032     0.956494    
1  11 55  26.4452    258.959     0.945693    
1  11 56  85.6258    359.998     0.745347    
1  11 57  468.597    89.6064     0.995532    
1  11 58  578.246    68.3948     0.961867    
1  11 59  294.195    194.463     0.992408    
1  11 60  167.395    356.341     0.980002    
1  11 61  580.708    133.311     0.946178    
1  11 62  482.007    314.254     0.55136     
1  11 63  472.917    255.2       0.983567    
1  11 64  72.0475    334.979     0.97343     
1  11 65  223.543    34.0627     0.940356    
1  11 66  176.914    282.533     0.981157    
1  11 67  722.277    142.503     0.988012    
1  11 68  243.652    159.096     0.753208    
1  11 69  56.5663    254.997     0.880849    
1  11 70  284.924    26.0728     0.988079    
1  11 71  67.0275    179.144     0.981409    
1  11 72  83.772     230.046     0.891562    
1  11 73  55.4983    345.41      0.992236    
1  11 74  254.276    199.182     0.954031    
1  11 75  451.001    137.256     0.962516    
1  11 76  585.236    253.368     0.963157    
1  11 77  145.264    203.382     0.588558    
1  11 78  813.849    118.787     0.988351    
1  11 79  27.9369    331.96      0.956584    
1  11 80  77.092     211.326     0.498476    
1  11 81  97.0564    301.709     0.893226    
1  11 82  19.0097    149.474     0.990793    
1  11 83  300.28     348.668     0.98391     
1  11 84  62.9971    359.09      0.973443    
1  11 85  104.725    325.422     0.746129    
1  11 86  238.301    11.7128     0.976264    
1  11 87  486.761    289.902     0.97724     
1  11 88  420.767    215.25      0.991258    
1  11 89  291.745    207.731     0.888328    
1  11 90  393.548    333.37      0.979636    
1  11 91  306.62     353.696     0.989164    
1  11 92  22.5576    157.101     0.982407    
1  11 93  6.88546    153.446     0.818413    
1  11 94  168.907    118.181     0.969032    
1  11 95  138.755    11.3246     0.719406    
1  11 96  249.086    139.656     0.439044    
1  11 97  9.33351    310.236     0.0997937   
1  11 98  86.2384    140.026     0.916691    
1  11 99  234.787    121.679     0.956069    
1  11 100 18.8734    212.022     0.241374    
1  11 101 220.996    328.368     0.979266    
1  11 102 202.111    27.0395     0.925385    
1  11 103 70.3138    26.2508     0.969845    
1  11 104 139.771    334.694     0.939471    
1  11 105 147.227    152.755     0.586212    
1  11 106 130.966    268.802     0.922531    
1  11 107 2.42543    176.312     0.906487    
1  11 108 230.412    20.8119     0.681084    
1  11 109 128.415    297.112     0.986248    
1  11 110 277.146    236.679     0.956819    
1  11 111 72.1345    192.213     0.957244    
1  11 112 173.025    232.695     0.773254    
1  11 113 61.9157    69.36       0.936703    
1  11 114 34.6653    187.889     0.210113    
1  11 115 45.6697    8.77197     0.731799    
1  11 116 31.0176    282.577     0.942659    
1  11 117 108.434    31.1085     0.867562    
1  11 118 121.497    293.299     0.970981    
1  11 119 110.945    42.447      0.970535    
1  11 120 65.768     101.225     0.959123    
1  11 121 106.661    83.1027     0.965166    
1  11 122 85.4423    167.844     0.935263    
1  11 123 94.9334    62.0301     0.833097    
1  11 124 333.697    341.026     0.988746    
1  11 125 71.7476    176.222     0.713995    
1  11 126 107.534    10.1198     0.976994    
1  11 127 69.9785    41.7199     0.969848    
1  11 128 14.9477    144.592     0.970483    
1  11 129 8.72246    278.729     0.608845    
1  11 130 92.0911    194.223     0.771525    
1  11 131 39.9765    150.668     0.977262    
1  11 132 66.5038    288.776     0.925314    
1  11 133 40.055     162.149     0.923454    
1  11 134 53.2351    1.1208      0.741997    
1  11 135 81.167     99.917      0.965072    
1  11 136 31.7592    352.722     0.854133    
1  11 137 63.4059    134.646     0.760224    
1  11 138 35.8595    43.5089     0.268853    
1  11 139 188.69     80.4275     0.906419    
1  11 140 14.2933    94.4099     0.250895    
1  11 141 37.8332    108.767     0.48937     
1  11 142 50.0611    211.987     0.807181    
1  11 143 5.6196     335.568     0.749147    
1  11 144 82.1873    193.654     0.892373    
1  11 145 30.6158    160.798     0.731947    
1  11 146 6.37431    100.582     0.284607    
1  11 147 11.4453    166.602     0.791247    
1  11 148 5.06994    209.474     0.435189    
1  13 0   544.288    180         0.994355    
1  13 1   143.128    74.1832     0.987471    
1  13 2   495.153    327.833     0.987072    
1  13 3   210.113    48.1765     0.974461    
1  13 4   284.669    222.472     0.92795     
1  13 5   879.721    14.9758     0.867158    
1  13 6   20.4428    285.273     0.677387    
1  13 7   506.202    94.9711     0.976832    
1  13 8   198.405    143.566     0.980884    
1  13 9   4.91293    25.4406     0.99411     
1  13 10  107.5      67.2086     0.971752    
1  13 11  289.525    90.1511     0.965231    
1  13 12  320.293    124.975     0.974207    
1  13 13  62.9364    345.826     0.963852    
1  13 14  37.9097    321.717     0.97827     
1  13 15  174.063    96.614      0.986077    
1  13 16  448.826    221.088     0.978478    
1  13 17  300.471    203.88      0.881922    
1  13 18  449.843    310.256     0.979486    
1  13 19  71.9062    308.994     0.833725    
1  13 20  101.704    131.507     0.972687    
1  13 21  334.705    74.6558     0.917388    
1  13 22  563.624    270.717     0.952323    
1  13 23  328.012    25.9043     0.979117    
1  13 24  322.244    104.746     0.733353    
1  13 25  40.1641    168.097     0.858204    
1  13 26  616.563    32.7916     0.509718    
1  13 27  778.346    263.972     0.964404    
1  13 28  72.2411    219.997     0.884724    
1  13 29  140.607    156.582     0.604048    
1  13 30  631.6      205.224     0.940496    
1  13 31  225.042    303.833     0.980517    
1  13 32  255.81     122.733     0.990337    
1  13 33  491.551    298.458     0.983207    
1  13 34  127.994    64.0092     0.95442     
1  13 35  665.759    261.346     0.793669    
1  13 36  615.567    166.977     0.974009    
1  13 37  37.3569    281.909     0.948297    
1  13 38  184.252    92.536      0.993103    
1  13 39  107.268    120.716     0.92348     
1  13 40  129.687    69.1697     0.369041    
1  13 41  268.271    343.629     0.951834    
1  13 42  1.71083    301.24      0.886044    
1  13 43  139.205    354.456     0.87364     
1  13 44  141.932    296.214     0.993612    
1  13 45  77.9956    89.4121     0.974067    
1  13 46  118.018    82.7306     0.988752    
1  13 47  680.642    226.7       0.926998    
1  13 48  24.0515    151.063     0.699774    
1  13 49  93.8106    256.975     0.939793    
1  13 50  69.5099    127.145     0.973369    
1  13 51  123.395    58.4479     0.407328    
1  13 52  343.857    275.922     0.947856    
1  13 53  261.81     349.713     0.983528    
1  13 54  567.556    163.385     0.98105     
1  13 55  135.01     67.9641     0.994682    
1  13 56  493.513    220.951     0.936934    
1  13 57  692.847    270.172     0.837652    
1  13 58  563.633    122.477     0.994486    
1  13 59  1114.92    86.5507     0.845445    
1  13 60  163.255    156.194     0.960258    
1  13 61  56.1864    2.17285     0.989184    
1  13 62  57.3864    93.8471     0.990191    
1  13 63  201.683    116.223     0.982075    
1  13 64  452.869    267.176     0.971164    
1  13 65  301.094    217.408     0.989276    
1  13 66  356.764    207.69      0.9584      
1  13 67  310.907    338.612     0.732931    
1  13 68  10.9069    315.229     0.988817    
1  13 69  357.611    226.352     0.962362    
1  13 70  160.753    70.3537     0.972691    
1  13 71  651.039    46.2104     0.991154    
1  13 72  150.235    300.467     0.986529    
1  13 73  20.6278    252.114     0.994762    
1  13 74  6.31415    269.438     0.972554    
1  13 75  168.512    222.374     0.976653    
1  13 76  83.4913    351.311     0.978731    
1  13 77  266.103    262.752     0.985051    
1  13 78  361.773    229.961     0.926368    
1  13 79  287.953    346.393     0.933373    
1  13 80  424.897    137.315     0.481072    
1  13 81  393.663    211.835     0.995507    
1  13 82  276.1      334.35      0.835975    
1  13 83  552.641    83.3472     0.992912    
1  13 84  469.583    15.6067     0.968674    
1  13 85  112.272    9.6255      0.9862      
1  13 86  45.8002    224.554     0.937287    
1  13 87  197.726    300.803     0.970001    
1  13 88  31.4385    31.6871     0.951188    
1  13 89  397.553    357.457     0.971309    
1  13 90  434.344    17.3655     0.978045    
1  13 91  222.566    90.7839     0.972118    
1  13 92  77.2955    150.587     0.969882    
1  13 93  74.6012    6.72975     0.937071    
1  13 94  254.807    129.357     0.675894    
1  13 95  6.60813    260.51      0.98567     
1  13 96  68.9368    136.795     0.955652    
1  13 97  175.353    35.5277     0.941816    
1  13 98  302.144    1.56923     0.942528    
1  13 99  274.407    184.092     0.98985     
1  13 100 128.671    51.6679     0.2386      
1  13 101 147.147    264.584     0.665702    
1  13 102 95.5122    172.119     0.982603    
1  13 103 19.4161    33.2987     0.802573    
1  13 104 8.29094    290.438     0.600292    
1  13 105 78.0809    250.749     0.917496    
1  13 106 242.523    318.252     0.955008    
1  13 107 173.232    1.44908     0.59104     
1  13 108 158.921    18.5582     0.712386    
1  13 109 95.1077    171.537     0.592029    
1  13 110 261.417    207.03      0.921302    
1  13 111 139.201    42.6571     0.844237    
1  13 112 255.458    53.3294     0.880068    
1  13 113 8.90611    328.354     0.971806    
1  13 114 69.6034    11.2976     0.852191    
1  13 115 10.2806    55.2573     0.940553    
1  13 116 99.1641    192.662     0.972465    
1  13 117 271.529    239.781     0.943552    
1  13 118 47.8302    29.4748     0.952029    
1  13 119 62.1166    289.751     0.982483    
1  13 120 26.253     328.39      0.401518    
1  13 121 192.801    270.232     0.928367    
1  13 122 27.4511    196.886     0.93797     
1  13 123 100.37     68.1743     0.761884    
1  13 124 3.90311    271.85      0.661493    
1  13 125 1.90299    349.217     0.612712    
1  13 126 47.5879    124.706     0.946647    
1  13 127 13.7371    8.31284     0.876563    
1  13 128 57.68      208.695     0.543403    
1  13 129 56.2298    148.869     0.972174    
1  13 130 38.6761    173.193     0.919451    
1  13 131 126.896    127.018     0.846007    
1  13 132 22.4509    174.913     0.829049    
1  13 133 38.46      102.434     0.862725    
1  13 134 12.7408    304.02      0.56454     
1  13 135 23.085     131.717     0.592927    
1  13 136 0.321019   58.4265     0.742159    
1  13 137 35.4578    192.452     0.818494    
1  13 138 157.801    127.574     0.791926    
1  13 139 135.662    324.473     0.778858    
1  13 140 12.2082    163.729     0.363488    
1  13 141 9.01445    31.2957     0.267302    
1  13 142 74.2934    176.887     0.747947    
1  13 143 36.8703    136.174     0.435748    
1  13 144 10.0135    154.406     0.640779    
1  13 145 46.9677    44.54       0.618516    
1  13 146 8.06933    69.8748     0.219597    
1  15 0   484.195    1.71254e-05 1           
1  15 1   884.508    352.183     0.986834    
1  15 2   198.349    236.93      0.977185    
1  15 3   358.717    8.93689     0.985473    
1  15 4   32.5725    218.661     0.986271    
1  15 5   176.806    313.431     0.971775    
1  15 6   381.823    31.5101     0.986606    
1  15 7   66.8088    78.0193     0.981551    
1  15 8   84.4089    224.33      0.749639    
1  15 9   455.73     3.04108     0.983848    
1  15 10  188.363    9.46467     0.981103    
1  15 11  185.589    302.64      0.979997    
1  15 12  169.049    177.314     0.942782    
1  15 13  142.635    255.69      0.9548      
1  15 14  468.66     289.378     0.969864    
1  15 15  171.066    133.507     0.894196    
1  15 16  388.902    134.063     0.921549    
1  15 17  390.79     19.311      0.9937      
1  15 18  396.727    241.757     0.388429    
1  15 19  230.334    193.172     0.976105    
1  15 20  30.2331    268.539     0.962779    
1  15 21  24.4025    217.867     0.895204    
1  15 22  348.602    314.392     0.841265    
1  15 23  231.811    17.3881     0.97624     
1  15 24  145.474    171.968     0.872374    
1  15 25  80.8578    123.477     0.809225    
1  15 26  56.8283    241.307     0.919923    
1  15 27  641.764    186.806     0.971258    
1  15 28  258.93     136.967     0.950666    
1  15 29  58.2628    9.66107     0.994206    
1  15 30  273.028    291.392     0.988744    
1  15 31  94.1221    147.26      0.853739    
1  15 32  184.695    328.891     0.982388    
1  15 33  322.145    43.6736     0.980112    
1  15 34  36.7919    59.9152     0.990858    
1  15 35  55.0158    27.2569     0.982065    
1  15 36  280.444    256.546     0.482739    
1  15 37  130.319    26.7928     0.988075    
1  15 38  3.69625    94.3615     0.97672     
1  15 39  219.933    188.674     0.979105    
1  15 40  281.585    350.179     0.964985    
1  15 41  194.042    77.7011     0.982301    
1  15 42  177.02     284.341     0.971872    
1  15 43  173.773    311.453     0.95804     
1  15 44  239.666    28.3885     0.921393    
1  15 45  188.04     23.5213     0.978888    
1  15 46  463.195    39.1504     0.992779    
1  15 47  265.136    33.5727     0.988152    
1  15 48  60.8147    179.084     0.929614    
1  15 49  644.056    27.4806     0.99563     
1  15 50  348.945    64.3236     0.282786    
1  15 51  614.102    127.583     0.993185    
1  15 52  90.3443    218.381     0.978231    
1  15 53  978.041    241.188     0.995715    
1  15 54  1.32139    254.184     0.965059    
1  15 55  39.1183    191.667     0.99607     
1  15 56  732.63     86.3895     0.995756    
1  15 57  303.048    199.917     0.849279    
1  15 58  253.495    10.8128     0.984682    
1  15 59  78.512     141.45      0.975087    
1  15 60  152.024    64.3117     0.955082    
1  15 61  339.669    234.11      0.993868    
1  15 62  502.659    111.95      0.936412    
1  15 63  145.1      16.7689     0.987164    
1  15 64  141.619    263.744     0.92787     
1  15 65  67.6674    214.436     0.912307    
1  15 66  382.094    336.334     0.774553    
1  15 67  394.634    315.878     0.929744    
1  15 68  135.695    52.7496     0.97763     
1  15 69  203.562    267.752     0.910488    
1  15 70  149.181    180.619     0.969773    
1  15 71  136.471    328.314     0.954764    
1  15 72  332.439    274.368     0.971852    
1  15 73  270.901    155.109     0.166396    
1  15 74  186.315    66.668      0.446054    
1  15 75  53.9896    286.148     0.987929    
1  15 76  12.2904    96.0146     0.871819    
1  15 77  177.885    332.51      0.979584    
1  15 78  176.708    4.44457     0.983677    
1  15 79  165.867    4.30525     0.911874    
1  15 80  84.3385    211.803     0.928273    
1  15 81  354.651    97.5871     0.717539    
1  15 82  15.6062    46.8144     0.441793    
1  15 83  111.219    42.0365     0.989664    
1  15 84  234.038    55.4084     0.991543    
1  15 85  48.8924    333.362     0.966737    
1  15 86  53.7157    186.886     0.974547    
1  15 87  5.62341    0.816535    0.0555868   
1  15 88  43.1946    76.8545     0.986721    
1  15 89  81.2635    86.199      0.598487    
1  15 90  187.925    38.7939     0.966969    
1  15 91  161.761    26.8604     0.973012    
1  15 92  388.103    250.879     0.974714    
1  15 93  476.858    255.193     0.619544    
1  15 94  141.611    318.417     0.985518    
1  15 95  115.576    305.253     0.915052    
1  15 96  65.7758    92.0971     0.970662    
1  15 97  85.0866    133.726     0.639537    
1  15 98  136.458    37.9339     0.969181    
1  15 99  96.5808    329.997     0.988219    
1  15 100 39.7646    342.771     0.874835    
1  15 101 156.918    318.697     0.974989    
1  15 102 3.9741     21.8691     0.918848    
1  15 103 259.47     26.9893     0.931826    
1  15 104 122.347    23.0399     0.978845    
1  15 105 149.627    156.805     0.977777    
1  15 106 239.325    236.369     0.989436    
1  15 107 22.7455    53.2367     0.931494    
1  15 108 204.777    227.442     0.872008    
1  15 109 116.562    149.495     0.676188    
1  15 110 0.434052   298.147     0.838363    
1  15 111 58.4296    25.6597     0.980067    
1  15 112 35.5554    232.502     0.819512    
1  15 113 172.97     198.237     0.976589    
1  15 114 105.271    202.915     0.787472    
1  15 115 113.42     235.805     0.96775     
1  15 116 327.993    76.5652     0.965926    
1  15 117 89.0096    308.25      0.813512    
1  15 118 137.535    129.522     0.982885    
1  15 119 28.3539    307.977     0.328868    
1  15 120 117.001    302.468     0.974624    
1  15 121 51.0816    289.018     0.942427    
1  15 122 34.7579    247.664     0.96818     
1  15 123 71.3396    164.143     0.940343    
1  15 124 35.1925    13.3394     0.916993    
1  15 125 138.454    131.19      0.980894    
1  15 126 39.3904    223.699     0.913007    
1  15 127 95.9613    287.725     0.954707    
1  15 128 7.28151    204.191     0.744392    
1  15 129 49.4227    185.357     0.921847    
1  15 130 143.033    275.935     0.908308    
1  15 131 12.4559    217.416     0.675282    
1  15 132 26.3138    327.673     0.981435    
1  15 133 112.119    315.471     0.890071    
1  15 134 121.677    156.809     0.877511    
1  15 135 17.1915    70.2536     0.184978    
1  15 136 32.0314    63.0637     0.758431    
1  15 137 8.44058    165.77      0.545392    
1  15 138 12.7315    295.48      0.226744    
1  15 139 53.74      9.58803     0.663555    
1  15 140 15.0458    262.66      0.313629    
1  15 141 12.1591    133.605     0.191891    
1  15 142 43.3431    16.2322     0.740406    
1  15 143 50.2565    118.697     0.834113    
1  15 144 45.4076    343.446     0.774161    
1  15 145 7.04613    263.556     0.219204    
1  17 0   853.937    2.19496e-05 0.999993    
1  17 1   303.928    25.2081     0.992259    
1  17 2   623.803    151.196     0.972117    
1  17 3   1036.74    286.327     0.440073    
1  17 4   209.739    188.115     0.983225    
1  17 5   38.545     122.87      0.504826    
1  17 6   568.176    311.224     0.742426    
1  17 7   72.0139    2.74762     0.80107     
1  17 8   32.2267    145.988     0.751553    
1  17 9   235.739    129.447     0.93047     
1  17 10  275.265    236.172     0.961357    
1  17 11  723.556    142.471     0.31486     
1  17 12  9.79526    274.558     0.958645    
1  17 13  661.544    17.2767     0.956563    
1  17 14  139.477    299.665     0.954729    
1  17 15  155.016    255.792     0.970033    
1  17 16  41.3917    205.545     0.99071     
1  17 17  357.014    22.6044     0.98293     
1  17 18  67.3493    146.471     0.986385    
1  17 19  240.066    353.523     0.955455    
1  17 20  426.151    162.449     0.977544    
1  17 21  360.897    271.676     0.969045    
1  17 22  306.877    355.026     0.93742     
1  17 23  86.905     15.8796     0.992297    
1  17 24  376.955    201.22      0.987108    
1  17 25  124.026    341.723     0.983247    
1  17 26  589.758    293.27      0.939394    
1  17 27  876.476    76.9354     0.985128    
1  17 28  756.443    267.387     0.980521    
1  17 29  370.823    321.706     0.967385    
1  17 30  143.877    230.225     0.911962    
1  17 31  561.325    77.2804     0.977007    
1  17 32  468.165    21.1015     0.977864    
1  17 33  134.791    247.022     0.832999    
1  17 34  219.29     232.393     0.888301    
1  17 35  637.715    201.35      0.969561    
1  17 36  212.539    194.866     0.99263     
1  17 37  585.318    268.596     0.982597    
1  17 38  177.704    335.937     0.959573    
1  17 39  194.546    185.16      0.980319    
1  17 40  44.0158    183.232     0.981678    
1  17 41  411.18     60.7384     0.889592    
1  17 42  360.761    19.216      0.922857    
1  17 43  117.177    207.959     0.948861    
1  17 44  244.588    38.3774     0.980848    
1  17 45  449.721    345.993     0.989442    
1  17 46  274.122    223.511     0.991994    
1  17 47  22.4826    268.675     0.993543    
1  17 48  473.725    275.456     0.992268    
1  17 49  316.311    78.1615     0.971676    
1  17 50  154.513    331.35      0.984801    
1  17 51  34.7641    110.61      0.915067    
1  17 52  166.271    18.3958     0.992566    
1  17 53  208.311    317.353     0.967089    
1  17 54  106.639    133.874     0.937273    
1  17 55  207.113    183.963     0.974234    
1  17 56  594.196    183.445     0.97065     
1  17 57  309.072    259.805     0.970939    
1  17 58  541.666    40.4416     0.981924    
1  17 59  207.841    83.1366     0.989506    
1  17 60  388.026    198.129     0.982667    
1  17 61  206.919    172.736     0.973401    
1  17 62  646.729    216.249     0.980888    
1  17 63  132.517    90.8755     0.361555    
1  17 64  3.39456    317.826     0.872586    
1  17 65  166.951    265.727     0.980392    
1  17 66  705.507    65.2835     0.978803    
1  17 67  129.341    338.358     0.738129    
1  17 68  155.246    277.424     0.934258    
1  17 69  68.3942    285.895     0.942977    
1  17 70  438.72     171.648     0.907975    
1  17 71  160.447    338.926     0.969005    
1  17 72  467.017    311.973     0.964046    
1  17 73  301.132    346.29      0.930101    
1  17 74  58.6281    175.679     0.957109    
1  17 75  109.678    125.883     0.970245    
1  17 76  137.883    273.99      0.962214    
1  17 77  25.9887    135.988     0.971639    
1  17 78  414.021    143.387     0.984154    
1  17 79  345.417    279.325     0.935934    
1  17 80  63.1552    44.7524     0.953106    
1  17 81  172.572    203.116     0.967988    
1  17 82  64.043     248.383     0.992997    
1  17 83  175.624    25.5997     0.937238    
1  17 84  249.896    13.5397     0.2617      
1  17 85  162.42     195.683     0.979392    
1  17 86  34.9298    289.339     0.961589    
1  17 87  166.05     195.087     0.965033    
1  17 88  495.271    141.243     0.967714    
1  17 89  115.936    98.1822     0.609897    
1  17 90  471.456    140.757     0.991271    
1  17 91  141.117    157.242     0.970794    
1  17 92  346.083    53.7925     0.993032    
1  17 93  56.1603    317.64      0.950465    
1  17 94  66.2652    60.7887     0.87703     
1  17 95  94.6605    269.937     0.982911    
1  17 96  96.9564    159.987     0.987139    
1  17 97  144.671    221.373     0.975443    
1  17 98  139.935    150.94      0.942342    
1  17 99  66.454     312.786     0.949762    
1  17 100 133.932    119.476     0.901963    
1  17 101 45.8045    49.3752     0.210002    
1  17 102 220.239    190.368     0.968666    
1  17 103 80.3643    251.704     0.918013    
1  17 104 41.5028    171.451     0.986484    
1  17 105 232.04     128.041     0.988692    
1  17 106 123.85     42.9478     0.959545    
1  17 107 119.044    216.981     0.959787    
1  17 108 128.484    82.9597     0.963257    
1  17 109 134.926    234.643     0.867993    
1  17 110 26.2281    223.877     0.981667    
1  17 111 116.649    226.099     0.953367    
1  17 112 209.229    224.112     0.935487    
1  17 113 77.4273    316.203     0.923818    
1  17 114 210.108    333.409     0.955479    
1  17 115 127.348    42.6013     0.96611     
1  17 116 71.9789    136.929     0.512367    
1  17 117 78.7487    235.087     0.957904    
1  17 118 37.131     29.8284     0.969513    
1  17 119 82.0038    0.301875    0.900046    
1  17 120 78.2533    216.244     0.981412    
1  17 121 31.2834    292.278     0.502338    
1  17 122 97.9375    298.654     0.761681    
1  17 123 96.7203    190.721     0.973258    
1  17 124 25.4364    102.606     0.907126    
1  17 125 26.5448    247.514     0.965352    
1  17 126 133.706    359.557     0.988533    
1  17 127 3.67706    348.072     0.686302    
1  17 128 19.9416    37.1202     0.632871    
1  17 129 66.1842    341.573     0.698676    
1  17 130 139.697    137.477     0.858292    
1  17 131 71.134     28.9275     0.891717    
1  17 132 61.8586    118.632     0.785352    
1  17 133 21.1816    190.833     0.81977     
1  17 134 20.6673    320.628     0.337311    
1  17 135 115.204    178.582     0.966245    
1  17 136 41.649     215.896     0.633184    
1  17 137 15.3939    225.926     0.448086    
1  17 138 0.0376248  168.881     0.603196    
1  17 139 2.35323    232.902     0.647948    
1  17 140 16.1679    338.704     0.222893    
1  17 141 4.58288    140.745     0.169512    
1  17 142 4.92815    227.329     0.387381    
1  17 143 3.65267    108.267     0.286325    
1  19 0   432.528    360         0.388789    
1  19 1   201.272    44.6297     0.943169    
1  19 2   278.704    173.587     0.982338    
1  19 3   189.238    284.693     0.989944    
1  19 4   1214.02    138.353     0.940788    
1  19 5   129.569    42.6978     0.960325    
1  19 6   139.927    334.449     0.97776     
1  19 7   36.4922    93.1598     0.987284    
1  19 8   65.3499    284.113     0.629675    
1  19 9   332.622    334.039     0.208089    
1  19 10  202.847    90.1375     0.924049    
1  19 11  17.6758    256.397     0.984025    
1  19 12  362.748    219.079     0.954148    
1  19 13  303.674    328.985     0.993548    
1  19 14  318.436    20.8288     0.979823    
1  19 15  10.1142    13.5901     0.970985    
1  19 16  211.627    309.224     0.962963    
1  19 17  78.238     310.245     0.464718    
1  19 18  251.28     12.7734     0.982126    
1  19 19  527.659    68.1633     0.767621    
1  19 20  93.4954    101.806     0.970299    
1  19 21  135.658    45.086      0.983514    
1  19 22  816.925    178.673     0.963598    
1  19 23  179.23     338.269     0.981277    
1  19 24  182.376    194.769     0.996665    
1  19 25  55.0601    64.8443     0.927555    
1  19 26  503.003    217.963     0.248674    
1  19 27  474.697    281.207     0.617117    
1  19 28  27.3287    62.0075     0.371122    
1  19 29  75.9752    5.53365     0.980277    
1  19 30  71.1246    232.893     0.918097    
1  19 31  59.1857    337.881     0.98041     
1  19 32  320.629    342.052     0.98285     
1  19 33  724.792    313.248     0.934605    
1  19 34  454.605    238.793     0.967924    
1  19 35  51.5373    37.6693     0.996934    
1  19 36  623.129    144.851     0.983551    
1  19 37  448.267    331.783     0.573974    
1  19 38  198.399    162.474     0.993238    
1  19 39  454.317    288.055     0.927686    
1  19 40  466.923    94.6178     0.986077    
1  19 41  36.7644    317.228     0.994911    
1  19 42  376.976    41.5188     0.976162    
1  19 43  96.3955    239.549     0.893653    
1  19 44  1075.32    96.5255     0.992757    
1  19 45  167.423    184.008     0.832585    
1  19 46  756.821    108.128     0.961612    
1  19 47  421.216    134.626     0.962838    
1  19 48  350.521    157.192     0.959911    
1  19 49  90.6009    147.526     0.959755    
1  19 50  151.449    230.2       0.698012    
1  19 51  660.242    58.2117     0.971573    
1  19 52  403.377    132.698     0.376842    
1  19 53  642.129    52.2835     0.978115    
1  19 54  291.602    251.981     0.900459    
1  19 55  319.598    239.221     0.966809    
1  19 56  277.821    275.835     0.990112    
1  19 57  265.352    16.9763     0.971687    
1  19 58  176.646    300.905     0.4352      
1  19 59  222.005    216.169     0.970924    
1  19 60  127.526    93.5887     0.96083     
1  19 61  51.0704    88.769      0.945502    
1  19 62  318.36     82.4167     0.869526    
1  19 63  290.087    72.7588     0.948145    
1  19 64  61.3138    216.841     0.903568    
1  19 65  143.158    221.702     0.967352    
1  19 66  83.6091    342.576     0.983661    
1  19 67  216.713    116.906     0.766563    
1  19 68  101.257    162.878     0.868702    
1  19 69  241.607    101.942     0.172637    
1  19 70  219.069    211.993     0.929506    
1  19 71  265.045    6.45714     0.828515    
1  19 72  166.007    115.123     0.969486    
1  19 73  293.511    355.67      0.730329    
1  19 74  458.594    63.4685     0.389338    
1  19 75  72.6213    218.882     0.943363    
1  19 76  131.815    247.085     0.945241    
1  19 77  36.9391    15.4913     0.981523    
1  19 78  69.2422    212.625     0.902071    
1  19 79  8.72674    194.616     0.991074    
1  19 80  448.393    310.388     0.985373    
1  19 81  233.867    112.92      0.986767    
1  19 82  284.366    264.984     0.968369    
1  19 83  224.029    19.6549     0.805103    
1  19 84  138.761    86.4456     0.914716    
1  19 85  124.089    229.857     0.951711    
1  19 86  530.486    292.527     0.952171    
1  19 87  246.636    123.336     0.986293    
1  19 88  8.93264    296.345     0.872819    
1  19 89  126.369    65.1795     0.965499    
1  19 90  231.529    258.698     0.87112     
1  19 91  6.14606    306.845     0.94903     
1  19 92  41.8346    347.498     0.979842    
1  19 93  131.892    132.447     0.901816    
1  19 94  106.368    116.15      0.922304    
1  19 95  6.28785    52.3292     0.970722    
1  19 96  63.7946    185.984     0.831334    
1  19 97  149.232    87.8477     0.936371    
1  19 98  84.3925    267.906     0.958625    
1  19 99  159.311    56.1851     0.938966    
1  19 100 224.775    351.375     0.99212     
1  19 101 33.8359    144.962     0.718441    
1  19 102 174.358    352.076     0.852629    
1  19 103 164.126    81.5612     0.901512    
1  19 104 50.2923    181.065     0.31416     
1  19 105 108.966    280.074     0.872433    
1  19 106 118.546    226.353     0.970036    
1  19 107 2.76522    294.166     0.987291    
1  19 108 198.778    219.815     0.989466    
1  19 109 31.4485    203.288     0.972728    
1  19 110 37.3202    353.425     0.420325    
1  19 111 23.5575    97.3588     0.927169    
1  19 112 166.638    22.279      0.7963      
1  19 113 38.2796    226.992     0.916645    
1  19 114 33.3795    269.007     0.74841     
1  19 115 64.0396    250.883     0.977458    
1  19 116 51.8205    310.053     0.956724    
1  19 117 7.04658    87.0381     0.958912    
1  19 118 37.6649    58.0662     0.942518    
1  19 119 8.15674    86.1944     0.479685    
1  19 120 51.6773    167.559     0.972016    
1  19 121 28.6353    275.655     0.957065    
1  19 122 96.0778    109.186     0.744029    
1  19 123 22.8012    168.445     0.604105    
1  19 124 16.8976    307.412     0.410603    
1  19 125 156.332    65.3906     0.949446    
1  19 126 15.5274    55.3462     0.341379    
1  19 127 2.1643     12.3033     0.898645    
1  19 128 46.054     115.78      0.856648    
1  19 129 73.9638    251.456     0.637933    
1  19 130 47.8102    181.347     0.91638     
1  19 131 58.5382    200.617     0.605592    
1  19 132 50.8953    319.784     0.562076    
1  19 133 14.5053    63.0957     0.584782    
1  19 134 16.1776    238.517     0.509867    
1  19 135 29.5355    265.439     0.805702    
1  19 136 44.5767    232.252     0.56283     
1  19 137 25.751     70.5157     0.607445    
1  19 138 110.731    297.101     0.916016    
1  19 139 1.74023    141.308     0.377084    
1  19 140 47.6349    44.9029     0.864413    
1  19 141 13.6301    342.883     0.381703    
1  21 0   ?          ?           ?           
1  21 1   ?          ?           ?           
1  21 2   ?          ?           ?           
1  21 3   ?          ?           ?           
1  21 4   ?          ?           ?           
1  21 5   ?          ?           ?           
1  21 6   ?          ?           ?           
1  21 7   569.887    56.5159     0.233143    
1  21 8   431.396    284.008     0.968051    
1  21 9   10.8172    358.706     0.938075    
1  21 10  414.266    64.6258     0.948662    
1  21 11  31.5539    49.4719     0.973742    
1  21 12  82.1883    306.466     0.924795    
1  21 13  586.756    279.129     0.538001    
1  21 14  78.1172    219.476     0.992072    
1  21 15  180.098    41.8533     0.961655    
1  21 16  131.99     162.338     0.995312    
1  21 17  205.038    105.243     0.971725    
1  21 18  15.0542    8.62248     0.952199    
1  21 19  70.7686    325.043     0.0477621   
1  21 20  304.725    290.768     0.967017    
1  21 21  451.886    183.831     0.988909    
1  21 22  162.637    237.45      0.988813    
1  21 23  287.58     328.457     0.977377    
1  21 24  453.984    85.7496     0.964841    
1  21 25  137.842    265.183     0.984819    
1  21 26  109.931    89.3376     0.933839    
1  21 27  274.94     185.179     0.93522     
1  21 28  160.296    345.131     0.961237    
1  21 29  347.414    0.665877    0.990148    
1  21 30  331.549    201.147     0.837386    
1  21 31  302.27     309.233     0.986858    
1  21 32  265.687    8.12258     0.984999    
1  21 33  150.289    36.1525     0.538146    
1  21 34  622.941    76.0566     0.995314    
1  21 35  551.635    292.719     0.916637    
1  21 36  25.8992    187.849     0.850495    
1  21 37  314.261    147.626     0.988118    
1  21 38  355.879    67.2942     0.848893    
1  21 39  490.596    62.6498     0.968194    
1  21 40  670.505    112.734     0.993733    
1  21 41  335.438    302.857     0.982314    
1  21 42  272.583    270.08      0.963462    
1  21 43  22.7534    245.023     0.96551     
1  21 44  345.365    237.45      0.982677    
1  21 45  697.418    22.2127     0.987537    
1  21 46  205.89     179.153     0.0938856   
1  21 47  12.0468    185.969     0.992718    
1  21 48  205.916    205.775     0.981834    
1  21 49  184.618    333.765     0.0644327   
1  21 50  684.066    344.087     0.988232    
1  21 51  184.76     321.759     0.990386    
1  21 52  77.1655    123.215     0.978405    
1  21 53  195.987    87.8355     0.785537    
1  21 54  205.832    127.873     0.440376    
1  21 55  696.845    56.6126     0.99112     
1  21 56  297.883    101.861     0.976919    
1  21 57  88.6342    302.763     0.959091    
1  21 58  97.3022    62.7125     0.971772    
1  21 59  296.876    162.441     0.258346    
1  21 60  277.589    45.5814     0.988646    
1  21 61  41.1852    332.357     0.663734    
1  21 62  161.926    71.372      0.748238    
1  21 63  207.264    138.308     0.921319    
1  21 64  89.7145    357.835     0.939868    
1  21 65  284.494    265.231     0.976526    
1  21 66  512.608    59.7781     0.764914    
1  21 67  382.096    317.87      0.226284    
1  21 68  342.201    47.4151     0.731751    
1  21 69  140.927    35.0657     0.858443    
1  21 70  141.537    14.1092     0.813528    
1  21 71  185.009    47.8082     0.747679    
1  21 72  146.822    332.222     0.739971    
1  21 73  386.975    253.492     0.529083    
1  21 74  0.481132   251.002     0.522363    
1  21 75  158.237    336.84      0.988233    
1  21 76  318.547    132.471     0.942906    
1  21 77  483.172    162.568     0.993326    
1  21 78  215.548    341.722     0.960371    
1  21 79  149.058    84.3706     0.927562    
1  21 80  61.852     83.7418     0.939224    
1  21 81  136.748    113.853     0.983862    
1  21 82  34.7585    3.70132     0.555335    
1  21 83  124.166    287.723     0.961501    
1  21 84  151.238    345.976     0.978313    
1  21 85  151.076    259.189     0.307983    
1  21 86  173.592    233.531     0.963121    
1  21 87  39.9222    98.2813     0.1549      
1  21 88  309.891    126.399     0.983948    
1  21 89  140.509    348.982     0.808045    
1  21 90  24.0228    78.0989     0.979296    
1  21 91  186.236    273.771     0.955532    
1  21 92  127.718    129.853     0.989856    
1  21 93  193.04     155.021     0.934784    
1  21 94  75.1961    215.278     0.928794    
1  21 95  198.653    65.9765     0.976881    
1  21 96  9.56043    214.067     0.223021    
1  21 97  130.142    240.498     0.851681    
1  21 98  143.215    243.693     0.859857    
1  21 99  21.134     198.696     0.981571    
1  21 100 84.3153    150.033     0.993188    
1  21 101 58.8915    304.524     0.957321    
1  21 102 92.9085    265.976     0.596535    
1  21 103 2.89121    45.5046     0.980632    
1  21 104 30.5406    212.386     0.976491    
1  21 105 109.56     273.578     0.971333    
1  21 106 57.8146    218.761     0.929672    
1  21 107 31.5739    319.702     0.956291    
1  21 108 17.844     142.397     0.383792    
1  21 109 147.643    243.924     0.92611     
1  21 110 99.8969    32.4432     0.980474    
1  21 111 76.2304    59.0166     0.938509    
1  21 112 17.3126    157.936     0.980921    
1  21 113 32.5112    4.45048     0.93107     
1  21 114 90.1585    144.243     0.778511    
1  21 115 113.14     149.55      0.858369    
1  21 116 9.74427    127.723     0.916205    
1  21 117 95.7082    291.2       0.921364    
1  21 118 71.5489    3.54709     0.647794    
1  21 119 157.401    219.512     0.83447     
1  21 120 225.561    217.149     0.9802      
1  21 121 108.557    319.493     0.929624    
1  21 122 90.6647    3.27874     0.928232    
1  21 123 15.4208    150.647     0.604862    
1  21 124 40.0953    336.948     0.950759    
1  21 125 52.7598    42.3165     0.904402    
1  21 126 5.35397    87.0947     0.646738    
1  21 127 13.4187    282.73      0.593362    
1  21 128 4.62547    241.339     0.767533    
1  21 129 57.0886    340.675     0.558561    
1  21 130 19.2149    298.846     0.467413    
1  21 131 24.395     113.414     0.546898    
1  21 132 6.74683    17.1492     0.566581    
1  21 133 30.3937    329.936     0.844347    
1  21 134 72.2575    94.5501     0.795821    
1  21 135 6.7985     84.3948     0.356273    
1  21 136 5.6065     187.441     0.420936    
1  21 137 28.8422    328.821     0.545397    
1  21 138 33.7652    303.07      0.712472    
1  21 139 17.5483    77.6172     0.531369    
1  23 0   831.841    180         0.974897    
1  23 1   537.535    0.598239    0.934147    
1  23 2   132.5      306.319     0.955242    
1  23 3   348.909    348.062     0.940012    
1  23 4   517.584    168.199     0.983821    
1  23 5   160.421    135.213     0.991337    
1  23 6   451.981    233.277     0.975847    
1  23 7   36.8372    143.294     0.977458    
1  23 8   41.7283    6.83608     0.973231    
1  23 9   215.988    268.944     0.964068    
1  23 10  116.076    317.039     0.963695    
1  23 11  941.509    257.601     0.978753    
1  23 12  297.123    127.824     0.973227    
1  23 13  607.653    250.836     0.957387    
1  23 14  280.701    194.981     0.931935    
1  23 15  148.99     68.4576     0.983737    
1  23 16  428.091    289.576     0.98665     
1  23 17  1215.46    122.004     0.757001    
1  23 18  265.254    187.875     0.977317    
1  23 19  254.232    46.4204     0.965624    
1  23 20  507.228    14.2207     0.97946     
1  23 21  715.493    56.7089     0.98122     
1  23 22  246.112    96.6026     0.990906    
1  23 23  600.807    58.254      0.742824    
1  23 24  650.051    346.493     0.994747    
1  23 25  178.106    110.436     0.966475    
1  23 26  639.549    273.604     0.832224    
1  23 27  79.4892    190.346     0.965456    
1  23 28  87.0805    43.2396     0.973638    
1  23 29  174.61     174.034     0.882709    
1  23 30  914.481    206.634     0.968414    
1  23 31  451.591    155.751     0.971971    
1  23 32  145.641    302.888     0.943156    
1  23 33  620.844    323.962     0.90009     
1  23 34  142.827    112.577     0.986138    
1  23 35  122.233    312.122     0.960813    
1  23 36  174.368    187.099     0.987238    
1  23 37  556.64     124.826     0.939301    
1  23 38  124.722    49.1834     0.974967    
1  23 39  146.656    230.046     0.967104    
1  23 40  144.789    351.626     0.97846     
1  23 41  185.832    129.872     0.950517    
1  23 42  69.7122    40.0443     0.0735663   
1  23 43  611.652    40.6186     0.920579    
1  23 44  261.653    247.227     0.927593    
1  23 45  75.0158    127.18      0.444451    
1  23 46  477.641    97.5354     0.968916    
1  23 47  815.37     194.503     0.987667    
1  23 48  17.9602    121.435     0.975116    
1  23 49  550.004    271.658     0.973706    
1  23 50  15.8233    346.242     0.908819    
1  23 51  235.104    154.156     0.961835    
1  23 52  306.129    350.42      0.977984    
1  23 53  87.6316    106.246     0.856075    
1  23 54  158.594    205.465     0.974289    
1  23 55  196.297    47.2565     0.918471    
1  23 56  112.074    205.809     0.9733      
1  23 57  281.24     267.281     0.923415    
1  23 58  502.966    254.093     0.985444    
1  23 59  208.403    30.6432     0.837963    
1  23 60  428.036    226.366     0.97344     
1  23 61  281.866    139.989     0.986026    
1  23 62  64.2311    124.791     0.955966    
1  23 63  74.483     147.28      0.91526     
1  23 64  178.322    127.047     0.984923    
1  23 65  190.359    93.4895     0.986404    
1  23 66  499.837    357.241     0.950872    
1  23 67  172.524    257.181     0.987688    
1  23 68  83.5706    134.598     0.992693    
1  23 69  132.471    209.878     0.974189    
1  23 70  199.534    91.009      0.975143    
1  23 71  290.81     30.4311     0.911287    
1  23 72  189.433    344.989     0.982418    
1  23 73  192.334    352.431     0.984911    
1  23 74  73.2387    139.489     0.959777    
1  23 75  9.44459    113.843     0.9907      
1  23 76  256.216    37.1911     0.955137    
1  23 77  169.416    142.792     0.952705    
1  23 78  260.078    204.777     0.887602    
1  23 79  152.454    226.081     0.23567     
1  23 80  242.366    16.8894     0.744084    
1  23 81  260.799    61.739      0.669765    
1  23 82  203.538    95.8474     0.986       
1  23 83  101.429    184.87      0.898207    
1  23 84  20.8246    18.4242     0.914114    
1  23 85  226.707    283.98      0.985853    
1  23 86  116.144    349.677     0.968473    
1  23 87  158.44     96.7807     0.982061    
1  23 88  105.488    149.242     0.949591    
1  23 89  181.741    150.15      0.943151    
1  23 90  52.3919    159.327     0.740484    
1  23 91  118.823    43.8765     0.710121    
1  23 92  85.7961    154.179     0.754971    
1  23 93  35.5205    281.899     0.94472     
1  23 94  81.5131    150.609     0.781833    
1  23 95  92.0475    298.706     0.993091    
1  23 96  105.459    8.16095     0.960333    
1  23 97  23.1215    225.153     0.956675    
1  23 98  35.3285    303.946     0.989171    
1  23 99  3.13178    216.776     0.758952    
1  23 100 16.9496    201.244     0.904753    
1  23 101 15.9843    300.546     0.950158    
1  23 102 174.426    18.2504     0.982785    
1  23 103 138.513    206.149     0.933959    
1  23 104 113.386    33.5182     0.949809    
1  23 105 17.8619    36.2933     0.108748    
1  23 106 13.7657    145.343     0.89124     
1  23 107 20.5308    77.1222     0.985253    
1  23 108 196.837    77.6914     0.64508     
1  23 109 114.81     296.343     0.962689    
1  23 110 55.6205    123.255     0.951112    
1  23 111 80.148     307.967     0.899191    
1  23 112 70.1686    345.44      0.830109    
1  23 113 61.3779    99.2053     0.963792    
1  23 114 93.8874    204.607     0.954453    
1  23 115 62.2497    97.157      0.791219    
1  23 116 9.75745    326.122     0.574221    
1  23 117 50.4772    336.99      0.946363    
1  23 118 16.7876    228.535     0.382031    
1  23 119 12.1225    50.6016     0.686029    
1  23 120 73.9976    260.49      0.616076    
1  23 121 51.7358    26.2496     0.808972    
1  23 122 34.2728    217.392     0.56348     
1  23 123 52.5474    43.9697     0.974326    
1  23 124 27.9881    211.26      0.734712    
1  23 125 41.2711    97.3572     0.558924    
1  23 126 1.15981    2.90002     0.609477    
1  23 127 44.2225    12.5302     0.915326    
1  23 128 4.49486    101.958     0.457668    
1  23 129 16.1758    219.22      0.339865    
1  23 130 3.96715    36.7263     0.469165    
1  23 131 20.1196    199.294     0.864008    
1  23 132 6.19501    187.504     0.741002    
1  23 133 9.30209    270.393     0.474248    
1  23 134 24.2483    296.744     0.639293    
1  23 135 27.156     144.268     0.531068    
1  23 136 18.9462    19.9898     0.363493    
1  25 0   688.449    5.24051e-05 0.999877    
1  25 1   121.117    103.068     0.892359    
1  25 2   457.102    35.4638     0.859848    
1  25 3   191.437    229.657     0.912923    
1  25 4   39.857     88.9167     0.991154    
1  25 5   167.871    156.829     0.958263    
1  25 6   357.109    321.824     0.797986    
1  25 7   198.925    336.962     0.903957    
1  25 8   25.1957    48.6247     0.989574    
1  25 9   243.857    107.126     0.981459    
1  25 10  68.6318    61.0837     0.975049    
1  25 11  1582.29    352.34      0.959356    
1  25 12  431.5      271.594     0.955058    
1  25 13  191.159    49.1343     0.734414    
1  25 14  732.593    17.8272     0.955622    
1  25 15  382.443    6.5131      0.888572    
1  25 16  128.822    219.183     0.521365    
1  25 17  185.209    328.36      0.995965    
1  25 18  1182.48    17.1561     0.979005    
1  25 19  158.303    284.451     0.0554448   
1  25 20  357.436    144.268     0.973013    
1  25 21  380.569    305.349     0.956319    
1  25 22  507.076    3.46378     0.992003    
1  25 23  242.12     303.296     0.95234     
1  25 24  936.471    139.351     0.976766    
1  25 25  450.011    176.358     0.768052    
1  25 26  367.257    90.2081     0.866974    
1  25 27  624.702    60.3469     0.944537    
1  25 28  248.949    42.1793     0.614791    
1  25 29  246.855    151.51      0.802285    
1  25 30  16.2744    185.164     0.7323      
1  25 31  152.638    357.678     0.933202    
1  25 32  359.523    94.4532     0.983808    
1  25 33  587.25     238.357     0.974691    
1  25 34  114.14     225.908     0.966466    
1  25 35  18.8939    157.712     0.880322    
1  25 36  577.221    313.41      0.960558    
1  25 37  640.79     248.379     0.983708    
1  25 38  253.602    313.012     0.911531    
1  25 39  102.134    56.3622     0.969592    
1  25 40  190.74     126.587     0.99328     
1  25 41  229.126    326.129     0.965289    
1  25 42  49.9977    60.5942     0.96382     
1  25 43  203.35     121.565     0.948578    
1  25 44  800.963    245.852     0.982047    
1  25 45  447.713    301.461     0.985716    
1  25 46  263.994    91.3807     0.967202    
1  25 47  633.895    42.8696     0.539707    
1  25 48  381.759    237.23      0.221202    
1  25 49  235.32     27.1463     0.945184    
1  25 50  229.225    36.0605     0.823947    
1  25 51  259.599    314.046     0.950898    
1  25 52  6.42669    96.4713     0.950657    
1  25 53  28.9722    312.049     0.941303    
1  25 54  313.267    322.268     0.971188    
1  25 55  340.977    37.2205     0.923065    
1  25 56  451.205    239.496     0.988873    
1  25 57  449.722    332.226     0.883639    
1  25 58  181.344    256.251     0.949558    
1  25 59  173.197    196.48      0.93035     
1  25 60  161.356    111.7       0.97364     
1  25 61  115.699    50.304      0.991895    
1  25 62  138.387    265.168     0.980907    
1  25 63  117.562    317.171     0.962668    
1  25 64  450.474    309.83      0.947333    
1  25 65  365.988    285.277     0.919454    
1  25 66  50.7368    126.567     0.990166    
1  25 67  150.229    21.8946     0.622174    
1  25 68  110.16     325.427     0.98096     
1  25 69  283.98     74.8222     0.943461    
1  25 70  175.896    178.366     0.295964    
1  25 71  169.513    124.887     0.836764    
1  25 72  125.814    198.382     0.985898    
1  25 73  407.273    278.594     0.955018    
1  25 74  68.5676    207.766     0.887733    
1  25 75  80.1699    123.544     0.901359    
1  25 76  130.812    119.874     0.958761    
1  25 77  185.056    41.3325     0.992317    
1  25 78  94.8843    123.758     0.328743    
1  25 79  149.326    92.3359     0.977975    
1  25 80  123.257    226.71      0.952705    
1  25 81  94.249     191.159     0.920902    
1  25 82  58.2682    0.547392    0.981189    
1  25 83  195.499    337.221     0.937262    
1  25 84  61.5439    229.107     0.579527    
1  25 85  164.89     35.0005     0.942621    
1  25 86  26.4621    80.2035     0.978083    
1  25 87  110.876    215.095     0.965734    
1  25 88  168.038    181.198     0.923839    
1  25 89  34.1081    335.925     0.725038    
1  25 90  53.5257    274.669     0.97421     
1  25 91  33.906     139.93      0.991844    
1  25 92  151.71     322.004     0.92008     
1  25 93  37.1364    53.5548     0.65679     
1  25 94  75.9023    40.7757     0.36158     
1  25 95  49.942     179.264     0.942931    
1  25 96  144.364    214.55      0.961346    
1  25 97  1.2346     289.274     0.0544634   
1  25 98  183.254    153.263     0.961895    
1  25 99  58.3149    212.966     0.987497    
1  25 100 60.4432    217.743     0.957991    
1  25 101 120.079    75.1548     0.953729    
1  25 102 7.01795    66.2854     0.948564    
1  25 103 20.1339    80.5442     0.832221    
1  25 104 175.675    300.971     0.787184    
1  25 105 155.028    29.7302     0.983554    
1  25 106 11.4285    105.467     0.976999    
1  25 107 33.7776    324.739     0.79093     
1  25 108 3.94145    2.29158     0.986936    
1  25 109 165.041    136.285     0.984467    
1  25 110 52.6858    281.139     0.866526    
1  25 111 33.6536    288.523     0.771802    
1  25 112 69.481     126.4       0.973699    
1  25 113 6.04404    210.994     0.932212    
1  25 114 7.48       169.361     0.95955     
1  25 115 14.7058    0.00825952  0.926254    
1  25 116 54.1748    127.591     0.84473     
1  25 117 14.0621    276.72      0.799194    
1  25 118 18.8879    306.213     0.842232    
1  25 119 63.5206    71.29       0.885076    
1  25 120 15.9757    245.422     0.650005    
1  25 121 30.7484    288.07      0.337054    
1  25 122 9.07207    266.641     0.710786    
1  25 123 8.82913    326.648     0.342884    
1  25 124 117.147    71.1028     0.826924    
1  25 125 0.307462   114.249     0.426016    
1  25 126 16.7006    3.72375     0.62864     
1  25 127 10.177     224.354     0.473221    
1  25 128 5.48598    157.233     0.66783     
1  25 129 29.9926    295.196     0.6889      
1  25 130 18.3194    2.62865     0.752582    
1  25 131 3.37417    94.4676     0.599041    
1  25 132 1.52397    157.618     0.338611    
1  25 133 0.20907    18.0944     0.38        
1  27 0   69.6914    180         0.999979    
1  27 1   550.645    258.101     0.416871    
1  27 2   28.2117    0.460488    0.933753    
1  27 3   66.5807    323.807     0.971535    
1  27 4   93.725     78.7979     0.938288    
1  27 5   94.6713    9.54266     0.970377    
1  27 6   153.755    301.104     0.979043    
1  27 7   415.003    58.8515     0.899701    
1  27 8   74.5486    54.1082     0.958759    
1  27 9   261.73     56.4584     0.990541    
1  27 10  121.827    205.634     0.958632    
1  27 11  32.0477    240.118     0.989463    
1  27 12  539.576    342.205     0.97866     
1  27 13  223.19     119.718     0.985664    
1  27 14  706.774    305.416     0.983842    
1  27 15  84.6552    132.508     0.66958     
1  27 16  492.601    106.876     0.969459    
1  27 17  390.906    299.602     0.933969    
1  27 18  320.607    232.116     0.986203    
1  27 19  515.185    115.726     0.942956    
1  27 20  364.669    78.4734     0.942105    
1  27 21  370.297    278.649     0.988829    
1  27 22  911.796    84.167      0.831775    
1  27 23  617.873    36.8392     0.969438    
1  27 24  332.725    332.762     0.914067    
1  27 25  922.853    70.8551     0.624694    
1  27 26  184.928    355.356     0.970995    
1  27 27  525.319    10.9399     0.972757    
1  27 28  772.175    280.007     0.976427    
1  27 29  287.504    204.756     0.850922    
1  27 30  685.275    212.879     0.990601    
1  27 31  135.009    172.309     0.992174    
1  27 32  210.376    246.151     0.938392    
1  27 33  350.994    147.883     0.892381    
1  27 34  320.338    299.731     0.872591    
1  27 35  95.8445    286.979     0.986656    
1  27 36  259.705    188.722     0.305586    
1  27 37  383.521    223.752     0.984133    
1  27 38  386.702    186.919     0.824006    
1  27 39  112.814    70.7252     0.657534    
1  27 40  390.271    99.0654     0.972419    
1  27 41  106.107    144.169     0.974802    
1  27 42  24.6105    25.1535     0.984473    
1  27 43  286.113    217.474     0.808487    
1  27 44  158.299    64.585      0.977704    
1  27 45  359.011    239.164     0.34603     
1  27 46  209.95     319.579     0.779285    
1  27 47  686.795    192.05      0.979148    
1  27 48  214.876    206.947     0.980076    
1  27 49  216.894    281.016     0.97077     
1  27 50  54.9259    214.424     0.396748    
1  27 51  94.537     77.7287     0.890217    
1  27 52  192.167    189.892     0.859218    
1  27 53  60.0953    283.121     0.986601    
1  27 54  104.889    358.067     0.974823    
1  27 55  268.327    258.823     0.981844    
1  27 56  42.8051    8.12332     0.982023    
1  27 57  390.92     69.3871     0.905588    
1  27 58  44.4578    300.935     0.993965    
1  27 59  76.3204    331.304     0.641301    
1  27 60  160.721    166.013     0.966447    
1  27 61  50.4708    18.2619     0.136823    
1  27 62  350.825    149.381     0.711522    
1  27 63  284.755    71.0923     0.933623    
1  27 64  5.73366    219.042     0.963678    
1  27 65  2.47118    134.335     0.823428    
1  27 66  28.4551    41.4175     0.988471    
1  27 67  46.412     124.781     0.813001    
1  27 68  105.346    283.965     0.972923    
1  27 69  26.0087    308.126     0.972865    
1  27 70  98.3098    358.693     0.186111    
1  27 71  204.767    342.615     0.963281    
1  27 72  207.534    325.405     0.936402    
1  27 73  191.1      224.381     0.970946    
1  27 74  318.953    238.092     0.917412    
1  27 75  308.982    5.90219     0.957581    
1  27 76  216.496    211.996     0.992865    
1  27 77  194.162    84.4526     0.452919    
1  27 78  83.359     182.048     0.956369    
1  27 79  48.1937    170.976     0.940304    
1  27 80  305.444    168.702     0.7902      
1  27 81  119.132    135.114     0.983198    
1  27 82  26.4115    88.7625     0.649116    
1  27 83  165.057    55.1044     0.900102    
1  27 84  18.2222    68.1369     0.942358    
1  27 85  3.52667    164.578     0.933581    
1  27 86  88.5783    329.353     0.964687    
1  27 87  108.296    315.441     0.809219    
1  27 88  89.4089    132.874     0.986411    
1  27 89  67.023     111.553     0.904148    
1  27 90  62.5987    78.3064     0.860924    
1  27 91  196.115    26.1017     0.806325    
1  27 92  112.387    160.707     0.992473    
1  27 93  208.047    135.885     0.968772    
1  27 94  99.426     25.4786     0.899924    
1  27 95  38.731     30.5727     0.952002    
1  27 96  82.4153    336.027     0.783862    
1  27 97  28.759     155.717     0.928457    
1  27 98  119.287    156.123     0.958514    
1  27 99  36.0202    284.906     0.967406    
1  27 100 74.0787    39.206      0.929841    
1  27 101 5.26465    91.1381     0.978193    
1  27 102 161.108    165.7       0.847722    
1  27 103 137.58     185.727     0.969578    
1  27 104 101.457    136.167     0.85666     
1  27 105 191.8      6.60092     0.904646    
1  27 106 136.548    262.084     0.946476    
1  27 107 157.882    155.605     0.873113    
1  27 108 22.9603    189.58      0.97985     
1  27 109 6.41858    296.922     0.476472    
1  27 110 76.6174    325.532     0.958556    
1  27 111 42.6798    4.21881     0.874168    
1  27 112 52.2219    115.282     0.943418    
1  27 113 27.2235    15.8405     0.799076    
1  27 114 27.258     241.608     0.791472    
1  27 115 39.3574    142.313     0.875547    
1  27 116 92.1719    132.311     0.857168    
1  27 117 6.24653    296.358     0.216344    
1  27 118 51.8191    340.644     0.785196    
1  27 119 21.8481    172.883     0.804537    
1  27 120 31.6887    60.4764     0.598148    
1  27 121 6.30231    189.294     0.336134    
1  27 122 145.241    277.385     0.916825    
1  27 123 26.8061    182.812     0.880147    
1  27 124 11.8076    140.337     0.619679    
1  27 125 19.1065    66.0218     0.331078    
1  27 126 29.4752    92.8971     0.47023     
1  27 127 12.3522    318.689     0.432774    
1  27 128 9.40961    221.602     0.543148    
1  27 129 7.95701    245.923     0.444255    
1  27 130 18.6771    119.914     0.39429     
1  29 0   441.552    2.1521e-05  1           
1  29 1   477.681    259.424     0.95607     
1  29 2   250.393    52.3845     0.781715    
1  29 3   111.032    141.269     0.410887    
1  29 4   390.282    174.85      0.982041    
1  29 5   827.35     220.719     0.987369    
1  29 6   215.923    239.885     0.991105    
1  29 7   239.146    62.3829     0.953772    
1  29 8   3.94774    62.4738     0.981153    
1  29 9   19.8888    91.0163     0.716527    
1  29 10  35.3456    50.2521     0.995455    
1  29 11  64.0491    181.766     0.971672    
1  29 12  616.823    254.163     0.971691    
1  29 13  158.676    179.172     0.938147    
1  29 14  301.33     68.0624     0.993058    
1  29 15  241.468    78.7737     0.981096    
1  29 16  22.304     155.831     0.990823    
1  29 17  241.735    64.6319     0.988584    
1  29 18  14.2478    141.822     0.352568    
1  29 19  69.8961    222.017     0.93987     
1  29 20  15.7757    159.418     0.977032    
1  29 21  479.362    193.324     0.987182    
1  29 22  204.657    286.267     0.612382    
1  29 23  351.459    237.662     0.972028    
1  29 24  468.812    320.663     0.511949    
1  29 25  23.7498    180.862     0.98995     
1  29 26  414.072    231.495     0.959431    
1  29 27  455.959    95.2712     0.950016    
1  29 28  573.782    119.154     0.966051    
1  29 29  257.488    98.7836     0.97574     
1  29 30  46.2646    216.523     0.149825    
1  29 31  37.7175    162.607     0.972744    
1  29 32  212.721    134.448     0.871018    
1  29 33  13.941     331.027     0.853031    
1  29 34  416.897    247.796     0.891782    
1  29 35  138.808    246.335     0.935579    
1  29 36  177.423    73.3335     0.981082    
1  29 37  505.262    125.653     0.917261    
1  29 38  109.6      266.104     0.957391    
1  29 39  74.5438    35.6989     0.980799    
1  29 40  245.726    121.07      0.982565    
1  29 41  63.592     85.0423     0.897004    
1  29 42  513.144    0.676663    0.97738     
1  29 43  209.878    147.643     0.955152    
1  29 44  359.27     32.6336     0.969048    
1  29 45  347.412    215.582     0.970861    
1  29 46  204.73     357.663     0.979571    
1  29 47  187.563    203.498     0.986617    
1  29 48  273.674    356.606     0.76963     
1  29 49  144.316    157.512     0.891141    
1  29 50  327.768    245.125     0.913736    
1  29 51  31.7696    95.6207     0.977626    
1  29 52  138.653    191.742     0.987198    
1  29 53  103.458    319.53      0.971497    
1  29 54  377.824    21.3058     0.974647    
1  29 55  32.109     117.3       0.841738    
1  29 56  187.806    112.484     0.807833    
1  29 57  234.729    204.673     0.933911    
1  29 58  171.565    301.806     0.90106     
1  29 59  16.735     200.788     0.812313    
1  29 60  3.69803    95.5402     0.657739    
1  29 61  0.371428   7.3107      0.966759    
1  29 62  51.4969    154.383     0.968606    
1  29 63  53.6939    295.706     0.989699    
1  29 64  112.979    151.09      0.949475    
1  29 65  352.503    76.8286     0.974706    
1  29 66  143.909    149.249     0.912419    
1  29 67  40.0535    253.889     0.974364    
1  29 68  35.8299    64.1687     0.888303    
1  29 69  355.613    95.857      0.926231    
1  29 70  149.14     306.281     0.958113    
1  29 71  21.3874    199.243     0.95208     
1  29 72  32.5808    351.37      0.919371    
1  29 73  117.786    204.543     0.751265    
1  29 74  0.861794   85.6519     0.946197    
1  29 75  10.5097    135.359     0.0829765   
1  29 76  97.8463    125.045     0.636961    
1  29 77  7.071      225.409     0.0755297   
1  29 78  125.01     240.224     0.931697    
1  29 79  13.1252    23.8975     0.921427    
1  29 80  68.91      321.323     0.994103    
1  29 81  40.1534    35.6714     0.266104    
1  29 82  57.3851    310.258     0.975822    
1  29 83  159.058    328.296     0.936467    
1  29 84  26.788     350.942     0.963133    
1  29 85  23.3646    36.6864     0.973367    
1  29 86  65.7279    325.918     0.98381     
1  29 87  69.2836    167.399     0.763721    
1  29 88  170.227    299.732     0.955649    
1  29 89  77.9578    317.299     0.70246     
1  29 90  20.1782    253.11      0.794297    
1  29 91  80.0986    269.378     0.958555    
1  29 92  142.353    307.067     0.947801    
1  29 93  11.6447    119.416     0.971729    
1  29 94  63.61      75.0958     0.771695    
1  29 95  58.0424    91.5048     0.890361    
1  29 96  31.6461    35.0803     0.905664    
1  29 97  102.809    187.961     0.856112    
1  29 98  55.7153    193.729     0.845333    
1  29 99  46.0262    200.18      0.440115    
1  29 100 14.3237    268.972     0.968245    
1  29 101 116.394    184.403     0.897058    
1  29 102 25.6016    129.156     0.930502    
1  29 103 49.0891    163.123     0.979505    
1  29 104 93.7784    38.287      0.949353    
1  29 105 57.0177    134.877     0.654566    
1  29 106 82.7434    46.5625     0.84332     
1  29 107 116.779    3.17702     0.982746    
1  29 108 22.1705    131.764     0.853839    
1  29 109 73.24      110.141     0.922515    
1  29 110 1.97185    122.153     0.163001    
1  29 111 9.31589    23.064      0.556278    
1  29 112 32.6903    23.8574     0.827442    
1  29 113 105.774    26.16       0.950217    
1  29 114 2.02108    141.492     0.645371    
1  29 115 20.558     165.746     0.568066    
1  29 116 28.9181    338.09      0.35759     
1  29 117 7.54601    286.98      0.688384    
1  29 118 101.556    184.681     0.949494    
1  29 119 14.0329    131.244     0.539592    
1  29 120 5.62616    79.2701     0.447958    
1  29 121 9.53585    159.299     0.875999    
1  29 122 40.1468    230.001     0.722406    
1  29 123 29.1046    59.6631     0.710775    
1  29 124 43.6733    1.21972     0.519322    
1  29 125 22.2691    6.67096     0.582843    
1  29 126 11.4076    97.6767     0.233757    
1  31 0   747.145    7.28985e-05 1           
1  31 1   371.118    214.673     0.927506    
1  31 2   206.459    57.0328     0.976482    
1  31 3   176.52     147.347     0.974925    
1  31 4   146.497    327.029     0.976699    
1  31 5   355.383    289.367     0.991283    
1  31 6   251.083    39.8334     0.97852     
1  31 7   464.79     107.782     0.986737    
1  31 8   402.204    54.7624     0.986154    
1  31 9   237.578    7.9826      0.977426    
1  31 10  127.205    250.72      0.982355    
1  31 11  49.8546    280.877     0.141393    
1  31 12  200.108    52.2003     0.996278    
1  31 13  47.9409    321.611     0.981097    
1  31 14  27.2167    215.16      0.985909    
1  31 15  224.15     278.562     0.935541    
1  31 16  96.7744    74.4147     0.900154    
1  31 17  54.8257    245.348     0.707334    
1  31 18  229.422    73.9612     0.971911    
1  31 19  198.686    334.636     0.987357    
1  31 20  439.662    12.1815     0.984414    
1  31 21  222.332    184.205     0.403004    
1  31 22  138.443    163.525     0.722032    
1  31 23  156.357    75.4418     0.23422     
1  31 24  249.457    63.6706     0.963553    
1  31 25  563.342    176.845     0.981489    
1  31 26  173.761    152.686     0.558439    
1  31 27  125.544    309.491     0.978768    
1  31 28  83.5657    263.664     0.626198    
1  31 29  255.74     241.807     0.98551     
1  31 30  532.936    79.4551     0.97393     
1  31 31  354.273    123.491     0.965602    
1  31 32  91.4561    3.55568     0.990728    
1  31 33  1.69129    171.617     0.959891    
1  31 34  233.773    198.35      0.962252    
1  31 35  165.069    268.736     0.977739    
1  31 36  203.247    156.99      0.821062    
1  31 37  395.263    48.6607     0.987338    
1  31 38  171.864    274.059     0.989737    
1  31 39  382.57     230.246     0.907073    
1  31 40  239.618    177.56      0.987412    
1  31 41  185.522    99.1302     0.911955    
1  31 42  387.179    207.742     0.967056    
1  31 43  177.885    163.299     0.969563    
1  31 44  226.8      3.14818     0.992328    
1  31 45  42.9703    79.6476     0.0783376   
1  31 46  19.3847    193.46      0.963549    
1  31 47  17.4716    306.529     0.898939    
1  31 48  220.176    125.1       0.913445    
1  31 49  114.966    321.404     0.984013    
1  31 50  226.168    219.401     0.950331    
1  31 51  71.6671    276.992     0.690403    
1  31 52  131.775    77.4756     0.960016    
1  31 53  99.4111    133.78      0.978655    
1  31 54  85.4874    243.371     0.940958    
1  31 55  173.7      0.557185    0.984241    
1  31 56  19.5231    280.529     0.863782    
1  31 57  205.569    131.004     0.74836     
1  31 58  202.489    289.506     0.971589    
1  31 59  398.394    181.188     0.864828    
1  31 60  39.6323    29.3502     0.861703    
1  31 61  71.7436    149.163     0.960414    
1  31 62  45.267     274.508     0.463925    
1  31 63  180.89     317.024     0.962813    
1  31 64  33.2002    277.507     0.907798    
1  31 65  42.9264    300.609     0.943242    
1  31 66  15.3285    122.543     0.932384    
1  31 67  113.441    349.687     0.932261    
1  31 68  71.308     148.873     0.944839    
1  31 69  150.796    52.6643     0.942752    
1  31 70  246.102    308.246     0.975463    
1  31 71  80.917     250.163     0.938236    
1  31 72  73.365     188.481     0.98505     
1  31 73  39.0671    150.221     0.99556     
1  31 74  55.4864    334.85      0.959158    
1  31 75  88.8393    110.208     0.945765    
1  31 76  145.221    328.294     0.99482     
1  31 77  80.4658    229.358     0.591967    
1  31 78  133.444    53.9298     0.757319    
1  31 79  160.557    313.975     0.981786    
1  31 80  181.737    115.052     0.981344    
1  31 81  226.675    123.382     0.985946    
1  31 82  38.2874    172.989     0.598141    
1  31 83  111.482    315.426     0.666446    
1  31 84  14.6822    92.1998     0.837379    
1  31 85  87.2452    198.319     0.969028    
1  31 86  270.55     109.888     0.987029    
1  31 87  53.3053    318.702     0.918092    
1  31 88  52.0292    320.941     0.947064    
1  31 89  33.8971    291.009     0.909939    
1  31 90  14.1545    315.389     0.908894    
1  31 91  60.1289    218.911     0.863543    
1  31 92  225.629    134.92      0.915585    
1  31 93  149.536    46.284      0.990613    
1  31 94  100.667    297.979     0.591266    
1  31 95  60.5665    82.5721     0.946022    
1  31 96  133.455    180.058     0.992366    
1  31 97  64.8441    24.481      0.986313    
1  31 98  40.9162    211.711     0.424525    
1  31 99  30.4623    263.044     0.984192    
1  31 100 35.7206    317.664     0.59068     
1  31 101 58.6433    54.9512     0.924004    
1  31 102 37.7884    1.10363     0.643533    
1  31 103 69.8769    227.313     0.541444    
1  31 104 34.5117    158.921     0.900143    
1  31 105 55.3362    206.166     0.920086    
1  31 106 89.8947    96.931      0.791151    
1  31 107 12.1579    166.596     0.673148    
1  31 108 29.6483    79.715      0.784211    
1  31 109 25.0265    94.2361     0.657913    
1  31 110 66.0317    92.4446     0.936804    
1  31 111 51.9606    198.957     0.632718    
1  31 112 8.2894     107.107     0.716636    
1  31 113 18.9916    154.206     0.933474    
1  31 114 20.1961    220.644     0.790734    
1  31 115 75.2655    318.828     0.759933    
1  31 116 1.55133    61.1058     0.388182    
1  31 117 41.4894    353.58      0.899494    
1  31 118 23.5021    27.8027     0.84148     
1  31 119 20.2573    182.257     0.423675    
1  31 120 1.36665    313.119     0.593984    
1  31 121 35.2626    219.709     0.77913     
1  31 122 19.8732    339.557     0.373098    
1  33 0   725.047    180         1           
1  33 1   89.8335    302.839     0.937302    
1  33 2   386.155    342.595     0.973624    
1  33 3   328.917    358.191     0.929173    
1  33 4   126.318    321.438     0.979       
1  33 5   406.011    288.913     0.98838     
1  33 6   43.6024    145.433     0.928218    
1  33 7   137.579    208.874     0.457648    
1  33 8   137.802    71.6717     0.262011    
1  33 9   317.95     257.786     0.562682    
1  33 10  572.918    146.76      0.969691    
1  33 11  388.962    81.0713     0.996041    
1  33 12  467.022    308.111     0.626717    
1  33 13  71.5247    95.4686     0.491863    
1  33 14  144.555    5.60977     0.191493    
1  33 15  240.076    287.862     0.924108    
1  33 16  268.784    326.719     0.981323    
1  33 17  83.521     297.469     0.920296    
1  33 18  25.8836    184.775     0.914034    
1  33 19  397.397    97.9134     0.98431     
1  33 20  317.7      19.785      0.981249    
1  33 21  8.97495    102.765     0.901298    
1  33 22  133.21     154.297     0.950062    
1  33 23  196.146    219.33      0.947731    
1  33 24  280.736    359.26      0.801746    
1  33 25  37.4154    184.032     0.963078    
1  33 26  225.739    204.608     0.916986    
1  33 27  59.3859    308.843     0.958644    
1  33 28  8.14864    218.307     0.980342    
1  33 29  88.0736    107.533     0.70106     
1  33 30  5.1151     183.322     0.951513    
1  33 31  284.844    190.437     0.981591    
1  33 32  198.05     78.0354     0.982679    
1  33 33  96.0389    356.581     0.980753    
1  33 34  183.44     247.837     0.94331     
1  33 35  40.9169    220.69      0.961977    
1  33 36  444.452    115.822     0.988083    
1  33 37  197.048    170.192     0.991081    
1  33 38  45.7756    114.258     0.965815    
1  33 39  67.2721    255.989     0.93514     
1  33 40  168.605    41.398      0.987551    
1  33 41  169.228    39.2314     0.352675    
1  33 42  129.225    199.127     0.928237    
1  33 43  180.71     290.529     0.943874    
1  33 44  361.543    352.857     0.964473    
1  33 45  44.2332    143.7       0.52138     
1  33 46  18.6948    190.523     0.867581    
1  33 47  281.451    204.988     0.919207    
1  33 48  45.9813    294.145     0.980437    
1  33 49  169.655    16.3629     0.731932    
1  33 50  79.8708    86.0358     0.95823     
1  33 51  242.855    203.68      0.535106    
1  33 52  67.4039    177.822     0.646345    
1  33 53  226.949    359.61      0.654983    
1  33 54  65.584     350.394     0.871484    
1  33 55  22.0108    292.949     0.982977    
1  33 56  5.61157    264.052     0.941908    
1  33 57  7.45531    157.605     0.97631     
1  33 58  176.476    152.855     0.930753    
1  33 59  112.67     95.5233     0.96468     
1  33 60  191.111    87.9703     0.781209    
1  33 61  48.9296    145.202     0.886161    
1  33 62  125.259    349.507     0.773235    
1  33 63  97.6183    298.233     0.952137    
1  33 64  42.78      147.049     0.983389    
1  33 65  38.2467    148.411     0.830311    
1  33 66  114.481    185.496     0.981604    
1  33 67  219.765    161.112     0.992967    
1  33 68  184.778    99.6516     0.729796    
1  33 69  69.0785    186.525     0.880153    
1  33 70  301.761    295.172     0.969715    
1  33 71  116.244    57.3582     0.892117    
1  33 72  111.743    330.491     0.905481    
1  33 73  15.6984    123.784     0.562478    
1  33 74  26.7486    357.396     0.974778    
1  33 75  47.5205    70.9606     0.919656    
1  33 76  52.5403    77.4579     0.858173    
1  33 77  78.6174    166.535     0.983223    
1  33 78  214.149    272.381     0.820441    
1  33 79  53.7503    16.6045     0.942373    
1  33 80  11.7023    305.826     0.964845    
1  33 81  145.509    30.5373     0.981699    
1  33 82  172.437    227.244     0.988771    
1  33 83  20.5199    126.844     0.970967    
1  33 84  57.0861    190.867     0.949542    
1  33 85  48.2876    10.1189     0.781453    
1  33 86  52.4449    343.122     0.983227    
1  33 87  27.7946    159.863     0.933866    
1  33 88  228.844    110.009     0.915301    
1  33 89  47.8143    267.312     0.894742    
1  33 90  100.605    250.483     0.816605    
1  33 91  35.501     274.05      0.53227     
1  33 92  145.614    128.299     0.952647    
1  33 93  130.442    203.054     0.944927    
1  33 94  32.3222    53.2174     0.275249    
1  33 95  49.3876    176.135     0.982469    
1  33 96  69.2759    189.852     0.963821    
1  33 97  38.4092    18.9189     0.595623    
1  33 98  6.48749    113.151     0.560386    
1  33 99  67.3487    326.882     0.807753    
1  33 100 41.8       45.6051     0.635445    
1  33 101 13.8509    296.36      0.98149     
1  33 102 65.2401    28.1762     0.564661    
1  33 103 60.48      273.901     0.774976    
1  33 104 6.28572    86.2188     0.814731    
1  33 105 177.665    54.6202     0.878685    
1  33 106 69.6833    277.844     0.764786    
1  33 107 46.702     311.586     0.770797    
1  33 108 111.478    190.344     0.728609    
1  33 109 187.521    340.12      0.968501    
1  33 110 14.6751    64.5564     0.814476    
1  33 111 3.71099    55.1888     0.379088    
1  33 112 47.2584    146.624     0.449872    
1  33 113 9.68542    331.684     0.656244    
1  33 114 46.4981    178.117     0.598317    
1  33 115 11.6498    359.184     0.535821    
1  33 116 25.6563    82.9663     0.492159    
1  33 117 48.5578    3.90437     0.781281    
1  33 118 17.0888    235.435     0.262725    
1  35 0   20.7078    0.00138141  0.0719982   
1  35 1   162.304    75.0638     0.967498    
1  35 2   211.065    166.664     0.582439    
1  35 3   216.26     67.7964     0.977189    
1  35 4   47.6375    347.202     0.64676     
1  35 5   17.3105    116.352     0.113219    
1  35 6   11.6918    166.443     0.962813    
1  35 7   225.769    207.376     0.862574    
1  35 8   160.392    285.197     0.304339    
1  35 9   100.484    60.5759     0.54693     
1  35 10  364.628    93.3607     0.966528    
1  35 11  19.3007    23.0638     0.910798    
1  35 12  4.60601    222.317     0.923475    
1  35 13  192.957    128.276     0.935113    
1  35 14  133.937    8.26728     0.916046    
1  35 15  183.264    213.375     0.876884    
1  35 16  173.955    339.916     0.938631    
1  35 17  110.987    144.341     0.979881    
1  35 18  63.8585    90.3135     0.953421    
1  35 19  143.552    348.367     0.849416    
1  35 20  56.259     41.9977     0.977917    
1  35 21  97.3912    187.901     0.961932    
1  35 22  248.395    125.97      0.958802    
1  35 23  117.547    206.499     0.931848    
1  35 24  163.054    318.367     0.620872    
1  35 25  126.2      281.919     0.969707    
1  35 26  192.958    49.9574     0.903761    
1  35 27  126.739    39.611      0.723966    
1  35 28  163.126    248.001     0.640552    
1  35 29  73.5684    18.9756     0.97744     
1  35 30  400.912    86.143      0.97875     
1  35 31  193.582    130.618     0.94271     
1  35 32  326.325    278.357     0.994571    
1  35 33  412.149    288.528     0.969234    
1  35 34  25.9733    105.08      0.110034    
1  35 35  210.141    354.505     0.972826    
1  35 36  436.573    296.932     0.994253    
1  35 37  290.204    69.3142     0.902659    
1  35 38  267.624    182.875     0.969764    
1  35 39  1.37533    263.32      0.847227    
1  35 40  291.878    99.3691     0.571718    
1  35 41  245.595    267.596     0.971157    
1  35 42  26.3318    264.277     0.923475    
1  35 43  234.29     4.72873     0.952799    
1  35 44  92.4214    300.959     0.966256    
1  35 45  286.362    88.6056     0.955337    
1  35 46  344        220.782     0.950332    
1  35 47  263.859    110.393     0.968643    
1  35 48  111.235    151.761     0.521975    
1  35 49  167.956    87.6773     0.883789    
1  35 50  102.994    206.948     0.966172    
1  35 51  54.5841    77.2839     0.79876     
1  35 52  107.431    158.647     0.979827    
1  35 53  17.8489    287.514     0.930321    
1  35 54  28.7106    62.5364     0.838278    
1  35 55  193.442    193.277     0.927206    
1  35 56  9.14315    302.559     0.863995    
1  35 57  7.63534    51.4736     0.212851    
1  35 58  108.431    161.064     0.990322    
1  35 59  152.533    341.645     0.826393    
1  35 60  127.748    270.006     0.928383    
1  35 61  28.5195    308.825     0.92061     
1  35 62  79.5364    263.205     0.967234    
1  35 63  43.3305    327.028     0.948873    
1  35 64  109.501    344.732     0.953954    
1  35 65  50.4221    345.65      0.689154    
1  35 66  81.2408    274.454     0.508254    
1  35 67  197.349    154.101     0.800232    
1  35 68  220.883    80.3659     0.982659    
1  35 69  55.5744    357.977     0.965577    
1  35 70  91.505     227.596     0.962356    
1  35 71  126.648    38.0476     0.813045    
1  35 72  55.2305    179.961     0.555416    
1  35 73  64.0409    234.092     0.804482    
1  35 74  242.807    318.024     0.899137    
1  35 75  211.174    49.5808     0.908627    
1  35 76  12.7935    226.444     0.890211    
1  35 77  73.6157    14.7768     0.927307    
1  35 78  69.2105    192.345     0.992555    
1  35 79  109.204    59.7704     0.69565     
1  35 80  32.3913    80.9412     0.940897    
1  35 81  90.6363    197.491     0.977689    
1  35 82  72.2481    334.594     0.982481    
1  35 83  100.421    194.14      0.98921     
1  35 84  103.567    217.217     0.705952    
1  35 85  7.11486    329.514     0.974735    
1  35 86  41.9605    9.13801     0.521996    
1  35 87  90.8088    143.334     0.991927    
1  35 88  16.5644    143.397     0.824366    
1  35 89  165.853    311.724     0.987971    
1  35 90  63.9639    177.932     0.959221    
1  35 91  49.7856    86.7939     0.983638    
1  35 92  5.59841    344.081     0.512387    
1  35 93  6.00578    302.517     0.983392    
1  35 94  12.1958    270.256     0.38049     
1  35 95  52.3743    323.609     0.910109    
1  35 96  75.5388    283.633     0.860989    
1  35 97  33.8111    63.0054     0.66085     
1  35 98  51.016     292.837     0.720396    
1  35 99  4.3958     259.989     0.490992    
1  35 100 88.1399    270.121     0.74681     
1  35 101 9.01927    28.6469     0.513557    
1  35 102 28.8892    343.466     0.635819    
1  35 103 14.1647    181.562     0.24295     
1  35 104 15.2332    258.306     0.646973    
1  35 105 1.98019    297.741     0.529712    
1  35 106 47.9908    69.8479     0.718757    
1  35 107 44.0645    334.297     0.93115     
1  35 108 6.46035    149.629     0.350058    
1  35 109 25.3272    166.434     0.635611    
1  35 110 5.67264    331.309     0.648749    
1  35 111 6.48105    339.11      0.17457     
1  35 112 6.79295    158.467     0.325371    
1  35 113 11.6253    36.6114     0.401967    
1  37 0   17.2766    180.001     0.0455294   
1  37 1   42.5516    31.1178     0.989805    
1  37 2   17.1497    323.331     0.976181    
1  37 3   29.7938    254.084     0.927074    
1  37 4   118.173    191.487     0.968473    
1  37 5   117.011    223.614     0.991286    
1  37 6   200.879    21.5189     0.980177    
1  37 7   159.061    17.6304     0.803031    
1  37 8   0.531297   32.969      0.975373    
1  37 9   248.877    82.6016     0.889376    
1  37 10  37.0259    132.141     0.924455    
1  37 11  150.915    21.7315     0.977552    
1  37 12  304.537    347.534     0.959968    
1  37 13  200.145    215.659     0.919364    
1  37 14  40.8768    6.89631     0.909553    
1  37 15  49.6378    348.598     0.80066     
1  37 16  64.4182    210.078     0.982072    
1  37 17  54.7327    123.334     0.972341    
1  37 18  20.7864    250.137     0.988907    
1  37 19  103.783    171.291     0.99014     
1  37 20  209.516    313.37      0.985426    
1  37 21  23.5835    315.886     0.406508    
1  37 22  65.7857    345.407     0.921607    
1  37 23  42.4299    312.917     0.954726    
1  37 24  243.391    210.054     0.927392    
1  37 25  87.7793    129.632     0.979616    
1  37 26  323.933    199.989     0.87567     
1  37 27  203.538    249.709     0.972667    
1  37 28  96.7859    51.9609     0.352104    
1  37 29  418.606    48.4717     0.78415     
1  37 30  213.6      358.479     0.879876    
1  37 31  59.8448    330.331     0.965754    
1  37 32  104.382    57.2532     0.77624     
1  37 33  68.8708    56.8691     0.963482    
1  37 34  385.63     155.276     0.939434    
1  37 35  18.8382    52.1591     0.98724     
1  37 36  132.281    16.9846     0.655819    
1  37 37  3.71551    34.4128     0.930516    
1  37 38  65.4135    248.414     0.960861    
1  37 39  125.286    282.683     0.883803    
1  37 40  233.643    229.047     0.925559    
1  37 41  145.632    343.527     0.904944    
1  37 42  107.035    113.19      0.992085    
1  37 43  129.49     239.02      0.964978    
1  37 44  135.614    58.3878     0.740781    
1  37 45  180.667    68.8261     0.902366    
1  37 46  236.807    50.3056     0.974676    
1  37 47  247.941    257.725     0.727013    
1  37 48  225.14     337.957     0.933379    
1  37 49  22.8337    157.448     0.604454    
1  37 50  109.035    79.1422     0.530015    
1  37 51  175.995    113.175     0.900155    
1  37 52  12.6091    75.7492     0.809857    
1  37 53  134.1      206.946     0.729251    
1  37 54  227.041    198.673     0.96048     
1  37 55  103.427    300.941     0.907763    
1  37 56  91.9694    241.054     0.772241    
1  37 57  98.3852    78.107      0.984561    
1  37 58  250.668    8.85173     0.80816     
1  37 59  3.30313    191.283     0.960429    
1  37 60  201.441    144.179     0.784287    
1  37 61  78.1359    43.4227     0.939452    
1  37 62  21.9411    316.772     0.962254    
1  37 63  154.41     280.1       0.903193    
1  37 64  23.554     246.069     0.826374    
1  37 65  12.7924    337.972     0.935645    
1  37 66  99.8552    250.52      0.942488    
1  37 67  8.14675    191.342     0.931129    
1  37 68  0.82485    338.46      0.456478    
1  37 69  320.299    131.071     0.99457     
1  37 70  133.472    261.227     0.948891    
1  37 71  66.0993    31.9365     0.951462    
1  37 72  150.221    337.585     0.973481    
1  37 73  304.546    66.5909     0.979006    
1  37 74  87.8507    314.964     0.844862    
1  37 75  36.1518    351.126     0.97649     
1  37 76  54.2992    246.471     0.629277    
1  37 77  95.5578    51.7407     0.951273    
1  37 78  52.7721    287.306     0.985069    
1  37 79  131.913    144.552     0.813354    
1  37 80  98.9375    354.755     0.733228    
1  37 81  49.9204    70.8933     0.916201    
1  37 82  184.574    47.8147     0.981986    
1  37 83  85.9838    337.934     0.962144    
1  37 84  33.0879    40.486      0.911726    
1  37 85  18.1038    14.8376     0.957653    
1  37 86  12.6586    228.237     0.859017    
1  37 87  96.2848    130.742     0.962218    
1  37 88  72.9539    323.283     0.844525    
1  37 89  103.11     17.3287     0.841621    
1  37 90  49.9201    304.234     0.9785      
1  37 91  2.48119    217.801     0.481336    
1  37 92  52.4074    179.733     0.957133    
1  37 93  94.7573    13.0323     0.847872    
1  37 94  104.207    358.011     0.929119    
1  37 95  28.3166    270.551     0.815472    
1  37 96  46.4117    320.334     0.922363    
1  37 97  37.2461    11.1388     0.31301     
1  37 98  151.404    336.739     0.928476    
1  37 99  8.40275    182.216     0.478341    
1  37 100 91.274     115.829     0.934852    
1  37 101 2.41229    310.934     0.196426    
1  37 102 19.1274    170.66      0.555203    
1  37 103 3.17338    60.7662     0.609163    
1  37 104 28.2059    313.762     0.924858    
1  37 105 8.16509    70.7276     0.650347    
1  37 106 9.2012     257.595     0.446948    
1  37 107 35.2868    109.373     0.716599    
1  37 108 3.45148    56.9148     0.410107    
1  39 0   251.669    2.69688e-06 1           
1  39 1   123.761    122.241     0.638578    
1  39 2   18.1381    132.763     0.956529    
1  39 3   34.2365    89.137      0.954127    
1  39 4   99.3818    335.782     0.896846    
1  39 5   158.746    81.2177     0.859161    
1  39 6   88.2398    12.4731     0.964587    
1  39 7   155.965    217.05      0.931428    
1  39 8   53.3342    184.353     0.852514    
1  39 9   211.532    244.454     0.994315    
1  39 10  133.664    206.123     0.591669    
1  39 11  44.7426    137.713     0.716576    
1  39 12  129.539    253.954     0.944673    
1  39 13  1.16923    234.703     0.967747    
1  39 14  131.44     163.495     0.978606    
1  39 15  63.6084    156.391     0.868611    
1  39 16  19.6985    170.856     0.968283    
1  39 17  150.12     252.537     0.989333    
1  39 18  30.4648    2.03794     0.990971    
1  39 19  346.179    312.053     0.978821    
1  39 20  86.4576    138.892     0.991962    
1  39 21  1.58857    352.623     0.65728     
1  39 22  19.4268    74.2421     0.437517    
1  39 23  213.716    289.005     0.986511    
1  39 24  3.32445    87.168      0.239395    
1  39 25  116.159    307.714     0.962816    
1  39 26  242.391    12.6268     0.945407    
1  39 27  125.373    337.746     0.983298    
1  39 28  192.65     266.552     0.979473    
1  39 29  165.212    274.962     0.971117    
1  39 30  120.79     338.906     0.964987    
1  39 31  47.3538    106.806     0.381257    
1  39 32  5.00875    263.379     0.988511    
1  39 33  39.7644    320.653     0.974511    
1  39 34  59.5496    65.8183     0.437332    
1  39 35  96.6282    238.41      0.954736    
1  39 36  253.115    330.509     0.936118    
1  39 37  79.7878    249.836     0.553375    
1  39 38  84.6127    208.994     0.756933    
1  39 39  17.0678    101.156     0.399251    
1  39 40  3.89556    31.6486     0.981906    
1  39 41  4.38618    300.047     0.979116    
1  39 42  74.7867    271.454     0.991276    
1  39 43  87.0428    262.013     0.927446    
1  39 44  9.05442    350.677     0.983601    
1  39 45  20.679     79.4034     0.971021    
1  39 46  7.31695    297.137     0.968266    
1  39 47  21.5599    285.363     0.733336    
1  39 48  38.4034    241.243     0.934355    
1  39 49  76.0744    1.7945      0.981836    
1  39 50  81.938     227.482     0.738456    
1  39 51  178.719    357.12      0.707623    
1  39 52  168.193    247.95      0.987262    
1  39 53  0.125938   116.224     0.960363    
1  39 54  15.1843    25.6352     0.901983    
1  39 55  25.6983    11.1862     0.685901    
1  39 56  18.4478    355.506     0.967442    
1  39 57  14.9431    102.857     0.968529    
1  39 58  42.6958    158.312     0.974748    
1  39 59  64.5353    315.718     0.946758    
1  39 60  150.438    47.0227     0.822685    
1  39 61  122.828    24.9708     0.932482    
1  39 62  162.611    238.401     0.979804    
1  39 63  14.9592    238.919     0.967124    
1  39 64  68.7021    339.679     0.960714    
1  39 65  231.528    78.7577     0.909491    
1  39 66  79.5282    133.519     0.920186    
1  39 67  13.5444    126.84      0.988338    
1  39 68  46.6967    237.217     0.953946    
1  39 69  13.5697    167.326     0.698604    
1  39 70  26.9123    78.6042     0.987125    
1  39 71  23.9025    198.377     0.853427    
1  39 72  53.6102    173.823     0.558077    
1  39 73  41.3851    45.8922     0.92859     
1  39 74  28.0781    22.3654     0.71567     
1  39 75  82.1981    178.008     0.96849     
1  39 76  8.15181    168.273     0.924361    
1  39 77  59.6532    184.07      0.824821    
1  39 78  0.664028   17.7638     0.147453    
1  39 79  79.6334    222.251     0.866995    
1  39 80  1.36425    230.754     0.928126    
1  39 81  50.8715    331.969     0.943514    
1  39 82  52.3037    124.418     0.945425    
1  39 83  16.4691    321.198     0.75515     
1  39 84  107.548    242.78      0.862192    
1  39 85  22.7169    287.048     0.692973    
1  39 86  12.9033    180.368     0.795065    
1  39 87  67.52      274.072     0.899829    
1  39 88  3.76833    293.016     0.269947    
1  39 89  65.5726    124.739     0.871975    
1  39 90  40.1062    83.2426     0.764952    
1  39 91  41.4295    173.494     0.95731     
1  39 92  28.0598    358.214     0.637649    
1  39 93  58.359     207.558     0.887925    
1  39 94  60.3922    118.929     0.663115    
1  39 95  44.1592    184.917     0.846184    
1  39 96  11.9533    323.762     0.561501    
1  39 97  19.0782    348.201     0.608969    
1  39 98  4.71496    357.947     0.468308    
1  39 99  10.4565    33.6868     0.427147    
1  39 100 6.19756    202.387     0.370016    
1  39 101 34.2731    268.869     0.580386    
1  39 102 44.397     136.579     0.501766    
1  41 0   168.784    180         1           
1  41 1   64.7119    35.5469     0.984866    
1  41 2   8.18356    69.7423     0.976804    
1  41 3   139.294    305.348     0.986435    
1  41 4   77.5549    113.398     0.382923    
1  41 5   71.7814    303.791     0.812267    
1  41 6   256.601    68.8898     0.926284    
1  41 7   175.17     9.95713     0.988343    
1  41 8   8.22464    104.605     0.986674    
1  41 9   122.956    314.915     0.947141    
1  41 10  89.841     81.7342     0.991757    
1  41 11  148.959    27.3265     0.967459    
1  41 12  142.899    109.402     0.981267    
1  41 13  106.08     257.597     0.975541    
1  41 14  110.896    338.155     0.988667    
1  41 15  101.506    41.1328     0.959233    
1  41 16  50.9776    211.791     0.984955    
1  41 17  294.387    38.2996     0.968899    
1  41 18  146.674    181.354     0.92999     
1  41 19  235.437    345.292     0.988569    
1  41 20  58.172     80.7935     0.909887    
1  41 21  9.90409    191.204     0.985421    
1  41 22  99.6923    40.2362     0.722553    
1  41 23  68.4396    255.164     0.97493     
1  41 24  120.784    207.226     0.937439    
1  41 25  12.1647    68.3773     0.974538    
1  41 26  0.0928873  132.613     0.679714    
1  41 27  5.41391    177.07      0.800504    
1  41 28  32.3936    353.859     0.979458    
1  41 29  35.0821    123.389     0.939465    
1  41 30  50.6414    328.454     0.97031     
1  41 31  79.8124    60.336      0.784034    
1  41 32  50.6143    269.598     0.660023    
1  41 33  112.57     74.4437     0.977057    
1  41 34  60.2589    146.89      0.941675    
1  41 35  66.0908    266.489     0.983032    
1  41 36  123.662    127.946     0.917639    
1  41 37  10.7715    302.236     0.151395    
1  41 38  159.24     334.454     0.98546     
1  41 39  53.1718    299.482     0.875642    
1  41 40  211.534    216.169     0.989479    
1  41 41  74.471     83.791      0.961427    
1  41 42  160.246    25.6939     0.759464    
1  41 43  160.054    199.876     0.909472    
1  41 44  77.5035    75.0626     0.465601    
1  41 45  32.2888    269.782     0.908296    
1  41 46  159.484    7.66453     0.832444    
1  41 47  115.315    138.059     0.921918    
1  41 48  51.6053    66.3281     0.853679    
1  41 49  28.2231    234.47      0.808168    
1  41 50  23.7046    231.369     0.211471    
1  41 51  20.4902    183.251     0.213521    
1  41 52  38.736     179.879     0.965993    
1  41 53  68.6441    212.077     0.877931    
1  41 54  54.7586    143.665     0.744153    
1  41 55  147.469    10.7807     0.922595    
1  41 56  15.3317    214.18      0.695813    
1  41 57  5.62907    287.586     0.706018    
1  41 58  50.9513    299.883     0.944658    
1  41 59  27.6485    2.82929     0.730672    
1  41 60  110.874    70.0922     0.679058    
1  41 61  151.378    65.9113     0.918838    
1  41 62  91.1208    326.374     0.968742    
1  41 63  23.2253    327.534     0.968148    
1  41 64  78.6259    273.546     0.948739    
1  41 65  3.23353    223.129     0.852986    
1  41 66  98.6346    280.192     0.952301    
1  41 67  21.0621    108.743     0.802945    
1  41 68  81.9746    227.457     0.964045    
1  41 69  7.52092    96.0518     0.612388    
1  41 70  105.875    355.951     0.918228    
1  41 71  22.3026    143.296     0.708048    
1  41 72  32.9126    325.618     0.959216    
1  41 73  89.5195    152.565     0.95069     
1  41 74  52.0465    203.239     0.864027    
1  41 75  31.9624    107.78      0.721139    
1  41 76  2.02907    105.506     0.613722    
1  41 77  43.4774    318.396     0.853234    
1  41 78  41.0946    356.445     0.77202     
1  41 79  89.2871    218.026     0.79065     
1  41 80  10.5784    162.269     0.963956    
1  41 81  3.43467    105.34      0.411909    
1  41 82  113.064    167.319     0.94916     
1  41 83  31.3738    82.0257     0.710449    
1  41 84  50.9484    195.579     0.853957    
1  41 85  57.6877    349.53      0.845373    
1  41 86  7.69136    166.891     0.26076     
1  41 87  9.47294    128.284     0.309829    
1  41 88  29.814     51.7286     0.389574    
1  41 89  8.30783    324.557     0.535482    
1  41 90  1.78732    116.242     0.135009    
1  41 91  1.28167    85.594      0.298708    
1  41 92  25.0818    238.67      0.824091    
1  41 93  20.3531    305.799     0.54544     
1  41 94  24.819     234.447     0.850325    
1  41 95  11.8139    167.709     0.404682    
1  41 96  26.0587    152.265     0.78445     
1  43 0   440.39     180         1           
1  43 1   44.4047    51.2313     0.979325    
1  43 2   86.8728    280.882     0.926368    
1  43 3   85.7392    217.002     0.987086    
1  43 4   4.14674    31.4484     0.917523    
1  43 5   11.3195    48.7044     0.960291    
1  43 6   58.7541    122.105     0.953305    
1  43 7   32.072     176.227     0.735077    
1  43 8   140.986    173.126     0.560626    
1  43 9   94.4862    226.792     0.605958    
1  43 10  23.6076    236.903     0.928817    
1  43 11  49.151     167.196     0.559149    
1  43 12  55.3159    306.893     0.640846    
1  43 13  34.3211    51.888      0.900116    
1  43 14  147.071    0.339032    0.983461    
1  43 15  129.449    289.183     0.966818    
1  43 16  238.282    42.0495     0.978717    
1  43 17  50.5736    100.54      0.742135    
1  43 18  49.1868    13.983      0.977746    
1  43 19  43.5538    251.967     0.989676    
1  43 20  3.1984     239.055     0.948353    
1  43 21  32.6717    34.2106     0.983659    
1  43 22  35.9354    230.622     0.936205    
1  43 23  178.918    249.585     0.947525    
1  43 24  77.0753    39.8598     0.868682    
1  43 25  58.5015    114.846     0.988837    
1  43 26  11.9245    296.406     0.150664    
1  43 27  45.295     152.095     0.934678    
1  43 28  127.517    191.754     0.962914    
1  43 29  1.16151    61.5893     0.253424    
1  43 30  14.7632    309.162     0.320763    
1  43 31  125.165    221.833     0.902246    
1  43 32  119.063    251.298     0.971397    
1  43 33  109.74     175.426     0.936577    
1  43 34  37.2508    239.454     0.711506    
1  43 35  0.610518   197.505     0.881779    
1  43 36  184.774    358.433     0.97011     
1  43 37  130.682    85.9833     0.928961    
1  43 38  91.9093    57.1502     0.956294    
1  43 39  34.2348    205.881     0.959586    
1  43 40  31.2244    285.781     0.653552    
1  43 41  120.21     288.886     0.990114    
1  43 42  3.53992    340.694     0.717141    
1  43 43  152.399    19.4665     0.967468    
1  43 44  29.4207    292.858     0.37414     
1  43 45  80.832     273.653     0.947458    
1  43 46  89.1309    256.623     0.951606    
1  43 47  2.51608    234.703     0.728822    
1  43 48  100.137    279.808     0.867655    
1  43 49  102.027    94.2225     0.834856    
1  43 50  113.445    218.297     0.891918    
1  43 51  6.88868    355.492     0.87511     
1  43 52  108.559    11.2806     0.874561    
1  43 53  45.2144    107.981     0.907638    
1  43 54  21.4968    31.4634     0.829732    
1  43 55  70.6084    26.0587     0.932914    
1  43 56  33.3103    167.143     0.6785      
1  43 57  107.984    140.55      0.974265    
1  43 58  12.3742    25.6296     0.810284    
1  43 59  119.679    16.9194     0.97537     
1  43 60  15.4536    347.653     0.726066    
1  43 61  0.440184   165.047     0.458139    
1  43 62  5.30691    193.071     0.206587    
1  43 63  5.3846     235.053     0.667451    
1  43 64  37.1755    359.444     0.831794    
1  43 65  6.63039    343.091     0.802551    
1  43 66  63.7734    39.3176     0.900167    
1  43 67  121.611    160.904     0.956657    
1  43 68  18.2264    39.2819     0.683603    
1  43 69  22.6319    273.529     0.777943    
1  43 70  83.9858    294.871     0.864689    
1  43 71  4.8312     352.872     0.473233    
1  43 72  2.35487    272.806     0.722439    
1  43 73  57.2077    263.136     0.705417    
1  43 74  0.637715   231.536     0.0705541   
1  43 75  21.3423    14.3165     0.795831    
1  43 76  14.2585    231.007     0.75599     
1  43 77  39.6766    194.518     0.927658    
1  43 78  14.0876    357.601     0.445877    
1  43 79  10.2857    348.237     0.401451    
1  43 80  11.6587    205.395     0.508021    
1  43 81  9.45703    54.3551     0.700211    
1  43 82  6.30259    273.845     0.512063    
1  43 83  7.17512    101.87      0.626585    
1  43 84  34.2749    35.5306     0.569783    
1  43 85  4.37538    223.135     0.163314    
1  43 86  41.2437    110.33      0.657165    
1  43 87  11.8389    276.427     0.622928    
1  43 88  19.4791    4.39125     0.394544    
1  43 89  7.77184    236.532     0.275881    
1  45 0   87.9509    180         1           
1  45 1   124.846    349.801     0.808587    
1  45 2   7.40059    187.148     0.979305    
1  45 3   32.3866    267.456     0.941919    
1  45 4   0.990784   163.131     0.461951    
1  45 5   133.957    142.074     0.904045    
1  45 6   77.3906    306.333     0.983668    
1  45 7   1.20878    211.634     0.984041    
1  45 8   41.5177    9.61623     0.549843    
1  45 9   82.0506    209.374     0.962697    
1  45 10  53.4754    247.574     0.518828    
1  45 11  2.67346    314.693     0.216359    
1  45 12  16.7854    314.015     0.818068    
1  45 13  75.1368    345.528     0.778991    
1  45 14  8.09058    331.36      0.983111    
1  45 15  53.9478    349.603     0.877816    
1  45 16  34.5093    251.258     0.508708    
1  45 17  93.5002    192.289     0.838425    
1  45 18  56.6259    22.1467     0.73644     
1  45 19  124.158    3.63576     0.780581    
1  45 20  36.8741    113.393     0.352583    
1  45 21  197.268    136.977     0.981401    
1  45 22  121.602    297.066     0.848173    
1  45 23  36.646     3.04425     0.338111    
1  45 24  23.1632    159.531     0.926905    
1  45 25  84.2949    135.426     0.933822    
1  45 26  107.479    257.033     0.803267    
1  45 27  17.9026    117.266     0.969826    
1  45 28  28.4092    356.304     0.967422    
1  45 29  43.6373    323.285     0.808097    
1  45 30  4.50723    209.123     0.398151    
1  45 31  78.3212    346.45      0.977063    
1  45 32  83.577     351.468     0.892595    
1  45 33  57.0865    114.64      0.921583    
1  45 34  35.1217    28.41       0.952962    
1  45 35  13.1722    153.209     0.806519    
1  45 36  25.2576    122.387     0.611485    
1  45 37  12.423     91.871      0.346689    
1  45 38  6.83072    284.703     0.921965    
1  45 39  150.826    158.291     0.971254    
1  45 40  65.1265    261.884     0.824537    
1  45 41  45.3937    290.428     0.927712    
1  45 42  133.361    78.6173     0.919942    
1  45 43  11.7875    91.4355     0.622003    
1  45 44  58.6118    201.544     0.80847     
1  45 45  0.596907   177.106     0.868428    
1  45 46  116.202    329.634     0.881125    
1  45 47  3.70544    146.463     0.891612    
1  45 48  18.6508    147.663     0.782843    
1  45 49  64.3732    174.979     0.986826    
1  45 50  76.8163    71.2115     0.879394    
1  45 51  68.26      225.941     0.934338    
1  45 52  67.0649    342.284     0.788394    
1  45 53  12.6962    282.982     0.832659    
1  45 54  78.264     184.634     0.917783    
1  45 55  4.07973    184.39      0.802062    
1  45 56  46.5896    286.624     0.844227    
1  45 57  34.7517    345.955     0.82586     
1  45 58  4.80707    216.471     0.869052    
1  45 59  14.1633    348.153     0.916774    
1  45 60  108.372    141.512     0.928199    
1  45 61  31.7886    76.8208     0.769573    
1  45 62  32.4515    27.05       0.564873    
1  45 63  60.5116    206.638     0.821097    
1  45 64  34.9111    80.7831     0.666012    
1  45 65  0.355593   34.6669     0.764726    
1  45 66  38.3854    116.658     0.628554    
1  45 67  16.8002    354.623     0.25816     
1  45 68  17.8388    312.324     0.688638    
1  45 69  8.99449    190.39      0.716766    
1  45 70  107.677    253.636     0.911538    
1  45 71  21.9889    269.71      0.641916    
1  45 72  19.3606    147.127     0.864464    
1  45 73  1.47361    33.7316     0.213057    
1  45 74  23.6612    276.144     0.787601    
1  45 75  11.0026    333.484     0.644257    
1  45 76  12.7207    67.9837     0.514284    
1  45 77  0.928185   44.0842     0.521745    
1  45 78  20.0628    50.1563     0.520075    
1  45 79  3.86217    238.479     0.0673982   
1  45 80  14.5886    333.271     0.649029    
1  47 0   217.696    2.49216e-05 1           
1  47 1   118.344    106.063     0.891391    
1  47 2   128.955    85.6202     0.912136    
1  47 3   2.85726    75.3674     0.939264    
1  47 4   135.287    357.947     0.969322    
1  47 5   1.11911    157.682     0.807159    
1  47 6   34.0571    299.284     0.594       
1  47 7   68.3992    2.50777     0.838078    
1  47 8   100.199    264.322     0.90231     
1  47 9   23.2692    348.363     0.867632    
1  47 10  18.1621    155.827     0.884771    
1  47 11  34.3881    100.678     0.881185    
1  47 12  127.326    306.012     0.802168    
1  47 13  1.54388    247.247     0.861832    
1  47 14  54.0389    188.788     0.951238    
1  47 15  114.612    117.408     0.925148    
1  47 16  33.1296    342.271     0.914562    
1  47 17  8.3919     155.845     0.957733    
1  47 18  17.926     342.994     0.965941    
1  47 19  19.5053    123.609     0.702127    
1  47 20  199.755    259.201     0.986624    
1  47 21  30.681     353.77      0.980494    
1  47 22  158.7      205.472     0.922453    
1  47 23  17.2745    72.0669     0.967851    
1  47 24  15.8231    39.6855     0.829244    
1  47 25  104.904    318.442     0.989206    
1  47 26  80.8574    294.194     0.962535    
1  47 27  43.3907    50.5621     0.79499     
1  47 28  52.1597    116.089     0.934942    
1  47 29  104.435    116.659     0.929484    
1  47 30  104.928    288.966     0.911969    
1  47 31  40.7543    159.888     0.941809    
1  47 32  36.2251    185.877     0.741031    
1  47 33  56.1481    167.599     0.769584    
1  47 34  78.256     51.3906     0.929926    
1  47 35  1.79234    278.925     0.222475    
1  47 36  66.7889    218.087     0.730436    
1  47 37  87.8458    353.293     0.942136    
1  47 38  34.3292    51.0995     0.88143     
1  47 39  8.12479    118.17      0.949938    
1  47 40  133.286    197.261     0.988356    
1  47 41  182.066    203.804     0.948533    
1  47 42  4.68588    96.4993     0.960702    
1  47 43  14.6298    135.218     0.772298    
1  47 44  72.2843    261.635     0.912938    
1  47 45  24.3089    233.894     0.937059    
1  47 46  10.1234    133.384     0.784445    
1  47 47  29.7116    48.7938     0.380418    
1  47 48  30.3489    91.2917     0.760464    
1  47 49  9.4149     125.387     0.647341    
1  47 50  20.6061    2.04487     0.83964     
1  47 51  0.0572319  144.829     0.794829    
1  47 52  20.896     326.186     0.503606    
1  47 53  15.2769    211.825     0.337053    
1  47 54  20.1577    5.18736     0.498591    
1  47 55  21.4232    123.603     0.540259    
1  47 56  21.9193    92.7766     0.681554    
1  47 57  52.1686    39.7491     0.851915    
1  47 58  119.993    304.574     0.919526    
1  47 59  82.1165    91.0063     0.781336    
1  47 60  11.4125    146.639     0.417762    
1  47 61  7.63599    160.221     0.596272    
1  47 62  72.4538    320.62      0.835767    
1  47 63  48.7722    112.146     0.882482    
1  47 64  26.1964    50.3399     0.81185     
1  47 65  15.7815    264.649     0.527016    
1  47 66  24.6141    119.892     0.913163    
1  47 67  0.426507   28.8941     0.268891    
1  47 68  18.6966    302.622     0.396821    
1  47 69  22.2926    307.998     0.549281    
1  47 70  43.2141    25.2482     0.784538    
1  47 71  7.60137    10.5833     0.293335    
1  49 0   98.6131    360         0.782142    
1  49 1   102.019    179.297     0.963604    
1  49 2   30.3889    198.581     0.789698    
1  49 3   52.0084    75.9405     0.957574    
1  49 4   121.046    62.16       0.914346    
1  49 5   20.7493    186.747     0.942765    
1  49 6   7.55852    78.5185     0.350602    
1  49 7   70.3896    348.148     0.743829    
1  49 8   9.67493    116.209     0.745751    
1  49 9   75.3582    37.8607     0.637408    
1  49 10  42.3899    270.875     0.683228    
1  49 11  80.143     78.1696     0.836894    
1  49 12  121.473    73.2575     0.809375    
1  49 13  20.7152    71.6604     0.896228    
1  49 14  48.4108    187.1       0.90505     
1  49 15  47.5228    124.766     0.88657     
1  49 16  1.64718    183.686     0.898528    
1  49 17  20.0151    337.071     0.864376    
1  49 18  22.9356    41.9621     0.968309    
1  49 19  46.5612    320.583     0.763969    
1  49 20  41.1006    187.641     0.849172    
1  49 21  20.4936    89.0437     0.5542      
1  49 22  217.375    46.3644     0.980326    
1  49 23  3.084      56.9296     0.274264    
1  49 24  3.75911    58.2384     0.918878    
1  49 25  34.4506    22.668      0.904607    
1  49 26  24.0292    155.788     0.56683     
1  49 27  141.107    260.725     0.895182    
1  49 28  174.051    277.049     0.962721    
1  49 29  35.7351    224.261     0.899058    
1  49 30  54.6849    307.805     0.786556    
1  49 31  11.5978    206.227     0.337771    
1  49 32  18.2384    313.38      0.924812    
1  49 33  8.50407    328.752     0.271216    
1  49 34  30.1029    239.057     0.765375    
1  49 35  61.1988    287.574     0.916164    
1  49 36  7.10875    52.2611     0.184287    
1  49 37  11.2322    20.2303     0.395435    
1  49 38  38.6924    262.908     0.91836     
1  49 39  3.16389    18.7882     0.458678    
1  49 40  21.8177    286.029     0.746244    
1  49 41  12.3449    250.091     0.700199    
1  49 42  17.8056    159.069     0.833914    
1  49 43  0.817043   347.237     0.308071    
1  49 44  0.991583   17.7271     0.386868    
1  49 45  57.2205    324.478     0.932309    
1  49 46  51.3107    179.786     0.82104     
1  49 47  17.174     114.241     0.443932    
1  49 48  19.7707    21.2626     0.838183    
1  49 49  8.91503    51.9221     0.289638    
1  49 50  44.7591    72.7866     0.723053    
1  49 51  66.0665    11.792      0.851209    
1  49 52  16.6382    91.3904     0.711734    
1  49 53  76.5749    118.842     0.825512    
1  49 54  120.571    248.61      0.934283    
1  49 55  1.14116    253.911     0.14294     
1  49 56  63.7743    35.6781     0.916564    
1  49 57  53.4644    171.495     0.720882    
1  49 58  10.6026    219.118     0.343283    
1  49 59  8.80289    287.464     0.148349    
1  51 0   101.438    180         0.617805    
1  51 1   11.7583    155.678     0.904998    
1  51 2   7.41755    326.64      0.783233    
1  51 3   67.4846    24.6304     0.67263     
1  51 4   36.9101    140.965     0.628288    
1  51 5   11.6901    149.459     0.822784    
1  51 6   132.259    347.686     0.965909    
1  51 7   12.942     190.196     0.372749    
1  51 8   9.4251     111.721     0.547544    
1  51 9   15.2105    85.3488     0.924128    
1  51 10  46.6115    159.034     0.881764    
1  51 11  63.0202    236.246     0.660621    
1  51 12  9.76269    14.5286     0.500196    
1  51 13  46.6364    245.782     0.910513    
1  51 14  22.0142    41.2978     0.719974    
1  51 15  23.3423    194.605     0.83732     
1  51 16  6.82847    192.864     0.356996    
1  51 17  22.091     20.8398     0.606097    
1  51 18  37.5758    123.72      0.653782    
1  51 19  26.9848    213.232     0.582501    
1  51 20  58.5459    2.40661     0.824091    
1  51 21  12.315     214.4       0.655183    
1  51 22  40.422     149.587     0.881769    
1  51 23  16.1252    241.148     0.503797    
1  51 24  3.19958    35.4303     0.612715    
1  51 25  31.0579    246.322     0.596065    
1  51 26  10.1189    43.787      0.899832    
1  51 27  16.0424    271.517     0.70022     
1  51 28  18.4061    78.4581     0.418565    
1  51 29  17.6435    184.191     0.671222    
1  51 30  16.7494    138.662     0.499212    
1  51 31  8.68421    55.6216     0.271905    
1  51 32  35.8965    287.214     0.683892    
1  51 33  44.5565    145.963     0.639432    
1  51 34  34.6639    280.196     0.811955    
1  51 35  15.8371    10.4516     0.27569     
1  51 36  12.9461    133.339     0.808486    
1  51 37  19.3469    245.639     0.649349    
1  51 38  4.62671    333.361     0.685157    
1  51 39  4.95639    206.629     0.571188    
1  51 40  13.8857    197.472     0.378486    
1  51 41  23.7845    9.008       0.3469      
1  51 42  13.4852    164.876     0.341473    
1  51 43  35.8484    30.8736     0.526983    
1  53 0   88.9651    8.65142e-06 0.894136    
1  53 1   19.7115    179.155     0.312236    
1  53 2   1.94677    198.538     0.312009    
1  53 3   20.9749    3.26973     0.732877    
1  53 4   11.6929    19.9671     0.715185    
1  53 5   3.22688    43.4597     0.617062    
1  53 6   6.22699    334.764     0.670187    
1  53 7   7.10194    96.7741     0.386123    
1  53 8   36.1874    22.3735     0.473884    
1  53 9   19.0792    254.94      0.665595    
1  53 10  6.5333     21.0749     0.818897    
1  53 11  0.72281    12.0864     0.426451    
1  53 12  0.669141   120.763     0.332389    
1  53 13  2.48807    277.974     0.296446    
1  53 14  31.7142    16.622      0.613639    
2  0  0   1764.09    4.24972e-05 0.053291    
2  0  1   346.58     270         0.98749     
2  0  2   ?          ?           ?           
2  0  3   289.435    90          1           
2  0  4   4590.48    180         1           
2  0  5   940.099    90          1           
2  0  6   289.195    180         1           
2  0  7   192.076    90          1           
2  0  8   808.436    5.65245e-05 0.423813    
2  0  9   1911.33    270         0.998512    
2  0  10  548.204    180         0.296949    
2  0  11  2627.73    90          1           
2  0  12  1167.76    2.64142e-05 0.664199    
2  0  13  2401.12    270         0.999331    
2  0  14  48.6382    180         1           
2  0  15  654.343    89.9999     0.92335     
2  0  16  782.086    180         1           
2  0  17  612.701    270         0.999888    
2  0  18  919.953    360         0.999999    
2  0  19  100.751    90.0001     0.0767688   
2  0  20  210.484    360         1           
2  0  21  912.44     270         0.202919    
2  0  22  389.775    180         1           
2  0  23  1172.65    90          1           
2  0  24  681.093    8.53032e-06 1           
2  0  25  482.916    90          1           
2  0  26  394.435    0           1           
2  0  27  330.608    90          0.999997    
2  0  28  313.271    180         1           
2  0  29  526.787    270         1           
2  0  30  482.458    360         0.994501    
2  0  31  575.919    90          1           
2  0  32  916.454    1.24728e-05 0.999845    
2  0  33  265.223    270         1           
2  0  34  1802.99    360         0.463905    
2  0  35  490.504    90          0.0891385   
2  0  36  57.6022    0.000220212 0.0529021   
2  0  37  303.454    270         1           
2  0  38  191.417    7.61381e-05 0.221596    
2  0  39  424.869    90          0.894897    
2  0  40  441.831    360         0.883887    
2  0  41  771.502    90          0.996446    
2  0  42  1123.9     180         0.979689    
2  0  43  39.2169    90          0.779988    
2  0  44  495.997    1.20658e-05 0.303005    
2  0  45  409.632    90          0.885837    
2  0  46  388.964    180         0.998557    
2  0  47  167.076    270         0.0217514   
2  0  48  287.77     360         0.652102    
2  0  49  791.787    270         0.23714     
2  0  50  547.699    7.70573e-06 0.439134    
2  0  51  848.452    90          0.934696    
2  0  52  108.794    1.17202e-06 0.999994    
2  0  53  306.282    90          0.936233    
2  0  54  69.4496    1.30354e-05 0.4351      
2  0  55  842.626    90          0.925992    
2  0  56  383.085    180         0.999999    
2  0  57  414.653    90          0.980806    
2  0  58  195.137    1.51036e-06 0.970544    
2  0  59  98.5834    90          0.13422     
2  0  60  758.974    1.25692e-06 0.999759    
2  0  61  98.2374    90          0.958579    
2  0  62  98.8912    180         0.179395    
2  0  63  379.903    270         0.966492    
2  0  64  32.9052    2.08566e-06 0.999242    
2  0  65  1422.22    270         1           
2  0  66  348.242    1.43484e-05 0.643546    
2  0  67  526.671    270         1           
2  0  68  337.031    180         1           
2  0  69  505.42     270         1           
2  0  70  166.625    180         0.200563    
2  0  71  195.564    90          0.182582    
2  0  72  45.363     180         0.22441     
2  0  73  351.914    89.9999     0.389433    
2  0  74  932.819    3.45046e-07 1           
2  0  75  396.617    90          0.369677    
2  0  76  6.5907     1.82128e-06 0.99635     
2  0  77  69.4448    270         0.999999    
2  0  78  1062.24    180         1           
2  0  79  468.134    89.9999     0.705092    
2  0  80  600.326    360         1           
2  0  81  27.0872    270         0.990102    
2  0  82  418.688    0           0.996686    
2  0  83  55.7185    270         1           
2  0  84  152.11     1.40286e-05 0.0484257   
2  0  85  147.401    90          0.180437    
2  0  86  302.518    0           1           
2  0  87  496.315    270         0.960835    
2  0  88  172.957    3.66461e-06 0.999976    
2  0  89  418.665    270         0.177184    
2  0  90  202.891    8.67357e-06 1           
2  0  91  184.1      270         0.997808    
2  0  92  412.784    180         1           
2  0  93  556.253    90          0.994683    
2  0  94  34.2532    8.2194e-06  0.197953    
2  0  95  62.6447    270         0.0624632   
2  0  96  270.903    8.86402e-06 0.999995    
2  0  97  28.8724    89.9999     0.227786    
2  0  98  115.475    180         0.0507907   
2  0  99  87.3365    90          0.973715    
2  0  100 69.8807    180         1           
2  0  101 214.671    270         0.990604    
2  0  102 292.978    360         0.262292    
2  0  103 407.904    270         1           
2  0  104 113.224    180         1           
2  0  105 531.22     270         1           
2  0  106 249.763    8.044e-06   0.317521    
2  0  107 99.1084    90          0.999133    
2  0  108 194.564    180         0.996079    
2  0  109 92.0558    270         1           
2  0  110 375.156    8.64667e-06 0.636741    
2  0  111 84.9617    90.0001     0.147252    
2  0  112 0.937167   180         0.00263787  
2  0  113 29.7596    270         0.999633    
2  0  114 265.096    180         0.578155    
2  0  115 22.4755    90.0004     0.104098    
2  0  116 106.744    180         1           
2  0  117 256.119    270         0.997445    
2  0  118 37.86      360         0.145958    
2  0  119 221.937    270         1           
2  0  120 78.8579    180         0.627273    
2  0  121 53.9155    270         1           
2  0  122 76.1682    8.65373e-06 0.643711    
2  0  123 86.2812    90          0.308229    
2  0  124 28.6466    180         0.066453    
2  0  125 242.391    90          1           
2  0  126 4.27334    180         0.00996475  
2  0  127 189.753    90          0.987618    
2  0  128 57.4706    360         0.999767    
2  0  129 98.0789    270         1           
2  0  130 5.04033    180         0.634633    
2  0  131 96.2636    90.0001     0.552761    
2  0  132 10.8206    360         0.532454    
2  0  133 125.254    270         0.999685    
2  0  134 2.56051    180         0.064019    
2  0  135 132.664    90          0.486911    
2  0  136 206.592    180         0.999532    
2  0  137 79.4815    270         0.978225    
2  0  138 54.4078    180         0.983761    
2  0  139 11.3032    270         0.143185    
2  0  140 25.2462    180         0.563543    
2  0  141 9.15062    270         0.486907    
2  0  142 14.8266    8.65142e-06 0.249464    
2  0  143 24.1872    90          0.945629    
2  0  144 82.6842    180         0.327055    
2  0  145 22.3694    270         0.231326    
2  0  146 39.9689    180         0.458119    
2  0  147 35.9639    270         0.209271    
2  0  148 10.0063    8.65142e-06 0.0566004   
2  0  149 24.6061    89.9999     0.230557    
2  0  150 38.3465    180         0.283463    
2  0  151 8.03313    270         0.0290152   
2  2  0   3070.59    180         1           
2  2  1   2076.31    29.8337     0.97496     
2  2  2   389.717    63.4522     0.982917    
2  2  3   971.497    16.1246     0.975129    
2  2  4   712.253    49.7673     0.995239    
2  2  5   3012.09    321.831     0.946699    
2  2  6   224.238    309.669     0.960011    
2  2  7   932.029    13.2108     0.98548     
2  2  8   381.153    117.68      0.986061    
2  2  9   2162.44    337.844     0.97474     
2  2  10  463.225    115.77      0.957424    
2  2  11  292.132    299.675     0.758559    
2  2  12  434.145    262.296     0.972871    
2  2  13  212.605    338.364     0.984245    
2  2  14  676.246    78.5088     0.953929    
2  2  15  48.7422    335.064     0.847249    
2  2  16  849.739    334.774     0.974925    
2  2  17  121.899    16.3568     0.986876    
2  2  18  1039.74    244.122     0.992866    
2  2  19  430.054    150.103     0.960386    
2  2  20  246.439    44.9024     0.360775    
2  2  21  295.424    296.656     0.927445    
2  2  22  320.917    210.231     0.941647    
2  2  23  815.318    15.0819     0.889082    
2  2  24  551.036    152.902     0.95643     
2  2  25  276.437    142.607     0.859608    
2  2  26  289.809    286.205     0.989795    
2  2  27  420.645    1.4812      0.995161    
2  2  28  795.195    246.19      0.996486    
2  2  29  308.7      155.399     0.983142    
2  2  30  717.755    184.281     0.963161    
2  2  31  240.681    279.11      0.938892    
2  2  32  42.8706    141.698     0.974651    
2  2  33  1101.72    156.179     0.966571    
2  2  34  68.3218    313.536     0.942307    
2  2  35  499.652    133.917     0.646395    
2  2  36  348.273    176.457     0.948112    
2  2  37  267.163    347.593     0.896647    
2  2  38  337.711    36.7144     0.976848    
2  2  39  471.256    296.215     0.954457    
2  2  40  28.9025    346.815     0.930021    
2  2  41  734.219    139.523     0.908081    
2  2  42  177.52     48.842      0.836305    
2  2  43  103.268    136.283     0.223484    
2  2  44  548.438    11.5145     0.977609    
2  2  45  487.334    171.988     0.973231    
2  2  46  1934       325.62      0.986009    
2  2  47  731.902    205.834     0.986706    
2  2  48  172.336    61.8217     0.976275    
2  2  49  81.8464    286.376     0.966418    
2  2  50  86.1205    317.599     0.134958    
2  2  51  64.1686    205.385     0.913668    
2  2  52  90.8936    111.679     0.589482    
2  2  53  711.35     356.446     0.921024    
2  2  54  6.7554     14.5867     0.814827    
2  2  55  111.336    243.198     0.992552    
2  2  56  452.715    96.8591     0.985019    
2  2  57  289.837    39.5852     0.96681     
2  2  58  297.586    233.207     0.968391    
2  2  59  1141.62    259.311     0.97284     
2  2  60  127.993    179.948     0.911217    
2  2  61  205.527    41.3472     0.956335    
2  2  62  356.439    196.024     0.93882     
2  2  63  242.6      309.536     0.928134    
2  2  64  399.563    40.1724     0.844259    
2  2  65  523.677    73.3658     0.923155    
2  2  66  62.2267    168.912     0.661879    
2  2  67  156.277    146.452     0.997698    
2  2  68  596.383    47.0396     0.992743    
2  2  69  473.969    66.8822     0.970172    
2  2  70  198.658    331.12      0.530227    
2  2  71  134.872    244.699     0.906446    
2  2  72  302.816    242.177     0.977521    
2  2  73  438.553    107.543     0.865531    
2  2  74  377.728    158.882     0.964838    
2  2  75  388.372    265.635     0.907645    
2  2  76  260.084    247.57      0.137953    
2  2  77  758.389    6.94955     0.971612    
2  2  78  288        61.7819     0.81895     
2  2  79  580.251    23.0569     0.592361    
2  2  80  200.258    34.115      0.621616    
2  2  81  170.628    151.267     0.948613    
2  2  82  54.2658    57.9279     0.662332    
2  2  83  310.022    155.708     0.352296    
2  2  84  272.008    356.946     0.961208    
2  2  85  198.219    318.821     0.51181     
2  2  86  241.839    11.9928     0.912646    
2  2  87  437.176    330.975     0.995524    
2  2  88  93.992     180.597     0.981926    
2  2  89  104.795    242.698     0.982711    
2  2  90  177.895    169.062     0.962507    
2  2  91  148.859    7.79475     0.968302    
2  2  92  152.035    51.4301     0.223022    
2  2  93  185.914    148.595     0.966322    
2  2  94  100.564    263.274     0.21603     
2  2  95  192.909    131.506     0.883857    
2  2  96  98.6487    214.634     0.348093    
2  2  97  35.2169    341.138     0.194731    
2  2  98  173.521    338.94      0.920866    
2  2  99  114.95     305.085     0.962937    
2  2  100 33.1434    325.695     0.984214    
2  2  101 203.317    197.509     0.993432    
2  2  102 527.824    124.438     0.981545    
2  2  103 116.87     73.3478     0.980901    
2  2  104 64.874     146.542     0.788095    
2  2  105 38.9178    62.2913     0.114854    
2  2  106 26.4173    273.507     0.97651     
2  2  107 33.4539    320.84      0.907788    
2  2  108 14.2254    356.729     0.940704    
2  2  109 297.226    87.7287     0.95528     
2  2  110 331.342    304.785     0.992       
2  2  111 118.36     340.19      0.753132    
2  2  112 243.631    62.3706     0.930862    
2  2  113 56.458     306.353     0.862644    
2  2  114 114.79     315.504     0.798637    
2  2  115 294.807    113.955     0.976481    
2  2  116 6.08549    321.376     0.347161    
2  2  117 111.078    140.006     0.981898    
2  2  118 62.5117    197.505     0.920309    
2  2  119 143.512    113.849     0.97551     
2  2  120 251.069    41.3213     0.978218    
2  2  121 153.284    183.098     0.988447    
2  2  122 49.9199    262.883     0.522899    
2  2  123 221.967    90.2969     0.93962     
2  2  124 75.9495    22.1083     0.599408    
2  2  125 52.3501    133.172     0.662569    
2  2  126 57.9413    288.788     0.948465    
2  2  127 140.071    173.746     0.940254    
2  2  128 147.766    134.518     0.57552     
2  2  129 92.4929    218.763     0.940285    
2  2  130 35.4024    96.2562     0.957797    
2  2  131 4.47738    200.094     0.73678     
2  2  132 9.97471    320.56      0.608505    
2  2  133 7.22586    290.04      0.0828259   
2  2  134 7.04655    68.8199     0.383384    
2  2  135 9.33268    167.57      0.691524    
2  2  136 15.5846    150.452     0.339549    
2  2  137 79.4818    166.835     0.903264    
2  2  138 76.05      37.8238     0.945518    
2  2  139 9.87465    276.203     0.861638    
2  2  140 3.88997    180.221     0.773258    
2  2  141 146.393    0.645866    0.954422    
2  2  142 15.7101    10.4564     0.582871    
2  2  143 17.2884    309.489     0.254421    
2  2  144 12.0632    313.519     0.374338    
2  2  145 30.4226    189.169     0.50066     
2  2  146 8.11491    17.8642     0.562241    
2  2  147 25.5231    31.7217     0.318422    
2  2  148 16.301     288.545     0.823678    
2  2  149 36.2314    244.529     0.847247    
2  2  150 95.3724    100.865     0.526912    
2  2  151 6.73776    120.731     0.29473     
2  4  0   864.382    4.20291e-05 0.691671    
2  4  1   114.391    48.1073     0.948054    
2  4  2   723.414    80.7135     0.979608    
2  4  3   103.364    327.514     0.874091    
2  4  4   864.284    70.6604     0.974773    
2  4  5   425.983    241.612     0.935958    
2  4  6   1485.05    121.36      0.966865    
2  4  7   1708.94    229.182     0.964091    
2  4  8   435.74     286.803     0.979395    
2  4  9   924.722    196.082     0.965775    
2  4  10  754.292    358.297     0.986467    
2  4  11  252.728    37.4108     0.750107    
2  4  12  367.231    73.2306     0.994587    
2  4  13  514.152    97.028      0.989991    
2  4  14  1650.94    324.379     0.991218    
2  4  15  641.762    1.48071     0.935002    
2  4  16  626.318    110.376     0.988198    
2  4  17  1040.7     354.028     0.976094    
2  4  18  382.906    125.666     0.993986    
2  4  19  120.271    172.975     0.912311    
2  4  20  591.148    347.907     0.991808    
2  4  21  404.751    30.9929     0.982504    
2  4  22  458.511    57.042      0.99029     
2  4  23  7.92569    46.7524     0.954725    
2  4  24  351.212    128.39      0.985979    
2  4  25  1061.19    4.66022     0.980447    
2  4  26  540.569    308.783     0.983811    
2  4  27  223.08     245.944     0.896799    
2  4  28  222.98     267.759     0.949679    
2  4  29  170.485    243.368     0.992075    
2  4  30  12.5669    105.146     0.0903505   
2  4  31  507.807    211.175     0.715031    
2  4  32  86.6135    100.715     0.988305    
2  4  33  36.5222    293.201     0.97003     
2  4  34  221.386    323.553     0.979604    
2  4  35  152.298    153.077     0.991341    
2  4  36  209.526    217.492     0.882165    
2  4  37  645.168    45.781      0.970079    
2  4  38  333.531    292.149     0.97848     
2  4  39  73.7252    107.406     0.887577    
2  4  40  243.36     344.273     0.947044    
2  4  41  70.0661    15.0001     0.843315    
2  4  42  251.876    233.908     0.942191    
2  4  43  716.409    116.566     0.978715    
2  4  44  49.1645    114.596     0.969328    
2  4  45  287.801    167.03      0.885441    
2  4  46  564.231    226.878     0.960301    
2  4  47  487.372    286.53      0.975142    
2  4  48  62.6409    181.97      0.930939    
2  4  49  280.418    141.492     0.975351    
2  4  50  59.9356    55.6946     0.978731    
2  4  51  125.877    81.6756     0.993702    
2  4  52  730.381    242.53      0.956327    
2  4  53  337.262    163.348     0.297431    
2  4  54  257.76     93.5682     0.753769    
2  4  55  247.667    211.783     0.990889    
2  4  56  330.065    29.1575     0.994407    
2  4  57  519.135    100.49      0.971718    
2  4  58  238.709    160.448     0.905049    
2  4  59  391.957    322.414     0.939398    
2  4  60  316.177    45.2231     0.992446    
2  4  61  188.659    140.951     0.662063    
2  4  62  277.692    39.9901     0.936403    
2  4  63  364.484    306.537     0.994417    
2  4  64  739.12     160.819     0.986386    
2  4  65  251.646    270.339     0.929414    
2  4  66  39.1117    62.0811     0.952382    
2  4  67  272.474    155.699     0.980756    
2  4  68  38.4229    265.117     0.984043    
2  4  69  157.467    299.628     0.882309    
2  4  70  442.817    250.045     0.849132    
2  4  71  241.907    74.5054     0.996893    
2  4  72  315.075    136.29      0.917194    
2  4  73  143.616    136.739     0.983429    
2  4  74  16.5663    180.205     0.979109    
2  4  75  717.079    170.43      0.922606    
2  4  76  410.564    81.9459     0.813382    
2  4  77  375.814    163.368     0.832863    
2  4  78  127.054    64.1286     0.0565123   
2  4  79  604.54     158.463     0.552108    
2  4  80  219.049    269.96      0.970273    
2  4  81  227.086    24.6296     0.965399    
2  4  82  899.85     180.232     0.950458    
2  4  83  757.099    337.28      0.99118     
2  4  84  307.898    59.8071     0.468221    
2  4  85  20.9571    357.511     0.982684    
2  4  86  1091.52    33.1263     0.992013    
2  4  87  415.506    26.9989     0.989905    
2  4  88  246.664    123.08      0.975098    
2  4  89  109.643    314.374     0.842872    
2  4  90  574.356    27.7135     0.992527    
2  4  91  89.5016    190.528     0.910915    
2  4  92  558.467    297.801     0.983362    
2  4  93  54.0836    253.561     0.837727    
2  4  94  630.764    177.518     0.994895    
2  4  95  415.643    26.316      0.957923    
2  4  96  110.356    244.284     0.989843    
2  4  97  99.7465    226.705     0.972461    
2  4  98  149.467    313.734     0.794074    
2  4  99  213.093    312.182     0.865007    
2  4  100 295.078    239.491     0.883956    
2  4  101 330.336    250.689     0.8418      
2  4  102 190.457    220.893     0.849028    
2  4  103 243.429    176.619     0.986207    
2  4  104 99.2116    216.906     0.990564    
2  4  105 289.679    15.5826     0.965839    
2  4  106 59.0702    222.626     0.934075    
2  4  107 364.245    288.081     0.981539    
2  4  108 159.892    212.552     0.79097     
2  4  109 218.022    325.864     0.814712    
2  4  110 64.5006    150.635     0.975213    
2  4  111 56.5752    257.351     0.964171    
2  4  112 15.0321    50.0544     0.954532    
2  4  113 10.7687    191.409     0.964532    
2  4  114 108.563    107.607     0.944095    
2  4  115 20.6689    33.7152     0.976518    
2  4  116 105.4      100.517     0.976045    
2  4  117 204.941    106.176     0.977726    
2  4  118 2.25009    38.0047     0.95661     
2  4  119 153.598    331.477     0.981553    
2  4  120 131.825    160.827     0.952215    
2  4  121 6.6514     69.4022     0.976795    
2  4  122 62.8859    164.634     0.913171    
2  4  123 48.0706    322.095     0.949731    
2  4  124 11.1006    257.363     0.668752    
2  4  125 89.662     291.501     0.768502    
2  4  126 150.688    185.486     0.861477    
2  4  127 175.123    281.038     0.877328    
2  4  128 66.4377    109.573     0.69338     
2  4  129 47.3361    136.207     0.970529    
2  4  130 142.285    150.904     0.905902    
2  4  131 45.5546    152.608     0.690047    
2  4  132 9.0492     110.718     0.336501    
2  4  133 125.202    351.611     0.909763    
2  4  134 31.0086    299.867     0.452516    
2  4  135 12.2198    116.71      0.594966    
2  4  136 345.088    261.204     0.992086    
2  4  137 93.0775    314.313     0.812222    
2  4  138 57.4222    330.868     0.52745     
2  4  139 37.3202    342.231     0.765707    
2  4  140 16.8945    356.231     0.516953    
2  4  141 16.8202    196.711     0.784176    
2  4  142 10.9766    196.294     0.265845    
2  4  143 26.2581    347.748     0.717227    
2  4  144 33.7025    71.8879     0.661838    
2  4  145 22.9097    199.653     0.609958    
2  4  146 6.34461    328.502     0.623059    
2  4  147 63.4536    178.026     0.648749    
2  4  148 38.587     260.207     0.503135    
2  4  149 21.2637    111.688     0.768984    
2  4  150 13.0085    170.786     0.403452    
2  6  0   185.622    1.97667e-05 1           
2  6  1   572.887    135.555     0.996552    
2  6  2   20.0309    294.551     0.96791     
2  6  3   1054.08    268.565     0.976726    
2  6  4   583.483    195.744     0.989753    
2  6  5   693.127    298.655     0.990038    
2  6  6   1006.96    71.348      0.97623     
2  6  7   1235.55    267.192     0.927129    
2  6  8   285.93     64.0729     0.274546    
2  6  9   81.7574    241.333     0.99296     
2  6  10  219.975    32.1225     0.832183    
2  6  11  610.508    164.421     0.200695    
2  6  12  56.4891    269.812     0.988641    
2  6  13  531.295    3.21276     0.987739    
2  6  14  677.895    178.357     0.991871    
2  6  15  229.869    83.0995     0.962306    
2  6  16  547.003    145.671     0.987536    
2  6  17  317.037    235.212     0.985883    
2  6  18  791.627    256.235     0.996269    
2  6  19  612.995    85.8268     0.987595    
2  6  20  171.079    347.421     0.955224    
2  6  21  3.47429    302.478     0.981298    
2  6  22  125.363    270.317     0.860782    
2  6  23  292.814    251.13      0.972511    
2  6  24  672.303    136.046     0.968253    
2  6  25  740.57     158.193     0.950276    
2  6  26  91.7121    293.432     0.984998    
2  6  27  224.129    171.988     0.979431    
2  6  28  178.246    235.977     0.996374    
2  6  29  236.031    116.95      0.940484    
2  6  30  1113.34    226.076     0.979949    
2  6  31  80.9316    346.394     0.988295    
2  6  32  878.087    311.335     0.972052    
2  6  33  408.167    176.93      0.991573    
2  6  34  657.678    132.75      0.978818    
2  6  35  428.734    316.744     0.986073    
2  6  36  345.997    158.283     0.866911    
2  6  37  417.608    9.87079     0.781469    
2  6  38  651.38     12.6635     0.93854     
2  6  39  7.7506     13.7285     0.92993     
2  6  40  104.759    95.1307     0.986061    
2  6  41  430.326    120.7       0.956333    
2  6  42  108.51     126.932     0.979085    
2  6  43  269.605    340.554     0.962773    
2  6  44  203.927    162.333     0.74866     
2  6  45  51.7215    264.153     0.980801    
2  6  46  402.897    228.004     0.27601     
2  6  47  41.1682    322.231     0.964444    
2  6  48  229.58     198.943     0.791916    
2  6  49  219.018    239.43      0.982907    
2  6  50  199.388    142.537     0.947775    
2  6  51  45.5042    284.317     0.205642    
2  6  52  145.182    268.484     0.961917    
2  6  53  896.353    133.225     0.878665    
2  6  54  107.44     66.5664     0.995271    
2  6  55  130.283    152.233     0.96295     
2  6  56  526.201    95.5898     0.986395    
2  6  57  2019.88    144.739     0.970654    
2  6  58  172.908    307.831     0.992105    
2  6  59  324.566    85.02       0.976591    
2  6  60  693.067    213.878     0.985369    
2  6  61  295.197    61.7653     0.911048    
2  6  62  577.519    309.895     0.976002    
2  6  63  709.299    9.3428      0.612715    
2  6  64  12.5512    101.015     0.754174    
2  6  65  65.1973    267.145     0.84413     
2  6  66  635.815    163.657     0.945588    
2  6  67  333.835    3.04734     0.997308    
2  6  68  252.949    36.0516     0.925157    
2  6  69  523.546    129.824     0.892658    
2  6  70  30.9851    249.794     0.937965    
2  6  71  443.518    71.8977     0.817873    
2  6  72  454.132    133.01      0.965034    
2  6  73  669.059    259.49      0.939384    
2  6  74  87.2055    189.687     0.904805    
2  6  75  301.495    4.019       0.917219    
2  6  76  96.7424    231.529     0.158337    
2  6  77  45.6481    182.659     0.953403    
2  6  78  324.942    176.003     0.976373    
2  6  79  133.682    207.064     0.991322    
2  6  80  476.98     63.2084     0.945152    
2  6  81  105.783    274.442     0.834885    
2  6  82  404.06     133.69      0.924679    
2  6  83  40.07      145.394     0.965367    
2  6  84  159.62     30.2432     0.956962    
2  6  85  218.661    323.598     0.971531    
2  6  86  273.112    277.554     0.955753    
2  6  87  559.273    202.517     0.955331    
2  6  88  14.1272    345.716     0.946162    
2  6  89  114.957    147.276     0.629533    
2  6  90  62.0592    201.388     0.934401    
2  6  91  649.643    201.555     0.971007    
2  6  92  27.7431    252.066     0.957304    
2  6  93  6.42682    272.534     0.960047    
2  6  94  28.1957    97.9571     0.982242    
2  6  95  105.69     118.506     0.984254    
2  6  96  404.801    325.347     0.9694      
2  6  97  90.0026    41.2262     0.977652    
2  6  98  65.0391    259.509     0.953524    
2  6  99  37.1096    148.268     0.910223    
2  6  100 133.373    228.587     0.980326    
2  6  101 437.5      54.3066     0.95694     
2  6  102 148.096    3.77889     0.452456    
2  6  103 60.5087    85.207      0.679268    
2  6  104 0.488167   257.549     0.984838    
2  6  105 42.696     293.979     0.944524    
2  6  106 136.861    76.5371     0.980725    
2  6  107 56.563     254.096     0.988277    
2  6  108 56.438     136.997     0.965529    
2  6  109 104.503    85.7293     0.956977    
2  6  110 118.214    253.114     0.979792    
2  6  111 122.379    203.262     0.973108    
2  6  112 23.0852    212.115     0.704664    
2  6  113 53.6813    50.4635     0.946068    
2  6  114 53.5266    311.181     0.965601    
2  6  115 127.467    35.7829     0.659933    
2  6  116 155.154    51.3987     0.975863    
2  6  117 60.1214    62.4816     0.923838    
2  6  118 35.7683    131.455     0.906225    
2  6  119 37.1187    116.377     0.804316    
2  6  120 136.624    17.5667     0.972003    
2  6  121 112.348    83.9129     0.657944    
2  6  122 27.6481    51.9865     0.859921    
2  6  123 75.8728    241.602     0.956642    
2  6  124 62.1765    66.4543     0.955277    
2  6  125 44.2665    320.228     0.961313    
2  6  126 186.081    332.3       0.741401    
2  6  127 96.39      347.819     0.779849    
2  6  128 271.242    348.513     0.859392    
2  6  129 135.398    198.245     0.822301    
2  6  130 154.653    71.449      0.858129    
2  6  131 21.8203    284.426     0.929131    
2  6  132 2.89691    265.903     0.582908    
2  6  133 26.2822    119.251     0.620823    
2  6  134 34.3785    108.193     0.780704    
2  6  135 71.4481    103.621     0.882134    
2  6  136 20.0838    82.7548     0.225789    
2  6  137 39.3105    110.79      0.93686     
2  6  138 66.6552    311.481     0.956246    
2  6  139 51.348     53.9586     0.665935    
2  6  140 5.76936    96.0242     0.0934869   
2  6  141 51.4519    291.287     0.7591      
2  6  142 27.4162    199.78      0.617561    
2  6  143 142.246    4.16352     0.911601    
2  6  144 36.778     290.798     0.481971    
2  6  145 32.0681    163.066     0.79316     
2  6  146 157.28     125.87      0.940526    
2  6  147 15.6956    284.78      0.335104    
2  6  148 4.23222    270.08      0.304956    
2  6  149 8.69584    285.842     0.119359    
2  6  150 7.63858    187.796     0.647757    
2  8  0   21.1135    360         1           
2  8  1   162.793    276.262     0.971948    
2  8  2   658.934    263.036     0.9516      
2  8  3   123.593    326.038     0.989615    
2  8  4   640.106    178.017     0.991099    
2  8  5   397.803    252.721     0.99408     
2  8  6   251.473    240.715     0.988058    
2  8  7   521.436    13.0512     0.883597    
2  8  8   700.233    301.532     0.993283    
2  8  9   326.433    296.74      0.97696     
2  8  10  30.7217    255.449     0.573986    
2  8  11  93.1304    115.99      0.959223    
2  8  12  74.852     289.108     0.970801    
2  8  13  829.216    341.028     0.992989    
2  8  14  205.924    262.999     0.997515    
2  8  15  108.211    329.205     0.989982    
2  8  16  661.479    145.879     0.964272    
2  8  17  350.803    254.308     0.907786    
2  8  18  65.976     310.658     0.949868    
2  8  19  519.665    202.63      0.980927    
2  8  20  457.014    133.414     0.97852     
2  8  21  229.263    167.387     0.801324    
2  8  22  539.336    56.3385     0.988575    
2  8  23  578.311    187.344     0.90641     
2  8  24  264.962    117.422     0.993931    
2  8  25  353.987    122.761     0.955353    
2  8  26  122.539    149.539     0.754402    
2  8  27  104.856    117.104     0.991947    
2  8  28  979.945    73.306      0.980717    
2  8  29  389.959    327.923     0.899547    
2  8  30  1.34464    175.099     0.936286    
2  8  31  275.448    338.487     0.978394    
2  8  32  54.1577    166.094     0.436094    
2  8  33  227.732    136.135     0.802353    
2  8  34  180.262    327.193     0.965276    
2  8  35  481.892    254.703     0.931911    
2  8  36  113.473    244.891     0.964767    
2  8  37  189.042    113.231     0.955389    
2  8  38  179.541    135.759     0.969341    
2  8  39  200.359    133.965     0.938117    
2  8  40  101.97     303.107     0.898775    
2  8  41  38.3242    328.04      0.971079    
2  8  42  893.484    175.187     0.899801    
2  8  43  161.905    89.9427     0.9661      
2  8  44  298.108    356.975     0.935262    
2  8  45  233.157    150.356     0.953104    
2  8  46  158.956    199.318     0.912009    
2  8  47  610.151    138.783     0.966842    
2  8  48  272.514    201.955     0.98577     
2  8  49  126.042    66.3545     0.940383    
2  8  50  15.3855    182.387     0.95855     
2  8  51  321.763    59.1545     0.955863    
2  8  52  760.551    151.374     0.665187    
2  8  53  290.474    53.4145     0.989871    
2  8  54  132.099    280.784     0.994435    
2  8  55  170.749    99.8324     0.993208    
2  8  56  81.4929    320.7       0.992776    
2  8  57  194.844    300.686     0.932995    
2  8  58  430.658    94.4144     0.984961    
2  8  59  105.761    37.5785     0.73733     
2  8  60  970.224    185.766     0.982375    
2  8  61  565.453    311.474     0.99434     
2  8  62  88.9205    292.962     0.97948     
2  8  63  740.355    287.489     0.99156     
2  8  64  221.25     287.829     0.993022    
2  8  65  437.669    227.463     0.986457    
2  8  66  143.337    60.3885     0.860508    
2  8  67  394.582    349.617     0.75426     
2  8  68  365.711    299.28      0.531005    
2  8  69  267.92     5.3945      0.885609    
2  8  70  279.465    23.105      0.438297    
2  8  71  26.2105    40.3863     0.798978    
2  8  72  134.195    135.957     0.916552    
2  8  73  685.992    49.4035     0.972887    
2  8  74  14.6955    131.004     0.974428    
2  8  75  323.75     195.24      0.908936    
2  8  76  32.3923    243.591     0.991827    
2  8  77  456.051    273.518     0.921797    
2  8  78  616.371    5.62785     0.988726    
2  8  79  217.245    213.604     0.957491    
2  8  80  23.3116    203.551     0.592136    
2  8  81  238.611    264.992     0.949191    
2  8  82  1.83105    227.133     0.920881    
2  8  83  239.804    172.915     0.974553    
2  8  84  264.752    11.5435     0.979723    
2  8  85  129.212    1.34168     0.98165     
2  8  86  134.978    207.4       0.988033    
2  8  87  207.861    95.6856     0.466172    
2  8  88  152.418    104.375     0.963558    
2  8  89  87.6948    157.416     0.956496    
2  8  90  655.514    353.851     0.957498    
2  8  91  539.927    226.372     0.991592    
2  8  92  147.323    105.852     0.803854    
2  8  93  33.8841    3.0091      0.987127    
2  8  94  219.166    202.273     0.839321    
2  8  95  191.038    337.455     0.658995    
2  8  96  131.747    190.451     0.628259    
2  8  97  214.778    140.628     0.905287    
2  8  98  178.707    47.7096     0.95668     
2  8  99  36.0222    20.2815     0.0739568   
2  8  100 173.515    332.482     0.975168    
2  8  101 19.3732    310.432     0.485037    
2  8  102 148.639    26.1112     0.955294    
2  8  103 215.215    155.272     0.993201    
2  8  104 62.5266    24.0547     0.867542    
2  8  105 181.129    80.8089     0.956719    
2  8  106 114.899    216.246     0.990994    
2  8  107 221.383    238.619     0.947412    
2  8  108 91.1102    232.268     0.94761     
2  8  109 41.5223    188.615     0.938911    
2  8  110 0.642805   176.362     0.941721    
2  8  111 17.2263    353.264     0.987903    
2  8  112 112.541    334.958     0.960561    
2  8  113 236.03     144.455     0.989867    
2  8  114 45.9906    106.787     0.377038    
2  8  115 204.535    231.646     0.973819    
2  8  116 206.711    246.139     0.937839    
2  8  117 43.4768    5.75965     0.370537    
2  8  118 51.118     79.0953     0.690897    
2  8  119 101.687    212.55      0.720102    
2  8  120 122.21     233.028     0.939369    
2  8  121 189.136    120.76      0.978529    
2  8  122 134.768    179.224     0.933734    
2  8  123 44.3204    269.17      0.95942     
2  8  124 113.702    23.3066     0.945556    
2  8  125 142.806    241.247     0.908902    
2  8  126 61.8984    49.1042     0.975955    
2  8  127 179.029    0.489865    0.951131    
2  8  128 49.7141    316.544     0.78379     
2  8  129 42.4071    248.239     0.574648    
2  8  130 33.0394    1.8732      0.927711    
2  8  131 77.2815    109.185     0.804858    
2  8  132 10.5198    48.2645     0.44857     
2  8  133 10.6977    190.225     0.863855    
2  8  134 2.36681    101.248     0.978374    
2  8  135 1.28969    223.423     0.970369    
2  8  136 32.1964    136.939     0.960866    
2  8  137 36.3968    50.6908     0.866331    
2  8  138 58.4258    110.145     0.793272    
2  8  139 1.77154    231.151     0.406558    
2  8  140 44.4969    250.925     0.931907    
2  8  141 52.7575    342.844     0.750276    
2  8  142 253.294    180.395     0.96402     
2  8  143 8.17063    301.779     0.852878    
2  8  144 3.88722    342.25      0.104521    
2  8  145 16.8132    139.667     0.495474    
2  8  146 3.9826     271.533     0.217516    
2  8  147 13.2118    156.361     0.635123    
2  8  148 27.3574    148.486     0.389227    
2  8  149 1.45776    353.592     0.389186    
2  10 0   551.388    4.5747e-05  0.992347    
2  10 1   424.741    249.396     0.997551    
2  10 2   218.551    296.118     0.933062    
2  10 3   91.7305    126.518     0.891464    
2  10 4   250.111    18.178      0.820839    
2  10 5   457.985    336.375     0.926556    
2  10 6   759.498    324.435     0.885255    
2  10 7   375.314    116.072     0.997201    
2  10 8   713.575    55.9148     0.993359    
2  10 9   1012.05    6.75715     0.973415    
2  10 10  186.841    265.803     0.992923    
2  10 11  308.962    355.185     0.98816     
2  10 12  910.278    279.873     0.978689    
2  10 13  176.442    124.204     0.995542    
2  10 14  49.6111    315.614     0.932214    
2  10 15  249.327    27.8173     0.987741    
2  10 16  144        91.1134     0.975588    
2  10 17  16.3197    26.0692     0.951748    
2  10 18  164.27     203.289     0.92581     
2  10 19  78.9225    340.708     0.927106    
2  10 20  240.361    212.807     0.954558    
2  10 21  286.097    212.624     0.973413    
2  10 22  348.266    345.09      0.972327    
2  10 23  408.843    17.8185     0.944717    
2  10 24  201.303    1.16072     0.98962     
2  10 25  25.7052    35.4898     0.935353    
2  10 26  209.789    193.866     0.973896    
2  10 27  118.007    56.475      0.980416    
2  10 28  424.026    82.3707     0.881189    
2  10 29  320.006    298.437     0.925713    
2  10 30  8.44926    178.813     0.684529    
2  10 31  206.246    355.114     0.980981    
2  10 32  312.455    165.215     0.933114    
2  10 33  94.2121    254.221     0.947647    
2  10 34  339.845    75.7632     0.947273    
2  10 35  429.291    289.87      0.941201    
2  10 36  954.402    86.2804     0.97488     
2  10 37  584.269    20.1788     0.960751    
2  10 38  698.406    345.417     0.976279    
2  10 39  401.449    145.257     0.763236    
2  10 40  499.138    51.2916     0.654783    
2  10 41  301.467    208.931     0.960197    
2  10 42  331.517    45.1722     0.990699    
2  10 43  264.57     70.0502     0.903965    
2  10 44  374.422    277.409     0.939112    
2  10 45  528.07     121.184     0.965868    
2  10 46  921.927    24.7128     0.957215    
2  10 47  609.776    255.711     0.9743      
2  10 48  464.239    93.3057     0.984399    
2  10 49  19.5628    300.536     0.983862    
2  10 50  749.523    62.278      0.424952    
2  10 51  140.972    138.191     0.968067    
2  10 52  118.296    283.527     0.771828    
2  10 53  101.416    315.177     0.976417    
2  10 54  120.704    99.1499     0.977388    
2  10 55  1.78984    104.302     0.984466    
2  10 56  117.353    285.751     0.989388    
2  10 57  66.4878    81.3559     0.957722    
2  10 58  100.728    205.417     0.96312     
2  10 59  66.1129    308.584     0.98598     
2  10 60  641.683    288.697     0.983016    
2  10 61  8.39823    271.425     0.963934    
2  10 62  587.043    254.199     0.738424    
2  10 63  406.64     359.253     0.99253     
2  10 64  197.417    24.3816     0.910419    
2  10 65  35.3692    153.577     0.990383    
2  10 66  770.048    313.392     0.240163    
2  10 67  181.992    18.8785     0.217649    
2  10 68  391.441    205.85      0.968895    
2  10 69  159.749    55.1153     0.991609    
2  10 70  875.731    319.241     0.973893    
2  10 71  193.903    180.394     0.920755    
2  10 72  501.082    173.39      0.854752    
2  10 73  755.732    15.9515     0.974586    
2  10 74  101.475    339.355     0.975277    
2  10 75  266.472    220.897     0.979492    
2  10 76  987.71     301.712     0.989181    
2  10 77  38.1633    232.143     0.937157    
2  10 78  775.746    214.626     0.967431    
2  10 79  106.328    299.765     0.966447    
2  10 80  247.33     189.819     0.965949    
2  10 81  455.436    122.046     0.977648    
2  10 82  39.7525    32.999      0.664931    
2  10 83  487.943    124.222     0.967518    
2  10 84  220.524    40.1341     0.949996    
2  10 85  78.0737    220.212     0.966304    
2  10 86  493.037    107.769     0.392097    
2  10 87  784.152    37.8321     0.964144    
2  10 88  40.3879    236.322     0.990149    
2  10 89  321.924    70.9322     0.961616    
2  10 90  224.924    191.649     0.980181    
2  10 91  172.198    177.504     0.280599    
2  10 92  398.694    163.531     0.979059    
2  10 93  70.485     238.766     0.876288    
2  10 94  205.565    294.533     0.884012    
2  10 95  225.807    246.478     0.55745     
2  10 96  158.899    259.346     0.961407    
2  10 97  331.523    215.147     0.974509    
2  10 98  193.659    355.102     0.847256    
2  10 99  159.479    33.8545     0.959144    
2  10 100 111.524    52.4486     0.978152    
2  10 101 144.818    13.5366     0.67228     
2  10 102 184.834    293.911     0.980858    
2  10 103 126.787    283.598     0.968659    
2  10 104 2.58248    177.177     0.95792     
2  10 105 101.286    37.6373     0.980162    
2  10 106 126.647    23.78       0.96243     
2  10 107 118.351    351.517     0.981017    
2  10 108 41.2736    134.813     0.898645    
2  10 109 176.872    45.2801     0.986708    
2  10 110 51.9973    99.038      0.864348    
2  10 111 120.018    258.511     0.407492    
2  10 112 150.839    81.7256     0.944261    
2  10 113 60.3734    333.149     0.373601    
2  10 114 324.35     284.47      0.891073    
2  10 115 105.911    84.8129     0.646535    
2  10 116 171.736    308.489     0.985162    
2  10 117 59.5263    6.16668     0.855701    
2  10 118 78.7399    118.518     0.861162    
2  10 119 8.39928    166.55      0.866216    
2  10 120 9.67686    175.977     0.962955    
2  10 121 124.562    317.842     0.980629    
2  10 122 39.926     86.828      0.834873    
2  10 123 1.43639    347.911     0.197878    
2  10 124 17.0617    7.06175     0.443403    
2  10 125 96.2426    119.924     0.983695    
2  10 126 187.357    151.735     0.967856    
2  10 127 100.308    262.313     0.766844    
2  10 128 30.3483    210.222     0.952974    
2  10 129 5.26105    126.809     0.887157    
2  10 130 33.1589    238.733     0.448644    
2  10 131 3.1554     159.027     0.969384    
2  10 132 132.844    309.953     0.946062    
2  10 133 10.7124    152.909     0.969487    
2  10 134 2.75968    327.996     0.134089    
2  10 135 108.427    282.534     0.973047    
2  10 136 0.756682   196.175     0.473501    
2  10 137 20.218     141.006     0.455146    
2  10 138 31.2454    335.375     0.791364    
2  10 139 16.9378    169.216     0.596404    
2  10 140 59.0911    81.5421     0.735453    
2  10 141 43.1974    319.558     0.86325     
2  10 142 14.8451    172.132     0.708346    
2  10 143 9.17617    213.404     0.598543    
2  10 144 119.131    83.2418     0.934119    
2  10 145 79.5181    124.91      0.906411    
2  10 146 24.9213    7.07324     0.437766    
2  10 147 37.5996    356.442     0.752346    
2  10 148 0.65663    138.665     0.107178    
2  12 0   220.53     360         1           
2  12 1   246.899    172.206     0.969287    
2  12 2   166.354    258.587     0.957536    
2  12 3   647.897    75.3619     0.927308    
2  12 4   119.497    219.503     0.988013    
2  12 5   299.772    277.037     0.731508    
2  12 6   786.019    216.634     0.995753    
2  12 7   338.608    216.359     0.953635    
2  12 8   757.242    127.988     0.884287    
2  12 9   408.636    117.061     0.977588    
2  12 10  243.98     264.198     0.989131    
2  12 11  277.049    224.766     0.884766    
2  12 12  25.8163    353.074     0.98149     
2  12 13  425.307    123.353     0.941638    
2  12 14  481.047    44.1336     0.992537    
2  12 15  56.2922    337.185     0.931114    
2  12 16  518.032    358.94      0.87553     
2  12 17  936.171    296.685     0.984168    
2  12 18  624.976    191.302     0.86921     
2  12 19  76.4664    200.377     0.995511    
2  12 20  19.2389    306.724     0.97049     
2  12 21  362.255    20.8668     0.241792    
2  12 22  108.93     341.213     0.979085    
2  12 23  81.7977    107.28      0.961635    
2  12 24  253.874    119.825     0.969297    
2  12 25  300.668    131.139     0.97544     
2  12 26  564.625    98.8412     0.978429    
2  12 27  374.389    80.1703     0.926986    
2  12 28  695.815    6.73614     0.922626    
2  12 29  359.745    306.522     0.974702    
2  12 30  7.73116    130.354     0.95201     
2  12 31  730.025    109.696     0.973963    
2  12 32  388.513    10.2836     0.995741    
2  12 33  55.6998    254.397     0.705271    
2  12 34  777.712    50.0919     0.993359    
2  12 35  346.958    140.18      0.968761    
2  12 36  464.14     229.27      0.96323     
2  12 37  229.751    182.173     0.911582    
2  12 38  281.368    269.001     0.983254    
2  12 39  97.717     298.596     0.966155    
2  12 40  427.393    280.709     0.945221    
2  12 41  46.2913    218.462     0.962921    
2  12 42  392.211    347.345     0.17301     
2  12 43  11.8227    23.2058     0.99353     
2  12 44  529.941    196.507     0.996258    
2  12 45  2.04104    90.5282     0.691866    
2  12 46  45.8499    280.757     0.97216     
2  12 47  66.0178    282.34      0.984439    
2  12 48  201.516    318.652     0.991588    
2  12 49  313.41     345.521     0.858543    
2  12 50  274.757    161.239     0.967371    
2  12 51  339.333    166.652     0.97812     
2  12 52  51.2837    358.499     0.994591    
2  12 53  337.394    209.113     0.964369    
2  12 54  74.6139    209.437     0.981283    
2  12 55  167.532    214.692     0.99009     
2  12 56  59.1198    275.609     0.921643    
2  12 57  266.268    74.4642     0.986977    
2  12 58  609.233    277.692     0.9857      
2  12 59  773.586    191.755     0.699209    
2  12 60  348.834    324.28      0.996544    
2  12 61  335.569    343.219     0.975846    
2  12 62  19.8854    192.848     0.914694    
2  12 63  252.075    347.142     0.935959    
2  12 64  296.887    319.785     0.986031    
2  12 65  133.844    239.64      0.961715    
2  12 66  353.199    193.113     0.836319    
2  12 67  255.132    34.4159     0.951311    
2  12 68  0.693296   40.7589     0.9844      
2  12 69  214.523    133.652     0.971172    
2  12 70  806.675    207.845     0.956505    
2  12 71  445.463    333.938     0.972476    
2  12 72  278.888    213.45      0.9243      
2  12 73  19.9078    256.463     0.980751    
2  12 74  226.962    18.3847     0.993848    
2  12 75  505.526    98.0483     0.879891    
2  12 76  437        34.7892     0.677728    
2  12 77  307.238    319.913     0.933497    
2  12 78  75.6789    151.326     0.707898    
2  12 79  346.168    317.616     0.932493    
2  12 80  273.954    350.72      0.888422    
2  12 81  32.3214    72.4934     0.978156    
2  12 82  198.193    57.5805     0.802332    
2  12 83  188.01     107.919     0.879133    
2  12 84  298.652    200.011     0.965392    
2  12 85  121.089    138.365     0.91827     
2  12 86  99.8885    145.115     0.838495    
2  12 87  159.029    200.723     0.987619    
2  12 88  155.259    52.467      0.18216     
2  12 89  338.223    115.031     0.98417     
2  12 90  25.9094    286.403     0.987166    
2  12 91  265.777    58.2227     0.975487    
2  12 92  95.255     235.739     0.977109    
2  12 93  31.563     231.979     0.967703    
2  12 94  274.343    316.482     0.984987    
2  12 95  144.513    19.2804     0.975327    
2  12 96  247.646    322.54      0.429368    
2  12 97  13.8052    237.26      0.971445    
2  12 98  435.979    183.098     0.940036    
2  12 99  119.504    336.71      0.958986    
2  12 100 6.89547    1.45467     0.900437    
2  12 101 78.631     104.366     0.991582    
2  12 102 55.1463    137.59      0.974349    
2  12 103 95.2615    289.945     0.976929    
2  12 104 221.908    332.547     0.961886    
2  12 105 46.3805    217.738     0.968596    
2  12 106 45.8135    121.398     0.977817    
2  12 107 171.075    185.096     0.984534    
2  12 108 72.0098    143.034     0.251086    
2  12 109 207.635    239.403     0.981977    
2  12 110 233.55     139.737     0.863123    
2  12 111 73.4891    90.4847     0.638388    
2  12 112 148.478    40.2979     0.97278     
2  12 113 157.083    325.946     0.931635    
2  12 114 328.376    148.286     0.990779    
2  12 115 26.5408    98.2627     0.664265    
2  12 116 32.5735    174.305     0.87496     
2  12 117 114.637    34.237      0.979081    
2  12 118 16.6386    94.4884     0.304117    
2  12 119 18.5113    179.052     0.839545    
2  12 120 210.988    90.5357     0.990517    
2  12 121 80.4567    305.425     0.975067    
2  12 122 65.4447    16.5516     0.956429    
2  12 123 48.1162    339.412     0.940243    
2  12 124 258.851    105.87      0.856368    
2  12 125 11.9836    142.626     0.951246    
2  12 126 16.2337    331.376     0.622817    
2  12 127 84.0901    261.71      0.894785    
2  12 128 55.4435    53.0595     0.573179    
2  12 129 95.3579    65.4455     0.902382    
2  12 130 36.1675    72.9528     0.985897    
2  12 131 74.2536    291.953     0.944939    
2  12 132 23.8142    227.612     0.710461    
2  12 133 67.6483    88.0656     0.869534    
2  12 134 12.2986    234.498     0.28624     
2  12 135 39.7006    320.278     0.704981    
2  12 136 51.8897    115.504     0.947241    
2  12 137 25.3395    14.718      0.463426    
2  12 138 9.04789    215.781     0.777135    
2  12 139 39.739     273.23      0.824345    
2  12 140 47.3236    107.534     0.462949    
2  12 141 52.2245    62.4168     0.808616    
2  12 142 18.3614    193.086     0.497281    
2  12 143 3.5108     108.083     0.0917942   
2  12 144 45.4557    315.368     0.937105    
2  12 145 15.924     217.539     0.598894    
2  12 146 21.2539    19.7077     0.43071     
2  12 147 6.63811    285.813     0.133739    
2  14 0   969.175    180         1           
2  14 1   584.535    256.676     0.798968    
2  14 2   324.173    68.8893     0.962333    
2  14 3   180.908    326.176     0.963343    
2  14 4   155.176    8.97586     0.978608    
2  14 5   562.632    129.755     0.968949    
2  14 6   60.4862    257.434     0.912508    
2  14 7   220.233    103.62      0.911851    
2  14 8   136.993    134.155     0.982877    
2  14 9   98.158     148.015     0.985475    
2  14 10  867.587    203.583     0.878727    
2  14 11  8.89988    167.6       0.909295    
2  14 12  975.695    44.3873     0.958866    
2  14 13  827.724    78.498      0.957993    
2  14 14  374.066    60.0432     0.979071    
2  14 15  491.81     104.381     0.954657    
2  14 16  904.703    303.905     0.971644    
2  14 17  63.2011    225.881     0.979633    
2  14 18  563.114    22.0579     0.869592    
2  14 19  128.754    324.032     0.986908    
2  14 20  586.022    341.344     0.981814    
2  14 21  382.989    112.452     0.599229    
2  14 22  789.181    239.156     0.912275    
2  14 23  189.661    50.7659     0.973317    
2  14 24  263.985    237.944     0.984226    
2  14 25  110.32     327.307     0.948257    
2  14 26  93.0059    38.6502     0.975807    
2  14 27  294.952    128.813     0.981861    
2  14 28  140.218    328.753     0.987839    
2  14 29  373.891    149.318     0.987974    
2  14 30  67.5676    20.7932     0.710492    
2  14 31  426.02     180.497     0.992955    
2  14 32  287.024    230.108     0.909941    
2  14 33  277.193    39.3047     0.989908    
2  14 34  79.1704    111.205     0.947997    
2  14 35  514.59     180.527     0.94906     
2  14 36  175.802    82.6717     0.985286    
2  14 37  113.39     267.59      0.980908    
2  14 38  316.138    150.842     0.975655    
2  14 39  111.933    104.661     0.983434    
2  14 40  498.091    83.194      0.141627    
2  14 41  333.05     124.292     0.983084    
2  14 42  662.306    176.576     0.975325    
2  14 43  680.787    41.2932     0.993532    
2  14 44  49.784     230.21      0.977325    
2  14 45  368.278    93.4828     0.989517    
2  14 46  405.102    205.911     0.989759    
2  14 47  598.861    170.313     0.971486    
2  14 48  122.691    264.895     0.987852    
2  14 49  221.919    251.612     0.996766    
2  14 50  266.913    171.709     0.986253    
2  14 51  323.123    97.2941     0.98379     
2  14 52  537.312    355.525     0.980282    
2  14 53  5.5465     26.6158     0.98896     
2  14 54  380.351    209.349     0.987955    
2  14 55  476.791    189.821     0.994753    
2  14 56  58.5159    79.8578     0.984691    
2  14 57  167.182    335.988     0.988532    
2  14 58  241.682    48.7905     0.219355    
2  14 59  349.72     290.268     0.975799    
2  14 60  3.09831    110.507     0.955824    
2  14 61  164.072    23.3631     0.953546    
2  14 62  902.475    203.127     0.957084    
2  14 63  228.013    137.271     0.988329    
2  14 64  53.5525    210.917     0.964251    
2  14 65  279.013    166.278     0.972141    
2  14 66  167.663    350.843     0.890722    
2  14 67  164.748    286.757     0.992027    
2  14 68  719.165    171.879     0.618137    
2  14 69  349.756    329.472     0.960895    
2  14 70  6.23381    291.831     0.970862    
2  14 71  567.686    305.586     0.970155    
2  14 72  746.301    71.2491     0.97894     
2  14 73  510.174    168.048     0.964873    
2  14 74  253.959    144.571     0.803371    
2  14 75  36.1934    6.85342     0.832154    
2  14 76  75.957     59.3839     0.852906    
2  14 77  231.954    230.34      0.964257    
2  14 78  334.985    290.602     0.73203     
2  14 79  414.65     63.3186     0.93213     
2  14 80  276.712    81.9095     0.964733    
2  14 81  62.0937    82.9702     0.990933    
2  14 82  298.003    46.5595     0.980812    
2  14 83  396.233    239.334     0.956767    
2  14 84  14.2037    27.4113     0.943147    
2  14 85  212.3      100.812     0.974757    
2  14 86  23.667     255.817     0.966699    
2  14 87  210.668    178.518     0.984065    
2  14 88  135.263    265.977     0.144664    
2  14 89  264.652    181.265     0.979027    
2  14 90  117.885    221.667     0.981245    
2  14 91  89.8618    18.6896     0.903479    
2  14 92  262.734    202.809     0.976223    
2  14 93  2.87539    318.221     0.959022    
2  14 94  114.937    182.039     0.187838    
2  14 95  333.539    233.344     0.826409    
2  14 96  338.816    24.4619     0.989363    
2  14 97  63.4293    93.2928     0.926229    
2  14 98  0.958407   148.024     0.946295    
2  14 99  391.629    140.117     0.989275    
2  14 100 14.5687    310.474     0.0853854   
2  14 101 133.023    122.407     0.97175     
2  14 102 10.6595    311.573     0.965826    
2  14 103 210.203    129.772     0.972448    
2  14 104 41.954     106.775     0.968754    
2  14 105 110.832    44.1189     0.902525    
2  14 106 87.4565    316.59      0.583103    
2  14 107 132.912    110.85      0.639976    
2  14 108 295.724    152.297     0.88878     
2  14 109 101.348    120.868     0.973711    
2  14 110 169.368    80.6338     0.958577    
2  14 111 24.9256    176.111     0.965368    
2  14 112 40.9958    71.5342     0.903402    
2  14 113 63.9747    72.9398     0.921976    
2  14 114 8.68409    144.505     0.8705      
2  14 115 5.16364    77.816      0.953796    
2  14 116 89.3621    332.908     0.951977    
2  14 117 33.339     203.927     0.98559     
2  14 118 78.7588    81.6648     0.967968    
2  14 119 152.205    10.2745     0.958385    
2  14 120 102.6      201.082     0.881515    
2  14 121 68.7043    141.342     0.697668    
2  14 122 153.496    233.379     0.986335    
2  14 123 18.7203    29.1622     0.864632    
2  14 124 42.5255    34.8725     0.897983    
2  14 125 163.964    201.108     0.947891    
2  14 126 8.44768    108.651     0.964958    
2  14 127 69.7439    28.8375     0.97192     
2  14 128 37.2627    173.429     0.656119    
2  14 129 45.9589    10.8284     0.702635    
2  14 130 123.859    356.71      0.902696    
2  14 131 51.6714    113.746     0.745134    
2  14 132 43.6848    291.557     0.951097    
2  14 133 7.37935    155.345     0.561895    
2  14 134 74.8074    69.4435     0.896289    
2  14 135 40.1714    344.174     0.431508    
2  14 136 10.1221    298.385     0.144629    
2  14 137 21.8854    116.33      0.871737    
2  14 138 2.81171    281.497     0.205001    
2  14 139 40.9049    42.484      0.890297    
2  14 140 62.2669    337.817     0.599948    
2  14 141 8.26716    135.994     0.622961    
2  14 142 4.62803    330.851     0.763037    
2  14 143 14.287     22.7777     0.464298    
2  14 144 5.96944    55.2016     0.287077    
2  14 145 2.83304    77.8557     0.294752    
2  16 0   807.313    180         0.727238    
2  16 1   348.387    214.509     0.901175    
2  16 2   286.979    18.502      0.930592    
2  16 3   5.9273     151.278     0.964228    
2  16 4   490.074    191.59      0.952557    
2  16 5   437.738    222.727     0.986548    
2  16 6   93.7073    319.643     0.929167    
2  16 7   490.117    6.56146     0.98617     
2  16 8   706.588    172.997     0.659795    
2  16 9   27.866     300.834     0.988706    
2  16 10  75.0155    146.412     0.991125    
2  16 11  50.5113    41.4702     0.900474    
2  16 12  90.9509    30.2357     0.949479    
2  16 13  222.748    222.463     0.962872    
2  16 14  739.542    320.069     0.418765    
2  16 15  917.78     257.463     0.810002    
2  16 16  375.178    81.8414     0.985701    
2  16 17  439.731    347.829     0.992301    
2  16 18  324.956    181.764     0.948046    
2  16 19  105.848    351.451     0.896968    
2  16 20  645.105    88.3164     0.963325    
2  16 21  413.305    140.464     0.985299    
2  16 22  686.224    170.3       0.805301    
2  16 23  395.562    343.981     0.984715    
2  16 24  274.07     49.38       0.98844     
2  16 25  91.0875    89.6958     0.978197    
2  16 26  30.8562    19.2919     0.985335    
2  16 27  363.763    125.967     0.876037    
2  16 28  572.763    55.4927     0.960844    
2  16 29  215.326    210.4       0.93323     
2  16 30  432.162    169.346     0.958456    
2  16 31  233.497    277.092     0.984458    
2  16 32  160.805    1.94178     0.98127     
2  16 33  594.339    221.825     0.95924     
2  16 34  734.32     125.833     0.911738    
2  16 35  343.014    49.8325     0.964554    
2  16 36  371.179    54.9147     0.871947    
2  16 37  66.8818    91.484      0.984981    
2  16 38  82.2617    295.431     0.949853    
2  16 39  90.4439    81.782      0.957207    
2  16 40  213.369    106.489     0.994983    
2  16 41  197.647    99.5495     0.957341    
2  16 42  297.253    308.68      0.91828     
2  16 43  494.329    133.636     0.980213    
2  16 44  448.103    306.673     0.992051    
2  16 45  170.35     117.158     0.995416    
2  16 46  163.429    358.542     0.983062    
2  16 47  713.044    267.36      0.939102    
2  16 48  616.261    128.583     0.997063    
2  16 49  923.406    52.1352     0.939875    
2  16 50  269.77     119.773     0.973506    
2  16 51  123.643    318.235     0.581093    
2  16 52  301.11     178.087     0.991292    
2  16 53  316.308    311.986     0.934391    
2  16 54  321.067    213.479     0.99396     
2  16 55  280.59     327.183     0.984358    
2  16 56  128.879    211.057     0.992504    
2  16 57  242.992    72.1377     0.967322    
2  16 58  259.818    232.922     0.989498    
2  16 59  119.836    154.928     0.946142    
2  16 60  351.011    143.387     0.508197    
2  16 61  7.32459    194.253     0.981996    
2  16 62  430.473    119.552     0.97876     
2  16 63  144.904    210.771     0.892765    
2  16 64  199.993    308.49      0.976967    
2  16 65  863.897    355.658     0.945414    
2  16 66  189.299    77.391      0.870243    
2  16 67  208.598    3.86953     0.974131    
2  16 68  250.109    223.669     0.940658    
2  16 69  310.414    295.93      0.990338    
2  16 70  76.2819    325.866     0.965037    
2  16 71  519.878    90.2567     0.936329    
2  16 72  315.849    114.367     0.983759    
2  16 73  333.628    162.917     0.421743    
2  16 74  427.041    276.153     0.976744    
2  16 75  90.0142    38.3724     0.926943    
2  16 76  0.812079   194.002     0.308571    
2  16 77  299.475    309.768     0.958819    
2  16 78  809.382    229.239     0.978915    
2  16 79  244.095    133.261     0.972       
2  16 80  107.479    269.352     0.952731    
2  16 81  310.278    148.736     0.958361    
2  16 82  51.5007    256.195     0.871168    
2  16 83  58.6198    70.5972     0.980461    
2  16 84  79.2675    18.23       0.984982    
2  16 85  5.20217    246.235     0.967894    
2  16 86  113.626    267.621     0.357015    
2  16 87  155.598    24.2266     0.988069    
2  16 88  35.1817    35.5594     0.975893    
2  16 89  207.509    210.453     0.75921     
2  16 90  385.382    221.1       0.985327    
2  16 91  12.4566    219.714     0.873847    
2  16 92  113.233    249.645     0.955024    
2  16 93  48.4975    178.544     0.851772    
2  16 94  57.3206    60.3804     0.963727    
2  16 95  80.4124    255.226     0.98959     
2  16 96  71.2068    346.837     0.986942    
2  16 97  371.633    195.011     0.961309    
2  16 98  169.872    189.114     0.393641    
2  16 99  102.891    41.9848     0.931106    
2  16 100 54.5817    155.474     0.818002    
2  16 101 161.175    343.658     0.851107    
2  16 102 102.074    64.6587     0.36603     
2  16 103 133.147    137.461     0.952965    
2  16 104 10.8654    142.877     0.976899    
2  16 105 276.835    334.308     0.992368    
2  16 106 75.8697    115.977     0.224809    
2  16 107 186.314    8.90493     0.84142     
2  16 108 43.8986    88.5063     0.980377    
2  16 109 93.1117    59.7684     0.970455    
2  16 110 131.356    55.9511     0.990466    
2  16 111 75.0979    346.37      0.947231    
2  16 112 109.131    163.157     0.648622    
2  16 113 20.1279    128.371     0.364171    
2  16 114 62.2452    342.794     0.428666    
2  16 115 22.0066    9.57066     0.912583    
2  16 116 40.9628    265.156     0.950305    
2  16 117 40.914     143.343     0.960382    
2  16 118 44.2057    34.541      0.977626    
2  16 119 89.8783    161.113     0.961967    
2  16 120 69.4684    204.947     0.961757    
2  16 121 32.956     0.720893    0.834979    
2  16 122 128.841    150.863     0.981872    
2  16 123 62.5788    347.346     0.973473    
2  16 124 5.81311    9.69167     0.843735    
2  16 125 235.049    343.329     0.981659    
2  16 126 47.4365    345.049     0.978555    
2  16 127 51.9965    100.849     0.937858    
2  16 128 54.1042    31.8986     0.930741    
2  16 129 89.9839    311.876     0.935075    
2  16 130 106.664    209.887     0.962914    
2  16 131 59.7205    226.858     0.948988    
2  16 132 220.712    177.22      0.984841    
2  16 133 24.9424    133.402     0.637243    
2  16 134 9.95904    341.623     0.710925    
2  16 135 0.759968   324.442     0.928539    
2  16 136 112.273    334.657     0.851921    
2  16 137 83.9959    244.945     0.912716    
2  16 138 6.73689    201.828     0.62808     
2  16 139 35.4311    91.1911     0.449461    
2  16 140 22.6248    146.449     0.426063    
2  16 141 0.310091   115.159     0.166953    
2  16 142 11.4846    61.5285     0.214423    
2  16 143 17.4618    283.338     0.470121    
2  16 144 13.2408    266.278     0.237227    
2  18 0   83.2926    1.21931e-05 0.999999    
2  18 1   261.306    213.038     0.921573    
2  18 2   333.527    74.0861     0.972459    
2  18 3   141.271    226.251     0.976254    
2  18 4   52.3921    156.372     0.893106    
2  18 5   669.941    345.164     0.938502    
2  18 6   69.7464    65.3224     0.946171    
2  18 7   497.715    148.695     0.979111    
2  18 8   351.744    339.53      0.940056    
2  18 9   219.487    177.242     0.981301    
2  18 10  346.674    102.857     0.950998    
2  18 11  19.4384    95.1389     0.944411    
2  18 12  30.7967    218.288     0.989635    
2  18 13  277.828    202.764     0.963698    
2  18 14  330.295    184.495     0.972261    
2  18 15  468.695    233.776     0.227432    
2  18 16  31.7804    97.432      0.602181    
2  18 17  575.584    8.67865     0.81573     
2  18 18  89.7622    289.632     0.774094    
2  18 19  44.1464    106.453     0.0932929   
2  18 20  527.646    267.721     0.98012     
2  18 21  328.902    173.078     0.93611     
2  18 22  393.612    162.053     0.974008    
2  18 23  537.863    311.699     0.75925     
2  18 24  593.532    97.2465     0.978728    
2  18 25  66.3681    66.8106     0.954084    
2  18 26  420.092    332.654     0.98734     
2  18 27  214.961    255.3       0.984955    
2  18 28  1071.49    128.647     0.989629    
2  18 29  126.08     94.9415     0.973363    
2  18 30  397.878    16.7051     0.990894    
2  18 31  318.43     248.851     0.992715    
2  18 32  59.5484    112.337     0.982013    
2  18 33  521.513    20.8716     0.98949     
2  18 34  26.7256    217.459     0.953816    
2  18 35  71.3864    124.397     0.976811    
2  18 36  562.339    208.784     0.991044    
2  18 37  423.729    140.351     0.966078    
2  18 38  506.184    17.6207     0.972718    
2  18 39  546.095    225.412     0.944905    
2  18 40  150.974    228.738     0.873741    
2  18 41  44.8803    295.565     0.851912    
2  18 42  177.28     261.283     0.986831    
2  18 43  145.41     140.463     0.929065    
2  18 44  687.364    194.056     0.948685    
2  18 45  72.2826    223.386     0.931478    
2  18 46  292.293    156.115     0.973433    
2  18 47  692.004    242.828     0.664894    
2  18 48  634.414    61.5291     0.975799    
2  18 49  124.694    285.848     0.935741    
2  18 50  301.405    78.2233     0.941544    
2  18 51  354.457    206.439     0.976019    
2  18 52  396.64     15.3918     0.98549     
2  18 53  919.13     166.602     0.953491    
2  18 54  38.395     263.558     0.836968    
2  18 55  296.994    258.96      0.980815    
2  18 56  108.577    133.222     0.979002    
2  18 57  537.884    50.3943     0.990259    
2  18 58  57.0471    229.516     0.915862    
2  18 59  523.943    325.115     0.825437    
2  18 60  455.39     207.287     0.922515    
2  18 61  314.751    209.022     0.982507    
2  18 62  244.855    320.321     0.887005    
2  18 63  267.745    254.067     0.986093    
2  18 64  802.669    61.0262     0.91059     
2  18 65  396.295    279.063     0.979132    
2  18 66  42.7552    58.8991     0.895495    
2  18 67  346.607    159.763     0.810754    
2  18 68  42.938     146.766     0.635651    
2  18 69  316.956    58.9541     0.96092     
2  18 70  49.0482    288.285     0.85792     
2  18 71  285.871    229.379     0.975559    
2  18 72  400.004    268.448     0.991511    
2  18 73  362.355    16.7596     0.957616    
2  18 74  58.7389    334.1       0.970198    
2  18 75  811.172    45.9502     0.933109    
2  18 76  373.07     265.001     0.675969    
2  18 77  83.4282    120.374     0.969005    
2  18 78  55.4237    218.387     0.920958    
2  18 79  243.112    199.297     0.850669    
2  18 80  238.15     341.793     0.968231    
2  18 81  218.033    280.028     0.992497    
2  18 82  126.313    357.337     0.689245    
2  18 83  163.669    128.515     0.981083    
2  18 84  118.873    25.6257     0.932257    
2  18 85  14.4916    308.262     0.969035    
2  18 86  183.006    110.344     0.911089    
2  18 87  85.0854    323.568     0.653899    
2  18 88  139.87     91.7757     0.855525    
2  18 89  317.721    135.189     0.847595    
2  18 90  35.3639    49.6915     0.923099    
2  18 91  229.902    192.56      0.970133    
2  18 92  261.229    247.559     0.995202    
2  18 93  221.494    118.655     0.984366    
2  18 94  105.421    48.9782     0.966911    
2  18 95  37.1456    330.13      0.977672    
2  18 96  62.9102    301.873     0.681383    
2  18 97  163.891    43.8411     0.902576    
2  18 98  304.277    113.571     0.982119    
2  18 99  33.2902    343.149     0.945571    
2  18 100 136.737    149.655     0.862409    
2  18 101 108.527    62.778      0.972049    
2  18 102 113.089    321.485     0.964618    
2  18 103 92.7444    267.954     0.343157    
2  18 104 72.4286    61.1727     0.808949    
2  18 105 39.8958    66.2782     0.888822    
2  18 106 11.3093    137.982     0.988334    
2  18 107 81.9976    248.34      0.825853    
2  18 108 73.3696    218.508     0.991314    
2  18 109 119.519    38.1405     0.641694    
2  18 110 171.768    60.9995     0.985835    
2  18 111 54.9261    335.465     0.958306    
2  18 112 145.561    184.838     0.914024    
2  18 113 88.01      97.2676     0.894812    
2  18 114 91.5219    301.188     0.818281    
2  18 115 68.9324    42.1648     0.951892    
2  18 116 136.706    281.445     0.981628    
2  18 117 139.242    71.231      0.981866    
2  18 118 2.02013    311.277     0.421269    
2  18 119 99.9109    43.8921     0.737573    
2  18 120 144.094    272.248     0.921115    
2  18 121 24.6209    144.273     0.895372    
2  18 122 34.0864    33.9032     0.61538     
2  18 123 3.76349    326.253     0.706803    
2  18 124 58.8093    298.383     0.822845    
2  18 125 24.8015    300.625     0.704841    
2  18 126 36.5734    253.157     0.746588    
2  18 127 114.384    226.305     0.842572    
2  18 128 49.8618    358.328     0.934247    
2  18 129 37.4195    197.611     0.767638    
2  18 130 40.4306    57.8158     0.861576    
2  18 131 3.29286    105.149     0.697327    
2  18 132 129.076    201.94      0.880761    
2  18 133 44.2677    92.534      0.722298    
2  18 134 78.813     71.906      0.737244    
2  18 135 5.06014    44.5844     0.670931    
2  18 136 17.0546    142.819     0.530443    
2  18 137 20.5948    121.317     0.682504    
2  18 138 79.1667    351.149     0.592307    
2  18 139 13.6558    335.457     0.661389    
2  18 140 23.7194    244.62      0.730744    
2  18 141 11.3187    299.535     0.558462    
2  18 142 25.2025    358.385     0.467711    
2  20 0   314.419    1.27648e-05 0.997755    
2  20 1   125.275    311.727     0.783054    
2  20 2   520.817    45.5224     0.953684    
2  20 3   228.438    308.368     0.982572    
2  20 4   81.3095    209.298     0.659957    
2  20 5   138.7      359.481     0.831381    
2  20 6   281.138    163.13      0.927276    
2  20 7   568.985    228.622     0.9737      
2  20 8   523.977    240.053     0.977582    
2  20 9   288.632    61.9542     0.974173    
2  20 10  404.036    93.3023     0.959315    
2  20 11  28.4941    164.729     0.956181    
2  20 12  164.247    86.6543     0.955886    
2  20 13  613.542    336.074     0.898406    
2  20 14  76.1855    319.916     0.44674     
2  20 15  549.563    191.469     0.974341    
2  20 16  809.03     192.932     0.980024    
2  20 17  280.219    74.4661     0.979425    
2  20 18  663.038    96.2415     0.96881     
2  20 19  179.689    116.879     0.98568     
2  20 20  939.126    56.4409     0.865958    
2  20 21  591.669    235.788     0.991786    
2  20 22  38.9823    299.346     0.985106    
2  20 23  138.455    134.61      0.553336    
2  20 24  218.835    327.963     0.937309    
2  20 25  299.519    68.426      0.98481     
2  20 26  94.1551    249.87      0.979299    
2  20 27  53.4265    272.298     0.99137     
2  20 28  508.81     3.29057     0.988102    
2  20 29  52.5787    346.917     0.9845      
2  20 30  381.955    187.64      0.768216    
2  20 31  161.616    292.903     0.975834    
2  20 32  297.802    337.769     0.981325    
2  20 33  382.618    54.3764     0.934612    
2  20 34  137.952    357.088     0.923185    
2  20 35  171.759    261.528     0.938166    
2  20 36  60.2625    310.876     0.980994    
2  20 37  183.319    106.994     0.983528    
2  20 38  519.378    100.759     0.92061     
2  20 39  322.87     209.409     0.915589    
2  20 40  108.833    277.053     0.991939    
2  20 41  427.624    337.667     0.911952    
2  20 42  127.977    234.185     0.995179    
2  20 43  108.579    168.632     0.974013    
2  20 44  607.831    251.002     0.990597    
2  20 45  128.587    29.9703     0.984423    
2  20 46  2.08558    151.39      0.972426    
2  20 47  342.501    251.286     0.857722    
2  20 48  246.326    59.1445     0.982462    
2  20 49  314.086    159.436     0.291558    
2  20 50  639.459    31.2081     0.98977     
2  20 51  52.1059    139.745     0.976392    
2  20 52  206.446    234.611     0.993166    
2  20 53  545.721    150.258     0.985895    
2  20 54  727.208    235.92      0.943552    
2  20 55  155.675    172.511     0.98763     
2  20 56  199.765    267.046     0.933762    
2  20 57  338.037    338.665     0.970096    
2  20 58  60.3352    337.972     0.981755    
2  20 59  83.8314    238.252     0.987146    
2  20 60  185.131    119.223     0.982089    
2  20 61  75.0614    59.9349     0.867538    
2  20 62  414.267    202.367     0.371263    
2  20 63  198.75     125.103     0.741297    
2  20 64  6.18371    259.01      0.987004    
2  20 65  166.648    163.934     0.961501    
2  20 66  267.942    357.799     0.984132    
2  20 67  180.399    338.791     0.94534     
2  20 68  302.243    339.799     0.915383    
2  20 69  130.426    105.148     0.743169    
2  20 70  299.568    191.847     0.976878    
2  20 71  381.385    190.991     0.978183    
2  20 72  40.7799    277.89      0.958824    
2  20 73  214.942    64.117      0.977837    
2  20 74  18.0864    61.1942     0.796727    
2  20 75  158.287    215.369     0.989177    
2  20 76  110.222    324.821     0.980651    
2  20 77  122.128    358.588     0.81264     
2  20 78  502.73     274.347     0.970123    
2  20 79  253.557    202.925     0.970303    
2  20 80  115.096    120.037     0.92393     
2  20 81  156.596    146.924     0.925072    
2  20 82  156.926    106.444     0.251752    
2  20 83  78.8383    342.756     0.959136    
2  20 84  258.738    168.61      0.918368    
2  20 85  91.203     325.639     0.98052     
2  20 86  169.345    289.617     0.960355    
2  20 87  98.1124    296.652     0.994281    
2  20 88  342.953    178.152     0.942792    
2  20 89  466.511    318.482     0.968349    
2  20 90  179.203    6.22115     0.975109    
2  20 91  165.291    280.699     0.981537    
2  20 92  36.5609    204.327     0.903187    
2  20 93  80.1427    264.32      0.844305    
2  20 94  246.956    25.2941     0.984204    
2  20 95  72.1496    320.155     0.947364    
2  20 96  248.215    145.316     0.901596    
2  20 97  162.517    344.345     0.564776    
2  20 98  113.148    67.6036     0.617484    
2  20 99  28.3381    97.3548     0.855403    
2  20 100 101.562    240.081     0.967877    
2  20 101 20.9929    263.176     0.979544    
2  20 102 76.8794    174.909     0.960482    
2  20 103 174.454    301.358     0.982314    
2  20 104 108.347    155.064     0.964337    
2  20 105 24.3297    228.4       0.440985    
2  20 106 120.843    345.736     0.980556    
2  20 107 76.9018    294.898     0.988045    
2  20 108 95.3779    206.888     0.934083    
2  20 109 23.5007    210.43      0.70012     
2  20 110 77.3029    175.727     0.964743    
2  20 111 115.453    87.444      0.701643    
2  20 112 24.1712    219.002     0.976035    
2  20 113 169.396    139.221     0.911598    
2  20 114 13.1087    247.216     0.825282    
2  20 115 105.622    354.589     0.977818    
2  20 116 213.626    232.047     0.974636    
2  20 117 121.591    308.128     0.966698    
2  20 118 77.8179    193.919     0.892664    
2  20 119 13.3378    28.2101     0.564089    
2  20 120 30.3742    218.746     0.912999    
2  20 121 86.2711    239.963     0.928172    
2  20 122 48.597     90.7304     0.744088    
2  20 123 75.0073    351.524     0.723178    
2  20 124 126.042    188.577     0.968416    
2  20 125 12.0773    305.886     0.368853    
2  20 126 40.203     76.1893     0.86992     
2  20 127 10.7895    183.987     0.726901    
2  20 128 25.9853    160.599     0.882876    
2  20 129 12.7391    246.009     0.555317    
2  20 130 47.2192    273.211     0.920753    
2  20 131 35.0112    43.9385     0.739268    
2  20 132 6.07853    228.768     0.182477    
2  20 133 6.10713    208.756     0.438972    
2  20 134 30.3123    317.722     0.713997    
2  20 135 17.7167    160.672     0.756059    
2  20 136 111.485    164.258     0.923286    
2  20 137 19.2004    157.95      0.541872    
2  20 138 10.033     197.329     0.580455    
2  20 139 75.5068    72.9614     0.892835    
2  20 140 15.0167    348.311     0.58602     
2  22 0   6.13127    180         0.0156242   
2  22 1   15.8353    239.461     0.990908    
2  22 2   150.329    163.721     0.978521    
2  22 3   599.671    161.321     0.873179    
2  22 4   1081.24    206.411     0.988602    
2  22 5   181.448    245.115     0.961503    
2  22 6   255.311    105.805     0.959647    
2  22 7   145.741    170.972     0.976407    
2  22 8   145.05     341.451     0.988649    
2  22 9   74.6203    297.72      0.705504    
2  22 10  547.155    199.471     0.903076    
2  22 11  77.6593    93.2904     0.963396    
2  22 12  647.24     42.9279     0.951875    
2  22 13  147.847    128.152     0.970115    
2  22 14  216.194    48.275      0.977276    
2  22 15  181.433    118.84      0.996116    
2  22 16  238.838    13.3543     0.979989    
2  22 17  137.1      95.8585     0.986134    
2  22 18  710.71     338.9       0.975946    
2  22 19  407.884    16.3629     0.259253    
2  22 20  294.191    243.308     0.977485    
2  22 21  219.463    60.6483     0.956769    
2  22 22  103.938    100.131     0.971486    
2  22 23  818.884    299.75      0.981631    
2  22 24  249.99     231.022     0.987683    
2  22 25  318.678    209.152     0.991197    
2  22 26  368.351    45.477      0.973061    
2  22 27  405.837    165.604     0.957903    
2  22 28  213.886    208.424     0.995893    
2  22 29  480.195    5.71753     0.987948    
2  22 30  2.80511    357.522     0.982073    
2  22 31  24.973     142.198     0.950201    
2  22 32  472.703    58.5749     0.712663    
2  22 33  165.33     243.265     0.945151    
2  22 34  540.316    186.057     0.984321    
2  22 35  621.976    119.181     0.985233    
2  22 36  160.994    111.121     0.967525    
2  22 37  259.977    12.8172     0.987299    
2  22 38  669.993    39.6818     0.965368    
2  22 39  209.639    173.643     0.957439    
2  22 40  45.0226    145.959     0.973007    
2  22 41  194.047    141.004     0.983137    
2  22 42  405.165    182.436     0.98611     
2  22 43  269.359    351.264     0.947844    
2  22 44  180.922    203.988     0.916656    
2  22 45  27.766     72.2159     0.983011    
2  22 46  397.104    14.0517     0.240708    
2  22 47  48.4253    158.076     0.957721    
2  22 48  257.832    86.5574     0.970062    
2  22 49  444.778    312.493     0.830037    
2  22 50  420.4      190.849     0.939896    
2  22 51  356.517    147.277     0.972943    
2  22 52  103.822    73.5013     0.830236    
2  22 53  47.4647    139.739     0.978267    
2  22 54  317.326    213.751     0.969164    
2  22 55  777.789    199.266     0.976731    
2  22 56  232.836    166.348     0.985277    
2  22 57  150.712    115.225     0.273409    
2  22 58  71.7576    149.615     0.984042    
2  22 59  87.4355    170.359     0.936974    
2  22 60  389.658    294.184     0.945578    
2  22 61  22.4912    215.956     0.98126     
2  22 62  188.805    349.161     0.96941     
2  22 63  391.499    82.6095     0.958139    
2  22 64  71.7729    144.111     0.989463    
2  22 65  102.039    31.534      0.972237    
2  22 66  114.767    112.879     0.980654    
2  22 67  291.39     203.605     0.75601     
2  22 68  425.467    307.101     0.9904      
2  22 69  188.951    257.751     0.95582     
2  22 70  150.749    162.341     0.984655    
2  22 71  71.1121    95.0261     0.947819    
2  22 72  388.101    33.4405     0.960157    
2  22 73  105.887    163.146     0.921412    
2  22 74  302.514    254.95      0.967307    
2  22 75  153.986    165.373     0.770252    
2  22 76  32.5235    83.3529     0.947217    
2  22 77  263.639    286.424     0.976306    
2  22 78  174.226    197.058     0.864662    
2  22 79  10.0616    341.977     0.988236    
2  22 80  345.864    226.781     0.418211    
2  22 81  52.5521    35.6075     0.870057    
2  22 82  118.748    235.797     0.95241     
2  22 83  372.976    199.695     0.776585    
2  22 84  36.9416    300.178     0.979901    
2  22 85  38.2938    73.3555     0.974809    
2  22 86  104.257    51.4698     0.945031    
2  22 87  238.088    86.1228     0.955053    
2  22 88  192.475    347.456     0.516542    
2  22 89  126.404    95.032      0.947078    
2  22 90  72.9073    29.6267     0.959333    
2  22 91  158.78     107.945     0.928392    
2  22 92  573.34     204.535     0.993393    
2  22 93  50.4283    338.792     0.614929    
2  22 94  65.0325    80.0337     0.979881    
2  22 95  26.1534    285.646     0.840501    
2  22 96  79.3667    344.283     0.479619    
2  22 97  88.3927    42.7583     0.556517    
2  22 98  2.80712    86.8658     0.791337    
2  22 99  108.248    247.926     0.984965    
2  22 100 126.709    194.819     0.981972    
2  22 101 0.0490832  218.081     0.9904      
2  22 102 48.5043    163.835     0.540872    
2  22 103 51.584     176.014     0.94359     
2  22 104 57.7135    79.4739     0.566384    
2  22 105 97.9482    230.923     0.857679    
2  22 106 18.7353    170.72      0.990349    
2  22 107 49.5993    211.098     0.965461    
2  22 108 142.771    104.175     0.756684    
2  22 109 8.47757    348.333     0.980615    
2  22 110 30.3618    299.231     0.956167    
2  22 111 68.5964    77.4202     0.984138    
2  22 112 6.76808    28.5606     0.967634    
2  22 113 32.4147    157.37      0.92893     
2  22 114 11.9784    321.271     0.953448    
2  22 115 35.3628    112.501     0.820034    
2  22 116 14.7591    231.564     0.451418    
2  22 117 39.5159    29.8989     0.812574    
2  22 118 88.2286    84.0099     0.813833    
2  22 119 60.2989    77.3569     0.78557     
2  22 120 22.4815    142.181     0.617666    
2  22 121 188.929    149.774     0.944587    
2  22 122 9.69883    322.518     0.790238    
2  22 123 102.779    219.441     0.98505     
2  22 124 5.62079    45.8366     0.959645    
2  22 125 10.3602    211.974     0.871706    
2  22 126 32.1579    23.0406     0.791796    
2  22 127 13.2294    65.2523     0.90974     
2  22 128 20.3588    298.239     0.899782    
2  22 129 17.9396    118.287     0.24844     
2  22 130 15.3109    116.178     0.560477    
2  22 131 34.0143    326.538     0.80597     
2  22 132 0.902297   211.71      0.506563    
2  22 133 16.1062    337.333     0.66998     
2  22 134 2.29874    152.247     0.770364    
2  22 135 10.0661    169.634     0.535864    
2  22 136 70.0185    57.307      0.905467    
2  22 137 3.77251    275.48      0.469049    
2  24 0   91.069     360         0.879509    
2  24 1   365.49     105.171     0.99118     
2  24 2   460.477    133.83      0.970098    
2  24 3   770.626    115.781     0.945213    
2  24 4   219.085    319.591     0.982577    
2  24 5   648.51     97.0314     0.988017    
2  24 6   52.0609    336.084     0.967356    
2  24 7   110.512    303.189     0.986649    
2  24 8   345.291    78.1024     0.950168    
2  24 9   103.79     194.643     0.945432    
2  24 10  830.253    70.3676     0.969605    
2  24 11  186.38     209.445     0.93668     
2  24 12  267.552    100.74      0.977321    
2  24 13  266.106    302.241     0.827492    
2  24 14  338.96     152.552     0.986397    
2  24 15  17.2123    180.936     0.985429    
2  24 16  363.017    63.3577     0.966944    
2  24 17  87.975     274.957     0.890053    
2  24 18  472.762    145.961     0.953795    
2  24 19  6.3559     241.043     0.98797     
2  24 20  212.191    255.245     0.965861    
2  24 21  155.533    315.04      0.9208      
2  24 22  369.6      268.077     0.970245    
2  24 23  488.221    81.5817     0.989774    
2  24 24  130.855    291.494     0.0981453   
2  24 25  582.511    125.745     0.940399    
2  24 26  253.689    16.3231     0.928175    
2  24 27  101.004    248.607     0.90429     
2  24 28  121.883    287.993     0.968202    
2  24 29  112.911    276.739     0.955836    
2  24 30  319.302    358.815     0.959787    
2  24 31  527.554    20.1765     0.973041    
2  24 32  28.5712    4.2889      0.844172    
2  24 33  274.7      128.091     0.369602    
2  24 34  12.9638    59.9879     0.981172    
2  24 35  437.083    235.684     0.882479    
2  24 36  200.319    117.274     0.841807    
2  24 37  5.49492    165.396     0.947496    
2  24 38  214.092    248.894     0.639596    
2  24 39  224.958    66.4631     0.979672    
2  24 40  472.598    243.254     0.893152    
2  24 41  119.279    231.554     0.949879    
2  24 42  84.087     209.158     0.985004    
2  24 43  106.48     66.5038     0.526455    
2  24 44  372.81     241.385     0.938459    
2  24 45  136.288    272.794     0.833918    
2  24 46  230.238    263.301     0.989803    
2  24 47  31.8718    38.0631     0.944775    
2  24 48  72.8994    310.001     0.975267    
2  24 49  324.99     11.0722     0.344472    
2  24 50  195.292    171.057     0.960729    
2  24 51  236.537    33.0852     0.981713    
2  24 52  225.444    46.1678     0.991064    
2  24 53  11.7084    315.659     0.90628     
2  24 54  248.327    48.9913     0.856952    
2  24 55  102.651    220.146     0.924466    
2  24 56  296.475    295.199     0.936304    
2  24 57  312.859    81.0053     0.991033    
2  24 58  88.5978    111.92      0.857598    
2  24 59  235.408    287.379     0.697884    
2  24 60  586.126    342.007     0.988492    
2  24 61  156.442    41.2824     0.905444    
2  24 62  275.959    184.068     0.954065    
2  24 63  48.7516    27.6528     0.909411    
2  24 64  626.73     178.667     0.884951    
2  24 65  303.798    14.6675     0.926306    
2  24 66  26.5657    342.376     0.924509    
2  24 67  490.139    105.023     0.750869    
2  24 68  175.196    63.3998     0.779279    
2  24 69  284.233    47.383      0.959289    
2  24 70  61.9145    68.3798     0.635841    
2  24 71  210.789    287.178     0.865611    
2  24 72  53.4444    302.543     0.980916    
2  24 73  610.372    255.64      0.97535     
2  24 74  161.39     277.482     0.967889    
2  24 75  152.571    193.228     0.968718    
2  24 76  33.9381    147.478     0.964074    
2  24 77  78.4384    161.606     0.981455    
2  24 78  37.1825    322.986     0.871528    
2  24 79  104.938    78.7971     0.94067     
2  24 80  72.7352    91.186      0.488545    
2  24 81  44.1598    57.3437     0.973954    
2  24 82  23.3427    340.718     0.983306    
2  24 83  27.3927    150.031     0.986692    
2  24 84  314.028    348.905     0.99249     
2  24 85  9.40222    201.01      0.31014     
2  24 86  36.3392    120.172     0.96722     
2  24 87  30.1498    135.156     0.923311    
2  24 88  94.4934    283.311     0.983637    
2  24 89  109.076    356.228     0.886499    
2  24 90  224.522    110.1       0.892351    
2  24 91  61.0211    156.87      0.99608     
2  24 92  21.4842    190.931     0.980083    
2  24 93  140.294    201.855     0.972512    
2  24 94  49.1927    253.546     0.987163    
2  24 95  125.549    128.123     0.757322    
2  24 96  150.114    133.819     0.98859     
2  24 97  218.052    256.962     0.989554    
2  24 98  66.6272    356.054     0.65451     
2  24 99  151.976    220.148     0.910633    
2  24 100 11.9473    18.7965     0.95871     
2  24 101 12.8133    238.247     0.657055    
2  24 102 17.1712    345.481     0.988355    
2  24 103 27.4758    101.28      0.723766    
2  24 104 84.796     73.2327     0.988634    
2  24 105 11.1033    190.609     0.781007    
2  24 106 39.4683    143.549     0.318758    
2  24 107 81.424     320.57      0.903677    
2  24 108 35.0066    201.16      0.917705    
2  24 109 56.2286    251.066     0.891134    
2  24 110 185.57     328.873     0.959083    
2  24 111 138.172    30.5608     0.936112    
2  24 112 63.0856    286.874     0.920715    
2  24 113 116.489    274.129     0.876137    
2  24 114 75.3339    234.789     0.919565    
2  24 115 43.0959    238.259     0.341688    
2  24 116 101.04     357.489     0.80213     
2  24 117 0.791435   193.894     0.930822    
2  24 118 91.8709    242.686     0.574652    
2  24 119 29.3644    22.9051     0.654557    
2  24 120 18.2823    82.3671     0.835348    
2  24 121 140.221    248.714     0.882192    
2  24 122 12.6013    79.4474     0.943707    
2  24 123 60.2486    64.2462     0.73248     
2  24 124 53.0002    237.305     0.955511    
2  24 125 16.167     263.331     0.721239    
2  24 126 1.7983     41.6756     0.712321    
2  24 127 2.58274    92.2858     0.517743    
2  24 128 6.98168    327.949     0.455627    
2  24 129 10.3617    278.432     0.64836     
2  24 130 59.5115    146.034     0.934424    
2  24 131 21.9804    120.06      0.423591    
2  24 132 3.62828    202.638     0.536309    
2  24 133 9.95863    113.401     0.348128    
2  24 134 17.6608    137.178     0.310189    
2  26 0   273.791    9.19272e-06 1           
2  26 1   81.6805    233.377     0.949271    
2  26 2   516.969    166.262     0.962038    
2  26 3   590.727    328.806     0.989832    
2  26 4   671.065    322.875     0.980109    
2  26 5   333.778    3.30601     0.942853    
2  26 6   138.541    168.731     0.909516    
2  26 7   154.288    316.525     0.878166    
2  26 8   2.81466    238.103     0.944278    
2  26 9   441.119    112.171     0.970598    
2  26 10  298.229    237.286     0.227363    
2  26 11  493.727    47.9938     0.974372    
2  26 12  533.637    241.156     0.888734    
2  26 13  110.705    92.5712     0.821049    
2  26 14  159.633    131.291     0.0866951   
2  26 15  202.542    16.4205     0.952587    
2  26 16  330.866    332.537     0.975242    
2  26 17  299.622    31.843      0.852246    
2  26 18  1042.01    15.2703     0.496489    
2  26 19  52.8628    286.42      0.801524    
2  26 20  7.58672    49.6471     0.972839    
2  26 21  488.504    278.569     0.759538    
2  26 22  395.567    98.3645     0.295879    
2  26 23  108.665    16.8464     0.98981     
2  26 24  310.325    71.0917     0.943067    
2  26 25  419.34     36.1921     0.982165    
2  26 26  88.5922    173.345     0.975727    
2  26 27  23.0361    232.704     0.869849    
2  26 28  444.855    20.4745     0.978823    
2  26 29  64.034     14.686      0.962476    
2  26 30  401.029    139.142     0.934605    
2  26 31  325.746    194.81      0.950437    
2  26 32  424.424    11.6122     0.976363    
2  26 33  87.9603    120.414     0.95222     
2  26 34  297.191    261.098     0.912643    
2  26 35  436.954    73.3116     0.719635    
2  26 36  345.327    76.4907     0.99432     
2  26 37  206.39     249.767     0.993833    
2  26 38  563.994    160.955     0.391413    
2  26 39  557.446    48.0088     0.848111    
2  26 40  285.604    250.953     0.914793    
2  26 41  308.836    2.39823     0.987157    
2  26 42  233.86     300.188     0.979933    
2  26 43  69.7477    95.9927     0.945391    
2  26 44  87.2758    139.707     0.94431     
2  26 45  185.89     81.3256     0.765002    
2  26 46  698.392    350.883     0.964981    
2  26 47  308.235    90.5002     0.615431    
2  26 48  619.111    324.63      0.881596    
2  26 49  48.1331    261.734     0.98849     
2  26 50  187.004    313.624     0.876093    
2  26 51  279.45     347.251     0.84869     
2  26 52  261.489    233.755     0.854127    
2  26 53  255.625    71.5888     0.986213    
2  26 54  320.891    206.917     0.412508    
2  26 55  229.626    71.675      0.966059    
2  26 56  405.466    167.856     0.974809    
2  26 57  135.892    179.403     0.994824    
2  26 58  223.117    254.514     0.388129    
2  26 59  26.5783    196.231     0.755372    
2  26 60  655.657    346.734     0.899967    
2  26 61  147.875    249.611     0.985397    
2  26 62  282.822    282.59      0.930155    
2  26 63  102.521    63.7102     0.972285    
2  26 64  343.03     124.885     0.861454    
2  26 65  304.85     191.986     0.775109    
2  26 66  99.8187    60.3948     0.848342    
2  26 67  164.8      291.63      0.973125    
2  26 68  259.192    289.911     0.953445    
2  26 69  84.5867    30.1032     0.962688    
2  26 70  17.8288    334.576     0.976619    
2  26 71  179.031    299.505     0.852378    
2  26 72  88.0646    178.709     0.96608     
2  26 73  340.771    334.414     0.824602    
2  26 74  422.182    312.122     0.982838    
2  26 75  63.9747    179.208     0.983256    
2  26 76  169.566    285.5       0.390976    
2  26 77  94.1234    317.156     0.957322    
2  26 78  44.4206    75.9613     0.983359    
2  26 79  6.45687    169.087     0.603511    
2  26 80  110.914    3.92245     0.310983    
2  26 81  36.3332    36.8907     0.876983    
2  26 82  38.8605    280.507     0.986463    
2  26 83  6.38302    88.1873     0.982265    
2  26 84  85.1069    309.476     0.460251    
2  26 85  70.0169    355.635     0.963326    
2  26 86  152.051    166.392     0.976326    
2  26 87  112.192    343.66      0.879731    
2  26 88  47.0984    357.636     0.994224    
2  26 89  36.8295    341.397     0.932066    
2  26 90  119.44     3.20622     0.796415    
2  26 91  61.0324    279.872     0.58236     
2  26 92  76.5275    315.879     0.981043    
2  26 93  69.3277    200.562     0.974672    
2  26 94  80.4       165.484     0.971349    
2  26 95  110.816    231.625     0.916406    
2  26 96  47.9048    340.076     0.389091    
2  26 97  130.53     108.268     0.935359    
2  26 98  43.0629    9.0695      0.939855    
2  26 99  117.66     31.8578     0.98104     
2  26 100 2.43193    182.599     0.507518    
2  26 101 37.6358    199.082     0.718496    
2  26 102 96.0611    242.15      0.987724    
2  26 103 10.8732    326.462     0.960922    
2  26 104 1.20517    305.752     0.959347    
2  26 105 82.3997    169.871     0.962913    
2  26 106 115.377    338.002     0.98216     
2  26 107 91.8478    48.63       0.89579     
2  26 108 265.937    174.514     0.969939    
2  26 109 163.283    99.6829     0.940961    
2  26 110 27.3049    157.537     0.565657    
2  26 111 82.8728    4.22705     0.888062    
2  26 112 12.1786    207.145     0.478274    
2  26 113 0.0522079  211.123     0.879303    
2  26 114 16.1832    162.638     0.75566     
2  26 115 32.0074    160.598     0.834389    
2  26 116 8.71179    129.049     0.629628    
2  26 117 35.447     248.988     0.618747    
2  26 118 42.6067    322.519     0.702536    
2  26 119 4.95791    108.109     0.944032    
2  26 120 30.2666    295.903     0.73415     
2  26 121 72.5575    102.177     0.849638    
2  26 122 4.98838    245.358     0.398539    
2  26 123 22.7821    152.685     0.813951    
2  26 124 19.1474    126.068     0.269402    
2  26 125 0.571721   139.759     0.570346    
2  26 126 8.14038    256.722     0.69103     
2  26 127 5.05736    316.144     0.918055    
2  26 128 20.4081    29.0398     0.521452    
2  26 129 11.6793    107.534     0.486159    
2  26 130 2.54694    167.007     0.151687    
2  26 131 5.98156    338.031     0.184671    
2  28 0   383.777    2.58508e-05 0.998323    
2  28 1   228.669    194.48      0.988852    
2  28 2   284.185    99.0232     0.944375    
2  28 3   309.89     356.337     0.949999    
2  28 4   440.37     307.884     0.887235    
2  28 5   354.324    182.406     0.989893    
2  28 6   184.692    135.755     0.980989    
2  28 7   241.282    172.552     0.993778    
2  28 8   82.0381    88.5811     0.96899     
2  28 9   147.171    15.7672     0.995438    
2  28 10  184.263    123.159     0.961423    
2  28 11  146.49     110.188     0.802308    
2  28 12  91.9385    158.196     0.985569    
2  28 13  1140.24    222.346     0.963937    
2  28 14  35.2805    22.3628     0.989124    
2  28 15  450.743    148.879     0.821328    
2  28 16  22.1272    341.859     0.9685      
2  28 17  457.567    185.833     0.98744     
2  28 18  349.727    256.027     0.871208    
2  28 19  142.256    182.066     0.742035    
2  28 20  231.276    40.6581     0.968817    
2  28 21  589.818    180.722     0.971423    
2  28 22  67.0234    76.6829     0.987468    
2  28 23  511.264    310.079     0.867518    
2  28 24  644.642    136.451     0.89721     
2  28 25  763.609    232.823     0.695058    
2  28 26  250.023    3.68383     0.923469    
2  28 27  269.522    317.388     0.890556    
2  28 28  13.9456    96.7147     0.978275    
2  28 29  365.066    54.7845     0.965332    
2  28 30  495.409    216.905     0.915965    
2  28 31  336.223    210.699     0.993131    
2  28 32  0.411544   75.9143     0.984622    
2  28 33  417.435    223.203     0.974909    
2  28 34  6.34795    266.439     0.985902    
2  28 35  55.0654    178.127     0.89492     
2  28 36  132.727    267.444     0.888928    
2  28 37  67.9515    14.1639     0.975582    
2  28 38  90.8192    99.6914     0.960975    
2  28 39  267.889    21.3104     0.919553    
2  28 40  28.7055    48.3683     0.972941    
2  28 41  10.3329    173.913     0.984578    
2  28 42  395.198    69.0653     0.842298    
2  28 43  352.042    58.6557     0.958308    
2  28 44  284.208    26.4081     0.970863    
2  28 45  69.1787    298.274     0.916481    
2  28 46  256.695    4.45304     0.984659    
2  28 47  219.636    277.7       0.47719     
2  28 48  476.346    104.969     0.587095    
2  28 49  208.547    55.1296     0.984434    
2  28 50  9.69932    285.61      0.98563     
2  28 51  337.919    80.0023     0.978797    
2  28 52  50.1304    250.356     0.942944    
2  28 53  339.28     254.871     0.981633    
2  28 54  659.506    113.174     0.919787    
2  28 55  246.046    45.1383     0.983072    
2  28 56  204.971    131.24      0.94354     
2  28 57  258.639    13.5642     0.92419     
2  28 58  188.551    117.911     0.981993    
2  28 59  238.221    229.817     0.9449      
2  28 60  330.032    347.228     0.885734    
2  28 61  56.8843    134.023     0.922978    
2  28 62  8.99637    67.7116     0.903717    
2  28 63  204.918    281.298     0.973596    
2  28 64  123.035    97.6447     0.925454    
2  28 65  147.631    318.074     0.341415    
2  28 66  152.309    359.366     0.945509    
2  28 67  28.4527    15.9887     0.946937    
2  28 68  85.8322    177.579     0.980646    
2  28 69  61.3759    357.776     0.97747     
2  28 70  40.8278    23.287      0.98521     
2  28 71  72.4369    292.255     0.263123    
2  28 72  109.517    122.607     0.926005    
2  28 73  9.21744    175.053     0.97684     
2  28 74  128.948    0.516758    0.738007    
2  28 75  173.65     307.314     0.966495    
2  28 76  129.31     344.387     0.88916     
2  28 77  4.37652    33.3611     0.779259    
2  28 78  171.426    262.218     0.931439    
2  28 79  4.91       296.791     0.990567    
2  28 80  47.2088    1.41104     0.876517    
2  28 81  207.232    70.0753     0.905779    
2  28 82  142.644    137.593     0.981261    
2  28 83  337.739    266.437     0.965809    
2  28 84  199.073    243.158     0.977915    
2  28 85  63.4339    298.684     0.980322    
2  28 86  8.16469    172.739     0.951208    
2  28 87  81.4351    264.902     0.977733    
2  28 88  76.7158    43.645      0.924034    
2  28 89  99.0558    218.805     0.977363    
2  28 90  21.0041    305.032     0.921324    
2  28 91  180.749    311.572     0.977683    
2  28 92  24.5908    242.669     0.492835    
2  28 93  13.941     205.175     0.954564    
2  28 94  17.0487    271.44      0.987568    
2  28 95  46.9222    266.802     0.392025    
2  28 96  129.492    26.7544     0.99436     
2  28 97  141.684    243.044     0.940402    
2  28 98  55.8657    90.4263     0.97003     
2  28 99  39.4009    263.162     0.825685    
2  28 100 66.3308    181.338     0.912566    
2  28 101 161.276    294.895     0.890657    
2  28 102 128.851    314.883     0.896811    
2  28 103 59.751     19.6117     0.947719    
2  28 104 110.55     37.4237     0.982405    
2  28 105 65.089     130.993     0.928383    
2  28 106 7.13705    146.078     0.956969    
2  28 107 61.1076    232.416     0.919156    
2  28 108 92.7452    222.462     0.654934    
2  28 109 179.954    251.867     0.987669    
2  28 110 18.0159    275.157     0.968743    
2  28 111 24.7729    273.311     0.654138    
2  28 112 30.6825    156.565     0.926105    
2  28 113 17.9713    64.1921     0.262783    
2  28 114 8.79627    59.1283     0.62935     
2  28 115 73.0983    92.711      0.937466    
2  28 116 37.2001    59.6228     0.906523    
2  28 117 40.5409    98.8209     0.416268    
2  28 118 8.86756    146.116     0.803006    
2  28 119 24.0295    268.578     0.442538    
2  28 120 76.5652    299.226     0.836329    
2  28 121 156.282    332.502     0.967128    
2  28 122 26.89      301.864     0.462612    
2  28 123 44.5098    116.379     0.540498    
2  28 124 28.1323    179.091     0.657054    
2  28 125 0.634742   271.421     0.0614949   
2  28 126 16.1594    298.711     0.856519    
2  28 127 11.1982    123.858     0.593582    
2  28 128 18.702     152.269     0.334337    
2  30 0   665.072    180         1           
2  30 1   627.111    168.901     0.890573    
2  30 2   233.316    136.702     0.991212    
2  30 3   518.866    149.756     0.623547    
2  30 4   293.458    172.749     0.9719      
2  30 5   161.387    74.9445     0.95684     
2  30 6   367.681    222.713     0.994884    
2  30 7   297.614    0.666142    0.988234    
2  30 8   31.3849    229.334     0.982998    
2  30 9   392.916    313.312     0.985969    
2  30 10  231.61     40.6027     0.993775    
2  30 11  204.149    0.0833066   0.860677    
2  30 12  343.322    197.181     0.969868    
2  30 13  671.042    49.3271     0.920335    
2  30 14  216.511    70.1211     0.957744    
2  30 15  13.9574    158.384     0.978072    
2  30 16  251.318    358.226     0.838006    
2  30 17  103.31     288.803     0.986867    
2  30 18  814.784    304.134     0.989908    
2  30 19  341.995    45.2064     0.732215    
2  30 20  688.694    75.0731     0.984198    
2  30 21  258.622    135.195     0.979414    
2  30 22  155.029    5.53653     0.800442    
2  30 23  360.976    66.8398     0.978246    
2  30 24  127.92     315.115     0.991054    
2  30 25  363.599    259.279     0.879593    
2  30 26  288.33     237.704     0.924082    
2  30 27  140.373    225.013     0.74684     
2  30 28  478.981    66.8029     0.975277    
2  30 29  10.9588    54.7016     0.976435    
2  30 30  203.015    287.061     0.977079    
2  30 31  404.126    71.5382     0.939268    
2  30 32  324.251    14.3458     0.301078    
2  30 33  149.019    279.525     0.977596    
2  30 34  70.0742    10.6215     0.965578    
2  30 35  281.815    63.4988     0.276231    
2  30 36  449.813    19.4015     0.980224    
2  30 37  80.7812    317.463     0.877344    
2  30 38  159.232    245.769     0.966878    
2  30 39  34.8517    41.2289     0.973288    
2  30 40  162.107    96.4976     0.946542    
2  30 41  106.653    160.287     0.988221    
2  30 42  408.177    24.8152     0.47805     
2  30 43  185.527    132.253     0.976022    
2  30 44  81.5292    246.101     0.773624    
2  30 45  180.53     355.741     0.980797    
2  30 46  107.944    358.216     0.857017    
2  30 47  55.0948    40.599      0.992108    
2  30 48  193.158    137.602     0.525585    
2  30 49  165.566    317         0.984601    
2  30 50  82.3083    230.398     0.984653    
2  30 51  132.034    237.713     0.989955    
2  30 52  95.9926    223.252     0.948801    
2  30 53  198.108    248.312     0.975168    
2  30 54  14.093     301.815     0.538854    
2  30 55  90.7613    97.474      0.871753    
2  30 56  17.3891    29.8532     0.643104    
2  30 57  153.992    218.263     0.371175    
2  30 58  206.673    21.5829     0.983917    
2  30 59  25.8708    16.0543     0.983402    
2  30 60  43.5676    207.224     0.949609    
2  30 61  19.9877    27.5645     0.972023    
2  30 62  80.502     119.842     0.603551    
2  30 63  48.8668    180.44      0.975433    
2  30 64  112.427    0.192802    0.642177    
2  30 65  217.047    241.969     0.638736    
2  30 66  59.4564    124.793     0.40818     
2  30 67  21.9646    303.882     0.945234    
2  30 68  59.3487    264.136     0.469699    
2  30 69  393.383    137.387     0.993636    
2  30 70  191.111    11.3072     0.983721    
2  30 71  29.2145    23.1455     0.95477     
2  30 72  44.9043    19.9561     0.960006    
2  30 73  138.056    249.623     0.98597     
2  30 74  109.77     207.576     0.842123    
2  30 75  58.2885    263.566     0.940987    
2  30 76  231.381    150.988     0.981191    
2  30 77  278.585    218.159     0.974379    
2  30 78  229.001    204.137     0.955657    
2  30 79  74.1585    242.697     0.739074    
2  30 80  55.1456    250.134     0.910888    
2  30 81  130.717    297.958     0.988119    
2  30 82  30.3479    175.913     0.967354    
2  30 83  10.7722    343.684     0.894582    
2  30 84  62.7654    337.691     0.936918    
2  30 85  9.65035    29.4419     0.934205    
2  30 86  24.1898    260.271     0.226143    
2  30 87  115.445    12.8114     0.937299    
2  30 88  189.685    11.2293     0.961515    
2  30 89  217.183    194.617     0.933955    
2  30 90  57.7871    204.008     0.988244    
2  30 91  0.00950739 254.358     0.978906    
2  30 92  221.924    91.4545     0.895988    
2  30 93  67.0852    254.553     0.986299    
2  30 94  79.0876    281.691     0.852586    
2  30 95  12.8213    234.571     0.97181     
2  30 96  25.168     235.525     0.954918    
2  30 97  50.3272    350.454     0.98091     
2  30 98  50.9396    69.9048     0.90728     
2  30 99  33.3401    295.225     0.892443    
2  30 100 17.9231    270.851     0.568514    
2  30 101 11.1166    36.6202     0.685635    
2  30 102 12.7496    219.548     0.94679     
2  30 103 4.5385     335.836     0.922566    
2  30 104 7.2851     302.843     0.963661    
2  30 105 3.4399     263.158     0.314151    
2  30 106 19.5742    28.4672     0.478311    
2  30 107 76.7236    176.15      0.952808    
2  30 108 54.2762    251.215     0.844621    
2  30 109 101.948    72.1226     0.936384    
2  30 110 12.1242    207.033     0.536103    
2  30 111 140.119    133.158     0.929916    
2  30 112 8.99528    353.855     0.590562    
2  30 113 93.1891    230.029     0.925582    
2  30 114 61.457     335.288     0.874366    
2  30 115 17.0518    296.319     0.367246    
2  30 116 33.421     230.953     0.635117    
2  30 117 3.0449     71.1508     0.856046    
2  30 118 172.501    8.12604     0.963035    
2  30 119 11.4974    75.3458     0.279958    
2  30 120 47.2516    169.927     0.764083    
2  30 121 0.512487   250.704     0.287125    
2  30 122 77.4423    20.545      0.719145    
2  30 123 4.35771    201.475     0.706213    
2  30 124 19.4791    97.3331     0.589765    
2  32 0   183.825    180         0.403242    
2  32 1   617.054    42.936      0.936246    
2  32 2   245.255    75.2035     0.960169    
2  32 3   214.799    176.162     0.989446    
2  32 4   234.057    334.961     0.973043    
2  32 5   426.581    174.682     0.964141    
2  32 6   251.984    247.464     0.990865    
2  32 7   85.7046    97.1544     0.274337    
2  32 8   5.62101    235.257     0.971067    
2  32 9   27.7255    241.929     0.98595     
2  32 10  109.18     309.667     0.984418    
2  32 11  15.5658    26.8347     0.966714    
2  32 12  520.01     25.0952     0.792236    
2  32 13  394.369    238.126     0.986247    
2  32 14  374.226    287.923     0.982704    
2  32 15  173.179    129.4       0.987747    
2  32 16  192.619    71.4358     0.987958    
2  32 17  219.832    279.291     0.975601    
2  32 18  283.417    134.344     0.958833    
2  32 19  365.763    110.726     0.981625    
2  32 20  70.4637    97.8334     0.767343    
2  32 21  379.993    277.095     0.987406    
2  32 22  173.742    313.202     0.977808    
2  32 23  22.3635    334.412     0.98301     
2  32 24  143.774    68.1594     0.833375    
2  32 25  439.46     278.424     0.991294    
2  32 26  108.889    108.327     0.96408     
2  32 27  81.3807    133.11      0.974771    
2  32 28  197.763    106.255     0.906828    
2  32 29  435.481    231.735     0.96587     
2  32 30  142.103    67.2564     0.391694    
2  32 31  11.814     232.77      0.72845     
2  32 32  114.513    169.543     0.714361    
2  32 33  472.758    43.8482     0.581751    
2  32 34  377.394    46.9589     0.958261    
2  32 35  26.7071    238.734     0.897334    
2  32 36  343.883    270.602     0.967496    
2  32 37  81.3163    188.896     0.845782    
2  32 38  320.599    349.425     0.975852    
2  32 39  192.533    257.976     0.956045    
2  32 40  406.677    336.457     0.969769    
2  32 41  323.117    259.424     0.993228    
2  32 42  36.8935    182.791     0.852579    
2  32 43  202.526    172.563     0.991276    
2  32 44  49.464     57.3637     0.840416    
2  32 45  143.813    205.633     0.61456     
2  32 46  189.429    40.2023     0.913894    
2  32 47  11.0904    287.575     0.980886    
2  32 48  178.606    120.024     0.98927     
2  32 49  63.5363    306.581     0.86381     
2  32 50  500.863    218.058     0.92845     
2  32 51  10.7717    144.506     0.95097
[truncated: 3,922,240 more chars]
