# Supplementary material for: A DNA damage-activated kinase phosphorylates a transcriptional repressor to control bacterial immune pathway expression
Source: EMBO J. 2026 Jun 9;45(14):5079–100. doi: 10.1038/s44318-026-00831-y (PMC13373217; doi:10.1038/s44318-026-00831-y)
Supplement: Supplementary file 6 — Structures [file 44318_2026_831_MOESM6_ESM.zip › 9Z73_val-report-wwpdb-2fo-fc-edmap-coef-annotate_P1.cif]

data_9z732fo
# 
_cell.entry_id      9z73 
_cell.length_a      79.276 
_cell.length_b      98.192 
_cell.length_c      278.996 
_cell.angle_alpha   90.000 
_cell.angle_beta    90.000 
_cell.angle_gamma   90.000 
# 
_entry.id   9z73 
# 
_symmetry.entry_id               9z73 
_symmetry.space_group_name_H-M   'C 2 2 21' 
_symmetry.Int_Tables_number      20 
# 
loop_
_refln.index_h 
_refln.index_k 
_refln.index_l 
_refln.pdbx_FWT 
_refln.pdbx_PHWT 
_refln.fom 
0  0  8   237.365    180         0.0895965   
0  0  10  11046.8    180         1           
0  0  12  26.8266    180         0.102414    
0  0  14  595.182    360         0.905207    
0  0  16  4.35161    0.000378024 0.0126838   
0  0  18  160.406    180         0.119394    
0  0  20  470.671    1.13374e-05 0.520003    
0  0  22  1512.58    360         1           
0  0  24  5211.3     180         1           
0  0  26  1729.74    180         1           
0  0  28  2833.39    360         1           
0  0  30  3987.42    360         1           
0  0  32  1110.96    180         0.999429    
0  0  34  1010.05    360         0.9727      
0  0  36  778.061    180         0.995641    
0  0  38  232.608    1.97473e-05 0.196385    
0  0  40  4217.62    180         1           
0  0  42  1678.09    360         1           
0  0  44  124.535    6.29516e-06 0.757479    
0  0  46  1760.98    0           0.999993    
0  0  48  2057.85    180         0.99839     
0  0  50  321.304    180         0.225266    
0  0  52  1661.4     180         1           
0  0  54  3844.59    0           1           
0  0  56  1262.16    180         0.982914    
0  0  58  320.367    5.80863e-06 0.402884    
0  0  60  709.736    180         0.813291    
0  0  62  6.22702    1.12773e-05 0.539953    
0  0  64  1578.29    180         1           
0  0  66  707.047    360         0.999997    
0  0  68  368.433    180         0.999979    
0  0  70  424.447    360         0.937088    
0  0  72  71.2406    1.75517e-05 0.183272    
0  0  74  2138.41    180         1           
0  0  76  28.6555    8.63499e-06 0.0925268   
0  0  78  2793.59    360         1           
0  0  80  742.015    360         0.996069    
0  0  82  266.893    180         0.134086    
0  0  84  569.186    8.98145e-06 0.854662    
0  0  86  395.633    180         0.215551    
0  0  88  87.9267    180         0.650585    
0  0  90  1006.61    0           0.999104    
0  0  92  1088.31    360         0.999675    
0  0  94  586.354    360         0.999296    
0  0  96  224.313    180         0.801385    
0  0  98  170.176    180         0.136045    
0  0  100 57.3767    180         0.0679325   
0  0  102 971.964    360         0.999712    
0  0  104 144.803    8.6946e-06  0.586588    
0  0  106 737.451    180         0.995234    
0  0  108 461.212    180         0.982054    
0  0  110 42.3764    8.69428e-06 0.110162    
0  0  112 218.455    0           0.997827    
0  0  114 3.75466    7.70885e-06 0.0459853   
0  0  116 ?          ?           ?           
0  0  118 ?          ?           ?           
0  0  120 ?          ?           ?           
0  0  122 54.2469    8.65629e-06 0.323304    
0  0  124 885.393    180         1           
0  0  126 343.009    0           1           
0  0  128 1185.11    180         1           
0  0  130 115.509    180         0.617068    
0  0  132 160.599    0           0.734247    
0  0  134 344.987    0           0.999912    
0  0  136 38.1815    180         0.700941    
0  0  138 14.5098    180         0.251334    
0  0  140 5.41937    180         0.113976    
0  0  142 604.05     0           0.999991    
0  0  144 379.046    0           0.910296    
0  0  146 1.77214    8.65144e-06 0.215662    
0  0  148 50.9703    8.65142e-06 0.429869    
0  0  150 23.0968    0           0.236569    
0  2  4   1106.13    5.6033e-05  0.0481287   
0  2  5   279.64     179.999     0.104286    
0  2  6   30.3889    359.995     0.0247079   
0  2  7   1099.78    180         0.545928    
0  2  8   1827.32    360         1           
0  2  9   509.056    360         0.879987    
0  2  10  450.65     180         0.998794    
0  2  11  936.037    180         0.999997    
0  2  12  2988.69    360         1           
0  2  13  2725.08    180         0.999999    
0  2  14  1917.55    180         1           
0  2  15  1973.89    180         1           
0  2  16  432.588    9.06271e-06 0.801569    
0  2  17  1585.52    180         0.999973    
0  2  18  1301.53    180         1           
0  2  19  1613.08    180         0.900259    
0  2  20  333.34     360         0.224947    
0  2  21  3432.32    180         1           
0  2  22  2113.95    180         1           
0  2  23  4952.59    360         1           
0  2  24  2140.18    180         1           
0  2  25  4812.94    360         1           
0  2  26  1645.58    360         1           
0  2  27  268.091    360         0.745176    
0  2  28  1411.65    180         0.999977    
0  2  29  1439.4     180         1           
0  2  30  2503.59    6.8764e-06  1           
0  2  31  2622.45    360         1           
0  2  32  836.999    180         1           
0  2  33  2057.29    180         0.999999    
0  2  34  210.091    180         0.308978    
0  2  35  6.5794     179.999     0.00929401  
0  2  36  774.069    360         0.997543    
0  2  37  964.09     360         0.99999     
0  2  38  1026.47    0           0.999999    
0  2  39  586.158    180         0.163862    
0  2  40  97.712     3.24242e-05 0.569508    
0  2  41  2749.45    180         1           
0  2  42  262.702    180         0.339025    
0  2  43  10.3551    1.49848e-05 0.395416    
0  2  44  77.6213    180         0.992822    
0  2  45  12.6055    180         0.00509794  
0  2  46  354.841    360         0.846227    
0  2  47  2373.6     180         1           
0  2  48  0.656057   359.998     0.00187616  
0  2  49  114.724    180         0.353262    
0  2  50  102.92     180         0.965303    
0  2  51  194.996    180         0.919555    
0  2  52  2012.89    0           1           
0  2  53  1504.98    180         1           
0  2  54  1455.99    5.94402e-07 1           
0  2  55  790.103    5.54982e-07 0.999942    
0  2  56  532.777    180         0.777256    
0  2  57  436.972    4.17873e-07 0.999936    
0  2  58  300.483    360         0.503657    
0  2  59  1189.4     180         1           
0  2  60  46.7       180         0.102735    
0  2  61  47.1723    5.76998e-05 0.0290909   
0  2  62  1283.86    360         0.999691    
0  2  63  522.591    2.92984e-06 1           
0  2  64  1013.22    180         0.999997    
0  2  65  49.8654    180         0.0415271   
0  2  66  1748.89    180         0.999997    
0  2  67  227.335    2.27778e-05 0.367537    
0  2  68  1686.69    180         1           
0  2  69  63.7203    0.000116722 0.253261    
0  2  70  2061.68    180         1           
0  2  71  636.355    180         0.999465    
0  2  72  1746.48    3.63775e-05 0.876376    
0  2  73  2716.07    180         1           
0  2  74  1894.26    180         1           
0  2  75  268.022    180         0.800602    
0  2  76  481.153    180         0.999725    
0  2  77  2402.8     2.77611e-06 1           
0  2  78  377.484    180         1           
0  2  79  1236.06    360         1           
0  2  80  984.237    0           0.99801     
0  2  81  85.0054    180         0.247223    
0  2  82  192.436    180         0.412219    
0  2  83  243.098    180         0.773084    
0  2  84  397.236    6.32071e-07 0.99976     
0  2  85  2032.93    1.89803e-06 1           
0  2  86  948.498    1.60981e-07 0.999999    
0  2  87  1317.22    180         1           
0  2  88  265.871    180         0.203639    
0  2  89  1255.49    180         1           
0  2  90  541.19     180         0.999794    
0  2  91  792.159    180         1           
0  2  92  100.545    360         0.396957    
0  2  93  163.256    4.04689e-07 0.992769    
0  2  94  183.861    180         0.999824    
0  2  95  60.274     8.90853e-06 0.961959    
0  2  96  278.298    8.53617e-06 0.554322    
0  2  97  348.001    3.803e-07   0.999972    
0  2  98  164.875    180         0.184463    
0  2  99  52.3427    1.12312e-06 0.18891     
0  2  100 157.695    8.64299e-06 0.405828    
0  2  101 6.66704    180         0.0820387   
0  2  102 10.8972    180         0.0333473   
0  2  103 578.318    1.47067e-07 1           
0  2  104 1077.32    1.45082e-06 1           
0  2  105 701.89     360         0.998049    
0  2  106 419.762    180         0.999965    
0  2  107 972.424    180         1           
0  2  108 218.837    360         0.99994     
0  2  109 245.301    360         0.996894    
0  2  110 11.4744    180         0.216242    
0  2  111 82.1657    8.63681e-06 0.627858    
0  2  112 6.04147    8.49546e-06 0.561397    
0  2  113 47.4221    360         0.638372    
0  2  114 2.0041     180         0.0169207   
0  2  115 73.0145    180         0.607685    
0  2  116 109.336    180         0.870779    
0  2  117 0.530491   0.000454785 0.00813527  
0  2  118 138.851    360         0.52857     
0  2  119 388.327    9.10313e-07 0.971768    
0  2  120 117.696    360         0.969609    
0  2  121 22.4971    180         0.501421    
0  2  122 25.364     360         0.375061    
0  2  123 2.07818    180         0.0165775   
0  2  124 42.5527    0           0.676215    
0  2  125 8.88484    360         0.78258     
0  2  126 367.785    0           0.97516     
0  2  127 1026.04    5.39151e-07 1           
0  2  128 18.7632    8.67647e-06 0.319905    
0  2  129 28.9944    180         0.505151    
0  2  130 1.17628    180         0.0300433   
0  2  131 1.98631    180         0.0632374   
0  2  132 3.30424    8.65142e-06 0.178797    
0  2  133 139.286    9.12892e-06 0.975589    
0  2  134 69.035     180         0.999236    
0  2  135 0.411151   179.999     0.00681996  
0  2  136 88.5598    6.25149e-06 0.998721    
0  2  137 18.9971    8.65142e-06 0.477889    
0  2  138 1.82879    180         0.186599    
0  2  139 41.3977    8.66569e-06 0.654432    
0  2  140 70.5347    180         0.974511    
0  2  141 139.593    360         0.900348    
0  2  142 185.088    180         0.994389    
0  2  143 0.990309   8.15753e-05 0.108796    
0  2  144 1.99879    8.65142e-06 0.0232759   
0  2  145 1.34191    360         0.0205105   
0  2  146 14.0831    0           0.202946    
0  2  147 293.167    360         0.999454    
0  2  148 7.72198    180         0.398053    
0  2  149 4.99649    180         0.173363    
0  2  150 0.765551   0           0.22555     
0  2  151 0.601464   360         0.0123982   
0  4  0   2085.06    180         0.9906      
0  4  1   2007.47    360         1           
0  4  2   344.079    360         0.926788    
0  4  3   3371.1     360         1           
0  4  4   1234.68    180.001     0.569843    
0  4  5   26.5994    180         0.141802    
0  4  6   281.381    180         0.995858    
0  4  7   899.227    180         0.936014    
0  4  8   3768.97    1.54426e-05 1           
0  4  9   1788.81    1.70571e-05 0.987423    
0  4  10  5202.29    360         1           
0  4  11  2966.03    180         1           
0  4  12  172.187    360         0.60531     
0  4  13  1134.96    360         1           
0  4  14  249.738    180         0.999994    
0  4  15  876.189    360         1           
0  4  16  481.036    180         0.999412    
0  4  17  426.651    180         0.938675    
0  4  18  63.9955    180         0.0251257   
0  4  19  3321.07    180         1           
0  4  20  1227.3     360         0.999998    
0  4  21  2747.33    180         1           
0  4  22  2456.76    360         1           
0  4  23  3373.13    3.16933e-06 1           
0  4  24  2247.61    2.30077e-06 1           
0  4  25  1377.01    180         0.981048    
0  4  26  15.7178    180         0.156636    
0  4  27  644.439    180         0.999985    
0  4  28  1521.8     360         1           
0  4  29  417.173    180         0.832672    
0  4  30  2235.59    180         1           
0  4  31  655.856    180         1           
0  4  32  133.779    180         0.994174    
0  4  33  590.123    180         0.998986    
0  4  34  1114.1     180         1           
0  4  35  115.977    180         0.232284    
0  4  36  163.826    3.32172e-05 0.416654    
0  4  37  791.192    180         0.985359    
0  4  38  1184.6     360         1           
0  4  39  618.88     360         1           
0  4  40  1650.73    180         1           
0  4  41  1104.27    180         1           
0  4  42  1718.13    180         1           
0  4  43  2531.12    5.28636e-07 1           
0  4  44  1121.3     180         0.999999    
0  4  45  1410.12    1.66691e-06 1           
0  4  46  1234.15    360         1           
0  4  47  1356.67    180         1           
0  4  48  1775.29    180         1           
0  4  49  2431.04    180         1           
0  4  50  538.245    180         0.984918    
0  4  51  222.878    1.25147e-05 0.153231    
0  4  52  493.606    180         0.535601    
0  4  53  527.473    180         0.999994    
0  4  54  3426.41    180         1           
0  4  55  2702.54    2.66543e-06 1           
0  4  56  1079.58    180         0.59222     
0  4  57  885.769    180         0.999952    
0  4  58  601.537    360         0.941548    
0  4  59  386.967    2.1119e-07  0.350957    
0  4  60  979.812    360         1           
0  4  61  793.119    180         1           
0  4  62  667.321    1.14229e-06 0.873934    
0  4  63  638.986    180         1           
0  4  64  272.517    180         0.108471    
0  4  65  1467.79    180         1           
0  4  66  1903.74    5.84593e-07 1           
0  4  67  95.0991    1.961e-05   0.100733    
0  4  68  2126.89    180         1           
0  4  69  2.15026    180         0.0591869   
0  4  70  1591.27    6.53059e-07 1           
0  4  71  822.231    360         0.997893    
0  4  72  587.33     180         0.982476    
0  4  73  575.435    180         0.936286    
0  4  74  968.573    360         0.822678    
0  4  75  916.883    180         0.997735    
0  4  76  438.996    180         0.529639    
0  4  77  705.995    180         0.853819    
0  4  78  434.332    1.70035e-06 1           
0  4  79  77.6812    2.91487e-06 0.330527    
0  4  80  35.1949    2.38259e-05 0.039702    
0  4  81  1580.48    360         1           
0  4  82  1491.2     4.02502e-08 1           
0  4  83  168.273    180         0.424961    
0  4  84  83.6941    5.63464e-05 0.11308     
0  4  85  115.991    180         0.955332    
0  4  86  522.806    180         0.377918    
0  4  87  905.208    180         1           
0  4  88  778.994    180         0.999999    
0  4  89  329.167    5.11062e-06 0.998214    
0  4  90  51.9328    360         0.0334093   
0  4  91  1642.88    180         1           
0  4  92  63.7459    180         0.0632607   
0  4  93  948.534    2.52816e-06 1           
0  4  94  305.591    180         0.440455    
0  4  95  123.65     360         0.947337    
0  4  96  328.412    180         0.994205    
0  4  97  50.973     360         0.0846234   
0  4  98  80.2028    8.37101e-06 0.408934    
0  4  99  17.1443    3.68521e-05 0.0746056   
0  4  100 500.963    360         1           
0  4  101 1045.32    180         1           
0  4  102 87.5424    8.27546e-06 0.190144    
0  4  103 1219.74    180         1           
0  4  104 344.176    180         1           
0  4  105 223.033    360         0.999941    
0  4  106 83.0377    0           0.999598    
0  4  107 41.6635    8.57503e-06 0.222278    
0  4  108 649.872    180         1           
0  4  109 558.571    180         0.999997    
0  4  110 736.041    0           1           
0  4  111 269.002    360         0.946844    
0  4  112 227.057    180         0.999682    
0  4  113 588.624    180         1           
0  4  114 9.86402    1.04988e-05 0.132383    
0  4  115 614.97     180         0.999985    
0  4  116 419.609    0           0.930749    
0  4  117 458.576    5.56536e-06 1           
0  4  118 416.781    180         1           
0  4  119 599.861    180         1           
0  4  120 387.168    360         1           
0  4  121 299.718    180         0.999999    
0  4  122 141.535    360         0.937492    
0  4  123 11.8489    180         0.85997     
0  4  124 483.344    0           0.999979    
0  4  125 64.1662    8.59417e-07 0.988734    
0  4  126 2.25634    8.54005e-06 0.469262    
0  4  127 115.75     360         0.95307     
0  4  128 127.188    360         0.999748    
0  4  129 15.1964    360         0.11043     
0  4  130 11.334     180         0.196787    
0  4  131 10.8869    360         0.259812    
0  4  132 54.6491    180         0.268129    
0  4  133 190.894    180         0.778018    
0  4  134 28.1871    180         0.353414    
0  4  135 377.554    180         0.999998    
0  4  136 387.663    180         1           
0  4  137 35.9688    1.10771e-05 0.450247    
0  4  138 21.1826    180         0.564362    
0  4  139 263.156    360         0.999974    
0  4  140 237.753    180         0.992631    
0  4  141 7.00399    180         0.141787    
0  4  142 5.76011    9.4416e-07  0.509769    
0  4  143 2.80423    180         0.106237    
0  4  144 54.6262    0           0.720292    
0  4  145 4.39909    1.85841e-06 0.400123    
0  4  146 3.38241    180         0.152775    
0  4  147 19.8393    180         0.619669    
0  4  148 3.40401    8.65142e-06 0.0707679   
0  4  149 22.9153    180         0.580473    
0  4  150 40.0983    180         0.588192    
0  6  0   950.032    180         0.999998    
0  6  1   3599.7     360         1           
0  6  2   1263.69    180         1           
0  6  3   9.18402    180         0.870235    
0  6  4   4043.79    180         1           
0  6  5   3.63379    180         1           
0  6  6   1153.09    180         0.964419    
0  6  7   558.996    9.03806e-05 0.93272     
0  6  8   87.214     0.000129192 0.177107    
0  6  9   542.843    180         0.735133    
0  6  10  73.0303    180         0.26058     
0  6  11  1363.57    180         0.985517    
0  6  12  3523.28    180         1           
0  6  13  57.7545    180         0.717605    
0  6  14  1676.74    180         0.999853    
0  6  15  58.4646    180         0.655292    
0  6  16  1895.83    180         1           
0  6  17  3104.47    180         1           
0  6  18  3967.73    6.15206e-06 1           
0  6  19  5848.64    1.87465e-06 1           
0  6  20  436.164    180         0.970663    
0  6  21  374.399    180         0.427697    
0  6  22  1371.12    180         0.999959    
0  6  23  714.455    180         1           
0  6  24  305.4      1.93748e-05 0.10504     
0  6  25  287.616    180         0.610003    
0  6  26  251.779    0.000102508 0.185904    
0  6  27  1515.55    180         1           
0  6  28  1260.16    180         1           
0  6  29  2087.62    360         1           
0  6  30  34.1955    0.00033385  0.0737792   
0  6  31  2282.22    360         1           
0  6  32  1253.7     180         1           
0  6  33  318.703    1.05228e-06 0.975809    
0  6  34  736.57     360         0.999336    
0  6  35  1116.02    3.00881e-07 0.999983    
0  6  36  322.734    0           0.862454    
0  6  37  1407.25    1.17196e-05 0.998999    
0  6  38  762.624    360         0.999996    
0  6  39  1310.79    360         1           
0  6  40  1667.97    0           0.999999    
0  6  41  1592.13    180         0.999991    
0  6  42  301.64     180         0.485445    
0  6  43  209.872    360         0.933223    
0  6  44  12.7273    180         0.121337    
0  6  45  52.4778    360         0.999983    
0  6  46  894.354    360         1           
0  6  47  887.403    360         0.999065    
0  6  48  1599.38    360         1           
0  6  49  1815.2     4.04085e-06 1           
0  6  50  6.74016    180         0.0273953   
0  6  51  384.048    180         0.150351    
0  6  52  20.3855    360         0.291775    
0  6  53  876.022    180         0.972152    
0  6  54  2298.45    180         1           
0  6  55  2410.18    3.88929e-06 1           
0  6  56  6.44363    180         0.0193917   
0  6  57  1765.35    180         1           
0  6  58  716.173    2.71702e-07 0.981986    
0  6  59  1779.93    360         1           
0  6  60  222.091    180         0.637022    
0  6  61  311.361    6.86036e-06 0.13357     
0  6  62  1126.57    180         1           
0  6  63  1157.02    6.11142e-06 1           
0  6  64  495.65     180         0.999987    
0  6  65  749.453    7.7822e-07  0.999824    
0  6  66  1646.89    360         1           
0  6  67  152.433    180         0.51394     
0  6  68  150.003    360         0.722888    
0  6  69  262.739    180         0.942735    
0  6  70  412.718    0           0.531247    
0  6  71  231.333    8.73553e-06 0.222054    
0  6  72  588.681    180         0.688111    
0  6  73  1408.46    7.65235e-07 1           
0  6  74  215.989    4.76276e-06 0.862357    
0  6  75  1700.87    180         1           
0  6  76  545.116    360         0.996188    
0  6  77  1687.13    180         1           
0  6  78  599.004    360         1           
0  6  79  411.195    180         1           
0  6  80  286.824    360         0.928767    
0  6  81  1317.99    1.70089e-06 1           
0  6  82  145.289    7.32867e-06 0.144827    
0  6  83  425.412    180         0.99993     
0  6  84  371.413    180         0.994335    
0  6  85  1209.95    180         1           
0  6  86  1892.66    180         1           
0  6  87  0.628107   180         0.0030902   
0  6  88  67.4223    180         0.475988    
0  6  89  155.665    180         0.475677    
0  6  90  506.216    360         0.999686    
0  6  91  25.7278    180         0.279048    
0  6  92  84.6577    360         0.942707    
0  6  93  447.968    180         0.994526    
0  6  94  210.924    8.47216e-06 0.437168    
0  6  95  367.683    180         0.995786    
0  6  96  647.988    180         0.995173    
0  6  97  709.565    5.56446e-06 1           
0  6  98  1100.9     180         1           
0  6  99  58.6164    180         0.161772    
0  6  100 102.3      180         0.974704    
0  6  101 459.394    360         1           
0  6  102 263.919    3.03611e-08 0.998956    
0  6  103 218.567    360         0.609348    
0  6  104 511.397    180         1           
0  6  105 49.0159    360         0.167861    
0  6  106 84.2473    180         0.881296    
0  6  107 146.065    8.70378e-06 0.565487    
0  6  108 1082.98    0           1           
0  6  109 622.943    180         1           
0  6  110 326.664    180         0.999997    
0  6  111 323.294    180         0.999931    
0  6  112 813.557    0           1           
0  6  113 38.8842    180         0.223621    
0  6  114 209.116    180         0.999209    
0  6  115 37.4092    360         0.218506    
0  6  116 172.774    180         0.967844    
0  6  117 175.183    2.47021e-07 0.999107    
0  6  118 34.7898    180         0.165255    
0  6  119 364.026    4.96257e-07 1           
0  6  120 10.4321    8.69573e-06 0.0723282   
0  6  121 3.55155    360         0.118589    
0  6  122 108.154    0           0.939459    
0  6  123 288.931    180         1           
0  6  124 661.756    180         1           
0  6  125 36.7067    180         0.208559    
0  6  126 168.368    360         0.996888    
0  6  127 0.270275   9.31457e-06 0.14236     
0  6  128 2.16548    0           0.353831    
0  6  129 116.173    4.40803e-06 0.787981    
0  6  130 1.10189    180         0.0227383   
0  6  131 448.443    4.11373e-07 1           
0  6  132 303.72     180         0.988608    
0  6  133 21.0196    180         0.449775    
0  6  134 369.927    0           0.998129    
0  6  135 647.951    2.3739e-07  1           
0  6  136 34.1259    0           0.358863    
0  6  137 13.3331    360         0.674774    
0  6  138 73.5955    3.15838e-09 0.768642    
0  6  139 96.9549    7.60138e-08 0.893726    
0  6  140 21.472     8.64232e-06 0.391842    
0  6  141 0.999592   180         0.0847638   
0  6  142 174.348    0           0.884368    
0  6  143 8.30666    8.65142e-06 0.25898     
0  6  144 223.967    180         0.989888    
0  6  145 2.13807    4.96326e-05 0.06618     
0  6  146 0.224029   8.65142e-06 0.00989011  
0  6  147 313.404    180         0.999853    
0  6  148 16.656     180         0.482249    
0  6  149 0.910163   360         0.0146146   
0  6  150 2.19506    180         0.387404    
0  8  0   2441.98    2.10744e-05 1           
0  8  1   1130.46    7.17124e-07 1           
0  8  2   108.062    180         0.28582     
0  8  3   121.563    180         0.128681    
0  8  4   4921.71    180         1           
0  8  5   84.6774    360         0.451124    
0  8  6   19.8968    180         0.0112042   
0  8  7   1751.62    180         1           
0  8  8   2735       180         1           
0  8  9   1652.99    180         0.994555    
0  8  10  1017.47    360         0.99997     
0  8  11  1652.38    3.2589e-07  1           
0  8  12  3861.52    180         1           
0  8  13  2745.29    360         1           
0  8  14  2298.13    180         1           
0  8  15  3593.14    180         1           
0  8  16  2292.67    360         1           
0  8  17  133.639    180         0.999986    
0  8  18  3149.21    180         1           
0  8  19  1284.66    360         1           
0  8  20  684.144    1.0841e-06  0.999997    
0  8  21  2639.61    2.00353e-06 1           
0  8  22  39.0514    180         0.0559168   
0  8  23  547.654    180         1           
0  8  24  403.213    180         0.69381     
0  8  25  346.478    360         0.972044    
0  8  26  2870.25    360         1           
0  8  27  2561.63    180         1           
0  8  28  48.1758    180         0.595458    
0  8  29  1917.37    9.65582e-07 1           
0  8  30  223.696    180         0.0618902   
0  8  31  1601.12    4.80517e-07 1           
0  8  32  22.0151    7.19269e-06 0.385624    
0  8  33  7.70905    360         0.941659    
0  8  34  23.4382    180         0.863299    
0  8  35  131.262    180         0.243027    
0  8  36  229.098    2.64213e-05 0.466518    
0  8  37  954.954    180         0.999997    
0  8  38  1173       180         1           
0  8  39  645.318    360         0.62403     
0  8  40  296.494    180         0.573346    
0  8  41  311.77     180         0.998997    
0  8  42  690.178    0           0.988261    
0  8  43  314.196    180         0.321331    
0  8  44  1307.59    180         0.996297    
0  8  45  36.1908    6.88743e-05 0.0899693   
0  8  46  903.346    180         0.967523    
0  8  47  547.012    360         0.949288    
0  8  48  154.39     0           0.735613    
0  8  49  1333.46    360         1           
0  8  50  4.64966    180         0.834342    
0  8  51  780.088    1.44045e-06 1           
0  8  52  383.034    180         0.525317    
0  8  53  620.329    360         0.985256    
0  8  54  1828.93    180         1           
0  8  55  1218.17    180         1           
0  8  56  2557.27    0           1           
0  8  57  2275.96    360         1           
0  8  58  2153.52    180         1           
0  8  59  654.893    180         0.920979    
0  8  60  1695.59    1.89683e-06 1           
0  8  61  17.4513    360         0.04715     
0  8  62  765.478    360         0.998924    
0  8  63  1975.48    180         1           
0  8  64  1098.21    180         0.999977    
0  8  65  1610.72    180         1           
0  8  66  167.327    360         0.995637    
0  8  67  238.007    180         0.18825     
0  8  68  1066.18    180         0.999993    
0  8  69  3234.39    5.17919e-07 1           
0  8  70  1924.93    360         1           
0  8  71  2171.93    180         1           
0  8  72  219.621    360         0.602869    
0  8  73  28.1129    180         0.313323    
0  8  74  345.28     180         0.911194    
0  8  75  624.125    180         0.572682    
0  8  76  1435.4     180         1           
0  8  77  137.423    2.10195e-06 0.527159    
0  8  78  144.229    360         0.999982    
0  8  79  325.825    180         0.772001    
0  8  80  1149.72    180         1           
0  8  81  1314.98    3.85725e-06 1           
0  8  82  192.803    7.00847e-06 0.368773    
0  8  83  73.6326    360         0.207194    
0  8  84  2156.47    180         1           
0  8  85  190.904    180         0.287415    
0  8  86  936.268    4.1417e-06  0.999963    
0  8  87  1030.65    360         0.99902     
0  8  88  1857.69    2.3403e-07  1           
0  8  89  181.569    360         0.995599    
0  8  90  67.8111    180         0.999941    
0  8  91  258.542    180         0.784878    
0  8  92  96.4752    7.96318e-06 0.130935    
0  8  93  148.1      8.85767e-06 0.902593    
0  8  94  206.52     180         0.269271    
0  8  95  560.687    180         0.999999    
0  8  96  503.699    180         0.999885    
0  8  97  518.907    180         1           
0  8  98  57.713     180         0.615409    
0  8  99  284.818    180         0.597987    
0  8  100 96.0082    0           0.52683     
0  8  101 733.474    180         0.99994     
0  8  102 334.468    0           0.965012    
0  8  103 12.989     180         0.196215    
0  8  104 119.679    8.70823e-06 0.381932    
0  8  105 204.493    2.92622e-06 0.994965    
0  8  106 14.9261    0           0.482724    
0  8  107 58.0977    360         0.253687    
0  8  108 228.505    360         0.428553    
0  8  109 462.365    3.20027e-06 1           
0  8  110 832.731    180         1           
0  8  111 312.33     180         1           
0  8  112 20.9955    180         0.412082    
0  8  113 269.492    180         1           
0  8  114 59.7611    180         0.995833    
0  8  115 310.493    180         0.999978    
0  8  116 252.251    360         1           
0  8  117 43.107     360         0.362747    
0  8  118 74.4826    0           0.694232    
0  8  119 7.43634    2.38867e-06 0.796725    
0  8  120 327.385    180         0.984964    
0  8  121 315.046    180         0.943304    
0  8  122 513.21     360         1           
0  8  123 61.9236    180         0.502599    
0  8  124 486.378    360         1           
0  8  125 320.008    180         0.999236    
0  8  126 241.019    0           0.965064    
0  8  127 20.8421    180         0.916387    
0  8  128 60.504     8.65142e-06 0.495797    
0  8  129 18.1499    180         0.714235    
0  8  130 1.09942    8.65142e-06 0.0354633   
0  8  131 20.3466    8.65142e-06 0.292549    
0  8  132 0.556226   8.65141e-06 0.0577952   
0  8  133 73.1776    7.3587e-07  0.949621    
0  8  134 6.84626    1.19195e-06 0.770717    
0  8  135 124.594    360         0.893304    
0  8  136 32.071     180         0.559624    
0  8  137 275.408    6.50103e-07 1           
0  8  138 92.5051    180         0.731564    
0  8  139 32.4439    360         0.662395    
0  8  140 19.5427    180         0.317924    
0  8  141 306.411    180         0.999253    
0  8  142 20.7166    8.65142e-06 0.495508    
0  8  143 235.371    1.34856e-06 0.984919    
0  8  144 10.3062    8.65142e-06 0.367449    
0  8  145 4.42994    180         0.542304    
0  8  146 5.05273    360         0.30775     
0  8  147 3.89643    8.65142e-06 0.197455    
0  8  148 2.78327    8.65142e-06 0.0435837   
0  8  149 237.699    180         0.946552    
0  10 0   3302.63    180         1           
0  10 1   738.468    360         0.501653    
0  10 2   1479.7     180         0.974478    
0  10 3   2093.11    7.30699e-06 1           
0  10 4   1335.95    180         1           
0  10 5   216.165    180         1           
0  10 6   531.472    180         0.98878     
0  10 7   22.5361    8.05197e-07 1           
0  10 8   1318.88    360         1           
0  10 9   112.463    4.10355e-05 0.0589802   
0  10 10  911.167    360         0.98516     
0  10 11  1467.91    360         1           
0  10 12  1380.35    360         1           
0  10 13  384.717    2.02489e-06 0.999964    
0  10 14  881.646    180         1           
0  10 15  470.528    180         0.980813    
0  10 16  18.411     180         0.0167343   
0  10 17  2110.22    360         1           
0  10 18  1230.12    1.76381e-06 1           
0  10 19  2150.56    180         1           
0  10 20  851.396    360         0.97242     
0  10 21  1087.4     180         0.999993    
0  10 22  1170.19    180         0.999927    
0  10 23  34.3925    2.35935e-06 1           
0  10 24  2124       180         1           
0  10 25  59.9299    180         0.416505    
0  10 26  426.84     180         1           
0  10 27  186.418    180         0.273473    
0  10 28  88.4476    8.97907e-06 0.572784    
0  10 29  373.607    1.99332e-06 1           
0  10 30  710.391    5.15208e-06 0.999999    
0  10 31  410.835    180         0.999486    
0  10 32  454.185    180         0.783328    
0  10 33  1316.3     1.2531e-06  1           
0  10 34  1601.34    2.45301e-06 1           
0  10 35  351.482    180         0.992047    
0  10 36  351.245    180         0.668889    
0  10 37  3022.79    180         1           
0  10 38  497.676    1.6833e-06  0.999934    
0  10 39  1500.22    180         1           
0  10 40  846.229    180         0.998846    
0  10 41  10.0898    3.47021e-06 0.814796    
0  10 42  53.0818    180         0.316956    
0  10 43  2801.43    3.79924e-07 1           
0  10 44  192.997    7.733e-06   0.559086    
0  10 45  137.802    9.92653e-06 0.158068    
0  10 46  1574.61    180         1           
0  10 47  395.268    360         0.266028    
0  10 48  2455.1     180         1           
0  10 49  806.057    2.87957e-06 0.99999     
0  10 50  1766.45    2.0151e-06  1           
0  10 51  66.4863    180         0.99407     
0  10 52  394.909    180         0.987425    
0  10 53  1588.07    180         0.99777     
0  10 54  2326.5     0           1           
0  10 55  1341.73    180         0.991378    
0  10 56  1148.14    360         1           
0  10 57  985.147    1.51014e-06 0.999527    
0  10 58  1191.29    180         1           
0  10 59  1263.22    180         0.999994    
0  10 60  2790.15    180         1           
0  10 61  196.783    360         0.124075    
0  10 62  304.362    180         0.999794    
0  10 63  865.487    9.17022e-07 1           
0  10 64  792.783    360         1           
0  10 65  1769.6     6.83176e-07 1           
0  10 66  1211.6     180         1           
0  10 67  619.692    180         0.978958    
0  10 68  588.262    180         0.999993    
0  10 69  602.737    360         0.99969     
0  10 70  543.647    180         1           
0  10 71  1028.24    1.08588e-05 0.997628    
0  10 72  729.494    180         0.999997    
0  10 73  63.9377    180         0.144156    
0  10 74  880.363    0           1           
0  10 75  4.36175    360         0.00568967  
0  10 76  825.031    180         0.999785    
0  10 77  1009.53    180         0.997335    
0  10 78  872.341    180         0.999998    
0  10 79  807.528    4.20779e-06 0.9996      
0  10 80  100.074    8.68668e-06 0.118234    
0  10 81  214.923    180         0.981653    
0  10 82  5.29617    1.22089e-05 0.0414462   
0  10 83  19.7067    360         0.0303061   
0  10 84  347.661    8.6001e-06  0.232286    
0  10 85  157.39     9.08539e-06 0.868539    
0  10 86  1412.32    180         1           
0  10 87  1081.23    4.7994e-07  0.999634    
0  10 88  687.11     180         1           
0  10 89  1395.59    1.479e-06   1           
0  10 90  855.979    180         1           
0  10 91  2595.29    180         1           
0  10 92  993.8      180         1           
0  10 93  132.096    360         0.153419    
0  10 94  158.011    180         0.184836    
0  10 95  281.634    8.73933e-06 0.801262    
0  10 96  41.8249    7.5189e-06  0.115279    
0  10 97  766.522    3.29805e-06 0.913901    
0  10 98  230.539    360         1           
0  10 99  22.9192    180         0.0929899   
0  10 100 49.8679    4.57567e-07 0.977692    
0  10 101 26.8926    180         0.821556    
0  10 102 761.14     180         1           
0  10 103 142.843    3.86856e-06 0.991765    
0  10 104 764.379    180         0.997681    
0  10 105 97.9559    180         0.270294    
0  10 106 14.048     180         0.0841566   
0  10 107 27.6214    8.79777e-06 0.138164    
0  10 108 348.693    180         0.917698    
0  10 109 168.322    5.82459e-06 0.921765    
0  10 110 339.258    180         0.999969    
0  10 111 771.395    5.05577e-07 1           
0  10 112 64.1018    180         0.458406    
0  10 113 124.537    2.76678e-06 1           
0  10 114 9.28425    9.3376e-06  0.0380092   
0  10 115 843.829    2.99794e-07 1           
0  10 116 8.43596    8.72661e-06 0.0376688   
0  10 117 148.893    360         0.708508    
0  10 118 44.731     1.88753e-08 0.597783    
0  10 119 17.9127    8.65439e-06 0.583852    
0  10 120 17.2396    180         0.541884    
0  10 121 29.3157    8.21729e-06 0.881767    
0  10 122 792.208    180         1           
0  10 123 295.665    3.47143e-06 0.999991    
0  10 124 0.332584   180         0.00488759  
0  10 125 462.83     180         1           
0  10 126 116.609    180         0.999812    
0  10 127 46.3377    180         0.956973    
0  10 128 44.9816    180         0.628977    
0  10 129 19.8586    360         0.450425    
0  10 130 1.40563    180         0.0232169   
0  10 131 20.1055    180         0.513959    
0  10 132 8.50604    0           0.177002    
0  10 133 34.3034    8.65142e-06 0.971924    
0  10 134 346.135    0           1           
0  10 135 112.609    360         0.947473    
0  10 136 0.689326   360         0.0402769   
0  10 137 1.59743    8.76915e-06 0.168605    
0  10 138 6.90624    8.71105e-06 0.25236     
0  10 139 8.1263     180         0.125386    
0  10 140 4.3115     180         0.0529022   
0  10 141 72.2565    180         0.841777    
0  10 142 84.7242    180         0.886018    
0  10 143 15.6024    180         0.436841    
0  10 144 10.7676    180         0.210342    
0  10 145 15.9361    180         0.271597    
0  10 146 142.981    180         0.968604    
0  10 147 1.33362    7.88188e-06 0.0517326   
0  10 148 1.44603    5.06831e-05 0.0351218   
0  12 0   111.766    180         0.988498    
0  12 1   115.435    180         0.171806    
0  12 2   936.986    360         1           
0  12 3   1725.67    180         1           
0  12 4   669.841    360         0.983407    
0  12 5   2381.85    180         1           
0  12 6   2259.31    180         1           
0  12 7   167.322    180         0.10862     
0  12 8   1112.53    360         0.999994    
0  12 9   341.153    180         0.692245    
0  12 10  2119.28    180         1           
0  12 11  241.708    180         0.322945    
0  12 12  827.904    180         0.97561     
0  12 13  1133.92    180         1           
0  12 14  2024.56    360         1           
0  12 15  540.104    9.62896e-06 0.966093    
0  12 16  2288.49    360         1           
0  12 17  156.018    180         0.999995    
0  12 18  284.226    360         0.654358    
0  12 19  2497.22    360         1           
0  12 20  1882.83    180         1           
0  12 21  1758.57    180         0.999998    
0  12 22  160.857    180         0.976271    
0  12 23  234.786    2.52558e-06 0.999988    
0  12 24  66.1993    7.52449e-06 0.549961    
0  12 25  1763.27    360         1           
0  12 26  217.705    180         1           
0  12 27  1348.06    180         0.989424    
0  12 28  398.413    180         0.739926    
0  12 29  2224.08    4.43083e-06 1           
0  12 30  342.623    360         0.870449    
0  12 31  3802.47    180         1           
0  12 32  1470.63    180         1           
0  12 33  1678.09    180         0.999969    
0  12 34  379.342    360         0.740081    
0  12 35  2554.23    9.64961e-07 1           
0  12 36  609.929    180         0.69491     
0  12 37  1499.25    180         1           
0  12 38  2426.77    180         1           
0  12 39  1798.65    2.24148e-06 1           
0  12 40  69.0549    360         0.173844    
0  12 41  669.44     360         0.999556    
0  12 42  387.759    360         0.999941    
0  12 43  55.9814    7.51848e-06 0.0150586   
0  12 44  468.059    180         0.913547    
0  12 45  804.491    360         0.880383    
0  12 46  415.5      1.62828e-06 0.974487    
0  12 47  765.565    180         0.98434     
0  12 48  1677.94    360         1           
0  12 49  18.9622    360         0.383104    
0  12 50  580.968    180         0.961017    
0  12 51  456.847    360         0.174774    
0  12 52  2330.85    180         1           
0  12 53  1932.21    7.8398e-06  1           
0  12 54  304.311    180         0.143052    
0  12 55  2302.01    360         1           
0  12 56  1281.21    180         0.82907     
0  12 57  3729.84    1.59319e-06 1           
0  12 58  1766.06    360         1           
0  12 59  80.1626    4.74831e-05 0.0989452   
0  12 60  2455.17    360         1           
0  12 61  1877.02    360         1           
0  12 62  93.4994    180         0.42143     
0  12 63  332.381    180         0.999999    
0  12 64  471.583    9.89215e-06 0.339583    
0  12 65  636.349    180         0.999768    
0  12 66  610.45     180         0.988001    
0  12 67  821.239    180         0.999993    
0  12 68  1.91748    180         0.99987     
0  12 69  1772.26    1.74007e-06 1           
0  12 70  2264.92    0           1           
0  12 71  258.77     1.22425e-05 0.298123    
0  12 72  1104.98    360         1           
0  12 73  3226.15    3.20143e-07 1           
0  12 74  55.5299    1.12022e-05 0.993619    
0  12 75  60.9295    5.51319e-06 0.381133    
0  12 76  1598.7     180         1           
0  12 77  1331.88    5.41423e-06 1           
0  12 78  148.035    180         0.127056    
0  12 79  437.57     360         0.950316    
0  12 80  964.809    180         0.999999    
0  12 81  1444.46    180         1           
0  12 82  196.628    180         0.921822    
0  12 83  1592.18    180         1           
0  12 84  1504.97    360         1           
0  12 85  1074.8     180         1           
0  12 86  994.739    180         1           
0  12 87  24.5251    8.9264e-06  0.905869    
0  12 88  179.474    360         0.843979    
0  12 89  1092.76    180         0.999855    
0  12 90  1100.69    360         1           
0  12 91  565.775    180         0.999528    
0  12 92  4.53149    2.79749e-05 0.0299657   
0  12 93  1004.93    180         1           
0  12 94  0.0837216  180.001     0.000258915 
0  12 95  452.578    360         0.999998    
0  12 96  0.496576   180         0.098383    
0  12 97  177.666    5.33122e-06 0.968856    
0  12 98  443.705    180         1           
0  12 99  112.901    360         0.390642    
0  12 100 295.112    360         0.999999    
0  12 101 201.722    180         0.393627    
0  12 102 116.765    180         0.346596    
0  12 103 832.382    180         1           
0  12 104 624.617    180         1           
0  12 105 3.00825    360         0.0304571   
0  12 106 7.88943    180         0.2599      
0  12 107 49.6475    180         0.292142    
0  12 108 81.6402    180         0.634495    
0  12 109 30.7148    180         0.345272    
0  12 110 80.4932    180         0.535691    
0  12 111 3.28668    180         0.164643    
0  12 112 27.4393    8.63402e-06 0.440323    
0  12 113 287.968    180         1           
0  12 114 98.2004    180         0.999939    
0  12 115 20.0279    180         0.262102    
0  12 116 229.723    0           0.999999    
0  12 117 143.533    180         0.99575     
0  12 118 272.015    180         1           
0  12 119 183.812    180         0.926004    
0  12 120 372.464    180         0.999959    
0  12 121 455.779    3.03685e-06 0.999998    
0  12 122 408.66     180         1           
0  12 123 431.66     180         1           
0  12 124 709.996    180         1           
0  12 125 368.962    1.55716e-06 1           
0  12 126 0.603634   360         0.0411886   
0  12 127 192.547    1.24345e-07 0.999999    
0  12 128 25.7144    180         0.430412    
0  12 129 89.4984    360         0.541554    
0  12 130 21.9112    360         0.386516    
0  12 131 23.7163    360         0.208337    
0  12 132 27.0165    180         0.791921    
0  12 133 26.3426    8.00503e-07 0.406438    
0  12 134 236.724    180         0.925059    
0  12 135 241.051    1.78089e-06 0.996356    
0  12 136 7.77685    180         0.385846    
0  12 137 0.948943   360         0.0200414   
0  12 138 172.301    2.41332e-07 0.967629    
0  12 139 17.2397    180         0.316177    
0  12 140 20.7616    180         0.765653    
0  12 141 1.80305    180         0.209764    
0  12 142 3.97863    0           0.253711    
0  12 143 20.3034    180         0.580218    
0  12 144 0.224106   180         0.0899993   
0  12 145 51.7649    180         0.712219    
0  12 146 362.881    0           0.999065    
0  12 147 52.9366    360         0.44328     
0  14 0   1541.14    180         1           
0  14 1   648.94     180         0.860679    
0  14 2   271.431    180         0.760299    
0  14 3   711.528    5.94026e-06 0.255482    
0  14 4   29.142     180         0.240528    
0  14 5   1300.86    360         1           
0  14 6   467.985    180         0.966622    
0  14 7   739.008    2.76948e-06 0.997567    
0  14 8   75.3796    360         0.482155    
0  14 9   2180.66    180         1           
0  14 10  744.86     180         0.982886    
0  14 11  1032.09    180         0.938721    
0  14 12  1878.01    180         1           
0  14 13  84.0287    1.78221e-05 0.249117    
0  14 14  879.148    0           0.999984    
0  14 15  982.853    180         0.999998    
0  14 16  1427.35    180         0.998963    
0  14 17  63.5077    360         0.900024    
0  14 18  422.989    360         0.960563    
0  14 19  94.2533    180         0.146506    
0  14 20  78.7727    180         0.672201    
0  14 21  2250.98    180         0.999994    
0  14 22  780.916    6.69669e-06 0.999787    
0  14 23  239.908    4.90171e-06 0.784832    
0  14 24  1109.31    180         0.999983    
0  14 25  1909.11    1.78291e-06 1           
0  14 26  710.308    360         0.990452    
0  14 27  565.537    360         0.819188    
0  14 28  343.096    2.24826e-05 0.691654    
0  14 29  1320.38    180         0.999992    
0  14 30  1585.64    360         1           
0  14 31  1440.92    8.31072e-07 1           
0  14 32  2221.74    180         1           
0  14 33  725.32     180         0.998882    
0  14 34  674.737    0           1           
0  14 35  500.375    180         0.999912    
0  14 36  4140.2     360         1           
0  14 37  2849.82    5.78293e-07 1           
0  14 38  388.167    0           0.999997    
0  14 39  1746.14    180         1           
0  14 40  1.62402    1.24339e-05 0.686953    
0  14 41  1.94291    0.000199831 0.12027     
0  14 42  860.443    180         0.999987    
0  14 43  323.973    180         0.866557    
0  14 44  1327.35    180         1           
0  14 45  1353.17    180         1           
0  14 46  630.055    360         0.913972    
0  14 47  24.3753    180         0.57708     
0  14 48  2218.02    0           1           
0  14 49  1196.92    3.52555e-07 0.999178    
0  14 50  80.9648    8.13649e-06 0.674342    
0  14 51  923.645    180         0.994915    
0  14 52  2437.94    360         1           
0  14 53  1141.74    180         0.99991     
0  14 54  205.884    180         0.993692    
0  14 55  42.7138    360         0.977634    
0  14 56  3.96761    180         0.276329    
0  14 57  843.042    360         1           
0  14 58  3054.78    4.46333e-08 1           
0  14 59  862.08     3.69452e-06 0.999998    
0  14 60  127.707    180         0.954215    
0  14 61  50.3221    180         0.336693    
0  14 62  243.128    180         0.746878    
0  14 63  1085.99    180         0.999884    
0  14 64  115.419    180         0.463366    
0  14 65  419.895    2.23872e-06 0.988407    
0  14 66  1256.9     180         1           
0  14 67  120.272    180         0.123666    
0  14 68  733.111    180         0.801188    
0  14 69  45.9224    3.54432e-05 0.17482     
0  14 70  1514.74    360         1           
0  14 71  403.619    180         1           
0  14 72  3622.91    180         1           
0  14 73  137.631    360         0.198191    
0  14 74  453.183    180         0.999417    
0  14 75  76.1652    180         0.0861769   
0  14 76  28.7958    180         0.997201    
0  14 77  90.9014    1.2266e-05  0.0849547   
0  14 78  1437.19    360         1           
0  14 79  1296.95    360         0.99993     
0  14 80  976.078    360         1           
0  14 81  734.957    3.62015e-06 1           
0  14 82  747.1      180         1           
0  14 83  39.129     180         0.631724    
0  14 84  398.785    360         0.999853    
0  14 85  21.2333    3.14778e-07 0.795162    
0  14 86  72.4248    180         0.17704     
0  14 87  271.457    180         0.998294    
0  14 88  699.154    0           0.99949     
0  14 89  830.013    180         1           
0  14 90  12.3605    180         0.074367    
0  14 91  2.02622    360         0.366018    
0  14 92  997.783    360         1           
0  14 93  1357.16    180         1           
0  14 94  143.556    180         0.564616    
0  14 95  830.653    2.4668e-06  1           
0  14 96  171.397    180         0.933381    
0  14 97  33.4241    180         0.211919    
0  14 98  366.669    2.60481e-07 1           
0  14 99  65.9935    180         0.642877    
0  14 100 131.624    180         0.990524    
0  14 101 6.91272    8.39172e-06 0.564586    
0  14 102 57.7137    8.64768e-06 0.129252    
0  14 103 35.4242    180         0.145988    
0  14 104 411.344    180         1           
0  14 105 5.9079     180         0.451799    
0  14 106 12.9345    6.11179e-06 0.110896    
0  14 107 64.4128    360         0.793471    
0  14 108 554.699    360         0.999999    
0  14 109 444.436    180         0.777474    
0  14 110 397.037    180         1           
0  14 111 30.0911    8.62451e-06 0.927069    
0  14 112 90.25      180         0.875357    
0  14 113 33.67      180         0.885448    
0  14 114 631.835    180         1           
0  14 115 389.568    180         1           
0  14 116 334.969    180         0.999979    
0  14 117 69.8588    360         0.520234    
0  14 118 121.12     180         0.759886    
0  14 119 79.2591    4.92694e-06 0.999624    
0  14 120 21.1776    180         0.12387     
0  14 121 17.9519    180         0.631859    
0  14 122 532.631    360         1           
0  14 123 407.336    1.71192e-06 1           
0  14 124 352.847    180         0.999761    
0  14 125 275.561    2.23709e-06 0.99991     
0  14 126 15.4917    0           0.990153    
0  14 127 15.6617    180         0.280796    
0  14 128 22.0349    8.65142e-06 0.232426    
0  14 129 222.727    2.71118e-09 0.999515    
0  14 130 82.4128    180         0.95066     
0  14 131 58.4261    180         0.943463    
0  14 132 449.528    180         1           
0  14 133 84.7881    9.13064e-06 0.922994    
0  14 134 3.00338    0           0.142802    
0  14 135 23.071     8.65097e-06 0.94736     
0  14 136 23.4158    8.65087e-06 0.278767    
0  14 137 96.8656    180         0.900517    
0  14 138 171.123    4.1299e-07  0.98664     
0  14 139 4.34032    180         0.549445    
0  14 140 71.7339    180         0.766967    
0  14 141 8.30031    1.05364e-05 0.427465    
0  14 142 76.2338    180         0.783078    
0  14 143 5.14505    180         0.411775    
0  14 144 5.6503     180         0.119578    
0  14 145 1.29788    180         0.16817     
0  16 0   1229.51    360         0.985147    
0  16 1   60.6621    180         0.0567931   
0  16 2   738.906    360         0.999668    
0  16 3   87.3037    6.97416e-05 0.0547209   
0  16 4   1539.54    180         1           
0  16 5   82.6673    180         0.61823     
0  16 6   2016.57    180         1           
0  16 7   973.275    9.60093e-07 1           
0  16 8   604.758    360         0.997573    
0  16 9   1187.83    180         0.999997    
0  16 10  0.111569   360         0.0115266   
0  16 11  1385.11    180         1           
0  16 12  5.40686    360         0.0433236   
0  16 13  1561.62    180         0.999553    
0  16 14  62.757     360         0.446863    
0  16 15  261.339    1.51689e-06 0.863603    
0  16 16  26.6856    180         0.3739      
0  16 17  585.887    180         0.719577    
0  16 18  116.402    2.84526e-05 0.0257116   
0  16 19  3.59471    180.001     0.00109008  
0  16 20  337.587    6.46944e-06 0.333118    
0  16 21  620.7      3.93013e-06 0.999999    
0  16 22  734.036    2.12408e-07 1           
0  16 23  2080.35    180         1           
0  16 24  836.735    0           1           
0  16 25  51.1651    360         0.161362    
0  16 26  30.1593    180         0.111629    
0  16 27  180.839    180         0.522901    
0  16 28  1363.05    0           1           
0  16 29  639.81     180         1           
0  16 30  438.313    2.07771e-06 0.999172    
0  16 31  1012.13    180         0.998122    
0  16 32  1955.77    180         1           
0  16 33  183.276    180         0.536202    
0  16 34  1427.17    180         1           
0  16 35  898.052    360         0.950559    
0  16 36  2077.72    180         0.999963    
0  16 37  209.259    360         0.348479    
0  16 38  547.153    180         0.999004    
0  16 39  3437.37    180         1           
0  16 40  970.308    180         1           
0  16 41  1648.95    2.85897e-07 1           
0  16 42  42.2051    360         0.999819    
0  16 43  1117.09    360         1           
0  16 44  2184.17    4.4418e-07  1           
0  16 45  2446.39    1.51282e-06 1           
0  16 46  1130.8     180         1           
0  16 47  54.8199    180         0.274792    
0  16 48  952.594    180         1           
0  16 49  1142.01    180         1           
0  16 50  78.7899    360         0.0963993   
0  16 51  1312.37    180         1           
0  16 52  700.394    5.33964e-07 0.999957    
0  16 53  468.749    180         0.997765    
0  16 54  66.1848    7.03178e-06 0.248882    
0  16 55  1202.38    5.1238e-06  0.995724    
0  16 56  6.42231    2.53707e-05 0.239489    
0  16 57  784.816    180         0.999613    
0  16 58  56.5042    180         0.0383204   
0  16 59  133.854    180         0.979266    
0  16 60  253.829    9.76725e-06 0.377046    
0  16 61  659.755    180         1           
0  16 62  104.736    1.09267e-05 0.279426    
0  16 63  1112.55    1.64161e-07 0.99981     
0  16 64  1192.01    0           1           
0  16 65  74.6876    180         0.999981    
0  16 66  77.6998    180         0.0826265   
0  16 67  6.68478    2.79769e-06 0.850886    
0  16 68  51.8456    180         0.997955    
0  16 69  2200.36    180         1           
0  16 70  269.122    1.04298e-05 0.270286    
0  16 71  772.29     5.91922e-07 1           
0  16 72  896.378    360         0.999994    
0  16 73  73.2545    180         0.307774    
0  16 74  659.976    180         0.999866    
0  16 75  22.5963    360         0.893767    
0  16 76  938.542    180         1           
0  16 77  391.648    180         0.991972    
0  16 78  67.4997    180         0.0583305   
0  16 79  1148.41    180         1           
0  16 80  73.0012    3.72716e-07 0.195916    
0  16 81  1985.88    180         1           
0  16 82  197.733    180         0.290332    
0  16 83  716.406    180         1           
0  16 84  46.5957    180         0.0676671   
0  16 85  47.8411    2.75834e-06 0.103336    
0  16 86  125.113    8.3442e-06  0.168775    
0  16 87  1120.88    180         1           
0  16 88  43.5236    180         0.10452     
0  16 89  91.992     180         0.196289    
0  16 90  212.579    180         0.999983    
0  16 91  279.919    1.08672e-05 0.904506    
0  16 92  258.88     180         0.974153    
0  16 93  241.303    5.45606e-07 0.874719    
0  16 94  349.51     360         0.835722    
0  16 95  139.845    360         0.265672    
0  16 96  1271.43    180         1           
0  16 97  2.12196    180         0.145907    
0  16 98  95.9538    360         0.768264    
0  16 99  49.2055    360         0.212105    
0  16 100 1109.24    180         1           
0  16 101 1713.07    180         1           
0  16 102 261.57     0           0.998809    
0  16 103 522.676    1.81204e-07 1           
0  16 104 32.3694    6.11155e-08 0.959497    
0  16 105 106.194    8.68552e-06 0.995448    
0  16 106 134.95     1.0701e-07  0.94331     
0  16 107 438.536    180         1           
0  16 108 10.8146    180         0.0288655   
0  16 109 7.07875    4.97799e-07 0.949197    
0  16 110 371.442    1.239e-09   0.999999    
0  16 111 14.5181    180         0.832212    
0  16 112 46.3187    8.65101e-06 0.271948    
0  16 113 576.765    7.45611e-07 1           
0  16 114 357.728    360         1           
0  16 115 0.760178   8.65143e-06 0.231465    
0  16 116 13.92      8.65142e-06 0.150564    
0  16 117 561.168    1.80911e-06 1           
0  16 118 211.287    180         0.998803    
0  16 119 6.16731    8.65628e-06 0.102808    
0  16 120 500.703    0           1           
0  16 121 11.1867    180         0.375052    
0  16 122 288.853    0           0.997308    
0  16 123 25.5336    180         0.263426    
0  16 124 38.0077    0           0.292336    
0  16 125 0.167203   9.33273e-05 0.0267163   
0  16 126 412.55     180         1           
0  16 127 65.897     3.94898e-06 0.996264    
0  16 128 226.159    180         0.989365    
0  16 129 298.216    180         1           
0  16 130 317.498    0           1           
0  16 131 14.0935    180         0.341614    
0  16 132 5.53526    180         0.305413    
0  16 133 0.400457   180         0.141376    
0  16 134 49.6749    180         0.734883    
0  16 135 30.5587    360         0.660062    
0  16 136 14.9909    360         0.203358    
0  16 137 0.347507   360         0.0667932   
0  16 138 50.141     0           0.798644    
0  16 139 3.68958    8.65142e-06 0.0904856   
0  16 140 9.52745    180         0.327645    
0  16 141 9.81712    180         0.290905    
0  16 142 0.294016   180         0.0419498   
0  16 143 1.49144    2.23118e-05 0.033854    
0  16 144 1.33074    180         0.278252    
0  18 0   529.456    5.55036e-06 0.719048    
0  18 1   1229.91    6.356e-07   1           
0  18 2   1055.9     360         1           
0  18 3   181.648    1.9808e-07  0.999991    
0  18 4   428.737    4.26598e-07 0.999508    
0  18 5   8.90705    8.58326e-05 0.0481002   
0  18 6   251.882    0           0.782047    
0  18 7   851.299    180         0.990429    
0  18 8   234.277    360         0.972706    
0  18 9   1761.42    360         1           
0  18 10  349.495    180         0.831239    
0  18 11  498.425    9.98541e-05 0.558149    
0  18 12  59.9068    180         0.0354684   
0  18 13  274.163    180         0.989484    
0  18 14  2630.46    180         1           
0  18 15  2425.19    1.60645e-06 1           
0  18 16  1402.39    180         1           
0  18 17  1497.17    180         1           
0  18 18  248.115    180         0.999545    
0  18 19  646.286    180         0.999999    
0  18 20  2716.21    8.31916e-08 1           
0  18 21  1.315      360         0.236676    
0  18 22  692.911    1.13914e-05 0.496145    
0  18 23  953.976    360         0.926259    
0  18 24  1415.77    180         1           
0  18 25  724.518    1.86459e-06 0.999978    
0  18 26  78.8965    180         0.0275752   
0  18 27  757.708    180         0.999097    
0  18 28  2370.41    180         1           
0  18 29  419.614    180         0.982458    
0  18 30  1270.25    180         0.99843     
0  18 31  2612.34    8.98982e-07 1           
0  18 32  3814       360         1           
0  18 33  1416.88    180         0.999993    
0  18 34  1198.29    1.23431e-07 0.99995     
0  18 35  562.566    180         0.437955    
0  18 36  3457.13    180         1           
0  18 37  70.2672    180         0.357017    
0  18 38  2805.17    5.55577e-08 1           
0  18 39  2305.43    1.62692e-07 1           
0  18 40  1026.54    180         1           
0  18 41  448.032    1.49063e-05 0.784343    
0  18 42  375.462    180         0.994085    
0  18 43  144.332    180         0.970062    
0  18 44  20.9841    180         0.999947    
0  18 45  1056.32    360         0.999992    
0  18 46  2298.91    360         1           
0  18 47  1447.83    180         1           
0  18 48  661.308    2.23573e-06 0.999999    
0  18 49  1800.29    360         1           
0  18 50  79.52      1.81262e-05 0.349313    
0  18 51  154.478    360         0.0605077   
0  18 52  2034.51    0           1           
0  18 53  2574.66    180         1           
0  18 54  666.761    360         1           
0  18 55  585.646    180         0.936008    
0  18 56  1868.58    180         1           
0  18 57  760.378    5.3214e-05  0.394981    
0  18 58  266.338    180         0.712687    
0  18 59  213.651    360         0.256516    
0  18 60  934.396    3.34048e-07 0.999995    
0  18 61  1393.28    2.61988e-06 1           
0  18 62  1209.53    180         1           
0  18 63  51.5967    180         0.115627    
0  18 64  598.255    360         0.999802    
0  18 65  1458.53    180         1           
0  18 66  1373.97    180         1           
0  18 67  183.216    180         0.989375    
0  18 68  66.6268    360         0.633334    
0  18 69  246.51     360         0.672997    
0  18 70  116.507    180         0.0786106   
0  18 71  772.488    180         0.999999    
0  18 72  486.022    360         1           
0  18 73  94.7686    180         0.16722     
0  18 74  1048.44    180         1           
0  18 75  1303.01    180         1           
0  18 76  28.2422    1.0505e-05  0.12269     
0  18 77  3.69458    360         0.00349939  
0  18 78  679.717    5.83721e-08 0.980052    
0  18 79  101.94     180         0.157181    
0  18 80  783.359    360         1           
0  18 81  311.539    3.69292e-07 0.998334    
0  18 82  694.415    180         1           
0  18 83  1411.23    180         1           
0  18 84  11.2197    180         0.0205076   
0  18 85  1073.33    360         1           
0  18 86  158.973    360         0.998555    
0  18 87  759.047    2.294e-06   0.999999    
0  18 88  19.945     180         0.0998304   
0  18 89  762.448    1.51824e-06 1           
0  18 90  516.469    180         0.997429    
0  18 91  60.2117    180         0.160699    
0  18 92  21.2528    180         0.293857    
0  18 93  385.16     180         0.99846     
0  18 94  452.065    4.30451e-09 1           
0  18 95  437.286    1.82418e-06 1           
0  18 96  115.176    8.66995e-06 0.998647    
0  18 97  38.0441    180         0.0956998   
0  18 98  74.2582    360         0.783526    
0  18 99  379.72     360         0.997231    
0  18 100 88.1363    8.55479e-06 0.296328    
0  18 101 111.588    180         0.57477     
0  18 102 30.0099    180         0.354592    
0  18 103 34.4697    180         0.887914    
0  18 104 212.416    360         1           
0  18 105 57.8536    360         0.940186    
0  18 106 370.68     360         1           
0  18 107 278.403    180         1           
0  18 108 519.281    180         0.999999    
0  18 109 8.06015    360         0.183118    
0  18 110 375.677    360         1           
0  18 111 113.907    360         0.469971    
0  18 112 290.483    180         0.999882    
0  18 113 238.397    180         0.842838    
0  18 114 202.416    4.61134e-07 1           
0  18 115 473.743    180         1           
0  18 116 288.544    3.2651e-06  0.999068    
0  18 117 48.3048    180         0.602718    
0  18 118 175.79     180         0.999992    
0  18 119 33.8319    180         0.306138    
0  18 120 47.6141    180         0.999629    
0  18 121 40.0946    360         0.401688    
0  18 122 151.28     180         0.809189    
0  18 123 389.735    180         1           
0  18 124 18.6758    360         0.29394     
0  18 125 253.432    180         0.999863    
0  18 126 526.697    180         1           
0  18 127 270.355    3.4253e-06  1           
0  18 128 ?          ?           ?           
0  18 129 50.1834    180         0.761332    
0  18 130 9.91383    360         0.473624    
0  18 131 47.793     180         0.677489    
0  18 132 10.0983    180         0.211935    
0  18 133 10.9619    360         0.50169     
0  18 134 18.3986    360         0.380651    
0  18 135 371.339    1.57119e-06 1           
0  18 136 79.9202    180         0.785228    
0  18 137 0.328967   8.95405e-06 0.0479428   
0  18 138 63.0095    180         0.760811    
0  18 139 2.84951    180         0.494979    
0  18 140 18.1014    180         0.328218    
0  18 141 8.25966    360         0.416048    
0  18 142 4.68625    360         0.204223    
0  20 0   1054.01    180         0.802409    
0  20 1   1209.29    360         0.999779    
0  20 2   2648.57    6.05782e-07 1           
0  20 3   1863.37    180         1           
0  20 4   1611.94    180         1           
0  20 5   142.594    360         0.0635747   
0  20 6   1341.22    360         0.999976    
0  20 7   570.131    180         0.952568    
0  20 8   2221.78    180         0.999774    
0  20 9   1006.38    180         0.999983    
0  20 10  682.945    4.81788e-06 0.680817    
0  20 11  54.0002    8.20603e-06 0.999991    
0  20 12  894.092    0           0.999961    
0  20 13  1403.88    180         0.999999    
0  20 14  104.714    1.42474e-05 0.909912    
0  20 15  626.175    180         0.654057    
0  20 16  96.0462    180         0.056777    
0  20 17  3796.23    2.07435e-06 1           
0  20 18  342.775    360         0.967018    
0  20 19  1157.37    4.00432e-06 0.999987    
0  20 20  181.17     180         0.0658021   
0  20 21  1060.18    180         0.91489     
0  20 22  178.495    180         0.0587946   
0  20 23  785.081    180         1           
0  20 24  1670.59    180         1           
0  20 25  569.9      1.32321e-07 0.999998    
0  20 26  186.229    9.91864e-06 0.160841    
0  20 27  729.503    180         0.985173    
0  20 28  105.359    7.72712e-06 0.737387    
0  20 29  3194.01    7.44045e-08 1           
0  20 30  56.8286    360         0.316102    
0  20 31  1227.59    360         1           
0  20 32  988.603    180         0.977186    
0  20 33  2870.74    2.30913e-06 1           
0  20 34  655.525    180         0.999998    
0  20 35  47.4352    1.42766e-06 0.999598    
0  20 36  819.341    180         0.955698    
0  20 37  569.994    9.01162e-07 0.990631    
0  20 38  1256.71    360         0.999997    
0  20 39  5.16691    180         0.242789    
0  20 40  2871.71    0           1           
0  20 41  1157.77    360         1           
0  20 42  1668.91    3.2929e-07  1           
0  20 43  363.315    180         1           
0  20 44  642.858    180         0.996604    
0  20 45  9.69126    360         0.0394785   
0  20 46  108.765    180         0.829058    
0  20 47  30.6773    2.02075e-05 0.260924    
0  20 48  1669.28    180         1           
0  20 49  1371.55    4.66073e-06 0.987592    
0  20 50  1023.85    180         0.999985    
0  20 51  385.245    1.27966e-05 0.769884    
0  20 52  1453.92    180         1           
0  20 53  385.219    5.67698e-06 0.651809    
0  20 54  604.507    180         0.999999    
0  20 55  2553.01    2.16111e-06 1           
0  20 56  192.75     180         0.167832    
0  20 57  163.256    180         0.965125    
0  20 58  1256.11    360         1           
0  20 59  54.8642    3.85683e-05 0.0469376   
0  20 60  215.4      180         0.30022     
0  20 61  482.138    180         0.856178    
0  20 62  38.1557    360         0.239274    
0  20 63  1827.68    180         1           
0  20 64  266.444    180         0.999647    
0  20 65  674.123    180         0.99991     
0  20 66  207.733    180         0.973887    
0  20 67  898.343    3.3148e-06  0.993517    
0  20 68  615.972    180         0.940354    
0  20 69  35.4068    180         0.0683735   
0  20 70  102.177    360         0.988498    
0  20 71  190.783    180         0.115178    
0  20 72  134.628    180         0.276955    
0  20 73  546.565    360         0.99383     
0  20 74  435.625    0           0.999999    
0  20 75  102.575    360         0.476489    
0  20 76  969.444    180         1           
0  20 77  459.932    1.25967e-07 0.85614     
0  20 78  767.27     6.62426e-07 1           
0  20 79  204.246    180         0.814938    
0  20 80  521.637    360         0.760063    
0  20 81  1441.67    360         1           
0  20 82  1457.6     0           1           
0  20 83  159.136    180         0.983743    
0  20 84  7.145      360         0.0426979   
0  20 85  734.098    3.1377e-06  1           
0  20 86  759.097    180         0.991811    
0  20 87  13.7189    180         0.0440446   
0  20 88  792.511    180         1           
0  20 89  592.009    5.78844e-06 1           
0  20 90  171.229    360         0.999693    
0  20 91  525.309    180         1           
0  20 92  3.87169    180         0.304334    
0  20 93  417.509    6.40769e-06 1           
0  20 94  891.714    180         1           
0  20 95  97.9923    360         0.845855    
0  20 96  167.259    360         0.91045     
0  20 97  276.314    180         1           
0  20 98  850.644    180         1           
0  20 99  98.5214    180         0.999996    
0  20 100 336.909    0           1           
0  20 101 519.834    3.81924e-07 0.999996    
0  20 102 157.766    180         0.999649    
0  20 103 46.0599    180         0.749184    
0  20 104 6.15113    8.65175e-06 0.0744763   
0  20 105 110.616    180         0.905489    
0  20 106 385.924    180         1           
0  20 107 25.0343    8.66269e-06 0.716902    
0  20 108 175.308    180         0.999896    
0  20 109 5.74901    180         0.0319676   
0  20 110 168.53     0           0.999946    
0  20 111 484.966    1.24304e-06 1           
0  20 112 115.712    180         0.858714    
0  20 113 846.822    180         1           
0  20 114 11.6239    8.44528e-06 0.0963626   
0  20 115 69.7159    8.64767e-06 0.548525    
0  20 116 74.0833    180         0.714182    
0  20 117 1.59037    8.65142e-06 0.0781035   
0  20 118 2.74075    8.65143e-06 0.131192    
0  20 119 19.1167    8.65142e-06 0.207735    
0  20 120 66.3778    8.65142e-06 0.538486    
0  20 121 9.06656    180         0.13861     
0  20 122 5.13197    180         0.404234    
0  20 123 437.942    7.5485e-08  1           
0  20 124 15.1989    180         0.842618    
0  20 125 77.7714    360         0.439877    
0  20 126 9.61521    180         0.789655    
0  20 127 7.52362    1.0905e-06  0.303281    
0  20 128 66.6573    8.64919e-06 0.694471    
0  20 129 ?          ?           ?           
0  20 130 9.84618    0           0.947318    
0  20 131 1.63057    180         0.0197419   
0  20 132 19.461     180         0.332146    
0  20 133 148.132    180         0.856615    
0  20 134 1.3491     0           0.279748    
0  20 135 3.46062    360         0.240345    
0  20 136 284.399    180         0.999016    
0  20 137 4.42246    180         0.139013    
0  20 138 72.3819    180         0.515497    
0  20 139 8.07037    180         0.314159    
0  20 140 2.16488    180         0.0218124   
0  22 0   1068.45    180         1           
0  22 1   1808.63    180         0.999978    
0  22 2   246.723    180         0.522646    
0  22 3   2051.4     2.04592e-06 1           
0  22 4   1317.92    180         1           
0  22 5   975.492    180         0.998022    
0  22 6   159.177    360         0.212823    
0  22 7   1230.8     360         1           
0  22 8   2911.45    1.21022e-07 1           
0  22 9   36.1439    1.2505e-05  0.306282    
0  22 10  572.979    180         0.999989    
0  22 11  2130.6     3.76543e-06 1           
0  22 12  196.391    180         0.174104    
0  22 13  525.321    180         0.9834      
0  22 14  1901.11    0           1           
0  22 15  1381.4     180         1           
0  22 16  1514.07    360         1           
0  22 17  1014.96    180         1           
0  22 18  ?          ?           ?           
0  22 19  568.956    180         0.943845    
0  22 20  1152.53    180         1           
0  22 21  1310.15    7.61536e-07 1           
0  22 22  1617.22    360         1           
0  22 23  1337.12    360         1           
0  22 24  1932.8     180         1           
0  22 25  45.1084    360         0.754537    
0  22 26  1806.5     360         1           
0  22 27  917.772    180         0.999431    
0  22 28  1223.24    180         1           
0  22 29  1662.4     180         1           
0  22 30  2945.98    360         1           
0  22 31  390.401    180         0.927741    
0  22 32  1462.24    180         1           
0  22 33  225.311    4.25051e-06 0.999991    
0  22 34  198.463    180         0.110596    
0  22 35  1250.69    360         0.987242    
0  22 36  966.945    360         0.999997    
0  22 37  38.9991    2.63681e-05 0.191116    
0  22 38  35.6093    180         0.979041    
0  22 39  113.502    1.62166e-05 0.0482262   
0  22 40  85.5083    1.4011e-05  0.0312606   
0  22 41  1881.94    2.62672e-06 1           
0  22 42  141.994    180         0.0772407   
0  22 43  979.461    3.15652e-07 1           
0  22 44  1543.48    180         1           
0  22 45  913.84     180         0.999927    
0  22 46  1837.65    180         1           
0  22 47  941.27     180         0.998988    
0  22 48  1156.14    360         1           
0  22 49  79.8635    180         0.0569959   
0  22 50  31.1579    0           0.396903    
0  22 51  799.683    4.30947e-07 1           
0  22 52  1629.13    0           1           
0  22 53  1065.9     180         0.946129    
0  22 54  1732.65    180         1           
0  22 55  1963.1     4.82071e-06 1           
0  22 56  815.365    180         1           
0  22 57  307.262    360         0.672543    
0  22 58  947.398    360         0.999964    
0  22 59  87.7366    360         0.723991    
0  22 60  401.891    180         0.998094    
0  22 61  25.524     360         0.101343    
0  22 62  1173.83    0           1           
0  22 63  697.941    360         1           
0  22 64  66.6736    1.38039e-05 0.0660505   
0  22 65  1227.29    1.66135e-06 0.910776    
0  22 66  8.51083    180         0.917411    
0  22 67  21.1029    4.72929e-05 0.113726    
0  22 68  350.985    1.77109e-07 1           
0  22 69  38.4107    180         0.0544701   
0  22 70  180.462    6.67625e-06 0.260727    
0  22 71  905.029    180         1           
0  22 72  132.221    360         0.996007    
0  22 73  137.553    1.3452e-07  0.999926    
0  22 74  705.205    360         0.978278    
0  22 75  187.283    4.04659e-06 0.492088    
0  22 76  23.3262    180         0.634133    
0  22 77  210.639    180         0.999497    
0  22 78  63.704     360         0.257158    
0  22 79  239.98     9.26813e-07 0.869923    
0  22 80  45.2176    180         0.145038    
0  22 81  10.5117    180         0.0647234   
0  22 82  314.299    180         0.974579    
0  22 83  327.312    180         0.999826    
0  22 84  56.902     8.85179e-06 0.268866    
0  22 85  309.35     180         0.991443    
0  22 86  114.221    9.4575e-07  0.991953    
0  22 87  183.056    9.02989e-06 0.621124    
0  22 88  369.164    0           0.99996     
0  22 89  539.948    180         0.999995    
0  22 90  93.6994    180         0.648915    
0  22 91  390.989    4.27033e-06 0.989256    
0  22 92  100.317    180         1           
0  22 93  547.405    180         1           
0  22 94  1097.59    2.95805e-09 1           
0  22 95  287.863    180         0.999989    
0  22 96  1035       360         1           
0  22 97  755.745    2.37937e-08 1           
0  22 98  405.752    360         1           
0  22 99  320.14     360         1           
0  22 100 1.01451    1.03492e-05 0.00942446  
0  22 101 357.742    1.34788e-06 1           
0  22 102 697.207    0           1           
0  22 103 29.9124    8.67796e-06 0.38703     
0  22 104 269.296    8.98898e-07 1           
0  22 105 475.798    1.14215e-06 1           
0  22 106 14.3979    180         0.137615    
0  22 107 651.458    4.70261e-07 1           
0  22 108 351.843    180         0.999992    
0  22 109 3.11987    8.72256e-06 0.692332    
0  22 110 19.3413    180         0.298657    
0  22 111 350.788    180         1           
0  22 112 158.199    180         0.976704    
0  22 113 11.0611    360         0.890287    
0  22 114 141.974    180         0.999637    
0  22 115 4.39088    360         0.103625    
0  22 116 205.834    180         0.930342    
0  22 117 457.853    6.92047e-07 0.999999    
0  22 118 298.613    0           0.999995    
0  22 119 27.7225    8.65142e-06 0.833704    
0  22 120 553.037    1.15971e-06 1           
0  22 121 1.09698    3.01487e-06 0.154788    
0  22 122 28.3075    8.65142e-06 0.614271    
0  22 123 34.7676    180         0.403754    
0  22 124 277.299    3.43727e-07 1           
0  22 125 214.36     180         0.99986     
0  22 126 8.84661    8.6981e-06  0.217457    
0  22 127 4.89283    180         0.0579078   
0  22 128 104.743    180         0.577026    
0  22 129 150.228    180         0.80381     
0  22 130 19.9581    8.65142e-06 0.705713    
0  22 131 35.3086    2.14926e-06 0.489409    
0  22 132 61.275     0           0.224895    
0  22 133 230.839    180         0.964858    
0  22 134 0.620297   180         0.0270274   
0  22 135 0.205311   360         0.288066    
0  22 136 27.5058    9.43926e-07 0.481959    
0  22 137 11.011     180         0.147621    
0  24 0   2226.64    180         1           
0  24 1   724.16     180         0.999841    
0  24 2   750.396    360         0.99996     
0  24 3   894.567    180         0.999675    
0  24 4   151.813    180         0.949361    
0  24 5   146.031    180         0.984002    
0  24 6   2011.95    180         1           
0  24 7   252.211    7.90901e-06 1           
0  24 8   1096.97    180         1           
0  24 9   1234.79    1.6777e-06  0.999805    
0  24 10  2035.91    0           1           
0  24 11  1289.11    180         1           
0  24 12  1602.22    180         1           
0  24 13  1716.06    360         1           
0  24 14  536.056    5.43818e-08 0.999996    
0  24 15  228.365    1.42789e-06 1           
0  24 16  1651.67    180         1           
0  24 17  1166.18    5.87774e-06 1           
0  24 18  122.049    180         0.106124    
0  24 19  989.753    360         1           
0  24 20  147.618    180         0.957588    
0  24 21  2364.23    180         1           
0  24 22  1985.99    180         1           
0  24 23  246.484    180         0.499888    
0  24 24  398.753    180         0.999563    
0  24 25  35.164     8.46363e-07 0.628344    
0  24 26  8.47455    180         0.997242    
0  24 27  1316.62    360         1           
0  24 28  2934.45    2.12148e-07 1           
0  24 29  1916.5     180         1           
0  24 30  469.134    180         0.999998    
0  24 31  225.023    360         0.0923699   
0  24 32  1634.33    360         1           
0  24 33  1418.57    180         1           
0  24 34  306.358    180         0.851225    
0  24 35  30.8757    3.74303e-05 0.0840518   
0  24 36  677.716    360         0.999998    
0  24 37  2019.96    180         1           
0  24 38  1620.63    360         1           
0  24 39  860.63     360         0.913165    
0  24 40  2332.86    0           1           
0  24 41  2121.34    180         1           
0  24 42  1181.71    0           1           
0  24 43  828.77     180         0.958071    
0  24 44  529.877    0           1           
0  24 45  1168.72    360         1           
0  24 46  1057.7     2.20648e-08 1           
0  24 47  990.906    180         0.946745    
0  24 48  246.45     180         0.168314    
0  24 49  894.282    2.3805e-07  0.999603    
0  24 50  115.28     6.80956e-06 0.210515    
0  24 51  1164.17    180         1           
0  24 52  276.599    360         0.992891    
0  24 53  1478.7     180         1           
0  24 54  792.479    180         1           
0  24 55  1154.44    180         1           
0  24 56  254.808    180         0.264022    
0  24 57  123.292    180         0.117919    
0  24 58  889.076    5.05851e-07 0.99939     
0  24 59  194.423    180         0.24176     
0  24 60  66.4762    180         0.125625    
0  24 61  101.571    360         0.327127    
0  24 62  1154.08    180         1           
0  24 63  19.2625    180         0.381051    
0  24 64  2095.96    360         1           
0  24 65  736.948    2.20885e-07 1           
0  24 66  1429.47    180         1           
0  24 67  31.6261    180         0.760304    
0  24 68  380.558    360         1           
0  24 69  767.141    180         0.999983    
0  24 70  962.678    360         1           
0  24 71  650.168    180         1           
0  24 72  838.311    0           1           
0  24 73  481.707    180         1           
0  24 74  168.397    180         0.462968    
0  24 75  117.911    180         0.46477     
0  24 76  1187.89    0           1           
0  24 77  852.606    180         1           
0  24 78  82.5847    360         0.20583     
0  24 79  47.8899    9.22165e-06 0.479386    
0  24 80  631.927    180         0.999945    
0  24 81  507.168    180         1           
0  24 82  418.744    180         0.999217    
0  24 83  3.52504    6.67933e-06 0.156022    
0  24 84  579.97     180         0.987267    
0  24 85  223.364    180         0.998394    
0  24 86  72.4225    0           0.378111    
0  24 87  206.918    3.61543e-07 0.983966    
0  24 88  227.302    1.83136e-07 0.938989    
0  24 89  154.172    360         0.375284    
0  24 90  351.462    180         1           
0  24 91  310.387    3.94926e-06 0.999999    
0  24 92  135.923    180         0.672644    
0  24 93  397.251    180         1           
0  24 94  480.862    360         0.999384    
0  24 95  755.981    2.41687e-06 1           
0  24 96  735.219    180         1           
0  24 97  47.1831    7.76064e-06 0.998291    
0  24 98  63.4647    8.64896e-06 0.600102    
0  24 99  88.9569    180         0.455616    
0  24 100 47.2058    180         0.897524    
0  24 101 319.412    180         0.999877    
0  24 102 112.227    180         0.559681    
0  24 103 26.2403    180         0.739594    
0  24 104 373.843    360         1           
0  24 105 126.797    180         0.998896    
0  24 106 268.79     180         0.852319    
0  24 107 5.35399    360         0.102517    
0  24 108 35.3795    180         0.422464    
0  24 109 281.754    180         1           
0  24 110 55.1296    180         0.399574    
0  24 111 247.622    6.51812e-08 0.999999    
0  24 112 289.958    5.58854e-07 1           
0  24 113 39.0023    1.45179e-07 0.680816    
0  24 114 216.371    180         0.999361    
0  24 115 193.268    360         0.998215    
0  24 116 136.536    0           0.992837    
0  24 117 4.88416    180         0.576806    
0  24 118 353.779    180         0.999663    
0  24 119 72.5555    180         0.75692     
0  24 120 19.0311    0           0.724849    
0  24 121 37.1633    4.3248e-07  0.845837    
0  24 122 31.23      180         0.54429     
0  24 123 73.652     180         0.685049    
0  24 124 141.952    1.41967e-07 0.942903    
0  24 125 11.0589    180         0.153863    
0  24 126 22.8421    180         0.404828    
0  24 127 47.0911    180         0.554268    
0  24 128 299.949    0           0.999963    
0  24 129 0.225382   9.06137e-05 0.0370616   
0  24 130 243.343    180         0.863737    
0  24 131 3.21511    2.50354e-06 0.181785    
0  24 132 52.2472    0           0.735233    
0  24 133 0.1726     180         0.0101042   
0  24 134 0.256397   8.65142e-06 0.0110193   
0  24 135 21.04      8.65142e-06 0.394593    
0  26 0   395.199    180         0.674221    
0  26 1   1034.27    180         0.977896    
0  26 2   2501.57    360         1           
0  26 3   180.561    360         0.466608    
0  26 4   284.36     180         0.244929    
0  26 5   1526.56    180         1           
0  26 6   0.264609   359.999     0.00685793  
0  26 7   61.0056    2.04882e-05 0.103052    
0  26 8   643.085    360         0.984921    
0  26 9   395.372    7.74815e-07 0.98184     
0  26 10  549.667    5.2686e-07  0.999972    
0  26 11  1716.45    1.21934e-06 1           
0  26 12  127.057    2.43851e-07 0.547424    
0  26 13  20.6722    180         0.20357     
0  26 14  1347.64    360         1           
0  26 15  1623.59    360         1           
0  26 16  958.104    360         1           
0  26 17  97.6243    1.0122e-05  0.0510991   
0  26 18  135.41     180         0.638334    
0  26 19  1658       2.1438e-06  0.999903    
0  26 20  1230.28    180         0.999966    
0  26 21  721.584    3.99439e-06 0.999998    
0  26 22  1817.27    180         1           
0  26 23  2393.41    4.09306e-07 1           
0  26 24  313.847    180         0.31633     
0  26 25  1381.34    180         0.999998    
0  26 26  722.493    1.05183e-06 0.942823    
0  26 27  2706.21    180         1           
0  26 28  856.28     4.77856e-07 0.977764    
0  26 29  1471.07    180         1           
0  26 30  73.9628    180         0.942899    
0  26 31  2043.75    180         1           
0  26 32  389.253    9.34906e-06 0.205202    
0  26 33  214.457    180         0.13701     
0  26 34  676.462    360         0.996359    
0  26 35  2.83389    180         0.550741    
0  26 36  2608.32    3.88093e-07 1           
0  26 37  940.298    180         1           
0  26 38  1634.24    180         1           
0  26 39  2108.1     2.90645e-06 1           
0  26 40  128.591    1.2729e-05  0.169906    
0  26 41  417.941    180         0.779281    
0  26 42  556.409    180         1           
0  26 43  218.903    360         0.197326    
0  26 44  333.373    360         0.997584    
0  26 45  1477.38    180         1           
0  26 46  1363.69    180         1           
0  26 47  1316.33    3.51816e-06 1           
0  26 48  959.913    180         1           
0  26 49  2121.88    2.05404e-06 1           
0  26 50  19.3257    180         0.0526978   
0  26 51  652.157    1.34663e-06 1           
0  26 52  15.4419    3.27687e-05 0.0605695   
0  26 53  25.5846    180         0.141863    
0  26 54  1168.25    180         1           
0  26 55  7.30514    360         0.0100044   
0  26 56  4.27335    8.46231e-06 0.887614    
0  26 57  19.8064    180         0.801554    
0  26 58  2098.1     180         1           
0  26 59  34.1118    360         0.119395    
0  26 60  21.4598    180         0.184363    
0  26 61  365.176    180         0.999985    
0  26 62  1233.89    180         1           
0  26 63  106.925    360         0.624949    
0  26 64  905.763    4.88395e-07 1           
0  26 65  417.54     360         1           
0  26 66  331.103    180         0.999997    
0  26 67  116.44     180         0.93796     
0  26 68  931.912    0           0.999982    
0  26 69  831.467    360         1           
0  26 70  185.111    0           0.999999    
0  26 71  284.142    180         0.986801    
0  26 72  57.4935    180         0.239916    
0  26 73  305.074    180         0.712263    
0  26 74  174.654    180         0.98093     
0  26 75  504.283    180         0.999999    
0  26 76  131.203    360         0.75529     
0  26 77  923.015    8.91279e-07 1           
0  26 78  4.35534    180         0.0625828   
0  26 79  141.486    360         0.422351    
0  26 80  395.714    180         0.994472    
0  26 81  343.231    180         0.99741     
0  26 82  5.29779    0           0.239317    
0  26 83  4.84155    360         0.0193841   
0  26 84  447.086    180         1           
0  26 85  690.534    180         1           
0  26 86  209.426    8.62557e-06 0.849467    
0  26 87  16.1267    6.4966e-06  0.0607283   
0  26 88  707.442    0           1           
0  26 89  5.811      5.09487e-05 0.0506811   
0  26 90  0.251577   0           0.00657118  
0  26 91  45.4145    1.86245e-07 0.849879    
0  26 92  292.564    0           1           
0  26 93  129.469    180         0.999967    
0  26 94  228.373    180         0.959533    
0  26 95  553.984    2.97839e-06 0.999999    
0  26 96  12.354     360         0.401565    
0  26 97  75.5991    8.65434e-06 0.719829    
0  26 98  313.546    180         1           
0  26 99  94.5945    3.69408e-06 0.999984    
0  26 100 434.911    0           0.999996    
0  26 101 32.8516    180         0.557038    
0  26 102 503.552    180         1           
0  26 103 3.13904    180         0.0164174   
0  26 104 40.8742    360         0.427245    
0  26 105 455.124    360         1           
0  26 106 709.298    0           1           
0  26 107 44.3022    8.65142e-06 0.404914    
0  26 108 496.075    0           1           
0  26 109 230.926    360         0.969255    
0  26 110 10.9874    180         0.495307    
0  26 111 659.955    2.97087e-06 1           
0  26 112 10.5097    0           0.511007    
0  26 113 139.866    360         0.811443    
0  26 114 195.34     0           0.999959    
0  26 115 38.1932    180         0.46384     
0  26 116 4.79982    180         0.308532    
0  26 117 77.3497    180         0.880596    
0  26 118 13.6653    180         0.261353    
0  26 119 139.76     180         0.999174    
0  26 120 0.556648   8.66297e-06 0.266145    
0  26 121 73.1429    180         0.596625    
0  26 122 19.3311    180         0.532603    
0  26 123 40.8897    180         0.690322    
0  26 124 44.9138    180         0.767155    
0  26 125 6.16137    180         0.146872    
0  26 126 19.5692    0           0.39636     
0  26 127 1.36849    360         0.0666525   
0  26 128 8.68195    0           0.232989    
0  26 129 17.3296    180         0.330804    
0  26 130 292.487    1.0545e-07  0.999198    
0  26 131 21.7013    180         0.705613    
0  26 132 0.77861    8.65142e-06 0.0255385   
0  28 0   807.617    180         0.977556    
0  28 1   2340.44    2.94415e-06 1           
0  28 2   398.451    360         0.997773    
0  28 3   1886.09    180         1           
0  28 4   642.296    360         0.955751    
0  28 5   735.367    6.43374e-06 0.984994    
0  28 6   591.168    180         0.997838    
0  28 7   1073.75    180         1           
0  28 8   924.867    360         1           
0  28 9   27.3326    180         0.0437247   
0  28 10  207.419    360         0.877411    
0  28 11  608.684    180         0.999995    
0  28 12  1633.12    180         1           
0  28 13  140.355    180         0.0701184   
0  28 14  247.951    180         0.227028    
0  28 15  1840.76    1.8334e-06  1           
0  28 16  1825.1     180         1           
0  28 17  2367.63    180         1           
0  28 18  2451.57    360         1           
0  28 19  871.857    180         1           
0  28 20  403.441    180         0.376693    
0  28 21  270.3      5.73105e-06 0.826438    
0  28 22  57.3551    180         0.568895    
0  28 23  242.8      1.13128e-05 0.173044    
0  28 24  1683.63    360         1           
0  28 25  87.4088    180         0.985397    
0  28 26  13.0525    8.1814e-06  0.415679    
0  28 27  30.1762    4.89641e-05 0.0554814   
0  28 28  451.581    360         0.995202    
0  28 29  4.80897    360         0.0363468   
0  28 30  891.653    3.14248e-08 1           
0  28 31  696.153    4.81186e-06 0.99731     
0  28 32  1589.91    180         1           
0  28 33  194.271    180         0.999926    
0  28 34  1539.04    0           1           
0  28 35  149.921    180         0.999387    
0  28 36  360.163    360         0.994931    
0  28 37  671.63     2.87638e-06 1           
0  28 38  1217.41    180         1           
0  28 39  1805.58    180         1           
0  28 40  193.622    0           0.999839    
0  28 41  750.623    360         0.999962    
0  28 42  209.515    180         0.484676    
0  28 43  676.782    180         0.995647    
0  28 44  688.777    360         0.999424    
0  28 45  1378.96    180         1           
0  28 46  150.69     360         0.999941    
0  28 47  1209.26    360         1           
0  28 48  166.556    180         0.505313    
0  28 49  563.222    180         1           
0  28 50  1236.28    180         1           
0  28 51  743.213    5.66676e-06 0.999999    
0  28 52  221.455    180         1           
0  28 53  1566.36    180         1           
0  28 54  419.789    360         0.997691    
0  28 55  33.5721    8.82573e-06 0.10015     
0  28 56  292.009    360         1           
0  28 57  122.284    180         0.535129    
0  28 58  446.33     180         0.991212    
0  28 59  52.6624    180         0.431533    
0  28 60  209.608    180         0.999932    
0  28 61  1464.94    1.73953e-06 1           
0  28 62  234.706    360         0.999795    
0  28 63  430.44     180         0.869989    
0  28 64  147.983    7.64189e-06 0.703663    
0  28 65  239.025    360         0.372058    
0  28 66  100.561    180         0.841376    
0  28 67  469.18     6.02043e-08 1           
0  28 68  2.55302    360         0.0162655   
0  28 69  637.233    180         1           
0  28 70  395.329    180         0.999984    
0  28 71  1283.41    1.42426e-06 1           
0  28 72  429.003    360         0.954124    
0  28 73  57.3326    360         0.166557    
0  28 74  150.348    1.15373e-08 0.915735    
0  28 75  57.623     180         0.167036    
0  28 76  88.3409    8.69527e-06 0.65002     
0  28 77  792.22     180         1           
0  28 78  0.378326   8.61749e-06 0.991511    
0  28 79  115.466    360         0.999988    
0  28 80  98.0269    360         0.99941     
0  28 81  440.932    180         0.999953    
0  28 82  498.094    180         1           
0  28 83  3.30298    360         0.812501    
0  28 84  530.02     4.05406e-09 1           
0  28 85  128.971    180         0.920725    
0  28 86  314.125    180         0.997476    
0  28 87  16.6357    8.48071e-06 0.120743    
0  28 88  57.7486    3.80428e-07 0.966488    
0  28 89  229.447    3.81919e-07 1           
0  28 90  18.1117    180         0.544988    
0  28 91  211.861    2.22297e-06 1           
0  28 92  334.325    1.39605e-09 0.999991    
0  28 93  60.2609    8.65187e-06 0.575094    
0  28 94  43.2784    2.09411e-06 0.440279    
0  28 95  406.673    180         0.999909    
0  28 96  3.63301    180         0.221179    
0  28 97  345.432    9.99932e-07 1           
0  28 98  187.535    360         0.88257     
0  28 99  619.886    180         1           
0  28 100 93.0747    360         0.946247    
0  28 101 221.521    180         1           
0  28 102 508.08     0           1           
0  28 103 288.118    180         0.999147    
0  28 104 587.451    180         1           
0  28 105 38.7006    1.15764e-06 0.799534    
0  28 106 293.315    360         0.999998    
0  28 107 30.2769    360         0.300991    
0  28 108 1.78666    180         0.198732    
0  28 109 2.47944    180         0.11388     
0  28 110 46.2438    180         0.614025    
0  28 111 165.247    360         0.903328    
0  28 112 120.196    0           0.98038     
0  28 113 538.522    180         1           
0  28 114 237.162    360         0.999997    
0  28 115 15.5096    180         0.251135    
0  28 116 3.57812    8.61638e-06 0.117977    
0  28 117 194.89     3.04498e-06 0.961552    
0  28 118 8.95789    180         0.317524    
0  28 119 11.2615    8.65142e-06 0.155543    
0  28 120 11.8612    0           0.211755    
0  28 121 94.6741    3.38134e-06 0.765441    
0  28 122 3.25129    360         0.160094    
0  28 123 77.9542    180         0.810424    
0  28 124 21.9396    0           0.835918    
0  28 125 5.48907    2.9793e-07  0.520728    
0  28 126 10.2056    8.65142e-06 0.219681    
0  28 127 6.68109    2.55712e-06 0.30378     
0  28 128 12.224     180         0.325789    
0  30 0   132.609    360         0.241437    
0  30 1   247.033    180         0.225712    
0  30 2   111.201    1.1102e-05  0.439551    
0  30 3   1000.43    8.86936e-07 1           
0  30 4   661.189    360         1           
0  30 5   1167.34    1.85878e-06 1           
0  30 6   915.897    180         0.999543    
0  30 7   504.944    4.35008e-06 0.892807    
0  30 8   1552.12    360         1           
0  30 9   51.4889    180         0.131485    
0  30 10  2258.93    180         1           
0  30 11  783.592    2.3118e-06  1           
0  30 12  150.662    0           0.93797     
0  30 13  455.552    360         0.564098    
0  30 14  1839.98    180         1           
0  30 15  1005.19    4.34277e-06 1           
0  30 16  278.447    180         0.455575    
0  30 17  505.227    2.15249e-06 0.998692    
0  30 18  27.379     1.45865e-05 0.0555437   
0  30 19  2268.77    180         1           
0  30 20  696.281    180         0.996518    
0  30 21  703.58     4.38217e-06 0.85334     
0  30 22  754.008    180         0.999999    
0  30 23  374.944    180         0.999999    
0  30 24  881.888    360         1           
0  30 25  24.5195    360         0.78022     
0  30 26  10.4204    180         0.536183    
0  30 27  1442.27    180         1           
0  30 28  308.69     1.21578e-06 0.466949    
0  30 29  12.8947    180         0.334057    
0  30 30  1363.47    180         1           
0  30 31  847.333    180         0.838921    
0  30 32  79.9136    1.21737e-05 0.0858126   
0  30 33  244.049    180         0.999748    
0  30 34  182.795    360         0.772351    
0  30 35  106.153    360         0.65412     
0  30 36  318.934    180         0.999991    
0  30 37  465.158    180         1           
0  30 38  85.1445    180         0.462072    
0  30 39  135.477    180         0.213293    
0  30 40  1076.51    2.00818e-07 1           
0  30 41  161.428    360         0.870915    
0  30 42  40.0786    180         0.540164    
0  30 43  199.174    360         0.209682    
0  30 44  300.123    0           0.999585    
0  30 45  742.66     180         0.990858    
0  30 46  21.4813    7.57968e-06 0.188036    
0  30 47  1747.33    180         1           
0  30 48  337.912    180         0.885029    
0  30 49  366.32     1.57197e-06 0.99691     
0  30 50  721.329    0           0.997546    
0  30 51  30.9931    360         0.398119    
0  30 52  243.25     180         0.464271    
0  30 53  821.667    360         1           
0  30 54  94.8456    180         0.441356    
0  30 55  174.45     8.79804e-06 0.833942    
0  30 56  171.639    180         0.992159    
0  30 57  279.438    360         0.999445    
0  30 58  385.959    2.64804e-07 1           
0  30 59  47.0208    180         0.657308    
0  30 60  410.978    180         0.999973    
0  30 61  162.967    8.60657e-06 0.867262    
0  30 62  807.152    0           1           
0  30 63  17.067     180         0.306941    
0  30 64  26.7792    180         0.522422    
0  30 65  156.442    180         0.745539    
0  30 66  484.296    180         1           
0  30 67  140.141    9.06399e-06 0.825791    
0  30 68  653.507    0           0.999729    
0  30 69  31.7593    180         0.297498    
0  30 70  98.067     180         0.511685    
0  30 71  9.62522    360         0.173932    
0  30 72  10.5051    180         0.184371    
0  30 73  197.79     180         1           
0  30 74  135.718    180         0.896958    
0  30 75  70.222     180         0.6489      
0  30 76  95.1331    180         0.999999    
0  30 77  45.8965    180         0.868499    
0  30 78  27.118     180         0.263646    
0  30 79  108.913    360         0.975105    
0  30 80  223.877    7.06147e-09 0.987562    
0  30 81  565.739    180         1           
0  30 82  50.1274    8.65521e-06 0.396184    
0  30 83  38.2635    1.26305e-05 0.596007    
0  30 84  286.96     180         1           
0  30 85  341.121    180         1           
0  30 86  123.293    180         0.914171    
0  30 87  18.2521    180         0.252106    
0  30 88  4.21262    180         0.787728    
0  30 89  593.834    1.78319e-06 1           
0  30 90  62.9329    180         0.645679    
0  30 91  84.459     180         0.9271      
0  30 92  1.00569    180         0.878948    
0  30 93  16.0268    360         0.143877    
0  30 94  323.94     360         0.998269    
0  30 95  1.42715    180         0.0229133   
0  30 96  5.00584    360         0.10814     
0  30 97  147.737    360         0.974417    
0  30 98  97.7563    0           0.999961    
0  30 99  102.564    360         0.967874    
0  30 100 332.899    360         1           
0  30 101 445.516    360         0.997975    
0  30 102 69.925     180         0.552166    
0  30 103 92.0228    360         0.625671    
0  30 104 18.1358    8.65142e-06 0.609349    
0  30 105 164.406    180         1           
0  30 106 0.827839   1.43682e-06 0.211807    
0  30 107 686.972    180         1           
0  30 108 61.4882    180         0.710933    
0  30 109 15.6088    180         0.632687    
0  30 110 393.638    180         0.99616     
0  30 111 6.24145    8.79478e-06 0.121007    
0  30 112 26.6734    180         0.611057    
0  30 113 160.283    180         0.999932    
0  30 114 0.0777528  180         0.00855695  
0  30 115 11.1714    360         0.56803     
0  30 116 130.57     360         0.931281    
0  30 117 6.85983    360         0.084722    
0  30 118 26.5505    360         0.558505    
0  30 119 79.839     180         0.669473    
0  30 120 44.8499    0           0.56812     
0  30 121 3.57515    360         0.286298    
0  30 122 1.83602    8.65142e-06 0.147304    
0  30 123 25.9762    4.9449e-06  0.410263    
0  30 124 0.624011   180         0.0909575   
0  30 125 4.90337    180         0.564583    
0  32 0   1483.32    180         0.999949    
0  32 1   249.869    360         0.504237    
0  32 2   112.449    360         0.974767    
0  32 3   1817.96    1.02298e-06 1           
0  32 4   42.3531    180         0.0729946   
0  32 5   191.193    180         0.964839    
0  32 6   714.681    0           1           
0  32 7   164.233    180         0.999557    
0  32 8   18.1557    2.37233e-05 0.0285658   
0  32 9   231.994    180         0.475315    
0  32 10  831.136    360         1           
0  32 11  119.316    2.32595e-05 0.288325    
0  32 12  1867.98    0           1           
0  32 13  1048.41    180         1           
0  32 14  131.064    180         0.451734    
0  32 15  46.9275    3.21208e-05 0.04256     
0  32 16  1164.11    0           1           
0  32 17  31.803     3.47754e-07 0.915761    
0  32 18  327.657    180         0.999985    
0  32 19  300.44     180         0.56852     
0  32 20  1534.93    9.01514e-08 1           
0  32 21  423.275    180         1           
0  32 22  666.165    180         0.999895    
0  32 23  1037.28    1.88798e-06 1           
0  32 24  328.81     180         0.405543    
0  32 25  1015.58    1.01061e-06 1           
0  32 26  6.05899    180         0.832549    
0  32 27  405.178    6.1453e-06  0.971979    
0  32 28  166.433    180         0.946618    
0  32 29  568.045    3.39136e-06 0.999927    
0  32 30  986.401    180         1           
0  32 31  477.147    4.03592e-06 1           
0  32 32  66.3058    180         0.691311    
0  32 33  563.412    1.76438e-06 1           
0  32 34  935.051    180         0.999762    
0  32 35  170.98     3.47135e-06 0.999989    
0  32 36  1036.68    360         1           
0  32 37  200.955    9.21685e-06 0.307795    
0  32 38  1.47918    2.30965e-05 0.024851    
0  32 39  550.459    1.0431e-05  0.98508     
0  32 40  206.917    180         0.999829    
0  32 41  500.947    360         1           
0  32 42  489.181    360         0.999996    
0  32 43  24.3807    360         0.0646098   
0  32 44  741.207    180         1           
0  32 45  159.33     180         0.737703    
0  32 46  798.443    180         1           
0  32 47  281.143    6.78964e-06 0.997618    
0  32 48  162.246    180         0.999559    
0  32 49  152.73     180         0.636321    
0  32 50  773.505    0           1           
0  32 51  547.389    180         1           
0  32 52  9.51876    180         0.0539533   
0  32 53  53.1492    9.00487e-06 0.149751    
0  32 54  75.1859    180         0.252032    
0  32 55  136.725    360         0.8469      
0  32 56  101.455    8.63797e-06 0.240282    
0  32 57  5.20508    360         0.932813    
0  32 58  63.1689    8.73968e-06 0.251458    
0  32 59  208.213    2.46841e-06 0.999999    
0  32 60  12.3195    8.65138e-06 0.308488    
0  32 61  1106.37    180         1           
0  32 62  488.759    6.13686e-10 1           
0  32 63  13.9288    180         0.132451    
0  32 64  253.758    360         0.988462    
0  32 65  530.334    3.67093e-07 1           
0  32 66  344.514    360         1           
0  32 67  129.098    5.04547e-07 0.999692    
0  32 68  23.7612    180         0.972519    
0  32 69  54.3005    1.70497e-06 0.983469    
0  32 70  196.797    360         0.886618    
0  32 71  206.26     3.42442e-06 0.999679    
0  32 72  704.947    180         1           
0  32 73  451.44     180         1           
0  32 74  4.51539    8.5862e-06  0.154576    
0  32 75  593.23     180         1           
0  32 76  45.7951    180         0.683028    
0  32 77  21.8088    360         0.387021    
0  32 78  289.501    180         0.927579    
0  32 79  52.68      180         0.731738    
0  32 80  51.9898    8.65558e-06 0.685782    
0  32 81  138.162    360         0.897634    
0  32 82  107.418    8.95454e-07 0.960495    
0  32 83  157.01     180         0.953402    
0  32 84  301.875    0           1           
0  32 85  27.0906    180         0.585667    
0  32 86  66.6934    0           0.920419    
0  32 87  176.098    2.06983e-06 0.999961    
0  32 88  0.830905   180         0.0403751   
0  32 89  12.5183    6.59514e-06 0.219135    
0  32 90  315.626    360         1           
0  32 91  155.217    180         0.929577    
0  32 92  12.9257    180         0.202463    
0  32 93  210.436    180         0.942704    
0  32 94  114.805    0           0.934946    
0  32 95  90.9512    2.28238e-06 0.999998    
0  32 96  17.5475    8.65142e-06 0.984851    
0  32 97  3.51849    5.63025e-06 0.572442    
0  32 98  15.4711    180         0.211802    
0  32 99  284.582    180         0.999991    
0  32 100 200.832    0           0.999951    
0  32 101 0.942513   1.83169e-06 0.201319    
0  32 102 270.321    180         0.999998    
0  32 103 0.227634   2.26082e-05 0.104355    
0  32 104 24.3821    180         0.274902    
0  32 105 5.45254    180         0.28348     
0  32 106 34.6843    180         0.835434    
0  32 107 57.899     360         0.811508    
0  32 108 44.6908    360         0.953935    
0  32 109 175.022    180         0.999893    
0  32 110 35.8135    180         0.707002    
0  32 111 141.416    180         0.93626     
0  32 112 47.1261    180         0.529698    
0  32 113 2.80299    180         0.85606     
0  32 114 3.84081    8.65143e-06 0.21675     
0  32 115 0.564281   180         0.41388     
0  32 116 0.324581   180         0.363799    
0  32 117 139.922    180         0.982741    
0  32 118 6.59233    0           0.339788    
0  32 119 20.7801    180         0.492566    
0  32 120 9.18018    0           0.301291    
0  34 0   109.572    1.11671e-05 0.781999    
0  34 1   321.094    3.50499e-07 0.962602    
0  34 2   350.961    2.54007e-08 0.999941    
0  34 3   50.2771    180         0.667984    
0  34 4   962.511    180         0.999998    
0  34 5   3.49791    360         0.0363252   
0  34 6   461.442    360         1           
0  34 7   814.141    2.56671e-07 1           
0  34 8   269.461    360         0.952491    
0  34 9   99.2869    8.83449e-06 0.428469    
0  34 10  161.911    180         0.303027    
0  34 11  5.85756    180         0.0434302   
0  34 12  8.22691    360         0.0358973   
0  34 13  344.538    180         0.999982    
0  34 14  225.278    360         0.998767    
0  34 15  63.4919    180         0.923331    
0  34 16  195.047    0           0.32602     
0  34 17  81.2332    2.73088e-06 0.969914    
0  34 18  598.76     360         0.999997    
0  34 19  1029.34    180         0.995181    
0  34 20  24.23      180         0.999952    
0  34 21  69.591     1.1244e-07  0.982969    
0  34 22  570.58     180         1           
0  34 23  142.719    180         0.184116    
0  34 24  1185.77    180         1           
0  34 25  618.329    180         0.997235    
0  34 26  26.6615    180         0.0483491   
0  34 27  343.464    180         0.847222    
0  34 28  650.108    360         0.999982    
0  34 29  78.515     9.07474e-06 0.69221     
0  34 30  24.5631    180         0.117746    
0  34 31  102.674    360         0.545222    
0  34 32  240.407    180         0.990346    
0  34 33  354.528    2.14786e-06 1           
0  34 34  47.55      1.08044e-05 0.2099      
0  34 35  281.144    360         0.554484    
0  34 36  154.761    9.10561e-06 0.586044    
0  34 37  505.418    2.59873e-06 1           
0  34 38  82.5014    8.54881e-06 0.747507    
0  34 39  53.7963    180         0.127538    
0  34 40  325.521    180         0.966239    
0  34 41  109.63     360         0.363703    
0  34 42  1.82407    180         0.65309     
0  34 43  301.036    180         0.927337    
0  34 44  1.52283    8.69227e-06 0.933985    
0  34 45  223.267    4.86582e-06 0.988986    
0  34 46  473.334    180         1           
0  34 47  667.367    3.90664e-06 1           
0  34 48  13.4908    180         0.0816089   
0  34 49  46.0012    5.49467e-09 0.836167    
0  34 50  652.122    0           1           
0  34 51  14.357     180         0.598884    
0  34 52  224.018    180         0.932232    
0  34 53  63.3124    180         0.835532    
0  34 54  413.704    180         0.999986    
0  34 55  701.688    180         1           
0  34 56  55.1068    180         0.29635     
0  34 57  641.861    180         1           
0  34 58  1.75493    8.4866e-06  0.258824    
0  34 59  109.192    180         0.845061    
0  34 60  110.626    360         0.89258     
0  34 61  34.4568    180         1           
0  34 62  188.409    360         1           
0  34 63  288.214    360         0.974293    
0  34 64  69.4365    180         0.953881    
0  34 65  73.7515    180         0.968501    
0  34 66  108.199    360         0.946914    
0  34 67  247.861    360         0.999898    
0  34 68  327.637    360         0.999851    
0  34 69  164.336    180         0.845495    
0  34 70  500.968    180         1           
0  34 71  161.112    180         0.998284    
0  34 72  545.352    0           1           
0  34 73  0.337515   4.83378e-05 0.0105287   
0  34 74  75.9319    8.65213e-06 0.657288    
0  34 75  26.5511    180         0.300831    
0  34 76  157.7      180         1           
0  34 77  5.19345    360         0.137427    
0  34 78  291.354    180         0.999999    
0  34 79  445.629    1.30641e-06 1           
0  34 80  213.73     360         1           
0  34 81  417.011    180         1           
0  34 82  282.049    180         0.999949    
0  34 83  33.4913    180         0.438105    
0  34 84  29.194     360         0.763706    
0  34 85  235.885    1.16988e-06 0.999915    
0  34 86  26.3431    180         0.311825    
0  34 87  0.042552   180         0.102216    
0  34 88  168.687    180         0.9153      
0  34 89  157.862    180         0.999998    
0  34 90  115.79     180         0.996855    
0  34 91  92.3282    360         0.875145    
0  34 92  5.96403    8.65142e-06 0.0953977   
0  34 93  217.262    180         0.999999    
0  34 94  604.747    180         1           
0  34 95  52.3806    360         0.70429     
0  34 96  32.3986    8.65142e-06 0.476874    
0  34 97  218.147    180         1           
0  34 98  312.956    0           0.999997    
0  34 99  7.23622    2.25144e-06 0.113406    
0  34 100 41.9353    180         0.91613     
0  34 101 26.3115    360         0.730781    
0  34 102 115.204    360         0.811875    
0  34 103 0.584598   180         0.0998654   
0  34 104 40.3898    360         0.362249    
0  34 105 16.6967    360         0.228527    
0  34 106 8.53915    8.65142e-06 0.131612    
0  34 107 31.6722    3.32282e-06 0.369872    
0  34 108 23.8781    360         0.660004    
0  34 109 3.46832    360         0.272567    
0  34 110 12.8427    180         0.616993    
0  34 111 2.37683    180         0.46343     
0  34 112 7.25015    180         0.265446    
0  34 113 1.76951    180         0.139293    
0  34 114 12.7057    180         0.271412    
0  34 115 30.9395    2.05452e-06 0.714876    
0  34 116 4.54696    0           0.247987    
0  36 0   703.908    180         1           
0  36 1   1008.5     2.61915e-06 1           
0  36 2   443.364    180         0.999997    
0  36 3   741.648    180         1           
0  36 4   14.8898    8.07098e-06 0.0474677   
0  36 5   80.4693    180         0.209567    
0  36 6   7.2865     9.17887e-06 0.152101    
0  36 7   77.1876    180         0.994011    
0  36 8   46.2375    180         0.105959    
0  36 9   318        360         0.802017    
0  36 10  16.6048    180         0.110254    
0  36 11  568.846    180         1           
0  36 12  323.132    180         0.998422    
0  36 13  886.972    6.15903e-07 1           
0  36 14  575.46     7.03677e-07 0.994225    
0  36 15  902.422    360         1           
0  36 16  28.4197    180         0.115393    
0  36 17  103.634    7.63587e-06 0.33698     
0  36 18  412.463    360         1           
0  36 19  6.91413    180         0.0563229   
0  36 20  47.7994    180         0.135104    
0  36 21  1580.45    1.91947e-06 1           
0  36 22  5.8645     1.84475e-05 0.0278964   
0  36 23  292.185    1.15039e-06 1           
0  36 24  69.4798    360         0.990819    
0  36 25  335.077    360         0.992454    
0  36 26  65.1695    8.78537e-06 0.254591    
0  36 27  1261.61    180         1           
0  36 28  81.4371    7.85113e-06 0.292859    
0  36 29  5.51299    5.12869e-05 0.0370725   
0  36 30  508.164    3.78351e-07 1           
0  36 31  465.194    180         1           
0  36 32  1031.55    180         1           
0  36 33  129.637    180         0.465979    
0  36 34  11.3711    360         0.500191    
0  36 35  1181.65    180         1           
0  36 36  22.9558    0           0.999843    
0  36 37  456.978    180         0.999409    
0  36 38  3.99051    180         0.995832    
0  36 39  4.22051    8.64566e-06 0.142768    
0  36 40  18.4954    180         0.152921    
0  36 41  250.548    1.80956e-06 0.999849    
0  36 42  13.1088    180         0.0620684   
0  36 43  562.831    180         0.999952    
0  36 44  144.164    180         0.961572    
0  36 45  22.5186    180         0.722407    
0  36 46  214.741    1.09729e-08 0.960045    
0  36 47  60.0705    180         0.554898    
0  36 48  23.8358    180         0.358809    
0  36 49  1.36422    360         0.416773    
0  36 50  365.357    0           0.841047    
0  36 51  430.486    180         1           
0  36 52  345.772    180         1           
0  36 53  419.098    360         0.999795    
0  36 54  656.727    360         1           
0  36 55  40.0626    180         0.336837    
0  36 56  53.618     8.55538e-06 0.379811    
0  36 57  177.041    2.13669e-06 0.895955    
0  36 58  6.04143    180         0.978537    
0  36 59  67.152     180         0.862176    
0  36 60  24.9856    180         0.999729    
0  36 61  13.3607    180         0.192154    
0  36 62  305.888    180         0.99787     
0  36 63  37.0415    180         0.941062    
0  36 64  14.5786    180         0.528793    
0  36 65  400.621    6.63454e-06 0.999544    
0  36 66  234.828    180         1           
0  36 67  54.2577    180         0.600979    
0  36 68  539.948    180         1           
0  36 69  48.4441    180         0.639451    
0  36 70  334.736    9.80429e-08 1           
0  36 71  18.5456    180         0.79691     
0  36 72  2.60755    8.55091e-06 0.126883    
0  36 73  707.574    3.141e-06   1           
0  36 74  5.4613     180         0.779047    
0  36 75  140.32     1.15158e-06 1           
0  36 76  1.29355    180         0.0528495   
0  36 77  7.24802    360         0.117509    
0  36 78  299.421    180         1           
0  36 79  9.74343    2.41429e-06 0.247683    
0  36 80  239.112    180         0.581133    
0  36 81  0.349803   360         0.0561057   
0  36 82  9.46027    8.65142e-06 0.425708    
0  36 83  213.091    1.33095e-06 1           
0  36 84  115.562    0           0.549479    
0  36 85  195.212    180         0.999976    
0  36 86  4.6825     180         0.401269    
0  36 87  123.028    1.45363e-06 0.99841     
0  36 88  45.7066    8.65142e-06 0.610303    
0  36 89  3.0744     180         0.102271    
0  36 90  16.6329    180         0.849716    
0  36 91  2.96924    180         0.0497142   
0  36 92  21.7899    180         0.975351    
0  36 93  45.5715    360         0.661879    
0  36 94  23.7189    180         0.362042    
0  36 95  4.0897     180         0.481186    
0  36 96  342.634    2.9555e-09  1           
0  36 97  10.0115    360         0.499144    
0  36 98  315.036    180         0.999974    
0  36 99  151.989    4.15312e-06 0.931784    
0  36 100 29.2514    180         0.759712    
0  36 101 0.292419   0.000227217 0.0073118   
0  36 102 346.828    180         0.928237    
0  36 103 15.9117    180         0.302454    
0  36 104 162.412    0           0.990162    
0  36 105 2.74075    8.65142e-06 0.0900595   
0  36 106 9.97269    180         0.165758    
0  36 107 311.195    180         0.999998    
0  36 108 28.4027    180         0.381252    
0  36 109 2.08112    180         0.344706    
0  36 110 184.143    0           0.854675    
0  36 111 35.6158    180         0.451311    
0  38 0   187.243    180         0.999411    
0  38 1   66.5575    360         0.20957     
0  38 2   29.5172    180         0.999828    
0  38 3   616.128    180         1           
0  38 4   665.93     180         1           
0  38 5   941.309    3.5362e-06  1           
0  38 6   693.825    180         1           
0  38 7   590.182    180         1           
0  38 8   761.451    180         1           
0  38 9   1267.16    4.57707e-06 1           
0  38 10  1336.58    180         1           
0  38 11  129.719    180         0.417114    
0  38 12  229.958    180         0.775114    
0  38 13  96.2554    180         0.451643    
0  38 14  1030.27    180         1           
0  38 15  77.6942    4.69363e-06 0.989219    
0  38 16  373.955    360         1           
0  38 17  23.5793    180         0.136153    
0  38 18  74.8291    180         0.996546    
0  38 19  4.72055    180         0.0396211   
0  38 20  100.531    8.7038e-06  0.355916    
0  38 21  225.893    360         0.785815    
0  38 22  659.138    4.87425e-09 0.99992     
0  38 23  79.5594    180         0.980713    
0  38 24  152.777    180         0.560202    
0  38 25  342.452    360         1           
0  38 26  481.116    1.93074e-08 1           
0  38 27  14.2578    180         0.327938    
0  38 28  96.1693    180         0.69199     
0  38 29  39.8944    360         0.408567    
0  38 30  43.0075    360         0.819936    
0  38 31  58.1159    180         0.301822    
0  38 32  555.58     180         1           
0  38 33  33.8436    180         0.401703    
0  38 34  299.766    360         0.999996    
0  38 35  0.135045   0.000140568 0.00126003  
0  38 36  152.732    180         0.898586    
0  38 37  351.505    1.92087e-07 0.999993    
0  38 38  693.56     5.13362e-08 1           
0  38 39  5.55539    9.80131e-06 0.12478     
0  38 40  468.588    180         1           
0  38 41  551.472    4.3346e-06  1           
0  38 42  11.1611    8.39417e-06 0.181427    
0  38 43  354.834    180         0.999999    
0  38 44  26.2942    8.72003e-06 0.134553    
0  38 45  33.8415    360         0.250427    
0  38 46  46.7283    8.72254e-06 0.522914    
0  38 47  647.966    180         1           
0  38 48  355.162    1.15217e-10 1           
0  38 49  10.6222    8.6576e-06  0.136148    
0  38 50  7.70144    180         0.163078    
0  38 51  4.80074    3.98997e-06 0.306716    
0  38 52  450.886    180         1           
0  38 53  537.291    180         1           
0  38 54  0.261189   0           0.0152884   
0  38 55  465.847    1.87766e-06 1           
0  38 56  290.337    180         1           
0  38 57  0.298805   360         0.0237313   
0  38 58  686.269    180         1           
0  38 59  0.294914   8.6514e-06  0.12662     
0  38 60  79.7805    0           0.760561    
0  38 61  71.9415    360         0.55494     
0  38 62  97.4274    180         0.871018    
0  38 63  365.901    2.0234e-06  1           
0  38 64  10.4362    8.62403e-06 0.346611    
0  38 65  506.494    1.15578e-06 1           
0  38 66  99.5789    360         0.683199    
0  38 67  9.84275    180         0.507921    
0  38 68  389.473    0           1           
0  38 69  446.291    360         1           
0  38 70  258.426    0           0.999971    
0  38 71  220.061    360         0.999998    
0  38 72  5.25319    0           0.21255     
0  38 73  47.397     180         0.635647    
0  38 74  343.351    1.07208e-07 1           
0  38 75  278.795    360         0.999988    
0  38 76  22.7721    0           0.473763    
0  38 77  204.973    2.81784e-06 0.999973    
0  38 78  38.4932    180         0.259215    
0  38 79  5.67612    180         0.259549    
0  38 80  104.859    180         0.910857    
0  38 81  3.02448    8.65142e-06 0.659427    
0  38 82  94.3949    180         0.950181    
0  38 83  8.70283    180         0.692791    
0  38 84  61.1822    180         0.665021    
0  38 85  11.4179    180         0.405619    
0  38 86  98.0581    180         0.979381    
0  38 87  0.101357   180         0.0048391   
0  38 88  0.142446   0           0.0107876   
0  38 89  14.9952    180         0.469782    
0  38 90  19.1659    360         0.50264     
0  38 91  328.55     180         1           
0  38 92  0.474022   8.65141e-06 0.0321345   
0  38 93  66.4267    2.50301e-06 0.789701    
0  38 94  3.82851    180         0.0730599   
0  38 95  211.326    180         0.971413    
0  38 96  44.4585    0           0.608679    
0  38 97  2.63906    180         0.145749    
0  38 98  250.323    180         1           
0  38 99  1.24808    180         0.0272043   
0  38 100 1.22292    360         0.499542    
0  38 101 85.5916    360         0.816837    
0  38 102 0.366094   7.0695e-05  0.00774389  
0  38 103 328.626    180         0.999949    
0  38 104 23.092     180         0.606416    
0  38 105 67.3866    8.05612e-07 0.559794    
0  38 106 115.041    180         0.758966    
0  40 0   ?          ?           ?           
0  40 1   ?          ?           ?           
0  40 2   ?          ?           ?           
0  40 3   ?          ?           ?           
0  40 4   ?          ?           ?           
0  40 5   ?          ?           ?           
0  40 6   ?          ?           ?           
0  40 7   687.305    360         1           
0  40 8   52.659     180         0.547463    
0  40 9   32.5381    180         0.320557    
0  40 10  355.406    180         1           
0  40 11  13.6814    180         0.750381    
0  40 12  723.216    360         1           
0  40 13  307.124    360         1           
0  40 14  331.798    180         1           
0  40 15  1500.59    180         1           
0  40 16  867.949    360         1           
0  40 17  29.3751    180         0.791496    
0  40 18  18.2438    9.18633e-06 0.236606    
0  40 19  36.8176    180         0.565056    
0  40 20  439.626    0           1           
0  40 21  485.975    360         0.998206    
0  40 22  110.947    360         0.990169    
0  40 23  661.971    180         1           
0  40 24  8.52022    180         0.399775    
0  40 25  45.458     180         0.574112    
0  40 26  123.662    8.63424e-06 0.87907     
0  40 27  60.3346    180         0.846879    
0  40 28  332.602    180         0.964724    
0  40 29  1.84584    0.000305108 0.0150022   
0  40 30  218.973    360         1           
0  40 31  20.0474    180         0.121448    
0  40 32  28.499     8.62785e-06 0.237468    
0  40 33  352.121    1.47083e-06 0.999999    
0  40 34  3.39128    180         0.0299686   
0  40 35  222.245    1.3532e-06  1           
0  40 36  6.94477    8.74607e-06 0.0687637   
0  40 37  660.553    180         1           
0  40 38  180.527    180         0.984465    
0  40 39  402.525    2.68025e-06 1           
0  40 40  88.4845    180         0.984365    
0  40 41  625.001    180         1           
0  40 42  670.391    360         1           
0  40 43  114.734    4.07513e-07 0.927515    
0  40 44  780.894    180         1           
0  40 45  39.2715    180         0.368004    
0  40 46  51.7024    180         0.691192    
0  40 47  47.2069    180         0.393677    
0  40 48  270.861    180         0.99998     
0  40 49  5.29131    180         0.137563    
0  40 50  3.72089    180         0.141163    
0  40 51  325.307    1.26489e-06 1           
0  40 52  11.057     360         0.0921511   
0  40 53  305.883    180         1           
0  40 54  141.266    180         0.999998    
0  40 55  356.33     3.81639e-06 1           
0  40 56  0.363251   0           0.419458    
0  40 57  65.0174    8.67008e-06 0.671918    
0  40 58  64.086     0           0.921259    
0  40 59  26.1029    180         0.528508    
0  40 60  50.0769    0           0.681814    
0  40 61  0.136125   5.65251e-06 0.0979298   
0  40 62  6.87184    8.65142e-06 0.173708    
0  40 63  334.965    1.72482e-06 1           
0  40 64  25.9779    0           0.790276    
0  40 65  36.6604    180         0.631845    
0  40 66  29.3074    180         0.245826    
0  40 67  175.903    180         0.999998    
0  40 68  53.8618    180         0.524744    
0  40 69  34.8002    180         0.933871    
0  40 70  10.9318    180         0.957265    
0  40 71  70.6416    1.06987e-08 0.97648     
0  40 72  10.604     0           0.44576     
0  40 73  7.26879    2.50359e-07 0.763609    
0  40 74  52.7179    180         0.775759    
0  40 75  5.79901    3.67218e-06 0.933302    
0  40 76  15.4056    180         0.666377    
0  40 77  6.73503    8.65142e-06 0.159983    
0  40 78  376.597    0           1           
0  40 79  470.986    180         1           
0  40 80  279.189    360         1           
0  40 81  3.36384    360         0.0316066   
0  40 82  9.07065    0           0.68494     
0  40 83  105.838    360         0.984198    
0  40 84  448.409    0           1           
0  40 85  10.232     8.65142e-06 0.836352    
0  40 86  41.6633    180         0.584146    
0  40 87  3.59882    180         0.0579425   
0  40 88  78.4386    0           0.877799    
0  40 89  87.5867    180         0.690033    
0  40 90  4.59455    8.65142e-06 0.168267    
0  40 91  0.232183   180         0.0223447   
0  40 92  7.40016    180         0.154392    
0  40 93  0.062253   180         0.09842     
0  40 94  2.32547    180         0.085753    
0  40 95  388.223    180         0.999961    
0  40 96  33.3778    0           0.868726    
0  40 97  377.316    1.06041e-06 1           
0  40 98  2.15924    8.65142e-06 0.0342295   
0  40 99  4.72681    8.65142e-06 0.511022    
0  42 0   11.8331    1.93667e-05 0.551956    
0  42 1   11.6543    3.75212e-06 0.267562    
0  42 2   22.2752    360         0.61954     
0  42 3   21.5191    8.64721e-06 0.474827    
0  42 4   756.526    360         1           
0  42 5   775.946    180         1           
0  42 6   483.022    180         1           
0  42 7   470.197    180         0.999861    
0  42 8   680.813    360         1           
0  42 9   52.1252    180         0.311061    
0  42 10  34.903     8.65825e-06 0.702289    
0  42 11  620.96     180         1           
0  42 12  94.483     360         0.531744    
0  42 13  275.111    360         1           
0  42 14  414.961    3.49766e-07 1           
0  42 15  118.239    360         0.847207    
0  42 16  220.693    180         0.999228    
0  42 17  34.7249    180         0.303629    
0  42 18  111.676    180         0.963816    
0  42 19  627.666    2.19361e-06 1           
0  42 20  43.7809    180         0.381444    
0  42 21  1.01992    2.2414e-05  0.0428002   
0  42 22  0.734205   360         0.0184996   
0  42 23  163.581    5.66574e-07 0.726247    
0  42 24  5.40387    8.66107e-06 0.0901393   
0  42 25  661.414    2.05697e-06 1           
0  42 26  3.99676    180         0.0633703   
0  42 27  203.206    180         0.921686    
0  42 28  147.111    360         0.99669     
0  42 29  415.211    8.21289e-07 1           
0  42 30  7.37515    180         0.140689    
0  42 31  376.133    4.60737e-07 0.999899    
0  42 32  1.98681    180         0.0514155   
0  42 33  63.6114    180         0.997384    
0  42 34  ?          ?           ?           
0  42 35  21.8811    8.65142e-06 0.90153     
0  42 36  315.002    1.28831e-07 1           
0  42 37  2.22865    180         0.0897936   
0  42 38  68.0447    180         0.572482    
0  42 39  126.999    180         0.932399    
0  42 40  98.6208    180         0.750205    
0  42 41  2.47079    7.94067e-06 0.0986935   
0  42 42  5.41261    8.61729e-06 0.332334    
0  42 43  5.85724    180         0.994615    
0  42 44  28.9885    180         0.278504    
0  42 45  367.728    180         1           
0  42 46  21.3212    360         0.380298    
0  42 47  13.938     180         0.499229    
0  42 48  348.147    0           0.998772    
0  42 49  196.15     180         0.952545    
0  42 50  18.1589    8.65142e-06 0.417609    
0  42 51  198.561    180         0.999646    
0  42 52  615.84     0           1           
0  42 53  0.0151176  4.96331e-05 0.0871258   
0  42 54  20.9954    180         0.379259    
0  42 55  0.981995   360         0.997822    
0  42 56  37.0694    180         0.360116    
0  42 57  3.18088    360         0.211999    
0  42 58  7.38725    180         0.431545    
0  42 59  4.11557    8.65142e-06 0.40157     
0  42 60  21.6575    180         0.710313    
0  42 61  0.989731   180         0.523501    
0  42 62  89.8177    180         0.999999    
0  42 63  235.294    180         0.99687     
0  42 64  166.95     360         0.907594    
0  42 65  18.223     180         0.325459    
0  42 66  61.1284    0           0.898727    
0  42 67  0.576279   180         0.169322    
0  42 68  15.539     0           0.44465     
0  42 69  47.1692    360         0.758931    
0  42 70  5.2404     180         0.032944    
0  42 71  48.3645    180         0.796172    
0  42 72  65.1608    360         0.452795    
0  42 73  259.105    180         0.965052    
0  42 74  0.869912   360         0.0296929   
0  42 75  31.1432    8.65021e-06 0.610568    
0  42 76  10.3273    180         0.31047     
0  42 77  23.3041    360         0.721001    
0  42 78  54.26      0           0.897123    
0  42 79  7.82151    360         0.11937     
0  42 80  1.44959    360         0.319061    
0  42 81  4.5304     180         0.542428    
0  42 82  2.21599    360         0.128217    
0  42 83  6.85906    360         0.517537    
0  42 84  0.0333426  180         0.00102985  
0  42 85  4.93201    360         0.228361    
0  42 86  0.0875233  180         0.0110356   
0  42 87  0.836924   360         0.154053    
0  42 88  19.745     5.55967e-07 0.585693    
0  42 89  8.5961     8.65142e-06 0.496482    
0  42 90  106.176    180         0.833709    
0  42 91  69.53      2.49408e-06 0.764712    
0  42 92  22.8504    0           0.376017    
0  42 93  0.332664   180         0.0321487   
0  44 0   27.6196    360         0.183926    
0  44 1   132.818    180         0.999254    
0  44 2   596.149    360         1           
0  44 3   82.6311    180         0.96004     
0  44 4   43.8743    0           0.999583    
0  44 5   129.289    2.09475e-06 1           
0  44 6   50.075     180         0.550324    
0  44 7   4.08743    8.64293e-06 0.969802    
0  44 8   254.948    360         0.994422    
0  44 9   47.612     180         0.678665    
0  44 10  138.439    180         0.740692    
0  44 11  365.82     1.88971e-06 1           
0  44 12  457.2      0           0.99985     
0  44 13  5.56997    360         0.404877    
0  44 14  79.8309    180         0.923578    
0  44 15  27.7067    180         0.277958    
0  44 16  1.9188     180         0.282732    
0  44 17  35.7949    180         0.688224    
0  44 18  10.142     180         0.269185    
0  44 19  302.082    180         0.857643    
0  44 20  48.9367    360         0.365526    
0  44 21  8.892      180         0.196819    
0  44 22  86.7988    180         0.999868    
0  44 23  13.2609    2.20259e-05 0.189811    
0  44 24  87.7126    360         0.749452    
0  44 25  10.5637    180         0.254739    
0  44 26  82.6032    0           0.605419    
0  44 27  65.6602    1.20878e-06 0.999037    
0  44 28  19.1362    180         0.470714    
0  44 29  6.2232     180         0.651093    
0  44 30  4.66218    8.64818e-06 0.122493    
0  44 31  10.744     360         0.0840373   
0  44 32  69.2654    0           0.98041     
0  44 33  5.22755    180         0.470018    
0  44 34  429.352    0           0.999983    
0  44 35  513.583    2.77375e-06 1           
0  44 36  18.6225    8.65142e-06 0.711154    
0  44 37  337.753    180         1           
0  44 38  86.0365    0           0.524305    
0  44 39  62.3065    6.27834e-07 0.85371     
0  44 40  339.798    180         0.999748    
0  44 41  0.149156   2.42032e-05 0.00304651  
0  44 42  491.434    0           1           
0  44 43  221.705    180         0.994577    
0  44 44  0.142955   0           0.00188686  
0  44 45  37.5104    7.70528e-06 0.559955    
0  44 46  190.965    180         0.996333    
0  44 47  1.82178    180         0.716527    
0  44 48  88.6613    180         0.999115    
0  44 49  833.353    1.94407e-06 1           
0  44 50  17.0809    180         0.686734    
0  44 51  73.8255    180         0.939139    
0  44 52  7.24937    180         0.304367    
0  44 53  111.419    1.18215e-06 0.670821    
0  44 54  156.361    180         0.972962    
0  44 55  3.18512    1.41079e-05 0.142639    
0  44 56  452.436    180         1           
0  44 57  104.693    180         0.959032    
0  44 58  10.2969    180         0.756247    
0  44 59  30.147     180         0.688233    
0  44 60  129.38     3.086e-07   0.999953    
0  44 61  224.735    4.01553e-08 0.998695    
0  44 62  36.0434    360         0.705561    
0  44 63  253.962    360         0.990778    
0  44 64  106.947    360         0.987696    
0  44 65  53.901     360         0.445537    
0  44 66  9.98327    180         0.610625    
0  44 67  16.6645    360         0.40904     
0  44 68  33.5552    180         0.584191    
0  44 69  12.2349    360         0.227503    
0  44 70  47.9241    180         0.358447    
0  44 71  12.1062    2.65221e-07 0.425201    
0  44 72  6.97522    180         0.33492     
0  44 73  12.1438    180         0.434184    
0  44 74  63.1835    0           0.773023    
0  44 75  13.2109    180         0.136768    
0  44 76  33.9854    8.65142e-06 0.652087    
0  44 77  0.173687   180         0.185155    
0  44 78  19.4437    180         0.407095    
0  44 79  36.4753    360         0.559138    
0  44 80  5.21844    180         0.231542    
0  44 81  15.5498    4.39196e-06 0.337462    
0  44 82  3.71761    180         0.236876    
0  44 83  5.85505    360         0.259908    
0  44 84  290.021    0           0.99768     
0  44 85  9.96706    360         0.202407    
0  46 0   3.04908    0.000650689 0.0319811   
0  46 1   62.1218    180         0.960127    
0  46 2   61.1285    8.65142e-06 0.731936    
0  46 3   203.103    3.89527e-06 0.995616    
0  46 4   312.375    180         1           
0  46 5   36.3419    1.49627e-05 0.570186    
0  46 6   0.820942   8.65141e-06 0.361671    
0  46 7   212.73     180         1           
0  46 8   1.37276    8.65142e-06 0.327512    
0  46 9   185.27     3.39615e-06 0.99735     
0  46 10  1.01202    8.65144e-06 0.578053    
0  46 11  6.68112    8.65143e-06 0.688439    
0  46 12  30.2361    0           0.701433    
0  46 13  264.342    2.98478e-06 0.999876    
0  46 14  50.8824    180         0.987113    
0  46 15  1.35557    8.65144e-06 0.727165    
0  46 16  24.3696    8.65142e-06 0.736457    
0  46 17  13.9327    180         0.468674    
0  46 18  498.603    180         1           
0  46 19  42.236     180         0.459668    
0  46 20  41.2811    0           0.487914    
0  46 21  1.77208    180         0.424404    
0  46 22  13.14      8.65142e-06 0.272029    
0  46 23  35.9705    180         0.697539    
0  46 24  141.84     180         0.978515    
0  46 25  5.02602    360         0.411041    
0  46 26  355.939    180         1           
0  46 27  10.3364    180         0.659336    
0  46 28  4.0999     180         0.335934    
0  46 29  163.869    180         0.997713    
0  46 30  3.89349    8.65142e-06 0.58626     
0  46 31  720.097    2.41704e-06 1           
0  46 32  7.84813    8.65144e-06 0.934963    
0  46 33  338.815    180         0.999997    
0  46 34  27.5395    180         0.884355    
0  46 35  3.12593    180         0.315214    
0  46 36  528.127    0           1           
0  46 37  193.086    180         0.999783    
0  46 38  204.56     180         0.993443    
0  46 39  17.7803    1.79628e-06 0.22703     
0  46 40  338.952    0           1           
0  46 41  60.7467    7.51224e-07 0.797516    
0  46 42  1.9761     180         0.121794    
0  46 43  0.754496   180         0.22998     
0  46 44  395.277    0           1           
0  46 45  131.656    4.0962e-07  0.915093    
0  46 46  56.839     360         0.991385    
0  46 47  363.013    180         0.999939    
0  46 48  13.7178    0           0.34193     
0  46 49  118.809    180         0.632901    
0  46 50  3.87691    360         0.728331    
0  46 51  13.0295    8.6231e-06  0.785473    
0  46 52  8.01054    8.63877e-06 0.223493    
0  46 53  51.1695    3.42026e-06 0.498437    
0  46 54  23.7807    360         0.351887    
0  46 55  184.47     3.72044e-07 0.881355    
0  46 56  214.517    0           0.993733    
0  46 57  1.51062    360         0.524896    
0  46 58  6.74331    180         0.14289     
0  46 59  3.53809    180         0.125099    
0  46 60  4.20552    180         0.174278    
0  46 61  14.4963    180         0.15584     
0  46 62  170.849    180         0.973857    
0  46 63  2.40393    180         0.104345    
0  46 64  258.438    180         0.999855    
0  46 65  211.149    180         0.922335    
0  46 66  3.76057    360         0.217134    
0  46 67  2.51726    180         0.71828     
0  46 68  192.237    180         0.946027    
0  46 69  34.1516    8.65142e-06 0.715057    
0  46 70  0.43195    0           0.148061    
0  46 71  2.56096    180         0.115551    
0  46 72  52.7471    180         0.522553    
0  46 73  0.443207   180         0.158444    
0  46 74  75.6807    0           0.570298    
0  46 75  6.81783    180         0.362757    
0  46 76  7.63334    8.65142e-06 0.173313    
0  48 0   29.5451    180         0.291802    
0  48 1   802.89     1.70758e-06 1           
0  48 2   21.0108    180         0.215611    
0  48 3   93.3635    180         0.82481     
0  48 4   7.71265    8.65142e-06 0.169083    
0  48 5   261.49     1.69835e-06 1           
0  48 6   236.515    0           0.999967    
0  48 7   147.393    360         0.953991    
0  48 8   8.59241    180         0.701771    
0  48 9   58.0602    9.25046e-07 0.617106    
0  48 10  0.575043   180         0.38427     
0  48 11  83.6838    360         0.808293    
0  48 12  6.0476     360         0.649832    
0  48 13  1.72865    360         0.214757    
0  48 14  6.12715    8.65142e-06 0.161457    
0  48 15  110.465    180         0.989913    
0  48 16  0.453167   0           0.297653    
0  48 17  9.42857    180         0.457944    
0  48 18  6.71227    180         0.450258    
0  48 19  203.921    180         0.999993    
0  48 20  505.333    3.85536e-08 1           
0  48 21  311.131    180         1           
0  48 22  30.7227    180         0.784891    
0  48 23  107.153    3.74989e-06 0.989791    
0  48 24  190.716    0           0.968656    
0  48 25  443.618    180         1           
0  48 26  16.914     360         0.239726    
0  48 27  162.809    180         0.970586    
0  48 28  7.35891    360         0.249156    
0  48 29  47.4119    8.65327e-06 0.896583    
0  48 30  44.1457    360         0.43649     
0  48 31  139.454    180         0.965056    
0  48 32  410.296    180         1           
0  48 33  11.7656    4.03791e-06 0.497623    
0  48 34  504.21     0           0.999998    
0  48 35  99.0444    180         0.960733    
0  48 36  6.6194     8.64259e-06 0.408729    
0  48 37  10.3008    180         0.247821    
0  48 38  213.99     180         0.957596    
0  48 39  2.42321    6.80391e-06 0.266268    
0  48 40  104.945    180         0.71442     
0  48 41  26.0048    180         0.582205    
0  48 42  179.364    6.08269e-07 0.922328    
0  48 43  42.7265    180         0.479505    
0  48 44  91.2002    0           0.850995    
0  48 45  24.619     180         0.612389    
0  48 46  55.2918    180         0.459017    
0  48 47  218.366    2.05935e-06 0.999326    
0  48 48  19.1836    8.65142e-06 0.738288    
0  48 49  22.0796    180         0.758945    
0  48 50  17.3651    360         0.666016    
0  48 51  0.941021   8.65142e-06 0.0497665   
0  48 52  12.3583    180         0.312746    
0  48 53  2.83249    180         0.198242    
0  48 54  8.8661     0           0.173072    
0  48 55  5.40939    2.15666e-07 0.250016    
0  48 56  5.54683    360         0.151778    
0  48 57  1.31088    360         0.186962    
0  48 58  65.6843    180         0.915818    
0  48 59  9.32965    180         0.759268    
0  48 60  2.90587    8.65143e-06 0.14575     
0  48 61  1.90451    5.20828e-06 0.054914    
0  48 62  138.418    180         0.968341    
0  48 63  2.76517    180         0.0457704   
0  48 64  1.67222    0           0.511335    
0  48 65  0.375754   360         0.0691392   
0  50 0   486.813    180         1           
0  50 1   11.3096    360         0.224006    
0  50 2   12.3233    180         0.432334    
0  50 3   11.2544    180         0.131518    
0  50 4   81.741     180         0.972661    
0  50 5   12.5535    360         0.235893    
0  50 6   20.1891    8.65142e-06 0.416003    
0  50 7   1.36107    180         0.0746943   
0  50 8   25.0476    8.65142e-06 0.45037     
0  50 9   0.602415   180         0.00910526  
0  50 10  206.759    180         0.999928    
0  50 11  55.5185    180         0.771523    
0  50 12  0.53583    8.65149e-06 0.228086    
0  50 13  22.0461    180         0.647536    
0  50 14  21.3997    8.65142e-06 0.473474    
0  50 15  136.756    2.47963e-06 0.878365    
0  50 16  47.01      180         0.865803    
0  50 17  4.32998    180         0.0192264   
0  50 18  0.192245   8.65145e-06 0.0616313   
0  50 19  21.2436    360         0.540727    
0  50 20  0.767823   180         0.0203937   
0  50 21  230.83     4.98153e-06 0.992759    
0  50 22  487.466    180         1           
0  50 23  80.46      180         0.567547    
0  50 24  234.459    0           0.999335    
0  50 25  79.2928    3.03232e-07 0.652378    
0  50 26  348.125    180         1           
0  50 27  34.2464    180         0.174172    
0  50 28  16.1845    0           0.662639    
0  50 29  229.278    180         0.99683     
0  50 30  83.3384    0           0.480828    
0  50 31  113.067    3.02799e-06 0.96582     
0  50 32  11.2206    180         0.44693     
0  50 33  4.24277    180         0.549214    
0  50 34  22.4596    0           0.804612    
0  50 35  128.603    2.81892e-07 0.899049    
0  50 36  4.92159    180         0.301821    
0  50 37  377.578    2.51756e-06 0.999748    
0  50 38  0.30751    180         0.515365    
0  50 39  53.3334    2.65432e-06 0.833119    
0  50 40  0.467404   0           0.0461654   
0  50 41  1.95048    180         0.0984069   
0  50 42  26.9575    8.65142e-06 0.520112    
0  50 43  0.615418   180         0.0145106   
0  50 44  41.9       180         0.570317    
0  50 45  220.905    180         0.941723    
0  50 46  40.5095    180         0.448817    
0  50 47  70.0734    4.3653e-06  0.54766     
0  50 48  10.7499    180         0.164416    
0  50 49  46.2935    360         0.524714    
0  50 50  1.20719    8.65142e-06 0.0930775   
0  50 51  2.06807    180         0.187592    
0  50 52  15.1896    8.65142e-06 0.198273    
0  52 0   2.70391    180         0.388271    
0  52 1   173.486    180         0.9995      
0  52 2   5.89963    8.65142e-06 0.16866     
0  52 3   161.051    1.43714e-06 0.99399     
0  52 4   58.1791    0           0.561889    
0  52 5   236.281    180         0.999819    
0  52 6   21.4627    180         0.422439    
0  52 7   5.30342    6.61552e-07 0.753796    
0  52 8   17.7292    8.65142e-06 0.522247    
0  52 9   3.10157    180         0.655137    
0  52 10  83.6012    0           0.975068    
0  52 11  20.9069    180         0.489968    
0  52 12  13.0396    180         0.563828    
0  52 13  2.00929    1.24768e-05 0.115727    
0  52 14  14.3388    180         0.31195     
0  52 15  57.6406    180         0.82815     
0  52 16  0.152562   0           0.0230882   
0  52 17  7.33432    1.86098e-06 0.492149    
0  52 18  13.412     180         0.274203    
0  52 19  24.5247    180         0.660015    
0  52 20  5.59017    0           0.160008    
0  52 21  6.09065    8.65142e-06 0.326512    
0  52 22  12.9649    180         0.558337    
0  52 23  110.137    180         0.966839    
0  52 24  0.0309699  180         0.0199827   
0  52 25  4.01241    180         0.171404    
0  52 26  4.95062    180         0.365317    
0  52 27  4.38253    180         0.099089    
0  52 28  148.625    0           0.876308    
0  52 29  4.63518    8.65142e-06 0.0641909   
0  52 30  233.824    180         0.962167    
0  52 31  1.67444    4.35281e-06 0.338946    
0  52 32  72.4382    0           0.676518    
1  1  5   1154.87    71.1086     0.983572    
1  1  6   383.929    299.438     0.971287    
1  1  7   1589.66    174.901     0.976264    
1  1  8   1384.13    209.195     0.9299      
1  1  9   1957.45    347.926     0.890726    
1  1  10  652.506    336.8       0.981342    
1  1  11  197.66     105.688     0.911651    
1  1  12  2196.27    135.527     0.929064    
1  1  13  1.63094    56.8235     0.770998    
1  1  14  866.122    278.82      0.932498    
1  1  15  1061.72    265.51      0.956436    
1  1  16  1681.7     328.227     0.980454    
1  1  17  228.692    191.851     0.840262    
1  1  18  1709.17    39.9166     0.957008    
1  1  19  2111.4     97.7401     0.972549    
1  1  20  156.472    49.3447     0.160523    
1  1  21  1203.44    191.455     0.976346    
1  1  22  2560.85    315.648     0.993823    
1  1  23  4956.5     166.073     0.997625    
1  1  24  6812.17    48.8981     0.99869     
1  1  25  1487.65    264.939     0.981864    
1  1  26  4413.81    156.243     0.997616    
1  1  27  3976.7     195.597     0.997663    
1  1  28  2651.95    38.0484     0.99193     
1  1  29  4908.89    95.1099     0.998246    
1  1  30  1705.76    139.642     0.989862    
1  1  31  849.032    101.593     0.927809    
1  1  32  1268.92    173.146     0.945813    
1  1  33  835.402    322.074     0.928903    
1  1  34  1625.45    225.3       0.946265    
1  1  35  355.33     156.927     0.899772    
1  1  36  797.753    156.398     0.937844    
1  1  37  817.004    174.339     0.9602      
1  1  38  615.469    249.859     0.955456    
1  1  39  606.364    267.781     0.980512    
1  1  40  1682.87    330.473     0.992956    
1  1  41  42.2648    14.2859     0.88688     
1  1  42  947.31     21.3735     0.942732    
1  1  43  789.136    49.3769     0.940792    
1  1  44  869.676    203.571     0.971789    
1  1  45  908.61     151.734     0.968512    
1  1  46  3014.11    105.236     0.993917    
1  1  47  4010.51    357.474     0.995769    
1  1  48  1087.13    74.4155     0.964137    
1  1  49  518.175    131.299     0.929884    
1  1  50  276.566    143.742     0.754732    
1  1  51  590.417    283.278     0.697417    
1  1  52  1374.55    221.542     0.989542    
1  1  53  754.022    347.51      0.976908    
1  1  54  1959.17    225.336     0.992895    
1  1  55  2231.34    86.547      0.991438    
1  1  56  1344.88    316.191     0.981439    
1  1  57  844.717    295.967     0.899747    
1  1  58  1666.68    228.318     0.983639    
1  1  59  319.225    307.414     0.88075     
1  1  60  1446.8     308.856     0.978161    
1  1  61  1361.63    43.7643     0.945399    
1  1  62  79.6844    196.986     0.188027    
1  1  63  837.647    286.319     0.9779      
1  1  64  376.084    116.647     0.74392     
1  1  65  727.984    269.174     0.901897    
1  1  66  24.6131    231.628     0.622032    
1  1  67  859.613    59.1826     0.931944    
1  1  68  1286.44    47.2161     0.993588    
1  1  69  1626.85    263.279     0.989273    
1  1  70  1311.23    325.369     0.982079    
1  1  71  763.003    356.866     0.979186    
1  1  72  516.754    137.559     0.937558    
1  1  73  68.4835    349.055     0.652908    
1  1  74  18.9771    51.6613     0.714796    
1  1  75  309.006    272.507     0.194724    
1  1  76  1761.79    301.587     0.989845    
1  1  77  2680.03    165.839     0.99542     
1  1  78  380.717    59.1843     0.938377    
1  1  79  810.491    14.0888     0.945767    
1  1  80  1312.27    148.885     0.985172    
1  1  81  1477.34    205.996     0.983101    
1  1  82  1030.69    255.678     0.946349    
1  1  83  148.971    356.223     0.621662    
1  1  84  460.355    120.448     0.93445     
1  1  85  108.596    58.3555     0.4297      
1  1  86  40.6056    87.8369     0.937715    
1  1  87  762.622    2.9972      0.986809    
1  1  88  526.028    214.022     0.948957    
1  1  89  935.657    192.239     0.939756    
1  1  90  327.353    38.1476     0.940818    
1  1  91  97.2582    189.95      0.869055    
1  1  92  609.807    43.9652     0.977246    
1  1  93  383.997    112.82      0.86389     
1  1  94  220.349    337.636     0.682571    
1  1  95  330.496    334.075     0.827117    
1  1  96  99.6503    244.081     0.817057    
1  1  97  144.695    308.017     0.243298    
1  1  98  45.3909    170.516     0.585384    
1  1  99  125.674    239.67      0.785876    
1  1  100 256.718    151.165     0.838551    
1  1  101 615.148    135.875     0.970998    
1  1  102 513.934    336.784     0.962606    
1  1  103 391.272    94.2508     0.852673    
1  1  104 153.476    317.616     0.922027    
1  1  105 267.347    23.2181     0.95036     
1  1  106 618.59     240.583     0.961925    
1  1  107 87.353     327.937     0.935371    
1  1  108 11.9567    241.797     0.925277    
1  1  109 248.113    163.742     0.94042     
1  1  110 611.904    150.176     0.957523    
1  1  111 242.48     170.833     0.950307    
1  1  112 126.147    309.447     0.881204    
1  1  113 239.249    51.2802     0.941802    
1  1  114 31.2499    355.476     0.46826     
1  1  115 28.294     57.499      0.708916    
1  1  116 146.942    61.4136     0.811778    
1  1  117 41.3494    323.542     0.902082    
1  1  118 254.024    141.222     0.931932    
1  1  119 202.049    119.293     0.932293    
1  1  120 487.908    92.6433     0.923373    
1  1  121 254.95     89.2702     0.884874    
1  1  122 233.863    35.1389     0.870461    
1  1  123 181.443    263.233     0.94459     
1  1  124 426.412    340.027     0.970097    
1  1  125 30.9144    162.552     0.40902     
1  1  126 459.276    71.561      0.978938    
1  1  127 112.846    169.964     0.813848    
1  1  128 461.368    86.2544     0.983802    
1  1  129 222.638    193.395     0.930909    
1  1  130 45.2492    210.904     0.697007    
1  1  131 69.5269    144.594     0.45889     
1  1  132 15.2953    340.274     0.187234    
1  1  133 195.75     286.812     0.920137    
1  1  134 11.751     332.652     0.557603    
1  1  135 35.8744    9.21456     0.759124    
1  1  136 183.195    213.359     0.860276    
1  1  137 73.8316    125.936     0.533425    
1  1  138 8.36277    16.6134     0.158147    
1  1  139 107.184    170.767     0.825421    
1  1  140 0.646302   96.291      0.592911    
1  1  141 336.423    173.616     0.971898    
1  1  142 4.02568    318.111     0.361186    
1  1  143 34.638     12.9983     0.585127    
1  1  144 22.1754    115.668     0.229888    
1  1  145 29.921     246.572     0.377575    
1  1  146 19.8282    214.253     0.2483      
1  1  147 31.5837    257.864     0.630969    
1  1  148 23.2045    125.932     0.335331    
1  1  149 18.0742    192.163     0.576955    
1  1  150 6.47161    117.9       0.182898    
1  1  151 17.4924    26.1628     0.387745    
1  3  0   4821.14    180         1           
1  3  1   2523.24    49.7167     0.881989    
1  3  2   3235.05    65.9001     0.98276     
1  3  3   2068.6     94.0068     0.989226    
1  3  4   78.2275    318.174     0.946083    
1  3  5   302.345    22.8208     0.809294    
1  3  6   1415.44    221.196     0.962519    
1  3  7   1065.65    291.556     0.988034    
1  3  8   729.923    149.481     0.959271    
1  3  9   2347.14    48.6686     0.973398    
1  3  10  2376.93    275.2       0.95708     
1  3  11  1680.39    28.0497     0.98651     
1  3  12  2739.08    255.401     0.994294    
1  3  13  1171.53    249.93      0.978698    
1  3  14  80.9753    81.0395     0.868558    
1  3  15  410.431    295.355     0.974016    
1  3  16  1585.08    171.879     0.973218    
1  3  17  1540       19.6032     0.970548    
1  3  18  1293.61    234.238     0.983851    
1  3  19  1147.72    89.096      0.967264    
1  3  20  1349.92    214.075     0.967518    
1  3  21  995.681    0.846075    0.928289    
1  3  22  1275.49    179.703     0.973249    
1  3  23  1441.26    57.0215     0.983163    
1  3  24  1490.56    104.779     0.937372    
1  3  25  33.0226    110.779     0.779926    
1  3  26  432.628    284.131     0.826509    
1  3  27  1066.05    169.756     0.977692    
1  3  28  426.474    162.177     0.951925    
1  3  29  4736.94    302.889     0.998274    
1  3  30  1466.38    37.1653     0.987863    
1  3  31  329.13     298.501     0.815783    
1  3  32  2389.52    346.822     0.995307    
1  3  33  561.144    261.777     0.959504    
1  3  34  302.559    70.3505     0.775768    
1  3  35  869.717    44.0463     0.878218    
1  3  36  897.123    119.46      0.952142    
1  3  37  1085.12    38.8957     0.970289    
1  3  38  280.922    38.3952     0.930108    
1  3  39  595.679    189.276     0.934197    
1  3  40  178.18     220.138     0.904181    
1  3  41  915.518    310.227     0.91912     
1  3  42  287.922    162.41      0.805497    
1  3  43  53.3966    298.196     0.281115    
1  3  44  924.172    5.26761     0.946573    
1  3  45  1324.07    291.215     0.980794    
1  3  46  2311.06    185.59      0.988976    
1  3  47  869.165    101.979     0.973993    
1  3  48  2105.04    259.285     0.980654    
1  3  49  698.022    22.1144     0.922932    
1  3  50  773.529    13.1818     0.964498    
1  3  51  11.6855    342.26      0.903506    
1  3  52  1071.52    359.32      0.987127    
1  3  53  132.856    318.385     0.173351    
1  3  54  302.325    75.9081     0.354896    
1  3  55  1459.23    226.285     0.973142    
1  3  56  1724.41    127.305     0.987001    
1  3  57  1304.86    32.6029     0.981962    
1  3  58  114.765    37.2607     0.360075    
1  3  59  527.1      229.11      0.91947     
1  3  60  226.705    221.446     0.934758    
1  3  61  1570.14    133.044     0.985532    
1  3  62  103.308    67.1408     0.474846    
1  3  63  101.599    342.886     0.862415    
1  3  64  1065.78    236.299     0.932999    
1  3  65  180.775    179.098     0.195059    
1  3  66  491.162    278.886     0.984931    
1  3  67  849.234    359.383     0.834899    
1  3  68  2646.14    22.3051     0.9963      
1  3  69  1790.19    34.9023     0.989278    
1  3  70  1169.62    134.827     0.98282     
1  3  71  1554.25    240.125     0.989688    
1  3  72  250.504    70.3598     0.831665    
1  3  73  1010.53    296.942     0.939126    
1  3  74  839.473    337.096     0.88269     
1  3  75  897.847    114.35      0.901873    
1  3  76  1299.39    66.1336     0.979769    
1  3  77  448.561    263.785     0.909454    
1  3  78  641.197    101.628     0.952463    
1  3  79  632.08     167.979     0.942761    
1  3  80  996.921    35.2151     0.973952    
1  3  81  994.404    120.787     0.970192    
1  3  82  183.127    173.868     0.896514    
1  3  83  93.585     329.176     0.215638    
1  3  84  613.552    189.051     0.953254    
1  3  85  283.477    162.186     0.945802    
1  3  86  391.243    323.708     0.848078    
1  3  87  1772.35    46.8447     0.993231    
1  3  88  1406.03    352.275     0.986922    
1  3  89  519.717    332.731     0.904451    
1  3  90  1990.93    197.407     0.994781    
1  3  91  987.196    313.505     0.976772    
1  3  92  980.137    12.2541     0.976569    
1  3  93  529.267    144.709     0.949062    
1  3  94  342.192    151.555     0.751222    
1  3  95  59.7715    335.818     0.811372    
1  3  96  95.7149    214.985     0.435485    
1  3  97  146.68     264.393     0.73089     
1  3  98  816.435    109.579     0.915255    
1  3  99  519.06     336.123     0.977774    
1  3  100 1105.06    138.498     0.988633    
1  3  101 873.072    355.971     0.957215    
1  3  102 498.671    289.709     0.967343    
1  3  103 611.609    62.1233     0.975782    
1  3  104 367.931    118.383     0.936719    
1  3  105 462.753    332.509     0.966885    
1  3  106 434.227    9.67134     0.958502    
1  3  107 300.952    97.4928     0.901436    
1  3  108 354.186    134.335     0.949631    
1  3  109 464.814    319.185     0.977982    
1  3  110 74.5256    291.48      0.607986    
1  3  111 29.1818    162.977     0.802138    
1  3  112 311.596    308.398     0.941755    
1  3  113 286.073    295.023     0.981306    
1  3  114 238.423    71.651      0.776598    
1  3  115 38.9417    342.498     0.463378    
1  3  116 8.67072    61.6346     0.613244    
1  3  117 16.6884    82.046      0.314956    
1  3  118 236.953    146.552     0.952378    
1  3  119 1158.48    286.124     0.995892    
1  3  120 479.547    222.34      0.978447    
1  3  121 87.0594    350.837     0.933006    
1  3  122 53.3366    7.74065     0.517758    
1  3  123 355.419    194.323     0.951575    
1  3  124 403.702    200.643     0.974074    
1  3  125 2.82181    227.7       0.549038    
1  3  126 626.874    163.976     0.98957     
1  3  127 20.7955    184.656     0.818324    
1  3  128 157.791    75.7871     0.940509    
1  3  129 218.5      95.7123     0.949024    
1  3  130 13.5859    83.2255     0.266851    
1  3  131 51.2954    194.521     0.776838    
1  3  132 55.17      84.4508     0.43718     
1  3  133 267.628    112.02      0.920833    
1  3  134 20.5872    325.537     0.821553    
1  3  135 72.8704    244.668     0.862065    
1  3  136 185.37     344.009     0.836844    
1  3  137 31.5299    20.4841     0.321109    
1  3  138 202.281    339.634     0.944143    
1  3  139 36.4505    9.18181     0.748977    
1  3  140 11.3951    327.889     0.376875    
1  3  141 2.90262    261.879     0.662311    
1  3  142 15.85      220.378     0.288591    
1  3  143 14.9083    176.979     0.338245    
1  3  144 55.8086    15.6575     0.544065    
1  3  145 27.6028    96.0377     0.257434    
1  3  146 110.19     129.323     0.73779     
1  3  147 8.90111    143.029     0.269933    
1  3  148 22.6645    77.3793     0.404373    
1  3  149 7.74375    186.347     0.401481    
1  3  150 69.7771    210.603     0.783236    
1  3  151 6.94996    273.773     0.212492    
1  5  0   2485.3     1.69403e-05 0.999938    
1  5  1   2304.39    105.353     0.969458    
1  5  2   451.391    2.74444     0.890794    
1  5  3   440.177    260.849     0.927333    
1  5  4   563.53     270.191     0.980503    
1  5  5   2427.62    70.27       0.978024    
1  5  6   526.882    298.372     0.872338    
1  5  7   2436.01    211.23      0.976659    
1  5  8   2406.25    285.65      0.979129    
1  5  9   3102.24    152.429     0.992473    
1  5  10  1502.25    43.073      0.965955    
1  5  11  711.809    28.1974     0.866568    
1  5  12  2520.38    195.43      0.994543    
1  5  13  1074.38    294.309     0.86914     
1  5  14  213.872    102.015     0.869241    
1  5  15  1066.37    36.9271     0.95681     
1  5  16  1530.67    301.333     0.976053    
1  5  17  759.674    103.371     0.914551    
1  5  18  374.656    70.2421     0.904727    
1  5  19  3478.96    220.324     0.994801    
1  5  20  767.368    305.554     0.856046    
1  5  21  3743.5     319.955     0.996139    
1  5  22  49.2487    9.50744     0.122023    
1  5  23  2433.43    263.504     0.992182    
1  5  24  2882.03    241.063     0.996576    
1  5  25  321.986    61.6459     0.842856    
1  5  26  2039.91    150.7       0.988894    
1  5  27  1639.66    147.536     0.991505    
1  5  28  2203.29    299.331     0.991426    
1  5  29  2063.54    137.848     0.992321    
1  5  30  950.166    166.893     0.961176    
1  5  31  365.884    328.633     0.946335    
1  5  32  1541.59    242.624     0.987359    
1  5  33  289.963    140.616     0.893546    
1  5  34  1279.17    64.1486     0.986037    
1  5  35  1383.36    183.113     0.987044    
1  5  36  682.473    208.358     0.970719    
1  5  37  973.564    189.842     0.975115    
1  5  38  134.235    95.8435     0.846554    
1  5  39  1488.28    96.5831     0.975899    
1  5  40  251.995    218.136     0.82744     
1  5  41  1208.33    334.44      0.981537    
1  5  42  691.641    179.656     0.91281     
1  5  43  958.791    178.29      0.914355    
1  5  44  1792.49    34.1343     0.987935    
1  5  45  78.9353    283.645     0.903778    
1  5  46  1239.81    319.769     0.961805    
1  5  47  141.632    247.227     0.752649    
1  5  48  65.9618    187.178     0.556597    
1  5  49  2608.85    273.34      0.992825    
1  5  50  1309.75    302.724     0.979146    
1  5  51  812.859    180.218     0.960423    
1  5  52  1109.31    102.058     0.972273    
1  5  53  1825.39    326.281     0.981963    
1  5  54  1254.36    167.437     0.984657    
1  5  55  461.699    178.904     0.846879    
1  5  56  1870.82    30.3484     0.988867    
1  5  57  1749       90.9851     0.966517    
1  5  58  2399.42    289.794     0.988019    
1  5  59  982.706    132.6       0.96585     
1  5  60  849.11     91.0203     0.982127    
1  5  61  1330.88    314.278     0.982589    
1  5  62  798.34     89.3442     0.973617    
1  5  63  551.291    39.7661     0.930168    
1  5  64  1558.83    18.0031     0.988627    
1  5  65  1130.07    106.059     0.912072    
1  5  66  650.713    218.518     0.960239    
1  5  67  136.89     74.7827     0.896289    
1  5  68  1631.24    257.837     0.959046    
1  5  69  846.813    288.708     0.96456     
1  5  70  994.035    299.737     0.980368    
1  5  71  257.69     302.096     0.584153    
1  5  72  474.872    117.395     0.959612    
1  5  73  534.586    307.728     0.957438    
1  5  74  2174.54    178.549     0.987449    
1  5  75  1564.78    351.242     0.98665     
1  5  76  993.826    221.524     0.963736    
1  5  77  1323.53    354.513     0.95649     
1  5  78  714.963    207.081     0.960877    
1  5  79  1026.05    122.168     0.965158    
1  5  80  124.229    227.606     0.562634    
1  5  81  569.769    220.056     0.958133    
1  5  82  2007.05    174.269     0.993485    
1  5  83  253.951    282.13      0.912761    
1  5  84  1669.52    277.761     0.987971    
1  5  85  1623.99    205.725     0.988555    
1  5  86  2066.07    276.668     0.994328    
1  5  87  1594.59    299.165     0.990197    
1  5  88  708.326    66.5228     0.919758    
1  5  89  697.86     75.046      0.978572    
1  5  90  940.249    206.634     0.982357    
1  5  91  566.057    202.682     0.948354    
1  5  92  22.1672    7.27685     0.122333    
1  5  93  482.314    76.59       0.901137    
1  5  94  1095.53    10.4823     0.980436    
1  5  95  491.752    206.449     0.97365     
1  5  96  1047.44    19.7134     0.976703    
1  5  97  832.411    145.635     0.972762    
1  5  98  351.158    309.639     0.73595     
1  5  99  238.295    217.405     0.958354    
1  5  100 162.731    2.85952     0.932764    
1  5  101 508.563    122.147     0.974226    
1  5  102 227.77     272.997     0.823244    
1  5  103 493.6      283.562     0.970147    
1  5  104 179.865    240.663     0.914398    
1  5  105 35.4528    192.116     0.677052    
1  5  106 232.548    188.055     0.871602    
1  5  107 203.503    333.949     0.898947    
1  5  108 423.879    210.182     0.975681    
1  5  109 51.7692    215.059     0.60788     
1  5  110 264.357    326.44      0.928694    
1  5  111 542.809    9.32091     0.97671     
1  5  112 343.625    135.213     0.949087    
1  5  113 208.23     188.7       0.913317    
1  5  114 142.779    313.678     0.8031      
1  5  115 563.253    335.114     0.980249    
1  5  116 50.1193    2.94493     0.919275    
1  5  117 49.4467    345.355     0.660811    
1  5  118 29.4244    245.456     0.702514    
1  5  119 555.979    154.346     0.988949    
1  5  120 18.0838    276.844     0.53126     
1  5  121 196.32     115.527     0.871694    
1  5  122 42.2884    199.278     0.774491    
1  5  123 360.754    116.68      0.937523    
1  5  124 58.1806    103.081     0.562051    
1  5  125 17.8074    147.241     0.51047     
1  5  126 331.768    23.342      0.966889    
1  5  127 157.735    245.049     0.891765    
1  5  128 287.856    234.125     0.96459     
1  5  129 139.511    231.837     0.767652    
1  5  130 322.406    32.894      0.953771    
1  5  131 148.451    166.669     0.896907    
1  5  132 32.0322    294.223     0.535389    
1  5  133 36.0081    57.2361     0.630302    
1  5  134 243.934    100.129     0.95475     
1  5  135 39.8166    66.9805     0.561642    
1  5  136 234.36     61.6645     0.925126    
1  5  137 315.261    207.635     0.954535    
1  5  138 249.259    143.717     0.97286     
1  5  139 35.6597    50.6078     0.476841    
1  5  140 126.464    98.3196     0.872006    
1  5  141 24.3664    205.788     0.595       
1  5  142 40.8179    267.582     0.57072     
1  5  143 20.1373    128.296     0.619949    
1  5  144 5.88474    41.6564     0.130019    
1  5  145 16.5386    248.67      0.310926    
1  5  146 129.178    183.205     0.718465    
1  5  147 81.9676    241.961     0.696086    
1  5  148 178.18     320.494     0.933242    
1  5  149 75.9228    7.35994     0.603624    
1  5  150 49.0335    14.8757     0.516579    
1  7  0   2542.95    360         1           
1  7  1   2281.61    231.448     0.961302    
1  7  2   2007.4     45.8887     0.991377    
1  7  3   294.403    75.8184     0.86557     
1  7  4   1611.17    356.681     0.964245    
1  7  5   519.28     318.657     0.966118    
1  7  6   1292.53    87.0622     0.990627    
1  7  7   1009.6     30.173      0.978952    
1  7  8   843.29     9.30734     0.954746    
1  7  9   1667.29    158.842     0.959086    
1  7  10  3764.43    131.217     0.995125    
1  7  11  1661.16    220.232     0.987094    
1  7  12  3232.43    35.0274     0.995879    
1  7  13  1067.51    316.269     0.962048    
1  7  14  2928.39    63.1605     0.995446    
1  7  15  646.928    118.314     0.937966    
1  7  16  4143.8     277.554     0.996455    
1  7  17  119.441    276.079     0.889644    
1  7  18  802.996    31.9437     0.986027    
1  7  19  16.2343    132.18      0.925903    
1  7  20  236.587    81.9956     0.984078    
1  7  21  1301.02    195.149     0.988976    
1  7  22  1034.95    12.4054     0.841652    
1  7  23  1024.95    50.1883     0.972518    
1  7  24  1386.46    74.1219     0.989533    
1  7  25  686.61     62.5294     0.970659    
1  7  26  291.184    91.601      0.849356    
1  7  27  1927.33    71.9673     0.9875      
1  7  28  1456.73    59.0318     0.98535     
1  7  29  1949.19    281.133     0.990602    
1  7  30  1746.98    165.208     0.982419    
1  7  31  218.236    185.01      0.878327    
1  7  32  1924.4     356.97      0.989566    
1  7  33  880.39     76.5715     0.973893    
1  7  34  410.159    131.744     0.90334     
1  7  35  1968.06    233.649     0.992346    
1  7  36  394.51     273.3       0.728317    
1  7  37  1134.22    248.633     0.952224    
1  7  38  441.227    291.854     0.528411    
1  7  39  928.994    110.552     0.968186    
1  7  40  1531.21    318.82      0.881807    
1  7  41  876.644    59.5389     0.93628     
1  7  42  31.6591    295.296     0.506926    
1  7  43  1469.23    189.06      0.981951    
1  7  44  1974.06    233.351     0.97616     
1  7  45  481.672    286.828     0.816556    
1  7  46  452.771    125.531     0.9455      
1  7  47  683.438    67.1874     0.949689    
1  7  48  1386.83    142.794     0.985839    
1  7  49  1143.52    158.958     0.970427    
1  7  50  387.652    255.44      0.892935    
1  7  51  1048.2     141.97      0.953799    
1  7  52  1548.86    148.653     0.988344    
1  7  53  1591.51    315.388     0.985475    
1  7  54  1913.3     11.7386     0.987358    
1  7  55  1923.78    220.429     0.96416     
1  7  56  670.448    352.76      0.960391    
1  7  57  2072.37    200.565     0.988172    
1  7  58  1804.67    286.582     0.990188    
1  7  59  50.6998    131.548     0.610857    
1  7  60  568.617    149.805     0.942916    
1  7  61  1497.77    346.655     0.987379    
1  7  62  2299.45    186.417     0.989308    
1  7  63  1368.33    250.546     0.981951    
1  7  64  1594.88    238.529     0.984525    
1  7  65  1961       182.435     0.993583    
1  7  66  1413.2     264.779     0.984453    
1  7  67  1420.68    45.3944     0.98997     
1  7  68  1906.49    87.8818     0.991145    
1  7  69  756.211    73.69       0.953718    
1  7  70  1288.33    162.469     0.98695     
1  7  71  927.727    234.432     0.916303    
1  7  72  162.508    122.783     0.72738     
1  7  73  629.566    345.471     0.888483    
1  7  74  1.50516    29.8241     0.253655    
1  7  75  949.642    9.99098     0.927221    
1  7  76  1137.65    359.794     0.981805    
1  7  77  1150.46    18.203      0.985862    
1  7  78  155.294    10.0393     0.118368    
1  7  79  1637.25    354.226     0.991474    
1  7  80  167.797    151.854     0.796133    
1  7  81  1624.29    115.033     0.984309    
1  7  82  967.602    37.2282     0.976583    
1  7  83  312.552    301.995     0.644095    
1  7  84  290.364    20.4152     0.761724    
1  7  85  972.771    262.224     0.979035    
1  7  86  1043.38    41.2916     0.975599    
1  7  87  135.775    45.4        0.89153     
1  7  88  39.56      104.397     0.147236    
1  7  89  611.718    135.92      0.974537    
1  7  90  409.946    33.9813     0.920735    
1  7  91  43.5534    355.906     0.666827    
1  7  92  57.0562    122.693     0.146909    
1  7  93  508.85     28.9845     0.979565    
1  7  94  675.552    324.526     0.973322    
1  7  95  501.874    4.46032     0.964857    
1  7  96  353.279    89.1803     0.87999     
1  7  97  874.321    42.1335     0.980649    
1  7  98  55.443     32.2015     0.90756     
1  7  99  19.8345    344.364     0.420684    
1  7  100 68.1164    113.347     0.506397    
1  7  101 41.6514    269.767     0.732967    
1  7  102 407.942    44.4454     0.962989    
1  7  103 712.736    311.796     0.979726    
1  7  104 312.798    118.294     0.969068    
1  7  105 94.2591    186.707     0.746297    
1  7  106 376.875    347.046     0.973429    
1  7  107 641.453    34.6239     0.970584    
1  7  108 318.997    148.739     0.967269    
1  7  109 424.093    212.934     0.942549    
1  7  110 464.983    219.144     0.968874    
1  7  111 476.151    63.201      0.98274     
1  7  112 271.634    325.19      0.964974    
1  7  113 473.309    326.712     0.968499    
1  7  114 202.487    136.297     0.871691    
1  7  115 357.26     244.29      0.958075    
1  7  116 8.18958    28.4596     0.455825    
1  7  117 28.9594    173.869     0.841133    
1  7  118 9.33649    236.102     0.589457    
1  7  119 25.4633    145.594     0.635729    
1  7  120 246.78     96.1691     0.929578    
1  7  121 88.0746    40.3614     0.900513    
1  7  122 9.67913    258.533     0.660209    
1  7  123 218.951    26.5247     0.916308    
1  7  124 104.433    246.214     0.801926    
1  7  125 95.8648    96.7321     0.587318    
1  7  126 415.028    193.141     0.963724    
1  7  127 32.9872    102.575     0.840123    
1  7  128 17.4813    128.674     0.475089    
1  7  129 175.509    247.096     0.945829    
1  7  130 99.5669    231.396     0.570609    
1  7  131 56.9       332.497     0.563888    
1  7  132 140.808    122.823     0.798896    
1  7  133 255.961    211.355     0.96346     
1  7  134 54.7603    93.4528     0.771529    
1  7  135 36.1753    205.386     0.772804    
1  7  136 166.161    352.41      0.958875    
1  7  137 68.0344    190.147     0.793597    
1  7  138 447.896    182.23      0.987239    
1  7  139 258.197    228.213     0.958674    
1  7  140 58.7305    71.6982     0.642484    
1  7  141 259.221    68.8449     0.94807     
1  7  142 14.0752    311.87      0.557908    
1  7  143 64.0774    327.312     0.508774    
1  7  144 79.2171    351.648     0.745238    
1  7  145 101.104    16.8561     0.79596     
1  7  146 20.706     21.1015     0.361035    
1  7  147 65.7714    29.4333     0.837802    
1  7  148 76.9675    335.681     0.751521    
1  7  149 6.16058    266.871     0.16028     
1  9  0   888.601    360         0.999996    
1  9  1   3846.29    292.729     0.996522    
1  9  2   1629.82    135.714     0.987045    
1  9  3   2747.36    307.356     0.991242    
1  9  4   2096.55    357.769     0.994953    
1  9  5   573.076    221.752     0.939116    
1  9  6   949.863    63.2195     0.973927    
1  9  7   1394.31    262.348     0.986353    
1  9  8   1595.86    251.548     0.978015    
1  9  9   2400.14    241.01      0.991814    
1  9  10  1925.78    315.826     0.986649    
1  9  11  1079.87    340.292     0.912701    
1  9  12  741.836    169.517     0.965281    
1  9  13  1881.61    178.35      0.98871     
1  9  14  2558.72    0.45333     0.994264    
1  9  15  2913.4     83.7813     0.993845    
1  9  16  622.293    84.2693     0.912165    
1  9  17  90.87      71.0917     0.783265    
1  9  18  1659.95    204.189     0.980916    
1  9  19  1143.48    286.435     0.979673    
1  9  20  817.019    212.098     0.970134    
1  9  21  1243.71    98.6171     0.979451    
1  9  22  569.639    98.0895     0.895885    
1  9  23  80.5363    265.928     0.719536    
1  9  24  1072.97    305.263     0.984751    
1  9  25  2170.29    116.802     0.992184    
1  9  26  412.948    115.705     0.949469    
1  9  27  1632.86    254.455     0.990698    
1  9  28  1885.41    183.106     0.985481    
1  9  29  1112.87    234.42      0.978166    
1  9  30  140.429    274.049     0.930412    
1  9  31  855.521    110.109     0.940469    
1  9  32  1107.01    317.689     0.964838    
1  9  33  750.791    103.663     0.974093    
1  9  34  1546.67    114.773     0.984998    
1  9  35  715.031    357.204     0.953953    
1  9  36  1563.63    243.422     0.986086    
1  9  37  978.646    43.5122     0.944058    
1  9  38  441.463    296.398     0.907679    
1  9  39  1148.09    354.151     0.965656    
1  9  40  914.319    125.79      0.885775    
1  9  41  711.62     145.581     0.97914     
1  9  42  1282.54    347.898     0.966708    
1  9  43  1591.37    185.867     0.981965    
1  9  44  192.508    17.4673     0.307859    
1  9  45  685.356    65.1545     0.978676    
1  9  46  538.31     231.224     0.953286    
1  9  47  295.294    118.016     0.487611    
1  9  48  1031.6     81.8519     0.976777    
1  9  49  938.082    202.322     0.972423    
1  9  50  762.966    16.8915     0.951586    
1  9  51  1108.78    335.003     0.967523    
1  9  52  785.489    80.6314     0.910747    
1  9  53  1031.07    106.455     0.969931    
1  9  54  525.139    276.024     0.937876    
1  9  55  851.331    174.233     0.954963    
1  9  56  1483.28    191.257     0.983455    
1  9  57  569.133    318.34      0.894964    
1  9  58  724.096    43.2078     0.944843    
1  9  59  1648.11    289.442     0.99001     
1  9  60  1593.4     101.388     0.980307    
1  9  61  180.309    335.381     0.432943    
1  9  62  1222.26    27.6481     0.986666    
1  9  63  1865.1     70.2832     0.987166    
1  9  64  282.47     10.1842     0.934676    
1  9  65  386.807    10.3369     0.960169    
1  9  66  59.2912    224.08      0.544489    
1  9  67  1134.57    254.362     0.981787    
1  9  68  523.681    292.641     0.839938    
1  9  69  1047.02    191.114     0.899502    
1  9  70  334.802    73.0849     0.894245    
1  9  71  1349.02    271.026     0.980447    
1  9  72  1082.42    152.118     0.958277    
1  9  73  104.078    131.945     0.598525    
1  9  74  846.889    274.815     0.964597    
1  9  75  1884.65    193.827     0.990919    
1  9  76  770.81     331.7       0.959988    
1  9  77  851.768    185.739     0.976878    
1  9  78  25.3074    129.445     0.319162    
1  9  79  68.8705    196.061     0.462824    
1  9  80  505.15     34.078      0.864972    
1  9  81  705.754    315.115     0.967596    
1  9  82  12.6081    92.744      0.622767    
1  9  83  878.188    88.4556     0.962941    
1  9  84  1643       359.053     0.993951    
1  9  85  1611.79    183.998     0.984328    
1  9  86  146.446    21.6677     0.830256    
1  9  87  735.339    105.53      0.974007    
1  9  88  893.956    185.423     0.978286    
1  9  89  702.072    238.006     0.977312    
1  9  90  128.927    329.872     0.663613    
1  9  91  592.943    320.733     0.941998    
1  9  92  1828.29    257.632     0.994205    
1  9  93  509.256    195.277     0.939619    
1  9  94  329.778    308.495     0.746546    
1  9  95  520.114    14.3921     0.985543    
1  9  96  388.583    192.33      0.957409    
1  9  97  129.866    283.871     0.863949    
1  9  98  195.923    135.885     0.930949    
1  9  99  761.129    131.141     0.972158    
1  9  100 496.387    247.41      0.955129    
1  9  101 805.681    250.271     0.984553    
1  9  102 462.55     84.4163     0.973174    
1  9  103 616.375    9.25096     0.979002    
1  9  104 541.026    34.7223     0.980612    
1  9  105 164.77     175.887     0.943213    
1  9  106 212.618    190.28      0.893661    
1  9  107 7.33687    8.74472     0.373676    
1  9  108 228.579    53.5288     0.872932    
1  9  109 162.302    247.288     0.964562    
1  9  110 669.367    336.624     0.993427    
1  9  111 242.678    188.983     0.696579    
1  9  112 488.248    93.5029     0.982986    
1  9  113 185.737    313.967     0.861536    
1  9  114 524.622    94.3344     0.983199    
1  9  115 233.232    34.8562     0.931359    
1  9  116 335.324    153.083     0.984577    
1  9  117 276.673    16.8264     0.97032     
1  9  118 219.113    134.801     0.932864    
1  9  119 194.324    230.502     0.943131    
1  9  120 448.601    303.285     0.984474    
1  9  121 250.443    200.901     0.977302    
1  9  122 124.63     61.2781     0.929511    
1  9  123 457.605    263.597     0.963545    
1  9  124 612.805    140.452     0.984513    
1  9  125 378.63     2.63791     0.958801    
1  9  126 86.1446    300.846     0.788107    
1  9  127 74.3067    260.325     0.845876    
1  9  128 56.7971    348.573     0.673731    
1  9  129 39.4867    235.783     0.248865    
1  9  130 298.344    215.468     0.934856    
1  9  131 46.4259    199.102     0.621023    
1  9  132 102.737    97.0776     0.786419    
1  9  133 181.949    92.1084     0.87255     
1  9  134 174.015    169.195     0.964192    
1  9  135 420.576    165.311     0.98248     
1  9  136 91.6614    11.6373     0.710616    
1  9  137 205.54     12.9046     0.958416    
1  9  138 266.833    55.2819     0.975864    
1  9  139 87.4221    164.818     0.808181    
1  9  140 6.85826    251.663     0.689658    
1  9  141 121.625    254.868     0.904853    
1  9  142 91.0439    356.744     0.764173    
1  9  143 51.8781    239.025     0.592925    
1  9  144 32.3847    5.54295     0.614536    
1  9  145 17.3434    279.222     0.535783    
1  9  146 36.3167    330.255     0.419686    
1  9  147 30.1617    141.454     0.287348    
1  9  148 98.1801    349.194     0.703454    
1  9  149 39.4679    27.7391     0.665003    
1  11 0   1875.01    180         0.993696    
1  11 1   776.57     287.569     0.969196    
1  11 2   94.7131    295.669     0.46304     
1  11 3   1093.65    331.967     0.935769    
1  11 4   2283.99    284.843     0.990389    
1  11 5   178.018    293.91      0.722527    
1  11 6   3422.2     306.919     0.997424    
1  11 7   1490.96    176.061     0.981794    
1  11 8   1037.83    209.159     0.964798    
1  11 9   81.7216    98.6898     0.685452    
1  11 10  1799.29    226.683     0.99108     
1  11 11  1251.19    277.582     0.978423    
1  11 12  230.455    351.878     0.751033    
1  11 13  158.068    314.737     0.918452    
1  11 14  1719.77    264.399     0.992784    
1  11 15  3419.05    260.996     0.996562    
1  11 16  13.2009    108.085     0.717065    
1  11 17  1610.82    200.326     0.988074    
1  11 18  240.228    11.2423     0.795242    
1  11 19  808.465    238.432     0.985591    
1  11 20  1073.14    123.899     0.982335    
1  11 21  1659.93    299.529     0.990192    
1  11 22  1010.17    166.666     0.948855    
1  11 23  697.435    46.5513     0.926724    
1  11 24  1387.72    9.4083      0.988626    
1  11 25  328.87     114.498     0.973679    
1  11 26  1449.61    354.793     0.976165    
1  11 27  892.112    300.874     0.949387    
1  11 28  973.881    152.933     0.976008    
1  11 29  920.948    116.341     0.976584    
1  11 30  1698.83    122.263     0.989672    
1  11 31  1108.18    200.699     0.95073     
1  11 32  2155.85    330.309     0.989794    
1  11 33  427.53     71.3305     0.787166    
1  11 34  1148.68    78.1929     0.970093    
1  11 35  719.061    325.132     0.958599    
1  11 36  1655.29    338.183     0.967858    
1  11 37  687.504    267.858     0.911517    
1  11 38  1450.02    198.269     0.979446    
1  11 39  691.298    89.1809     0.826605    
1  11 40  1893.17    59.6526     0.984623    
1  11 41  121.893    81.7119     0.670513    
1  11 42  2158.31    119.719     0.989898    
1  11 43  1704.71    6.51413     0.989037    
1  11 44  1791.58    70.7128     0.991065    
1  11 45  0.178772   297.965     0.75026     
1  11 46  1121.01    45.7773     0.973662    
1  11 47  696.38     223.557     0.923342    
1  11 48  1059.95    338.602     0.970266    
1  11 49  1482.79    141.485     0.917607    
1  11 50  793.39     258.135     0.919242    
1  11 51  1008.17    170.794     0.980628    
1  11 52  2172.85    15.9463     0.988622    
1  11 53  1945.64    143.968     0.99246     
1  11 54  853.085    185.032     0.956494    
1  11 55  713.054    78.9592     0.945693    
1  11 56  382.519    359.998     0.745347    
1  11 57  2874.98    89.6064     0.995532    
1  11 58  415.104    248.395     0.961867    
1  11 59  2096.45    194.463     0.992408    
1  11 60  1011.17    176.341     0.980002    
1  11 61  1129.73    133.311     0.946178    
1  11 62  587.355    314.254     0.55136     
1  11 63  1610.23    255.2       0.983567    
1  11 64  1061.32    334.979     0.97343     
1  11 65  518.852    214.063     0.940356    
1  11 66  1395.27    282.533     0.981157    
1  11 67  1114.58    322.503     0.988012    
1  11 68  544.037    159.096     0.753208    
1  11 69  590.466    254.997     0.880849    
1  11 70  2043.4     26.0728     0.988079    
1  11 71  1422.68    179.144     0.981409    
1  11 72  581.414    230.046     0.891562    
1  11 73  1788.95    165.41      0.992236    
1  11 74  521.673    19.1815     0.954031    
1  11 75  1131.46    137.256     0.962516    
1  11 76  362.592    73.3683     0.963157    
1  11 77  93.8901    23.3822     0.588558    
1  11 78  1980.69    118.787     0.988351    
1  11 79  689.529    331.96      0.956584    
1  11 80  204.173    211.326     0.498476    
1  11 81  476.406    301.709     0.893226    
1  11 82  1396.09    329.474     0.990793    
1  11 83  1293.6     348.668     0.98391     
1  11 84  767.201    179.09      0.973443    
1  11 85  324.338    325.422     0.746129    
1  11 86  649.823    191.713     0.976264    
1  11 87  1176.03    289.902     0.97724     
1  11 88  904.174    35.2504     0.991258    
1  11 89  97.1957    27.7309     0.888328    
1  11 90  1018.92    333.37      0.979636    
1  11 91  1202.38    353.696     0.989164    
1  11 92  727.89     337.101     0.982407    
1  11 93  224.546    153.446     0.818413    
1  11 94  408.675    298.181     0.969032    
1  11 95  62.0532    191.325     0.719406    
1  11 96  82.6161    139.656     0.439044    
1  11 97  24.4139    310.236     0.0997937   
1  11 98  345.11     140.026     0.916691    
1  11 99  198.975    301.679     0.956069    
1  11 100 23.4417    32.0218     0.241374    
1  11 101 681.687    328.368     0.979266    
1  11 102 118.772    207.04      0.925385    
1  11 103 366.072    206.251     0.969845    
1  11 104 399.256    334.694     0.939471    
1  11 105 7.18133    152.755     0.586212    
1  11 106 148.938    88.8022     0.922531    
1  11 107 210.468    356.312     0.906487    
1  11 108 54.7718    20.8119     0.681084    
1  11 109 397.241    117.112     0.986248    
1  11 110 486.214    236.679     0.956819    
1  11 111 336.817    192.213     0.957244    
1  11 112 0.947226   52.6956     0.773254    
1  11 113 175.794    249.36      0.936703    
1  11 114 1.58307    187.889     0.210113    
1  11 115 131.165    8.77197     0.731799    
1  11 116 236.017    282.577     0.942659    
1  11 117 61.9846    211.108     0.867562    
1  11 118 388.078    293.299     0.970981    
1  11 119 378.468    42.447      0.970535    
1  11 120 299.309    101.225     0.959123    
1  11 121 194.402    263.103     0.965166    
1  11 122 146.581    347.844     0.935263    
1  11 123 67.069     242.03      0.833097    
1  11 124 721.709    341.026     0.988746    
1  11 125 33.9227    356.222     0.713995    
1  11 126 379.374    10.1198     0.976994    
1  11 127 309.31     41.7199     0.969848    
1  11 128 275.249    144.592     0.970483    
1  11 129 59.7375    98.7292     0.608845    
1  11 130 24.4523    14.2234     0.771525    
1  11 131 306.227    150.668     0.977262    
1  11 132 204.987    288.776     0.925314    
1  11 133 116.961    342.149     0.923454    
1  11 134 35.6405    181.121     0.741997    
1  11 135 262.677    99.917      0.965072    
1  11 136 78.4819    172.722     0.854133    
1  11 137 35.8731    314.646     0.760224    
1  11 138 1.44516    43.5089     0.268853    
1  11 139 284.245    80.4275     0.906419    
1  11 140 10.8906    274.41      0.250895    
1  11 141 14.3759    288.767     0.48937     
1  11 142 123.821    211.987     0.807181    
1  11 143 79.3342    335.568     0.749147    
1  11 144 179.268    193.654     0.892373    
1  11 145 47.7407    340.798     0.731947    
1  11 146 26.9591    100.582     0.284607    
1  11 147 92.1021    166.602     0.791247    
1  11 148 40.0658    209.474     0.435189    
1  13 0   181.404    360         0.994355    
1  13 1   1391.62    254.183     0.987471    
1  13 2   1108.51    147.833     0.987072    
1  13 3   1204.35    48.1765     0.974461    
1  13 4   405.768    42.4724     0.92795     
1  13 5   1158.92    14.9758     0.867158    
1  13 6   253.03     105.273     0.677387    
1  13 7   1486.23    94.9711     0.976832    
1  13 8   1361.96    143.566     0.980884    
1  13 9   2204.78    25.4388     0.99411     
1  13 10  1075.86    67.2086     0.971752    
1  13 11  680.87     270.151     0.965231    
1  13 12  805.366    304.975     0.974207    
1  13 13  925.784    345.826     0.963852    
1  13 14  1109.38    141.717     0.97827     
1  13 15  1557.16    96.614      0.986077    
1  13 16  812.992    41.0878     0.978478    
1  13 17  258.655    23.8802     0.881922    
1  13 18  841.39     130.256     0.979486    
1  13 19  346.465    128.994     0.833725    
1  13 20  940.194    311.507     0.972687    
1  13 21  834.897    74.6558     0.917388    
1  13 22  1214.61    270.717     0.952323    
1  13 23  961.281    205.904     0.979117    
1  13 24  90.1067    284.746     0.733353    
1  13 25  495.164    168.097     0.858204    
1  13 26  208.328    32.7916     0.509718    
1  13 27  414.186    83.9722     0.964404    
1  13 28  489.088    39.9968     0.884724    
1  13 29  158.303    336.582     0.604048    
1  13 30  1278.04    205.224     0.940496    
1  13 31  1237.04    123.833     0.980517    
1  13 32  1787.6     302.733     0.990337    
1  13 33  1852.26    298.458     0.983207    
1  13 34  975.138    64.0092     0.95442     
1  13 35  71.5707    261.346     0.793669    
1  13 36  1609.96    166.977     0.974009    
1  13 37  761.43     101.909     0.948297    
1  13 38  2298.08    92.536      0.993103    
1  13 39  729.617    120.716     0.92348     
1  13 40  49.9841    249.17      0.369041    
1  13 41  1069.89    343.629     0.951834    
1  13 42  567.362    121.24      0.886044    
1  13 43  448.176    174.456     0.87364     
1  13 44  2691.94    296.214     0.993612    
1  13 45  1318.22    89.4121     0.974067    
1  13 46  1960.71    82.7306     0.988752    
1  13 47  212.215    46.7004     0.926998    
1  13 48  332.574    151.063     0.699774    
1  13 49  658.86     76.9752     0.939793    
1  13 50  1126.49    127.146     0.973369    
1  13 51  244.077    58.4479     0.407328    
1  13 52  488.385    95.9219     0.947856    
1  13 53  1510.52    349.713     0.983528    
1  13 54  1638.22    163.385     0.98105     
1  13 55  2156.1     247.964     0.994682    
1  13 56  1019.31    220.951     0.936934    
1  13 57  96.5099    270.172     0.837652    
1  13 58  2581.89    122.477     0.994486    
1  13 59  358.34     86.5507     0.845445    
1  13 60  925.424    156.194     0.960258    
1  13 61  1550.33    182.173     0.989184    
1  13 62  1762.45    93.8471     0.990191    
1  13 63  1449.33    116.223     0.982075    
1  13 64  1401.51    267.176     0.971164    
1  13 65  2036.59    217.408     0.989276    
1  13 66  675.234    27.6895     0.9584      
1  13 67  136.58     158.612     0.732931    
1  13 68  1790.73    135.229     0.988817    
1  13 69  1182.92    226.352     0.962362    
1  13 70  873.121    250.354     0.972691    
1  13 71  2134.38    46.2104     0.991154    
1  13 72  1431.01    300.467     0.986529    
1  13 73  2132.85    252.114     0.994762    
1  13 74  908.559    89.4378     0.972554    
1  13 75  841.88     42.3738     0.976653    
1  13 76  1041.61    351.311     0.978731    
1  13 77  1327.51    262.752     0.985051    
1  13 78  224.308    49.9614     0.926368    
1  13 79  303.581    166.393     0.933373    
1  13 80  142.809    137.315     0.481072    
1  13 81  2324.86    211.835     0.995507    
1  13 82  531.031    334.35      0.835975    
1  13 83  1967.67    83.3472     0.992912    
1  13 84  369.167    195.607     0.968674    
1  13 85  1100.73    9.62551     0.9862      
1  13 86  474.5      224.554     0.937287    
1  13 87  747.467    300.803     0.970001    
1  13 88  434.891    211.687     0.951188    
1  13 89  897.284    357.457     0.971309    
1  13 90  347.001    197.366     0.978045    
1  13 91  410.978    270.784     0.972118    
1  13 92  598.583    150.587     0.969882    
1  13 93  417.261    6.72975     0.937071    
1  13 94  34.3554    129.357     0.675894    
1  13 95  719.185    260.51      0.98567     
1  13 96  438.598    136.795     0.955652    
1  13 97  455.52     35.5277     0.941816    
1  13 98  91.6956    181.569     0.942528    
1  13 99  945.3      184.092     0.98985     
1  13 100 48.051     51.6679     0.2386      
1  13 101 11.4949    84.5835     0.665702    
1  13 102 479.724    352.119     0.982603    
1  13 103 172.491    33.2988     0.802573    
1  13 104 101.524    290.438     0.600292    
1  13 105 287.288    250.749     0.917496    
1  13 106 119.65     138.252     0.955008    
1  13 107 38.7859    1.44908     0.59104     
1  13 108 11.1147    18.5582     0.712386    
1  13 109 11.7527    351.537     0.592029    
1  13 110 28.3162    27.0303     0.921302    
1  13 111 44.4771    222.657     0.844237    
1  13 112 23.2758    53.3293     0.880068    
1  13 113 311.938    328.354     0.971806    
1  13 114 186.015    11.2976     0.852191    
1  13 115 201.696    235.257     0.940553    
1  13 116 231.909    12.6616     0.972465    
1  13 117 22.54      59.7806     0.943552    
1  13 118 265.345    29.4748     0.952029    
1  13 119 424.934    289.751     0.982483    
1  13 120 65.3186    328.39      0.401518    
1  13 121 60.9431    90.2322     0.928367    
1  13 122 182.776    16.8861     0.93797     
1  13 123 24.6685    248.174     0.761884    
1  13 124 73.6587    91.85       0.661493    
1  13 125 63.5399    169.217     0.612712    
1  13 126 229.684    124.706     0.946647    
1  13 127 125.887    188.313     0.876563    
1  13 128 13.7451    28.6953     0.543403    
1  13 129 298.389    148.869     0.972174    
1  13 130 124.532    353.193     0.919451    
1  13 131 15.6851    307.018     0.846007    
1  13 132 117.41     174.913     0.829049    
1  13 133 77.5387    282.434     0.862725    
1  13 134 40.6041    124.02      0.56454     
1  13 135 37.2013    311.717     0.592927    
1  13 136 79.6423    58.4285     0.742159    
1  13 137 75.5037    12.4524     0.818494    
1  13 138 215.409    127.574     0.791926    
1  13 139 11.6279    324.473     0.778858    
1  13 140 20.6428    343.729     0.363488    
1  13 141 14.401     211.296     0.267302    
1  13 142 131.448    176.887     0.747947    
1  13 143 8.63361    316.174     0.435748    
1  13 144 62.0252    154.406     0.640779    
1  13 145 18.6723    224.54      0.618516    
1  13 146 10.8385    249.875     0.219597    
1  15 0   2006.31    1.71254e-05 1           
1  15 1   832.593    172.183     0.986834    
1  15 2   1272.12    236.93      0.977185    
1  15 3   1146.18    188.937     0.985473    
1  15 4   1432.98    38.6614     0.986271    
1  15 5   1148.8     313.431     0.971775    
1  15 6   1776.35    31.5101     0.986606    
1  15 7   1220.15    258.019     0.981551    
1  15 8   391.771    224.33      0.749639    
1  15 9   1720.83    3.04107     0.983848    
1  15 10  1419.9     9.46467     0.981103    
1  15 11  1390.33    302.64      0.979997    
1  15 12  865.337    177.314     0.942782    
1  15 13  732.557    75.6903     0.9548      
1  15 14  1398.78    289.378     0.969864    
1  15 15  680.423    133.507     0.894196    
1  15 16  364.225    314.063     0.921549    
1  15 17  2656.49    19.311      0.9937      
1  15 18  115.309    241.757     0.388429    
1  15 19  1055.91    13.1724     0.976105    
1  15 20  1012.86    268.539     0.962779    
1  15 21  605.72     217.867     0.895204    
1  15 22  224.377    134.392     0.841265    
1  15 23  1092.99    197.388     0.97624     
1  15 24  639.336    171.968     0.872374    
1  15 25  363.308    303.477     0.809225    
1  15 26  618.533    61.3071     0.919923    
1  15 27  1599.03    186.806     0.971258    
1  15 28  1027.26    136.967     0.950666    
1  15 29  2475.35    9.66107     0.994206    
1  15 30  1513.84    111.392     0.988744    
1  15 31  386.506    327.26      0.853739    
1  15 32  1213.36    148.891     0.982388    
1  15 33  1060       223.674     0.980112    
1  15 34  1939.29    239.915     0.990858    
1  15 35  1470.71    27.2569     0.982065    
1  15 36  4.06975    76.5464     0.482739    
1  15 37  1732.6     206.793     0.988075    
1  15 38  1328.05    274.362     0.97672     
1  15 39  1261.95    8.67405     0.979105    
1  15 40  1286.5     350.179     0.964985    
1  15 41  1336.06    257.701     0.982301    
1  15 42  1275.53    284.341     0.971872    
1  15 43  777.314    131.453     0.95804     
1  15 44  820.595    28.3885     0.921393    
1  15 45  1072.57    203.521     0.978888    
1  15 46  1716.53    219.15      0.992779    
1  15 47  1386.33    213.573     0.988152    
1  15 48  676.719    179.084     0.929614    
1  15 49  3060.16    27.4806     0.99563     
1  15 50  131.724    64.3236     0.282786    
1  15 51  1538.04    307.583     0.993185    
1  15 52  1028.28    38.3811     0.978231    
1  15 53  1754.92    61.188      0.995715    
1  15 54  843.948    74.184      0.965059    
1  15 55  2559.83    191.667     0.99607     
1  15 56  1941.64    266.39      0.995756    
1  15 57  191.276    19.917      0.849279    
1  15 58  1553.54    10.8128     0.984682    
1  15 59  1029.59    321.45      0.975087    
1  15 60  716.602    244.312     0.955082    
1  15 61  2614.62    234.11      0.993868    
1  15 62  376.983    291.95      0.936412    
1  15 63  1840.49    16.7689     0.987164    
1  15 64  614.341    83.7436     0.92787     
1  15 65  563.382    34.4362     0.912307    
1  15 66  74.5052    156.334     0.774553    
1  15 67  901.374    315.878     0.929744    
1  15 68  920.639    232.75      0.97763     
1  15 69  656.474    267.752     0.910488    
1  15 70  760.83     0.61938     0.969773    
1  15 71  811.105    328.314     0.954764    
1  15 72  632.172    94.3683     0.971852    
1  15 73  120.006    155.109     0.166396    
1  15 74  0.985427   66.6683     0.446054    
1  15 75  1182.3     106.149     0.987929    
1  15 76  375.743    96.0146     0.871819    
1  15 77  1077.25    332.51      0.979584    
1  15 78  926.787    184.445     0.983677    
1  15 79  565.72     4.30525     0.911874    
1  15 80  416.533    31.8029     0.928273    
1  15 81  24.9511    97.587      0.717539    
1  15 82  125.71     46.8144     0.441793    
1  15 83  1208.06    42.0364     0.989664    
1  15 84  1335.24    55.4084     0.991543    
1  15 85  597.745    333.362     0.966737    
1  15 86  591.997    6.88584     0.974547    
1  15 87  7.04319    180.817     0.0555868   
1  15 88  813.789    256.854     0.986721    
1  15 89  191.406    86.199      0.598487    
1  15 90  652.707    38.7939     0.966969    
1  15 91  670.344    26.8604     0.973012    
1  15 92  847.072    250.879     0.974714    
1  15 93  187.994    255.193     0.619544    
1  15 94  564.597    138.417     0.985518    
1  15 95  175.394    125.253     0.915052    
1  15 96  384.286    272.097     0.970662    
1  15 97  49.1945    313.726     0.639537    
1  15 98  519.195    37.9339     0.969181    
1  15 99  745.327    329.997     0.988219    
1  15 100 231.595    342.771     0.874835    
1  15 101 571.636    318.697     0.974989    
1  15 102 241.749    21.8689     0.918848    
1  15 103 451.87     26.9893     0.931826    
1  15 104 519.712    23.0399     0.978845    
1  15 105 279.629    336.805     0.977777    
1  15 106 729.341    236.369     0.989436    
1  15 107 205.061    233.237     0.931494    
1  15 108 23.2816    47.4418     0.872008    
1  15 109 11.019     329.495     0.676188    
1  15 110 131.905    298.147     0.838363    
1  15 111 407.303    25.6597     0.980067    
1  15 112 147.34     232.502     0.819512    
1  15 113 464.769    198.237     0.976589    
1  15 114 34.3632    22.9151     0.787472    
1  15 115 366.092    235.805     0.96775     
1  15 116 41.2432    256.565     0.965926    
1  15 117 52.7331    128.25      0.813512    
1  15 118 496.214    129.522     0.982885    
1  15 119 16.7185    127.977     0.328868    
1  15 120 406.584    302.468     0.974624    
1  15 121 165.139    109.018     0.942427    
1  15 122 232.842    67.6645     0.96818     
1  15 123 237.384    164.143     0.940343    
1  15 124 132.485    193.339     0.916993    
1  15 125 438.281    131.19      0.980894    
1  15 126 130.962    43.6991     0.913007    
1  15 127 275.34     287.725     0.954707    
1  15 128 78.4949    24.191      0.744392    
1  15 129 118.255    5.35748     0.921847    
1  15 130 34.4207    95.9347     0.908308    
1  15 131 74.5583    217.416     0.675282    
1  15 132 296.454    327.673     0.981435    
1  15 133 41.4797    135.471     0.890071    
1  15 134 33.6745    336.809     0.877511    
1  15 135 4.13132    250.254     0.184978    
1  15 136 61.3667    243.064     0.758431    
1  15 137 44.5373    345.77      0.545392    
1  15 138 9.11333    115.48      0.226744    
1  15 139 102.618    9.58803     0.663555    
1  15 140 14.2357    82.66       0.313629    
1  15 141 25.2314    133.605     0.191891    
1  15 142 104.363    16.2322     0.740406    
1  15 143 129.041    118.697     0.834113    
1  15 144 111.913    343.446     0.774161    
1  15 145 11.8124    83.5563     0.219204    
1  17 0   1647.02    2.19496e-05 0.999993    
1  17 1   2465.91    25.2081     0.992259    
1  17 2   1647.35    151.196     0.972117    
1  17 3   460.511    286.327     0.440073    
1  17 4   1666.92    188.115     0.983225    
1  17 5   242.116    122.87      0.504826    
1  17 6   814.44     311.224     0.742426    
1  17 7   364.934    182.748     0.80107     
1  17 8   343.294    325.988     0.751553    
1  17 9   901.102    129.447     0.93047     
1  17 10  767.936    56.1719     0.961357    
1  17 11  323.154    142.471     0.31486     
1  17 12  923.966    94.5581     0.958645    
1  17 13  422.377    197.277     0.956563    
1  17 14  776.098    119.665     0.954729    
1  17 15  1197.11    255.792     0.970033    
1  17 16  1912.36    25.5445     0.99071     
1  17 17  1689.13    22.6044     0.98293     
1  17 18  1629.66    146.471     0.986385    
1  17 19  680.741    173.523     0.955455    
1  17 20  1531.75    162.449     0.977544    
1  17 21  750.285    91.6758     0.969045    
1  17 22  937.818    355.026     0.93742     
1  17 23  2133.32    15.8797     0.992297    
1  17 24  1905.66    201.22      0.987108    
1  17 25  1349       161.723     0.983247    
1  17 26  1217.92    293.27      0.939394    
1  17 27  938.015    256.935     0.985128    
1  17 28  1982.03    267.387     0.980521    
1  17 29  1378.33    321.706     0.967385    
1  17 30  561.914    50.2253     0.911962    
1  17 31  937.095    257.28      0.977007    
1  17 32  1734.45    21.1015     0.977864    
1  17 33  377.781    67.0224     0.832999    
1  17 34  745.533    232.393     0.888301    
1  17 35  1596.19    201.35      0.969561    
1  17 36  2063.14    14.866      0.99263     
1  17 37  971.02     88.5961     0.982597    
1  17 38  758.884    155.937     0.959573    
1  17 39  1110.85    5.15984     0.980319    
1  17 40  1255.48    3.23182     0.981678    
1  17 41  209.437    240.738     0.889592    
1  17 42  339.797    199.216     0.922857    
1  17 43  825.577    207.959     0.948861    
1  17 44  1017.86    218.377     0.980848    
1  17 45  1943.42    345.993     0.989442    
1  17 46  1620.86    43.5113     0.991994    
1  17 47  2001.07    88.6747     0.993543    
1  17 48  2186.25    275.456     0.992268    
1  17 49  1179.25    78.1615     0.971676    
1  17 50  1159.07    151.35      0.984801    
1  17 51  512.867    290.61      0.915067    
1  17 52  1778.76    198.396     0.992566    
1  17 53  1074.16    317.353     0.967089    
1  17 54  593.483    313.874     0.937273    
1  17 55  1238.45    183.963     0.974234    
1  17 56  1503.5     183.445     0.97065     
1  17 57  1321.2     259.805     0.970939    
1  17 58  1837.69    40.4416     0.981924    
1  17 59  2086.57    83.1366     0.989506    
1  17 60  1770.37    198.129     0.982667    
1  17 61  970.257    352.736     0.973401    
1  17 62  1744.97    216.249     0.980888    
1  17 63  26.0888    270.876     0.361555    
1  17 64  416.042    137.826     0.872586    
1  17 65  1215.8     265.727     0.980392    
1  17 66  529.869    245.284     0.978803    
1  17 67  378.113    338.358     0.738129    
1  17 68  692.405    277.424     0.934258    
1  17 69  547.913    105.895     0.942977    
1  17 70  136.438    351.648     0.907975    
1  17 71  883.148    338.926     0.969005    
1  17 72  363.76     131.973     0.964046    
1  17 73  282.342    166.29      0.930101    
1  17 74  603.445    355.679     0.957109    
1  17 75  693.848    305.883     0.970245    
1  17 76  778.865    273.99      0.962214    
1  17 77  746.418    315.988     0.971639    
1  17 78  700.971    323.387     0.984154    
1  17 79  217.071    99.325      0.935934    
1  17 80  469.428    224.752     0.953106    
1  17 81  456.875    23.1162     0.967988    
1  17 82  1279.75    248.383     0.992997    
1  17 83  532.803    25.5997     0.937238    
1  17 84  105.017    13.5397     0.2617      
1  17 85  800.985    195.683     0.979392    
1  17 86  509.986    289.339     0.961589    
1  17 87  373.247    15.0866     0.965033    
1  17 88  145.566    321.243     0.967714    
1  17 89  39.1747    278.182     0.609897    
1  17 90  1271.42    140.757     0.991271    
1  17 91  581.45     157.242     0.970794    
1  17 92  1199.25    53.7925     0.993032    
1  17 93  375.33     317.64      0.950465    
1  17 94  257.515    60.7887     0.87703     
1  17 95  490.87     89.9366     0.982911    
1  17 96  571.846    339.987     0.987139    
1  17 97  573.072    221.373     0.975443    
1  17 98  406.211    150.94      0.942342    
1  17 99  261.146    132.786     0.949762    
1  17 100 114.675    299.476     0.901963    
1  17 101 4.08831    49.3752     0.210002    
1  17 102 508.545    190.368     0.968666    
1  17 103 137.57     71.7044     0.918013    
1  17 104 522.667    171.451     0.986484    
1  17 105 734.27     128.041     0.988692    
1  17 106 202.21     222.948     0.959545    
1  17 107 365.949    216.981     0.959787    
1  17 108 366.156    82.9597     0.963257    
1  17 109 45.7832    54.643      0.867993    
1  17 110 397.152    223.877     0.981667    
1  17 111 324.684    226.099     0.953367    
1  17 112 362.212    224.112     0.935487    
1  17 113 242.276    316.203     0.923818    
1  17 114 90.8706    153.409     0.955479    
1  17 115 371.164    42.6013     0.96611     
1  17 116 8.5596     316.929     0.512367    
1  17 117 317.074    235.087     0.957904    
1  17 118 315.806    29.8284     0.969513    
1  17 119 95.2224    180.302     0.900046    
1  17 120 393.837    216.244     0.981412    
1  17 121 27.5113    112.278     0.502338    
1  17 122 21.2321    118.654     0.761681    
1  17 123 209.247    10.7212     0.973258    
1  17 124 132.987    282.606     0.907126    
1  17 125 249.971    247.514     0.965352    
1  17 126 488.245    359.557     0.988533    
1  17 127 68.7247    168.072     0.686302    
1  17 128 46.0483    217.12      0.632871    
1  17 129 122.306    341.573     0.698676    
1  17 130 6.70093    317.477     0.858292    
1  17 131 176.382    28.9275     0.891717    
1  17 132 136.329    118.632     0.785352    
1  17 133 119.197    190.833     0.81977     
1  17 134 15.4359    140.628     0.337311    
1  17 135 308.064    178.582     0.966245    
1  17 136 92.7761    215.896     0.633184    
1  17 137 49.1278    225.926     0.448086    
1  17 138 53.9204    168.881     0.603196    
1  17 139 58.351     52.9021     0.647948    
1  17 140 5.33048    158.704     0.222893    
1  17 141 16.5339    140.745     0.169512    
1  17 142 34.9099    227.329     0.387381    
1  17 143 25.7086    108.267     0.286325    
1  19 0   141.537    360         0.388789    
1  19 1   916.356    44.6298     0.943169    
1  19 2   1596.76    173.587     0.982338    
1  19 3   1703.48    104.693     0.989944    
1  19 4   100.231    138.353     0.940788    
1  19 5   828.524    222.698     0.960325    
1  19 6   1141.53    154.449     0.97776     
1  19 7   1632.81    273.16      0.987284    
1  19 8   320.472    284.113     0.629675    
1  19 9   134.244    334.039     0.208089    
1  19 10  832.811    90.1375     0.924049    
1  19 11  1499.48    76.3972     0.984025    
1  19 12  1168.33    219.079     0.954148    
1  19 13  2657.45    328.985     0.993548    
1  19 14  1616.9     20.8288     0.979823    
1  19 15  1145.93    193.59      0.970985    
1  19 16  1187.59    309.224     0.962963    
1  19 17  141.2      130.245     0.464718    
1  19 18  1705.5     12.7734     0.982126    
1  19 19  28.6774    248.163     0.767621    
1  19 20  1263.9     101.806     0.970299    
1  19 21  1500.89    225.086     0.983514    
1  19 22  1691.3     178.673     0.963598    
1  19 23  1600.4     338.269     0.981277    
1  19 24  3346.75    14.7689     0.996665    
1  19 25  671.929    244.844     0.927555    
1  19 26  218.14     217.963     0.248674    
1  19 27  646.009    281.207     0.617117    
1  19 28  163.693    62.0075     0.371122    
1  19 29  1234.48    185.534     0.980277    
1  19 30  664.966    232.893     0.918097    
1  19 31  1208.81    157.881     0.98041     
1  19 32  1090.54    162.052     0.98285     
1  19 33  146.488    133.248     0.934605    
1  19 34  1297.76    238.793     0.967924    
1  19 35  3049.91    217.669     0.996934    
1  19 36  847.639    324.851     0.983551    
1  19 37  96.4847    331.783     0.573974    
1  19 38  2154.53    162.474     0.993238    
1  19 39  267.154    108.055     0.927686    
1  19 40  1727.88    94.6178     0.986077    
1  19 41  2237.79    137.228     0.994911    
1  19 42  751.028    221.519     0.976162    
1  19 43  547.432    239.549     0.893653    
1  19 44  2678.64    96.5255     0.992757    
1  19 45  506.49     184.008     0.832585    
1  19 46  281.281    288.128     0.961612    
1  19 47  548.512    314.626     0.962838    
1  19 48  1108.97    157.192     0.959911    
1  19 49  787.767    327.526     0.959755    
1  19 50  185.852    50.2001     0.698012    
1  19 51  595.649    238.212     0.971573    
1  19 52  123.662    132.698     0.376842    
1  19 53  1793.62    52.2835     0.978115    
1  19 54  400.559    71.9805     0.900459    
1  19 55  821.968    59.2214     0.966809    
1  19 56  1650.59    95.8349     0.990112    
1  19 57  1232.22    16.9763     0.971687    
1  19 58  289.148    300.905     0.4352      
1  19 59  730.7      36.1687     0.970924    
1  19 60  863.916    93.5887     0.96083     
1  19 61  608.419    268.769     0.945502    
1  19 62  656.926    82.4167     0.869526    
1  19 63  881.352    72.7588     0.948145    
1  19 64  420.022    36.8409     0.903568    
1  19 65  681.137    41.7019     0.967352    
1  19 66  1145.73    342.576     0.983661    
1  19 67  107.385    296.906     0.766563    
1  19 68  438.457    162.878     0.868702    
1  19 69  104.437    101.942     0.172637    
1  19 70  668.981    211.993     0.929506    
1  19 71  519.85     6.45714     0.828515    
1  19 72  629.608    295.123     0.969486    
1  19 73  465.632    355.67      0.730329    
1  19 74  188.718    63.4685     0.389338    
1  19 75  450.911    38.8823     0.943363    
1  19 76  585.434    247.085     0.945241    
1  19 77  762.986    195.491     0.981523    
1  19 78  272.424    32.6255     0.902071    
1  19 79  1072.88    14.6159     0.991074    
1  19 80  499.412    130.388     0.985373    
1  19 81  1034.26    112.92      0.986767    
1  19 82  758.117    264.984     0.968369    
1  19 83  46.8663    199.655     0.805103    
1  19 84  209.059    266.446     0.914716    
1  19 85  498.59     229.857     0.951711    
1  19 86  18.3919    112.527     0.952171    
1  19 87  904.27     123.336     0.986293    
1  19 88  214.554    116.345     0.872819    
1  19 89  319.372    245.18      0.965499    
1  19 90  39.5205    78.6981     0.87112     
1  19 91  320.543    126.845     0.94903     
1  19 92  547.643    347.498     0.979842    
1  19 93  133.809    312.447     0.901816    
1  19 94  338.998    116.15      0.922304    
1  19 95  417.834    232.329     0.970722    
1  19 96  215.319    185.984     0.831334    
1  19 97  155.856    267.848     0.936371    
1  19 98  378.319    267.906     0.958625    
1  19 99  366.235    56.1851     0.938966    
1  19 100 812.826    351.375     0.99212     
1  19 101 79.0129    324.962     0.718441    
1  19 102 29.5069    172.076     0.852629    
1  19 103 72.6888    261.561     0.901512    
1  19 104 2.09273    1.0646      0.31416     
1  19 105 70.2152    100.074     0.872433    
1  19 106 210.589    46.3526     0.970036    
1  19 107 456.978    294.166     0.987291    
1  19 108 649.123    219.815     0.989466    
1  19 109 284.711    23.2882     0.972728    
1  19 110 19.8073    173.425     0.420325    
1  19 111 205.636    97.3588     0.927169    
1  19 112 5.06       22.2789     0.7963      
1  19 113 151.287    46.9916     0.916645    
1  19 114 128.083    269.007     0.74841     
1  19 115 296.299    70.8834     0.977458    
1  19 116 199.401    130.053     0.956724    
1  19 117 227.194    267.038     0.958912    
1  19 118 218.467    58.0662     0.942518    
1  19 119 41.7031    266.194     0.479685    
1  19 120 231.493    347.559     0.972016    
1  19 121 245.074    275.655     0.957065    
1  19 122 17.7136    289.186     0.744029    
1  19 123 43.5764    348.445     0.604105    
1  19 124 24.6483    127.412     0.410603    
1  19 125 74.386     245.391     0.949446    
1  19 126 17.5322    235.346     0.341379    
1  19 127 128.45     192.303     0.898645    
1  19 128 74.6522    295.78      0.856648    
1  19 129 6.48205    71.4557     0.637933    
1  19 130 186.431    181.347     0.91638     
1  19 131 19.4005    20.6167     0.605592    
1  19 132 17.3423    139.784     0.562076    
1  19 133 67.1752    63.0957     0.584782    
1  19 134 32.8224    58.5167     0.509867    
1  19 135 65.0606    85.4394     0.805702    
1  19 136 16.5775    52.2518     0.56283     
1  19 137 35.8602    250.516     0.607445    
1  19 138 217.343    297.101     0.916016    
1  19 139 28.5708    321.308     0.377084    
1  19 140 141.377    44.9029     0.864413    
1  19 141 20.7207    162.883     0.381703    
1  21 0   ?          ?           ?           
1  21 1   ?          ?           ?           
1  21 2   ?          ?           ?           
1  21 3   ?          ?           ?           
1  21 4   ?          ?           ?           
1  21 5   ?          ?           ?           
1  21 6   ?          ?           ?           
1  21 7   258.446    56.5159     0.233143    
1  21 8   738.359    104.008     0.968051    
1  21 9   740.707    178.706     0.938075    
1  21 10  515.016    244.626     0.948662    
1  21 11  1169.18    49.4721     0.973742    
1  21 12  602.161    126.466     0.924795    
1  21 13  178.901    279.129     0.538001    
1  21 14  2107.69    219.476     0.992072    
1  21 15  1048.82    41.8534     0.961655    
1  21 16  2717.16    162.338     0.995312    
1  21 17  1199.3     105.243     0.971725    
1  21 18  806.582    8.62248     0.952199    
1  21 19  28.6955    325.043     0.0477621   
1  21 20  725.466    110.768     0.967017    
1  21 21  1306.36    3.83057     0.988909    
1  21 22  1747.71    237.45      0.988813    
1  21 23  917.404    148.457     0.977377    
1  21 24  564.577    265.75      0.964841    
1  21 25  1262.11    85.1834     0.984819    
1  21 26  723.52     89.3376     0.933839    
1  21 27  852.423    185.179     0.93522     
1  21 28  709.87     165.131     0.961237    
1  21 29  1392.36    180.666     0.990148    
1  21 30  150.854    21.147      0.837386    
1  21 31  1186.94    129.233     0.986858    
1  21 32  1514.14    8.12259     0.984999    
1  21 33  79.4824    216.153     0.538146    
1  21 34  2810.09    76.0566     0.995314    
1  21 35  140.989    112.719     0.916637    
1  21 36  374.96     7.84896     0.850495    
1  21 37  1704.66    147.626     0.988118    
1  21 38  148.308    247.294     0.848893    
1  21 39  560.789    242.65      0.968194    
1  21 40  2639.74    112.734     0.993733    
1  21 41  1031.37    122.857     0.982314    
1  21 42  698.188    90.0803     0.963462    
1  21 43  930.365    65.0233     0.96551     
1  21 44  1640.63    237.45      0.982677    
1  21 45  1154.65    202.213     0.987537    
1  21 46  91.5382    179.153     0.0938856   
1  21 47  2287.15    5.96882     0.992718    
1  21 48  1325.92    25.7752     0.981834    
1  21 49  86.0057    333.765     0.0644327   
1  21 50  2216.22    344.087     0.988232    
1  21 51  1644.36    141.759     0.990386    
1  21 52  1176.05    123.215     0.978405    
1  21 53  175.568    267.836     0.785537    
1  21 54  2.28941    127.873     0.440376    
1  21 55  1110.91    236.613     0.99112     
1  21 56  779.53     281.861     0.976919    
1  21 57  812.832    302.763     0.959091    
1  21 58  819.031    242.712     0.971772    
1  21 59  115.191    162.441     0.258346    
1  21 60  1548.18    45.5814     0.988646    
1  21 61  184.145    152.357     0.663734    
1  21 62  377.236    71.372      0.748238    
1  21 63  629.925    138.308     0.921319    
1  21 64  610.711    357.835     0.939868    
1  21 65  1095.44    265.231     0.976526    
1  21 66  89.3637    59.7781     0.764914    
1  21 67  172.939    317.87      0.226284    
1  21 68  4.2989     47.4152     0.731751    
1  21 69  228.769    215.066     0.858443    
1  21 70  175.467    194.109     0.813528    
1  21 71  366.976    47.8082     0.747679    
1  21 72  320.868    332.222     0.739971    
1  21 73  133.474    253.492     0.529083    
1  21 74  117.24     71.002      0.522363    
1  21 75  1056       336.84      0.988233    
1  21 76  182.953    312.471     0.942906    
1  21 77  1577.88    162.568     0.993326    
1  21 78  322.861    161.722     0.960371    
1  21 79  236.959    264.371     0.927562    
1  21 80  417.834    83.7418     0.939224    
1  21 81  811.41     113.853     0.983862    
1  21 82  134.179    3.70132     0.555335    
1  21 83  522.659    287.723     0.961501    
1  21 84  439.618    165.976     0.978313    
1  21 85  50.3005    259.189     0.307983    
1  21 86  520.224    233.531     0.963121    
1  21 87  4.12015    98.2813     0.1549      
1  21 88  354.211    306.399     0.983948    
1  21 89  62.3083    168.982     0.808045    
1  21 90  488.379    258.099     0.979296    
1  21 91  485.451    273.771     0.955532    
1  21 92  810.065    129.853     0.989856    
1  21 93  128.779    335.021     0.934784    
1  21 94  303.6      215.278     0.928794    
1  21 95  566.279    65.9765     0.976881    
1  21 96  35.2161    214.067     0.223021    
1  21 97  52.1051    60.4975     0.851681    
1  21 98  263.497    243.693     0.859857    
1  21 99  453.677    198.696     0.981571    
1  21 100 783.574    150.033     0.993188    
1  21 101 226.617    124.524     0.957321    
1  21 102 7.08852    85.9757     0.596535    
1  21 103 372.151    45.5047     0.980632    
1  21 104 311.914    32.3857     0.976491    
1  21 105 222.152    93.5784     0.971333    
1  21 106 151.125    38.7609     0.929672    
1  21 107 219.131    139.702     0.956291    
1  21 108 29.2762    322.397     0.383792    
1  21 109 81.9639    63.9243     0.92611     
1  21 110 439.696    32.4432     0.980474    
1  21 111 268.335    59.0166     0.938509    
1  21 112 362.658    337.936     0.980921    
1  21 113 167.255    184.45      0.93107     
1  21 114 36.0138    324.243     0.778511    
1  21 115 43.5245    329.55      0.858369    
1  21 116 163.08     127.723     0.916205    
1  21 117 235.959    291.2       0.921364    
1  21 118 20.6978    183.547     0.647794    
1  21 119 1.27427    39.5119     0.83447     
1  21 120 473.764    217.149     0.9802      
1  21 121 85.3121    139.493     0.929624    
1  21 122 94.1117    183.279     0.928232    
1  21 123 70.4388    150.647     0.604862    
1  21 124 153.207    156.948     0.950759    
1  21 125 170.614    42.3165     0.904402    
1  21 126 66.2497    87.0947     0.646738    
1  21 127 46.6639    102.73      0.593362    
1  21 128 94.2796    241.339     0.767533    
1  21 129 13.7964    160.675     0.558561    
1  21 130 29.0883    118.846     0.467413    
1  21 131 33.0136    293.414     0.546898    
1  21 132 55.9802    17.1492     0.566581    
1  21 133 127.712    329.936     0.844347    
1  21 134 35.5098    274.55      0.795821    
1  21 135 24.4704    264.395     0.356273    
1  21 136 30.1258    7.44058     0.420936    
1  21 137 24.6948    148.821     0.545397    
1  21 138 96.9778    303.07      0.712472    
1  21 139 33.6269    257.617     0.531369    
1  23 0   95.2816    180         0.974897    
1  23 1   1055.97    0.598239    0.934147    
1  23 2   878.475    306.319     0.955242    
1  23 3   413.271    168.062     0.940012    
1  23 4   920.535    348.199     0.983821    
1  23 5   1904.75    135.213     0.991337    
1  23 6   1405.7     233.277     0.975847    
1  23 7   1123.78    143.294     0.977458    
1  23 8   971.133    186.836     0.973231    
1  23 9   700.88     88.9442     0.964068    
1  23 10  768.655    137.039     0.963695    
1  23 11  1851.86    257.601     0.978753    
1  23 12  774.299    307.824     0.973227    
1  23 13  1253.77    250.836     0.957387    
1  23 14  407.862    14.9814     0.931935    
1  23 15  1159.85    248.458     0.983737    
1  23 16  1728.12    289.576     0.98665     
1  23 17  476.448    122.004     0.757001    
1  23 18  868.148    7.87483     0.977317    
1  23 19  670.538    226.42      0.965624    
1  23 20  738.7      194.221     0.97946     
1  23 21  635.965    236.709     0.98122     
1  23 22  1852.28    96.6026     0.990906    
1  23 23  121.079    58.254      0.742824    
1  23 24  2677.77    346.493     0.994747    
1  23 25  995.752    110.436     0.966475    
1  23 26  68.1424    273.604     0.832224    
1  23 27  808.863    10.3456     0.965456    
1  23 28  943.022    223.24      0.973638    
1  23 29  606.861    174.034     0.882709    
1  23 30  1656.36    206.634     0.968414    
1  23 31  680.562    335.751     0.971971    
1  23 32  606.273    122.888     0.943156    
1  23 33  1028.07    323.962     0.90009     
1  23 34  1408.04    292.577     0.986138    
1  23 35  820.446    132.122     0.960813    
1  23 36  1776.72    187.099     0.987238    
1  23 37  352.959    304.826     0.939301    
1  23 38  1121.61    229.183     0.974967    
1  23 39  967.947    50.0463     0.967104    
1  23 40  1251.3     171.626     0.97846     
1  23 41  721.354    309.872     0.950517    
1  23 42  19.7044    40.0443     0.0735663   
1  23 43  1099.79    40.6186     0.920579    
1  23 44  430.356    67.2265     0.927593    
1  23 45  97.3985    307.18      0.444451    
1  23 46  516.238    277.535     0.968916    
1  23 47  2008.93    194.503     0.987667    
1  23 48  980.082    121.435     0.975116    
1  23 49  1360.25    271.658     0.973706    
1  23 50  482.722    166.242     0.908819    
1  23 51  597.991    334.156     0.961835    
1  23 52  773.699    170.42      0.977984    
1  23 53  307.195    286.246     0.856075    
1  23 54  761.4      25.4654     0.974289    
1  23 55  329.43     227.257     0.918471    
1  23 56  734.639    25.8088     0.9733      
1  23 57  694.419    267.281     0.923415    
1  23 58  1502.21    254.093     0.985444    
1  23 59  485.611    30.6432     0.837963    
1  23 60  1155.55    226.366     0.97344     
1  23 61  924.135    319.989     0.986026    
1  23 62  575.782    304.791     0.955966    
1  23 63  494.98     147.28      0.91526     
1  23 64  1176.48    127.047     0.984923    
1  23 65  1203.81    93.4895     0.986404    
1  23 66  915.91     357.241     0.950872    
1  23 67  878.909    77.1808     0.987688    
1  23 68  1298.71    134.598     0.992693    
1  23 69  540.578    29.8778     0.974189    
1  23 70  495.108    271.009     0.975143    
1  23 71  556.862    30.4311     0.911287    
1  23 72  603.945    164.989     0.982418    
1  23 73  936.069    352.431     0.984911    
1  23 74  527.09     139.489     0.959777    
1  23 75  978.043    113.843     0.9907      
1  23 76  623.934    37.1911     0.955137    
1  23 77  279.757    322.792     0.952705    
1  23 78  454.819    204.777     0.887602    
1  23 79  58.682     226.081     0.23567     
1  23 80  17.4789    16.8894     0.744084    
1  23 81  55.1649    61.739      0.669765    
1  23 82  480.179    275.847     0.986       
1  23 83  154.672    4.86969     0.898207    
1  23 84  232.445    198.424     0.914114    
1  23 85  787.422    283.98      0.985853    
1  23 86  497.183    349.677     0.968473    
1  23 87  662.65     96.7807     0.982061    
1  23 88  397.781    149.242     0.949591    
1  23 89  156.574    330.15      0.943151    
1  23 90  165.915    159.327     0.740484    
1  23 91  27.4401    223.877     0.710121    
1  23 92  56.9375    334.179     0.754971    
1  23 93  215.509    101.899     0.94472     
1  23 94  61.661     330.609     0.781833    
1  23 95  639.525    118.706     0.993091    
1  23 96  383.227    8.16094     0.960333    
1  23 97  258.534    45.1527     0.956675    
1  23 98  490.879    123.946     0.989171    
1  23 99  102.58     36.7758     0.758952    
1  23 100 158.006    21.2437     0.904753    
1  23 101 220.188    120.546     0.950158    
1  23 102 261.655    198.25      0.982785    
1  23 103 102.094    26.1485     0.933959    
1  23 104 146.593    213.518     0.949809    
1  23 105 1.15738    36.2932     0.108748    
1  23 106 145.657    325.343     0.89124     
1  23 107 407.616    257.122     0.985253    
1  23 108 53.1571    77.6914     0.64508     
1  23 109 354.74     296.343     0.962689    
1  23 110 184.254    303.255     0.951112    
1  23 111 94.6386    127.967     0.899191    
1  23 112 167.177    345.44      0.830109    
1  23 113 189.622    279.205     0.963792    
1  23 114 283.797    204.607     0.954453    
1  23 115 58.0207    277.157     0.791219    
1  23 116 53.783     146.122     0.574221    
1  23 117 155.207    156.99      0.946363    
1  23 118 48.4607    228.535     0.382031    
1  23 119 80.5553    50.6017     0.686029    
1  23 120 118.923    260.49      0.616076    
1  23 121 52.3555    206.25      0.808972    
1  23 122 24.7461    37.3919     0.56348     
1  23 123 294.407    43.9697     0.974326    
1  23 124 102.184    211.26      0.734712    
1  23 125 24.6888    277.357     0.558924    
1  23 126 65.7977    2.90001     0.609477    
1  23 127 188.741    12.5302     0.915326    
1  23 128 38.7244    281.958     0.457668    
1  23 129 43.3218    219.22      0.339865    
1  23 130 44.0336    36.7263     0.469165    
1  23 131 126.718    199.294     0.864008    
1  23 132 85.0671    187.505     0.741002    
1  23 133 32.6482    90.3928     0.474248    
1  23 134 38.8074    116.744     0.639293    
1  23 135 24.5665    324.268     0.531068    
1  23 136 15.1894    199.99      0.363493    
1  25 0   1259.79    5.24051e-05 0.999877    
1  25 1   580.254    103.068     0.892359    
1  25 2   98.2993    215.464     0.859848    
1  25 3   404.708    49.6571     0.912923    
1  25 4   1782.35    88.9167     0.991154    
1  25 5   675.102    336.829     0.958263    
1  25 6   96.0763    141.824     0.797986    
1  25 7   376.68     156.962     0.903957    
1  25 8   1647.92    48.6246     0.989574    
1  25 9   1406.62    107.126     0.981459    
1  25 10  1004.1     241.084     0.975049    
1  25 11  270.139    352.34      0.959356    
1  25 12  472.853    91.594      0.955058    
1  25 13  169.156    229.134     0.734414    
1  25 14  273.533    197.827     0.955622    
1  25 15  224.139    186.513     0.888572    
1  25 16  101.675    39.1827     0.521365    
1  25 17  2612.73    148.36      0.995965    
1  25 18  2128.08    17.1561     0.979005    
1  25 19  74.4935    284.451     0.0554448   
1  25 20  1357.04    144.268     0.973013    
1  25 21  579.215    125.349     0.956319    
1  25 22  2444.91    3.46378     0.992003    
1  25 23  1026.59    303.296     0.95234     
1  25 24  1955.26    139.351     0.976766    
1  25 25  55.23      356.358     0.768052    
1  25 26  247.789    270.208     0.866974    
1  25 27  1304.25    60.3469     0.944537    
1  25 28  96.7685    222.179     0.614791    
1  25 29  248.135    331.51      0.802285    
1  25 30  362.676    185.164     0.7323      
1  25 31  833.713    357.678     0.933202    
1  25 32  1707.59    94.4532     0.983808    
1  25 33  676.785    58.3571     0.974691    
1  25 34  1012.65    225.908     0.966466    
1  25 35  448.686    337.712     0.880322    
1  25 36  365.08     133.41      0.960558    
1  25 37  730.064    68.3785     0.983708    
1  25 38  319.08     133.012     0.911531    
1  25 39  795.891    236.362     0.969592    
1  25 40  2012.58    126.587     0.99328     
1  25 41  986.527    326.129     0.965289    
1  25 42  756.805    240.594     0.96382     
1  25 43  510.548    301.565     0.948578    
1  25 44  1726.42    245.852     0.982047    
1  25 45  886.216    121.461     0.985716    
1  25 46  586.394    271.381     0.967202    
1  25 47  246.019    42.8696     0.539707    
1  25 48  172.859    237.23      0.221202    
1  25 49  393.809    207.146     0.945184    
1  25 50  143.497    216.061     0.823947    
1  25 51  800.546    314.046     0.950898    
1  25 52  597.118    276.471     0.950657    
1  25 53  573.501    312.049     0.941303    
1  25 54  1027.11    322.268     0.971188    
1  25 55  222.78     217.221     0.923065    
1  25 56  1586.08    239.496     0.988873    
1  25 57  49.3829    152.226     0.883639    
1  25 58  426.235    76.2509     0.949558    
1  25 59  328.416    16.4804     0.93035     
1  25 60  839.247    111.7       0.97364     
1  25 61  1152.94    230.304     0.991895    
1  25 62  866.095    265.168     0.980907    
1  25 63  619.391    317.171     0.962668    
1  25 64  116.388    129.83      0.947333    
1  25 65  86.9936    105.277     0.919454    
1  25 66  965.675    306.567     0.990166    
1  25 67  32.4611    201.895     0.622174    
1  25 68  613.708    145.427     0.98096     
1  25 69  612.479    74.8222     0.943461    
1  25 70  59.7565    178.366     0.295964    
1  25 71  95.4219    304.887     0.836764    
1  25 72  837.523    198.382     0.985898    
1  25 73  719.538    278.594     0.955018    
1  25 74  295.553    207.766     0.887733    
1  25 75  312.354    123.544     0.901359    
1  25 76  282.136    299.874     0.958761    
1  25 77  994.847    41.3325     0.992317    
1  25 78  14.3164    123.758     0.328743    
1  25 79  385.181    272.336     0.977975    
1  25 80  428.025    226.71      0.952705    
1  25 81  328.184    191.159     0.920902    
1  25 82  573.852    0.547391    0.981189    
1  25 83  437.605    337.221     0.937262    
1  25 84  48.7426    49.1068     0.579527    
1  25 85  162.346    215.001     0.942621    
1  25 86  422.442    260.204     0.978083    
1  25 87  255.069    35.0947     0.965734    
1  25 88  342.985    181.198     0.923839    
1  25 89  128.668    335.925     0.725038    
1  25 90  395.816    274.669     0.97421     
1  25 91  678.626    139.93      0.991844    
1  25 92  327.94     322.004     0.92008     
1  25 93  63.8168    233.555     0.65679     
1  25 94  11.1804    40.7757     0.36158     
1  25 95  255.291    179.264     0.942931    
1  25 96  157.859    34.5499     0.961346    
1  25 97  4.992      109.274     0.0544634   
1  25 98  131.942    333.263     0.961895    
1  25 99  497.193    212.966     0.987497    
1  25 100 203.384    37.7426     0.957991    
1  25 101 150.375    255.155     0.953729    
1  25 102 218.128    246.285     0.948564    
1  25 103 112.008    260.544     0.832221    
1  25 104 10.3136    300.971     0.787184    
1  25 105 525.29     29.7302     0.983554    
1  25 106 338.633    105.467     0.976999    
1  25 107 81.3448    144.739     0.79093     
1  25 108 397.357    182.292     0.986936    
1  25 109 480.505    136.285     0.984467    
1  25 110 165.151    281.139     0.866526    
1  25 111 71.2657    108.523     0.771802    
1  25 112 340.046    126.4       0.973699    
1  25 113 175.709    30.9938     0.932212    
1  25 114 227.823    169.361     0.95955     
1  25 115 153.281    180.008     0.926254    
1  25 116 71.2831    307.591     0.84473     
1  25 117 86.0599    96.7202     0.799194    
1  25 118 127.185    306.213     0.842232    
1  25 119 83.699     251.29      0.885076    
1  25 120 51.5981    65.4215     0.650005    
1  25 121 54.7101    288.07      0.337054    
1  25 122 86.3604    266.641     0.710786    
1  25 123 25.7796    146.648     0.342884    
1  25 124 198.067    71.1028     0.826924    
1  25 125 38.1604    294.249     0.426016    
1  25 126 46.093     183.724     0.62864     
1  25 127 32.136     44.3538     0.473221    
1  25 128 67.8422    157.233     0.66783     
1  25 129 91.3645    295.196     0.6889      
1  25 130 62.9396    182.629     0.752582    
1  25 131 54.3694    94.4676     0.599041    
1  25 132 25.9359    337.618     0.338611    
1  25 133 31.4007    18.0941     0.38        
1  27 0   900.832    2.348e-05   0.999979    
1  27 1   190.844    258.101     0.416871    
1  27 2   738.256    180.46      0.933753    
1  27 3   1217.12    323.807     0.971535    
1  27 4   713.692    258.798     0.938288    
1  27 5   1207.19    9.54264     0.970377    
1  27 6   1463.46    301.104     0.979043    
1  27 7   298.719    238.852     0.899701    
1  27 8   887.966    234.108     0.958759    
1  27 9   2173.01    56.4584     0.990541    
1  27 10  1019.16    205.634     0.958632    
1  27 11  1861       240.118     0.989463    
1  27 12  1684.26    342.205     0.97866     
1  27 13  1705.86    119.718     0.985664    
1  27 14  908.488    125.416     0.983842    
1  27 15  345.983    132.508     0.66958     
1  27 16  1380.76    106.876     0.969459    
1  27 17  378.837    119.602     0.933969    
1  27 18  1690.01    232.116     0.986203    
1  27 19  314.268    295.726     0.942956    
1  27 20  400.912    258.473     0.942105    
1  27 21  1783.91    278.649     0.988829    
1  27 22  253.866    84.167      0.831775    
1  27 23  1350.34    36.8392     0.969438    
1  27 24  270.737    152.762     0.914067    
1  27 25  373.497    70.8551     0.624694    
1  27 26  1033.42    355.356     0.970995    
1  27 27  1324.84    10.9399     0.972757    
1  27 28  429.467    100.007     0.976427    
1  27 29  174.37     24.7556     0.850922    
1  27 30  2096.68    212.879     0.990601    
1  27 31  1621.32    352.309     0.992174    
1  27 32  760.704    246.151     0.938392    
1  27 33  189.095    327.883     0.892381    
1  27 34  167.984    119.731     0.872591    
1  27 35  1176.22    106.979     0.986656    
1  27 36  84.0844    188.722     0.305586    
1  27 37  819.729    43.7521     0.984133    
1  27 38  39.3756    6.9193      0.824006    
1  27 39  292.354    70.7252     0.657534    
1  27 40  518.777    279.065     0.972419    
1  27 41  924.794    144.169     0.974802    
1  27 42  1099.39    25.1536     0.984473    
1  27 43  91.4305    37.4737     0.808487    
1  27 44  1022.54    64.585      0.977704    
1  27 45  136.536    239.164     0.34603     
1  27 46  119.949    139.579     0.779285    
1  27 47  1445.46    192.05      0.979148    
1  27 48  764.673    26.9468     0.980076    
1  27 49  916.746    281.016     0.97077     
1  27 50  148.233    214.424     0.396748    
1  27 51  295.668    257.729     0.890217    
1  27 52  169.586    9.89237     0.859218    
1  27 53  1035.89    283.121     0.986601    
1  27 54  768.021    358.067     0.974823    
1  27 55  575.08     78.8228     0.981844    
1  27 56  799.997    8.12333     0.982023    
1  27 57  47.8382    249.387     0.905588    
1  27 58  1337.38    300.935     0.993965    
1  27 59  92.7321    151.304     0.641301    
1  27 60  415.44     346.013     0.966447    
1  27 61  7.92276    18.2619     0.136823    
1  27 62  74.0805    149.381     0.711522    
1  27 63  153.897    251.092     0.933623    
1  27 64  485.088    219.042     0.963678    
1  27 65  210.096    134.335     0.823428    
1  27 66  841.537    41.4175     0.988471    
1  27 67  227.436    124.781     0.813001    
1  27 68  584.782    283.965     0.972923    
1  27 69  469.341    128.126     0.972865    
1  27 70  35.0002    358.693     0.186111    
1  27 71  240.754    162.615     0.963281    
1  27 72  141.99     145.405     0.936402    
1  27 73  578.18     224.381     0.970946    
1  27 74  503.442    238.092     0.917412    
1  27 75  130.352    185.902     0.957581    
1  27 76  1030.01    211.996     0.992865    
1  27 77  59.083     84.4526     0.452919    
1  27 78  283.305    2.04826     0.956369    
1  27 79  249.591    350.976     0.940304    
1  27 80  64.155     168.702     0.7902      
1  27 81  416.605    315.114     0.983198    
1  27 82  77.8966    268.763     0.649116    
1  27 83  70.4198    235.104     0.900102    
1  27 84  248.027    68.137      0.942358    
1  27 85  217.917    344.578     0.933581    
1  27 86  377.938    329.353     0.964687    
1  27 87  58.8758    135.441     0.809219    
1  27 88  565.279    132.875     0.986411    
1  27 89  228.39     111.553     0.904148    
1  27 90  95.4357    258.306     0.860924    
1  27 91  18.8014    26.1017     0.806325    
1  27 92  675.852    160.707     0.992473    
1  27 93  142.119    315.885     0.968772    
1  27 94  92.8721    205.479     0.899924    
1  27 95  204.842    210.573     0.952002    
1  27 96  50.9434    156.027     0.783862    
1  27 97  170.109    335.717     0.928457    
1  27 98  338.546    156.123     0.958514    
1  27 99  311.066    284.906     0.967406    
1  27 100 146.18     219.206     0.929841    
1  27 101 361.458    91.1381     0.978193    
1  27 102 19.2516    345.7       0.847722    
1  27 103 382.78     185.727     0.969578    
1  27 104 55.8966    316.167     0.85666     
1  27 105 18.8311    186.601     0.904646    
1  27 106 122.728    82.0836     0.946476    
1  27 107 27.0239    335.605     0.873113    
1  27 108 364.378    189.58      0.97985     
1  27 109 44.7992    116.922     0.476472    
1  27 110 166.265    145.532     0.958556    
1  27 111 95.339     184.219     0.874168    
1  27 112 223.942    115.282     0.943418    
1  27 113 114.741    15.8405     0.799076    
1  27 114 109.558    241.608     0.791472    
1  27 115 144.479    142.313     0.875547    
1  27 116 40.587     312.311     0.857168    
1  27 117 13.3529    116.358     0.216344    
1  27 118 131.509    340.644     0.785196    
1  27 119 83.2952    352.883     0.804537    
1  27 120 36.7728    240.476     0.598148    
1  27 121 35.0209    189.294     0.336134    
1  27 122 253.552    277.385     0.916825    
1  27 123 95.4787    2.81172     0.880147    
1  27 124 65.7707    140.337     0.619679    
1  27 125 42.7063    66.0218     0.331078    
1  27 126 17.813     272.897     0.47023     
1  27 127 25.8071    138.689     0.432774    
1  27 128 53.2649    221.602     0.543148    
1  27 129 30.4959    65.9232     0.444255    
1  27 130 18.1019    299.914     0.39429     
1  29 0   1906.69    2.1521e-05  1           
1  29 1   371.174    79.4236     0.95607     
1  29 2   129.834    232.385     0.781715    
1  29 3   217.53     141.269     0.410887    
1  29 4   1430.35    174.85      0.982041    
1  29 5   1990.68    220.72      0.987369    
1  29 6   1453.94    59.8845     0.991105    
1  29 7   523.582    242.383     0.953772    
1  29 8   1101.66    242.472     0.981153    
1  29 9   250.575    271.016     0.716527    
1  29 10  2289.94    50.2518     0.995455    
1  29 11  941.012    181.766     0.971672    
1  29 12  1364.74    254.163     0.971691    
1  29 13  475.161    359.172     0.938147    
1  29 14  2015.74    68.0624     0.993058    
1  29 15  1253.37    78.7736     0.981096    
1  29 16  1514.35    335.831     0.990823    
1  29 17  1180.47    244.632     0.988584    
1  29 18  94.8304    321.822     0.352568    
1  29 19  627.758    222.017     0.93987     
1  29 20  942.028    159.418     0.977032    
1  29 21  1603       193.324     0.987182    
1  29 22  46.3675    106.267     0.612382    
1  29 23  555.791    57.6625     0.972028    
1  29 24  160.354    320.663     0.511949    
1  29 25  1359.3     180.862     0.98995     
1  29 26  980.82     231.495     0.959431    
1  29 27  264.451    275.271     0.950016    
1  29 28  309.871    299.154     0.966051    
1  29 29  671.327    278.784     0.97574     
1  29 30  7.87117    36.5226     0.149825    
1  29 31  786.214    342.607     0.972744    
1  29 32  211.41     314.448     0.871018    
1  29 33  332.736    151.027     0.853031    
1  29 34  726.38     247.796     0.891782    
1  29 35  416.432    66.3354     0.935579    
1  29 36  1095.26    73.3335     0.981082    
1  29 37  87.3412    305.653     0.917261    
1  29 38  707.748    266.104     0.957391    
1  29 39  983.828    35.6988     0.980799    
1  29 40  1150.7     121.07      0.982565    
1  29 41  332.798    265.042     0.897004    
1  29 42  427.215    180.677     0.97738     
1  29 43  708.671    147.643     0.955152    
1  29 44  377.235    212.634     0.969048    
1  29 45  381.323    35.5817     0.970861    
1  29 46  578.62     177.663     0.979571    
1  29 47  753.507    23.4985     0.986617    
1  29 48  10.816     176.606     0.76963     
1  29 49  195.421    337.512     0.891141    
1  29 50  591.969    245.125     0.913736    
1  29 51  687.301    95.6207     0.977626    
1  29 52  765.893    11.7423     0.987198    
1  29 53  495.504    139.53      0.971497    
1  29 54  323.407    201.306     0.974647    
1  29 55  255.2      117.3       0.841738    
1  29 56  351.066    112.484     0.807833    
1  29 57  180.099    24.6729     0.933911    
1  29 58  154.515    121.806     0.90106     
1  29 59  208.501    200.788     0.812313    
1  29 60  135.42     95.5402     0.657739    
1  29 61  455.004    187.311     0.966759    
1  29 62  494.274    154.383     0.968606    
1  29 63  735.281    115.706     0.989699    
1  29 64  252.811    331.09      0.949475    
1  29 65  212.068    256.829     0.974706    
1  29 66  357.635    149.249     0.912419    
1  29 67  429.516    73.8894     0.974364    
1  29 68  243.141    64.1687     0.888303    
1  29 69  15.9907    275.857     0.926231    
1  29 70  467.849    306.281     0.958113    
1  29 71  346.265    199.243     0.95208     
1  29 72  276.708    351.37      0.919371    
1  29 73  51.6546    24.5432     0.751265    
1  29 74  291.798    265.652     0.946197    
1  29 75  3.78348    315.359     0.0829765   
1  29 76  26.1381    305.045     0.636961    
1  29 77  4.41628    45.4085     0.0755297   
1  29 78  130.071    60.224      0.931697    
1  29 79  209.905    23.8976     0.921427    
1  29 80  700.247    141.323     0.994103    
1  29 81  4.74101    215.671     0.266104    
1  29 82  428.614    310.258     0.975822    
1  29 83  113.2      148.296     0.936467    
1  29 84  303.03     350.942     0.963133    
1  29 85  334.18     36.6864     0.973367    
1  29 86  453.448    325.918     0.98381     
1  29 87  55.3269    347.399     0.763721    
1  29 88  122.718    119.732     0.955649    
1  29 89  35.1024    137.299     0.70246     
1  29 90  99.7342    73.1096     0.794297    
1  29 91  199.843    89.378      0.958555    
1  29 92  126.673    127.067     0.947801    
1  29 93  322.859    119.416     0.971729    
1  29 94  169.127    75.0958     0.771695    
1  29 95  127.124    271.505     0.890361    
1  29 96  163.467    215.08      0.905664    
1  29 97  71.412     7.96079     0.856112    
1  29 98  90.2154    13.729      0.845333    
1  29 99  12.9411    20.1799     0.440115    
1  29 100 273.063    268.972     0.968245    
1  29 101 64.2626    4.40319     0.897058    
1  29 102 193.18     129.156     0.930502    
1  29 103 282.235    343.123     0.979505    
1  29 104 140.562    218.287     0.949353    
1  29 105 116.426    134.877     0.654566    
1  29 106 51.1575    226.563     0.84332     
1  29 107 401.412    3.17702     0.982746    
1  29 108 94.9077    311.764     0.853839    
1  29 109 206.121    110.141     0.922515    
1  29 110 15.1007    122.153     0.163001    
1  29 111 42.7199    203.064     0.556278    
1  29 112 73.5449    203.857     0.827442    
1  29 113 260.045    26.16       0.950217    
1  29 114 67.0785    141.492     0.645371    
1  29 115 41.8011    345.746     0.568066    
1  29 116 11.8178    158.09      0.35759     
1  29 117 66.5106    106.98      0.688384    
1  29 118 258.575    184.681     0.949494    
1  29 119 37.1695    311.244     0.539592    
1  29 120 41.8591    79.2701     0.447958    
1  29 121 121.233    159.299     0.875999    
1  29 122 104.104    230.001     0.722406    
1  29 123 46.4093    239.663     0.710775    
1  29 124 10.3846    181.22      0.519322    
1  29 125 33.5306    186.671     0.582843    
1  29 126 9.76405    277.677     0.233757    
1  31 0   1660.21    7.28985e-05 1           
1  31 1   224.612    34.6728     0.927506    
1  31 2   1034.32    57.0328     0.976482    
1  31 3   983.483    147.347     0.974925    
1  31 4   773.038    147.029     0.976699    
1  31 5   1185.9     109.367     0.991283    
1  31 6   1110.22    39.8334     0.97852     
1  31 7   1528.55    107.782     0.986737    
1  31 8   851.222    234.762     0.986154    
1  31 9   1077.76    7.9826      0.977426    
1  31 10  922.012    70.7196     0.982355    
1  31 11  3.32531    100.877     0.141393    
1  31 12  2085.18    232.2       0.996278    
1  31 13  1015.84    321.611     0.981097    
1  31 14  1112.58    35.1601     0.985909    
1  31 15  692.21     278.562     0.935541    
1  31 16  342.361    254.415     0.900154    
1  31 17  187.359    65.3481     0.707334    
1  31 18  961.203    73.9612     0.971911    
1  31 19  1323.58    334.636     0.987357    
1  31 20  726.27     192.182     0.984414    
1  31 21  42.347     184.205     0.403004    
1  31 22  129.167    343.525     0.722032    
1  31 23  43.7892    75.4418     0.23422     
1  31 24  858.489    63.6706     0.963553    
1  31 25  1369.72    176.845     0.981489    
1  31 26  32.1863    332.686     0.558439    
1  31 27  943.261    309.491     0.978768    
1  31 28  113.396    83.6635     0.626198    
1  31 29  1181.91    241.807     0.98551     
1  31 30  330.152    259.455     0.97393     
1  31 31  880.67     123.491     0.965602    
1  31 32  1219.41    3.55567     0.990728    
1  31 33  531.629    351.617     0.959891    
1  31 34  711.323    198.35      0.962252    
1  31 35  816.711    268.736     0.977739    
1  31 36  392.929    156.99      0.821062    
1  31 37  1209.53    48.6607     0.987338    
1  31 38  1131.68    274.059     0.989737    
1  31 39  51.9336    50.2463     0.907073    
1  31 40  1071.85    177.56      0.987412    
1  31 41  470.347    99.1302     0.911955    
1  31 42  255.494    27.742      0.967056    
1  31 43  421.648    343.299     0.969563    
1  31 44  1269.63    3.14818     0.992328    
1  31 45  13.6395    79.6476     0.0783376   
1  31 46  473.257    13.4604     0.963549    
1  31 47  298.604    306.53      0.898939    
1  31 48  144.597    305.1       0.913445    
1  31 49  792.856    321.404     0.984013    
1  31 50  563.923    219.401     0.950331    
1  31 51  91.0996    96.9921     0.690403    
1  31 52  321.684    257.476     0.960016    
1  31 53  637.447    133.78      0.978655    
1  31 54  264.224    63.3707     0.940958    
1  31 55  753.861    0.557185    0.984241    
1  31 56  187.576    100.529     0.863782    
1  31 57  1.06552    131.004     0.74836     
1  31 58  290.521    109.506     0.971589    
1  31 59  74.5821    181.188     0.864828    
1  31 60  224.119    29.3502     0.861703    
1  31 61  312.79     329.163     0.960414    
1  31 62  41.23      94.508      0.463925    
1  31 63  243.696    137.024     0.962813    
1  31 64  212.216    97.5075     0.907798    
1  31 65  333.622    300.609     0.943242    
1  31 66  280.271    122.543     0.932384    
1  31 67  178.474    169.687     0.932261    
1  31 68  229.289    328.873     0.944839    
1  31 69  158.441    232.664     0.942752    
1  31 70  214.757    128.246     0.975463    
1  31 71  178.525    70.1631     0.938236    
1  31 72  405.215    8.48088     0.98505     
1  31 73  822.928    330.221     0.99556     
1  31 74  246.525    154.85      0.959158    
1  31 75  322.345    110.208     0.945765    
1  31 76  943.286    328.294     0.99482     
1  31 77  142.74     229.358     0.591967    
1  31 78  214.68     53.9298     0.757319    
1  31 79  507.021    313.975     0.981786    
1  31 80  256.631    295.052     0.981344    
1  31 81  280.701    303.382     0.985946    
1  31 82  106.022    172.989     0.598141    
1  31 83  174.701    315.426     0.666446    
1  31 84  125.374    272.2       0.837379    
1  31 85  363.548    198.319     0.969028    
1  31 86  652.726    109.888     0.987029    
1  31 87  222.44     318.702     0.918092    
1  31 88  193.491    140.941     0.947064    
1  31 89  151.041    111.009     0.909939    
1  31 90  165.125    135.389     0.908894    
1  31 91  101.859    38.9112     0.863543    
1  31 92  21.1521    314.92      0.915585    
1  31 93  389.856    226.284     0.990613    
1  31 94  6.20201    297.979     0.591266    
1  31 95  244.758    82.5721     0.946022    
1  31 96  601.892    180.058     0.992366    
1  31 97  329.773    204.481     0.986313    
1  31 98  74.697     211.711     0.424525    
1  31 99  342.793    83.0438     0.984192    
1  31 100 36.3179    137.664     0.59068     
1  31 101 119.586    234.951     0.924004    
1  31 102 37.9822    181.104     0.643533    
1  31 103 107.971    227.313     0.541444    
1  31 104 110.137    338.921     0.900143    
1  31 105 108.595    26.1662     0.920086    
1  31 106 157.452    96.931      0.791151    
1  31 107 55.9699    346.596     0.673148    
1  31 108 64.4754    259.715     0.784211    
1  31 109 46.1618    274.236     0.657913    
1  31 110 126.085    272.445     0.936804    
1  31 111 28.3565    18.9575     0.632718    
1  31 112 73.1391    287.107     0.716636    
1  31 113 152.307    334.206     0.933474    
1  31 114 105.271    220.644     0.790734    
1  31 115 138.43     318.828     0.759933    
1  31 116 30.9343    241.106     0.388182    
1  31 117 158.833    353.58      0.899494    
1  31 118 83.5258    207.803     0.84148     
1  31 119 19.4218    2.25683     0.423675    
1  31 120 52.5015    313.119     0.593984    
1  31 121 53.2876    39.7089     0.77913     
1  31 122 15.1082    159.557     0.373098    
1  33 0   1492.78    180         1           
1  33 1   502.298    302.839     0.937302    
1  33 2   391.741    162.595     0.973624    
1  33 3   168.479    178.191     0.929173    
1  33 4   848.466    321.438     0.979       
1  33 5   1321.47    288.913     0.98838     
1  33 6   431.936    145.433     0.928218    
1  33 7   8.51702    28.8744     0.457648    
1  33 8   35.7483    71.6717     0.262011    
1  33 9   82.2833    257.786     0.562682    
1  33 10  1048.68    146.76      0.969691    
1  33 11  1964.55    81.0713     0.996041    
1  33 12  159.102    308.111     0.626717    
1  33 13  58.7816    275.469     0.491863    
1  33 14  54.006     5.60977     0.191493    
1  33 15  553.755    287.862     0.924108    
1  33 16  552.631    146.719     0.981323    
1  33 17  295.787    117.469     0.920296    
1  33 18  323.589    4.77475     0.914034    
1  33 19  1116.68    97.9134     0.98431     
1  33 20  505.484    199.785     0.981249    
1  33 21  322.518    102.765     0.901298    
1  33 22  347.74     334.297     0.950062    
1  33 23  583.85     219.33      0.947731    
1  33 24  17.9138    179.26      0.801746    
1  33 25  486.053    4.03227     0.963078    
1  33 26  511.197    204.608     0.916986    
1  33 27  434.321    128.843     0.958644    
1  33 28  687.25     38.3065     0.980342    
1  33 29  100.766    287.533     0.70106     
1  33 30  435.816    183.322     0.951513    
1  33 31  917.768    190.437     0.981591    
1  33 32  866.789    78.0354     0.982679    
1  33 33  601.863    176.581     0.980753    
1  33 34  250.965    67.837      0.94331     
1  33 35  497.81     220.69      0.961977    
1  33 36  1170.58    115.822     0.988083    
1  33 37  1096.83    170.192     0.991081    
1  33 38  508.641    114.258     0.965815    
1  33 39  388.105    255.989     0.93514     
1  33 40  894.641    41.398      0.987551    
1  33 41  51.1711    39.2314     0.352675    
1  33 42  403.043    199.127     0.928237    
1  33 43  206.6      110.529     0.943874    
1  33 44  698.96     352.857     0.964473    
1  33 45  57.486     323.7       0.52138     
1  33 46  190.531    10.523      0.867581    
1  33 47  479.509    204.988     0.919207    
1  33 48  496.528    114.145     0.980437    
1  33 49  17.0361    196.363     0.731932    
1  33 50  419.217    86.0358     0.95823     
1  33 51  75.1626    203.68      0.535106    
1  33 52  63.0744    357.822     0.646345    
1  33 53  42.3763    359.61      0.654983    
1  33 54  152.358    170.394     0.871484    
1  33 55  573.726    292.949     0.982977    
1  33 56  303.401    264.052     0.941908    
1  33 57  457.945    337.605     0.97631     
1  33 58  135.694    332.855     0.930753    
1  33 59  446.748    95.5233     0.96468     
1  33 60  5.42003    267.97      0.781209    
1  33 61  226.301    145.202     0.886161    
1  33 62  39.9468    169.507     0.773235    
1  33 63  204.248    118.233     0.952137    
1  33 64  479.357    147.049     0.983389    
1  33 65  115.15     328.411     0.830311    
1  33 66  516.069    185.496     0.981604    
1  33 67  876.032    161.112     0.992967    
1  33 68  15.0583    99.6516     0.729796    
1  33 69  128.974    6.52515     0.880153    
1  33 70  123.147    115.172     0.969715    
1  33 71  93.6349    237.358     0.892117    
1  33 72  258.68     330.491     0.905481    
1  33 73  80.1722    123.784     0.562478    
1  33 74  347.031    357.396     0.974778    
1  33 75  150.009    250.961     0.919656    
1  33 76  100.967    257.458     0.858173    
1  33 77  335.487    346.535     0.983223    
1  33 78  27.3761    272.381     0.820441    
1  33 79  253.228    16.6045     0.942373    
1  33 80  262.506    125.826     0.964845    
1  33 81  482.61     30.5373     0.981699    
1  33 82  604.717    227.244     0.988771    
1  33 83  316.704    126.844     0.970967    
1  33 84  192.079    10.8665     0.949542    
1  33 85  78.1232    190.119     0.781453    
1  33 86  357.437    163.122     0.983227    
1  33 87  177.194    339.863     0.933866    
1  33 88  8.68378    290.009     0.915301    
1  33 89  114.688    87.3125     0.894742    
1  33 90  187.374    250.483     0.816605    
1  33 91  27.9975    94.0501     0.53227     
1  33 92  109.03     308.299     0.952647    
1  33 93  108.827    23.0537     0.944927    
1  33 94  3.57742    233.217     0.275249    
1  33 95  295.171    356.135     0.982469    
1  33 96  177.652    9.85204     0.963821    
1  33 97  90.0053    18.9189     0.595623    
1  33 98  49.5826    293.151     0.560386    
1  33 99  46.5079    146.882     0.807753    
1  33 100 30.2797    225.605     0.635445    
1  33 101 293.679    296.36      0.98149     
1  33 102 103.648    28.1762     0.564661    
1  33 103 39.3643    93.9012     0.774976    
1  33 104 91.4813    266.219     0.814731    
1  33 105 1.90549    54.6202     0.878685    
1  33 106 39.0543    97.8437     0.764786    
1  33 107 56.4392    131.585     0.770797    
1  33 108 1.29077    190.344     0.728609    
1  33 109 370.857    340.12      0.968501    
1  33 110 82.3613    244.556     0.814476    
1  33 111 33.9851    55.1889     0.379088    
1  33 112 3.09019    326.624     0.449872    
1  33 113 70.1081    331.684     0.656244    
1  33 114 18.9329    358.117     0.598317    
1  33 115 36.3266    179.184     0.535821    
1  33 116 61.3167    82.9663     0.492159    
1  33 117 119.362    3.90437     0.781281    
1  33 118 7.97433    55.4345     0.262725    
1  35 0   0.695189   0.00138141  0.0719982   
1  35 1   395.95     255.064     0.967498    
1  35 2   291.197    166.664     0.582439    
1  35 3   456.818    247.796     0.977189    
1  35 4   105.874    167.202     0.64676     
1  35 5   9.03983    296.352     0.113219    
1  35 6   488.419    166.443     0.962813    
1  35 7   82.8425    27.3762     0.862574    
1  35 8   48.9254    285.197     0.304339    
1  35 9   40.2186    240.576     0.54693     
1  35 10  235.632    273.361     0.966528    
1  35 11  287.993    203.064     0.910798    
1  35 12  329.306    222.317     0.923475    
1  35 13  500.868    128.276     0.935113    
1  35 14  209.664    188.267     0.916046    
1  35 15  119.005    33.3753     0.876884    
1  35 16  230.292    159.916     0.938631    
1  35 17  710.397    144.341     0.979881    
1  35 18  359.363    270.313     0.953421    
1  35 19  331.431    348.367     0.849416    
1  35 20  627.963    41.9977     0.977917    
1  35 21  514.703    187.901     0.961932    
1  35 22  610.956    125.97      0.958802    
1  35 23  411.665    206.499     0.931848    
1  35 24  5.74016    138.367     0.620872    
1  35 25  383.406    101.919     0.969707    
1  35 26  122.618    229.957     0.903761    
1  35 27  56.787     219.611     0.723966    
1  35 28  5.93136    68.0014     0.640552    
1  35 29  581.543    18.9756     0.97744     
1  35 30  244.436    266.143     0.97875     
1  35 31  178.415    310.618     0.94271     
1  35 32  1277.75    278.357     0.994571    
1  35 33  745.743    288.528     0.969234    
1  35 34  1.29486    105.08      0.110034    
1  35 35  609.996    354.505     0.972826    
1  35 36  1315.11    296.932     0.994253    
1  35 37  29.3611    249.314     0.902659    
1  35 38  227.072    2.87539     0.969764    
1  35 39  183.539    83.3206     0.847227    
1  35 40  98.9628    99.3691     0.571718    
1  35 41  617.317    267.596     0.971157    
1  35 42  281.137    264.277     0.923475    
1  35 43  513.903    4.72873     0.952799    
1  35 44  326.224    120.959     0.966256    
1  35 45  135.602    268.606     0.955337    
1  35 46  589.867    220.782     0.950332    
1  35 47  602.05     110.393     0.968643    
1  35 48  3.09418    331.761     0.521975    
1  35 49  83.8933    267.677     0.883789    
1  35 50  443.006    206.948     0.966172    
1  35 51  108.213    257.284     0.79876     
1  35 52  369.632    338.647     0.979827    
1  35 53  250.805    287.514     0.930321    
1  35 54  131.738    242.536     0.838278    
1  35 55  83.0625    13.2765     0.927206    
1  35 56  166.548    302.559     0.863995    
1  35 57  20.653     231.474     0.212851    
1  35 58  677.154    161.064     0.990322    
1  35 59  261.419    341.645     0.826393    
1  35 60  322.932    270.006     0.928383    
1  35 61  186.995    128.825     0.92061     
1  35 62  371.367    263.205     0.967234    
1  35 63  273.057    327.028     0.948873    
1  35 64  164.122    164.732     0.953954    
1  35 65  128.172    345.65      0.689154    
1  35 66  1.70609    94.4543     0.508254    
1  35 67  22.1894    154.101     0.800232    
1  35 68  558.182    80.3659     0.982659    
1  35 69  318.565    357.977     0.965577    
1  35 70  197.754    47.5959     0.962356    
1  35 71  29.2323    218.048     0.813045    
1  35 72  25.4799    359.961     0.555416    
1  35 73  70.2178    54.0917     0.804482    
1  35 74  5.23154    318.023     0.899137    
1  35 75  24.1751    229.581     0.908627    
1  35 76  167.723    226.444     0.890211    
1  35 77  143.244    194.777     0.927307    
1  35 78  558.051    12.3449     0.992555    
1  35 79  13.2854    239.77      0.69565     
1  35 80  186.418    260.941     0.940897    
1  35 81  257.777    17.4914     0.977689    
1  35 82  406.687    334.594     0.982481    
1  35 83  512.049    194.14      0.98921     
1  35 84  6.68828    37.2171     0.705952    
1  35 85  285.232    329.514     0.974735    
1  35 86  23.5153    189.138     0.521996    
1  35 87  577.209    143.334     0.991927    
1  35 88  100.075    323.397     0.824366    
1  35 89  524.289    311.724     0.987971    
1  35 90  170.674    357.932     0.959221    
1  35 91  361.508    86.7939     0.983638    
1  35 92  53.2889    344.081     0.512387    
1  35 93  319.339    302.517     0.983392    
1  35 94  24.1956    90.2557     0.38049     
1  35 95  100.848    143.609     0.910109    
1  35 96  167.405    283.633     0.860989    
1  35 97  90.7631    63.0054     0.66085     
1  35 98  114.496    292.837     0.720396    
1  35 99  41.9427    79.9885     0.490992    
1  35 100 19.3157    90.1214     0.74681     
1  35 101 58.4967    28.6469     0.513557    
1  35 102 44.282     163.466     0.635819    
1  35 103 10.8296    1.56188     0.24295     
1  35 104 52.4017    78.3056     0.646973    
1  35 105 45.9336    117.741     0.529712    
1  35 106 34.223     249.848     0.718757    
1  35 107 185.52     334.297     0.93115     
1  35 108 24.4433    329.629     0.350058    
1  35 109 39.5247    346.435     0.635611    
1  35 110 63.3262    331.309     0.648749    
1  35 111 8.4509     159.11      0.17457     
1  35 112 20.636     338.467     0.325371    
1  35 113 23.9065    216.611     0.401967    
1  37 0   4.64449    180.001     0.0455294   
1  37 1   706.866    211.118     0.989805    
1  37 2   494.604    323.331     0.976181    
1  37 3   251.265    74.0838     0.927074    
1  37 4   330.672    11.4871     0.968473    
1  37 5   887.002    223.614     0.991286    
1  37 6   680.695    21.519      0.980177    
1  37 7   286.707    17.6304     0.803031    
1  37 8   472.883    32.9741     0.975373    
1  37 9   44.7789    262.602     0.889376    
1  37 10  240.059    312.141     0.924455    
1  37 11  608.381    21.7315     0.977552    
1  37 12  604.197    347.534     0.959968    
1  37 13  412.234    215.659     0.919364    
1  37 14  273.713    6.89631     0.909553    
1  37 15  125.407    168.598     0.80066     
1  37 16  501.753    30.0778     0.982072    
1  37 17  482.474    123.334     0.972341    
1  37 18  713.635    250.137     0.988907    
1  37 19  817.884    171.291     0.99014     
1  37 20  451.589    133.37      0.985426    
1  37 21  46.9592    135.886     0.406508    
1  37 22  210.355    165.407     0.921607    
1  37 23  310.222    132.917     0.954726    
1  37 24  94.3957    30.0542     0.927392    
1  37 25  576.531    129.632     0.979616    
1  37 26  461.099    199.989     0.87567     
1  37 27  594.77     249.709     0.972667    
1  37 28  12.9159    51.9608     0.352104    
1  37 29  126.552    48.4717     0.78415     
1  37 30  60.5763    178.479     0.879876    
1  37 31  436.109    330.331     0.965754    
1  37 32  229.142    57.2532     0.77624     
1  37 33  318.755    236.869     0.963482    
1  37 34  15.5571    335.276     0.939434    
1  37 35  622.284    52.1593     0.98724     
1  37 36  13.5797    196.985     0.655819    
1  37 37  251.765    214.413     0.930516    
1  37 38  380.646    248.414     0.960861    
1  37 39  101.897    102.683     0.883803    
1  37 40  412.397    229.047     0.925559    
1  37 41  95.1087    163.527     0.904944    
1  37 42  742.171    113.19      0.992085    
1  37 43  211.125    59.0205     0.964978    
1  37 44  11.3989    238.388     0.740781    
1  37 45  55.1801    248.826     0.902366    
1  37 46  542.961    50.3056     0.974676    
1  37 47  60.8302    257.725     0.727013    
1  37 48  404.225    337.957     0.933379    
1  37 49  68.3683    337.448     0.604454    
1  37 50  5.06277    79.1422     0.530015    
1  37 51  319.256    113.175     0.900155    
1  37 52  138.494    75.7492     0.809857    
1  37 53  6.95839    26.9457     0.729251    
1  37 54  438.426    198.673     0.96048     
1  37 55  99.8303    120.941     0.907763    
1  37 56  42.8236    61.054      0.772241    
1  37 57  341.615    258.107     0.984561    
1  37 58  53.8728    8.85173     0.80816     
1  37 59  262.497    191.283     0.960429    
1  37 60  29.2957    144.179     0.784287    
1  37 61  268.77     43.4227     0.939452    
1  37 62  279.937    316.772     0.962254    
1  37 63  284.192    280.1       0.903193    
1  37 64  107.705    66.0689     0.826374    
1  37 65  193.579    157.972     0.935645    
1  37 66  142.864    70.5198     0.942488    
1  37 67  202.899    191.343     0.931129    
1  37 68  53.6527    338.46      0.456478    
1  37 69  948.294    131.071     0.99457     
1  37 70  141.261    81.2272     0.948891    
1  37 71  192.298    211.937     0.951462    
1  37 72  203.685    157.585     0.973481    
1  37 73  574.175    66.5909     0.979006    
1  37 74  61.7027    134.964     0.844862    
1  37 75  277.678    171.126     0.97649     
1  37 76  29.9234    66.4708     0.629277    
1  37 77  139.375    231.741     0.951273    
1  37 78  323.553    107.306     0.985069    
1  37 79  13.5125    324.552     0.813354    
1  37 80  17.4022    174.755     0.733228    
1  37 81  202.362    70.8933     0.916201    
1  37 82  473.87     47.8147     0.981986    
1  37 83  166.899    157.934     0.962144    
1  37 84  126.53     220.486     0.911726    
1  37 85  224.448    14.8376     0.957653    
1  37 86  106.457    48.2375     0.859017    
1  37 87  147.118    310.742     0.962218    
1  37 88  52.3848    143.283     0.844525    
1  37 89  26.717     197.329     0.841621    
1  37 90  300.246    304.234     0.9785      
1  37 91  40.6795    37.801      0.481336    
1  37 92  235.764    179.733     0.957133    
1  37 93  37.8876    193.032     0.847872    
1  37 94  242.648    358.011     0.929119    
1  37 95  83.7036    90.5505     0.815472    
1  37 96  126.596    140.334     0.922363    
1  37 97  0.809484   191.139     0.31301     
1  37 98  272.65     336.739     0.928476    
1  37 99  36.0934    2.21584     0.478341    
1  37 100 223.758    115.829     0.934852    
1  37 101 17.6834    310.934     0.196426    
1  37 102 64.7682    170.66      0.555203    
1  37 103 53.9624    240.766     0.609163    
1  37 104 165.976    313.762     0.924858    
1  37 105 65.0178    70.7275     0.650347    
1  37 106 43.9141    257.595     0.446948    
1  37 107 42.1589    289.373     0.716599    
1  37 108 31.0943    236.915     0.410107    
1  39 0   1279.87    2.69688e-06 1           
1  39 1   15.5688    302.241     0.638578    
1  39 2   311.724    312.763     0.956529    
1  39 3   290.941    269.137     0.954127    
1  39 4   285.282    335.782     0.896846    
1  39 5   66.6243    261.218     0.859161    
1  39 6   425.883    12.4731     0.964587    
1  39 7   147.483    37.0499     0.931428    
1  39 8   137.702    4.35255     0.852514    
1  39 9   1058.82    244.454     0.994315    
1  39 10  1.57387    206.123     0.591669    
1  39 11  156.053    137.713     0.716576    
1  39 12  190.662    73.9543     0.944673    
1  39 13  369.598    234.704     0.967747    
1  39 14  548.882    163.495     0.978606    
1  39 15  136.321    336.391     0.868611    
1  39 16  378.716    170.856     0.968283    
1  39 17  509.183    72.5367     0.989333    
1  39 18  690.978    2.03795     0.990971    
1  39 19  699.057    312.053     0.978821    
1  39 20  757.906    138.892     0.991962    
1  39 21  99.9232    352.623     0.65728     
1  39 22  43.6119    254.242     0.437517    
1  39 23  670.35     289.005     0.986511    
1  39 24  32.2373    87.168      0.239395    
1  39 25  211.821    127.714     0.962816    
1  39 26  70.5884    192.627     0.945407    
1  39 27  527.283    337.746     0.983298    
1  39 28  253.52     86.5515     0.979473    
1  39 29  216.271    94.9621     0.971117    
1  39 30  222.3      158.906     0.964987    
1  39 31  14.4689    286.806     0.381257    
1  39 32  544.846    83.3791     0.988511    
1  39 33  343.631    140.653     0.974511    
1  39 34  15.7126    245.818     0.437332    
1  39 35  356.294    238.41      0.954736    
1  39 36  56.2445    150.509     0.936118    
1  39 37  16.482     69.8359     0.553375    
1  39 38  52.915     28.9943     0.756933    
1  39 39  61.7731    101.156     0.399251    
1  39 40  402.905    31.6487     0.981906    
1  39 41  365.914    300.047     0.979116    
1  39 42  608.657    271.454     0.991276    
1  39 43  132.944    82.0127     0.927446    
1  39 44  409.441    350.677     0.983601    
1  39 45  288.83     259.403     0.971021    
1  39 46  296.007    297.137     0.968266    
1  39 47  83.7084    105.363     0.733336    
1  39 48  232.2      241.243     0.934355    
1  39 49  436.541    1.7945      0.981836    
1  39 50  40.1108    47.4823     0.738456    
1  39 51  32.7141    357.12      0.707623    
1  39 52  576.115    247.95      0.987262    
1  39 53  256.492    296.231     0.960363    
1  39 54  176.958    25.6351     0.901983    
1  39 55  68.9335    191.186     0.685901    
1  39 56  296.059    355.506     0.967442    
1  39 57  275.779    282.857     0.968529    
1  39 58  291.252    338.312     0.974748    
1  39 59  181.084    135.718     0.946758    
1  39 60  20.1199    227.023     0.822685    
1  39 61  122.567    204.971     0.932482    
1  39 62  247.457    58.4009     0.979804    
1  39 63  270.634    58.9186     0.967124    
1  39 64  201.673    159.679     0.960714    
1  39 65  2.05118    258.758     0.909491    
1  39 66  231.246    133.519     0.920186    
1  39 67  431.855    126.84      0.988338    
1  39 68  249.221    237.217     0.953946    
1  39 69  69.3915    347.326     0.698604    
1  39 70  411.359    78.6042     0.987125    
1  39 71  142.539    198.377     0.853427    
1  39 72  102.738    173.823     0.558077    
1  39 73  149.976    225.892     0.92859     
1  39 74  63.0968    202.365     0.71567     
1  39 75  309.374    178.008     0.96849     
1  39 76  168.442    168.273     0.924361    
1  39 77  60.0984    4.06954     0.824821    
1  39 78  12.4824    197.764     0.147453    
1  39 79  60.9741    42.251      0.866995    
1  39 80  165.727    230.754     0.928126    
1  39 81  139.391    151.969     0.943514    
1  39 82  138.011    304.418     0.945425    
1  39 83  92.9663    321.198     0.75515     
1  39 84  195.236    242.78      0.862192    
1  39 85  88.0186    287.048     0.692973    
1  39 86  103.098    180.368     0.795065    
1  39 87  190.578    274.072     0.899829    
1  39 88  28.1084    293.016     0.269947    
1  39 89  176.054    124.739     0.871975    
1  39 90  58.7436    263.243     0.764952    
1  39 91  174.985    353.494     0.95731     
1  39 92  41.2146    178.214     0.637649    
1  39 93  167.327    207.558     0.887925    
1  39 94  16.6198    298.929     0.663115    
1  39 95  68.8804    4.91714     0.846184    
1  39 96  41.4441    143.762     0.561501    
1  39 97  41.6912    168.201     0.608969    
1  39 98  35.9088    177.947     0.468308    
1  39 99  26.5328    213.687     0.427147    
1  39 100 34.4226    202.387     0.370016    
1  39 101 24.5515    88.8688     0.580386    
1  39 102 9.25942    316.579     0.501766    
1  41 0   762.673    180         1           
1  41 1   530.676    35.5469     0.984866    
1  41 2   396.284    69.7421     0.976804    
1  41 3   405.67     125.348     0.986435    
1  41 4   5.36453    113.398     0.382923    
1  41 5   87.6287    123.791     0.812267    
1  41 6   44.7738    248.89      0.926284    
1  41 7   678.732    9.95712     0.988343    
1  41 8   514.667    104.606     0.986674    
1  41 9   170.878    134.915     0.947141    
1  41 10  573.088    261.734     0.991757    
1  41 11  215.415    207.327     0.967459    
1  41 12  527.81     109.402     0.981267    
1  41 13  288.731    77.5975     0.975541    
1  41 14  613.958    338.155     0.988667    
1  41 15  208.599    221.133     0.959233    
1  41 16  490.409    211.791     0.984955    
1  41 17  107.705    218.3       0.968899    
1  41 18  322.2      181.354     0.92999     
1  41 19  676.999    345.292     0.988569    
1  41 20  223.413    80.7935     0.909887    
1  41 21  437.828    191.204     0.985421    
1  41 22  26.1659    220.236     0.722553    
1  41 23  279.519    75.1641     0.97493     
1  41 24  127.102    27.2262     0.937439    
1  41 25  318.214    248.377     0.974538    
1  41 26  89.5268    132.612     0.679714    
1  41 27  122.621    177.07      0.800504    
1  41 28  384.561    353.859     0.979458    
1  41 29  238.492    123.389     0.939465    
1  41 30  262.933    148.454     0.97031     
1  41 31  54.7475    240.336     0.784034    
1  41 32  123.28     269.598     0.660023    
1  41 33  423.802    74.4437     0.977057    
1  41 34  259.878    146.89      0.941675    
1  41 35  346.493    86.4892     0.983032    
1  41 36  97.3887    307.946     0.917639    
1  41 37  8.41614    122.236     0.151395    
1  41 38  540.717    334.454     0.98546     
1  41 39  188.1      299.482     0.875642    
1  41 40  653.368    216.169     0.989479    
1  41 41  316.021    83.791      0.961427    
1  41 42  9.43537    25.6939     0.759464    
1  41 43  294.049    199.876     0.909472    
1  41 44  2.39704    75.0626     0.465601    
1  41 45  150.293    89.7818     0.908296    
1  41 46  15.99      187.665     0.832444    
1  41 47  276.589    138.059     0.921918    
1  41 48  103.225    246.328     0.853679    
1  41 49  143.883    234.47      0.808168    
1  41 50  6.49254    51.3686     0.211471    
1  41 51  8.55274    3.25084     0.213521    
1  41 52  303.954    179.879     0.965993    
1  41 53  96.846     32.0772     0.877931    
1  41 54  55.731     323.665     0.744153    
1  41 55  72.2605    190.781     0.922595    
1  41 56  95.2196    214.18      0.695813    
1  41 57  79.8475    107.586     0.706018    
1  41 58  160.977    119.882     0.944658    
1  41 59  65.327     182.829     0.730672    
1  41 60  165.725    70.0922     0.679058    
1  41 61  60.3304    245.911     0.918838    
1  41 62  197.779    146.374     0.968742    
1  41 63  281.641    327.534     0.968148    
1  41 64  151.773    93.5464     0.948739    
1  41 65  125.027    223.129     0.852986    
1  41 66  278.507    280.192     0.952301    
1  41 67  83.4422    288.743     0.802945    
1  41 68  287.321    227.457     0.964045    
1  41 69  56.1406    276.052     0.612388    
1  41 70  76.1346    175.951     0.918228    
1  41 71  58.1637    323.296     0.708048    
1  41 72  183.101    145.618     0.959216    
1  41 73  124.661    332.565     0.95069     
1  41 74  73.017     23.2386     0.864027    
1  41 75  98.8968    107.78      0.721139    
1  41 76  59.8768    105.506     0.613722    
1  41 77  78.3319    138.396     0.853234    
1  41 78  56.8713    176.445     0.77202     
1  41 79  27.7434    38.0261     0.79065     
1  41 80  241.804    162.269     0.963956    
1  41 81  37.5696    285.34      0.411909    
1  41 82  279.444    167.319     0.94916     
1  41 83  101.535    82.0257     0.710449    
1  41 84  151.575    195.579     0.853957    
1  41 85  151.113    349.53      0.845373    
1  41 86  27.6751    166.891     0.26076     
1  41 87  32.7623    128.284     0.309829    
1  41 88  56.9217    51.7287     0.389574    
1  41 89  54.3364    324.557     0.535482    
1  41 90  9.61409    296.242     0.135009    
1  41 91  23.2627    265.594     0.298708    
1  41 92  73.7245    58.6697     0.824091    
1  41 93  30.6409    125.799     0.54544     
1  41 94  119.292    234.447     0.850325    
1  41 95  24.0572    347.709     0.404682    
1  41 96  104.204    152.265     0.78445     
1  43 0   1103.59    180         1           
1  43 1   321.658    231.231     0.979325    
1  43 2   256.941    280.882     0.926368    
1  43 3   383.402    37.0022     0.987086    
1  43 4   179.208    211.448     0.917523    
1  43 5   250.236    228.704     0.960291    
1  43 6   282.019    122.104     0.953305    
1  43 7   121.588    176.227     0.735077    
1  43 8   180.41     173.126     0.560626    
1  43 9   5.81891    46.7925     0.605958    
1  43 10  177.875    56.9034     0.928817    
1  43 11  30.6361    347.196     0.559149    
1  43 12  39.3533    126.893     0.640846    
1  43 13  190.65     51.888      0.900116    
1  43 14  286.738    180.339     0.983461    
1  43 15  187.16     109.183     0.966818    
1  43 16  530.15     42.0495     0.978717    
1  43 17  62.7276    280.54      0.742135    
1  43 18  304.008    193.983     0.977746    
1  43 19  529.247    251.967     0.989676    
1  43 20  224.446    59.0549     0.948353    
1  43 21  419.916    34.2105     0.983659    
1  43 22  231.183    230.622     0.936205    
1  43 23  360.361    249.585     0.947525    
1  43 24  88.9219    219.86      0.868682    
1  43 25  522.305    114.847     0.988837    
1  43 26  7.6117     116.406     0.150664    
1  43 27  238.185    152.095     0.934678    
1  43 28  366.117    191.754     0.962914    
1  43 29  29.4274    61.5893     0.253424    
1  43 30  25.5006    129.162     0.320763    
1  43 31  266.841    221.833     0.902246    
1  43 32  405.308    251.298     0.971397    
1  43 33  148.634    355.426     0.936577    
1  43 34  128.813    239.454     0.711506    
1  43 35  158.725    197.505     0.881779    
1  43 36  175.822    178.433     0.97011     
1  43 37  111.663    265.983     0.928961    
1  43 38  179.795    237.15      0.956294    
1  43 39  224.366    25.8807     0.959586    
1  43 40  54.726     105.781     0.653552    
1  43 41  563.519    288.886     0.990114    
1  43 42  86.3498    160.694     0.717141    
1  43 43  376.872    19.4665     0.967468    
1  43 44  61.3791    292.858     0.37414     
1  43 45  270.751    273.653     0.947458    
1  43 46  284.041    256.623     0.951606    
1  43 47  87.1354    54.7025     0.728822    
1  43 48  61.2167    99.8082     0.867655    
1  43 49  44.8915    274.223     0.834856    
1  43 50  71.129     38.2971     0.891918    
1  43 51  149.277    355.492     0.87511     
1  43 52  61.9642    191.281     0.874561    
1  43 53  197.891    107.981     0.907638    
1  43 54  131.763    31.4634     0.829732    
1  43 55  236.99     26.0587     0.932914    
1  43 56  49.1003    347.143     0.6785      
1  43 57  204.966    320.55      0.974265    
1  43 58  113.85     25.6296     0.810284    
1  43 59  366.058    16.9194     0.97537     
1  43 60  92.6978    347.653     0.726066    
1  43 61  42.1871    345.047     0.458139    
1  43 62  13.5788    13.0711     0.206587    
1  43 63  62.7549    55.0526     0.667451    
1  43 64  131.113    359.444     0.831794    
1  43 65  87.8481    163.091     0.802551    
1  43 66  88.9361    219.318     0.900167    
1  43 67  291.347    160.904     0.956657    
1  43 68  83.9321    39.2819     0.683603    
1  43 69  105.307    273.529     0.777943    
1  43 70  59.9519    114.871     0.864689    
1  43 71  50.1436    352.872     0.473233    
1  43 72  82.1217    92.8063     0.722439    
1  43 73  35.7783    83.1359     0.705417    
1  43 74  6.82377    231.536     0.0705541   
1  43 75  81.2782    194.317     0.795831    
1  43 76  94.7724    231.007     0.75599     
1  43 77  186.897    194.518     0.927658    
1  43 78  49.9087    357.601     0.445877    
1  43 79  41.8949    348.237     0.401451    
1  43 80  35.6664    25.3954     0.508021    
1  43 81  63.153     234.355     0.700211    
1  43 82  40.902     93.845      0.512063    
1  43 83  64.1501    101.87      0.626585    
1  43 84  23.7986    215.531     0.569783    
1  43 85  9.21885    43.1352     0.163314    
1  43 86  28.7809    290.33      0.657165    
1  43 87  47.3404    96.4267     0.622928    
1  43 88  17.5793    184.391     0.394544    
1  43 89  16.3158    56.5325     0.275881    
1  45 0   275.285    360         1           
1  45 1   27.269     169.801     0.808587    
1  45 2   350.691    187.148     0.979305    
1  45 3   187.958    87.456      0.941919    
1  45 4   51.3959    343.131     0.461951    
1  45 5   70.7496    322.074     0.904045    
1  45 6   327.875    126.332     0.983668    
1  45 7   387.122    31.6355     0.984041    
1  45 8   32.5123    189.616     0.549843    
1  45 9   317.061    209.374     0.962697    
1  45 10  19.0272    67.574      0.518828    
1  45 11  20.5752    134.693     0.216359    
1  45 12  104.781    134.015     0.818068    
1  45 13  49.0441    165.528     0.778991    
1  45 14  371.088    331.36      0.983111    
1  45 15  103.11     169.603     0.877816    
1  45 16  29.7281    71.258      0.508708    
1  45 17  53.86      12.2889     0.838425    
1  45 18  49.8069    202.147     0.73644     
1  45 19  12.0799    183.636     0.780581    
1  45 20  8.62972    293.393     0.352583    
1  45 21  485.651    136.977     0.981401    
1  45 22  34.8685    117.066     0.848173    
1  45 23  63.0698    3.04425     0.338111    
1  45 24  158.81     339.531     0.926905    
1  45 25  244.04     135.426     0.933822    
1  45 26  25.4699    77.0333     0.803267    
1  45 27  246.111    297.266     0.969826    
1  45 28  273.801    356.304     0.967422    
1  45 29  74.6822    143.285     0.808097    
1  45 30  36.7918    29.1226     0.398151    
1  45 31  245.877    166.45      0.977063    
1  45 32  87.3671    171.468     0.892595    
1  45 33  132.726    294.64      0.921583    
1  45 34  247.217    28.4099     0.952962    
1  45 35  121.586    153.209     0.806519    
1  45 36  49.6125    302.387     0.611485    
1  45 37  44.4039    91.871      0.346689    
1  45 38  174.926    284.703     0.921965    
1  45 39  379.356    158.291     0.971254    
1  45 40  59.5547    81.8838     0.824537    
1  45 41  135.7      110.428     0.927712    
1  45 42  62.4203    258.617     0.919942    
1  45 43  54.9443    271.436     0.622003    
1  45 44  56.0313    21.5436     0.80847     
1  45 45  122.766    177.106     0.868428    
1  45 46  43.0129    149.634     0.881125    
1  45 47  131.349    326.463     0.891612    
1  45 48  105.179    147.663     0.782843    
1  45 49  393.727    174.979     0.986826    
1  45 50  181.158    71.2115     0.879394    
1  45 51  112.185    45.9412     0.934338    
1  45 52  140.868    342.284     0.788394    
1  45 53  110.658    282.982     0.832659    
1  45 54  90.2846    4.63374     0.917783    
1  45 55  89.3883    4.38985     0.802062    
1  45 56  70.6549    106.624     0.844227    
1  45 57  74.613     165.955     0.82586     
1  45 58  123.061    216.471     0.869052    
1  45 59  144.205    168.153     0.916774    
1  45 60  248.469    141.512     0.928199    
1  45 61  117.979    76.8208     0.769573    
1  45 62  33.0402    207.05      0.564873    
1  45 63  151.599    206.638     0.821097    
1  45 64  97.5248    80.7831     0.666012    
1  45 65  86.7804    34.6668     0.764726    
1  45 66  32.7778    296.658     0.628554    
1  45 67  35.069     354.623     0.25816     
1  45 68  82.2429    312.324     0.688638    
1  45 69  63.7745    10.3897     0.716766    
1  45 70  219.133    253.636     0.911538    
1  45 71  43.6308    89.7096     0.641916    
1  45 72  99.8568    327.127     0.864464    
1  45 73  18.7903    33.7316     0.213057    
1  45 74  104.239    276.144     0.787601    
1  45 75  67.8452    333.484     0.644257    
1  45 76  33.4274    247.984     0.514284    
1  45 77  43.3985    224.084     0.521745    
1  45 78  28.7633    230.156     0.520075    
1  45 79  2.30882    58.4787     0.0673982   
1  45 80  49.0027    153.271     0.649029    
1  47 0   506.475    2.49216e-05 1           
1  47 1   57.6895    286.063     0.891391    
1  47 2   255.312    85.6202     0.912136    
1  47 3   187.03     255.368     0.939264    
1  47 4   357.118    357.947     0.969322    
1  47 5   104.428    337.682     0.807159    
1  47 6   90.0336    299.284     0.594       
1  47 7   64.4087    182.508     0.838078    
1  47 8   224.644    264.322     0.90231     
1  47 9   110.113    168.363     0.867632    
1  47 10  150.342    155.827     0.884771    
1  47 11  106.951    280.678     0.881185    
1  47 12  7.93192    126.012     0.802168    
1  47 13  121.747    67.2465     0.861832    
1  47 14  163.938    8.78773     0.951238    
1  47 15  80.205     297.408     0.925148    
1  47 16  131.554    162.271     0.914562    
1  47 17  208.513    335.845     0.957733    
1  47 18  249.109    342.994     0.965941    
1  47 19  62.0722    303.609     0.702127    
1  47 20  510.563    259.201     0.986624    
1  47 21  323.821    353.77      0.980494    
1  47 22  48.141     25.4721     0.922453    
1  47 23  250.968    72.0669     0.967851    
1  47 24  94.4749    219.685     0.829244    
1  47 25  470.755    318.442     0.989206    
1  47 26  164.227    114.194     0.962535    
1  47 27  62.1591    230.562     0.79499     
1  47 28  132.646    296.09      0.934942    
1  47 29  89.8419    296.659     0.929484    
1  47 30  70.7194    108.966     0.911969    
1  47 31  148.373    339.888     0.941809    
1  47 32  51.6691    5.87669     0.741031    
1  47 33  42.1256    347.599     0.769584    
1  47 34  215.979    51.3906     0.929926    
1  47 35  19.7534    278.925     0.222475    
1  47 36  129.544    218.087     0.730436    
1  47 37  241.378    353.293     0.942136    
1  47 38  148.344    51.0995     0.88143     
1  47 39  180.98     298.17      0.949938    
1  47 40  466.397    197.261     0.988356    
1  47 41  59.9051    23.804      0.948533    
1  47 42  213.91     96.4993     0.960702    
1  47 43  99.5106    135.218     0.772298    
1  47 44  203.458    261.635     0.912938    
1  47 45  159.862    53.894      0.937059    
1  47 46  102.944    133.384     0.784445    
1  47 47  14.1539    228.794     0.380418    
1  47 48  68.1226    271.292     0.760464    
1  47 49  61.8415    305.387     0.647341    
1  47 50  96.4042    182.045     0.83964     
1  47 51  96.082     324.83      0.794829    
1  47 52  31.8973    146.186     0.503606    
1  47 53  42.1354    211.825     0.337053    
1  47 54  30.288     185.187     0.498591    
1  47 55  66.1759    123.603     0.540259    
1  47 56  49.9755    272.777     0.681554    
1  47 57  65.567     219.749     0.851915    
1  47 58  233.964    304.574     0.919526    
1  47 59  23.0564    271.006     0.781336    
1  47 60  26.8343    326.639     0.417762    
1  47 61  49.5502    340.221     0.596272    
1  47 62  156.766    320.62      0.835767    
1  47 63  82.4187    292.146     0.882482    
1  47 64  108.316    50.3399     0.81185     
1  47 65  32.5247    84.6495     0.527016    
1  47 66  114.841    299.892     0.913163    
1  47 67  20.7897    208.894     0.268891    
1  47 68  17.932     122.622     0.396821    
1  47 69  65.6629    307.998     0.549281    
1  47 70  52.0046    205.248     0.784538    
1  47 71  17.9405    190.583     0.293335    
1  49 0   9.08382    180         0.782142    
1  49 1   290.809    179.297     0.963604    
1  49 2   113.882    198.581     0.789698    
1  49 3   239.194    75.9405     0.957574    
1  49 4   237.268    62.16       0.914346    
1  49 5   191.897    186.747     0.942765    
1  49 6   36.1979    78.5185     0.350602    
1  49 7   26.4131    168.148     0.743829    
1  49 8   86.8396    116.209     0.745751    
1  49 9   123.351    37.8607     0.637408    
1  49 10  102.97     270.875     0.683228    
1  49 11  43.9686    258.17      0.836894    
1  49 12  5.52906    253.258     0.809375    
1  49 13  148.912    71.6604     0.896228    
1  49 14  104.545    7.09978     0.90505     
1  49 15  93.3346    304.766     0.88657     
1  49 16  137.973    183.686     0.898528    
1  49 17  102.564    157.071     0.864376    
1  49 18  252.78     41.9621     0.968309    
1  49 19  52.0051    140.583     0.763969    
1  49 20  145.24     187.641     0.849172    
1  49 21  38.6842    269.044     0.5542      
1  49 22  464.953    46.3644     0.980326    
1  49 23  22.7932    236.93      0.274264    
1  49 24  157.015    238.238     0.918878    
1  49 25  174.529    22.668      0.904607    
1  49 26  39.8208    335.788     0.56683     
1  49 27  250.085    260.725     0.895182    
1  49 28  360.989    277.049     0.962721    
1  49 29  115.256    44.2607     0.899058    
1  49 30  55.0271    127.805     0.786556    
1  49 31  40.3603    206.227     0.337771    
1  49 32  177.186    313.38      0.924812    
1  49 33  17.9148    148.752     0.271216    
1  49 34  64.8701    59.0571     0.765375    
1  49 35  107.764    107.574     0.916164    
1  49 36  10.4313    232.261     0.184287    
1  49 37  26.3715    200.23      0.395435    
1  49 38  125.352    82.9076     0.91836     
1  49 39  43.1771    18.7882     0.458678    
1  49 40  61.3465    106.029     0.746244    
1  49 41  78.8815    250.091     0.700199    
1  49 42  86.852     339.069     0.833914    
1  49 43  24.6613    167.237     0.308071    
1  49 44  31.8031    197.727     0.386868    
1  49 45  200.51     324.478     0.932309    
1  49 46  58.0462    359.786     0.82104     
1  49 47  52.0256    114.241     0.443932    
1  49 48  117.627    21.2626     0.838183    
1  49 49  16.8441    231.922     0.289638    
1  49 50  37.5716    252.787     0.723053    
1  49 51  53.6535    191.792     0.851209    
1  49 52  81.1137    91.3904     0.711734    
1  49 53  35.2042    298.842     0.825512    
1  49 54  245.254    248.61      0.934283    
1  49 55  12.0674    253.911     0.14294     
1  49 56  187.36     35.6781     0.916564    
1  49 57  30.3266    351.495     0.720882    
1  49 58  36.3524    219.118     0.343283    
1  49 59  5.07417    107.463     0.148349    
1  51 0   16.1673    180         0.617805    
1  51 1   126.355    335.678     0.904998    
1  51 2   91.9296    326.64      0.783233    
1  51 3   14.2446    204.63      0.67263     
1  51 4   30.5273    320.965     0.628288    
1  51 5   87.673     329.459     0.822784    
1  51 6   313.281    347.686     0.965909    
1  51 7   21.0853    10.1957     0.372749    
1  51 8   56.2383    111.721     0.547544    
1  51 9   139.393    265.349     0.924128    
1  51 10  84.1627    339.034     0.881764    
1  51 11  14.6083    56.2464     0.660621    
1  51 12  50.933     14.5286     0.500196    
1  51 13  172.556    245.782     0.910513    
1  51 14  89.3215    41.2978     0.719974    
1  51 15  83.0006    14.6055     0.83732     
1  51 16  24.3949    12.8636     0.356996    
1  51 17  38.6827    200.84      0.606097    
1  51 18  33.2453    303.72      0.653782    
1  51 19  32.2697    33.2323     0.582501    
1  51 20  52.2651    182.407     0.824091    
1  51 21  72.5431    214.4       0.655183    
1  51 22  91.3204    329.587     0.881769    
1  51 23  32.2065    61.1479     0.503797    
1  51 24  55.3128    215.43      0.612715    
1  51 25  80.4777    246.322     0.596065    
1  51 26  139.16     43.787      0.899832    
1  51 27  57.4658    91.5174     0.70022     
1  51 28  21.2656    258.458     0.418565    
1  51 29  50.3181    4.19141     0.671222    
1  51 30  56.4596    138.662     0.499212    
1  51 31  28.7477    55.6216     0.271905    
1  51 32  36.936     107.214     0.683892    
1  51 33  23.5916    325.963     0.639432    
1  51 34  116.903    280.196     0.811955    
1  51 35  9.53477    190.452     0.27569     
1  51 36  98.7925    133.339     0.808486    
1  51 37  75.0743    245.639     0.649349    
1  51 38  68.7008    333.361     0.685157    
1  51 39  54.2137    206.629     0.571188    
1  51 40  20.3726    17.4715     0.378486    
1  51 41  10.1384    189.008     0.3469      
1  51 42  17.4752    344.876     0.341473    
1  51 43  18.5596    210.874     0.526983    
1  53 0   33.9315    180         0.894136    
1  53 1   10.1989    359.155     0.312236    
1  53 2   26.7413    198.538     0.312009    
1  53 3   57.5224    183.27      0.732877    
1  53 4   61.6091    199.967     0.715185    
1  53 5   58.782     43.4598     0.617062    
1  53 6   58.3371    154.764     0.670187    
1  53 7   26.3234    276.774     0.386123    
1  53 8   12.7273    202.374     0.473884    
1  53 9   48.1661    74.9402     0.665595    
1  53 10  89.1582    201.075     0.818897    
1  53 11  36.3741    12.0865     0.426451    
1  53 12  26.7273    300.763     0.332389    
1  53 13  22.1822    97.9739     0.296446    
1  53 14  31.7544    196.622     0.613639    
2  0  0   880.85     4.24972e-05 0.053291    
2  0  1   947.74     270         0.98749     
2  0  2   ?          ?           ?           
2  0  3   5968.83    270         1           
2  0  4   6465.35    180         1           
2  0  5   2637.78    90          1           
2  0  6   1965.5     360         1           
2  0  7   2099.42    90          1           
2  0  8   331.464    5.65245e-05 0.423813    
2  0  9   2370       270         0.998512    
2  0  10  223.943    180         0.296949    
2  0  11  4568.2     90          1           
2  0  12  452.605    2.64142e-05 0.664199    
2  0  13  770.332    270         0.999331    
2  0  14  2391.61    360         1           
2  0  15  1024       89.9999     0.92335     
2  0  16  1787.51    180         1           
2  0  17  1386.64    270         0.999888    
2  0  18  1831.75    360         0.999999    
2  0  19  35.2284    90.0001     0.0767688   
2  0  20  1958.35    180         1           
2  0  21  441.539    270         0.202919    
2  0  22  2086.45    180         1           
2  0  23  2448.59    90          1           
2  0  24  1528.35    180         1           
2  0  25  1903.33    270         1           
2  0  26  1706.12    0           1           
2  0  27  791.86     270         0.999997    
2  0  28  2127.83    360         1           
2  0  29  2059.61    270         1           
2  0  30  1018.47    360         0.994501    
2  0  31  2473.8     270         1           
2  0  32  133.035    180         0.999845    
2  0  33  1514.78    270         1           
2  0  34  871.37     360         0.463905    
2  0  35  241.57     90          0.0891385   
2  0  36  20.3307    0.000220212 0.0529021   
2  0  37  741.519    90          1           
2  0  38  54.4369    7.61381e-05 0.221596    
2  0  39  716.347    90          0.894897    
2  0  40  721.656    360         0.883887    
2  0  41  1208.85    90          0.996446    
2  0  42  1422.37    180         0.979689    
2  0  43  344.429    90          0.779988    
2  0  44  205.876    1.20658e-05 0.303005    
2  0  45  116.627    270         0.885837    
2  0  46  1018.4     180         0.998557    
2  0  47  82.6899    270         0.0217514   
2  0  48  504.617    360         0.652102    
2  0  49  375.401    270         0.23714     
2  0  50  190.995    7.70573e-06 0.439134    
2  0  51  124.176    90          0.934696    
2  0  52  996.822    1.17202e-06 0.999994    
2  0  53  232.293    270         0.936233    
2  0  54  117.076    180         0.4351      
2  0  55  112.703    90          0.925992    
2  0  56  795.29     4.29972e-07 0.999999    
2  0  57  316.954    270         0.980806    
2  0  58  729.047    1.51036e-06 0.970544    
2  0  59  15.5962    90          0.13422     
2  0  60  1395.69    1.25692e-06 0.999759    
2  0  61  568.791    90          0.958579    
2  0  62  6.06065    180         0.179395    
2  0  63  779.276    270         0.966492    
2  0  64  649.313    180         0.999242    
2  0  65  253.418    90          1           
2  0  66  15.2043    1.43484e-05 0.643546    
2  0  67  2359.75    270         1           
2  0  68  1478.83    360         1           
2  0  69  1459.72    90          1           
2  0  70  47.9453    180         0.200563    
2  0  71  68.6841    90          0.182582    
2  0  72  111.875    180         0.22441     
2  0  73  429.33     89.9999     0.389433    
2  0  74  1856       3.45046e-07 1           
2  0  75  122.37     90          0.369677    
2  0  76  695.801    180         0.99635     
2  0  77  992.688    90          0.999999    
2  0  78  1828.1     180         1           
2  0  79  633.891    89.9999     0.705092    
2  0  80  1770.02    360         1           
2  0  81  516.288    270         0.990102    
2  0  82  868.754    0           0.996686    
2  0  83  1123.15    270         1           
2  0  84  73.5169    1.40286e-05 0.0484257   
2  0  85  47.9006    90          0.180437    
2  0  86  1455.14    0           1           
2  0  87  762.48     270         0.960835    
2  0  88  775.225    3.66461e-06 0.999976    
2  0  89  198.71     270         0.177184    
2  0  90  2463.23    180         1           
2  0  91  339.487    90          0.997808    
2  0  92  1054.35    180         1           
2  0  93  836.682    90          0.994683    
2  0  94  17.7002    180         0.197953    
2  0  95  26.6052    270         0.0624632   
2  0  96  313.598    180         0.999995    
2  0  97  24.6218    270         0.227786    
2  0  98  56.0951    180         0.0507907   
2  0  99  209.093    270         0.973715    
2  0  100 592.466    180         1           
2  0  101 132.335    90          0.990604    
2  0  102 133.38     360         0.262292    
2  0  103 1065.94    270         1           
2  0  104 751.794    180         1           
2  0  105 934.546    270         1           
2  0  106 108.054    8.044e-06   0.317521    
2  0  107 216.566    270         0.999133    
2  0  108 117.972    360         0.996079    
2  0  109 691.719    270         1           
2  0  110 144.294    8.64667e-06 0.636741    
2  0  111 34.3591    90.0001     0.147252    
2  0  112 0.285711   180         0.00263787  
2  0  113 267.497    270         0.999633    
2  0  114 100.807    180         0.578155    
2  0  115 2.95541    90.0004     0.104098    
2  0  116 288.338    2.90655e-07 1           
2  0  117 407.82     270         0.997445    
2  0  118 9.82189    360         0.145958    
2  0  119 789.059    270         1           
2  0  120 135.324    180         0.627273    
2  0  121 315.456    90          1           
2  0  122 20.6109    180         0.643711    
2  0  123 25.2631    90          0.308229    
2  0  124 11.569     180         0.066453    
2  0  125 719.468    90          1           
2  0  126 1.69206    180         0.00996475  
2  0  127 315.92     90          0.987618    
2  0  128 173.496    180         0.999767    
2  0  129 407.24     270         1           
2  0  130 65.5129    2.04351e-06 0.634633    
2  0  131 10.7477    90.0001     0.552761    
2  0  132 66.2757    360         0.532454    
2  0  133 112.588    90          0.999685    
2  0  134 4.17387    0           0.064019    
2  0  135 44.8939    90          0.486911    
2  0  136 327.963    180         0.999532    
2  0  137 69.4884    90          0.978225    
2  0  138 165.366    180         0.983761    
2  0  139 3.71801    89.9997     0.143185    
2  0  140 33.1907    360         0.563543    
2  0  141 53.2161    270         0.486907    
2  0  142 12.32      180         0.249464    
2  0  143 132.476    90          0.945629    
2  0  144 28.3198    180         0.327055    
2  0  145 2.57234    90.0001     0.231326    
2  0  146 9.76764    0           0.458119    
2  0  147 8.05286    270         0.209271    
2  0  148 2.55457    8.65142e-06 0.0566004   
2  0  149 0.339762   270         0.230557    
2  0  150 4.77523    180         0.283463    
2  0  151 3.08736    270         0.0290152   
2  2  0   4155.45    180         1           
2  2  1   3001.21    29.8337     0.97496     
2  2  2   1928.22    63.4522     0.982917    
2  2  3   640.464    196.125     0.975129    
2  2  4   3647.33    49.7673     0.995239    
2  2  5   3443.01    321.831     0.946699    
2  2  6   886.639    129.669     0.960011    
2  2  7   1072.73    193.211     0.98548     
2  2  8   2078.31    117.68      0.986061    
2  2  9   3051.43    337.844     0.97474     
2  2  10  669.215    295.77      0.957424    
2  2  11  191.459    119.675     0.758559    
2  2  12  1593.83    262.296     0.972871    
2  2  13  1500.28    158.364     0.984245    
2  2  14  465.906    258.509     0.953929    
2  2  15  550.259    335.064     0.847249    
2  2  16  1953.36    334.774     0.974925    
2  2  17  1704.31    196.357     0.986876    
2  2  18  1667.6     64.1215     0.992866    
2  2  19  700.456    330.103     0.960386    
2  2  20  20.645     44.9024     0.360775    
2  2  21  522.382    116.656     0.927445    
2  2  22  588.282    30.2309     0.941647    
2  2  23  12.2396    195.082     0.889082    
2  2  24  1374.36    152.902     0.95643     
2  2  25  729.288    142.607     0.859608    
2  2  26  2188.48    286.205     0.989795    
2  2  27  3165.46    1.4812      0.995161    
2  2  28  3894.95    246.19      0.996486    
2  2  29  1230.37    335.399     0.983142    
2  2  30  441.843    4.28048     0.963161    
2  2  31  551.2      99.1098     0.938892    
2  2  32  1151.96    141.698     0.974651    
2  2  33  1818.26    156.179     0.966571    
2  2  34  755.643    313.536     0.942307    
2  2  35  654.52     133.917     0.646395    
2  2  36  472.298    356.457     0.948112    
2  2  37  314.815    167.593     0.896647    
2  2  38  1358.3     36.7144     0.976848    
2  2  39  436.663    116.215     0.954457    
2  2  40  649.12     346.815     0.930021    
2  2  41  24.7325    319.523     0.908081    
2  2  42  277.993    228.842     0.836305    
2  2  43  161.356    136.283     0.223484    
2  2  44  1626.81    11.5145     0.977609    
2  2  45  1504.9     171.988     0.973231    
2  2  46  3138.68    325.62      0.986009    
2  2  47  2256.68    205.834     0.986706    
2  2  48  1390.62    61.8218     0.976275    
2  2  49  1098.55    286.376     0.966418    
2  2  50  9.30648    317.599     0.134958    
2  2  51  566.011    25.3851     0.913668    
2  2  52  170.467    291.679     0.589482    
2  2  53  127.401    176.446     0.921024    
2  2  54  427.129    14.5867     0.814827    
2  2  55  2350.39    243.198     0.992552    
2  2  56  1985.03    96.8591     0.985019    
2  2  57  912.984    219.585     0.96681     
2  2  58  904.142    53.2073     0.968391    
2  2  59  350.982    79.3106     0.97284     
2  2  60  712.721    179.948     0.911217    
2  2  61  1007.89    41.3473     0.956335    
2  2  62  436.17     16.0241     0.93882     
2  2  63  816.279    309.536     0.928134    
2  2  64  126.883    220.172     0.844259    
2  2  65  995.209    73.3658     0.923155    
2  2  66  299.55     168.912     0.661879    
2  2  67  3542.16    146.452     0.997698    
2  2  68  1433.76    227.04      0.992743    
2  2  69  557.942    246.882     0.970172    
2  2  70  43.9811    151.12      0.530227    
2  2  71  634.555    244.699     0.906446    
2  2  72  1366.34    242.177     0.977521    
2  2  73  151.947    287.543     0.865531    
2  2  74  1264.13    158.882     0.964838    
2  2  75  917.265    265.635     0.907645    
2  2  76  109.716    247.57      0.137953    
2  2  77  1701.65    6.94955     0.971612    
2  2  78  619.614    61.7819     0.81895     
2  2  79  177.448    23.0569     0.592361    
2  2  80  72.5083    214.115     0.621616    
2  2  81  539.653    331.267     0.948613    
2  2  82  195.125    237.928     0.662332    
2  2  83  98.5716    155.708     0.352296    
2  2  84  522.857    176.946     0.961208    
2  2  85  12.0033    138.821     0.51181     
2  2  86  631.508    11.9928     0.912646    
2  2  87  1700.22    150.975     0.995524    
2  2  88  1074.54    180.597     0.981926    
2  2  89  1096.19    242.698     0.982711    
2  2  90  540.012    349.062     0.962507    
2  2  91  604.823    187.795     0.968302    
2  2  92  46.837     51.4301     0.223022    
2  2  93  756.111    148.595     0.966322    
2  2  94  22.8659    263.274     0.21603     
2  2  95  152.648    311.506     0.883857    
2  2  96  2.95557    34.6342     0.348093    
2  2  97  66.2839    341.138     0.194731    
2  2  98  469.164    338.94      0.920866    
2  2  99  398.218    125.085     0.962937    
2  2  100 747.363    325.694     0.984214    
2  2  101 1240.48    197.509     0.993432    
2  2  102 1028.82    124.438     0.981545    
2  2  103 667.876    73.3478     0.980901    
2  2  104 208.057    146.542     0.788095    
2  2  105 9.17453    62.2913     0.114854    
2  2  106 459.375    93.5074     0.97651     
2  2  107 212.068    140.84      0.907788    
2  2  108 306.784    356.729     0.940704    
2  2  109 571.49     87.7287     0.95528     
2  2  110 1034.73    304.785     0.992       
2  2  111 219.295    340.19      0.753132    
2  2  112 61.6624    242.371     0.930862    
2  2  113 115.721    126.353     0.862644    
2  2  114 40.5056    135.504     0.798637    
2  2  115 609.989    113.955     0.976481    
2  2  116 39.8926    141.376     0.347161    
2  2  117 496.973    140.006     0.981898    
2  2  118 135.115    17.5048     0.920309    
2  2  119 451.059    113.849     0.97551     
2  2  120 539.606    41.3213     0.978218    
2  2  121 592.005    183.098     0.988447    
2  2  122 24.1332    82.8825     0.522899    
2  2  123 377.688    90.2969     0.93962     
2  2  124 16.3029    202.108     0.599408    
2  2  125 44.8367    313.172     0.662569    
2  2  126 275.014    288.788     0.948465    
2  2  127 108.208    353.746     0.940254    
2  2  128 37.8273    134.518     0.57552     
2  2  129 256.905    218.763     0.940285    
2  2  130 187.119    276.256     0.957797    
2  2  131 81.3202    20.0945     0.73678     
2  2  132 58.1286    140.56      0.608505    
2  2  133 2.38074    110.04      0.0828259   
2  2  134 40.9968    68.8199     0.383384    
2  2  135 63.6089    347.57      0.691524    
2  2  136 18.2151    330.452     0.339549    
2  2  137 190.519    166.835     0.903264    
2  2  138 225.059    37.8238     0.945518    
2  2  139 115.315    276.203     0.861638    
2  2  140 88.1683    180.221     0.773258    
2  2  141 310.241    0.645866    0.954422    
2  2  142 46.6948    190.456     0.582871    
2  2  143 9.36415    129.489     0.254421    
2  2  144 22.5131    133.519     0.374338    
2  2  145 18.9416    9.16907     0.50066     
2  2  146 54.9556    17.8642     0.562241    
2  2  147 7.00571    211.722     0.318422    
2  2  148 100.913    288.545     0.823678    
2  2  149 120.864    244.529     0.847247    
2  2  150 23.4516    100.865     0.526912    
2  2  151 28.5506    120.731     0.29473     
2  4  0   259.538    4.20291e-05 0.691671    
2  4  1   827.283    228.107     0.948054    
2  4  2   2022.46    80.7135     0.979608    
2  4  3   654.737    327.514     0.874091    
2  4  4   1982.37    70.6604     0.974773    
2  4  5   1143.31    241.612     0.935958    
2  4  6   2316.4     121.36      0.966865    
2  4  7   2458.6     229.182     0.964091    
2  4  8   1780.62    286.803     0.979395    
2  4  9   447.488    16.0823     0.965775    
2  4  10  2361.13    358.297     0.986467    
2  4  11  206.632    217.411     0.750107    
2  4  12  3099.74    73.2306     0.994587    
2  4  13  1680.27    277.028     0.989991    
2  4  14  995.335    144.379     0.991218    
2  4  15  326.976    181.481     0.935002    
2  4  16  2358.27    110.376     0.988198    
2  4  17  2119       354.028     0.976094    
2  4  18  2917.96    125.666     0.993986    
2  4  19  580.605    352.975     0.912311    
2  4  20  2682.26    347.907     0.991808    
2  4  21  1823.71    30.9929     0.982504    
2  4  22  2382.58    57.0419     0.99029     
2  4  23  922.805    226.753     0.954725    
2  4  24  1943.83    128.39      0.985979    
2  4  25  635.015    184.66      0.980447    
2  4  26  1934.77    308.783     0.983811    
2  4  27  750.729    245.944     0.896799    
2  4  28  661.277    87.7592     0.949679    
2  4  29  1944.8     63.3677     0.992075    
2  4  30  42.3059    105.146     0.0903505   
2  4  31  47.9436    211.175     0.715031    
2  4  32  1668.37    100.715     0.988305    
2  4  33  946.485    113.201     0.97003     
2  4  34  1005.66    143.553     0.979604    
2  4  35  1692.89    333.077     0.991341    
2  4  36  637.343    217.492     0.882165    
2  4  37  496.218    225.781     0.970079    
2  4  38  1397.63    292.149     0.97848     
2  4  39  546.407    107.406     0.887577    
2  4  40  544.948    164.273     0.947044    
2  4  41  473.325    15.0001     0.843315    
2  4  42  917.846    233.908     0.942191    
2  4  43  1792.44    116.566     0.978715    
2  4  44  1095.77    114.596     0.969328    
2  4  45  771.73     167.03      0.885441    
2  4  46  1408.06    226.878     0.960301    
2  4  47  1601.84    286.53      0.975142    
2  4  48  763.742    181.97      0.930939    
2  4  49  1402.82    141.492     0.975351    
2  4  50  1302.78    55.6947     0.978731    
2  4  51  2374.58    81.6756     0.993702    
2  4  52  1428.02    242.53      0.956327    
2  4  53  110.68     163.348     0.297431    
2  4  54  181.977    273.568     0.753769    
2  4  55  1914.8     31.7828     0.990889    
2  4  56  2519       209.157     0.994407    
2  4  57  1592.91    100.49      0.971718    
2  4  58  445.025    340.448     0.905049    
2  4  59  1055.79    322.414     0.939398    
2  4  60  1853.95    225.223     0.992446    
2  4  61  133.939    320.951     0.662063    
2  4  62  470.305    219.99      0.936403    
2  4  63  2559.42    306.537     0.994417    
2  4  64  1995.09    160.82      0.986386    
2  4  65  799.316    270.339     0.929414    
2  4  66  764.01     62.0811     0.952382    
2  4  67  947.962    335.699     0.980756    
2  4  68  1220.57    85.1173     0.984043    
2  4  69  337.846    119.628     0.882309    
2  4  70  93.8569    70.0449     0.849132    
2  4  71  3260       74.5054     0.996893    
2  4  72  363.205    316.29      0.917194    
2  4  73  1518.76    136.74      0.983429    
2  4  74  1293.49    0.204684    0.979109    
2  4  75  1254.97    170.43      0.922606    
2  4  76  136.325    261.946     0.813382    
2  4  77  719.206    163.368     0.832863    
2  4  78  58.3453    64.1286     0.0565123   
2  4  79  212.956    158.463     0.552108    
2  4  80  1048.77    269.96      0.970273    
2  4  81  986.431    24.6296     0.965399    
2  4  82  36.0862    0.231729    0.950458    
2  4  83  2140.64    337.28      0.99118     
2  4  84  390.892    59.8071     0.468221    
2  4  85  1034.09    357.511     0.982684    
2  4  86  2355.2     33.1263     0.992013    
2  4  87  1661.96    26.9989     0.989905    
2  4  88  1041.14    123.08      0.975098    
2  4  89  407.135    314.374     0.842872    
2  4  90  1942.66    27.7135     0.992527    
2  4  91  346.294    10.5281     0.910915    
2  4  92  1341.32    297.801     0.983362    
2  4  93  222.161    73.5609     0.837727    
2  4  94  1940.81    177.518     0.994895    
2  4  95  813.492    26.316      0.957923    
2  4  96  1073.88    244.284     0.989843    
2  4  97  659.755    226.705     0.972461    
2  4  98  316.274    313.734     0.794074    
2  4  99  410.266    312.182     0.865007    
2  4  100 487.401    239.491     0.883956    
2  4  101 21.8145    250.689     0.8418      
2  4  102 353.817    220.893     0.849028    
2  4  103 851.326    176.619     0.986207    
2  4  104 695.206    36.9056     0.990564    
2  4  105 187.217    195.583     0.965839    
2  4  106 237.999    42.6255     0.934075    
2  4  107 816.736    288.081     0.981539    
2  4  108 277.692    212.552     0.79097     
2  4  109 7.77759    145.864     0.814712    
2  4  110 480.714    150.635     0.975213    
2  4  111 309.303    77.3507     0.964171    
2  4  112 299.226    50.0545     0.954532    
2  4  113 307.288    191.409     0.964532    
2  4  114 163.023    287.607     0.944095    
2  4  115 404.531    33.7152     0.976518    
2  4  116 456.146    100.517     0.976045    
2  4  117 213.569    286.176     0.977726    
2  4  118 246.395    218.005     0.95661     
2  4  119 494.429    331.477     0.981553    
2  4  120 136.384    340.827     0.952215    
2  4  121 335.766    69.4023     0.976795    
2  4  122 124.295    344.634     0.913171    
2  4  123 259.725    322.095     0.949731    
2  4  124 89.654     257.363     0.668752    
2  4  125 173.46     291.501     0.768502    
2  4  126 33.5141    5.48634     0.861477    
2  4  127 277.409    281.038     0.877328    
2  4  128 32.7478    289.573     0.69338     
2  4  129 296.295    136.207     0.970529    
2  4  130 251.636    150.904     0.905902    
2  4  131 43.9173    332.608     0.690047    
2  4  132 39.9933    110.718     0.336501    
2  4  133 240.173    351.611     0.909763    
2  4  134 18.8342    119.867     0.452516    
2  4  135 66.1011    116.71      0.594966    
2  4  136 703.974    261.204     0.992086    
2  4  137 22.1682    134.313     0.812222    
2  4  138 3.83368    150.868     0.52745     
2  4  139 52.447     162.231     0.765707    
2  4  140 60.1243    356.231     0.516953    
2  4  141 81.0051    16.7111     0.784176    
2  4  142 15.6456    16.2943     0.265845    
2  4  143 95.5129    347.748     0.717227    
2  4  144 37.6963    251.888     0.661838    
2  4  145 37.1026    19.6531     0.609958    
2  4  146 62.4875    328.502     0.623059    
2  4  147 12.9575    358.026     0.648749    
2  4  148 12.4372    80.2068     0.503135    
2  4  149 92.2035    111.688     0.768984    
2  4  150 43.0468    170.786     0.403452    
2  6  0   2298.39    1.97667e-05 1           
2  6  1   3986.26    135.555     0.996552    
2  6  2   1129.11    114.551     0.96791     
2  6  3   2162.77    268.565     0.976726    
2  6  4   2480.13    195.744     0.989753    
2  6  5   2591.85    298.655     0.990038    
2  6  6   595.792    251.348     0.97623     
2  6  7   1736.33    267.192     0.927129    
2  6  8   79.1448    64.0729     0.274546    
2  6  9   2385.71    61.333      0.99296     
2  6  10  319.993    212.123     0.832183    
2  6  11  284.265    164.421     0.200695    
2  6  12  1866.52    89.8125     0.988641    
2  6  13  2236.39    3.21276     0.987739    
2  6  14  2766.02    178.357     0.991871    
2  6  15  1206.06    83.0995     0.962306    
2  6  16  1397.88    325.671     0.987536    
2  6  17  1928.9     235.212     0.985883    
2  6  18  3904.79    256.235     0.996269    
2  6  19  2259.4     85.8268     0.987595    
2  6  20  804.273    167.421     0.955224    
2  6  21  1450       302.475     0.981298    
2  6  22  605.236    270.317     0.860782    
2  6  23  941.851    71.1299     0.972511    
2  6  24  570.228    316.046     0.968253    
2  6  25  295.896    338.193     0.950276    
2  6  26  1572.03    293.432     0.984998    
2  6  27  1428.88    171.988     0.979431    
2  6  28  3111.31    235.977     0.996374    
2  6  29  885.801    116.95      0.940484    
2  6  30  401.427    46.0763     0.979949    
2  6  31  1488.99    166.394     0.988295    
2  6  32  363.2      131.335     0.972052    
2  6  33  1528.78    356.93      0.991573    
2  6  34  669.346    312.75      0.978818    
2  6  35  1750.83    316.744     0.986073    
2  6  36  716.851    158.283     0.866911    
2  6  37  46.5226    189.871     0.781469    
2  6  38  202.46     192.664     0.93854     
2  6  39  645.097    13.7286     0.92993     
2  6  40  1574.38    95.1307     0.986061    
2  6  41  543.78     300.7       0.956333    
2  6  42  1200.75    306.932     0.979085    
2  6  43  1184.24    340.554     0.962773    
2  6  44  217.114    342.333     0.74866     
2  6  45  1369.23    84.1528     0.980801    
2  6  46  154.209    228.004     0.27601     
2  6  47  963.177    142.231     0.964444    
2  6  48  220.887    18.9431     0.791916    
2  6  49  1223.88    59.4296     0.982907    
2  6  50  925.062    142.537     0.947775    
2  6  51  112.027    284.317     0.205642    
2  6  52  1082.06    268.484     0.961917    
2  6  53  76.887     133.225     0.878665    
2  6  54  3048.12    66.5664     0.995271    
2  6  55  964.221    332.233     0.96295     
2  6  56  1318.44    275.59      0.986395    
2  6  57  2743.68    144.739     0.970654    
2  6  58  1965.81    127.831     0.992105    
2  6  59  1408.88    85.02       0.976591    
2  6  60  932.061    33.878      0.985369    
2  6  61  347.787    241.765     0.911048    
2  6  62  1527.92    309.895     0.976002    
2  6  63  241.416    9.3428      0.612715    
2  6  64  320.89     101.015     0.754174    
2  6  65  347.649    87.1454     0.84413     
2  6  66  217.205    343.657     0.945588    
2  6  67  2816.33    183.047     0.997308    
2  6  68  770.711    36.0516     0.925157    
2  6  69  903.243    129.824     0.892658    
2  6  70  697.207    249.794     0.937965    
2  6  71  77.7453    251.898     0.817873    
2  6  72  635.539    313.01      0.965034    
2  6  73  1281.39    259.49      0.939384    
2  6  74  691.139    189.687     0.904805    
2  6  75  436.717    184.019     0.917219    
2  6  76  10.2714    231.529     0.158337    
2  6  77  793.708    182.659     0.953403    
2  6  78  754.013    356.003     0.976373    
2  6  79  1745.7     207.064     0.991322    
2  6  80  1011.92    63.2084     0.945152    
2  6  81  283.113    94.4417     0.834885    
2  6  82  837.039    133.69      0.924679    
2  6  83  780.351    145.394     0.965367    
2  6  84  524.53     210.243     0.956962    
2  6  85  632.036    143.598     0.971531    
2  6  86  435.117    97.554      0.955753    
2  6  87  230.876    22.5174     0.955331    
2  6  88  555.071    165.716     0.946162    
2  6  89  103.293    327.276     0.629533    
2  6  90  533.668    201.388     0.934401    
2  6  91  1199.77    201.555     0.971007    
2  6  92  508.059    72.0659     0.957304    
2  6  93  509.414    92.5337     0.960047    
2  6  94  783.623    97.9571     0.982242    
2  6  95  875.533    118.506     0.984254    
2  6  96  261.514    145.347     0.9694      
2  6  97  569.204    221.226     0.977652    
2  6  98  378.965    79.5094     0.953524    
2  6  99  266.635    328.268     0.910223    
2  6  100 716.596    228.587     0.980326    
2  6  101 739.673    54.3066     0.95694     
2  6  102 25.2223    3.77889     0.452456    
2  6  103 167.943    85.207      0.679268    
2  6  104 603.231    257.549     0.984838    
2  6  105 341.534    293.979     0.944524    
2  6  106 629.766    76.5371     0.980725    
2  6  107 631.425    74.0964     0.988277    
2  6  108 344.864    316.997     0.965529    
2  6  109 253.924    265.729     0.956977    
2  6  110 376.285    73.114      0.979792    
2  6  111 469.455    203.262     0.973108    
2  6  112 83.5176    32.1149     0.704664    
2  6  113 283.37     50.4635     0.946068    
2  6  114 357.038    311.182     0.965601    
2  6  115 193.663    35.7829     0.659933    
2  6  116 473.999    51.3987     0.975863    
2  6  117 231.765    62.4816     0.923838    
2  6  118 195.751    131.455     0.906225    
2  6  119 88.3396    296.377     0.804316    
2  6  120 201.952    197.567     0.972003    
2  6  121 0.626395   263.913     0.657944    
2  6  122 154.157    51.9865     0.859921    
2  6  123 296.819    241.602     0.956642    
2  6  124 195.913    246.454     0.955277    
2  6  125 297.904    320.228     0.961313    
2  6  126 31.8869    332.3       0.741401    
2  6  127 32.283     167.819     0.779849    
2  6  128 340.339    348.513     0.859392    
2  6  129 9.31456    18.2447     0.822301    
2  6  130 10.1894    251.449     0.858129    
2  6  131 155.645    104.426     0.929131    
2  6  132 62.4076    265.903     0.582908    
2  6  133 42.6171    299.251     0.620823    
2  6  134 62.0018    288.193     0.780704    
2  6  135 172.855    103.621     0.882134    
2  6  136 3.86188    262.755     0.225789    
2  6  137 123.921    290.79      0.93686     
2  6  138 232.819    311.481     0.956246    
2  6  139 26.8356    233.959     0.665935    
2  6  140 3.89432    276.024     0.0934869   
2  6  141 124.272    291.287     0.7591      
2  6  142 39.6596    19.78       0.617561    
2  6  143 241.543    4.16352     0.911601    
2  6  144 12.8085    110.798     0.481971    
2  6  145 107.657    163.066     0.79316     
2  6  146 276.322    125.87      0.940526    
2  6  147 14.7855    104.78      0.335104    
2  6  148 20.3961    90.0801     0.304956    
2  6  149 2.69287    105.842     0.119359    
2  6  150 65.2398    187.796     0.647757    
2  8  0   1416.43    360         1           
2  8  1   1077.65    96.2617     0.971948    
2  8  2   1417.23    263.036     0.9516      
2  8  3   2076.31    326.038     0.989615    
2  8  4   2629.05    178.017     0.991099    
2  8  5   2331.31    72.7214     0.99408     
2  8  6   2032.03    240.715     0.988058    
2  8  7   980.51     13.0512     0.883597    
2  8  8   2990.85    301.532     0.993283    
2  8  9   1073.95    116.74      0.97696     
2  8  10  278.446    255.449     0.573986    
2  8  11  1051.67    115.989     0.959223    
2  8  12  1217.48    289.108     0.970801    
2  8  13  3017.56    341.028     0.992989    
2  8  14  4186.76    262.999     0.997515    
2  8  15  1899.28    149.205     0.989982    
2  8  16  546.719    325.879     0.964272    
2  8  17  368.987    74.3077     0.907786    
2  8  18  897.378    310.658     0.949868    
2  8  19  985.737    22.6298     0.980927    
2  8  20  1621.93    133.414     0.97852     
2  8  21  574.085    167.387     0.801324    
2  8  22  1306.06    236.339     0.988575    
2  8  23  1026.83    187.344     0.90641     
2  8  24  2479.07    117.422     0.993931    
2  8  25  554.854    302.761     0.955353    
2  8  26  419.564    149.539     0.754402    
2  8  27  1796.95    297.104     0.991947    
2  8  28  493.729    253.306     0.980717    
2  8  29  819.687    327.923     0.899547    
2  8  30  657.256    175.1       0.936286    
2  8  31  1349.19    338.487     0.978394    
2  8  32  115.051    346.094     0.436094    
2  8  33  539.123    136.135     0.802353    
2  8  34  1035.16    327.193     0.965276    
2  8  35  1010.01    254.703     0.931911    
2  8  36  824.928    64.8912     0.964767    
2  8  37  970.432    113.231     0.955389    
2  8  38  1161.98    135.759     0.969341    
2  8  39  585.095    313.965     0.938117    
2  8  40  505.87     123.107     0.898775    
2  8  41  1102.51    148.04      0.971079    
2  8  42  22.0483    175.187     0.899801    
2  8  43  924.45     269.943     0.9661      
2  8  44  965.51     356.975     0.935262    
2  8  45  682.988    330.356     0.953104    
2  8  46  489.93     19.3179     0.912009    
2  8  47  538.364    318.783     0.966842    
2  8  48  1720.43    201.955     0.98577     
2  8  49  850.008    66.3544     0.940383    
2  8  50  949.01     182.387     0.95855     
2  8  51  696.521    239.154     0.955863    
2  8  52  200.794    151.374     0.665187    
2  8  53  1824.82    233.414     0.989871    
2  8  54  2779.36    280.784     0.994435    
2  8  55  2472.85    99.8324     0.993208    
2  8  56  2254.27    320.7       0.992776    
2  8  57  536.478    120.686     0.932995    
2  8  58  1751.54    94.4144     0.984961    
2  8  59  236.803    217.578     0.73733     
2  8  60  566.265    5.76576     0.982375    
2  8  61  1797.72    131.474     0.99434     
2  8  62  1073.26    112.962     0.97948     
2  8  63  2331.89    287.489     0.99156     
2  8  64  2088.11    287.829     0.993022    
2  8  65  1033.54    47.4632     0.986457    
2  8  66  523.029    60.3885     0.860508    
2  8  67  31.8381    169.617     0.75426     
2  8  68  58.6613    299.28      0.531005    
2  8  69  704.628    5.3945      0.885609    
2  8  70  29.0905    23.105      0.438297    
2  8  71  419.546    40.3863     0.798978    
2  8  72  559.076    315.957     0.916552    
2  8  73  699.347    229.403     0.972887    
2  8  74  1171.24    131.004     0.974428    
2  8  75  324.633    15.2401     0.908936    
2  8  76  1780.61    243.592     0.991827    
2  8  77  208.677    93.5179     0.921797    
2  8  78  1911.75    5.62785     0.988726    
2  8  79  571.018    33.6038     0.957491    
2  8  80  181.37     23.5507     0.592136    
2  8  81  814.356    264.992     0.949191    
2  8  82  482.232    47.1309     0.920881    
2  8  83  1021.2     172.915     0.974553    
2  8  84  747.429    191.544     0.979723    
2  8  85  1092.97    1.34168     0.98165     
2  8  86  1332.76    207.4       0.988033    
2  8  87  14.5175    95.6856     0.466172    
2  8  88  557.808    284.375     0.963558    
2  8  89  525.721    337.416     0.956496    
2  8  90  92.2193    173.851     0.957498    
2  8  91  1594.61    226.372     0.991592    
2  8  92  117.023    285.852     0.803854    
2  8  93  920.126    3.00912     0.987127    
2  8  94  83.3974    22.2726     0.839321    
2  8  95  15.5249    157.455     0.658995    
2  8  96  43.7822    10.4514     0.628259    
2  8  97  464.783    140.628     0.905287    
2  8  98  300.142    227.71      0.95668     
2  8  99  11.0752    20.2815     0.0739568   
2  8  100 659.973    332.482     0.975168    
2  8  101 68.6972    130.432     0.485037    
2  8  102 464.621    26.1112     0.955294    
2  8  103 1066.55    155.272     0.993201    
2  8  104 151.566    204.055     0.867542    
2  8  105 215.928    260.809     0.956719    
2  8  106 855.832    216.246     0.990994    
2  8  107 481.993    238.619     0.947412    
2  8  108 368.246    232.268     0.94761     
2  8  109 233.341    8.61454     0.938911    
2  8  110 254.622    176.362     0.941721    
2  8  111 509.466    173.264     0.987903    
2  8  112 368.842    334.958     0.960561    
2  8  113 766.67     144.455     0.989867    
2  8  114 15.0852    286.787     0.377038    
2  8  115 499.129    231.646     0.973819    
2  8  116 366.852    246.139     0.937839    
2  8  117 10.0921    185.76      0.370537    
2  8  118 126.749    79.0953     0.690897    
2  8  119 23.7563    32.5496     0.720102    
2  8  120 311.179    233.028     0.939369    
2  8  121 487.842    120.76      0.978529    
2  8  122 97.5981    359.224     0.933734    
2  8  123 219.103    89.1696     0.95942     
2  8  124 309.028    23.3066     0.945556    
2  8  125 278.802    241.247     0.908902    
2  8  126 356.564    49.1042     0.975955    
2  8  127 344.784    0.489865    0.951131    
2  8  128 58.6137    136.544     0.78379     
2  8  129 28.2471    68.239      0.574648    
2  8  130 193.904    1.8732      0.927711    
2  8  131 45.2839    289.185     0.804858    
2  8  132 50.2979    48.2645     0.44857     
2  8  133 120.716    190.225     0.863855    
2  8  134 268.746    281.248     0.978374    
2  8  135 224.42     43.4222     0.970369    
2  8  136 213.716    136.939     0.960866    
2  8  137 134.157    50.6908     0.866331    
2  8  138 43.7859    290.145     0.793272    
2  8  139 38.1988    231.151     0.406558    
2  8  140 197.095    250.925     0.931907    
2  8  141 43.071     162.844     0.750276    
2  8  142 403.343    180.395     0.96402     
2  8  143 94.0565    121.778     0.852878    
2  8  144 5.22124    162.25      0.104521    
2  8  145 29.8501    319.667     0.495474    
2  8  146 13.9437    91.5325     0.217516    
2  8  147 64.8446    156.361     0.635123    
2  8  148 52.3404    148.486     0.389227    
2  8  149 32.3785    353.592     0.389186    
2  10 0   1073.25    4.5747e-05  0.992347    
2  10 1   3643.09    69.3961     0.997551    
2  10 2   575.578    116.118     0.933062    
2  10 3   642.559    126.518     0.891464    
2  10 4   256.425    198.178     0.820839    
2  10 5   1051.43    336.375     0.926556    
2  10 6   14.2301    144.435     0.885255    
2  10 7   3929.38    116.072     0.997201    
2  10 8   2882.84    55.9148     0.993359    
2  10 9   1940.74    6.75715     0.973415    
2  10 10  2099.31    85.8026     0.992923    
2  10 11  1485.3     175.185     0.98816     
2  10 12  602.198    99.8734     0.978689    
2  10 13  2634.88    304.205     0.995542    
2  10 14  651.871    135.614     0.932214    
2  10 15  1817.82    27.8173     0.987741    
2  10 16  1246.94    91.1134     0.975588    
2  10 17  808.073    26.0691     0.951748    
2  10 18  508.585    23.289      0.92581     
2  10 19  687.922    340.708     0.927106    
2  10 20  973.228    212.807     0.954558    
2  10 21  812.073    32.6239     0.973413    
2  10 22  745.311    165.09      0.972327    
2  10 23  1019.16    17.8185     0.944717    
2  10 24  1801.65    1.16072     0.98962     
2  10 25  670.829    35.4899     0.935353    
2  10 26  880.048    13.8656     0.973896    
2  10 27  1111.37    236.475     0.980416    
2  10 28  806.2      82.3707     0.881189    
2  10 29  853.682    298.437     0.925713    
2  10 30  280.332    178.813     0.684529    
2  10 31  1069.87    175.114     0.980981    
2  10 32  429.662    345.215     0.933114    
2  10 33  694.562    74.2209     0.947647    
2  10 34  528.454    255.763     0.947273    
2  10 35  437.63     109.87      0.941201    
2  10 36  492.148    266.28      0.97488     
2  10 37  535.615    200.179     0.960751    
2  10 38  1804.41    345.417     0.976279    
2  10 39  92.249     325.257     0.763236    
2  10 40  56.4769    51.2915     0.654783    
2  10 41  717.374    28.9309     0.960197    
2  10 42  1685.56    225.172     0.990699    
2  10 43  383.469    250.05      0.903965    
2  10 44  444.017    97.4091     0.939112    
2  10 45  588.491    301.184     0.965868    
2  10 46  233.774    204.713     0.957215    
2  10 47  1662.87    255.711     0.9743      
2  10 48  1237.48    273.306     0.984399    
2  10 49  1581.13    120.536     0.983862    
2  10 50  298.983    62.278      0.424952    
2  10 51  1221.29    138.191     0.968067    
2  10 52  477.047    283.527     0.771828    
2  10 53  1296.44    315.177     0.976417    
2  10 54  1112.71    279.15      0.977388    
2  10 55  1408.96    284.302     0.984466    
2  10 56  1595.93    105.751     0.989388    
2  10 57  772.722    261.356     0.957722    
2  10 58  943.411    205.417     0.96312     
2  10 59  1442.33    308.584     0.98598     
2  10 60  1741.08    288.697     0.983016    
2  10 61  836.701    91.4246     0.963934    
2  10 62  767.794    254.199     0.738424    
2  10 63  2136.57    359.253     0.99253     
2  10 64  379.142    204.382     0.910419    
2  10 65  1709.29    153.577     0.990383    
2  10 66  367.936    313.392     0.240163    
2  10 67  47.3344    18.8785     0.217649    
2  10 68  727.762    25.8495     0.968895    
2  10 69  2172.65    55.1153     0.991609    
2  10 70  1874.51    319.241     0.973893    
2  10 71  840.736    180.394     0.920755    
2  10 72  867.241    173.39      0.854752    
2  10 73  1667.47    15.9515     0.974586    
2  10 74  1085.89    339.355     0.975277    
2  10 75  869.862    40.8974     0.979492    
2  10 76  2233.08    301.712     0.989181    
2  10 77  627.782    232.143     0.937157    
2  10 78  1432.89    214.626     0.967431    
2  10 79  867.1      299.765     0.966447    
2  10 80  939.202    189.819     0.965949    
2  10 81  1243.87    122.046     0.977648    
2  10 82  239.766    32.999      0.664931    
2  10 83  1121.25    124.222     0.967518    
2  10 84  436.731    220.134     0.949996    
2  10 85  777.728    220.212     0.966304    
2  10 86  206.222    107.769     0.392097    
2  10 87  1283.26    37.8321     0.964144    
2  10 88  1176.19    56.3217     0.990149    
2  10 89  812.069    70.9322     0.961616    
2  10 90  569.972    11.6492     0.980181    
2  10 91  55.8212    177.504     0.280599    
2  10 92  997.6      163.531     0.979059    
2  10 93  326.235    238.766     0.876288    
2  10 94  126.43     114.533     0.884012    
2  10 95  39.8285    246.478     0.55745     
2  10 96  341.975    79.3462     0.961407    
2  10 97  802.659    215.147     0.974509    
2  10 98  360.89     355.102     0.847256    
2  10 99  518.297    33.8545     0.959144    
2  10 100 602.977    52.4486     0.978152    
2  10 101 16.4423    193.537     0.67228     
2  10 102 673.015    293.911     0.980858    
2  10 103 317.338    103.597     0.968659    
2  10 104 354.668    177.177     0.95792     
2  10 105 591.491    37.6373     0.980162    
2  10 106 459.527    23.78       0.96243     
2  10 107 403.453    171.517     0.981017    
2  10 108 230.538    134.813     0.898645    
2  10 109 659.49     45.2801     0.986708    
2  10 110 190.906    99.038      0.864348    
2  10 111 31.4273    258.511     0.407492    
2  10 112 142.711    261.726     0.944261    
2  10 113 3.78631    153.149     0.373601    
2  10 114 424.9      284.47      0.891073    
2  10 115 5.03838    264.813     0.646535    
2  10 116 553.014    308.489     0.985162    
2  10 117 92.8767    186.167     0.855701    
2  10 118 80.3372    298.518     0.861162    
2  10 119 146.067    166.55      0.866216    
2  10 120 254.238    355.977     0.962955    
2  10 121 456.699    317.842     0.980629    
2  10 122 98.5657    266.828     0.834873    
2  10 123 22.7741    347.911     0.197878    
2  10 124 36.6348    187.062     0.443403    
2  10 125 444.083    119.924     0.983695    
2  10 126 398.518    151.735     0.967856    
2  10 127 18.7969    82.3125     0.766844    
2  10 128 226.955    210.222     0.952974    
2  10 129 133.029    306.809     0.887157    
2  10 130 19.8147    58.733      0.448644    
2  10 131 235.998    339.027     0.969384    
2  10 132 277.513    309.953     0.946062    
2  10 133 236.482    152.909     0.969487    
2  10 134 8.91051    147.996     0.134089    
2  10 135 308.296    282.534     0.973047    
2  10 136 41.2648    196.175     0.473501    
2  10 137 24.5846    321.006     0.455146    
2  10 138 114.059    335.375     0.791364    
2  10 139 46.8665    349.216     0.596404    
2  10 140 124.097    81.5421     0.735453    
2  10 141 77.1459    139.558     0.86325     
2  10 142 56.5384    352.132     0.708346    
2  10 143 59.886     213.404     0.598543    
2  10 144 239.783    83.2418     0.934119    
2  10 145 182.83     124.91      0.906411    
2  10 146 15.8909    187.073     0.437766    
2  10 147 101.835    356.442     0.752346    
2  10 148 7.69201    318.665     0.107178    
2  12 0   1798.4     360         1           
2  12 1   1167.04    172.206     0.969287    
2  12 2   955.73     258.587     0.957536    
2  12 3   163.138    255.362     0.927308    
2  12 4   1480.34    39.5032     0.988013    
2  12 5   543.251    277.037     0.731508    
2  12 6   2055.97    36.6337     0.995753    
2  12 7   1040.16    216.359     0.953635    
2  12 8   1088.54    127.988     0.884287    
2  12 9   816.99     297.061     0.977588    
2  12 10  1793.05    264.198     0.989131    
2  12 11  278.954    44.7664     0.884766    
2  12 12  1210.55    173.074     0.98149     
2  12 13  1013.11    123.353     0.941638    
2  12 14  2314.85    44.1336     0.992537    
2  12 15  672.476    337.185     0.931114    
2  12 16  870.189    358.94      0.87553     
2  12 17  651.695    116.685     0.984168    
2  12 18  9.94879    11.3021     0.86921     
2  12 19  2583.83    200.377     0.995511    
2  12 20  960.333    126.724     0.97049     
2  12 21  148.929    20.8668     0.241792    
2  12 22  1244.24    341.213     0.979085    
2  12 23  916.078    107.28      0.961635    
2  12 24  769.321    299.825     0.969297    
2  12 25  1310.96    131.139     0.97544     
2  12 26  762.461    278.841     0.978429    
2  12 27  931.148    80.1703     0.926986    
2  12 28  137.246    186.736     0.922626    
2  12 29  1420.12    306.522     0.974702    
2  12 30  836.264    310.354     0.95201     
2  12 31  636.063    289.696     0.973963    
2  12 32  2682.58    190.284     0.995741    
2  12 33  375.574    254.397     0.705271    
2  12 34  2999.4     50.0919     0.993359    
2  12 35  1348.86    140.18      0.968761    
2  12 36  1340.16    229.27      0.96323     
2  12 37  793.681    182.173     0.911582    
2  12 38  1638.94    269.001     0.983254    
2  12 39  1056.28    298.596     0.966155    
2  12 40  1084.15    280.709     0.945221    
2  12 41  973.956    218.462     0.962921    
2  12 42  176.25     347.345     0.17301     
2  12 43  2389.27    203.206     0.99353     
2  12 44  3647.58    196.507     0.996258    
2  12 45  334.824    90.5282     0.691866    
2  12 46  1266.85    280.757     0.97216     
2  12 47  1572.78    102.341     0.984439    
2  12 48  2304.67    318.652     0.991588    
2  12 49  265.057    165.521     0.858543    
2  12 50  1227.7     161.239     0.967371    
2  12 51  954.615    346.652     0.97812     
2  12 52  2354.06    178.499     0.994591    
2  12 53  1165.25    209.113     0.964369    
2  12 54  1184.36    29.4374     0.981283    
2  12 55  1558.63    34.6916     0.99009     
2  12 56  534.288    95.6093     0.921643    
2  12 57  1229.45    254.464     0.986977    
2  12 58  898.787    97.6918     0.9857      
2  12 59  249.388    191.755     0.699209    
2  12 60  2977.79    324.28      0.996544    
2  12 61  1278.22    343.219     0.975846    
2  12 62  565.862    192.848     0.914694    
2  12 63  847.716    347.142     0.935959    
2  12 64  1683.73    319.785     0.986031    
2  12 65  803.11     59.6397     0.961715    
2  12 66  715.903    193.113     0.836319    
2  12 67  1052.84    34.4159     0.951311    
2  12 68  1583.48    40.7443     0.9844      
2  12 69  1289.03    133.652     0.971172    
2  12 70  274.307    27.845      0.956505    
2  12 71  1343.23    333.938     0.972476    
2  12 72  762.783    213.45      0.9243      
2  12 73  1086.39    76.4633     0.980751    
2  12 74  1785.49    198.385     0.993848    
2  12 75  67.512     278.048     0.879891    
2  12 76  64.92      34.7892     0.677728    
2  12 77  324.1      139.913     0.933497    
2  12 78  294.309    151.326     0.707898    
2  12 79  257.572    137.616     0.932493    
2  12 80  605.417    350.72      0.888422    
2  12 81  935.383    72.4934     0.978156    
2  12 82  444.688    57.5805     0.802332    
2  12 83  233.498    287.919     0.879133    
2  12 84  472.62     20.011      0.965392    
2  12 85  345.113    318.365     0.91827     
2  12 86  213.499    325.115     0.838495    
2  12 87  1120       200.723     0.987619    
2  12 88  61.689     52.467      0.18216     
2  12 89  1069.11    115.031     0.98417     
2  12 90  866.603    106.403     0.987166    
2  12 91  829.627    58.2227     0.975487    
2  12 92  706.074    235.739     0.977109    
2  12 93  496.356    51.9792     0.967703    
2  12 94  953.618    316.482     0.984987    
2  12 95  669.44     19.2804     0.975327    
2  12 96  85.9454    322.54      0.429368    
2  12 97  490.543    237.26      0.971445    
2  12 98  658.91     183.098     0.940036    
2  12 99  456.595    336.71      0.958986    
2  12 100 225.276    181.455     0.900437    
2  12 101 859.81     104.366     0.991582    
2  12 102 412.834    317.59      0.974349    
2  12 103 549.29     289.945     0.976929    
2  12 104 535.865    332.547     0.961886    
2  12 105 421.753    217.738     0.968596    
2  12 106 405.624    301.398     0.977817    
2  12 107 370.198    5.09636     0.984534    
2  12 108 18.7741    143.034     0.251086    
2  12 109 578.499    239.403     0.981977    
2  12 110 6.08599    139.737     0.863123    
2  12 111 37.6993    270.485     0.638388    
2  12 112 451.795    40.2979     0.97278     
2  12 113 318.931    325.946     0.931635    
2  12 114 787.273    148.286     0.990779    
2  12 115 102.966    98.2627     0.664265    
2  12 116 169.6      174.305     0.87496     
2  12 117 435.717    34.237      0.979081    
2  12 118 45.3144    94.4884     0.304117    
2  12 119 139.947    179.052     0.839545    
2  12 120 683.072    90.5357     0.990517    
2  12 121 271.647    125.425     0.975067    
2  12 122 203.634    196.552     0.956429    
2  12 123 171.933    159.412     0.940243    
2  12 124 51.7557    105.87      0.856368    
2  12 125 199.081    322.626     0.951246    
2  12 126 53.3571    151.376     0.622817    
2  12 127 206.627    261.71      0.894785    
2  12 128 21.1473    233.059     0.573179    
2  12 129 76.5882    245.446     0.902382    
2  12 130 321.245    252.953     0.985897    
2  12 131 127.248    111.953     0.944939    
2  12 132 55.1482    47.6121     0.710461    
2  12 133 60.2439    268.066     0.869534    
2  12 134 13.9331    54.4981     0.28624     
2  12 135 39.5265    140.278     0.704981    
2  12 136 212.577    115.504     0.947241    
2  12 137 24.6735    194.718     0.463426    
2  12 138 82.5204    35.7813     0.777135    
2  12 139 128.342    273.23      0.824345    
2  12 140 5.58393    287.534     0.462949    
2  12 141 125.427    62.4168     0.808616    
2  12 142 28.2203    13.0863     0.497281    
2  12 143 4.62973    288.083     0.0917942   
2  12 144 181.793    315.368     0.937105    
2  12 145 38.8231    37.5391     0.598894    
2  12 146 51.3069    19.7077     0.43071     
2  12 147 5.35543    105.813     0.133739    
2  14 0   868.928    8.54893e-06 1           
2  14 1   49.529     256.676     0.798968    
2  14 2   621.763    248.889     0.962333    
2  14 3   738.694    146.176     0.963343    
2  14 4   1032.32    188.976     0.978608    
2  14 5   1383.1     129.755     0.968949    
2  14 6   604.321    257.434     0.912508    
2  14 7   394.237    283.62      0.911851    
2  14 8   1390.06    134.155     0.982877    
2  14 9   1472.32    148.015     0.985475    
2  14 10  1170.3     203.583     0.878727    
2  14 11  555.734    167.6       0.909295    
2  14 12  1592.52    44.3873     0.958866    
2  14 13  221.312    258.498     0.957993    
2  14 14  893.345    240.043     0.979071    
2  14 15  1176.93    104.381     0.954657    
2  14 16  1729.19    303.905     0.971644    
2  14 17  1274       225.881     0.979633    
2  14 18  76.4851    202.058     0.869592    
2  14 19  1667.54    324.032     0.986908    
2  14 20  914.491    161.344     0.981814    
2  14 21  21.0734    112.452     0.599229    
2  14 22  1240.62    239.156     0.912275    
2  14 23  1010.04    230.766     0.973317    
2  14 24  1325.26    57.9439     0.984226    
2  14 25  926.081    327.307     0.948257    
2  14 26  1327.79    38.6502     0.975807    
2  14 27  1673.59    128.813     0.981861    
2  14 28  1862.26    328.753     0.987839    
2  14 29  2030.71    149.318     0.987974    
2  14 30  377.121    20.7932     0.710492    
2  14 31  1918.76    0.497419    0.992955    
2  14 32  823.349    230.108     0.909941    
2  14 33  1611       219.305     0.989908    
2  14 34  839.946    111.205     0.947997    
2  14 35  412.858    0.527036    0.94906     
2  14 36  1651.03    82.6717     0.985286    
2  14 37  1448.01    267.59      0.980908    
2  14 38  1472.26    150.842     0.975655    
2  14 39  1615.37    104.661     0.983434    
2  14 40  236.372    83.194      0.141627    
2  14 41  1832.53    124.292     0.983084    
2  14 42  807.373    356.576     0.975325    
2  14 43  3002.28    41.2932     0.993532    
2  14 44  1321.01    230.21      0.977325    
2  14 45  1569.45    273.483     0.989517    
2  14 46  1509.26    25.9106     0.989759    
2  14 47  1504.57    170.313     0.971486    
2  14 48  1494.67    84.8945     0.987852    
2  14 49  3233.97    251.612     0.996766    
2  14 50  1251.11    351.709     0.986253    
2  14 51  1560.02    97.2941     0.98379     
2  14 52  777.294    175.525     0.980282    
2  14 53  1552.4     206.616     0.98896     
2  14 54  1763.74    209.349     0.987955    
2  14 55  1868.82    9.82095     0.994753    
2  14 56  1236.22    259.858     0.984691    
2  14 57  1347.65    155.988     0.988532    
2  14 58  87.0251    48.7905     0.219355    
2  14 59  803.714    110.268     0.975799    
2  14 60  798.895    290.507     0.955824    
2  14 61  923.159    23.3631     0.953546    
2  14 62  1568.07    203.127     0.957084    
2  14 63  1901.04    137.271     0.988329    
2  14 64  972.866    30.9173     0.964251    
2  14 65  979.054    346.278     0.972141    
2  14 66  692.054    350.843     0.890722    
2  14 67  2140.26    286.757     0.992027    
2  14 68  243.369    171.879     0.618137    
2  14 69  1037.78    329.472     0.960895    
2  14 70  887.462    111.831     0.970862    
2  14 71  464.122    125.586     0.970155    
2  14 72  1622.14    71.2491     0.97894     
2  14 73  1186.54    168.048     0.964873    
2  14 74  129.728    324.571     0.803371    
2  14 75  302.444    186.853     0.832154    
2  14 76  283.451    239.384     0.852906    
2  14 77  535.3      50.3404     0.964257    
2  14 78  7.36429    110.602     0.73203     
2  14 79  211.389    243.319     0.93213     
2  14 80  917.214    81.9095     0.964733    
2  14 81  1423.98    82.9702     0.990933    
2  14 82  703.309    226.559     0.980812    
2  14 83  891.759    239.334     0.956767    
2  14 84  468.285    207.411     0.943147    
2  14 85  836.093    100.812     0.974757    
2  14 86  544.246    75.8166     0.966699    
2  14 87  962.826    178.518     0.984065    
2  14 88  56.6476    265.977     0.144664    
2  14 89  875.117    181.265     0.979027    
2  14 90  608.657    41.667      0.981245    
2  14 91  228.298    198.69      0.903479    
2  14 92  391.792    22.8088     0.976223    
2  14 93  427.084    138.219     0.959022    
2  14 94  42.7898    182.039     0.187838    
2  14 95  455.581    233.344     0.826409    
2  14 96  1006.99    24.4619     0.989363    
2  14 97  318.91     93.2928     0.926229    
2  14 98  315.322    328.025     0.946295    
2  14 99  1008.8     140.117     0.989275    
2  14 100 2.29022    130.474     0.0853854   
2  14 101 531.815    122.407     0.97175     
2  14 102 377.685    131.573     0.965826    
2  14 103 573.563    129.772     0.972448    
2  14 104 401.832    106.775     0.968754    
2  14 105 116.004    224.119     0.902525    
2  14 106 15.1901    136.59      0.583103    
2  14 107 7.32222    110.85      0.639976    
2  14 108 30.3615    152.297     0.88878     
2  14 109 447.029    120.868     0.973711    
2  14 110 406.38     80.6338     0.958577    
2  14 111 263.268    356.111     0.965368    
2  14 112 136.31     251.534     0.903402    
2  14 113 231.972    72.9398     0.921976    
2  14 114 136.612    324.505     0.8705      
2  14 115 239.887    77.816      0.953796    
2  14 116 297.927    332.908     0.951977    
2  14 117 443.114    203.927     0.98559     
2  14 118 340.4      81.6648     0.967968    
2  14 119 368.885    10.2745     0.958385    
2  14 120 231.775    201.082     0.881515    
2  14 121 38.3566    321.342     0.697668    
2  14 122 519.696    233.379     0.986335    
2  14 123 113.905    209.162     0.864632    
2  14 124 111.622    214.873     0.897983    
2  14 125 321.298    201.108     0.947891    
2  14 126 239.096    288.651     0.964958    
2  14 127 315.892    28.8375     0.97192     
2  14 128 40.4664    353.429     0.656119    
2  14 129 40.0505    190.828     0.702635    
2  14 130 47.5287    176.71      0.902696    
2  14 131 40.6413    293.746     0.745134    
2  14 132 148.393    111.557     0.951097    
2  14 133 45.5304    335.345     0.561895    
2  14 134 73.0547    249.443     0.896289    
2  14 135 10.2246    164.174     0.431508    
2  14 136 5.71772    118.385     0.144629    
2  14 137 135.83     116.33      0.871737    
2  14 138 19.6269    281.497     0.205001    
2  14 139 148.949    42.484      0.890297    
2  14 140 7.46187    157.817     0.599948    
2  14 141 50.2701    315.994     0.622961    
2  14 142 73.2912    150.851     0.763037    
2  14 143 26.492     202.778     0.464298    
2  14 144 17.6579    235.202     0.287077    
2  14 145 20.7871    257.856     0.294752    
2  16 0   238.813    180         0.727238    
2  16 1   326.189    34.509      0.901175    
2  16 2   486.64     198.502     0.930592    
2  16 3   977.633    331.277     0.964228    
2  16 4   493.015    11.5897     0.952557    
2  16 5   1952.17    222.727     0.986548    
2  16 6   767.945    319.643     0.929167    
2  16 7   1980.66    6.56146     0.98617     
2  16 8   188.485    172.997     0.659795    
2  16 9   1776.67    120.835     0.988706    
2  16 10  1984.5     326.412     0.991125    
2  16 11  636.295    41.4702     0.900474    
2  16 12  786.059    210.236     0.949479    
2  16 13  1174.65    222.463     0.962872    
2  16 14  301.293    320.069     0.418765    
2  16 15  197.772    257.463     0.810002    
2  16 16  1917.12    81.8414     0.985701    
2  16 17  1890.99    167.829     0.992301    
2  16 18  1084.11    181.764     0.948046    
2  16 19  663.133    351.451     0.896968    
2  16 20  1482       88.3164     0.963325    
2  16 21  1866.88    140.464     0.985299    
2  16 22  72.9712    170.3       0.805301    
2  16 23  1796.84    343.981     0.984715    
2  16 24  1502.75    229.38      0.98844     
2  16 25  1158.23    269.696     0.978197    
2  16 26  1460.18    199.292     0.985335    
2  16 27  231.234    305.967     0.876037    
2  16 28  1356.57    55.4927     0.960844    
2  16 29  873.315    210.4       0.93323     
2  16 30  604.398    349.346     0.958456    
2  16 31  1373.18    97.0918     0.984458    
2  16 32  1555.11    1.94178     0.98127     
2  16 33  1440.56    221.825     0.95924     
2  16 34  146.426    305.833     0.911738    
2  16 35  1353.74    49.8326     0.964554    
2  16 36  282.012    234.915     0.871947    
2  16 37  1672.45    91.484      0.984981    
2  16 38  921.081    295.431     0.949853    
2  16 39  842.048    261.782     0.957207    
2  16 40  2791.7     106.489     0.994983    
2  16 41  1013.82    99.5495     0.957341    
2  16 42  832.445    308.68      0.91828     
2  16 43  870.672    313.636     0.980213    
2  16 44  1605.65    126.673     0.992051    
2  16 45  2667.17    117.158     0.995416    
2  16 46  1164.04    178.542     0.983062    
2  16 47  1219.82    267.36      0.939102    
2  16 48  3527.64    128.583     0.997063    
2  16 49  0.122699   52.1325     0.939875    
2  16 50  783.001    299.773     0.973506    
2  16 51  116.01     138.235     0.581093    
2  16 52  1469.9     358.087     0.991292    
2  16 53  380.82     131.986     0.934391    
2  16 54  2350.83    213.479     0.99396     
2  16 55  1544.85    327.183     0.984358    
2  16 56  1878.59    31.0569     0.992504    
2  16 57  1142.08    72.1376     0.967322    
2  16 58  1566.83    52.9222     0.989498    
2  16 59  884.126    154.928     0.946142    
2  16 60  34.3764    143.387     0.508197    
2  16 61  1467.22    14.2531     0.981996    
2  16 62  1650.57    119.552     0.97876     
2  16 63  654.659    210.771     0.892765    
2  16 64  1273.59    308.49      0.976967    
2  16 65  1352.28    355.658     0.945414    
2  16 66  559.001    77.391      0.870243    
2  16 67  791.112    183.87      0.974131    
2  16 68  433.24     43.6694     0.940658    
2  16 69  1316.56    115.93      0.990338    
2  16 70  728.477    145.866     0.965037    
2  16 71  963.946    90.2567     0.936329    
2  16 72  846.868    294.367     0.983759    
2  16 73  104.018    162.917     0.421743    
2  16 74  1206.86    276.153     0.976744    
2  16 75  424.767    218.372     0.926943    
2  16 76  86.5517    194.002     0.308571    
2  16 77  431.177    129.768     0.958819    
2  16 78  313.472    49.2391     0.978915    
2  16 79  948.488    133.261     0.972       
2  16 80  642.273    269.352     0.952731    
2  16 81  336.596    328.736     0.958361    
2  16 82  256.231    76.1949     0.871168    
2  16 83  694.074    250.597     0.980461    
2  16 84  770.436    198.23      0.984982    
2  16 85  559.505    246.235     0.967894    
2  16 86  6.2882     267.621     0.357015    
2  16 87  998.319    24.2266     0.988069    
2  16 88  629.762    35.5593     0.975893    
2  16 89  30.1798    30.4528     0.75921     
2  16 90  1026.66    221.1       0.985327    
2  16 91  245.028    219.714     0.873847    
2  16 92  470.887    249.645     0.955024    
2  16 93  236.116    178.544     0.851772    
2  16 94  348.659    240.38      0.963727    
2  16 95  788.59     255.226     0.98959     
2  16 96  590.698    166.837     0.986942    
2  16 97  102.782    15.0111     0.961309    
2  16 98  52.8687    189.114     0.393641    
2  16 99  197.939    221.985     0.931106    
2  16 100 121.454    335.474     0.818002    
2  16 101 296.904    343.658     0.851107    
2  16 102 19.9597    64.6587     0.36603     
2  16 103 379.855    137.461     0.952965    
2  16 104 380.346    142.877     0.976899    
2  16 105 865.262    334.308     0.992368    
2  16 106 23.427     115.977     0.224809    
2  16 107 16.6489    188.905     0.84142     
2  16 108 364.054    268.506     0.980377    
2  16 109 232.248    239.768     0.970455    
2  16 110 625.502    55.9511     0.990466    
2  16 111 169.005    166.37      0.947231    
2  16 112 2.60356    343.157     0.648622    
2  16 113 25.4448    308.371     0.364171    
2  16 114 3.2902     162.794     0.428666    
2  16 115 188.818    9.57066     0.912583    
2  16 116 196.55     85.1558     0.950305    
2  16 117 229.16     323.343     0.960382    
2  16 118 319.081    214.541     0.977626    
2  16 119 324.912    161.113     0.961967    
2  16 120 192.232    24.9466     0.961757    
2  16 121 91.117     180.721     0.834979    
2  16 122 421.758    150.863     0.981872    
2  16 123 319.837    347.346     0.973473    
2  16 124 117.108    189.692     0.843735    
2  16 125 508.662    343.329     0.981659    
2  16 126 252.639    165.049     0.978555    
2  16 127 207.5      100.849     0.937858    
2  16 128 198.1      31.8986     0.930741    
2  16 129 94.984     131.876     0.935075    
2  16 130 284.848    209.887     0.962914    
2  16 131 130.839    46.8582     0.948988    
2  16 132 479.613    177.22      0.984841    
2  16 133 44.5934    313.402     0.637243    
2  16 134 70.9687    161.623     0.710925    
2  16 135 160.584    324.443     0.928539    
2  16 136 193.489    334.657     0.851921    
2  16 137 198.224    244.945     0.912716    
2  16 138 51.54      21.8279     0.62808     
2  16 139 11.7038    271.191     0.449461    
2  16 140 18.9824    326.449     0.426063    
2  16 141 12.8172    295.158     0.166953    
2  16 142 7.85054    241.529     0.214423    
2  16 143 25.3463    103.338     0.470121    
2  16 144 8.75833    86.2783     0.237227    
2  18 0   926.564    180         0.999999    
2  18 1   846.579    213.038     0.921573    
2  18 2   1358.79    74.0861     0.972459    
2  18 3   1297.03    226.251     0.976254    
2  18 4   510.447    336.372     0.893106    
2  18 5   246.645    165.164     0.938502    
2  18 6   728.113    245.322     0.946171    
2  18 7   892.73     328.695     0.979111    
2  18 8   475.493    159.53      0.940056    
2  18 9   1490.17    177.242     0.981301    
2  18 10  552.798    282.857     0.950998    
2  18 11  769.076    95.1388     0.944411    
2  18 12  1785.45    218.289     0.989635    
2  18 13  1141.03    202.764     0.963698    
2  18 14  1327.64    184.495     0.972261    
2  18 15  207.254    233.776     0.227432    
2  18 16  225.833    277.432     0.602181    
2  18 17  873.16     8.67865     0.81573     
2  18 18  444.771    289.632     0.774094    
2  18 19  4.1787     286.453     0.0932929   
2  18 20  1763.9     267.721     0.98012     
2  18 21  517.511    353.078     0.93611     
2  18 22  926.561    342.053     0.974008    
2  18 23  4.80154    131.699     0.75925     
2  18 24  1836.85    97.2465     0.978728    
2  18 25  996.791    66.8106     0.954084    
2  18 26  2165.11    332.654     0.98734     
2  18 27  1505.45    75.3001     0.984955    
2  18 28  2805.89    128.647     0.989629    
2  18 29  1301.89    94.9415     0.973363    
2  18 30  1747       196.705     0.990894    
2  18 31  2008.32    68.8507     0.992715    
2  18 32  1436.27    112.337     0.982013    
2  18 33  2182       20.8716     0.98949     
2  18 34  802.792    37.4587     0.953816    
2  18 35  1097.3     304.397     0.976811    
2  18 36  2272.89    208.784     0.991044    
2  18 37  617.857    320.351     0.966078    
2  18 38  655.529    197.621     0.972718    
2  18 39  1132.76    225.412     0.944905    
2  18 40  345.394    48.7377     0.873741    
2  18 41  449.37     295.565     0.851912    
2  18 42  1557.82    261.283     0.986831    
2  18 43  491.563    320.463     0.929065    
2  18 44  207.632    14.0559     0.948685    
2  18 45  655.039    223.386     0.931478    
2  18 46  749.817    336.115     0.973433    
2  18 47  218.825    242.828     0.664894    
2  18 48  565.77     241.529     0.975799    
2  18 49  733.21     285.848     0.935741    
2  18 50  462.726    258.223     0.941544    
2  18 51  837.672    26.4385     0.976019    
2  18 52  1747.64    15.3918     0.98549     
2  18 53  168.184    346.602     0.953491    
2  18 54  473.597    263.558     0.836968    
2  18 55  1600.46    258.96      0.980815    
2  18 56  1269.58    313.222     0.979002    
2  18 57  1601.79    230.394     0.990259    
2  18 58  677.431    229.516     0.915862    
2  18 59  36.8486    145.115     0.825437    
2  18 60  938.528    207.287     0.922515    
2  18 61  1400.05    209.022     0.982507    
2  18 62  265.539    140.321     0.887005    
2  18 63  1497.43    254.067     0.986093    
2  18 64  1140.57    61.0262     0.91059     
2  18 65  755.842    99.0626     0.979132    
2  18 66  479.035    58.899      0.895495    
2  18 67  588.369    159.763     0.810754    
2  18 68  170.349    326.766     0.635651    
2  18 69  440.808    238.954     0.96092     
2  18 70  384.119    288.285     0.85792     
2  18 71  648.272    49.3788     0.975559    
2  18 72  1173.99    88.4476     0.991511    
2  18 73  924.158    16.7596     0.957616    
2  18 74  715.337    154.1       0.970198    
2  18 75  74.985     45.9502     0.933109    
2  18 76  56.9675    265.001     0.675969    
2  18 77  614.196    300.374     0.969005    
2  18 78  353.123    38.3866     0.920958    
2  18 79  89.6889    19.2975     0.850669    
2  18 80  398.079    161.793     0.968231    
2  18 81  1337       280.028     0.992497    
2  18 82  261.767    357.337     0.689245    
2  18 83  833.306    128.515     0.981083    
2  18 84  274.999    205.626     0.932257    
2  18 85  518.517    128.262     0.969035    
2  18 86  440.907    110.344     0.911089    
2  18 87  200.386    323.568     0.653899    
2  18 88  326.721    91.7757     0.855525    
2  18 89  16.7424    135.189     0.847595    
2  18 90  253.765    229.692     0.923099    
2  18 91  608.706    192.56      0.970133    
2  18 92  1277.01    247.559     0.995202    
2  18 93  757.635    118.655     0.984366    
2  18 94  480.207    48.9783     0.966911    
2  18 95  514.925    330.13      0.977672    
2  18 96  73.5033    121.873     0.681383    
2  18 97  106.507    223.841     0.902576    
2  18 98  744.519    113.571     0.982119    
2  18 99  303.612    343.149     0.945571    
2  18 100 270.775    149.655     0.862409    
2  18 101 428.899    62.778      0.972049    
2  18 102 384.628    321.485     0.964618    
2  18 103 21.0445    267.954     0.343157    
2  18 104 190.683    61.1727     0.808949    
2  18 105 141.678    246.278     0.888822    
2  18 106 486.281    317.983     0.988334    
2  18 107 65.5609    68.3398     0.825853    
2  18 108 495.79     38.5076     0.991314    
2  18 109 5.14112    38.1406     0.641694    
2  18 110 556.65     60.9995     0.985835    
2  18 111 288.647    335.465     0.958306    
2  18 112 69.7196    4.8381      0.914024    
2  18 113 93.6801    277.268     0.894812    
2  18 114 53.8615    121.188     0.818281    
2  18 115 187.451    222.165     0.951892    
2  18 116 485.387    281.445     0.981628    
2  18 117 470.381    71.231      0.981866    
2  18 118 45.2681    311.277     0.421269    
2  18 119 15.5353    223.892     0.737573    
2  18 120 268.505    272.248     0.921115    
2  18 121 124.508    324.273     0.895372    
2  18 122 94.0824    33.9032     0.61538     
2  18 123 77.0214    146.253     0.706803    
2  18 124 60.1369    118.383     0.822845    
2  18 125 57.2984    120.625     0.704841    
2  18 126 54.6136    73.1565     0.746588    
2  18 127 191.218    226.305     0.842572    
2  18 128 190.47     358.328     0.934247    
2  18 129 52.571     17.611      0.767638    
2  18 130 139.727    57.8158     0.861576    
2  18 131 76.8835    105.15      0.697327    
2  18 132 37.2011    21.9399     0.880761    
2  18 133 45.8546    272.534     0.722298    
2  18 134 20.7369    251.906     0.737244    
2  18 135 68.3428    44.5844     0.670931    
2  18 136 32.5812    322.819     0.530443    
2  18 137 49.373     301.317     0.682504    
2  18 138 4.40217    351.149     0.592307    
2  18 139 49.4971    155.457     0.661389    
2  18 140 86.3141    244.62      0.730744    
2  18 141 56.1247    299.535     0.558462    
2  18 142 58.5585    358.385     0.467711    
2  20 0   520.914    180         0.997755    
2  20 1   513.887    311.727     0.783054    
2  20 2   1340.43    45.5224     0.953684    
2  20 3   1720.36    308.368     0.982572    
2  20 4   255.061    29.2979     0.659957    
2  20 5   380.91     179.481     0.831381    
2  20 6   544.325    343.13      0.927276    
2  20 7   850.618    48.622      0.9737      
2  20 8   1780.61    240.053     0.977582    
2  20 9   1064.05    241.954     0.974173    
2  20 10  1317.38    93.3023     0.959315    
2  20 11  944.309    344.729     0.956181    
2  20 12  1080.22    86.6543     0.955886    
2  20 13  175.781    156.074     0.898406    
2  20 14  132.772    139.916     0.44674     
2  20 15  1651.22    191.469     0.974341    
2  20 16  791.682    12.9325     0.980024    
2  20 17  1141.75    254.466     0.979425    
2  20 18  595.315    276.241     0.96881     
2  20 19  1719.87    116.879     0.98568     
2  20 20  154.103    56.4409     0.865958    
2  20 21  2494.72    235.788     0.991786    
2  20 22  1461.78    119.346     0.985106    
2  20 23  117.378    314.61      0.553336    
2  20 24  533.795    147.963     0.937309    
2  20 25  1649.02    68.426      0.98481     
2  20 26  1278.38    249.87      0.979299    
2  20 27  1905.51    272.298     0.99137     
2  20 28  1961.26    3.29057     0.988102    
2  20 29  1405.56    346.917     0.9845      
2  20 30  60.3294    7.63997     0.768216    
2  20 31  1194.52    292.903     0.975834    
2  20 32  1436.75    337.769     0.981325    
2  20 33  353.807    234.376     0.934612    
2  20 34  684.07     357.088     0.923185    
2  20 35  774.395    261.528     0.938166    
2  20 36  1212.57    310.876     0.980994    
2  20 37  1109.65    286.994     0.983528    
2  20 38  180.343    280.759     0.92061     
2  20 39  297.642    29.4092     0.915589    
2  20 40  1840.32    277.053     0.991939    
2  20 41  220.444    157.667     0.911952    
2  20 42  2270.15    54.1853     0.995179    
2  20 43  1109.43    168.632     0.974013    
2  20 44  2212.1     251.002     0.990597    
2  20 45  1475.45    29.9703     0.984423    
2  20 46  1054.36    151.39      0.972426    
2  20 47  216.256    71.2856     0.857722    
2  20 48  1585.22    59.1445     0.982462    
2  20 49  97.2167    159.436     0.291558    
2  20 50  2419.61    31.2081     0.98977     
2  20 51  1335.89    139.745     0.976392    
2  20 52  2479.5     234.611     0.993166    
2  20 53  1950.1     150.258     0.985895    
2  20 54  194.814    55.9198     0.943552    
2  20 55  1575.34    172.511     0.98763     
2  20 56  440.163    87.0455     0.933762    
2  20 57  631.005    158.665     0.970096    
2  20 58  1083.14    157.972     0.981755    
2  20 59  1280.72    58.2518     0.987146    
2  20 60  995.136    299.223     0.982089    
2  20 61  341.173    239.935     0.867538    
2  20 62  158.023    202.367     0.371263    
2  20 63  114.629    305.103     0.741297    
2  20 64  1191.19    259.011     0.987004    
2  20 65  556.314    343.934     0.961501    
2  20 66  1271.79    357.799     0.984132    
2  20 67  708.315    338.791     0.94534     
2  20 68  690.018    339.799     0.915383    
2  20 69  347.939    105.148     0.743169    
2  20 70  1087.73    191.847     0.976878    
2  20 71  1161.36    190.991     0.978183    
2  20 72  582.7      97.8895     0.958824    
2  20 73  961.059    64.1169     0.977837    
2  20 74  253.424    61.1942     0.796727    
2  20 75  1134.07    215.369     0.989177    
2  20 76  656.478    144.821     0.980651    
2  20 77  319.907    358.588     0.81264     
2  20 78  966.282    274.347     0.970123    
2  20 79  761.007    202.925     0.970303    
2  20 80  431.39     120.037     0.92393     
2  20 81  459.061    146.924     0.925072    
2  20 82  55.7202    106.444     0.251752    
2  20 83  498.824    342.756     0.959136    
2  20 84  112.32     348.61      0.918368    
2  20 85  668.232    325.639     0.98052     
2  20 86  277.305    109.617     0.960355    
2  20 87  1099.29    296.652     0.994281    
2  20 88  65.0727    358.152     0.942792    
2  20 89  780.469    318.482     0.968349    
2  20 90  601.193    6.22115     0.975109    
2  20 91  414.915    100.699     0.981537    
2  20 92  258.443    204.327     0.903187    
2  20 93  241.102    264.32      0.844305    
2  20 94  750.28     25.2941     0.984204    
2  20 95  240.546    140.155     0.947364    
2  20 96  30.1121    325.316     0.901596    
2  20 97  32.7669    344.345     0.564776    
2  20 98  3.9511     247.604     0.617484    
2  20 99  169.271    97.3548     0.855403    
2  20 100 401.755    240.081     0.967877    
2  20 101 436.293    263.176     0.979544    
2  20 102 231.042    354.909     0.960482    
2  20 103 536.14     301.358     0.982314    
2  20 104 355.323    155.064     0.964337    
2  20 105 69.0159    228.4       0.440985    
2  20 106 277.634    165.736     0.980556    
2  20 107 522.276    294.898     0.988045    
2  20 108 270.022    206.888     0.934083    
2  20 109 106.31     210.43      0.70012     
2  20 110 326.465    175.727     0.964743    
2  20 111 7.39685    267.444     0.701643    
2  20 112 351.924    219.002     0.976035    
2  20 113 59.4585    319.221     0.911598    
2  20 114 131.801    247.216     0.825282    
2  20 115 241.656    174.589     0.977818    
2  20 116 134.488    52.0465     0.974636    
2  20 117 334.93     308.128     0.966698    
2  20 118 83.373     13.9185     0.892664    
2  20 119 50.5054    208.21      0.564089    
2  20 120 135.431    38.7457     0.912999    
2  20 121 104.145    59.9628     0.928172    
2  20 122 46.8288    270.73      0.744088    
2  20 123 136.312    351.524     0.723178    
2  20 124 137.336    8.57663     0.968416    
2  20 125 22.2701    125.886     0.368853    
2  20 126 84.3651    256.189     0.86992     
2  20 127 66.8962    3.987       0.726901    
2  20 128 140.554    160.599     0.882876    
2  20 129 64.1865    246.009     0.555317    
2  20 130 191.095    273.211     0.920753    
2  20 131 55.1825    223.938     0.739268    
2  20 132 10.9742    48.768      0.182477    
2  20 133 32.4715    28.7557     0.438972    
2  20 134 47.4637    137.722     0.713997    
2  20 135 93.4754    160.672     0.756059    
2  20 136 230.974    164.258     0.923286    
2  20 137 31.4843    337.95      0.541872    
2  20 138 42.6822    17.3293     0.580455    
2  20 139 179.38     72.9614     0.892835    
2  20 140 40.717     168.311     0.58602     
2  22 0   1.06523    0.000327458 0.0156242   
2  22 1   1818.52    59.4608     0.990908    
2  22 2   1072.48    343.721     0.978521    
2  22 3   49.1558    341.321     0.873179    
2  22 4   2465.38    206.411     0.988602    
2  22 5   743.114    65.1152     0.961503    
2  22 6   1049.93    105.805     0.959647    
2  22 7   1232.66    170.972     0.976407    
2  22 8   1732.13    341.451     0.988649    
2  22 9   237.891    117.72      0.705504    
2  22 10  147.003    19.4713     0.903076    
2  22 11  830.942    273.29      0.963396    
2  22 12  1273.34    42.9279     0.951875    
2  22 13  1091.16    128.152     0.970115    
2  22 14  1287.27    48.275      0.977276    
2  22 15  2630.74    298.84      0.996116    
2  22 16  1367.47    13.3543     0.979989    
2  22 17  1525.98    95.8585     0.986134    
2  22 18  1618.72    338.9       0.975946    
2  22 19  171.332    16.3629     0.259253    
2  22 20  1316.66    243.308     0.977485    
2  22 21  948.415    60.6483     0.956769    
2  22 22  1041.08    100.131     0.971486    
2  22 23  1830.39    299.75      0.981631    
2  22 24  1273.7     51.022      0.987683    
2  22 25  1964.45    209.152     0.991197    
2  22 26  1254.16    45.477      0.973061    
2  22 27  1082.8     165.604     0.957903    
2  22 28  2662.55    208.424     0.995893    
2  22 29  1806.52    5.71753     0.987948    
2  22 30  1169.73    177.522     0.982073    
2  22 31  723.739    142.198     0.950201    
2  22 32  657.562    58.5749     0.712663    
2  22 33  815.544    243.265     0.945151    
2  22 34  1736.68    186.057     0.984321    
2  22 35  1860.02    119.181     0.985233    
2  22 36  821.125    291.121     0.967525    
2  22 37  1732.59    12.8172     0.987299    
2  22 38  1457.45    39.6818     0.965368    
2  22 39  1024.73    173.643     0.957439    
2  22 40  1083.05    325.959     0.973007    
2  22 41  1304.3     321.004     0.983137    
2  22 42  1940.9     182.436     0.98611     
2  22 43  651.753    171.264     0.947844    
2  22 44  814.307    203.988     0.916656    
2  22 45  1447.27    252.216     0.983011    
2  22 46  163.643    14.0517     0.240708    
2  22 47  881.588    158.076     0.957721    
2  22 48  765.003    266.557     0.970062    
2  22 49  50.7418    132.493     0.830037    
2  22 50  311.173    10.8494     0.939896    
2  22 51  662.966    327.277     0.972943    
2  22 52  281.5      253.501     0.830236    
2  22 53  1066.29    139.739     0.978267    
2  22 54  1102.68    213.751     0.969164    
2  22 55  409.452    19.2659     0.976731    
2  22 56  1023.41    346.348     0.985277    
2  22 57  25.1386    115.225     0.273409    
2  22 58  1031.99    329.615     0.984042    
2  22 59  594.008    170.359     0.936974    
2  22 60  286.556    114.184     0.945578    
2  22 61  966.75     35.9561     0.98126     
2  22 62  628.694    169.161     0.96941     
2  22 63  956.658    82.6095     0.958139    
2  22 64  1354.05    144.111     0.989463    
2  22 65  707.416    211.534     0.972237    
2  22 66  1012.45    112.879     0.980654    
2  22 67  34.7494    23.6048     0.75601     
2  22 68  1555.83    307.101     0.9904      
2  22 69  682.568    257.751     0.95582     
2  22 70  982.749    162.341     0.984655    
2  22 71  395.585    275.026     0.947819    
2  22 72  808.13     33.4405     0.960157    
2  22 73  433.942    163.146     0.921412    
2  22 74  324.076    74.9499     0.967307    
2  22 75  82.9868    345.373     0.770252    
2  22 76  387.551    263.353     0.947217    
2  22 77  412.515    106.424     0.976306    
2  22 78  116.397    17.0577     0.864662    
2  22 79  827.676    341.977     0.988236    
2  22 80  143.632    226.781     0.418211    
2  22 81  266.35     35.6075     0.870057    
2  22 82  277.842    55.7966     0.95241     
2  22 83  95.046     199.695     0.776585    
2  22 84  553.239    300.178     0.979901    
2  22 85  494.211    73.3555     0.974809    
2  22 86  390.259    51.4698     0.945031    
2  22 87  525.977    86.1228     0.955053    
2  22 88  47.6893    347.456     0.516542    
2  22 89  409.576    95.032      0.947078    
2  22 90  407.121    29.6267     0.959333    
2  22 91  139.429    287.945     0.928392    
2  22 92  1258.56    204.535     0.993393    
2  22 93  128.702    338.792     0.614929    
2  22 94  467.096    80.0337     0.979881    
2  22 95  120.161    105.646     0.840501    
2  22 96  4.89876    164.283     0.479619    
2  22 97  12.252     222.758     0.556517    
2  22 98  130.208    86.8658     0.791337    
2  22 99  538.368    247.926     0.984965    
2  22 100 486.224    194.819     0.981972    
2  22 101 524.334    218.028     0.9904      
2  22 102 101.486    163.835     0.540872    
2  22 103 255.012    176.014     0.94359     
2  22 104 25.0228    259.474     0.566384    
2  22 105 209.812    230.923     0.857679    
2  22 106 526.04     170.72      0.990349    
2  22 107 234.975    31.0982     0.965461    
2  22 108 1.51757    284.175     0.756684    
2  22 109 365.449    168.333     0.980615    
2  22 110 229.621    119.231     0.956167    
2  22 111 448.943    77.4202     0.984138    
2  22 112 260.633    208.561     0.967634    
2  22 113 152.451    337.37      0.92893     
2  22 114 217.345    321.271     0.953448    
2  22 115 80.7625    292.501     0.820034    
2  22 116 35.2013    51.5645     0.451418    
2  22 117 137.608    29.8989     0.812574    
2  22 118 39.7318    264.01      0.813833    
2  22 119 137.618    77.3569     0.78557     
2  22 120 44.2917    322.181     0.617666    
2  22 121 46.3463    329.774     0.944587    
2  22 122 95.1365    322.519     0.790238    
2  22 123 383.615    219.441     0.98505     
2  22 124 200.921    45.8365     0.959645    
2  22 125 110.908    31.9742     0.871706    
2  22 126 70.6083    203.041     0.791796    
2  22 127 155.074    245.252     0.90974     
2  22 128 124.702    118.239     0.899782    
2  22 129 8.34126    298.287     0.24844     
2  22 130 40.1075    296.178     0.560477    
2  22 131 63.56      146.538     0.80597     
2  22 132 42.9741    31.71       0.506563    
2  22 133 77.9701    337.333     0.66998     
2  22 134 76.7053    332.247     0.770364    
2  22 135 37.0713    349.634     0.535864    
2  22 136 177.189    57.307      0.905467    
2  22 137 42.6264    275.48      0.469049    
2  24 0   420.069    360         0.879509    
2  24 1   1428.39    285.171     0.99118     
2  24 2   1269.45    133.83      0.970098    
2  24 3   1277.85    115.781     0.945213    
2  24 4   1369.66    319.591     0.982577    
2  24 5   975.423    277.031     0.988017    
2  24 6   835.098    156.084     0.967356    
2  24 7   1456.39    303.189     0.986649    
2  24 8   966.863    78.1024     0.950168    
2  24 9   592.159    14.6427     0.945432    
2  24 10  1547.71    70.3676     0.969605    
2  24 11  479.871    29.4451     0.93668     
2  24 12  842.338    280.74      0.977321    
2  24 13  571.094    302.241     0.827492    
2  24 14  1612.48    152.552     0.986397    
2  24 15  1305.29    0.936183    0.985429    
2  24 16  608.867    243.358     0.966944    
2  24 17  542.359    274.957     0.890053    
2  24 18  1113.81    145.961     0.953795    
2  24 19  1491.22    61.0431     0.98797     
2  24 20  1050.14    255.245     0.965861    
2  24 21  467.164    135.04      0.9208      
2  24 22  1252.24    268.077     0.970245    
2  24 23  2053.9     81.5817     0.989774    
2  24 24  51.018     291.494     0.0981453   
2  24 25  277.279    305.745     0.940399    
2  24 26  834.8      16.3231     0.928175    
2  24 27  638.391    248.607     0.90429     
2  24 28  1098.26    287.993     0.968202    
2  24 29  950.357    276.739     0.955836    
2  24 30  1165.61    358.815     0.959787    
2  24 31  760.903    200.177     0.973041    
2  24 32  494.441    4.2889      0.844172    
2  24 33  40.5373    128.091     0.369602    
2  24 34  1456.56    59.9873     0.981172    
2  24 35  241.768    55.6837     0.882479    
2  24 36  316.288    297.274     0.841807    
2  24 37  798.507    165.396     0.947496    
2  24 38  106.143    68.8944     0.639596    
2  24 39  1023.28    246.463     0.979672    
2  24 40  146.054    63.2542     0.893152    
2  24 41  772.94     231.554     0.949879    
2  24 42  1188.8     29.1578     0.985004    
2  24 43  257.529    66.5038     0.526455    
2  24 44  335.387    61.3853     0.938459    
2  24 45  261.66     92.7938     0.833918    
2  24 46  1684.29    263.301     0.989803    
2  24 47  661.396    38.0632     0.944775    
2  24 48  885.228    130.001     0.975267    
2  24 49  111.602    11.0722     0.344472    
2  24 50  564.2      351.057     0.960729    
2  24 51  1198.2     33.0852     0.981713    
2  24 52  1594.91    46.1678     0.991064    
2  24 53  422.047    135.659     0.90628     
2  24 54  165.943    228.991     0.856952    
2  24 55  407.227    40.1464     0.924466    
2  24 56  311.841    115.199     0.936304    
2  24 57  1665.9     81.0053     0.991033    
2  24 58  410.089    111.92      0.857598    
2  24 59  51.6542    107.379     0.697884    
2  24 60  1655.73    342.007     0.988492    
2  24 61  290.566    221.282     0.905444    
2  24 62  361.295    4.06815     0.954065    
2  24 63  343.371    207.653     0.909411    
2  24 64  113.917    178.667     0.884951    
2  24 65  158.685    194.667     0.926306    
2  24 66  349.145    162.376     0.924509    
2  24 67  137.312    105.023     0.750869    
2  24 68  78.2499    243.4       0.779279    
2  24 69  278.629    227.383     0.959289    
2  24 70  189.869    68.3798     0.635841    
2  24 71  417.417    287.178     0.865611    
2  24 72  717.299    302.543     0.980916    
2  24 73  1059.31    255.64      0.97535     
2  24 74  618.318    277.482     0.967889    
2  24 75  604.528    193.228     0.968718    
2  24 76  416.839    327.478     0.964074    
2  24 77  538.136    341.606     0.981455    
2  24 78  242.444    322.986     0.871528    
2  24 79  228.582    258.797     0.94067     
2  24 80  27.3488    271.186     0.488545    
2  24 81  489.442    57.3437     0.973954    
2  24 82  549.452    160.718     0.983306    
2  24 83  653.593    150.031     0.986692    
2  24 84  1082.05    348.905     0.99249     
2  24 85  40.4465    21.0102     0.31014     
2  24 86  417.073    120.172     0.96722     
2  24 87  222.269    315.156     0.923311    
2  24 88  443.15     103.311     0.983637    
2  24 89  105.677    176.228     0.886499    
2  24 90  354.988    110.1       0.892351    
2  24 91  847.962    336.87      0.99608     
2  24 92  421.501    190.931     0.980083    
2  24 93  462.3      201.855     0.972512    
2  24 94  566.09     253.546     0.987163    
2  24 95  24.1758    308.123     0.757322    
2  24 96  612.014    133.819     0.98859     
2  24 97  669.757    256.962     0.989554    
2  24 98  34.2078    176.054     0.65451     
2  24 99  67.9082    40.1476     0.910633    
2  24 100 244.621    198.796     0.95871     
2  24 101 72.8409    58.2473     0.657055    
2  24 102 481.056    345.481     0.988355    
2  24 103 116.063    101.28      0.723766    
2  24 104 535.883    73.2327     0.988634    
2  24 105 118.704    190.609     0.781007    
2  24 106 7.71357    323.549     0.318758    
2  24 107 111.764    140.57      0.903677    
2  24 108 151.05     21.1605     0.917705    
2  24 109 190.029    251.066     0.891134    
2  24 110 369.414    328.873     0.959083    
2  24 111 284.151    30.5608     0.936112    
2  24 112 120.506    106.874     0.920715    
2  24 113 224.537    274.129     0.876137    
2  24 114 111.205    54.7889     0.919565    
2  24 115 68.2754    238.259     0.341688    
2  24 116 25.2436    177.489     0.80213     
2  24 117 171.543    13.8937     0.930822    
2  24 118 131.894    242.686     0.574652    
2  24 119 88.9179    22.9051     0.654557    
2  24 120 86.7482    262.367     0.835348    
2  24 121 21.7394    68.7142     0.882192    
2  24 122 188.707    79.4474     0.943707    
2  24 123 35.4151    244.246     0.73248     
2  24 124 249.151    237.305     0.955511    
2  24 125 66.6178    83.331      0.721239    
2  24 126 79.1878    41.6754     0.712321    
2  24 127 45.4679    272.286     0.517743    
2  24 128 44.6533    327.949     0.455627    
2  24 129 54.086     98.4316     0.64836     
2  24 130 125.34     326.034     0.934424    
2  24 131 18.7962    300.06      0.423591    
2  24 132 48.66      202.638     0.536309    
2  24 133 36.6547    113.401     0.348128    
2  24 134 11.53      317.178     0.310189    
2  26 0   1165.86    180         1           
2  26 1   737.174    53.377      0.949271    
2  26 2   1323.36    166.262     0.962038    
2  26 3   1370.58    148.806     0.989832    
2  26 4   797.944    142.875     0.980109    
2  26 5   1011.04    3.30601     0.942853    
2  26 6   495.339    348.731     0.909516    
2  26 7   400.197    136.525     0.878166    
2  26 8   776.426    238.104     0.944278    
2  26 9   752.752    292.171     0.970598    
2  26 10  109.514    237.286     0.227363    
2  26 11  1545.66    47.9938     0.974372    
2  26 12  969.524    241.156     0.888734    
2  26 13  351.796    272.571     0.821049    
2  26 14  67.6492    131.291     0.0866951   
2  26 15  1030.94    16.4205     0.952587    
2  26 16  1482.19    332.537     0.975242    
2  26 17  275.987    211.843     0.852246    
2  26 18  445.441    15.2703     0.496489    
2  26 19  390.426    106.42      0.801524    
2  26 20  1200.71    49.6476     0.972839    
2  26 21  28.7702    98.5694     0.759538    
2  26 22  144.249    98.3645     0.295879    
2  26 23  1771.9     196.846     0.98981     
2  26 24  527.839    251.092     0.943067    
2  26 25  1652.86    36.1921     0.982165    
2  26 26  1177.12    173.345     0.975727    
2  26 27  472.562    232.704     0.869849    
2  26 28  1458.96    20.4745     0.978823    
2  26 29  760.403    194.686     0.962476    
2  26 30  299.547    319.142     0.934605    
2  26 31  930.702    194.81      0.950437    
2  26 32  679.27     191.612     0.976363    
2  26 33  626.838    300.414     0.95222     
2  26 34  289.407    81.0975     0.912643    
2  26 35  37.8066    73.3116     0.719635    
2  26 36  1770.02    256.491     0.99432     
2  26 37  2098.17    249.767     0.993833    
2  26 38  235.418    160.955     0.391413    
2  26 39  24.9925    48.0089     0.848111    
2  26 40  706.322    250.953     0.914793    
2  26 41  1486.66    2.39823     0.987157    
2  26 42  1156.12    300.188     0.979933    
2  26 43  627.87     95.9927     0.945391    
2  26 44  497.502    319.707     0.94431     
2  26 45  128.697    261.326     0.765002    
2  26 46  1260.31    350.883     0.964981    
2  26 47  26.5742    90.5002     0.615431    
2  26 48  50.2869    324.631     0.881596    
2  26 49  1226.74    81.7337     0.98849     
2  26 50  514.19     313.624     0.876093    
2  26 51  547.064    347.251     0.84869     
2  26 52  142.95     53.7555     0.854127    
2  26 53  1291.52    71.5888     0.986213    
2  26 54  103.482    206.917     0.412508    
2  26 55  490.963    251.675     0.966059    
2  26 56  1049.22    167.856     0.974809    
2  26 57  1468.31    359.403     0.994824    
2  26 58  63.2049    254.514     0.388129    
2  26 59  218.876    196.231     0.755372    
2  26 60  133.081    346.734     0.899967    
2  26 61  727.011    69.6108     0.985397    
2  26 62  168.189    102.59      0.930155    
2  26 63  667.854    63.7102     0.972285    
2  26 64  12.3326    304.885     0.861454    
2  26 65  19.7816    191.986     0.775109    
2  26 66  161.769    240.395     0.848342    
2  26 67  685.014    291.63      0.973125    
2  26 68  224.591    109.911     0.953445    
2  26 69  515.537    30.1032     0.962688    
2  26 70  544.092    154.576     0.976619    
2  26 71  349.293    299.505     0.852378    
2  26 72  367.82     358.709     0.96608     
2  26 73  54.4041    334.414     0.824602    
2  26 74  896.412    312.122     0.982838    
2  26 75  525.648    359.208     0.983256    
2  26 76  52.3278    285.5       0.390976    
2  26 77  283.111    137.156     0.957322    
2  26 78  599.043    75.9613     0.983359    
2  26 79  96.3284    349.087     0.603511    
2  26 80  28.074     3.92245     0.310983    
2  26 81  227.219    36.8907     0.876983    
2  26 82  563.037    100.507     0.986463    
2  26 83  503.347    88.1873     0.982265    
2  26 84  4.30477    129.476     0.460251    
2  26 85  368.242    355.635     0.963326    
2  26 86  487.367    166.392     0.976326    
2  26 87  247.995    343.66      0.879731    
2  26 88  801.48     357.636     0.994224    
2  26 89  201.719    161.397     0.932066    
2  26 90  43.6658    183.206     0.796415    
2  26 91  31.1937    99.8722     0.58236     
2  26 92  437.95     315.879     0.981043    
2  26 93  272.657    20.5619     0.974672    
2  26 94  244.484    345.484     0.971349    
2  26 95  100.02     51.6248     0.916406    
2  26 96  9.01584    160.076     0.389091    
2  26 97  299.807    108.268     0.935359    
2  26 98  240.404    9.06949     0.939855    
2  26 99  455.527    31.8578     0.98104     
2  26 100 56.5464    2.59926     0.507518    
2  26 101 67.5896    19.0815     0.718496    
2  26 102 543.023    242.15      0.987724    
2  26 103 272.07     326.462     0.960922    
2  26 104 253.218    305.752     0.959347    
2  26 105 314.11     169.871     0.962913    
2  26 106 433.761    338.002     0.98216     
2  26 107 81.9535    228.63      0.89579     
2  26 108 80.6529    354.514     0.969939    
2  26 109 82.9262    279.683     0.940961    
2  26 110 83.6604    157.537     0.565657    
2  26 111 203.654    4.22705     0.888062    
2  26 112 54.704     207.145     0.478274    
2  26 113 123.579    211.119     0.879303    
2  26 114 73.0235    342.638     0.75566     
2  26 115 80.7925    340.598     0.834389    
2  26 116 67.6976    129.049     0.629628    
2  26 117 86.9493    248.988     0.618747    
2  26 118 39.3703    142.519     0.702536    
2  26 119 185.657    108.109     0.944032    
2  26 120 106.864    295.903     0.73415     
2  26 121 65.2888    282.177     0.849638    
2  26 122 33.1037    65.3576     0.398539    
2  26 123 114.433    152.685     0.813951    
2  26 124 8.04352    306.068     0.269402    
2  26 125 49.9947    139.759     0.570346    
2  26 126 60.4139    76.722      0.69103     
2  26 127 143.63     316.144     0.918055    
2  26 128 61.3441    29.0398     0.521452    
2  26 129 49.693     107.534     0.486159    
2  26 130 9.66968    347.007     0.151687    
2  26 131 9.86956    158.031     0.184671    
2  28 0   878.095    2.58508e-05 0.998323    
2  28 1   1637.06    194.48      0.988852    
2  28 2   863.141    99.0232     0.944375    
2  28 3   916.948    356.337     0.949999    
2  28 4   790.183    307.884     0.887235    
2  28 5   1797.44    182.406     0.989893    
2  28 6   972.912    315.755     0.980989    
2  28 7   1771.82    352.552     0.993778    
2  28 8   927.871    88.5811     0.96899     
2  28 9   2172.41    195.767     0.995438    
2  28 10  913.994    123.159     0.961423    
2  28 11  442.972    110.188     0.802308    
2  28 12  1204.86    338.196     0.985569    
2  28 13  5.80905    222.346     0.963937    
2  28 14  1441.17    202.363     0.989124    
2  28 15  29.0725    328.879     0.821328    
2  28 16  872.26     341.859     0.9685      
2  28 17  1023.17    5.83347     0.98744     
2  28 18  160.931    76.0273     0.871208    
2  28 19  178.364    2.06583     0.742035    
2  28 20  1033.12    40.6581     0.968817    
2  28 21  464.991    0.722014    0.971423    
2  28 22  1408.2     76.6829     0.987468    
2  28 23  808.315    310.079     0.867518    
2  28 24  1.90314    316.451     0.89721     
2  28 25  259.722    232.823     0.695058    
2  28 26  712.442    3.68384     0.923469    
2  28 27  231.057    137.388     0.890556    
2  28 28  955.525    276.715     0.978275    
2  28 29  1030.8     54.7846     0.965332    
2  28 30  114.807    36.905      0.915965    
2  28 31  1907.72    210.699     0.993131    
2  28 32  1081.91    75.9143     0.984622    
2  28 33  1164.54    223.203     0.974909    
2  28 34  1137.07    266.439     0.985902    
2  28 35  448.104    178.127     0.89492     
2  28 36  297.46     87.4437     0.888928    
2  28 37  810.099    194.164     0.975582    
2  28 38  747.828    99.6914     0.960975    
2  28 39  273.27     201.31      0.919553    
2  28 40  791.709    228.368     0.972941    
2  28 41  1062.76    353.913     0.984578    
2  28 42  632.89     69.0653     0.842298    
2  28 43  375.395    238.656     0.958308    
2  28 44  541.862    206.408     0.970863    
2  28 45  382.038    118.274     0.916481    
2  28 46  1195.58    4.45304     0.984659    
2  28 47  29.2898    277.7       0.47719     
2  28 48  162.603    104.969     0.587095    
2  28 49  1049.4     55.1295     0.984434    
2  28 50  881.221    105.61      0.98563     
2  28 51  461.403    260.002     0.978797    
2  28 52  462.809    250.356     0.942944    
2  28 53  498.726    74.8706     0.981633    
2  28 54  106.873    113.174     0.919787    
2  28 55  581.656    225.138     0.983072    
2  28 56  565.917    131.24      0.94354     
2  28 57  546.518    13.5642     0.92419     
2  28 58  853.304    117.911     0.981993    
2  28 59  579.444    229.817     0.9449      
2  28 60  33.8339    167.228     0.885734    
2  28 61  279.318    314.023     0.922978    
2  28 62  273.801    247.712     0.903717    
2  28 63  686.438    281.298     0.973596    
2  28 64  214.542    277.645     0.925454    
2  28 65  41.0515    318.074     0.341415    
2  28 66  225.226    179.366     0.945509    
2  28 67  351.732    15.9887     0.946937    
2  28 68  600.798    177.579     0.980646    
2  28 69  539.762    357.776     0.97747     
2  28 70  637.26     23.2871     0.98521     
2  28 71  10.0079    292.255     0.263123    
2  28 72  349.117    122.607     0.926005    
2  28 73  470.958    355.053     0.97684     
2  28 74  235.302    0.516758    0.738007    
2  28 75  525.082    307.314     0.966495    
2  28 76  114.118    164.387     0.88916     
2  28 77  137.465    213.361     0.779259    
2  28 78  124.618    82.2181     0.931439    
2  28 79  642.032    116.791     0.990567    
2  28 80  204.604    1.41104     0.876517    
2  28 81  38.6728    250.075     0.905779    
2  28 82  308.239    317.593     0.981261    
2  28 83  578.167    266.437     0.965809    
2  28 84  554.456    243.158     0.977915    
2  28 85  371.077    118.684     0.980322    
2  28 86  258.841    172.739     0.951208    
2  28 87  414.109    264.902     0.977733    
2  28 88  133.072    223.645     0.924034    
2  28 89  416.339    218.805     0.977363    
2  28 90  171.077    125.032     0.921324    
2  28 91  479.693    311.572     0.977683    
2  28 92  38.7715    62.6694     0.492835    
2  28 93  255.73     205.175     0.954564    
2  28 94  467.702    271.44      0.987568    
2  28 95  9.88484    86.8018     0.392025    
2  28 96  779.617    26.7543     0.99436     
2  28 97  325.434    243.044     0.940402    
2  28 98  349.486    90.4263     0.97003     
2  28 99  98.9272    83.1624     0.825685    
2  28 100 126.736    1.33848     0.912566    
2  28 101 33.8993    114.895     0.890657    
2  28 102 58.1547    134.883     0.896811    
2  28 103 162.051    199.612     0.947719    
2  28 104 422.031    37.4237     0.982405    
2  28 105 133.037    310.993     0.928383    
2  28 106 234.997    146.078     0.956969    
2  28 107 121.667    52.4161     0.919156    
2  28 108 1.4284     42.4625     0.654934    
2  28 109 509.955    251.867     0.987669    
2  28 110 246.993    275.157     0.968743    
2  28 111 46.3394    93.3113     0.654138    
2  28 112 128.377    336.565     0.926105    
2  28 113 8.01921    244.192     0.262783    
2  28 114 66.5974    59.1282     0.62935     
2  28 115 218.403    92.711      0.937466    
2  28 116 169.229    59.6228     0.906523    
2  28 117 9.89607    278.821     0.416268    
2  28 118 92.0824    326.116     0.803006    
2  28 119 22.5084    88.5782     0.442538    
2  28 120 45.6664    119.226     0.836329    
2  28 121 329.884    332.502     0.967128    
2  28 122 18.7116    121.864     0.462612    
2  28 123 14.633     296.379     0.540498    
2  28 124 40.5448    359.091     0.657054    
2  28 125 4.26115    91.421      0.0614949   
2  28 126 89.297     118.711     0.856519    
2  28 127 43.2815    303.858     0.593582    
2  28 128 12.772     332.269     0.334337    
2  30 0   2646.83    180         1           
2  30 1   34.6747    168.901     0.890573    
2  30 2   1643.61    136.702     0.991212    
2  30 3   153.745    149.756     0.623547    
2  30 4   1035.99    172.749     0.9719      
2  30 5   531.735    254.945     0.95684     
2  30 6   2191.66    222.713     0.994884    
2  30 7   1476.88    0.666141    0.988234    
2  30 8   1011.08    49.3343     0.982998    
2  30 9   844.097    133.312     0.985969    
2  30 10  1534.34    220.603     0.993775    
2  30 11  506.737    0.0833066   0.860677    
2  30 12  1032.13    197.181     0.969868    
2  30 13  1000.6     49.3271     0.920335    
2  30 14  488.551    250.121     0.957744    
2  30 15  916.187    158.384     0.978072    
2  30 16  518.569    358.226     0.838006    
2  30 17  1097.8     108.803     0.986867    
2  30 18  1970.76    304.134     0.989908    
2  30 19  3.11514    225.206     0.732215    
2  30 20  569.504    255.073     0.984198    
2  30 21  747.569    315.195     0.979414    
2  30 22  177.581    185.537     0.800442    
2  30 23  1189.74    66.8398     0.978246    
2  30 24  1530.37    315.115     0.991054    
2  30 25  117.988    79.2792     0.879593    
2  30 26  268.469    57.7039     0.924082    
2  30 27  147.788    45.0133     0.74684     
2  30 28  1207.8     66.8029     0.975277    
2  30 29  862.368    54.7011     0.976435    
2  30 30  708.776    107.061     0.977079    
2  30 31  832.057    71.5382     0.939268    
2  30 32  129.095    14.3458     0.301078    
2  30 33  738.111    99.5249     0.977596    
2  30 34  722.748    10.6215     0.965578    
2  30 35  112.269    63.4988     0.276231    
2  30 36  514.155    199.402     0.980224    
2  30 37  262.83     137.463     0.877344    
2  30 38  495.19     65.7687     0.966878    
2  30 39  635.805    221.229     0.973288    
2  30 40  571.925    96.4976     0.946542    
2  30 41  1034.29    160.287     0.988221    
2  30 42  158.484    24.8152     0.47805     
2  30 43  518.037    312.253     0.976022    
2  30 44  143.343    66.1013     0.773624    
2  30 45  587.113    175.741     0.980797    
2  30 46  176.636    178.216     0.857017    
2  30 47  1065.83    220.599     0.992108    
2  30 48  22.1345    137.602     0.525585    
2  30 49  896.703    317         0.984601    
2  30 50  701.255    50.3984     0.984653    
2  30 51  1031.98    237.713     0.989955    
2  30 52  474.605    223.252     0.948801    
2  30 53  423.559    68.3115     0.975168    
2  30 54  116.083    301.815     0.538854    
2  30 55  170.054    277.474     0.871753    
2  30 56  114.34     209.853     0.643104    
2  30 57  39.761     218.263     0.371175    
2  30 58  790.772    21.5829     0.983917    
2  30 59  586.477    196.054     0.983402    
2  30 60  367.844    207.224     0.949609    
2  30 61  459.543    27.5645     0.972023    
2  30 62  45.1465    299.842     0.603551    
2  30 63  506.388    180.44      0.975433    
2  30 64  30.9765    180.193     0.642177    
2  30 65  39.4618    241.969     0.638736    
2  30 66  21.3719    304.793     0.40818     
2  30 67  325.296    303.882     0.945234    
2  30 68  31.8819    84.1356     0.469699    
2  30 69  1195.71    137.387     0.993636    
2  30 70  686.901    11.3072     0.983721    
2  30 71  335.942    23.1456     0.95477     
2  30 72  290.081    199.956     0.960006    
2  30 73  422.962    69.6231     0.98597     
2  30 74  70.6723    27.5763     0.842123    
2  30 75  276.698    263.566     0.940987    
2  30 76  589.185    150.988     0.981191    
2  30 77  161.276    38.1586     0.974379    
2  30 78  118.047    24.137      0.955657    
2  30 79  169.906    242.697     0.739074    
2  30 80  150.662    70.1342     0.910888    
2  30 81  401.25     117.958     0.988119    
2  30 82  312.203    175.913     0.967354    
2  30 83  156.199    163.684     0.894582    
2  30 84  164.872    157.691     0.936918    
2  30 85  213.092    29.4419     0.934205    
2  30 86  7.29101    80.2706     0.226143    
2  30 87  127.025    192.811     0.937299    
2  30 88  444.313    11.2293     0.961515    
2  30 89  58.3469    14.617      0.933955    
2  30 90  510.075    204.008     0.988244    
2  30 91  351.906    254.277     0.978906    
2  30 92  11.3393    271.455     0.895988    
2  30 93  401.759    74.5533     0.986299    
2  30 94  201.238    281.691     0.852586    
2  30 95  309.651    234.571     0.97181     
2  30 96  212.14     55.5252     0.954918    
2  30 97  372.814    350.454     0.98091     
2  30 98  116.37     249.905     0.90728     
2  30 99  115.266    115.225     0.892443    
2  30 100 73.8735    270.851     0.568514    
2  30 101 88.7554    36.6202     0.685635    
2  30 102 190.535    39.5481     0.94679     
2  30 103 156.48     155.836     0.922566    
2  30 104 217.959    122.843     0.963661    
2  30 105 31.0043    263.158     0.314151    
2  30 106 59.5737    28.4672     0.478311    
2  30 107 245.616    176.15      0.952808    
2  30 108 62.5632    71.2154     0.844621    
2  30 109 86.6858    252.123     0.936384    
2  30 110 39.1926    27.0334     0.536103    
2  30 111 262.309    133.158     0.929916    
2  30 112 51.5443    173.855     0.590562    
2  30 113 233.935    230.029     0.925582    
2  30 114 170.676    335.288     0.874366    
2  30 115 20.2063    116.319     0.367246    
2  30 116 36.3404    50.9533     0.635117    
2  30 117 101.99     251.151     0.856046    
2  30 118 329.806    8.12604     0.963035    
2  30 119 14.2118    255.346     0.279958    
2  30 120 116.972    169.927     0.764083    
2  30 121 22.488     70.7037     0.287125    
2  30 122 129.851    20.545      0.719145    
2  30 123 63.5733    21.475      0.706213    
2  30 124 36.8495    277.333     0.589765    
2  32 0   20.1206    180         0.403242    
2  32 1   64.4494    222.936     0.936246    
2  32 2   459.792    255.203     0.960169    
2  32 3   1094.61    356.162     0.989446    
2  32 4   958.096    334.961     0.973043    
2  32 5   1002.63    174.682     0.964141    
2  32 6   1535.92    247.464     0.990865    
2  32 7   11.144     277.154     0.274337    
2  32 8   743.972    55.2578     0.971067    
2  32 9   1096.91    241.929     0.98595     
2  32 10  937.146    129.667     0.984418    
2  32 11  677.654    206.835     0.966714    
2  32 12  94.3285    25.0952     0.792236    
2  32 13  1361.8     238.126     0.986247    
2  32 14  1221.83    287.923     0.982704    
2  32 15  1233.94    129.4       0.987747    
2  32 16  1246.08    71.4358     0.987958    
2  32 17  927.675    279.291     0.975601    
2  32 18  792.519    134.344     0.958833    
2  32 19  1133.83    110.726     0.981625    
2  32 20  279.295    97.8334     0.767343    
2  32 21  1291.14    277.095     0.987406    
2  32 22  870.433    313.202     0.977808    
2  32 23  812.596    154.412     0.98301     
2  32 24  361.998    68.1594     0.833375    
2  32 25  1452.45    278.424     0.991294    
2  32 26  625.15     108.327     0.96408     
2  32 27  707.538    133.11      0.974771    
2  32 28  185.463    286.255     0.906828    
2  32 29  233.158    51.7354     0.96587     
2  32 30  14.7023    67.2564     0.391694    
2  32 31  190.699    232.77      0.72845     
2  32 32  262.868    169.543     0.714361    
2  32 33  177.924    43.8483     0.581751    
2  32 34  771.978    46.9589     0.958261    
2  32 35  279.932    58.7341     0.897334    
2  32 36  800.287    270.602     0.967496    
2  32 37  178.806    8.89601     0.845782    
2  32 38  856.715    349.425     0.975852    
2  32 39  593.256    257.976     0.956045    
2  32 40  848.815    336.457     0.969769    
2  32 41  1368.87    259.424     0.993228    
2  32 42  258.617    182.791     0.852579    
2  32 43  1112.99    172.563     0.991276    
2  32 44  178.425    237.364     0.840416    
2  32 45  234.57     205.633     0.61456     
2  32 46  148.182    220.202     0.913894    
2  32 47  593.714    107.575     0.980886    
2  32 48  923.446    120.024     0.98927     
2  32 49  165.067    126.581     0.86381     
2  32 50  59.6784    218.058     0.92845     
2  32 51  347.65     144.506     0.95097
[truncated: 3,922,240 more chars]
