# Supplementary material for: A DNA damage-activated kinase phosphorylates a transcriptional repressor to control bacterial immune pathway expression
Source: EMBO J. 2026 Jun 9;45(14):5079–100. doi: 10.1038/s44318-026-00831-y (PMC13373217; doi:10.1038/s44318-026-00831-y)
Supplement: Supplementary file 6 — Structures [file 44318_2026_831_MOESM6_ESM.zip › 9Z73_model_annotate_v2.pdb]

HEADER    DNA BINDING PROTEIN                     15-NOV-25   9Z73              
TITLE     STRUCTURE OF V. CHOLERAE CAPS (FORM 2)                                
COMPND    MOL_ID: 1;                                                            
COMPND   2 MOLECULE: MARR FAMILY TRANSCRIPTIONAL REGULATOR;                     
COMPND   3 CHAIN: A, B, C, D, E;                                                
COMPND   4 ENGINEERED: YES;                                                     
COMPND   5 MUTATION: YES                                                        
SOURCE    MOL_ID: 1;                                                            
SOURCE   2 ORGANISM_SCIENTIFIC: VIBRIO CHOLERAE;                                
SOURCE   3 ORGANISM_TAXID: 666;                                                 
SOURCE   4 GENE: G4V31_21100;                                                   
SOURCE   5 EXPRESSION_SYSTEM: ESCHERICHIA COLI;                                 
SOURCE   6 EXPRESSION_SYSTEM_TAXID: 562                                         
KEYWDS    STAS DOMAIN, DNA BINDING PROTEIN                                      
EXPDTA    X-RAY DIFFRACTION                                                     
AUTHOR    L.R.CHAMBERS,K.D.CORBETT                                              
JRNL        AUTH   L.R.CHAMBERS,K.D.CORBETT                                     
JRNL        TITL   A DNA DAMAGE-ACTIVATED KINASE CONTROLS BACTERIAL IMMUNE      
JRNL        TITL 2 PATHWAY EXPRESSION                                           
JRNL        REF    TO BE PUBLISHED                                              
JRNL        REFN                                                                
REMARK   2                                                                      
REMARK   2 RESOLUTION.    1.84 ANGSTROMS.                                       
REMARK   3                                                                      
REMARK   3 REFINEMENT.                                                          
REMARK   3   PROGRAM     : PHENIX 1.21.1_5286                                   
REMARK   3   AUTHORS     : PAUL ADAMS,PAVEL AFONINE,VINCENT CHEN,IAN            
REMARK   3               : DAVIS,KRESHNA GOPAL,RALF GROSSE-KUNSTLEVE,           
REMARK   3               : LI-WEI HUNG,ROBERT IMMORMINO,TOM IOERGER,            
REMARK   3               : AIRLIE MCCOY,ERIK MCKEE,NIGEL MORIARTY,              
REMARK   3               : REETAL PAI,RANDY READ,JANE RICHARDSON,               
REMARK   3               : DAVID RICHARDSON,TOD ROMO,JIM SACCHETTINI,           
REMARK   3               : NICHOLAS SAUTER,JACOB SMITH,LAURENT                  
REMARK   3               : STORONI,TOM TERWILLIGER,PETER ZWART                  
REMARK   3                                                                      
REMARK   3    REFINEMENT TARGET : GEOSTD + MONOMER LIBRARY + CDL V1.2           
REMARK   3                                                                      
REMARK   3  DATA USED IN REFINEMENT.                                            
REMARK   3   RESOLUTION RANGE HIGH (ANGSTROMS) : 1.84                           
REMARK   3   RESOLUTION RANGE LOW  (ANGSTROMS) : 41.38                          
REMARK   3   MIN(FOBS/SIGMA_FOBS)              : 1.350                          
REMARK   3   COMPLETENESS FOR RANGE        (%) : 99.5                           
REMARK   3   NUMBER OF REFLECTIONS             : 93496                          
REMARK   3                                                                      
REMARK   3  FIT TO DATA USED IN REFINEMENT.                                     
REMARK   3   R VALUE     (WORKING + TEST SET) : 0.190                           
REMARK   3   R VALUE            (WORKING SET) : 0.188                           
REMARK   3   FREE R VALUE                     : 0.217                           
REMARK   3   FREE R VALUE TEST SET SIZE   (%) : 5.010                           
REMARK   3   FREE R VALUE TEST SET COUNT      : 4684                            
REMARK   3                                                                      
REMARK   3  FIT TO DATA USED IN REFINEMENT (IN BINS).                           
REMARK   3   BIN  RESOLUTION RANGE  COMPL.    NWORK NFREE   RWORK  RFREE        
REMARK   3     1 41.3800 -  5.7200    1.00     3147   182  0.2011 0.2127        
REMARK   3     2  5.7200 -  4.5500    1.00     3054   164  0.1523 0.1817        
REMARK   3     3  4.5500 -  3.9700    1.00     3038   141  0.1453 0.1849        
REMARK   3     4  3.9700 -  3.6100    1.00     3029   157  0.1664 0.1946        
REMARK   3     5  3.6100 -  3.3500    1.00     3013   149  0.1738 0.2040        
REMARK   3     6  3.3500 -  3.1500    1.00     2984   142  0.1907 0.1846        
REMARK   3     7  3.1500 -  2.9900    1.00     2998   161  0.1842 0.2258        
REMARK   3     8  2.9900 -  2.8600    1.00     2962   155  0.1856 0.2368        
REMARK   3     9  2.8600 -  2.7500    1.00     3003   155  0.2046 0.2264        
REMARK   3    10  2.7500 -  2.6600    1.00     2989   154  0.2131 0.2300        
REMARK   3    11  2.6600 -  2.5800    1.00     2969   160  0.1982 0.2301        
REMARK   3    12  2.5800 -  2.5000    1.00     2966   155  0.1883 0.2230        
REMARK   3    13  2.5000 -  2.4400    0.99     2912   175  0.1851 0.2052        
REMARK   3    14  2.4400 -  2.3800    1.00     2991   152  0.1799 0.2286        
REMARK   3    15  2.3800 -  2.3200    1.00     2955   139  0.1812 0.2052        
REMARK   3    16  2.3200 -  2.2700    1.00     2957   157  0.1898 0.1870        
REMARK   3    17  2.2700 -  2.2300    1.00     2984   155  0.1911 0.2404        
REMARK   3    18  2.2300 -  2.1900    1.00     2907   168  0.1955 0.2436        
REMARK   3    19  2.1900 -  2.1500    1.00     2962   144  0.2064 0.2407        
REMARK   3    20  2.1500 -  2.1100    1.00     2941   171  0.2212 0.2498        
REMARK   3    21  2.1100 -  2.0800    1.00     2967   159  0.2380 0.2712        
REMARK   3    22  2.0800 -  2.0400    1.00     2897   171  0.2391 0.2509        
REMARK   3    23  2.0400 -  2.0100    1.00     2985   168  0.2339 0.2608        
REMARK   3    24  2.0100 -  1.9900    1.00     2928   146  0.2292 0.2574        
REMARK   3    25  1.9900 -  1.9600    1.00     2912   172  0.2490 0.2925        
REMARK   3    26  1.9600 -  1.9300    0.99     2960   144  0.2605 0.3170        
REMARK   3    27  1.9300 -  1.9100    0.99     2899   143  0.2839 0.3226        
REMARK   3    28  1.9100 -  1.8900    0.98     2894   160  0.2969 0.3543        
REMARK   3    29  1.8900 -  1.8600    0.97     2825   158  0.3215 0.3289        
REMARK   3    30  1.8600 -  1.8400    0.94     2784   127  0.3467 0.3551        
REMARK   3                                                                      
REMARK   3  BULK SOLVENT MODELLING.                                             
REMARK   3   METHOD USED        : FLAT BULK SOLVENT MODEL                       
REMARK   3   SOLVENT RADIUS     : 1.10                                          
REMARK   3   SHRINKAGE RADIUS   : 0.90                                          
REMARK   3   K_SOL              : NULL                                          
REMARK   3   B_SOL              : NULL                                          
REMARK   3                                                                      
REMARK   3  ERROR ESTIMATES.                                                    
REMARK   3   COORDINATE ERROR (MAXIMUM-LIKELIHOOD BASED)     : 0.239            
REMARK   3   PHASE ERROR (DEGREES, MAXIMUM-LIKELIHOOD BASED) : 20.649           
REMARK   3                                                                      
REMARK   3  B VALUES.                                                           
REMARK   3   FROM WILSON PLOT           (A**2) : 35.66                          
REMARK   3   MEAN B VALUE      (OVERALL, A**2) : 42.88                          
REMARK   3   OVERALL ANISOTROPIC B VALUE.                                       
REMARK   3    B11 (A**2) : NULL                                                 
REMARK   3    B22 (A**2) : NULL                                                 
REMARK   3    B33 (A**2) : NULL                                                 
REMARK   3    B12 (A**2) : NULL                                                 
REMARK   3    B13 (A**2) : NULL                                                 
REMARK   3    B23 (A**2) : NULL                                                 
REMARK   3                                                                      
REMARK   3  TWINNING INFORMATION.                                               
REMARK   3   FRACTION: NULL                                                     
REMARK   3   OPERATOR: NULL                                                     
REMARK   3                                                                      
REMARK   3  DEVIATIONS FROM IDEAL VALUES.                                       
REMARK   3                 RMSD          COUNT                                  
REMARK   3   BOND      :  0.002           7086                                  
REMARK   3   ANGLE     :  0.519           9557                                  
REMARK   3   CHIRALITY :  0.041           1102                                  
REMARK   3   PLANARITY :  0.005           1194                                  
REMARK   3   DIHEDRAL  : 11.846           2568                                  
REMARK   3                                                                      
REMARK   3  TLS DETAILS                                                         
REMARK   3   NUMBER OF TLS GROUPS  : 5                                          
REMARK   3   TLS GROUP : 1                                                      
REMARK   3    SELECTION: CHAIN A                                                
REMARK   3    ORIGIN FOR THE GROUP (A):   0.4706  34.8452   4.7725              
REMARK   3    T TENSOR                                                          
REMARK   3      T11:   0.2294 T22:   0.2570                                     
REMARK   3      T33:   0.2940 T12:  -0.0088                                     
REMARK   3      T13:   0.0548 T23:   0.0024                                     
REMARK   3    L TENSOR                                                          
REMARK   3      L11:   2.1062 L22:   1.5772                                     
REMARK   3      L33:   1.9232 L12:  -0.9725                                     
REMARK   3      L13:   0.5881 L23:   0.0332                                     
REMARK   3    S TENSOR                                                          
REMARK   3      S11:  -0.1301 S12:  -0.0980 S13:   0.0352                       
REMARK   3      S21:   0.1933 S22:   0.0312 S23:  -0.1275                       
REMARK   3      S31:   0.1665 S32:   0.1576 S33:   0.0606                       
REMARK   3   TLS GROUP : 2                                                      
REMARK   3    SELECTION: CHAIN B                                                
REMARK   3    ORIGIN FOR THE GROUP (A):   1.0054  34.2674  51.6998              
REMARK   3    T TENSOR                                                          
REMARK   3      T11:   0.3557 T22:   0.2934                                     
REMARK   3      T33:   0.2729 T12:  -0.0310                                     
REMARK   3      T13:   0.0360 T23:   0.0217                                     
REMARK   3    L TENSOR                                                          
REMARK   3      L11:   2.3808 L22:   1.8567                                     
REMARK   3      L33:   2.0524 L12:  -0.1900                                     
REMARK   3      L13:   0.5927 L23:   0.2636                                     
REMARK   3    S TENSOR                                                          
REMARK   3      S11:  -0.0466 S12:   0.4611 S13:  -0.1145                       
REMARK   3      S21:  -0.1585 S22:  -0.0506 S23:  -0.0765                       
REMARK   3      S31:   0.2778 S32:   0.1561 S33:   0.0665                       
REMARK   3   TLS GROUP : 3                                                      
REMARK   3    SELECTION: CHAIN C                                                
REMARK   3    ORIGIN FOR THE GROUP (A):  -0.1062  60.5597  30.9817              
REMARK   3    T TENSOR                                                          
REMARK   3      T11:   0.2123 T22:   0.2814                                     
REMARK   3      T33:   0.2216 T12:  -0.0184                                     
REMARK   3      T13:   0.0330 T23:   0.0142                                     
REMARK   3    L TENSOR                                                          
REMARK   3      L11:   2.3271 L22:   1.8749                                     
REMARK   3      L33:   3.1078 L12:  -0.1898                                     
REMARK   3      L13:   1.1054 L23:  -0.5783                                     
REMARK   3    S TENSOR                                                          
REMARK   3      S11:   0.0455 S12:  -0.2624 S13:  -0.1714                       
REMARK   3      S21:   0.2073 S22:  -0.1724 S23:  -0.0966                       
REMARK   3      S31:   0.0573 S32:   0.0891 S33:   0.1175                       
REMARK   3   TLS GROUP : 4                                                      
REMARK   3    SELECTION: CHAIN D                                                
REMARK   3    ORIGIN FOR THE GROUP (A): -26.3327  28.6150  61.4315              
REMARK   3    T TENSOR                                                          
REMARK   3      T11:   0.2709 T22:   0.2114                                     
REMARK   3      T33:   0.2732 T12:  -0.0080                                     
REMARK   3      T13:  -0.0094 T23:  -0.0114                                     
REMARK   3    L TENSOR                                                          
REMARK   3      L11:   1.2372 L22:   2.6622                                     
REMARK   3      L33:   2.2088 L12:   0.1373                                     
REMARK   3      L13:   0.3989 L23:  -0.6474                                     
REMARK   3    S TENSOR                                                          
REMARK   3      S11:   0.0534 S12:  -0.1161 S13:  -0.1502                       
REMARK   3      S21:   0.1206 S22:  -0.0276 S23:  -0.0120                       
REMARK   3      S31:   0.1903 S32:  -0.0708 S33:  -0.0478                       
REMARK   3   TLS GROUP : 5                                                      
REMARK   3    SELECTION: CHAIN E                                                
REMARK   3    ORIGIN FOR THE GROUP (A): -24.6309  30.2746  25.6214              
REMARK   3    T TENSOR                                                          
REMARK   3      T11:   0.2770 T22:   0.2551                                     
REMARK   3      T33:   0.2568 T12:  -0.0192                                     
REMARK   3      T13:   0.0251 T23:   0.0536                                     
REMARK   3    L TENSOR                                                          
REMARK   3      L11:   2.1442 L22:   1.8165                                     
REMARK   3      L33:   3.5523 L12:  -0.0881                                     
REMARK   3      L13:  -1.1541 L23:   0.6922                                     
REMARK   3    S TENSOR                                                          
REMARK   3      S11:  -0.1517 S12:   0.1722 S13:  -0.1277                       
REMARK   3      S21:  -0.2250 S22:  -0.0609 S23:  -0.2280                       
REMARK   3      S31:   0.0688 S32:   0.1144 S33:   0.1801                       
REMARK   3                                                                      
REMARK   3  NCS DETAILS                                                         
REMARK   3   NUMBER OF NCS GROUPS : NULL                                        
REMARK   3                                                                      
REMARK   3  OTHER REFINEMENT REMARKS: NULL                                      
REMARK   4                                                                      
REMARK   4 9Z73 COMPLIES WITH FORMAT V. 3.30, 13-JUL-11                         
REMARK 100                                                                      
REMARK 100 THIS ENTRY HAS BEEN PROCESSED BY RCSB ON 17-NOV-25.                  
REMARK 100 THE DEPOSITION ID IS D_1000302231.                                   
REMARK 200                                                                      
REMARK 200 EXPERIMENTAL DETAILS                                                 
REMARK 200  EXPERIMENT TYPE                : X-RAY DIFFRACTION                  
REMARK 200  DATE OF DATA COLLECTION        : 19-JUN-24                          
REMARK 200  TEMPERATURE           (KELVIN) : 100                                
REMARK 200  PH                             : NULL                               
REMARK 200  NUMBER OF CRYSTALS USED        : 1                                  
REMARK 200                                                                      
REMARK 200  SYNCHROTRON              (Y/N) : Y                                  
REMARK 200  RADIATION SOURCE               : SSRL                               
REMARK 200  BEAMLINE                       : BL9-2                              
REMARK 200  X-RAY GENERATOR MODEL          : NULL                               
REMARK 200  MONOCHROMATIC OR LAUE    (M/L) : M                                  
REMARK 200  WAVELENGTH OR RANGE        (A) : 0.97946                            
REMARK 200  MONOCHROMATOR                  : NULL                               
REMARK 200  OPTICS                         : NULL                               
REMARK 200                                                                      
REMARK 200  DETECTOR TYPE                  : PIXEL                              
REMARK 200  DETECTOR MANUFACTURER          : DECTRIS EIGER X 16M                
REMARK 200  INTENSITY-INTEGRATION SOFTWARE : XDS                                
REMARK 200  DATA SCALING SOFTWARE          : AIMLESS                            
REMARK 200                                                                      
REMARK 200  NUMBER OF UNIQUE REFLECTIONS   : 93914                              
REMARK 200  RESOLUTION RANGE HIGH      (A) : 1.840                              
REMARK 200  RESOLUTION RANGE LOW       (A) : 61.680                             
REMARK 200  REJECTION CRITERIA  (SIGMA(I)) : NULL                               
REMARK 200                                                                      
REMARK 200 OVERALL.                                                             
REMARK 200  COMPLETENESS FOR RANGE     (%) : 99.9                               
REMARK 200  DATA REDUNDANCY                : 7.000                              
REMARK 200  R MERGE                    (I) : 0.09200                            
REMARK 200  R SYM                      (I) : NULL                               
REMARK 200  <I/SIGMA(I)> FOR THE DATA SET  : 12.3000                            
REMARK 200                                                                      
REMARK 200 IN THE HIGHEST RESOLUTION SHELL.                                     
REMARK 200  HIGHEST RESOLUTION SHELL, RANGE HIGH (A) : 1.84                     
REMARK 200  HIGHEST RESOLUTION SHELL, RANGE LOW  (A) : 1.88                     
REMARK 200  COMPLETENESS FOR SHELL     (%) : 100.0                              
REMARK 200  DATA REDUNDANCY IN SHELL       : 7.20                               
REMARK 200  R MERGE FOR SHELL          (I) : 2.35800                            
REMARK 200  R SYM FOR SHELL            (I) : NULL                               
REMARK 200  <I/SIGMA(I)> FOR SHELL         : 1.000                              
REMARK 200                                                                      
REMARK 200 DIFFRACTION PROTOCOL: SINGLE WAVELENGTH                              
REMARK 200 METHOD USED TO DETERMINE THE STRUCTURE: MOLECULAR REPLACEMENT        
REMARK 200 SOFTWARE USED: PHASER                                                
REMARK 200 STARTING MODEL: NULL                                                 
REMARK 200                                                                      
REMARK 200 REMARK: NULL                                                         
REMARK 280                                                                      
REMARK 280 CRYSTAL                                                              
REMARK 280 SOLVENT CONTENT, VS   (%): 54.61                                     
REMARK 280 MATTHEWS COEFFICIENT, VM (ANGSTROMS**3/DA): 2.71                     
REMARK 280                                                                      
REMARK 280 CRYSTALLIZATION CONDITIONS: 0.2 M AMMONIUM SULFATE, 0.1 M SODIUM     
REMARK 280  ACETATE PH 4.6, AND 17% (W/V) PEG 4000, VAPOR DIFFUSION, HANGING    
REMARK 280  DROP, TEMPERATURE 293K                                              
REMARK 290                                                                      
REMARK 290 CRYSTALLOGRAPHIC SYMMETRY                                            
REMARK 290 SYMMETRY OPERATORS FOR SPACE GROUP: C 2 2 21                         
REMARK 290                                                                      
REMARK 290      SYMOP   SYMMETRY                                                
REMARK 290     NNNMMM   OPERATOR                                                
REMARK 290       1555   X,Y,Z                                                   
REMARK 290       2555   -X,-Y,Z+1/2                                             
REMARK 290       3555   -X,Y,-Z+1/2                                             
REMARK 290       4555   X,-Y,-Z                                                 
REMARK 290       5555   X+1/2,Y+1/2,Z                                           
REMARK 290       6555   -X+1/2,-Y+1/2,Z+1/2                                     
REMARK 290       7555   -X+1/2,Y+1/2,-Z+1/2                                     
REMARK 290       8555   X+1/2,-Y+1/2,-Z                                         
REMARK 290                                                                      
REMARK 290     WHERE NNN -> OPERATOR NUMBER                                     
REMARK 290           MMM -> TRANSLATION VECTOR                                  
REMARK 290                                                                      
REMARK 290 CRYSTALLOGRAPHIC SYMMETRY TRANSFORMATIONS                            
REMARK 290 THE FOLLOWING TRANSFORMATIONS OPERATE ON THE ATOM/HETATM             
REMARK 290 RECORDS IN THIS ENTRY TO PRODUCE CRYSTALLOGRAPHICALLY                
REMARK 290 RELATED MOLECULES.                                                   
REMARK 290   SMTRY1   1  1.000000  0.000000  0.000000        0.00000            
REMARK 290   SMTRY2   1  0.000000  1.000000  0.000000        0.00000            
REMARK 290   SMTRY3   1  0.000000  0.000000  1.000000        0.00000            
REMARK 290   SMTRY1   2 -1.000000  0.000000  0.000000        0.00000            
REMARK 290   SMTRY2   2  0.000000 -1.000000  0.000000        0.00000            
REMARK 290   SMTRY3   2  0.000000  0.000000  1.000000      139.49800            
REMARK 290   SMTRY1   3 -1.000000  0.000000  0.000000        0.00000            
REMARK 290   SMTRY2   3  0.000000  1.000000  0.000000        0.00000            
REMARK 290   SMTRY3   3  0.000000  0.000000 -1.000000      139.49800            
REMARK 290   SMTRY1   4  1.000000  0.000000  0.000000        0.00000            
REMARK 290   SMTRY2   4  0.000000 -1.000000  0.000000        0.00000            
REMARK 290   SMTRY3   4  0.000000  0.000000 -1.000000        0.00000            
REMARK 290   SMTRY1   5  1.000000  0.000000  0.000000       39.63800            
REMARK 290   SMTRY2   5  0.000000  1.000000  0.000000       49.09600            
REMARK 290   SMTRY3   5  0.000000  0.000000  1.000000        0.00000            
REMARK 290   SMTRY1   6 -1.000000  0.000000  0.000000       39.63800            
REMARK 290   SMTRY2   6  0.000000 -1.000000  0.000000       49.09600            
REMARK 290   SMTRY3   6  0.000000  0.000000  1.000000      139.49800            
REMARK 290   SMTRY1   7 -1.000000  0.000000  0.000000       39.63800            
REMARK 290   SMTRY2   7  0.000000  1.000000  0.000000       49.09600            
REMARK 290   SMTRY3   7  0.000000  0.000000 -1.000000      139.49800            
REMARK 290   SMTRY1   8  1.000000  0.000000  0.000000       39.63800            
REMARK 290   SMTRY2   8  0.000000 -1.000000  0.000000       49.09600            
REMARK 290   SMTRY3   8  0.000000  0.000000 -1.000000        0.00000            
REMARK 290                                                                      
REMARK 290 REMARK: NULL                                                         
REMARK 300                                                                      
REMARK 300 BIOMOLECULE: 1, 2, 3                                                 
REMARK 300 SEE REMARK 350 FOR THE AUTHOR PROVIDED AND/OR PROGRAM                
REMARK 300 GENERATED ASSEMBLY INFORMATION FOR THE STRUCTURE IN                  
REMARK 300 THIS ENTRY. THE REMARK MAY ALSO PROVIDE INFORMATION ON               
REMARK 300 BURIED SURFACE AREA.                                                 
REMARK 350                                                                      
REMARK 350 COORDINATES FOR A COMPLETE MULTIMER REPRESENTING THE KNOWN           
REMARK 350 BIOLOGICALLY SIGNIFICANT OLIGOMERIZATION STATE OF THE                
REMARK 350 MOLECULE CAN BE GENERATED BY APPLYING BIOMT TRANSFORMATIONS          
REMARK 350 GIVEN BELOW.  BOTH NON-CRYSTALLOGRAPHIC AND                          
REMARK 350 CRYSTALLOGRAPHIC OPERATIONS ARE GIVEN.                               
REMARK 350                                                                      
REMARK 350 BIOMOLECULE: 1                                                       
REMARK 350 AUTHOR DETERMINED BIOLOGICAL UNIT: DIMERIC                           
REMARK 350 APPLY THE FOLLOWING TO CHAINS: C                                     
REMARK 350   BIOMT1   1  1.000000  0.000000  0.000000        0.00000            
REMARK 350   BIOMT2   1  0.000000  1.000000  0.000000        0.00000            
REMARK 350   BIOMT3   1  0.000000  0.000000  1.000000        0.00000            
REMARK 350 APPLY THE FOLLOWING TO CHAINS: A                                     
REMARK 350   BIOMT1   2  1.000000  0.000000  0.000000        0.00000            
REMARK 350   BIOMT2   2  0.000000 -1.000000  0.000000       98.19200            
REMARK 350   BIOMT3   2  0.000000  0.000000 -1.000000        0.00000            
REMARK 350                                                                      
REMARK 350 BIOMOLECULE: 2                                                       
REMARK 350 AUTHOR DETERMINED BIOLOGICAL UNIT: DIMERIC                           
REMARK 350 APPLY THE FOLLOWING TO CHAINS: B                                     
REMARK 350   BIOMT1   1  1.000000  0.000000  0.000000        0.00000            
REMARK 350   BIOMT2   1  0.000000  1.000000  0.000000        0.00000            
REMARK 350   BIOMT3   1  0.000000  0.000000  1.000000        0.00000            
REMARK 350 APPLY THE FOLLOWING TO CHAINS: B                                     
REMARK 350   BIOMT1   2 -1.000000  0.000000  0.000000        0.00000            
REMARK 350   BIOMT2   2  0.000000  1.000000  0.000000        0.00000            
REMARK 350   BIOMT3   2  0.000000  0.000000 -1.000000      139.49800            
REMARK 350                                                                      
REMARK 350 BIOMOLECULE: 3                                                       
REMARK 350 AUTHOR DETERMINED BIOLOGICAL UNIT: DIMERIC                           
REMARK 350 APPLY THE FOLLOWING TO CHAINS: D, E                                  
REMARK 350   BIOMT1   1  1.000000  0.000000  0.000000        0.00000            
REMARK 350   BIOMT2   1  0.000000  1.000000  0.000000        0.00000            
REMARK 350   BIOMT3   1  0.000000  0.000000  1.000000        0.00000            
REMARK 375                                                                      
REMARK 375 SPECIAL POSITION                                                     
REMARK 375 THE FOLLOWING ATOMS ARE FOUND TO BE WITHIN 0.15 ANGSTROMS            
REMARK 375 OF A SYMMETRY RELATED ATOM AND ARE ASSUMED TO BE ON SPECIAL          
REMARK 375 POSITIONS.                                                           
REMARK 375                                                                      
REMARK 375 ATOM RES CSSEQI                                                      
REMARK 375      HOH A 431  LIES ON A SPECIAL POSITION.                          
REMARK 375      HOH A 441  LIES ON A SPECIAL POSITION.                          
REMARK 375      HOH B 440  LIES ON A SPECIAL POSITION.                          
REMARK 375      HOH D 444  LIES ON A SPECIAL POSITION.                          
REMARK 375      HOH D 465  LIES ON A SPECIAL POSITION.                          
REMARK 465                                                                      
REMARK 465 MISSING RESIDUES                                                     
REMARK 465 THE FOLLOWING RESIDUES WERE NOT LOCATED IN THE                       
REMARK 465 EXPERIMENT. (M=MODEL NUMBER; RES=RESIDUE NAME; C=CHAIN               
REMARK 465 IDENTIFIER; SSSEQ=SEQUENCE NUMBER; I=INSERTION CODE.)                
REMARK 465                                                                      
REMARK 465   M RES C SSSEQI                                                     
REMARK 465     SER A    -1                                                      
REMARK 465     ASN A     0                                                      
REMARK 465     SER B    -1                                                      
REMARK 465     ASN B     0                                                      
REMARK 465     ALA B     1                                                      
REMARK 465     SER C    -1                                                      
REMARK 465     ASN C     0                                                      
REMARK 465     ALA C     1                                                      
REMARK 465     ALA C   170                                                      
REMARK 465     GLU C   171                                                      
REMARK 465     SER C   172                                                      
REMARK 465     GLY C   173                                                      
REMARK 465     GLY C   174                                                      
REMARK 465     SER D    -1                                                      
REMARK 465     ASN D     0                                                      
REMARK 465     SER E    -1                                                      
REMARK 465     ASN E     0                                                      
REMARK 465     ALA E     1                                                      
REMARK 465     GLU E   171                                                      
REMARK 465     SER E   172                                                      
REMARK 465     GLY E   173                                                      
REMARK 465     GLY E   174                                                      
REMARK 500                                                                      
REMARK 500 GEOMETRY AND STEREOCHEMISTRY                                         
REMARK 500 SUBTOPIC: CLOSE CONTACTS IN SAME ASYMMETRIC UNIT                     
REMARK 500                                                                      
REMARK 500 THE FOLLOWING ATOMS ARE IN CLOSE CONTACT.                            
REMARK 500                                                                      
REMARK 500  ATM1  RES C  SSEQI   ATM2  RES C  SSEQI           DISTANCE          
REMARK 500   HG1  THR B    96     O    GLY B   114              1.59            
REMARK 500   O1   SO4 B   202     O    HOH B   301              1.99            
REMARK 500   O    HOH D   410     O    HOH D   420              1.99            
REMARK 500   O    HOH A   359     O    HOH A   402              2.00            
REMARK 500   O2   SO4 A   202     O    HOH A   301              2.02            
REMARK 500   O    HOH D   428     O    HOH E   390              2.03            
REMARK 500   O    HOH C   380     O    HOH C   402              2.04            
REMARK 500   O    HOH B   404     O    HOH B   421              2.05            
REMARK 500   O    HOH B   408     O    HOH B   436              2.05            
REMARK 500   O    HOH D   391     O    HOH D   413              2.06            
REMARK 500   O    HOH A   445     O    HOH A   452              2.06            
REMARK 500   O    HOH D   448     O    HOH D   453              2.07            
REMARK 500   O    HOH C   321     O    HOH C   362              2.07            
REMARK 500   O    HOH A   406     O    HOH A   416              2.07            
REMARK 500   OE1  GLU E   123     O    HOH E   301              2.09            
REMARK 500   O2   SO4 C   203     O    HOH C   301              2.10            
REMARK 500   O    HOH A   411     O    HOH A   417              2.11            
REMARK 500   O    HOH B   391     O    HOH B   416              2.12            
REMARK 500   O    HOH A   443     O    HOH A   455              2.13            
REMARK 500   O    HOH B   399     O    HOH C   396              2.14            
REMARK 500   O    HOH D   323     O    HOH D   434              2.15            
REMARK 500   O    HOH B   395     O    HOH B   425              2.15            
REMARK 500   O    HOH B   324     O    HOH B   419              2.15            
REMARK 500   O    HOH D   309     O    HOH D   451              2.15            
REMARK 500   O    HOH D   385     O    HOH D   443              2.15            
REMARK 500   O    HOH D   418     O    HOH D   443              2.16            
REMARK 500   O    HOH C   387     O    HOH C   438              2.16            
REMARK 500   O2   SO4 A   201     O    HOH A   302              2.17            
REMARK 500   O    HOH B   352     O    HOH B   425              2.17            
REMARK 500   O    HOH E   325     O    HOH E   328              2.17            
REMARK 500   O    HOH D   302     O    HOH D   322              2.18            
REMARK 500   O    HOH A   395     O    HOH A   413              2.19            
REMARK 500                                                                      
REMARK 500 REMARK: NULL                                                         
REMARK 500                                                                      
REMARK 500 GEOMETRY AND STEREOCHEMISTRY                                         
REMARK 500 SUBTOPIC: CLOSE CONTACTS                                             
REMARK 500                                                                      
REMARK 500 THE FOLLOWING ATOMS THAT ARE RELATED BY CRYSTALLOGRAPHIC             
REMARK 500 SYMMETRY ARE IN CLOSE CONTACT.  AN ATOM LOCATED WITHIN 0.15          
REMARK 500 ANGSTROMS OF A SYMMETRY RELATED ATOM IS ASSUMED TO BE ON A           
REMARK 500 SPECIAL POSITION AND IS, THEREFORE, LISTED IN REMARK 375             
REMARK 500 INSTEAD OF REMARK 500.  ATOMS WITH NON-BLANK ALTERNATE               
REMARK 500 LOCATION INDICATORS ARE NOT INCLUDED IN THE CALCULATIONS.            
REMARK 500                                                                      
REMARK 500 DISTANCE CUTOFF:                                                     
REMARK 500 2.2 ANGSTROMS FOR CONTACTS NOT INVOLVING HYDROGEN ATOMS              
REMARK 500 1.6 ANGSTROMS FOR CONTACTS INVOLVING HYDROGEN ATOMS                  
REMARK 500                                                                      
REMARK 500  ATM1  RES C  SSEQI   ATM2  RES C  SSEQI  SSYMOP   DISTANCE          
REMARK 500   O    HOH C   429     O    HOH E   397     5555     2.03            
REMARK 500   O    HOH A   306     O    HOH A   414     8555     2.03            
REMARK 500   O    HOH A   421     O    HOH A   432     4565     2.04            
REMARK 500   O    HOH B   370     O    HOH D   410     7455     2.07            
REMARK 500   O    HOH A   382     O    HOH A   438     4565     2.08            
REMARK 500                                                                      
REMARK 500 REMARK: NULL                                                         
REMARK 500                                                                      
REMARK 500 GEOMETRY AND STEREOCHEMISTRY                                         
REMARK 500 SUBTOPIC: TORSION ANGLES                                             
REMARK 500                                                                      
REMARK 500 TORSION ANGLES OUTSIDE THE EXPECTED RAMACHANDRAN REGIONS:            
REMARK 500 (M=MODEL NUMBER; RES=RESIDUE NAME; C=CHAIN IDENTIFIER;               
REMARK 500 SSEQ=SEQUENCE NUMBER; I=INSERTION CODE).                             
REMARK 500                                                                      
REMARK 500 STANDARD TABLE:                                                      
REMARK 500 FORMAT:(10X,I3,1X,A3,1X,A1,I4,A1,4X,F7.2,3X,F7.2)                    
REMARK 500                                                                      
REMARK 500 EXPECTED VALUES: GJ KLEYWEGT AND TA JONES (1996). PHI/PSI-           
REMARK 500 CHOLOGY: RAMACHANDRAN REVISITED. STRUCTURE 4, 1395 - 1400            
REMARK 500                                                                      
REMARK 500  M RES CSSEQI        PSI       PHI                                   
REMARK 500    SER A  63      -96.16   -113.03                                   
REMARK 500    LYS A 132      -39.13     69.98                                   
REMARK 500    LEU A 164     -156.84   -107.82                                   
REMARK 500    SER B  63      -95.58   -110.34                                   
REMARK 500    LYS B 132      -50.79     73.90                                   
REMARK 500    LEU B 164     -149.83   -104.15                                   
REMARK 500    SER C  63      -96.87   -108.70                                   
REMARK 500    LYS C 132      -50.50     71.91                                   
REMARK 500    LEU C 164     -153.12   -104.67                                   
REMARK 500    SER D  63      -96.25   -113.79                                   
REMARK 500    LYS D 132      -49.92     76.84                                   
REMARK 500    LEU D 164     -152.26   -110.50                                   
REMARK 500    SER E  63     -101.26   -111.03                                   
REMARK 500    SER E 108       35.29    -99.59                                   
REMARK 500    LYS E 132      -56.13     73.14                                   
REMARK 500    LEU E 164     -154.85   -110.10                                   
REMARK 500                                                                      
REMARK 500 REMARK: NULL                                                         
REMARK 525                                                                      
REMARK 525 SOLVENT                                                              
REMARK 525                                                                      
REMARK 525 THE SOLVENT MOLECULES HAVE CHAIN IDENTIFIERS THAT                    
REMARK 525 INDICATE THE POLYMER CHAIN WITH WHICH THEY ARE MOST                  
REMARK 525 CLOSELY ASSOCIATED. THE REMARK LISTS ALL THE SOLVENT                 
REMARK 525 MOLECULES WHICH ARE MORE THAN 5A AWAY FROM THE                       
REMARK 525 NEAREST POLYMER CHAIN (M = MODEL NUMBER;                             
REMARK 525 RES=RESIDUE NAME; C=CHAIN IDENTIFIER; SSEQ=SEQUENCE                  
REMARK 525 NUMBER; I=INSERTION CODE):                                           
REMARK 525                                                                      
REMARK 525  M RES CSSEQI                                                        
REMARK 525    HOH C 460        DISTANCE =  6.45 ANGSTROMS                       
REMARK 525    HOH C 461        DISTANCE =  6.67 ANGSTROMS                       
DBREF1 9Z73 A    2   183  UNP                  A0A9Q4UMM6_KLEPN                 
DBREF2 9Z73 A     A0A9Q4UMM6                          2         183             
DBREF1 9Z73 B    2   183  UNP                  A0A9Q4UMM6_KLEPN                 
DBREF2 9Z73 B     A0A9Q4UMM6                          2         183             
DBREF1 9Z73 C    2   183  UNP                  A0A9Q4UMM6_KLEPN                 
DBREF2 9Z73 C     A0A9Q4UMM6                          2         183             
DBREF1 9Z73 D    2   183  UNP                  A0A9Q4UMM6_KLEPN                 
DBREF2 9Z73 D     A0A9Q4UMM6                          2         183             
DBREF1 9Z73 E    2   183  UNP                  A0A9Q4UMM6_KLEPN                 
DBREF2 9Z73 E     A0A9Q4UMM6                          2         183             
SEQADV 9Z73 SER A   -1  UNP  A0A9Q4UMM           EXPRESSION TAG                 
SEQADV 9Z73 ASN A    0  UNP  A0A9Q4UMM           EXPRESSION TAG                 
SEQADV 9Z73 ALA A    1  UNP  A0A9Q4UMM           EXPRESSION TAG                 
SEQADV 9Z73 ALA A   58  UNP  A0A9Q4UMM SER    58 ENGINEERED MUTATION            
SEQADV 9Z73 SER B   -1  UNP  A0A9Q4UMM           EXPRESSION TAG                 
SEQADV 9Z73 ASN B    0  UNP  A0A9Q4UMM           EXPRESSION TAG                 
SEQADV 9Z73 ALA B    1  UNP  A0A9Q4UMM           EXPRESSION TAG                 
SEQADV 9Z73 ALA B   58  UNP  A0A9Q4UMM SER    58 ENGINEERED MUTATION            
SEQADV 9Z73 SER C   -1  UNP  A0A9Q4UMM           EXPRESSION TAG                 
SEQADV 9Z73 ASN C    0  UNP  A0A9Q4UMM           EXPRESSION TAG                 
SEQADV 9Z73 ALA C    1  UNP  A0A9Q4UMM           EXPRESSION TAG                 
SEQADV 9Z73 ALA C   58  UNP  A0A9Q4UMM SER    58 ENGINEERED MUTATION            
SEQADV 9Z73 SER D   -1  UNP  A0A9Q4UMM           EXPRESSION TAG                 
SEQADV 9Z73 ASN D    0  UNP  A0A9Q4UMM           EXPRESSION TAG                 
SEQADV 9Z73 ALA D    1  UNP  A0A9Q4UMM           EXPRESSION TAG                 
SEQADV 9Z73 ALA D   58  UNP  A0A9Q4UMM SER    58 ENGINEERED MUTATION            
SEQADV 9Z73 SER E   -1  UNP  A0A9Q4UMM           EXPRESSION TAG                 
SEQADV 9Z73 ASN E    0  UNP  A0A9Q4UMM           EXPRESSION TAG                 
SEQADV 9Z73 ALA E    1  UNP  A0A9Q4UMM           EXPRESSION TAG                 
SEQADV 9Z73 ALA E   58  UNP  A0A9Q4UMM SER    58 ENGINEERED MUTATION            
SEQRES   1 A  185  SER ASN ALA LYS GLN LEU THR HIS LYS ILE LEU LEU SER          
SEQRES   2 A  185  GLU VAL VAL GLY SER ASP HIS ALA PHE GLY ASN ASP GLU          
SEQRES   3 A  185  GLY SER GLU ALA TYR VAL LYS ILE LYS LYS ILE VAL ASP          
SEQRES   4 A  185  GLY HIS PRO SER CYS ASP ILE PHE ALA ILE SER LEU GLU          
SEQRES   5 A  185  GLY ILE ARG PHE THR ASP ALA ALA PHE PRO ARG GLU SER          
SEQRES   6 A  185  VAL ILE SER LEU ALA LYS ALA LEU LYS GLY GLU LYS GLY          
SEQRES   7 A  185  PHE TYR LEU SER ASN VAL PRO SER ARG ASP LEU LEU ASP          
SEQRES   8 A  185  ASN TRP SER TYR GLY ALA THR ALA LYS ASP GLN PRO LEU          
SEQRES   9 A  185  LEU VAL LYS SER ASP SER GLY TYR GLU VAL LEU GLY VAL          
SEQRES  10 A  185  LYS LEU SER ALA THR VAL LYS GLU LEU LEU ASP PHE VAL          
SEQRES  11 A  185  ILE ALA LYS LYS THR VAL THR SER SER HIS VAL SER LYS          
SEQRES  12 A  185  HIS PHE ASP ILE SER ALA GLN ASN ALA SER GLY ARG LEU          
SEQRES  13 A  185  LYS LYS LEU HIS ALA THR GLY LEU VAL LEU GLY GLN LYS          
SEQRES  14 A  185  GLU VAL ALA GLU SER GLY GLY LEU GLU PHE VAL TYR ARG          
SEQRES  15 A  185  SER ILE LEU                                                  
SEQRES   1 B  185  SER ASN ALA LYS GLN LEU THR HIS LYS ILE LEU LEU SER          
SEQRES   2 B  185  GLU VAL VAL GLY SER ASP HIS ALA PHE GLY ASN ASP GLU          
SEQRES   3 B  185  GLY SER GLU ALA TYR VAL LYS ILE LYS LYS ILE VAL ASP          
SEQRES   4 B  185  GLY HIS PRO SER CYS ASP ILE PHE ALA ILE SER LEU GLU          
SEQRES   5 B  185  GLY ILE ARG PHE THR ASP ALA ALA PHE PRO ARG GLU SER          
SEQRES   6 B  185  VAL ILE SER LEU ALA LYS ALA LEU LYS GLY GLU LYS GLY          
SEQRES   7 B  185  PHE TYR LEU SER ASN VAL PRO SER ARG ASP LEU LEU ASP          
SEQRES   8 B  185  ASN TRP SER TYR GLY ALA THR ALA LYS ASP GLN PRO LEU          
SEQRES   9 B  185  LEU VAL LYS SER ASP SER GLY TYR GLU VAL LEU GLY VAL          
SEQRES  10 B  185  LYS LEU SER ALA THR VAL LYS GLU LEU LEU ASP PHE VAL          
SEQRES  11 B  185  ILE ALA LYS LYS THR VAL THR SER SER HIS VAL SER LYS          
SEQRES  12 B  185  HIS PHE ASP ILE SER ALA GLN ASN ALA SER GLY ARG LEU          
SEQRES  13 B  185  LYS LYS LEU HIS ALA THR GLY LEU VAL LEU GLY GLN LYS          
SEQRES  14 B  185  GLU VAL ALA GLU SER GLY GLY LEU GLU PHE VAL TYR ARG          
SEQRES  15 B  185  SER ILE LEU                                                  
SEQRES   1 C  185  SER ASN ALA LYS GLN LEU THR HIS LYS ILE LEU LEU SER          
SEQRES   2 C  185  GLU VAL VAL GLY SER ASP HIS ALA PHE GLY ASN ASP GLU          
SEQRES   3 C  185  GLY SER GLU ALA TYR VAL LYS ILE LYS LYS ILE VAL ASP          
SEQRES   4 C  185  GLY HIS PRO SER CYS ASP ILE PHE ALA ILE SER LEU GLU          
SEQRES   5 C  185  GLY ILE ARG PHE THR ASP ALA ALA PHE PRO ARG GLU SER          
SEQRES   6 C  185  VAL ILE SER LEU ALA LYS ALA LEU LYS GLY GLU LYS GLY          
SEQRES   7 C  185  PHE TYR LEU SER ASN VAL PRO SER ARG ASP LEU LEU ASP          
SEQRES   8 C  185  ASN TRP SER TYR GLY ALA THR ALA LYS ASP GLN PRO LEU          
SEQRES   9 C  185  LEU VAL LYS SER ASP SER GLY TYR GLU VAL LEU GLY VAL          
SEQRES  10 C  185  LYS LEU SER ALA THR VAL LYS GLU LEU LEU ASP PHE VAL          
SEQRES  11 C  185  ILE ALA LYS LYS THR VAL THR SER SER HIS VAL SER LYS          
SEQRES  12 C  185  HIS PHE ASP ILE SER ALA GLN ASN ALA SER GLY ARG LEU          
SEQRES  13 C  185  LYS LYS LEU HIS ALA THR GLY LEU VAL LEU GLY GLN LYS          
SEQRES  14 C  185  GLU VAL ALA GLU SER GLY GLY LEU GLU PHE VAL TYR ARG          
SEQRES  15 C  185  SER ILE LEU                                                  
SEQRES   1 D  185  SER ASN ALA LYS GLN LEU THR HIS LYS ILE LEU LEU SER          
SEQRES   2 D  185  GLU VAL VAL GLY SER ASP HIS ALA PHE GLY ASN ASP GLU          
SEQRES   3 D  185  GLY SER GLU ALA TYR VAL LYS ILE LYS LYS ILE VAL ASP          
SEQRES   4 D  185  GLY HIS PRO SER CYS ASP ILE PHE ALA ILE SER LEU GLU          
SEQRES   5 D  185  GLY ILE ARG PHE THR ASP ALA ALA PHE PRO ARG GLU SER          
SEQRES   6 D  185  VAL ILE SER LEU ALA LYS ALA LEU LYS GLY GLU LYS GLY          
SEQRES   7 D  185  PHE TYR LEU SER ASN VAL PRO SER ARG ASP LEU LEU ASP          
SEQRES   8 D  185  ASN TRP SER TYR GLY ALA THR ALA LYS ASP GLN PRO LEU          
SEQRES   9 D  185  LEU VAL LYS SER ASP SER GLY TYR GLU VAL LEU GLY VAL          
SEQRES  10 D  185  LYS LEU SER ALA THR VAL LYS GLU LEU LEU ASP PHE VAL          
SEQRES  11 D  185  ILE ALA LYS LYS THR VAL THR SER SER HIS VAL SER LYS          
SEQRES  12 D  185  HIS PHE ASP ILE SER ALA GLN ASN ALA SER GLY ARG LEU          
SEQRES  13 D  185  LYS LYS LEU HIS ALA THR GLY LEU VAL LEU GLY GLN LYS          
SEQRES  14 D  185  GLU VAL ALA GLU SER GLY GLY LEU GLU PHE VAL TYR ARG          
SEQRES  15 D  185  SER ILE LEU                                                  
SEQRES   1 E  185  SER ASN ALA LYS GLN LEU THR HIS LYS ILE LEU LEU SER          
SEQRES   2 E  185  GLU VAL VAL GLY SER ASP HIS ALA PHE GLY ASN ASP GLU          
SEQRES   3 E  185  GLY SER GLU ALA TYR VAL LYS ILE LYS LYS ILE VAL ASP          
SEQRES   4 E  185  GLY HIS PRO SER CYS ASP ILE PHE ALA ILE SER LEU GLU          
SEQRES   5 E  185  GLY ILE ARG PHE THR ASP ALA ALA PHE PRO ARG GLU SER          
SEQRES   6 E  185  VAL ILE SER LEU ALA LYS ALA LEU LYS GLY GLU LYS GLY          
SEQRES   7 E  185  PHE TYR LEU SER ASN VAL PRO SER ARG ASP LEU LEU ASP          
SEQRES   8 E  185  ASN TRP SER TYR GLY ALA THR ALA LYS ASP GLN PRO LEU          
SEQRES   9 E  185  LEU VAL LYS SER ASP SER GLY TYR GLU VAL LEU GLY VAL          
SEQRES  10 E  185  LYS LEU SER ALA THR VAL LYS GLU LEU LEU ASP PHE VAL          
SEQRES  11 E  185  ILE ALA LYS LYS THR VAL THR SER SER HIS VAL SER LYS          
SEQRES  12 E  185  HIS PHE ASP ILE SER ALA GLN ASN ALA SER GLY ARG LEU          
SEQRES  13 E  185  LYS LYS LEU HIS ALA THR GLY LEU VAL LEU GLY GLN LYS          
SEQRES  14 E  185  GLU VAL ALA GLU SER GLY GLY LEU GLU PHE VAL TYR ARG          
SEQRES  15 E  185  SER ILE LEU                                                  
HET    SO4  A 201       5                                                       
HET    SO4  A 202       5                                                       
HET    SO4  A 203       5                                                       
HET    SO4  B 201       5                                                       
HET    SO4  B 202       5                                                       
HET    SO4  C 201       5                                                       
HET    SO4  C 202       5                                                       
HET    SO4  C 203       5                                                       
HET    SO4  D 201       5                                                       
HET    SO4  E 201       5                                                       
HET    SO4  E 202       5                                                       
HETNAM     SO4 SULFATE ION                                                      
FORMUL   6  SO4    11(O4 S 2-)                                                  
FORMUL  17  HOH   *740(H2 O)                                                    
HELIX    1 AA1 LEU A   10  GLY A   15  1                                   6    
HELIX    2 AA2 GLY A   21  GLY A   38  1                                  18    
HELIX    3 AA3 ALA A   57  SER A   63  1                                   7    
HELIX    4 AA4 SER A   63  LEU A   71  1                                   9    
HELIX    5 AA5 SER A   84  LYS A   98  1                                  15    
HELIX    6 AA6 SER A  118  LYS A  132  1                                  15    
HELIX    7 AA7 THR A  135  ASP A  144  1                                  10    
HELIX    8 AA8 SER A  146  THR A  160  1                                  15    
HELIX    9 AA9 LEU B   10  GLY B   15  1                                   6    
HELIX   10 AB1 GLY B   21  GLY B   38  1                                  18    
HELIX   11 AB2 ALA B   57  SER B   63  1                                   7    
HELIX   12 AB3 SER B   63  LEU B   71  1                                   9    
HELIX   13 AB4 SER B   84  LYS B   98  1                                  15    
HELIX   14 AB5 SER B  118  LYS B  132  1                                  15    
HELIX   15 AB6 THR B  135  ASP B  144  1                                  10    
HELIX   16 AB7 SER B  146  THR B  160  1                                  15    
HELIX   17 AB8 LEU C   10  GLY C   15  1                                   6    
HELIX   18 AB9 GLY C   21  HIS C   39  1                                  19    
HELIX   19 AC1 ALA C   57  SER C   63  1                                   7    
HELIX   20 AC2 SER C   63  LEU C   71  1                                   9    
HELIX   21 AC3 SER C   84  ASP C   99  1                                  16    
HELIX   22 AC4 SER C  118  LYS C  132  1                                  15    
HELIX   23 AC5 THR C  135  ASP C  144  1                                  10    
HELIX   24 AC6 SER C  146  THR C  160  1                                  15    
HELIX   25 AC7 LEU D   10  GLY D   15  1                                   6    
HELIX   26 AC8 GLY D   21  HIS D   39  1                                  19    
HELIX   27 AC9 ALA D   57  SER D   63  1                                   7    
HELIX   28 AD1 SER D   63  LEU D   71  1                                   9    
HELIX   29 AD2 SER D   84  LYS D   98  1                                  15    
HELIX   30 AD3 SER D  118  LYS D  132  1                                  15    
HELIX   31 AD4 THR D  135  ASP D  144  1                                  10    
HELIX   32 AD5 SER D  146  THR D  160  1                                  15    
HELIX   33 AD6 LEU E   10  GLY E   15  1                                   6    
HELIX   34 AD7 GLY E   21  HIS E   39  1                                  19    
HELIX   35 AD8 ALA E   57  SER E   63  1                                   7    
HELIX   36 AD9 SER E   63  LEU E   71  1                                   9    
HELIX   37 AE1 SER E   84  ASP E   99  1                                  16    
HELIX   38 AE2 SER E  118  LYS E  132  1                                  15    
HELIX   39 AE3 THR E  135  ASP E  144  1                                  10    
HELIX   40 AE4 SER E  146  THR E  160  1                                  15    
SHEET    1 AA1 5 THR A   5  LEU A   9  0                                        
SHEET    2 AA1 5 ILE A  44  SER A  48  1  O  ALA A  46   N  ILE A   8           
SHEET    3 AA1 5 GLY A  76  SER A  80  1  O  TYR A  78   N  ILE A  47           
SHEET    4 AA1 5 LEU A 102  LYS A 105  1  O  LYS A 105   N  LEU A  79           
SHEET    5 AA1 5 TYR A 110  LEU A 113 -1  O  LEU A 113   N  LEU A 102           
SHEET    1 AA2 2 HIS A  18  ALA A  19  0                                        
SHEET    2 AA2 2 PHE A  54  THR A  55  1  O  PHE A  54   N  ALA A  19           
SHEET    1 AA3 3 THR A 133  VAL A 134  0                                        
SHEET    2 AA3 3 LEU A 175  SER A 181 -1  O  TYR A 179   N  VAL A 134           
SHEET    3 AA3 3 VAL A 163  VAL A 169 -1  N  LEU A 164   O  ARG A 180           
SHEET    1 AA4 5 THR B   5  LEU B   9  0                                        
SHEET    2 AA4 5 ILE B  44  SER B  48  1  O  ALA B  46   N  ILE B   8           
SHEET    3 AA4 5 GLY B  76  SER B  80  1  O  TYR B  78   N  ILE B  47           
SHEET    4 AA4 5 LEU B 102  LYS B 105  1  O  LYS B 105   N  LEU B  79           
SHEET    5 AA4 5 TYR B 110  LEU B 113 -1  O  LEU B 113   N  LEU B 102           
SHEET    1 AA5 2 HIS B  18  ALA B  19  0                                        
SHEET    2 AA5 2 PHE B  54  THR B  55  1  O  PHE B  54   N  ALA B  19           
SHEET    1 AA6 3 THR B 133  VAL B 134  0                                        
SHEET    2 AA6 3 LEU B 175  SER B 181 -1  O  TYR B 179   N  VAL B 134           
SHEET    3 AA6 3 VAL B 163  VAL B 169 -1  N  GLU B 168   O  GLU B 176           
SHEET    1 AA7 5 THR C   5  LEU C   9  0                                        
SHEET    2 AA7 5 ILE C  44  SER C  48  1  O  ALA C  46   N  ILE C   8           
SHEET    3 AA7 5 GLY C  76  SER C  80  1  O  TYR C  78   N  ILE C  47           
SHEET    4 AA7 5 LEU C 102  LYS C 105  1  O  LYS C 105   N  LEU C  79           
SHEET    5 AA7 5 TYR C 110  LEU C 113 -1  O  LEU C 113   N  LEU C 102           
SHEET    1 AA8 2 HIS C  18  ALA C  19  0                                        
SHEET    2 AA8 2 PHE C  54  THR C  55  1  O  PHE C  54   N  ALA C  19           
SHEET    1 AA9 3 THR C 133  VAL C 134  0                                        
SHEET    2 AA9 3 PHE C 177  SER C 181 -1  O  TYR C 179   N  VAL C 134           
SHEET    3 AA9 3 VAL C 163  LYS C 167 -1  N  LEU C 164   O  ARG C 180           
SHEET    1 AB1 5 THR D   5  LEU D   9  0                                        
SHEET    2 AB1 5 ILE D  44  SER D  48  1  O  ALA D  46   N  ILE D   8           
SHEET    3 AB1 5 GLY D  76  SER D  80  1  O  TYR D  78   N  ILE D  47           
SHEET    4 AB1 5 LEU D 102  LYS D 105  1  O  LYS D 105   N  LEU D  79           
SHEET    5 AB1 5 TYR D 110  LEU D 113 -1  O  LEU D 113   N  LEU D 102           
SHEET    1 AB2 2 HIS D  18  ALA D  19  0                                        
SHEET    2 AB2 2 PHE D  54  THR D  55  1  O  PHE D  54   N  ALA D  19           
SHEET    1 AB3 3 THR D 133  VAL D 134  0                                        
SHEET    2 AB3 3 LEU D 175  SER D 181 -1  O  TYR D 179   N  VAL D 134           
SHEET    3 AB3 3 VAL D 163  VAL D 169 -1  N  LEU D 164   O  ARG D 180           
SHEET    1 AB4 5 THR E   5  LEU E   9  0                                        
SHEET    2 AB4 5 ILE E  44  SER E  48  1  O  ALA E  46   N  ILE E   8           
SHEET    3 AB4 5 GLY E  76  SER E  80  1  O  TYR E  78   N  ILE E  47           
SHEET    4 AB4 5 LEU E 102  SER E 106  1  O  LYS E 105   N  LEU E  79           
SHEET    5 AB4 5 GLY E 109  LEU E 113 -1  O  LEU E 113   N  LEU E 102           
SHEET    1 AB5 2 HIS E  18  ALA E  19  0                                        
SHEET    2 AB5 2 PHE E  54  THR E  55  1  O  PHE E  54   N  ALA E  19           
SHEET    1 AB6 3 THR E 133  VAL E 134  0                                        
SHEET    2 AB6 3 GLU E 176  SER E 181 -1  O  TYR E 179   N  VAL E 134           
SHEET    3 AB6 3 VAL E 163  GLU E 168 -1  N  LEU E 164   O  ARG E 180           
CRYST1   79.276   98.192  278.996  90.00  90.00  90.00 C 2 2 21     40          
ORIGX1      1.000000  0.000000  0.000000        0.00000                         
ORIGX2      0.000000  1.000000  0.000000        0.00000                         
ORIGX3      0.000000  0.000000  1.000000        0.00000                         
SCALE1      0.012614  0.000000  0.000000        0.00000                         
SCALE2      0.000000  0.010184  0.000000        0.00000                         
SCALE3      0.000000  0.000000  0.003584        0.00000                         
ATOM      1  N   ALA A   1       2.024  38.272  23.897  1.00 84.93           N  
ANISOU    1  N   ALA A   1    11311  11677   9284   1573   -424   -633       N  
ATOM      2  CA  ALA A   1       0.636  37.784  23.654  1.00 86.72           C  
ANISOU    2  CA  ALA A   1    11568  11920   9462   1520   -190   -504       C  
ATOM      3  C   ALA A   1       0.634  36.700  22.581  1.00 89.14           C  
ANISOU    3  C   ALA A   1    11837  12124   9907   1364    -46   -335       C  
ATOM      4  O   ALA A   1       1.069  36.935  21.451  1.00 90.19           O  
ANISOU    4  O   ALA A   1    11873  12145  10251   1221    -85   -358       O  
ATOM      5  CB  ALA A   1      -0.267  38.938  23.250  1.00 79.21           C  
ANISOU    5  CB  ALA A   1    10565  10943   8590   1461   -190   -618       C  
ATOM      6  H   ALA A   1       2.010  38.910  24.517  1.00101.94           H  
ATOM      7  HA  ALA A   1       0.280  37.404  24.473  1.00104.08           H  
ATOM      8  HB1 ALA A   1      -1.168  38.602  23.117  1.00 95.07           H  
ATOM      9  HB2 ALA A   1      -0.264  39.604  23.956  1.00 95.07           H  
ATOM     10  HB3 ALA A   1       0.066  39.326  22.427  1.00 95.07           H  
ATOM     11  N   LYS A   2       0.148  35.512  22.941  1.00 85.80           N  
ANISOU   11  N   LYS A   2    11495  11741   9365   1395    120   -163       N  
ATOM     12  CA  LYS A   2       0.100  34.403  21.995  1.00 82.77           C  
ANISOU   12  CA  LYS A   2    11094  11250   9106   1261    248    -10       C  
ATOM     13  C   LYS A   2      -0.681  34.809  20.751  1.00 79.88           C  
ANISOU   13  C   LYS A   2    10631  10795   8926   1082    323    -29       C  
ATOM     14  O   LYS A   2      -1.694  35.507  20.833  1.00 77.70           O  
ANISOU   14  O   LYS A   2    10335  10563   8625   1070    372    -80       O  
ATOM     15  CB  LYS A   2      -0.536  33.175  22.651  1.00 87.94           C  
ANISOU   15  CB  LYS A   2    11856  11948   9609   1313    421    179       C  
ATOM     16  CG  LYS A   2       0.212  32.671  23.880  1.00102.52           C  
ANISOU   16  CG  LYS A   2    13815  13885  11252   1505    357    223       C  
ATOM     17  CD  LYS A   2      -0.436  31.421  24.469  1.00103.31           C  
ANISOU   17  CD  LYS A   2    14028  14011  11216   1542    542    442       C  
ATOM     18  CE  LYS A   2       0.339  30.915  25.680  1.00103.93           C  
ANISOU   18  CE  LYS A   2    14230  14182  11078   1749    474    498       C  
ATOM     19  NZ  LYS A   2      -0.248  29.674  26.261  1.00107.59           N  
ANISOU   19  NZ  LYS A   2    14812  14656  11411   1783    657    738       N  
ATOM     20  H   LYS A   2      -0.158  35.325  23.723  1.00102.98           H  
ATOM     21  HA  LYS A   2       1.001  34.164  21.726  1.00 99.34           H  
ATOM     22  HB2 LYS A   2      -1.438  33.402  22.926  1.00105.54           H  
ATOM     23  HB3 LYS A   2      -0.558  32.454  22.002  1.00105.54           H  
ATOM     24  HG2 LYS A   2       1.124  32.451  23.631  1.00123.04           H  
ATOM     25  HG3 LYS A   2       0.211  33.362  24.560  1.00123.04           H  
ATOM     26  HD2 LYS A   2      -1.340  31.630  24.751  1.00123.99           H  
ATOM     27  HD3 LYS A   2      -0.450  30.720  23.800  1.00123.99           H  
ATOM     28  HE2 LYS A   2       1.251  30.718  25.413  1.00124.74           H  
ATOM     29  HE3 LYS A   2       0.335  31.599  26.368  1.00124.74           H  
ATOM     30  HZ1 LYS A   2       0.230  29.411  26.965  1.00129.12           H  
ATOM     31  HZ2 LYS A   2      -1.085  29.826  26.522  1.00129.12           H  
ATOM     32  HZ3 LYS A   2      -0.248  29.023  25.654  1.00129.12           H  
ATOM     33  N   GLN A   3      -0.198  34.371  19.591  1.00 70.54           N  
ANISOU   33  N   GLN A   3     9388   9496   7919    957    328      8       N  
ATOM     34  CA  GLN A   3      -0.788  34.766  18.318  1.00 57.72           C  
ANISOU   34  CA  GLN A   3     7673   7790   6470    798    378    -15       C  
ATOM     35  C   GLN A   3      -2.088  34.006  18.083  1.00 54.71           C  
ANISOU   35  C   GLN A   3     7313   7396   6080    724    568    102       C  
ATOM     36  O   GLN A   3      -2.136  32.781  18.230  1.00 52.96           O  
ANISOU   36  O   GLN A   3     7154   7146   5823    723    663    237       O  
ATOM     37  CB  GLN A   3       0.194  34.501  17.177  1.00 52.36           C  
ANISOU   37  CB  GLN A   3     6925   7012   5959    709    324    -12       C  
ATOM     38  CG  GLN A   3      -0.169  35.189  15.877  1.00 49.93           C  
ANISOU   38  CG  GLN A   3     6517   6635   5819    569    332    -61       C  
ATOM     39  CD  GLN A   3       0.821  34.895  14.769  1.00 51.82           C  
ANISOU   39  CD  GLN A   3     6687   6802   6199    499    294    -47       C  
ATOM     40  OE1 GLN A   3       1.495  35.795  14.267  1.00 52.16           O  
ANISOU   40  OE1 GLN A   3     6644   6829   6343    461    190   -123       O  
ATOM     41  NE2 GLN A   3       0.910  33.630  14.377  1.00 49.04           N  
ANISOU   41  NE2 GLN A   3     6371   6405   5857    484    380     53       N  
ATOM     42  H   GLN A   3       0.475  33.841  19.515  1.00 84.67           H  
ATOM     43  HA  GLN A   3      -0.990  35.714  18.335  1.00 69.28           H  
ATOM     44  HB2 GLN A   3       1.072  34.818  17.443  1.00 62.85           H  
ATOM     45  HB3 GLN A   3       0.223  33.546  17.007  1.00 62.85           H  
ATOM     46  HG2 GLN A   3      -1.043  34.882  15.589  1.00 59.93           H  
ATOM     47  HG3 GLN A   3      -0.186  36.149  16.019  1.00 59.93           H  
ATOM     48 HE21 GLN A   3       0.420  33.029  14.749  1.00 58.86           H  
ATOM     49 HE22 GLN A   3       1.458  33.411  13.751  1.00 58.86           H  
ATOM     50  N   LEU A   4      -3.139  34.733  17.718  1.00 48.32           N  
ANISOU   50  N   LEU A   4     6447   6601   5311    661    615     51       N  
ATOM     51  CA  LEU A   4      -4.458  34.157  17.494  1.00 45.39           C  
ANISOU   51  CA  LEU A   4     6068   6232   4946    583    786    145       C  
ATOM     52  C   LEU A   4      -4.824  34.249  16.018  1.00 41.56           C  
ANISOU   52  C   LEU A   4     5494   5648   4649    429    806    125       C  
ATOM     53  O   LEU A   4      -4.521  35.245  15.353  1.00 38.84           O  
ANISOU   53  O   LEU A   4     5087   5275   4397    399    706     17       O  
ATOM     54  CB  LEU A   4      -5.516  34.867  18.341  1.00 48.15           C  
ANISOU   54  CB  LEU A   4     6416   6710   5169    657    837    105       C  
ATOM     55  CG  LEU A   4      -5.274  34.809  19.851  1.00 53.88           C  
ANISOU   55  CG  LEU A   4     7235   7562   5674    832    826    122       C  
ATOM     56  CD1 LEU A   4      -6.332  35.601  20.605  1.00 56.80           C  
ANISOU   56  CD1 LEU A   4     7594   8073   5913    922    876     62       C  
ATOM     57  CD2 LEU A   4      -5.239  33.364  20.327  1.00 54.21           C  
ANISOU   57  CD2 LEU A   4     7359   7599   5639    841    946    309       C  
ATOM     58  H   LEU A   4      -3.111  35.583  17.591  1.00 58.00           H  
ATOM     59  HA  LEU A   4      -4.447  33.220  17.744  1.00 54.48           H  
ATOM     60  HB2 LEU A   4      -5.539  35.802  18.084  1.00 57.80           H  
ATOM     61  HB3 LEU A   4      -6.377  34.454  18.167  1.00 57.80           H  
ATOM     62  HG  LEU A   4      -4.415  35.214  20.045  1.00 64.67           H  
ATOM     63 HD11 LEU A   4      -6.148  35.548  21.556  1.00 68.17           H  
ATOM     64 HD12 LEU A   4      -6.303  36.525  20.314  1.00 68.17           H  
ATOM     65 HD13 LEU A   4      -7.205  35.222  20.416  1.00 68.17           H  
ATOM     66 HD21 LEU A   4      -5.254  33.350  21.297  1.00 65.07           H  
ATOM     67 HD22 LEU A   4      -6.014  32.897  19.978  1.00 65.07           H  
ATOM     68 HD23 LEU A   4      -4.427  32.944  20.003  1.00 65.07           H  
ATOM     69  N   THR A   5      -5.471  33.203  15.515  1.00 38.45           N  
ANISOU   69  N   THR A   5     5100   5198   4312    333    930    232       N  
ATOM     70  CA  THR A   5      -5.891  33.117  14.124  1.00 36.77           C  
ANISOU   70  CA  THR A   5     4812   4897   4261    197    953    217       C  
ATOM     71  C   THR A   5      -7.412  33.136  14.060  1.00 37.00           C  
ANISOU   71  C   THR A   5     4789   4969   4301    132   1071    240       C  
ATOM     72  O   THR A   5      -8.078  32.438  14.832  1.00 38.14           O  
ANISOU   72  O   THR A   5     4966   5158   4369    140   1186    342       O  
ATOM     73  CB  THR A   5      -5.351  31.843  13.466  1.00 38.78           C  
ANISOU   73  CB  THR A   5     5101   5037   4594    139    977    299       C  
ATOM     74  OG1 THR A   5      -3.921  31.828  13.547  1.00 40.58           O  
ANISOU   74  OG1 THR A   5     5362   5246   4810    213    870    276       O  
ATOM     75  CG2 THR A   5      -5.775  31.773  12.005  1.00 35.52           C  
ANISOU   75  CG2 THR A   5     4618   4546   4333     16    989    265       C  
ATOM     76  H   THR A   5      -5.685  32.509  15.976  1.00 46.16           H  
ATOM     77  HA  THR A   5      -5.551  33.881  13.632  1.00 44.14           H  
ATOM     78  HB  THR A   5      -5.709  31.067  13.925  1.00 46.55           H  
ATOM     79  HG1 THR A   5      -3.620  31.132  13.184  1.00 48.71           H  
ATOM     80 HG21 THR A   5      -5.301  31.056  11.556  1.00 42.64           H  
ATOM     81 HG22 THR A   5      -6.728  31.607  11.943  1.00 42.64           H  
ATOM     82 HG23 THR A   5      -5.572  32.612  11.560  1.00 42.64           H  
ATOM     83  N   HIS A   6      -7.956  33.936  13.149  1.00 33.77           N  
ANISOU   83  N   HIS A   6     4294   4551   3985     70   1043    153       N  
ATOM     84  CA  HIS A   6      -9.395  34.046  12.948  1.00 35.40           C  
ANISOU   84  CA  HIS A   6     4428   4805   4220      9   1138    156       C  
ATOM     85  C   HIS A   6      -9.741  33.511  11.566  1.00 33.14           C  
ANISOU   85  C   HIS A   6     4087   4420   4086   -124   1153    162       C  
ATOM     86  O   HIS A   6      -9.079  33.850  10.580  1.00 31.44           O  
ANISOU   86  O   HIS A   6     3858   4138   3950   -147   1064    102       O  
ATOM     87  CB  HIS A   6      -9.869  35.494  13.089  1.00 34.80           C  
ANISOU   87  CB  HIS A   6     4298   4811   4112     72   1082     37       C  
ATOM     88  CG  HIS A   6     -11.333  35.676  12.823  1.00 36.39           C  
ANISOU   88  CG  HIS A   6     4407   5073   4346     24   1169     28       C  
ATOM     89  ND1 HIS A   6     -12.300  35.431  13.774  1.00 38.77           N  
ANISOU   89  ND1 HIS A   6     4688   5493   4551     59   1291     85       N  
ATOM     90  CD2 HIS A   6     -11.993  36.069  11.708  1.00 35.01           C  
ANISOU   90  CD2 HIS A   6     4147   4868   4285    -51   1151    -28       C  
ATOM     91  CE1 HIS A   6     -13.492  35.671  13.258  1.00 40.14           C  
ANISOU   91  CE1 HIS A   6     4754   5709   4790      3   1344     59       C  
ATOM     92  NE2 HIS A   6     -13.334  36.059  12.005  1.00 40.22           N  
ANISOU   92  NE2 HIS A   6     4728   5627   4926    -61   1254    -14       N  
ATOM     93  H   HIS A   6      -7.498  34.438  12.621  1.00 40.54           H  
ATOM     94  HA  HIS A   6      -9.857  33.515  13.615  1.00 42.50           H  
ATOM     95  HB2 HIS A   6      -9.693  35.793  13.995  1.00 41.77           H  
ATOM     96  HB3 HIS A   6      -9.382  36.045  12.457  1.00 41.77           H  
ATOM     97  HD2 HIS A   6     -11.610  36.303  10.893  1.00 42.02           H  
ATOM     98  HE1 HIS A   6     -14.305  35.582  13.701  1.00 48.19           H  
ATOM     99  HE2 HIS A   6     -13.967  36.270  11.463  1.00 48.28           H  
ATOM    100  N   LYS A   7     -10.782  32.689  11.500  1.00 31.70           N  
ANISOU  100  N   LYS A   7     3869   4233   3944   -209   1265    235       N  
ATOM    101  CA  LYS A   7     -11.173  32.007  10.273  1.00 33.74           C  
ANISOU  101  CA  LYS A   7     4083   4393   4344   -332   1275    237       C  
ATOM    102  C   LYS A   7     -12.208  32.833   9.521  1.00 35.81           C  
ANISOU  102  C   LYS A   7     4232   4704   4668   -374   1264    149       C  
ATOM    103  O   LYS A   7     -13.208  33.264  10.101  1.00 31.43           O  
ANISOU  103  O   LYS A   7     3614   4256   4072   -358   1327    147       O  
ATOM    104  CB  LYS A   7     -11.724  30.626  10.624  1.00 35.36           C  
ANISOU  104  CB  LYS A   7     4308   4547   4580   -414   1387    363       C  
ATOM    105  CG  LYS A   7     -12.018  29.696   9.469  1.00 43.44           C  
ANISOU  105  CG  LYS A   7     5308   5441   5754   -538   1383    364       C  
ATOM    106  CD  LYS A   7     -12.267  28.297  10.029  1.00 47.30           C  
ANISOU  106  CD  LYS A   7     5851   5848   6273   -606   1478    506       C  
ATOM    107  CE  LYS A   7     -12.788  27.322   8.995  1.00 57.33           C  
ANISOU  107  CE  LYS A   7     7092   6982   7709   -742   1474    501       C  
ATOM    108  NZ  LYS A   7     -13.071  26.002   9.634  1.00 50.16           N  
ANISOU  108  NZ  LYS A   7     6239   5976   6844   -817   1566    652       N  
ATOM    109  H   LYS A   7     -11.290  32.505  12.169  1.00 38.06           H  
ATOM    110  HA  LYS A   7     -10.409  31.902   9.684  1.00 40.50           H  
ATOM    111  HB2 LYS A   7     -11.075  30.179  11.189  1.00 42.45           H  
ATOM    112  HB3 LYS A   7     -12.556  30.749  11.107  1.00 42.45           H  
ATOM    113  HG2 LYS A   7     -12.810  29.995   8.995  1.00 52.14           H  
ATOM    114  HG3 LYS A   7     -11.260  29.666   8.864  1.00 52.14           H  
ATOM    115  HD2 LYS A   7     -11.433  27.945  10.377  1.00 56.77           H  
ATOM    116  HD3 LYS A   7     -12.925  28.356  10.740  1.00 56.77           H  
ATOM    117  HE2 LYS A   7     -13.610  27.663   8.608  1.00 68.81           H  
ATOM    118  HE3 LYS A   7     -12.123  27.196   8.300  1.00 68.81           H  
ATOM    119  HZ1 LYS A   7     -13.382  25.430   9.027  1.00 60.21           H  
ATOM    120  HZ2 LYS A   7     -12.325  25.669   9.988  1.00 60.21           H  
ATOM    121  HZ3 LYS A   7     -13.678  26.099  10.278  1.00 60.21           H  
ATOM    122  N   ILE A   8     -11.956  33.061   8.233  1.00 29.89           N  
ANISOU  122  N   ILE A   8     3458   3890   4009   -413   1183     78       N  
ATOM    123  CA  ILE A   8     -12.877  33.776   7.354  1.00 30.70           C  
ANISOU  123  CA  ILE A   8     3462   4027   4174   -447   1157     -4       C  
ATOM    124  C   ILE A   8     -13.270  32.828   6.229  1.00 32.15           C  
ANISOU  124  C   ILE A   8     3615   4127   4473   -555   1160     -4       C  
ATOM    125  O   ILE A   8     -12.403  32.318   5.508  1.00 31.76           O  
ANISOU  125  O   ILE A   8     3622   3987   4458   -566   1110     -8       O  
ATOM    126  CB  ILE A   8     -12.254  35.062   6.785  1.00 33.15           C  
ANISOU  126  CB  ILE A   8     3775   4344   4477   -381   1045    -90       C  
ATOM    127  CG1 ILE A   8     -11.925  36.049   7.907  1.00 31.62           C  
ANISOU  127  CG1 ILE A   8     3611   4219   4184   -274   1020   -113       C  
ATOM    128  CG2 ILE A   8     -13.198  35.716   5.777  1.00 31.25           C  
ANISOU  128  CG2 ILE A   8     3445   4128   4300   -408   1013   -163       C  
ATOM    129  CD1 ILE A   8     -11.407  37.389   7.411  1.00 31.40           C  
ANISOU  129  CD1 ILE A   8     3582   4179   4172   -223    905   -194       C  
ATOM    130  H   ILE A   8     -11.238  32.804   7.836  1.00 35.88           H  
ATOM    131  HA  ILE A   8     -13.672  34.018   7.854  1.00 36.85           H  
ATOM    132  HB  ILE A   8     -11.431  34.817   6.334  1.00 39.79           H  
ATOM    133 HG12 ILE A   8     -12.729  36.215   8.422  1.00 37.96           H  
ATOM    134 HG13 ILE A   8     -11.241  35.660   8.474  1.00 37.96           H  
ATOM    135 HG21 ILE A   8     -12.750  36.474   5.370  1.00 37.51           H  
ATOM    136 HG22 ILE A   8     -13.433  35.067   5.096  1.00 37.51           H  
ATOM    137 HG23 ILE A   8     -13.997  36.014   6.240  1.00 37.51           H  
ATOM    138 HD11 ILE A   8     -10.947  37.838   8.137  1.00 37.70           H  
ATOM    139 HD12 ILE A   8     -10.795  37.238   6.675  1.00 37.70           H  
ATOM    140 HD13 ILE A   8     -12.158  37.926   7.112  1.00 37.70           H  
ATOM    141  N   LEU A   9     -14.571  32.603   6.071  1.00 30.24           N  
ANISOU  141  N   LEU A   9     3278   3921   4291   -627   1213     -9       N  
ATOM    142  CA  LEU A   9     -15.097  31.769   4.993  1.00 33.92           C  
ANISOU  142  CA  LEU A   9     3701   4312   4877   -732   1198    -32       C  
ATOM    143  C   LEU A   9     -15.405  32.672   3.805  1.00 32.05           C  
ANISOU  143  C   LEU A   9     3402   4107   4669   -711   1107   -143       C  
ATOM    144  O   LEU A   9     -16.325  33.495   3.865  1.00 32.78           O  
ANISOU  144  O   LEU A   9     3403   4297   4756   -692   1111   -186       O  
ATOM    145  CB  LEU A   9     -16.338  31.011   5.455  1.00 34.63           C  
ANISOU  145  CB  LEU A   9     3705   4421   5032   -834   1296     25       C  
ATOM    146  CG  LEU A   9     -16.936  30.001   4.474  1.00 39.27           C  
ANISOU  146  CG  LEU A   9     4245   4912   5765   -960   1273     -1       C  
ATOM    147  CD1 LEU A   9     -15.935  28.907   4.139  1.00 41.18           C  
ANISOU  147  CD1 LEU A   9     4611   4995   6041   -982   1239     28       C  
ATOM    148  CD2 LEU A   9     -18.213  29.394   5.045  1.00 43.66           C  
ANISOU  148  CD2 LEU A   9     4689   5500   6398  -1074   1376     67       C  
ATOM    149  H   LEU A   9     -15.181  32.929   6.584  1.00 36.30           H  
ATOM    150  HA  LEU A   9     -14.431  31.116   4.726  1.00 40.72           H  
ATOM    151  HB2 LEU A   9     -16.107  30.522   6.260  1.00 41.57           H  
ATOM    152  HB3 LEU A   9     -17.030  31.662   5.649  1.00 41.57           H  
ATOM    153  HG  LEU A   9     -17.159  30.465   3.652  1.00 47.14           H  
ATOM    154 HD11 LEU A   9     -16.371  28.236   3.591  1.00 49.43           H  
ATOM    155 HD12 LEU A   9     -15.191  29.297   3.654  1.00 49.43           H  
ATOM    156 HD13 LEU A   9     -15.618  28.505   4.963  1.00 49.43           H  
ATOM    157 HD21 LEU A   9     -18.698  28.951   4.331  1.00 52.40           H  
ATOM    158 HD22 LEU A   9     -17.977  28.752   5.733  1.00 52.40           H  
ATOM    159 HD23 LEU A   9     -18.756  30.101   5.425  1.00 52.40           H  
ATOM    160  N   LEU A  10     -14.634  32.522   2.724  1.00 31.12           N  
ANISOU  160  N   LEU A  10     3335   3916   4572   -703   1027   -184       N  
ATOM    161  CA  LEU A  10     -14.766  33.437   1.594  1.00 30.28           C  
ANISOU  161  CA  LEU A  10     3190   3845   4471   -665    942   -269       C  
ATOM    162  C   LEU A  10     -16.188  33.447   1.047  1.00 32.78           C  
ANISOU  162  C   LEU A  10     3391   4209   4856   -719    934   -329       C  
ATOM    163  O   LEU A  10     -16.714  34.508   0.691  1.00 32.43           O  
ANISOU  163  O   LEU A  10     3288   4240   4795   -669    891   -384       O  
ATOM    164  CB  LEU A  10     -13.780  33.062   0.487  1.00 28.28           C  
ANISOU  164  CB  LEU A  10     3004   3519   4222   -649    876   -292       C  
ATOM    165  CG  LEU A  10     -13.759  34.044  -0.689  1.00 27.98           C  
ANISOU  165  CG  LEU A  10     2942   3524   4166   -596    795   -355       C  
ATOM    166  CD1 LEU A  10     -13.282  35.417  -0.230  1.00 30.57           C  
ANISOU  166  CD1 LEU A  10     3281   3900   4435   -523    777   -336       C  
ATOM    167  CD2 LEU A  10     -12.899  33.531  -1.834  1.00 31.19           C  
ANISOU  167  CD2 LEU A  10     3404   3881   4565   -576    747   -374       C  
ATOM    168  H   LEU A  10     -14.038  31.910   2.624  1.00 37.36           H  
ATOM    169  HA  LEU A  10     -14.551  34.331   1.902  1.00 36.35           H  
ATOM    170  HB2 LEU A  10     -12.886  33.034   0.864  1.00 33.95           H  
ATOM    171  HB3 LEU A  10     -14.021  32.189   0.140  1.00 33.95           H  
ATOM    172  HG  LEU A  10     -14.664  34.132  -1.027  1.00 33.59           H  
ATOM    173 HD11 LEU A  10     -13.090  35.961  -1.009  1.00 36.70           H  
ATOM    174 HD12 LEU A  10     -13.979  35.833   0.301  1.00 36.70           H  
ATOM    175 HD13 LEU A  10     -12.479  35.310   0.304  1.00 36.70           H  
ATOM    176 HD21 LEU A  10     -12.905  34.184  -2.551  1.00 37.44           H  
ATOM    177 HD22 LEU A  10     -11.992  33.400  -1.514  1.00 37.44           H  
ATOM    178 HD23 LEU A  10     -13.263  32.689  -2.150  1.00 37.44           H  
ATOM    179  N   SER A  11     -16.825  32.277   0.965  1.00 33.45           N  
ANISOU  179  N   SER A  11     3438   4243   5028   -821    966   -321       N  
ATOM    180  CA  SER A  11     -18.162  32.213   0.386  1.00 33.62           C  
ANISOU  180  CA  SER A  11     3332   4310   5133   -882    945   -387       C  
ATOM    181  C   SER A  11     -19.143  33.089   1.153  1.00 37.44           C  
ANISOU  181  C   SER A  11     3706   4925   5593   -857    999   -383       C  
ATOM    182  O   SER A  11     -20.094  33.617   0.566  1.00 38.34           O  
ANISOU  182  O   SER A  11     3713   5115   5741   -848    954   -459       O  
ATOM    183  CB  SER A  11     -18.657  30.768   0.356  1.00 33.91           C  
ANISOU  183  CB  SER A  11     3341   4254   5287  -1015    974   -368       C  
ATOM    184  OG  SER A  11     -18.787  30.247   1.666  1.00 34.38           O  
ANISOU  184  OG  SER A  11     3401   4308   5352  -1068   1092   -253       O  
ATOM    185  H   SER A  11     -16.509  31.522   1.231  1.00 40.15           H  
ATOM    186  HA  SER A  11     -18.121  32.534  -0.528  1.00 40.36           H  
ATOM    187  HB2 SER A  11     -19.522  30.740  -0.082  1.00 40.70           H  
ATOM    188  HB3 SER A  11     -18.019  30.227  -0.136  1.00 40.70           H  
ATOM    189  HG  SER A  11     -19.100  29.468   1.635  1.00 41.27           H  
ATOM    190  N   GLU A  12     -18.934  33.255   2.459  1.00 38.41           N  
ANISOU  190  N   GLU A  12     3854   5088   5650   -828   1090   -303       N  
ATOM    191  CA  GLU A  12     -19.806  34.126   3.238  1.00 36.93           C  
ANISOU  191  CA  GLU A  12     3572   5040   5420   -774   1143   -308       C  
ATOM    192  C   GLU A  12     -19.462  35.596   3.037  1.00 35.30           C  
ANISOU  192  C   GLU A  12     3397   4883   5133   -640   1064   -374       C  
ATOM    193  O   GLU A  12     -20.337  36.455   3.183  1.00 36.42           O  
ANISOU  193  O   GLU A  12     3447   5132   5260   -580   1062   -425       O  
ATOM    194  CB  GLU A  12     -19.731  33.750   4.718  1.00 41.22           C  
ANISOU  194  CB  GLU A  12     4137   5620   5904   -776   1269   -201       C  
ATOM    195  CG  GLU A  12     -20.411  32.427   5.027  1.00 43.94           C  
ANISOU  195  CG  GLU A  12     4416   5934   6343   -919   1366   -117       C  
ATOM    196  CD  GLU A  12     -20.372  32.068   6.499  1.00 50.79           C  
ANISOU  196  CD  GLU A  12     5309   6852   7135   -912   1503     12       C  
ATOM    197  OE1 GLU A  12     -19.713  32.791   7.275  1.00 51.19           O  
ANISOU  197  OE1 GLU A  12     5442   6957   7052   -787   1510     21       O  
ATOM    198  OE2 GLU A  12     -21.003  31.058   6.877  1.00 53.27           O  
ANISOU  198  OE2 GLU A  12     5562   7152   7528  -1031   1600    107       O  
ATOM    199  H   GLU A  12     -18.304  32.880   2.909  1.00 46.10           H  
ATOM    200  HA  GLU A  12     -20.724  33.999   2.951  1.00 44.33           H  
ATOM    201  HB2 GLU A  12     -18.799  33.676   4.977  1.00 49.48           H  
ATOM    202  HB3 GLU A  12     -20.167  34.441   5.241  1.00 49.48           H  
ATOM    203  HG2 GLU A  12     -21.341  32.481   4.757  1.00 52.74           H  
ATOM    204  HG3 GLU A  12     -19.963  31.721   4.535  1.00 52.74           H  
ATOM    205  N   VAL A  13     -18.211  35.903   2.687  1.00 33.69           N  
ANISOU  205  N   VAL A  13     3315   4600   4885   -591    998   -374       N  
ATOM    206  CA  VAL A  13     -17.846  37.282   2.378  1.00 34.15           C  
ANISOU  206  CA  VAL A  13     3405   4677   4892   -483    913   -425       C  
ATOM    207  C   VAL A  13     -18.539  37.740   1.099  1.00 33.94           C  
ANISOU  207  C   VAL A  13     3312   4671   4913   -474    831   -501       C  
ATOM    208  O   VAL A  13     -19.102  38.839   1.037  1.00 33.95           O  
ANISOU  208  O   VAL A  13     3270   4735   4896   -392    788   -552       O  
ATOM    209  CB  VAL A  13     -16.318  37.422   2.261  1.00 31.56           C  
ANISOU  209  CB  VAL A  13     3205   4261   4526   -453    868   -392       C  
ATOM    210  CG1 VAL A  13     -15.949  38.797   1.708  1.00 32.74           C  
ANISOU  210  CG1 VAL A  13     3381   4406   4654   -369    772   -433       C  
ATOM    211  CG2 VAL A  13     -15.655  37.188   3.606  1.00 29.64           C  
ANISOU  211  CG2 VAL A  13     3026   4015   4220   -432    929   -331       C  
ATOM    212  H   VAL A  13     -17.566  35.339   2.624  1.00 40.44           H  
ATOM    213  HA  VAL A  13     -18.147  37.847   3.106  1.00 40.99           H  
ATOM    214  HB  VAL A  13     -15.987  36.750   1.644  1.00 37.89           H  
ATOM    215 HG11 VAL A  13     -15.010  38.966   1.882  1.00 39.31           H  
ATOM    216 HG12 VAL A  13     -16.115  38.808   0.753  1.00 39.31           H  
ATOM    217 HG13 VAL A  13     -16.493  39.470   2.147  1.00 39.31           H  
ATOM    218 HG21 VAL A  13     -14.696  37.302   3.510  1.00 35.58           H  
ATOM    219 HG22 VAL A  13     -16.002  37.829   4.246  1.00 35.58           H  
ATOM    220 HG23 VAL A  13     -15.852  36.285   3.903  1.00 35.58           H  
ATOM    221  N   VAL A  14     -18.501  36.905   0.054  1.00 32.85           N  
ANISOU  221  N   VAL A  14     3173   4479   4830   -543    798   -515       N  
ATOM    222  CA  VAL A  14     -19.083  37.288  -1.229  1.00 36.94           C  
ANISOU  222  CA  VAL A  14     3640   5022   5375   -521    708   -589       C  
ATOM    223  C   VAL A  14     -20.516  36.800  -1.400  1.00 35.73           C  
ANISOU  223  C   VAL A  14     3342   4936   5299   -581    718   -644       C  
ATOM    224  O   VAL A  14     -21.161  37.149  -2.400  1.00 42.03           O  
ANISOU  224  O   VAL A  14     4080   5773   6116   -552    634   -717       O  
ATOM    225  CB  VAL A  14     -18.218  36.775  -2.401  1.00 35.68           C  
ANISOU  225  CB  VAL A  14     3561   4785   5213   -534    648   -594       C  
ATOM    226  CG1 VAL A  14     -16.799  37.326  -2.294  1.00 34.86           C  
ANISOU  226  CG1 VAL A  14     3574   4630   5043   -478    639   -535       C  
ATOM    227  CG2 VAL A  14     -18.198  35.258  -2.446  1.00 33.61           C  
ANISOU  227  CG2 VAL A  14     3302   4457   5013   -638    682   -588       C  
ATOM    228  H   VAL A  14     -18.147  36.122   0.066  1.00 39.44           H  
ATOM    229  HA  VAL A  14     -19.102  38.257  -1.266  1.00 44.35           H  
ATOM    230  HB  VAL A  14     -18.609  37.089  -3.231  1.00 42.84           H  
ATOM    231 HG11 VAL A  14     -16.294  37.052  -3.076  1.00 41.85           H  
ATOM    232 HG12 VAL A  14     -16.838  38.294  -2.248  1.00 41.85           H  
ATOM    233 HG13 VAL A  14     -16.383  36.973  -1.491  1.00 41.85           H  
ATOM    234 HG21 VAL A  14     -17.561  34.970  -3.119  1.00 40.35           H  
ATOM    235 HG22 VAL A  14     -17.936  34.919  -1.576  1.00 40.35           H  
ATOM    236 HG23 VAL A  14     -19.085  34.937  -2.673  1.00 40.35           H  
ATOM    237  N   GLY A  15     -21.039  36.019  -0.459  1.00 38.90           N  
ANISOU  237  N   GLY A  15     3678   5356   5745   -664    816   -604       N  
ATOM    238  CA  GLY A  15     -22.423  35.575  -0.542  1.00 42.92           C  
ANISOU  238  CA  GLY A  15     4024   5937   6346   -737    834   -644       C  
ATOM    239  C   GLY A  15     -22.697  34.684  -1.733  1.00 40.87           C  
ANISOU  239  C   GLY A  15     3735   5617   6177   -820    754   -707       C  
ATOM    240  O   GLY A  15     -23.784  34.746  -2.319  1.00 37.23           O  
ANISOU  240  O   GLY A  15     3140   5224   5779   -837    700   -786       O  
ATOM    241  H   GLY A  15     -20.615  35.734   0.233  1.00 46.69           H  
ATOM    242  HA2 GLY A  15     -22.645  35.080   0.262  1.00 51.52           H  
ATOM    243  HA3 GLY A  15     -23.001  36.350  -0.606  1.00 51.52           H  
ATOM    244  N   SER A  16     -21.739  33.839  -2.092  1.00 37.17           N  
ANISOU  244  N   SER A  16     3384   5024   5714   -863    738   -684       N  
ATOM    245  CA  SER A  16     -21.803  33.063  -3.323  1.00 39.05           C  
ANISOU  245  CA  SER A  16     3628   5196   6014   -909    640   -764       C  
ATOM    246  C   SER A  16     -20.718  31.999  -3.259  1.00 38.53           C  
ANISOU  246  C   SER A  16     3696   4990   5955   -956    662   -716       C  
ATOM    247  O   SER A  16     -19.878  31.997  -2.356  1.00 33.56           O  
ANISOU  247  O   SER A  16     3153   4326   5272   -940    741   -622       O  
ATOM    248  CB  SER A  16     -21.629  33.971  -4.545  1.00 44.49           C  
ANISOU  248  CB  SER A  16     4349   5930   6626   -790    523   -842       C  
ATOM    249  OG  SER A  16     -21.568  33.229  -5.748  1.00 48.39           O  
ANISOU  249  OG  SER A  16     4868   6369   7148   -808    425   -925       O  
ATOM    250  H   SER A  16     -21.028  33.694  -1.630  1.00 44.62           H  
ATOM    251  HA  SER A  16     -22.660  32.613  -3.394  1.00 46.88           H  
ATOM    252  HB2 SER A  16     -22.384  34.578  -4.592  1.00 53.40           H  
ATOM    253  HB3 SER A  16     -20.805  34.472  -4.446  1.00 53.40           H  
ATOM    254  HG  SER A  16     -21.446  33.746  -6.398  1.00 58.08           H  
ATOM    255  N   ASP A  17     -20.749  31.082  -4.226  1.00 35.03           N  
ANISOU  255  N   ASP A  17     3268   4466   5575  -1003    580   -792       N  
ATOM    256  CA  ASP A  17     -19.701  30.082  -4.368  1.00 33.73           C  
ANISOU  256  CA  ASP A  17     3238   4166   5413  -1020    577   -771       C  
ATOM    257  C   ASP A  17     -18.670  30.480  -5.420  1.00 34.46           C  
ANISOU  257  C   ASP A  17     3441   4262   5392   -894    500   -815       C  
ATOM    258  O   ASP A  17     -17.876  29.639  -5.855  1.00 33.02           O  
ANISOU  258  O   ASP A  17     3357   3983   5205   -884    472   -834       O  
ATOM    259  CB  ASP A  17     -20.306  28.714  -4.695  1.00 37.35           C  
ANISOU  259  CB  ASP A  17     3659   4512   6020  -1147    533   -829       C  
ATOM    260  CG  ASP A  17     -20.942  28.658  -6.074  1.00 40.64           C  
ANISOU  260  CG  ASP A  17     4021   4954   6469  -1130    389   -984       C  
ATOM    261  OD1 ASP A  17     -20.923  29.674  -6.799  1.00 40.42           O  
ANISOU  261  OD1 ASP A  17     3986   5036   6336  -1013    331  -1034       O  
ATOM    262  OD2 ASP A  17     -21.461  27.583  -6.439  1.00 41.30           O  
ANISOU  262  OD2 ASP A  17     4070   4938   6683  -1232    327  -1056       O  
ATOM    263  H   ASP A  17     -21.373  31.022  -4.815  1.00 42.05           H  
ATOM    264  HA  ASP A  17     -19.240  29.996  -3.519  1.00 40.50           H  
ATOM    265  HB2 ASP A  17     -19.605  28.044  -4.663  1.00 44.83           H  
ATOM    266  HB3 ASP A  17     -20.992  28.508  -4.041  1.00 44.83           H  
ATOM    267  N   HIS A  18     -18.663  31.747  -5.827  1.00 33.01           N  
ANISOU  267  N   HIS A  18     3241   4187   5116   -793    470   -826       N  
ATOM    268  CA  HIS A  18     -17.765  32.220  -6.869  1.00 33.76           C  
ANISOU  268  CA  HIS A  18     3423   4303   5100   -677    409   -848       C  
ATOM    269  C   HIS A  18     -17.685  33.736  -6.786  1.00 32.37           C  
ANISOU  269  C   HIS A  18     3235   4223   4840   -589    416   -801       C  
ATOM    270  O   HIS A  18     -18.532  34.388  -6.171  1.00 32.11           O  
ANISOU  270  O   HIS A  18     3116   4248   4836   -602    438   -794       O  
ATOM    271  CB  HIS A  18     -18.243  31.789  -8.258  1.00 34.90           C  
ANISOU  271  CB  HIS A  18     3552   4459   5249   -651    291   -975       C  
ATOM    272  CG  HIS A  18     -19.462  32.520  -8.724  1.00 35.94           C  
ANISOU  272  CG  HIS A  18     3568   4694   5393   -632    223  -1044       C  
ATOM    273  ND1 HIS A  18     -20.732  32.196  -8.299  1.00 38.09           N  
ANISOU  273  ND1 HIS A  18     3706   4979   5787   -733    219  -1089       N  
ATOM    274  CD2 HIS A  18     -19.603  33.568  -9.570  1.00 36.14           C  
ANISOU  274  CD2 HIS A  18     3589   4819   5325   -519    158  -1068       C  
ATOM    275  CE1 HIS A  18     -21.605  33.009  -8.868  1.00 40.59           C  
ANISOU  275  CE1 HIS A  18     3934   5404   6084   -674    147  -1151       C  
ATOM    276  NE2 HIS A  18     -20.946  33.851  -9.643  1.00 39.31           N  
ANISOU  276  NE2 HIS A  18     3856   5290   5788   -542    106  -1138       N  
ATOM    277  H   HIS A  18     -19.177  32.359  -5.509  1.00 39.63           H  
ATOM    278  HA  HIS A  18     -16.879  31.854  -6.722  1.00 40.52           H  
ATOM    279  HB2 HIS A  18     -17.533  31.955  -8.898  1.00 41.89           H  
ATOM    280  HB3 HIS A  18     -18.454  30.842  -8.236  1.00 41.89           H  
ATOM    281  HD1 HIS A  18     -20.927  31.565  -7.749  1.00 45.72           H  
ATOM    282  HD2 HIS A  18     -18.920  34.013 -10.017  1.00 43.38           H  
ATOM    283  HE1 HIS A  18     -22.526  32.991  -8.745  1.00 48.72           H  
ATOM    284  N   ALA A  19     -16.653  34.288  -7.417  1.00 31.32           N  
ANISOU  284  N   ALA A  19     3187   4104   4609   -496    397   -768       N  
ATOM    285  CA  ALA A  19     -16.462  35.730  -7.456  1.00 31.71           C  
ANISOU  285  CA  ALA A  19     3241   4216   4590   -417    390   -716       C  
ATOM    286  C   ALA A  19     -15.447  36.042  -8.543  1.00 29.85           C  
ANISOU  286  C   ALA A  19     3085   3998   4257   -329    358   -688       C  
ATOM    287  O   ALA A  19     -14.535  35.254  -8.798  1.00 30.27           O  
ANISOU  287  O   ALA A  19     3202   4013   4286   -326    377   -678       O  
ATOM    288  CB  ALA A  19     -15.989  36.277  -6.106  1.00 31.88           C  
ANISOU  288  CB  ALA A  19     3278   4216   4619   -434    468   -628       C  
ATOM    289  H   ALA A  19     -16.046  33.844  -7.833  1.00 37.60           H  
ATOM    290  HA  ALA A  19     -17.299  36.167  -7.676  1.00 38.06           H  
ATOM    291  HB1 ALA A  19     -15.886  37.239  -6.173  1.00 38.27           H  
ATOM    292  HB2 ALA A  19     -16.650  36.061  -5.429  1.00 38.27           H  
ATOM    293  HB3 ALA A  19     -15.139  35.868  -5.879  1.00 38.27           H  
ATOM    294  N   PHE A  20     -15.617  37.191  -9.188  1.00 27.52           N  
ANISOU  294  N   PHE A  20     2787   3766   3905   -251    312   -669       N  
ATOM    295  CA  PHE A  20     -14.668  37.589 -10.218  1.00 26.14           C  
ANISOU  295  CA  PHE A  20     2680   3621   3629   -168    297   -615       C  
ATOM    296  C   PHE A  20     -14.727  39.094 -10.419  1.00 30.03           C  
ANISOU  296  C   PHE A  20     3176   4148   4086   -105    272   -543       C  
ATOM    297  O   PHE A  20     -15.784  39.715 -10.286  1.00 30.31           O  
ANISOU  297  O   PHE A  20     3159   4208   4151    -90    228   -582       O  
ATOM    298  CB  PHE A  20     -14.939  36.857 -11.544  1.00 30.53           C  
ANISOU  298  CB  PHE A  20     3248   4226   4126   -114    230   -706       C  
ATOM    299  CG  PHE A  20     -16.336  37.042 -12.076  1.00 31.80           C  
ANISOU  299  CG  PHE A  20     3340   4443   4301    -92    139   -804       C  
ATOM    300  CD1 PHE A  20     -16.655  38.137 -12.863  1.00 32.27           C  
ANISOU  300  CD1 PHE A  20     3401   4576   4283      5     82   -779       C  
ATOM    301  CD2 PHE A  20     -17.326  36.110 -11.806  1.00 32.40           C  
ANISOU  301  CD2 PHE A  20     3344   4494   4471   -169    106   -918       C  
ATOM    302  CE1 PHE A  20     -17.936  38.307 -13.359  1.00 35.07           C  
ANISOU  302  CE1 PHE A  20     3686   4991   4646     40    -11   -875       C  
ATOM    303  CE2 PHE A  20     -18.608  36.274 -12.299  1.00 36.38           C  
ANISOU  303  CE2 PHE A  20     3764   5060   4998   -150     16  -1015       C  
ATOM    304  CZ  PHE A  20     -18.913  37.375 -13.077  1.00 36.77           C  
ANISOU  304  CZ  PHE A  20     3816   5196   4961    -39    -47   -999       C  
ATOM    305  H   PHE A  20     -16.261  37.745  -9.050  1.00 33.04           H  
ATOM    306  HA  PHE A  20     -13.772  37.368  -9.920  1.00 31.38           H  
ATOM    307  HB2 PHE A  20     -14.322  37.191 -12.214  1.00 36.65           H  
ATOM    308  HB3 PHE A  20     -14.799  35.907 -11.409  1.00 36.65           H  
ATOM    309  HD1 PHE A  20     -15.999  38.767 -13.060  1.00 38.73           H  
ATOM    310  HD2 PHE A  20     -17.125  35.365 -11.287  1.00 38.89           H  
ATOM    311  HE1 PHE A  20     -18.138  39.049 -13.883  1.00 42.09           H  
ATOM    312  HE2 PHE A  20     -19.265  35.644 -12.108  1.00 43.67           H  
ATOM    313  HZ  PHE A  20     -19.774  37.487 -13.409  1.00 44.14           H  
ATOM    314  N   GLY A  21     -13.575  39.668 -10.714  1.00 28.09           N  
ANISOU  314  N   GLY A  21     2988   3899   3786    -70    301   -435       N  
ATOM    315  CA  GLY A  21     -13.534  41.033 -11.188  1.00 29.25           C  
ANISOU  315  CA  GLY A  21     3154   4065   3897     -7    270   -352       C  
ATOM    316  C   GLY A  21     -12.889  41.981 -10.193  1.00 27.65           C  
ANISOU  316  C   GLY A  21     2964   3789   3752    -43    302   -259       C  
ATOM    317  O   GLY A  21     -12.929  41.778  -8.972  1.00 27.16           O  
ANISOU  317  O   GLY A  21     2882   3677   3760   -104    331   -287       O  
ATOM    318  H   GLY A  21     -12.807  39.288 -10.649  1.00 33.72           H  
ATOM    319  HA2 GLY A  21     -13.028  41.069 -12.015  1.00 35.12           H  
ATOM    320  HA3 GLY A  21     -14.439  41.340 -11.358  1.00 35.12           H  
ATOM    321  N   ASN A  22     -12.290  43.043 -10.734  1.00 28.48           N  
ANISOU  321  N   ASN A  22     3106   3886   3828     -4    291   -146       N  
ATOM    322  CA  ASN A  22     -11.687  44.097  -9.923  1.00 27.50           C  
ANISOU  322  CA  ASN A  22     2998   3677   3773    -37    295    -60       C  
ATOM    323  C   ASN A  22     -12.702  44.717  -8.970  1.00 30.39           C  
ANISOU  323  C   ASN A  22     3342   3999   4208    -33    248   -132       C  
ATOM    324  O   ASN A  22     -12.435  44.870  -7.772  1.00 28.08           O  
ANISOU  324  O   ASN A  22     3044   3646   3978    -77    264   -144       O  
ATOM    325  CB  ASN A  22     -11.088  45.145 -10.874  1.00 28.22           C  
ANISOU  325  CB  ASN A  22     3129   3764   3829      4    281     79       C  
ATOM    326  CG  ASN A  22     -10.635  46.403 -10.173  1.00 30.56           C  
ANISOU  326  CG  ASN A  22     3444   3950   4218    -29    255    162       C  
ATOM    327  OD1 ASN A  22      -9.543  46.455  -9.613  1.00 27.12           O  
ANISOU  327  OD1 ASN A  22     3004   3465   3834    -94    292    222       O  
ATOM    328  ND2 ASN A  22     -11.455  47.447 -10.242  1.00 30.70           N  
ANISOU  328  ND2 ASN A  22     3483   3922   4260     23    181    160       N  
ATOM    329  H   ASN A  22     -12.218  43.179 -11.581  1.00 34.19           H  
ATOM    330  HA  ASN A  22     -10.978  43.733  -9.370  1.00 33.01           H  
ATOM    331  HB2 ASN A  22     -10.318  44.760 -11.320  1.00 33.88           H  
ATOM    332  HB3 ASN A  22     -11.760  45.395 -11.528  1.00 33.88           H  
ATOM    333 HD21 ASN A  22     -11.243  48.187  -9.859  1.00 36.85           H  
ATOM    334 HD22 ASN A  22     -12.199  47.382 -10.670  1.00 36.85           H  
ATOM    335  N   ASP A  23     -13.885  45.063  -9.480  1.00 29.90           N  
ANISOU  335  N   ASP A  23     3260   3976   4124     33    188   -188       N  
ATOM    336  CA  ASP A  23     -14.863  45.783  -8.669  1.00 31.55           C  
ANISOU  336  CA  ASP A  23     3442   4157   4388     62    141   -253       C  
ATOM    337  C   ASP A  23     -15.354  44.936  -7.500  1.00 32.09           C  
ANISOU  337  C   ASP A  23     3451   4245   4498      8    187   -352       C  
ATOM    338  O   ASP A  23     -15.449  45.420  -6.366  1.00 30.19           O  
ANISOU  338  O   ASP A  23     3206   3962   4303      5    190   -373       O  
ATOM    339  CB  ASP A  23     -16.038  46.230  -9.541  1.00 33.34           C  
ANISOU  339  CB  ASP A  23     3647   4441   4578    156     65   -296       C  
ATOM    340  CG  ASP A  23     -15.681  47.389 -10.453  1.00 40.67           C  
ANISOU  340  CG  ASP A  23     4647   5331   5474    225     12   -180       C  
ATOM    341  OD1 ASP A  23     -14.533  47.878 -10.380  1.00 39.04           O  
ANISOU  341  OD1 ASP A  23     4495   5047   5289    186     39    -62       O  
ATOM    342  OD2 ASP A  23     -16.552  47.813 -11.241  1.00 38.67           O  
ANISOU  342  OD2 ASP A  23     4391   5125   5178    318    -58   -200       O  
ATOM    343  H   ASP A  23     -14.143  44.894 -10.283  1.00 35.89           H  
ATOM    344  HA  ASP A  23     -14.437  46.574  -8.304  1.00 37.87           H  
ATOM    345  HB2 ASP A  23     -16.320  45.486 -10.096  1.00 40.02           H  
ATOM    346  HB3 ASP A  23     -16.768  46.512  -8.968  1.00 40.02           H  
ATOM    347  N   GLU A  24     -15.691  43.670  -7.755  1.00 29.42           N  
ANISOU  347  N   GLU A  24     3070   3966   4142    -31    220   -413       N  
ATOM    348  CA  GLU A  24     -16.102  42.813  -6.647  1.00 31.00           C  
ANISOU  348  CA  GLU A  24     3216   4175   4385    -95    276   -479       C  
ATOM    349  C   GLU A  24     -14.942  42.568  -5.690  1.00 29.77           C  
ANISOU  349  C   GLU A  24     3108   3958   4246   -150    338   -422       C  
ATOM    350  O   GLU A  24     -15.155  42.396  -4.484  1.00 27.20           O  
ANISOU  350  O   GLU A  24     2760   3626   3948   -176    378   -449       O  
ATOM    351  CB  GLU A  24     -16.659  41.484  -7.159  1.00 33.51           C  
ANISOU  351  CB  GLU A  24     3485   4544   4703   -138    288   -549       C  
ATOM    352  CG  GLU A  24     -17.289  40.650  -6.049  1.00 38.10           C  
ANISOU  352  CG  GLU A  24     3999   5134   5343   -211    348   -601       C  
ATOM    353  CD  GLU A  24     -17.908  39.352  -6.533  1.00 39.19           C  
ANISOU  353  CD  GLU A  24     4083   5298   5511   -271    348   -672       C  
ATOM    354  OE1 GLU A  24     -17.666  38.953  -7.693  1.00 33.60           O  
ANISOU  354  OE1 GLU A  24     3404   4595   4766   -252    301   -692       O  
ATOM    355  OE2 GLU A  24     -18.643  38.728  -5.739  1.00 38.20           O  
ANISOU  355  OE2 GLU A  24     3882   5185   5446   -337    393   -706       O  
ATOM    356  H   GLU A  24     -15.691  43.298  -8.530  1.00 35.32           H  
ATOM    357  HA  GLU A  24     -16.819  43.254  -6.164  1.00 37.21           H  
ATOM    358  HB2 GLU A  24     -17.341  41.663  -7.826  1.00 40.23           H  
ATOM    359  HB3 GLU A  24     -15.938  40.969  -7.552  1.00 40.23           H  
ATOM    360  HG2 GLU A  24     -16.603  40.426  -5.401  1.00 45.74           H  
ATOM    361  HG3 GLU A  24     -17.989  41.171  -5.626  1.00 45.74           H  
ATOM    362  N   GLY A  25     -13.711  42.567  -6.202  1.00 28.61           N  
ANISOU  362  N   GLY A  25     3019   3778   4074   -160    348   -342       N  
ATOM    363  CA  GLY A  25     -12.562  42.410  -5.328  1.00 27.64           C  
ANISOU  363  CA  GLY A  25     2930   3602   3969   -203    392   -290       C  
ATOM    364  C   GLY A  25     -12.459  43.513  -4.292  1.00 27.75           C  
ANISOU  364  C   GLY A  25     2957   3564   4022   -187    363   -282       C  
ATOM    365  O   GLY A  25     -12.214  43.249  -3.113  1.00 28.81           O  
ANISOU  365  O   GLY A  25     3095   3682   4170   -210    394   -299       O  
ATOM    366  H   GLY A  25     -13.522  42.653  -7.037  1.00 34.35           H  
ATOM    367  HA2 GLY A  25     -12.627  41.561  -4.864  1.00 33.18           H  
ATOM    368  HA3 GLY A  25     -11.751  42.416  -5.861  1.00 33.18           H  
ATOM    369  N   SER A  26     -12.652  44.765  -4.714  1.00 27.81           N  
ANISOU  369  N   SER A  26     2982   3541   4043   -136    297   -258       N  
ATOM    370  CA  SER A  26     -12.516  45.871  -3.770  1.00 29.56           C  
ANISOU  370  CA  SER A  26     3228   3692   4310   -112    250   -263       C  
ATOM    371  C   SER A  26     -13.705  45.940  -2.818  1.00 30.97           C  
ANISOU  371  C   SER A  26     3369   3910   4487    -67    248   -367       C  
ATOM    372  O   SER A  26     -13.560  46.410  -1.686  1.00 28.27           O  
ANISOU  372  O   SER A  26     3045   3534   4161    -47    233   -399       O  
ATOM    373  CB  SER A  26     -12.338  47.192  -4.516  1.00 33.64           C  
ANISOU  373  CB  SER A  26     3785   4141   4856    -73    173   -198       C  
ATOM    374  OG  SER A  26     -13.502  47.553  -5.230  1.00 43.16           O  
ANISOU  374  OG  SER A  26     4974   5386   6039     -3    132   -233       O  
ATOM    375  H   SER A  26     -12.856  44.993  -5.518  1.00 33.39           H  
ATOM    376  HA  SER A  26     -11.717  45.731  -3.237  1.00 35.48           H  
ATOM    377  HB2 SER A  26     -12.137  47.889  -3.873  1.00 40.38           H  
ATOM    378  HB3 SER A  26     -11.604  47.099  -5.144  1.00 40.38           H  
ATOM    379  HG  SER A  26     -13.394  48.300  -5.598  1.00 51.81           H  
ATOM    380  N   GLU A  27     -14.882  45.476  -3.248  1.00 29.40           N  
ANISOU  380  N   GLU A  27     3111   3792   4267    -46    262   -423       N  
ATOM    381  CA  GLU A  27     -15.994  45.329  -2.314  1.00 30.58           C  
ANISOU  381  CA  GLU A  27     3198   4006   4413    -16    288   -512       C  
ATOM    382  C   GLU A  27     -15.656  44.314  -1.227  1.00 32.40           C  
ANISOU  382  C   GLU A  27     3421   4258   4632    -77    375   -513       C  
ATOM    383  O   GLU A  27     -15.994  44.512  -0.054  1.00 32.70           O  
ANISOU  383  O   GLU A  27     3446   4323   4657    -43    398   -554       O  
ATOM    384  CB  GLU A  27     -17.261  44.913  -3.062  1.00 36.66           C  
ANISOU  384  CB  GLU A  27     3884   4865   5178     -1    285   -566       C  
ATOM    385  CG  GLU A  27     -17.803  45.976  -4.006  1.00 41.17           C  
ANISOU  385  CG  GLU A  27     4462   5432   5750     88    191   -574       C  
ATOM    386  CD  GLU A  27     -18.831  45.429  -4.981  1.00 47.87           C  
ANISOU  386  CD  GLU A  27     5232   6370   6587     98    173   -624       C  
ATOM    387  OE1 GLU A  27     -19.253  44.265  -4.818  1.00 52.62           O  
ANISOU  387  OE1 GLU A  27     5762   7031   7199     27    232   -664       O  
ATOM    388  OE2 GLU A  27     -19.211  46.164  -5.917  1.00 54.20           O  
ANISOU  388  OE2 GLU A  27     6044   7176   7372    175     93   -621       O  
ATOM    389  H   GLU A  27     -15.057  45.245  -4.058  1.00 35.29           H  
ATOM    390  HA  GLU A  27     -16.167  46.185  -1.891  1.00 36.70           H  
ATOM    391  HB2 GLU A  27     -17.066  44.123  -3.589  1.00 44.00           H  
ATOM    392  HB3 GLU A  27     -17.954  44.715  -2.412  1.00 44.00           H  
ATOM    393  HG2 GLU A  27     -18.226  46.676  -3.485  1.00 49.42           H  
ATOM    394  HG3 GLU A  27     -17.068  46.345  -4.521  1.00 49.42           H  
ATOM    395  N   ALA A  28     -14.984  43.220  -1.600  1.00 27.53           N  
ANISOU  395  N   ALA A  28     2817   3633   4010   -154    423   -468       N  
ATOM    396  CA  ALA A  28     -14.558  42.233  -0.614  1.00 26.64           C  
ANISOU  396  CA  ALA A  28     2714   3524   3886   -207    500   -453       C  
ATOM    397  C   ALA A  28     -13.427  42.762   0.262  1.00 28.17           C  
ANISOU  397  C   ALA A  28     2974   3661   4070   -190    482   -421       C  
ATOM    398  O   ALA A  28     -13.309  42.363   1.426  1.00 25.97           O  
ANISOU  398  O   ALA A  28     2704   3400   3764   -190    528   -426       O  
ATOM    399  CB  ALA A  28     -14.119  40.946  -1.313  1.00 26.18           C  
ANISOU  399  CB  ALA A  28     2661   3455   3830   -278    540   -421       C  
ATOM    400  H   ALA A  28     -14.766  43.030  -2.410  1.00 33.05           H  
ATOM    401  HA  ALA A  28     -15.312  42.024  -0.040  1.00 31.99           H  
ATOM    402  HB1 ALA A  28     -13.827  40.306  -0.644  1.00 31.43           H  
ATOM    403  HB2 ALA A  28     -14.869  40.585  -1.811  1.00 31.43           H  
ATOM    404  HB3 ALA A  28     -13.388  41.149  -1.918  1.00 31.43           H  
ATOM    405  N   TYR A  29     -12.581  43.638  -0.282  1.00 25.69           N  
ANISOU  405  N   TYR A  29     2702   3281   3779   -177    414   -382       N  
ATOM    406  CA  TYR A  29     -11.566  44.303   0.531  1.00 27.42           C  
ANISOU  406  CA  TYR A  29     2970   3438   4010   -164    372   -366       C  
ATOM    407  C   TYR A  29     -12.190  44.956   1.759  1.00 26.91           C  
ANISOU  407  C   TYR A  29     2909   3389   3926    -93    349   -443       C  
ATOM    408  O   TYR A  29     -11.712  44.781   2.885  1.00 29.26           O  
ANISOU  408  O   TYR A  29     3233   3690   4195    -81    360   -458       O  
ATOM    409  CB  TYR A  29     -10.827  45.339  -0.326  1.00 27.62           C  
ANISOU  409  CB  TYR A  29     3023   3385   4087   -168    296   -310       C  
ATOM    410  CG  TYR A  29      -9.937  46.297   0.444  1.00 28.77           C  
ANISOU  410  CG  TYR A  29     3208   3447   4278   -158    221   -308       C  
ATOM    411  CD1 TYR A  29     -10.456  47.451   1.018  1.00 29.63           C  
ANISOU  411  CD1 TYR A  29     3340   3508   4411    -90    141   -374       C  
ATOM    412  CD2 TYR A  29      -8.575  46.060   0.577  1.00 32.57           C  
ANISOU  412  CD2 TYR A  29     3697   3893   4783   -212    220   -249       C  
ATOM    413  CE1 TYR A  29      -9.648  48.334   1.716  1.00 30.81           C  
ANISOU  413  CE1 TYR A  29     3529   3564   4613    -83     52   -389       C  
ATOM    414  CE2 TYR A  29      -7.757  46.939   1.276  1.00 30.96           C  
ANISOU  414  CE2 TYR A  29     3518   3609   4637   -212    135   -257       C  
ATOM    415  CZ  TYR A  29      -8.301  48.074   1.842  1.00 31.06           C  
ANISOU  415  CZ  TYR A  29     3561   3561   4678   -151     47   -331       C  
ATOM    416  OH  TYR A  29      -7.497  48.955   2.534  1.00 34.13           O  
ANISOU  416  OH  TYR A  29     3979   3855   5135   -152    -57   -355       O  
ATOM    417  H   TYR A  29     -12.574  43.862  -1.112  1.00 30.84           H  
ATOM    418  HA  TYR A  29     -10.920  43.649   0.840  1.00 32.92           H  
ATOM    419  HB2 TYR A  29     -10.265  44.867  -0.960  1.00 33.16           H  
ATOM    420  HB3 TYR A  29     -11.486  45.871  -0.798  1.00 33.16           H  
ATOM    421  HD1 TYR A  29     -11.364  47.635   0.932  1.00 35.58           H  
ATOM    422  HD2 TYR A  29      -8.204  45.299   0.192  1.00 39.09           H  
ATOM    423  HE1 TYR A  29     -10.014  49.098   2.099  1.00 36.99           H  
ATOM    424  HE2 TYR A  29      -6.848  46.764   1.361  1.00 37.17           H  
ATOM    425  HH  TYR A  29      -7.952  49.605   2.808  1.00 40.98           H  
ATOM    426  N   VAL A  30     -13.266  45.718   1.556  1.00 26.49           N  
ANISOU  426  N   VAL A  30     2831   3355   3880    -30    313   -497       N  
ATOM    427  CA  VAL A  30     -13.895  46.428   2.667  1.00 29.17           C  
ANISOU  427  CA  VAL A  30     3172   3718   4192     63    287   -583       C  
ATOM    428  C   VAL A  30     -14.475  45.446   3.676  1.00 27.33           C  
ANISOU  428  C   VAL A  30     2899   3597   3890     67    392   -607       C  
ATOM    429  O   VAL A  30     -14.359  45.644   4.892  1.00 28.28           O  
ANISOU  429  O   VAL A  30     3045   3741   3957    127    394   -648       O  
ATOM    430  CB  VAL A  30     -14.975  47.389   2.139  1.00 34.62           C  
ANISOU  430  CB  VAL A  30     3836   4414   4903    144    228   -636       C  
ATOM    431  CG1 VAL A  30     -15.912  47.819   3.263  1.00 39.98           C  
ANISOU  431  CG1 VAL A  30     4490   5167   5532    255    232   -737       C  
ATOM    432  CG2 VAL A  30     -14.329  48.596   1.503  1.00 42.48           C  
ANISOU  432  CG2 VAL A  30     4896   5277   5965    159    112   -607       C  
ATOM    433  H   VAL A  30     -13.647  45.839   0.794  1.00 31.81           H  
ATOM    434  HA  VAL A  30     -13.213  46.950   3.118  1.00 35.01           H  
ATOM    435  HB  VAL A  30     -15.503  46.930   1.467  1.00 41.56           H  
ATOM    436 HG11 VAL A  30     -16.401  48.608   2.982  1.00 47.99           H  
ATOM    437 HG12 VAL A  30     -16.531  47.096   3.452  1.00 47.99           H  
ATOM    438 HG13 VAL A  30     -15.386  48.019   4.053  1.00 47.99           H  
ATOM    439 HG21 VAL A  30     -15.021  49.162   1.126  1.00 50.98           H  
ATOM    440 HG22 VAL A  30     -13.836  49.084   2.181  1.00 50.98           H  
ATOM    441 HG23 VAL A  30     -13.726  48.299   0.804  1.00 50.98           H  
ATOM    442  N   LYS A  31     -15.122  44.385   3.193  1.00 26.75           N  
ANISOU  442  N   LYS A  31     2760   3590   3814      6    476   -581       N  
ATOM    443  CA  LYS A  31     -15.770  43.443   4.099  1.00 29.45           C  
ANISOU  443  CA  LYS A  31     3053   4031   4106     -6    586   -582       C  
ATOM    444  C   LYS A  31     -14.749  42.647   4.902  1.00 27.96           C  
ANISOU  444  C   LYS A  31     2925   3821   3879    -44    632   -526       C  
ATOM    445  O   LYS A  31     -14.955  42.388   6.093  1.00 27.54           O  
ANISOU  445  O   LYS A  31     2874   3834   3755     -4    693   -531       O  
ATOM    446  CB  LYS A  31     -16.676  42.496   3.315  1.00 32.01           C  
ANISOU  446  CB  LYS A  31     3289   4407   4466    -81    648   -567       C  
ATOM    447  CG  LYS A  31     -17.923  43.150   2.750  1.00 37.85           C  
ANISOU  447  CG  LYS A  31     3945   5207   5230    -28    614   -633       C  
ATOM    448  CD  LYS A  31     -18.794  42.120   2.050  1.00 46.45           C  
ANISOU  448  CD  LYS A  31     4935   6349   6363   -112    666   -628       C  
ATOM    449  CE  LYS A  31     -19.995  42.756   1.375  1.00 58.98           C  
ANISOU  449  CE  LYS A  31     6428   8003   7978    -55    615   -698       C  
ATOM    450  NZ  LYS A  31     -20.869  41.721   0.754  1.00 61.79           N  
ANISOU  450  NZ  LYS A  31     6674   8414   8389   -144    653   -706       N  
ATOM    451  H   LYS A  31     -15.200  44.192   2.358  1.00 32.12           H  
ATOM    452  HA  LYS A  31     -16.319  43.945   4.722  1.00 35.36           H  
ATOM    453  HB2 LYS A  31     -16.172  42.132   2.570  1.00 38.42           H  
ATOM    454  HB3 LYS A  31     -16.960  41.780   3.904  1.00 38.42           H  
ATOM    455  HG2 LYS A  31     -18.435  43.550   3.470  1.00 45.44           H  
ATOM    456  HG3 LYS A  31     -17.670  43.830   2.106  1.00 45.44           H  
ATOM    457  HD2 LYS A  31     -18.270  41.666   1.372  1.00 55.75           H  
ATOM    458  HD3 LYS A  31     -19.118  41.479   2.703  1.00 55.75           H  
ATOM    459  HE2 LYS A  31     -20.516  43.243   2.033  1.00 70.79           H  
ATOM    460  HE3 LYS A  31     -19.692  43.360   0.679  1.00 70.79           H  
ATOM    461  HZ1 LYS A  31     -21.553  42.110   0.338  1.00 74.16           H  
ATOM    462  HZ2 LYS A  31     -20.404  41.245   0.163  1.00 74.16           H  
ATOM    463  HZ3 LYS A  31     -21.186  41.174   1.380  1.00 74.16           H  
ATOM    464  N   ILE A  32     -13.651  42.231   4.267  1.00 25.88           N  
ANISOU  464  N   ILE A  32     2708   3476   3649   -111    609   -470       N  
ATOM    465  CA  ILE A  32     -12.620  41.493   4.988  1.00 26.49           C  
ANISOU  465  CA  ILE A  32     2841   3532   3691   -134    641   -419       C  
ATOM    466  C   ILE A  32     -11.889  42.414   5.959  1.00 26.90           C  
ANISOU  466  C   ILE A  32     2950   3563   3706    -56    568   -456       C  
ATOM    467  O   ILE A  32     -11.575  42.023   7.090  1.00 25.33           O  
ANISOU  467  O   ILE A  32     2787   3401   3438    -21    600   -449       O  
ATOM    468  CB  ILE A  32     -11.653  40.823   3.993  1.00 25.03           C  
ANISOU  468  CB  ILE A  32     2678   3279   3552   -208    633   -359       C  
ATOM    469  CG1 ILE A  32     -12.405  39.778   3.161  1.00 28.98           C  
ANISOU  469  CG1 ILE A  32     3132   3798   4082   -276    695   -343       C  
ATOM    470  CG2 ILE A  32     -10.484  40.181   4.722  1.00 27.20           C  
ANISOU  470  CG2 ILE A  32     3010   3530   3795   -213    647   -313       C  
ATOM    471  CD1 ILE A  32     -11.577  39.144   2.062  1.00 30.78           C  
ANISOU  471  CD1 ILE A  32     3382   3970   4341   -326    682   -304       C  
ATOM    472  H   ILE A  32     -13.484  42.362   3.434  1.00 31.07           H  
ATOM    473  HA  ILE A  32     -13.043  40.792   5.508  1.00 31.80           H  
ATOM    474  HB  ILE A  32     -11.301  41.505   3.400  1.00 30.05           H  
ATOM    475 HG12 ILE A  32     -12.703  39.068   3.751  1.00 34.79           H  
ATOM    476 HG13 ILE A  32     -13.170  40.205   2.744  1.00 34.79           H  
ATOM    477 HG21 ILE A  32      -9.926  39.717   4.078  1.00 32.65           H  
ATOM    478 HG22 ILE A  32      -9.971  40.873   5.167  1.00 32.65           H  
ATOM    479 HG23 ILE A  32     -10.827  39.551   5.376  1.00 32.65           H  
ATOM    480 HD11 ILE A  32     -12.167  38.670   1.455  1.00 36.94           H  
ATOM    481 HD12 ILE A  32     -11.101  39.841   1.583  1.00 36.94           H  
ATOM    482 HD13 ILE A  32     -10.944  38.525   2.460  1.00 36.94           H  
ATOM    483  N   LYS A  33     -11.608  43.651   5.540  1.00 23.68           N  
ANISOU  483  N   LYS A  33     2558   3093   3348    -24    462   -495       N  
ATOM    484  CA  LYS A  33     -10.992  44.606   6.457  1.00 26.65           C  
ANISOU  484  CA  LYS A  33     2986   3431   3707     49    369   -550       C  
ATOM    485  C   LYS A  33     -11.874  44.840   7.678  1.00 28.09           C  
ANISOU  485  C   LYS A  33     3170   3707   3797    156    396   -627       C  
ATOM    486  O   LYS A  33     -11.372  44.983   8.800  1.00 27.18           O  
ANISOU  486  O   LYS A  33     3103   3608   3615    222    365   -664       O  
ATOM    487  CB  LYS A  33     -10.712  45.927   5.740  1.00 26.13           C  
ANISOU  487  CB  LYS A  33     2934   3263   3731     56    249   -575       C  
ATOM    488  CG  LYS A  33     -10.261  47.049   6.673  1.00 29.06           C  
ANISOU  488  CG  LYS A  33     3358   3576   4106    135    130   -657       C  
ATOM    489  CD  LYS A  33      -9.877  48.313   5.911  1.00 30.06           C  
ANISOU  489  CD  LYS A  33     3504   3568   4348    119      6   -659       C  
ATOM    490  CE  LYS A  33      -9.913  49.543   6.819  1.00 32.60           C  
ANISOU  490  CE  LYS A  33     3879   3826   4682    221   -124   -776       C  
ATOM    491  NZ  LYS A  33      -9.076  49.370   8.044  1.00 30.02           N  
ANISOU  491  NZ  LYS A  33     3589   3513   4306    253   -166   -827       N  
ATOM    492  H   LYS A  33     -11.761  43.953   4.750  1.00 28.44           H  
ATOM    493  HA  LYS A  33     -10.143  44.245   6.758  1.00 31.99           H  
ATOM    494  HB2 LYS A  33     -10.010  45.785   5.086  1.00 31.37           H  
ATOM    495  HB3 LYS A  33     -11.524  46.219   5.296  1.00 31.37           H  
ATOM    496  HG2 LYS A  33     -10.985  47.270   7.279  1.00 34.88           H  
ATOM    497  HG3 LYS A  33      -9.486  46.753   7.176  1.00 34.88           H  
ATOM    498  HD2 LYS A  33      -8.978  48.217   5.561  1.00 36.08           H  
ATOM    499  HD3 LYS A  33     -10.503  48.452   5.183  1.00 36.08           H  
ATOM    500  HE2 LYS A  33      -9.576  50.309   6.329  1.00 39.14           H  
ATOM    501  HE3 LYS A  33     -10.827  49.705   7.099  1.00 39.14           H  
ATOM    502  HZ1 LYS A  33      -9.102  50.110   8.537  1.00 36.04           H  
ATOM    503  HZ2 LYS A  33      -9.383  48.689   8.528  1.00 36.04           H  
ATOM    504  HZ3 LYS A  33      -8.232  49.204   7.815  1.00 36.04           H  
ATOM    505  N   LYS A  34     -13.193  44.897   7.478  1.00 26.35           N  
ANISOU  505  N   LYS A  34     2889   3560   3563    185    449   -656       N  
ATOM    506  CA  LYS A  34     -14.108  45.057   8.605  1.00 29.31           C  
ANISOU  506  CA  LYS A  34     3245   4052   3839    295    497   -720       C  
ATOM    507  C   LYS A  34     -13.961  43.906   9.593  1.00 28.90           C  
ANISOU  507  C   LYS A  34     3204   4087   3690    285    610   -660       C  
ATOM    508  O   LYS A  34     -14.019  44.112  10.811  1.00 28.07           O  
ANISOU  508  O   LYS A  34     3131   4059   3476    392    620   -704       O  
ATOM    509  CB  LYS A  34     -15.548  45.147   8.095  1.00 30.90           C  
ANISOU  509  CB  LYS A  34     3353   4333   4056    312    550   -745       C  
ATOM    510  CG  LYS A  34     -16.579  45.519   9.153  1.00 39.61           C  
ANISOU  510  CG  LYS A  34     4417   5573   5060    445    597   -821       C  
ATOM    511  CD  LYS A  34     -16.895  47.010   9.120  1.00 50.34           C  
ANISOU  511  CD  LYS A  34     5798   6893   6435    575    471   -940       C  
ATOM    512  CE  LYS A  34     -17.934  47.401  10.170  1.00 58.65           C  
ANISOU  512  CE  LYS A  34     6809   8101   7377    735    518  -1030       C  
ATOM    513  NZ  LYS A  34     -17.353  47.528  11.538  1.00 52.77           N  
ANISOU  513  NZ  LYS A  34     6145   7395   6510    836    506  -1075       N  
ATOM    514  H   LYS A  34     -13.577  44.847   6.710  1.00 31.64           H  
ATOM    515  HA  LYS A  34     -13.900  45.882   9.069  1.00 35.18           H  
ATOM    516  HB2 LYS A  34     -15.586  45.823   7.400  1.00 37.10           H  
ATOM    517  HB3 LYS A  34     -15.801  44.284   7.732  1.00 37.10           H  
ATOM    518  HG2 LYS A  34     -17.399  45.029   8.989  1.00 47.55           H  
ATOM    519  HG3 LYS A  34     -16.231  45.300  10.032  1.00 47.55           H  
ATOM    520  HD2 LYS A  34     -16.084  47.513   9.296  1.00 60.42           H  
ATOM    521  HD3 LYS A  34     -17.246  47.243   8.246  1.00 60.42           H  
ATOM    522  HE2 LYS A  34     -18.322  48.256   9.928  1.00 70.40           H  
ATOM    523  HE3 LYS A  34     -18.625  46.720  10.200  1.00 70.40           H  
ATOM    524  HZ1 LYS A  34     -17.986  47.761  12.117  1.00 63.34           H  
ATOM    525  HZ2 LYS A  34     -17.000  46.751  11.792  1.00 63.34           H  
ATOM    526  HZ3 LYS A  34     -16.715  48.149  11.541  1.00 63.34           H  
ATOM    527  N   ILE A  35     -13.773  42.686   9.085  1.00 28.30           N  
ANISOU  527  N   ILE A  35     3108   3998   3647    167    693   -560       N  
ATOM    528  CA  ILE A  35     -13.566  41.534   9.958  1.00 29.27           C  
ANISOU  528  CA  ILE A  35     3254   4178   3690    150    796   -483       C  
ATOM    529  C   ILE A  35     -12.246  41.670  10.707  1.00 31.23           C  
ANISOU  529  C   ILE A  35     3597   4383   3886    199    723   -487       C  
ATOM    530  O   ILE A  35     -12.173  41.446  11.920  1.00 29.72           O  
ANISOU  530  O   ILE A  35     3447   4271   3576    279    760   -482       O  
ATOM    531  CB  ILE A  35     -13.613  40.229   9.141  1.00 30.68           C  
ANISOU  531  CB  ILE A  35     3401   4318   3939     14    877   -386       C  
ATOM    532  CG1 ILE A  35     -15.006  40.016   8.546  1.00 30.76           C  
ANISOU  532  CG1 ILE A  35     3303   4386   3998    -34    946   -390       C  
ATOM    533  CG2 ILE A  35     -13.208  39.040  10.011  1.00 34.96           C  
ANISOU  533  CG2 ILE A  35     3990   4882   4412     -4    967   -292       C  
ATOM    534  CD1 ILE A  35     -15.063  38.930   7.489  1.00 30.42           C  
ANISOU  534  CD1 ILE A  35     3229   4279   4049   -167    982   -330       C  
ATOM    535  H   ILE A  35     -13.761  42.501   8.245  1.00 33.98           H  
ATOM    536  HA  ILE A  35     -14.283  41.509  10.611  1.00 35.14           H  
ATOM    537  HB  ILE A  35     -12.979  40.305   8.411  1.00 36.83           H  
ATOM    538 HG12 ILE A  35     -15.615  39.767   9.259  1.00 36.92           H  
ATOM    539 HG13 ILE A  35     -15.299  40.845   8.135  1.00 36.92           H  
ATOM    540 HG21 ILE A  35     -13.453  38.219   9.556  1.00 41.97           H  
ATOM    541 HG22 ILE A  35     -12.249  39.066  10.155  1.00 41.97           H  
ATOM    542 HG23 ILE A  35     -13.672  39.098  10.861  1.00 41.97           H  
ATOM    543 HD11 ILE A  35     -15.915  38.981   7.029  1.00 36.52           H  
ATOM    544 HD12 ILE A  35     -14.338  39.065   6.858  1.00 36.52           H  
ATOM    545 HD13 ILE A  35     -14.970  38.066   7.919  1.00 36.52           H  
ATOM    546  N   VAL A  36     -11.180  42.025   9.988  1.00 27.81           N  
ANISOU  546  N   VAL A  36     3193   3835   3538    154    618   -492       N  
ATOM    547  CA  VAL A  36      -9.877  42.208  10.623  1.00 28.72           C  
ANISOU  547  CA  VAL A  36     3378   3909   3626    192    531   -504       C  
ATOM    548  C   VAL A  36      -9.967  43.260  11.721  1.00 29.53           C  
ANISOU  548  C   VAL A  36     3520   4053   3648    327    449   -614       C  
ATOM    549  O   VAL A  36      -9.473  43.064  12.838  1.00 29.55           O  
ANISOU  549  O   VAL A  36     3578   4105   3546    406    436   -627       O  
ATOM    550  CB  VAL A  36      -8.820  42.581   9.568  1.00 28.64           C  
ANISOU  550  CB  VAL A  36     3364   3779   3738    115    436   -491       C  
ATOM    551  CG1 VAL A  36      -7.520  43.001  10.238  1.00 30.75           C  
ANISOU  551  CG1 VAL A  36     3678   4005   3998    154    322   -523       C  
ATOM    552  CG2 VAL A  36      -8.590  41.413   8.613  1.00 26.43           C  
ANISOU  552  CG2 VAL A  36     3061   3474   3508     10    515   -392       C  
ATOM    553  H   VAL A  36     -11.185  42.166   9.140  1.00 33.38           H  
ATOM    554  HA  VAL A  36      -9.611  41.370  11.034  1.00 34.48           H  
ATOM    555  HB  VAL A  36      -9.143  43.335   9.049  1.00 34.38           H  
ATOM    556 HG11 VAL A  36      -6.807  42.986   9.580  1.00 36.91           H  
ATOM    557 HG12 VAL A  36      -7.623  43.897  10.593  1.00 36.91           H  
ATOM    558 HG13 VAL A  36      -7.321  42.381  10.956  1.00 36.91           H  
ATOM    559 HG21 VAL A  36      -7.915  41.665   7.963  1.00 31.73           H  
ATOM    560 HG22 VAL A  36      -8.287  40.645   9.122  1.00 31.73           H  
ATOM    561 HG23 VAL A  36      -9.423  41.205   8.162  1.00 31.73           H  
ATOM    562  N   ASP A  37     -10.603  44.395  11.419  1.00 28.64           N  
ANISOU  562  N   ASP A  37     3385   3918   3577    371    384   -702       N  
ATOM    563  CA  ASP A  37     -10.706  45.466  12.402  1.00 30.02           C  
ANISOU  563  CA  ASP A  37     3605   4117   3684    514    287   -829       C  
ATOM    564  C   ASP A  37     -11.605  45.075  13.568  1.00 35.78           C  
ANISOU  564  C   ASP A  37     4335   5014   4246    630    395   -846       C  
ATOM    565  O   ASP A  37     -11.416  45.570  14.685  1.00 33.40           O  
ANISOU  565  O   ASP A  37     4092   4764   3834    767    332   -936       O  
ATOM    566  CB  ASP A  37     -11.224  46.742  11.733  1.00 30.62           C  
ANISOU  566  CB  ASP A  37     3664   4116   3854    539    191   -913       C  
ATOM    567  CG  ASP A  37     -10.240  47.316  10.722  1.00 30.99           C  
ANISOU  567  CG  ASP A  37     3720   3996   4059    438     73   -890       C  
ATOM    568  OD1 ASP A  37      -9.035  47.005  10.820  1.00 31.30           O  
ANISOU  568  OD1 ASP A  37     3782   3984   4125    382     30   -851       O  
ATOM    569  OD2 ASP A  37     -10.669  48.081   9.832  1.00 31.38           O  
ANISOU  569  OD2 ASP A  37     3750   3972   4203    420     26   -904       O  
ATOM    570  H   ASP A  37     -10.976  44.564  10.663  1.00 34.38           H  
ATOM    571  HA  ASP A  37      -9.822  45.652  12.756  1.00 36.04           H  
ATOM    572  HB2 ASP A  37     -12.051  46.542  11.268  1.00 36.76           H  
ATOM    573  HB3 ASP A  37     -11.381  47.415  12.414  1.00 36.76           H  
ATOM    574  N   GLY A  38     -12.577  44.197  13.336  1.00 31.80           N  
ANISOU  574  N   GLY A  38     3764   4601   3719    580    555   -761       N  
ATOM    575  CA  GLY A  38     -13.440  43.720  14.396  1.00 33.09           C  
ANISOU  575  CA  GLY A  38     3910   4935   3728    671    685   -743       C  
ATOM    576  C   GLY A  38     -12.841  42.653  15.277  1.00 35.48           C  
ANISOU  576  C   GLY A  38     4268   5293   3920    674    761   -647       C  
ATOM    577  O   GLY A  38     -13.474  42.233  16.250  1.00 35.34           O  
ANISOU  577  O   GLY A  38     4246   5425   3757    756    878   -611       O  
ATOM    578  H   GLY A  38     -12.754  43.864  12.563  1.00 38.18           H  
ATOM    579  HA2 GLY A  38     -13.678  44.471  14.962  1.00 39.72           H  
ATOM    580  HA3 GLY A  38     -14.246  43.356  13.998  1.00 39.72           H  
ATOM    581  N   HIS A  39     -11.630  42.195  14.967  1.00 35.54           N  
ANISOU  581  N   HIS A  39     4326   5190   3986    595    701   -596       N  
ATOM    582  CA  HIS A  39     -10.940  41.174  15.756  1.00 36.51           C  
ANISOU  582  CA  HIS A  39     4513   5349   4011    607    753   -503       C  
ATOM    583  C   HIS A  39      -9.501  41.606  16.005  1.00 36.47           C  
ANISOU  583  C   HIS A  39     4580   5262   4014    645    589   -564       C  
ATOM    584  O   HIS A  39      -8.551  40.962  15.551  1.00 34.62           O  
ANISOU  584  O   HIS A  39     4360   4944   3850    560    568   -495       O  
ATOM    585  CB  HIS A  39     -10.998  39.821  15.052  1.00 35.16           C  
ANISOU  585  CB  HIS A  39     4311   5132   3915    458    872   -354       C  
ATOM    586  CG  HIS A  39     -12.370  39.228  15.012  1.00 37.49           C  
ANISOU  586  CG  HIS A  39     4530   5517   4198    413   1037   -281       C  
ATOM    587  ND1 HIS A  39     -13.217  39.382  13.937  1.00 39.63           N  
ANISOU  587  ND1 HIS A  39     4706   5758   4593    321   1061   -297       N  
ATOM    588  CD2 HIS A  39     -13.051  38.499  15.927  1.00 40.37           C  
ANISOU  588  CD2 HIS A  39     4890   6006   4443    448   1185   -188       C  
ATOM    589  CE1 HIS A  39     -14.358  38.762  14.185  1.00 44.02           C  
ANISOU  589  CE1 HIS A  39     5191   6415   5121    292   1211   -225       C  
ATOM    590  NE2 HIS A  39     -14.283  38.220  15.387  1.00 42.41           N  
ANISOU  590  NE2 HIS A  39     5038   6304   4773    362   1296   -150       N  
ATOM    591  H   HIS A  39     -11.178  42.466  14.288  1.00 42.66           H  
ATOM    592  HA  HIS A  39     -11.379  41.084  16.616  1.00 43.83           H  
ATOM    593  HB2 HIS A  39     -10.695  39.932  14.137  1.00 42.20           H  
ATOM    594  HB3 HIS A  39     -10.419  39.200  15.520  1.00 42.20           H  
ATOM    595  HD1 HIS A  39     -13.033  39.813  13.216  1.00 47.57           H  
ATOM    596  HD2 HIS A  39     -12.743  38.237  16.765  1.00 48.46           H  
ATOM    597  HE1 HIS A  39     -15.088  38.716  13.612  1.00 52.84           H  
ATOM    598  N   PRO A  40      -9.305  42.700  16.745  1.00 34.61           N  
ANISOU  598  N   PRO A  40     4387   5051   3713    780    463   -703       N  
ATOM    599  CA  PRO A  40      -7.947  43.246  16.901  1.00 37.30           C  
ANISOU  599  CA  PRO A  40     4777   5300   4097    799    282   -778       C  
ATOM    600  C   PRO A  40      -7.008  42.353  17.692  1.00 39.82           C  
ANISOU  600  C   PRO A  40     5157   5661   4313    839    283   -714       C  
ATOM    601  O   PRO A  40      -5.790  42.549  17.611  1.00 41.52           O  
ANISOU  601  O   PRO A  40     5387   5795   4595    819    148   -747       O  
ATOM    602  CB  PRO A  40      -8.184  44.582  17.622  1.00 36.90           C  
ANISOU  602  CB  PRO A  40     4761   5273   3987    950    150   -955       C  
ATOM    603  CG  PRO A  40      -9.483  44.399  18.339  1.00 38.63           C  
ANISOU  603  CG  PRO A  40     4975   5660   4042   1062    292   -952       C  
ATOM    604  CD  PRO A  40     -10.317  43.503  17.458  1.00 37.52           C  
ANISOU  604  CD  PRO A  40     4753   5531   3970    924    472   -808       C  
ATOM    605  HA  PRO A  40      -7.560  43.415  16.028  1.00 44.78           H  
ATOM    606  HB2 PRO A  40      -7.463  44.755  18.247  1.00 44.29           H  
ATOM    607  HB3 PRO A  40      -8.242  45.303  16.975  1.00 44.29           H  
ATOM    608  HG2 PRO A  40      -9.326  43.983  19.201  1.00 46.37           H  
ATOM    609  HG3 PRO A  40      -9.914  45.260  18.461  1.00 46.37           H  
ATOM    610  HD2 PRO A  40     -10.897  42.936  17.990  1.00 45.03           H  
ATOM    611  HD3 PRO A  40     -10.846  44.026  16.835  1.00 45.03           H  
ATOM    612  N   SER A  41      -7.521  41.385  18.450  1.00 40.34           N  
ANISOU  612  N   SER A  41     5254   5850   4223    894    430   -616       N  
ATOM    613  CA  SER A  41      -6.651  40.476  19.182  1.00 44.03           C  
ANISOU  613  CA  SER A  41     5791   6353   4587    940    435   -538       C  
ATOM    614  C   SER A  41      -6.078  39.372  18.301  1.00 39.69           C  
ANISOU  614  C   SER A  41     5219   5704   4156    794    492   -402       C  
ATOM    615  O   SER A  41      -5.217  38.617  18.765  1.00 39.73           O  
ANISOU  615  O   SER A  41     5279   5714   4101    828    476   -338       O  
ATOM    616  CB  SER A  41      -7.407  39.849  20.357  1.00 45.13           C  
ANISOU  616  CB  SER A  41     5981   6660   4505   1061    577   -464       C  
ATOM    617  OG  SER A  41      -8.354  38.898  19.906  1.00 51.42           O  
ANISOU  617  OG  SER A  41     6730   7473   5332    954    774   -312       O  
ATOM    618  H   SER A  41      -8.362  41.239  18.554  1.00 48.42           H  
ATOM    619  HA  SER A  41      -5.910  40.984  19.546  1.00 52.86           H  
ATOM    620  HB2 SER A  41      -6.770  39.408  20.940  1.00 54.16           H  
ATOM    621  HB3 SER A  41      -7.871  40.550  20.841  1.00 54.16           H  
ATOM    622  HG  SER A  41      -8.702  38.506  20.562  1.00 61.71           H  
ATOM    623  N   CYS A  42      -6.530  39.254  17.057  1.00 35.95           N  
ANISOU  623  N   CYS A  42     4673   5147   3839    649    550   -362       N  
ATOM    624  CA  CYS A  42      -5.987  38.283  16.121  1.00 37.67           C  
ANISOU  624  CA  CYS A  42     4873   5269   4173    523    589   -258       C  
ATOM    625  C   CYS A  42      -5.059  38.983  15.138  1.00 35.60           C  
ANISOU  625  C   CYS A  42     4563   4896   4069    452    454   -325       C  
ATOM    626  O   CYS A  42      -5.383  40.054  14.617  1.00 36.32           O  
ANISOU  626  O   CYS A  42     4607   4952   4240    427    392   -411       O  
ATOM    627  CB  CYS A  42      -7.098  37.565  15.354  1.00 36.03           C  
ANISOU  627  CB  CYS A  42     4614   5046   4028    410    744   -167       C  
ATOM    628  SG  CYS A  42      -8.329  36.764  16.394  1.00 42.77           S  
ANISOU  628  SG  CYS A  42     5492   6030   4728    459    927    -62       S  
ATOM    629  H   CYS A  42      -7.163  39.735  16.729  1.00 43.15           H  
ATOM    630  HA  CYS A  42      -5.483  37.615  16.611  1.00 45.22           H  
ATOM    631  HB2 CYS A  42      -7.560  38.214  14.800  1.00 43.25           H  
ATOM    632  HB3 CYS A  42      -6.696  36.881  14.796  1.00 43.25           H  
ATOM    633  HG  CYS A  42      -8.673  35.738  15.875  1.00 51.34           H  
ATOM    634  N   ASP A  43      -3.903  38.371  14.889  1.00 35.00           N  
ANISOU  634  N   ASP A  43     4494   4768   4035    425    413   -277       N  
ATOM    635  CA  ASP A  43      -2.957  38.878  13.907  1.00 35.43           C  
ANISOU  635  CA  ASP A  43     4488   4734   4240    349    310   -311       C  
ATOM    636  C   ASP A  43      -2.955  38.075  12.615  1.00 33.45           C  
ANISOU  636  C   ASP A  43     4196   4419   4095    234    394   -223       C  
ATOM    637  O   ASP A  43      -2.390  38.540  11.618  1.00 32.28           O  
ANISOU  637  O   ASP A  43     3986   4211   4068    164    338   -239       O  
ATOM    638  CB  ASP A  43      -1.537  38.890  14.489  1.00 38.97           C  
ANISOU  638  CB  ASP A  43     4951   5186   4672    411    185   -338       C  
ATOM    639  CG  ASP A  43      -1.353  39.949  15.561  1.00 42.98           C  
ANISOU  639  CG  ASP A  43     5485   5735   5109    518     50   -463       C  
ATOM    640  OD1 ASP A  43      -2.154  40.906  15.608  1.00 37.04           O  
ANISOU  640  OD1 ASP A  43     4729   4982   4363    529     28   -543       O  
ATOM    641  OD2 ASP A  43      -0.397  39.826  16.355  1.00 44.46           O  
ANISOU  641  OD2 ASP A  43     5700   5956   5237    600    -47   -490       O  
ATOM    642  H   ASP A  43      -3.644  37.652  15.283  1.00 42.01           H  
ATOM    643  HA  ASP A  43      -3.198  39.793  13.693  1.00 42.53           H  
ATOM    644  HB2 ASP A  43      -1.351  38.025  14.887  1.00 46.78           H  
ATOM    645  HB3 ASP A  43      -0.905  39.071  13.777  1.00 46.78           H  
ATOM    646  N   ILE A  44      -3.565  36.891  12.607  1.00 32.80           N  
ANISOU  646  N   ILE A  44     4147   4346   3970    214    524   -132       N  
ATOM    647  CA  ILE A  44      -3.576  36.007  11.450  1.00 31.02           C  
ANISOU  647  CA  ILE A  44     3898   4055   3835    121    594    -64       C  
ATOM    648  C   ILE A  44      -5.021  35.749  11.050  1.00 31.30           C  
ANISOU  648  C   ILE A  44     3915   4093   3885     56    704    -41       C  
ATOM    649  O   ILE A  44      -5.890  35.560  11.909  1.00 31.20           O  
ANISOU  649  O   ILE A  44     3929   4139   3786     90    777    -17       O  
ATOM    650  CB  ILE A  44      -2.859  34.672  11.738  1.00 34.24           C  
ANISOU  650  CB  ILE A  44     4365   4442   4204    151    628     22       C  
ATOM    651  CG1 ILE A  44      -1.453  34.924  12.283  1.00 37.22           C  
ANISOU  651  CG1 ILE A  44     4748   4838   4554    232    510     -8       C  
ATOM    652  CG2 ILE A  44      -2.808  33.824  10.475  1.00 33.88           C  
ANISOU  652  CG2 ILE A  44     4298   4320   4257     69    678     66       C  
ATOM    653  CD1 ILE A  44      -0.557  35.672  11.330  1.00 36.00           C  
ANISOU  653  CD1 ILE A  44     4506   4653   4518    185    419    -59       C  
ATOM    654  H   ILE A  44      -3.992  36.572  13.282  1.00 39.38           H  
ATOM    655  HA  ILE A  44      -3.121  36.448  10.716  1.00 37.24           H  
ATOM    656  HB  ILE A  44      -3.360  34.190  12.415  1.00 41.11           H  
ATOM    657 HG12 ILE A  44      -1.523  35.448  13.096  1.00 44.68           H  
ATOM    658 HG13 ILE A  44      -1.035  34.070  12.473  1.00 44.68           H  
ATOM    659 HG21 ILE A  44      -2.142  33.128  10.589  1.00 40.67           H  
ATOM    660 HG22 ILE A  44      -3.680  33.427  10.326  1.00 40.67           H  
ATOM    661 HG23 ILE A  44      -2.570  34.390   9.724  1.00 40.67           H  
ATOM    662 HD11 ILE A  44       0.326  35.750  11.722  1.00 43.21           H  
ATOM    663 HD12 ILE A  44      -0.507  35.183  10.494  1.00 43.21           H  
ATOM    664 HD13 ILE A  44      -0.929  36.555  11.175  1.00 43.21           H  
ATOM    665  N   PHE A  45      -5.272  35.722   9.746  1.00 31.06           N  
ANISOU  665  N   PHE A  45     3832   4010   3961    -32    719    -45       N  
ATOM    666  CA  PHE A  45      -6.612  35.496   9.214  1.00 32.02           C  
ANISOU  666  CA  PHE A  45     3918   4131   4116   -100    804    -36       C  
ATOM    667  C   PHE A  45      -6.541  34.429   8.135  1.00 30.67           C  
ANISOU  667  C   PHE A  45     3744   3888   4022   -175    844      7       C  
ATOM    668  O   PHE A  45      -5.931  34.637   7.081  1.00 31.29           O  
ANISOU  668  O   PHE A  45     3794   3931   4165   -198    794    -17       O  
ATOM    669  CB  PHE A  45      -7.209  36.803   8.703  1.00 31.47           C  
ANISOU  669  CB  PHE A  45     3787   4082   4088   -110    756   -117       C  
ATOM    670  CG  PHE A  45      -7.474  37.775   9.805  1.00 30.49           C  
ANISOU  670  CG  PHE A  45     3675   4024   3887    -25    718   -175       C  
ATOM    671  CD1 PHE A  45      -6.474  38.621  10.252  1.00 29.84           C  
ANISOU  671  CD1 PHE A  45     3613   3932   3791     36    603   -228       C  
ATOM    672  CD2 PHE A  45      -8.697  37.794  10.445  1.00 30.11           C  
ANISOU  672  CD2 PHE A  45     3614   4051   3775      2    795   -179       C  
ATOM    673  CE1 PHE A  45      -6.703  39.492  11.294  1.00 32.37           C  
ANISOU  673  CE1 PHE A  45     3956   4308   4035    130    552   -301       C  
ATOM    674  CE2 PHE A  45      -8.932  38.664  11.487  1.00 30.65           C  
ANISOU  674  CE2 PHE A  45     3700   4194   3753    106    761   -244       C  
ATOM    675  CZ  PHE A  45      -7.931  39.512  11.914  1.00 30.97           C  
ANISOU  675  CZ  PHE A  45     3777   4215   3777    174    633   -312       C  
ATOM    676  H   PHE A  45      -4.673  35.835   9.139  1.00 37.29           H  
ATOM    677  HA  PHE A  45      -7.193  35.149   9.909  1.00 38.44           H  
ATOM    678  HB2 PHE A  45      -6.589  37.213   8.081  1.00 37.78           H  
ATOM    679  HB3 PHE A  45      -8.050  36.615   8.258  1.00 37.78           H  
ATOM    680  HD1 PHE A  45      -5.638  38.601   9.845  1.00 35.82           H  
ATOM    681  HD2 PHE A  45      -9.369  37.213  10.169  1.00 36.14           H  
ATOM    682  HE1 PHE A  45      -6.029  40.066  11.577  1.00 38.86           H  
ATOM    683  HE2 PHE A  45      -9.764  38.679  11.902  1.00 36.80           H  
ATOM    684  HZ  PHE A  45      -8.086  40.096  12.621  1.00 37.18           H  
ATOM    685  N   ALA A  46      -7.147  33.281   8.423  1.00 30.68           N  
ANISOU  685  N   ALA A  46     3776   3867   4013   -208    934     73       N  
ATOM    686  CA  ALA A  46      -7.200  32.158   7.502  1.00 30.76           C  
ANISOU  686  CA  ALA A  46     3796   3791   4100   -275    965    103       C  
ATOM    687  C   ALA A  46      -8.400  32.332   6.583  1.00 32.59           C  
ANISOU  687  C   ALA A  46     3955   4023   4406   -357    989     60       C  
ATOM    688  O   ALA A  46      -9.543  32.366   7.049  1.00 31.72           O  
ANISOU  688  O   ALA A  46     3809   3955   4288   -390   1052     72       O  
ATOM    689  CB  ALA A  46      -7.300  30.840   8.267  1.00 30.84           C  
ANISOU  689  CB  ALA A  46     3879   3753   4084   -280   1039    199       C  
ATOM    690  H   ALA A  46      -7.547  33.127   9.169  1.00 36.83           H  
ATOM    691  HA  ALA A  46      -6.392  32.138   6.965  1.00 36.92           H  
ATOM    692  HB1 ALA A  46      -7.261  30.105   7.635  1.00 37.02           H  
ATOM    693  HB2 ALA A  46      -6.559  30.779   8.890  1.00 37.02           H  
ATOM    694  HB3 ALA A  46      -8.141  30.818   8.750  1.00 37.02           H  
ATOM    695  N   ILE A  47      -8.141  32.445   5.285  1.00 29.97           N  
ANISOU  695  N   ILE A  47     3595   3658   4136   -381    940     11       N  
ATOM    696  CA  ILE A  47      -9.184  32.617   4.284  1.00 31.58           C  
ANISOU  696  CA  ILE A  47     3733   3865   4403   -445    941    -40       C  
ATOM    697  C   ILE A  47      -9.480  31.244   3.700  1.00 31.36           C  
ANISOU  697  C   ILE A  47     3726   3750   4440   -507    969    -27       C  
ATOM    698  O   ILE A  47      -8.691  30.713   2.911  1.00 28.07           O  
ANISOU  698  O   ILE A  47     3346   3278   4042   -490    932    -42       O  
ATOM    699  CB  ILE A  47      -8.762  33.600   3.183  1.00 30.14           C  
ANISOU  699  CB  ILE A  47     3512   3704   4235   -422    867    -98       C  
ATOM    700  CG1 ILE A  47      -8.130  34.861   3.777  1.00 29.90           C  
ANISOU  700  CG1 ILE A  47     3479   3721   4162   -362    819   -104       C  
ATOM    701  CG2 ILE A  47      -9.964  33.955   2.318  1.00 29.56           C  
ANISOU  701  CG2 ILE A  47     3370   3654   4206   -466    860   -153       C  
ATOM    702  CD1 ILE A  47      -9.066  35.688   4.642  1.00 33.88           C  
ANISOU  702  CD1 ILE A  47     3954   4284   4635   -346    831   -128       C  
ATOM    703  H   ILE A  47      -7.348  32.424   4.953  1.00 35.98           H  
ATOM    704  HA  ILE A  47      -9.984  32.960   4.713  1.00 37.92           H  
ATOM    705  HB  ILE A  47      -8.091  33.168   2.632  1.00 36.18           H  
ATOM    706 HG12 ILE A  47      -7.377  34.598   4.329  1.00 35.90           H  
ATOM    707 HG13 ILE A  47      -7.827  35.426   3.050  1.00 35.90           H  
ATOM    708 HG21 ILE A  47      -9.716  34.671   1.712  1.00 35.48           H  
ATOM    709 HG22 ILE A  47     -10.232  33.172   1.813  1.00 35.48           H  
ATOM    710 HG23 ILE A  47     -10.691  34.244   2.892  1.00 35.48           H  
ATOM    711 HD11 ILE A  47      -8.583  36.456   4.984  1.00 40.67           H  
ATOM    712 HD12 ILE A  47      -9.817  35.981   4.103  1.00 40.67           H  
ATOM    713 HD13 ILE A  47      -9.381  35.141   5.378  1.00 40.67           H  
ATOM    714  N   SER A  48     -10.614  30.661   4.075  1.00 30.45           N  
ANISOU  714  N   SER A  48     3585   3622   4364   -580   1032     -2       N  
ATOM    715  CA  SER A  48     -10.990  29.342   3.591  1.00 33.16           C  
ANISOU  715  CA  SER A  48     3947   3860   4792   -656   1049      8       C  
ATOM    716  C   SER A  48     -11.756  29.465   2.282  1.00 31.83           C  
ANISOU  716  C   SER A  48     3707   3691   4696   -706   1000    -86       C  
ATOM    717  O   SER A  48     -12.741  30.206   2.198  1.00 29.37           O  
ANISOU  717  O   SER A  48     3305   3458   4395   -732   1005   -122       O  
ATOM    718  CB  SER A  48     -11.844  28.602   4.619  1.00 32.80           C  
ANISOU  718  CB  SER A  48     3898   3792   4773   -728   1143     97       C  
ATOM    719  OG  SER A  48     -12.333  27.395   4.062  1.00 34.84           O  
ANISOU  719  OG  SER A  48     4162   3930   5145   -823   1144     98       O  
ATOM    720  H   SER A  48     -11.184  31.014   4.614  1.00 36.56           H  
ATOM    721  HA  SER A  48     -10.184  28.826   3.435  1.00 39.81           H  
ATOM    722  HB2 SER A  48     -11.303  28.398   5.397  1.00 39.38           H  
ATOM    723  HB3 SER A  48     -12.594  29.163   4.874  1.00 39.38           H  
ATOM    724  HG  SER A  48     -12.801  26.986   4.627  1.00 41.82           H  
ATOM    725  N   LEU A  49     -11.304  28.730   1.265  1.00 30.81           N  
ANISOU  725  N   LEU A  49     3620   3479   4607   -704    946   -134       N  
ATOM    726  CA  LEU A  49     -11.980  28.669  -0.023  1.00 34.03           C  
ANISOU  726  CA  LEU A  49     3975   3881   5074   -739    887   -232       C  
ATOM    727  C   LEU A  49     -12.878  27.441  -0.147  1.00 34.85           C  
ANISOU  727  C   LEU A  49     4068   3878   5295   -847    892   -246       C  
ATOM    728  O   LEU A  49     -13.227  27.042  -1.264  1.00 34.36           O  
ANISOU  728  O   LEU A  49     3990   3775   5289   -867    821   -342       O  
ATOM    729  CB  LEU A  49     -10.953  28.697  -1.155  1.00 32.69           C  
ANISOU  729  CB  LEU A  49     3854   3706   4862   -654    817   -291       C  
ATOM    730  CG  LEU A  49     -10.604  30.100  -1.658  1.00 32.98           C  
ANISOU  730  CG  LEU A  49     3849   3858   4823   -584    787   -311       C  
ATOM    731  CD1 LEU A  49     -10.114  30.983  -0.520  1.00 32.78           C  
ANISOU  731  CD1 LEU A  49     3824   3887   4743   -553    825   -237       C  
ATOM    732  CD2 LEU A  49      -9.568  30.039  -2.766  1.00 30.85           C  
ANISOU  732  CD2 LEU A  49     3619   3597   4506   -502    739   -346       C  
ATOM    733  H   LEU A  49     -10.592  28.250   1.301  1.00 36.98           H  
ATOM    734  HA  LEU A  49     -12.544  29.453  -0.114  1.00 40.85           H  
ATOM    735  HB2 LEU A  49     -10.133  28.285  -0.838  1.00 39.25           H  
ATOM    736  HB3 LEU A  49     -11.307  28.195  -1.906  1.00 39.25           H  
ATOM    737  HG  LEU A  49     -11.409  30.501  -2.021  1.00 39.59           H  
ATOM    738 HD11 LEU A  49      -9.812  31.829  -0.885  1.00 39.35           H  
ATOM    739 HD12 LEU A  49     -10.844  31.132   0.101  1.00 39.35           H  
ATOM    740 HD13 LEU A  49      -9.381  30.537  -0.068  1.00 39.35           H  
ATOM    741 HD21 LEU A  49      -9.384  30.940  -3.076  1.00 37.04           H  
ATOM    742 HD22 LEU A  49      -8.757  29.637  -2.419  1.00 37.04           H  
ATOM    743 HD23 LEU A  49      -9.917  29.503  -3.496  1.00 37.04           H  
ATOM    744  N   GLU A  50     -13.264  26.839   0.974  1.00 34.46           N  
ANISOU  744  N   GLU A  50     4027   3782   5286   -916    972   -150       N  
ATOM    745  CA  GLU A  50     -14.154  25.688   0.921  1.00 36.62           C  
ANISOU  745  CA  GLU A  50     4281   3940   5696  -1042    981   -143       C  
ATOM    746  C   GLU A  50     -15.466  26.079   0.252  1.00 38.15           C  
ANISOU  746  C   GLU A  50     4336   4197   5962  -1118    950   -229       C  
ATOM    747  O   GLU A  50     -16.051  27.121   0.562  1.00 36.90           O  
ANISOU  747  O   GLU A  50     4084   4178   5758  -1105    983   -227       O  
ATOM    748  CB  GLU A  50     -14.413  25.144   2.325  1.00 42.22           C  
ANISOU  748  CB  GLU A  50     5007   4612   6422  -1105   1093      5       C  
ATOM    749  CG  GLU A  50     -15.467  24.045   2.354  1.00 48.30           C  
ANISOU  749  CG  GLU A  50     5732   5266   7355  -1263   1117     36       C  
ATOM    750  CD  GLU A  50     -15.183  22.976   3.392  1.00 73.44           C  
ANISOU  750  CD  GLU A  50     9011   8322  10570  -1307   1195    190       C  
ATOM    751  OE1 GLU A  50     -14.637  23.311   4.464  1.00 68.32           O  
ANISOU  751  OE1 GLU A  50     8415   7742   9801  -1233   1272    297       O  
ATOM    752  OE2 GLU A  50     -15.503  21.797   3.126  1.00 79.61           O  
ANISOU  752  OE2 GLU A  50     9823   8929  11498  -1412   1171    201       O  
ATOM    753  H   GLU A  50     -13.028  27.076   1.766  1.00 41.37           H  
ATOM    754  HA  GLU A  50     -13.737  24.981   0.404  1.00 43.96           H  
ATOM    755  HB2 GLU A  50     -13.587  24.776   2.677  1.00 50.68           H  
ATOM    756  HB3 GLU A  50     -14.722  25.869   2.891  1.00 50.68           H  
ATOM    757  HG2 GLU A  50     -16.328  24.440   2.560  1.00 57.98           H  
ATOM    758  HG3 GLU A  50     -15.498  23.615   1.485  1.00 57.98           H  
ATOM    759  N   GLY A  51     -15.915  25.247  -0.686  1.00 38.46           N  
ANISOU  759  N   GLY A  51     4364   4134   6115  -1185    872   -318       N  
ATOM    760  CA  GLY A  51     -17.155  25.480  -1.390  1.00 39.63           C  
ANISOU  760  CA  GLY A  51     4378   4335   6345  -1257    821   -414       C  
ATOM    761  C   GLY A  51     -17.080  26.447  -2.551  1.00 37.74           C  
ANISOU  761  C   GLY A  51     4109   4205   6025  -1155    728   -537       C  
ATOM    762  O   GLY A  51     -18.118  26.734  -3.161  1.00 41.14           O  
ANISOU  762  O   GLY A  51     4425   4696   6510  -1196    674   -622       O  
ATOM    763  H   GLY A  51     -15.506  24.531  -0.931  1.00 46.16           H  
ATOM    764  HA2 GLY A  51     -17.476  24.632  -1.736  1.00 47.57           H  
ATOM    765  HA3 GLY A  51     -17.805  25.830  -0.760  1.00 47.57           H  
ATOM    766  N   ILE A  52     -15.901  26.954  -2.888  1.00 35.07           N  
ANISOU  766  N   ILE A  52     3864   3898   5561  -1025    706   -542       N  
ATOM    767  CA  ILE A  52     -15.758  27.922  -3.969  1.00 34.38           C  
ANISOU  767  CA  ILE A  52     3757   3918   5387   -925    632   -629       C  
ATOM    768  C   ILE A  52     -15.521  27.174  -5.275  1.00 31.00           C  
ANISOU  768  C   ILE A  52     3381   3423   4974   -890    524   -748       C  
ATOM    769  O   ILE A  52     -14.612  26.340  -5.367  1.00 35.86           O  
ANISOU  769  O   ILE A  52     4105   3939   5583   -855    516   -746       O  
ATOM    770  CB  ILE A  52     -14.611  28.905  -3.676  1.00 35.73           C  
ANISOU  770  CB  ILE A  52     3987   4164   5425   -812    667   -562       C  
ATOM    771  CG1 ILE A  52     -14.891  29.702  -2.395  1.00 34.12           C  
ANISOU  771  CG1 ILE A  52     3736   4030   5198   -829    754   -470       C  
ATOM    772  CG2 ILE A  52     -14.403  29.844  -4.854  1.00 30.92           C  
ANISOU  772  CG2 ILE A  52     3367   3650   4732   -715    596   -629       C  
ATOM    773  CD1 ILE A  52     -16.005  30.733  -2.522  1.00 32.04           C  
ANISOU  773  CD1 ILE A  52     3355   3881   4937   -833    741   -510       C  
ATOM    774  H   ILE A  52     -15.161  26.750  -2.502  1.00 42.09           H  
ATOM    775  HA  ILE A  52     -16.581  28.429  -4.055  1.00 41.27           H  
ATOM    776  HB  ILE A  52     -13.800  28.391  -3.542  1.00 42.89           H  
ATOM    777 HG12 ILE A  52     -15.146  29.081  -1.695  1.00 40.96           H  
ATOM    778 HG13 ILE A  52     -14.083  30.174  -2.142  1.00 40.96           H  
ATOM    779 HG21 ILE A  52     -13.878  30.605  -4.562  1.00 37.12           H  
ATOM    780 HG22 ILE A  52     -13.934  29.369  -5.557  1.00 37.12           H  
ATOM    781 HG23 ILE A  52     -15.268  30.142  -5.176  1.00 37.12           H  
ATOM    782 HD11 ILE A  52     -16.173  31.125  -1.651  1.00 38.46           H  
ATOM    783 HD12 ILE A  52     -15.727  31.422  -3.146  1.00 38.46           H  
ATOM    784 HD13 ILE A  52     -16.806  30.295  -2.848  1.00 38.46           H  
ATOM    785  N   ARG A  53     -16.344  27.471  -6.287  1.00 34.48           N  
ANISOU  785  N   ARG A  53     3749   3925   5427   -885    436   -861       N  
ATOM    786  CA  ARG A  53     -16.163  26.866  -7.603  1.00 37.48           C  
ANISOU  786  CA  ARG A  53     4180   4267   5796   -827    321   -993       C  
ATOM    787  C   ARG A  53     -14.943  27.448  -8.307  1.00 34.52           C  
ANISOU  787  C   ARG A  53     3890   3968   5258   -669    313   -989       C  
ATOM    788  O   ARG A  53     -14.044  26.716  -8.738  1.00 32.45           O  
ANISOU  788  O   ARG A  53     3726   3642   4960   -601    289  -1021       O  
ATOM    789  CB  ARG A  53     -17.403  27.091  -8.476  1.00 34.57           C  
ANISOU  789  CB  ARG A  53     3704   3962   5471   -852    220  -1118       C  
ATOM    790  CG  ARG A  53     -18.707  26.590  -7.911  1.00 38.79           C  
ANISOU  790  CG  ARG A  53     4117   4446   6177  -1014    222  -1129       C  
ATOM    791  CD  ARG A  53     -19.814  26.603  -8.974  1.00 38.98           C  
ANISOU  791  CD  ARG A  53     4039   4519   6251  -1027     88  -1285       C  
ATOM    792  NE  ARG A  53     -20.422  27.917  -9.168  1.00 35.68           N  
ANISOU  792  NE  ARG A  53     3522   4276   5760   -967     83  -1286       N  
ATOM    793  CZ  ARG A  53     -20.464  28.578 -10.320  1.00 37.67           C  
ANISOU  793  CZ  ARG A  53     3779   4634   5901   -842    -15  -1375       C  
ATOM    794  NH1 ARG A  53     -19.913  28.094 -11.421  1.00 33.54           N  
ANISOU  794  NH1 ARG A  53     3352   4082   5308   -751   -112  -1476       N  
ATOM    795  NH2 ARG A  53     -21.087  29.753 -10.370  1.00 35.49           N  
ANISOU  795  NH2 ARG A  53     3412   4497   5575   -794    -16  -1362       N  
ATOM    796  H   ARG A  53     -17.008  28.014  -6.235  1.00 41.39           H  
ATOM    797  HA  ARG A  53     -16.040  25.912  -7.478  1.00 45.00           H  
ATOM    798  HB2 ARG A  53     -17.501  28.045  -8.623  1.00 41.50           H  
ATOM    799  HB3 ARG A  53     -17.264  26.637  -9.322  1.00 41.50           H  
ATOM    800  HG2 ARG A  53     -18.594  25.679  -7.598  1.00 46.57           H  
ATOM    801  HG3 ARG A  53     -18.980  27.162  -7.177  1.00 46.57           H  
ATOM    802  HD2 ARG A  53     -19.438  26.323  -9.822  1.00 46.79           H  
ATOM    803  HD3 ARG A  53     -20.515  25.990  -8.703  1.00 46.79           H  
ATOM    804  HE  ARG A  53     -20.780  28.292  -8.483  1.00 42.83           H  
ATOM    805 HH11 ARG A  53     -19.515  27.332 -11.403  1.00 40.26           H  
ATOM    806 HH12 ARG A  53     -19.954  28.541 -12.155  1.00 40.26           H  
ATOM    807 HH21 ARG A  53     -21.456  30.074  -9.663  1.00 42.60           H  
ATOM    808 HH22 ARG A  53     -21.121  30.190 -11.109  1.00 42.60           H  
ATOM    809  N   PHE A  54     -14.919  28.770  -8.458  1.00 32.31           N  
ANISOU  809  N   PHE A  54     3568   3825   4882   -606    331   -948       N  
ATOM    810  CA  PHE A  54     -13.873  29.455  -9.199  1.00 32.34           C  
ANISOU  810  CA  PHE A  54     3630   3916   4742   -470    328   -926       C  
ATOM    811  C   PHE A  54     -13.838  30.912  -8.765  1.00 29.19           C  
ANISOU  811  C   PHE A  54     3186   3618   4289   -449    379   -830       C  
ATOM    812  O   PHE A  54     -14.822  31.453  -8.254  1.00 31.10           O  
ANISOU  812  O   PHE A  54     3345   3888   4582   -508    386   -823       O  
ATOM    813  CB  PHE A  54     -14.113  29.384 -10.715  1.00 32.18           C  
ANISOU  813  CB  PHE A  54     3618   3956   4652   -380    222  -1050       C  
ATOM    814  CG  PHE A  54     -15.187  30.329 -11.195  1.00 33.36           C  
ANISOU  814  CG  PHE A  54     3679   4209   4786   -373    168  -1087       C  
ATOM    815  CD1 PHE A  54     -16.513  29.931 -11.230  1.00 32.53           C  
ANISOU  815  CD1 PHE A  54     3488   4081   4793   -459    100  -1183       C  
ATOM    816  CD2 PHE A  54     -14.874  31.623 -11.587  1.00 33.92           C  
ANISOU  816  CD2 PHE A  54     3748   4398   4744   -283    183  -1018       C  
ATOM    817  CE1 PHE A  54     -17.504  30.801 -11.654  1.00 34.45           C  
ANISOU  817  CE1 PHE A  54     3641   4427   5021   -440     44  -1221       C  
ATOM    818  CE2 PHE A  54     -15.861  32.498 -12.009  1.00 33.29           C  
ANISOU  818  CE2 PHE A  54     3594   4404   4648   -263    127  -1048       C  
ATOM    819  CZ  PHE A  54     -17.178  32.085 -12.043  1.00 32.60           C  
ANISOU  819  CZ  PHE A  54     3420   4306   4662   -333     56  -1155       C  
ATOM    820  H   PHE A  54     -15.511  29.302  -8.132  1.00 38.78           H  
ATOM    821  HA  PHE A  54     -13.022  29.038  -8.992  1.00 38.82           H  
ATOM    822  HB2 PHE A  54     -13.289  29.612 -11.173  1.00 38.63           H  
ATOM    823  HB3 PHE A  54     -14.384  28.482 -10.948  1.00 38.63           H  
ATOM    824  HD1 PHE A  54     -16.741  29.069 -10.965  1.00 39.06           H  
ATOM    825  HD2 PHE A  54     -13.988  31.907 -11.566  1.00 40.72           H  
ATOM    826  HE1 PHE A  54     -18.390  30.519 -11.676  1.00 41.35           H  
ATOM    827  HE2 PHE A  54     -15.637  33.362 -12.270  1.00 39.96           H  
ATOM    828  HZ  PHE A  54     -17.843  32.669 -12.327  1.00 39.14           H  
ATOM    829  N   THR A  55     -12.680  31.534  -8.983  1.00 29.73           N  
ANISOU  829  N   THR A  55     3304   3737   4256   -362    411   -757       N  
ATOM    830  CA  THR A  55     -12.565  32.980  -9.086  1.00 27.48           C  
ANISOU  830  CA  THR A  55     2990   3545   3906   -315    422   -687       C  
ATOM    831  C   THR A  55     -11.664  33.282 -10.279  1.00 28.94           C  
ANISOU  831  C   THR A  55     3221   3804   3971   -201    405   -673       C  
ATOM    832  O   THR A  55     -10.956  32.405 -10.781  1.00 28.51           O  
ANISOU  832  O   THR A  55     3220   3735   3878   -152    403   -707       O  
ATOM    833  CB  THR A  55     -11.976  33.630  -7.825  1.00 29.42           C  
ANISOU  833  CB  THR A  55     3236   3772   4169   -347    497   -576       C  
ATOM    834  OG1 THR A  55     -10.587  33.295  -7.717  1.00 29.22           O  
ANISOU  834  OG1 THR A  55     3271   3728   4104   -308    538   -518       O  
ATOM    835  CG2 THR A  55     -12.715  33.172  -6.575  1.00 30.50           C  
ANISOU  835  CG2 THR A  55     3340   3849   4401   -444    534   -576       C  
ATOM    836  H   THR A  55     -11.929  31.126  -9.076  1.00 35.70           H  
ATOM    837  HA  THR A  55     -13.446  33.363  -9.219  1.00 32.99           H  
ATOM    838  HB  THR A  55     -12.072  34.594  -7.888  1.00 35.32           H  
ATOM    839  HG1 THR A  55     -10.145  33.713  -8.297  1.00 35.08           H  
ATOM    840 HG21 THR A  55     -12.358  33.624  -5.795  1.00 36.62           H  
ATOM    841 HG22 THR A  55     -13.660  33.377  -6.654  1.00 36.62           H  
ATOM    842 HG23 THR A  55     -12.609  32.214  -6.460  1.00 36.62           H  
ATOM    843  N   ASP A  56     -11.700  34.527 -10.735  1.00 27.19           N  
ANISOU  843  N   ASP A  56     2980   3664   3689   -152    395   -618       N  
ATOM    844  CA  ASP A  56     -10.688  34.992 -11.679  1.00 27.40           C  
ANISOU  844  CA  ASP A  56     3043   3769   3601    -54    410   -553       C  
ATOM    845  C   ASP A  56      -9.479  35.449 -10.864  1.00 27.54           C  
ANISOU  845  C   ASP A  56     3067   3764   3633    -76    487   -428       C  
ATOM    846  O   ASP A  56      -9.364  35.169  -9.668  1.00 29.24           O  
ANISOU  846  O   ASP A  56     3278   3905   3927   -147    519   -415       O  
ATOM    847  CB  ASP A  56     -11.249  36.083 -12.586  1.00 26.39           C  
ANISOU  847  CB  ASP A  56     2897   3726   3403      8    362   -533       C  
ATOM    848  CG  ASP A  56     -11.335  37.436 -11.905  1.00 28.18           C  
ANISOU  848  CG  ASP A  56     3096   3940   3672    -27    381   -432       C  
ATOM    849  OD1 ASP A  56     -11.566  37.486 -10.679  1.00 27.24           O  
ANISOU  849  OD1 ASP A  56     2951   3751   3648   -107    404   -429       O  
ATOM    850  OD2 ASP A  56     -11.176  38.458 -12.605  1.00 26.18           O  
ANISOU  850  OD2 ASP A  56     2851   3742   3353     34    369   -354       O  
ATOM    851  H   ASP A  56     -12.290  35.114 -10.518  1.00 32.65           H  
ATOM    852  HA  ASP A  56     -10.425  34.262 -12.261  1.00 32.90           H  
ATOM    853  HB2 ASP A  56     -10.674  36.174 -13.361  1.00 31.68           H  
ATOM    854  HB3 ASP A  56     -12.144  35.831 -12.864  1.00 31.68           H  
ATOM    855  N   ALA A  57      -8.553  36.163 -11.503  1.00 26.81           N  
ANISOU  855  N   ALA A  57     2981   3742   3462    -14    516   -332       N  
ATOM    856  CA  ALA A  57      -7.370  36.654 -10.810  1.00 26.09           C  
ANISOU  856  CA  ALA A  57     2879   3636   3396    -40    576   -216       C  
ATOM    857  C   ALA A  57      -7.520  38.082 -10.306  1.00 30.13           C  
ANISOU  857  C   ALA A  57     3363   4127   3957    -84    568   -129       C  
ATOM    858  O   ALA A  57      -6.825  38.463  -9.356  1.00 30.84           O  
ANISOU  858  O   ALA A  57     3440   4173   4107   -133    594    -67       O  
ATOM    859  CB  ALA A  57      -6.147  36.567 -11.729  1.00 26.48           C  
ANISOU  859  CB  ALA A  57     2933   3776   3351     41    623   -148       C  
ATOM    860  H   ALA A  57      -8.589  36.373 -12.336  1.00 32.18           H  
ATOM    861  HA  ALA A  57      -7.201  36.088 -10.040  1.00 31.32           H  
ATOM    862  HB1 ALA A  57      -5.371  36.904 -11.254  1.00 31.79           H  
ATOM    863  HB2 ALA A  57      -6.005  35.641 -11.980  1.00 31.79           H  
ATOM    864  HB3 ALA A  57      -6.309  37.103 -12.521  1.00 31.79           H  
ATOM    865  N   ALA A  58      -8.412  38.874 -10.901  1.00 26.88           N  
ANISOU  865  N   ALA A  58     2948   3743   3524    -60    521   -132       N  
ATOM    866  CA  ALA A  58      -8.568  40.256 -10.464  1.00 28.17           C  
ANISOU  866  CA  ALA A  58     3096   3868   3737    -88    501    -56       C  
ATOM    867  C   ALA A  58      -9.271  40.346  -9.116  1.00 28.95           C  
ANISOU  867  C   ALA A  58     3179   3891   3930   -152    483   -116       C  
ATOM    868  O   ALA A  58      -8.987  41.260  -8.333  1.00 29.75           O  
ANISOU  868  O   ALA A  58     3275   3939   4088   -182    476    -62       O  
ATOM    869  CB  ALA A  58      -9.333  41.056 -11.518  1.00 30.22           C  
ANISOU  869  CB  ALA A  58     3365   4178   3940    -25    450    -40       C  
ATOM    870  H   ALA A  58      -8.928  38.639 -11.548  1.00 32.27           H  
ATOM    871  HA  ALA A  58      -7.688  40.653 -10.367  1.00 33.81           H  
ATOM    872  HB1 ALA A  58      -9.433  41.970 -11.210  1.00 36.28           H  
ATOM    873  HB2 ALA A  58      -8.835  41.040 -12.350  1.00 36.28           H  
ATOM    874  N   PHE A  59     -10.184  39.419  -8.822  1.00 26.12           N  
ANISOU  874  N   PHE A  59     2808   3526   3588   -170    473   -225       N  
ATOM    875  CA  PHE A  59     -10.859  39.461  -7.528  1.00 29.30           C  
ANISOU  875  CA  PHE A  59     3188   3879   4066   -224    475   -268       C  
ATOM    876  C   PHE A  59      -9.894  39.248  -6.368  1.00 29.64           C  
ANISOU  876  C   PHE A  59     3246   3872   4144   -266    521   -225       C  
ATOM    877  O   PHE A  59      -9.882  40.078  -5.443  1.00 29.90           O  
ANISOU  877  O   PHE A  59     3275   3872   4216   -279    511   -203       O  
ATOM    878  CB  PHE A  59     -11.992  38.432  -7.476  1.00 27.05           C  
ANISOU  878  CB  PHE A  59     2874   3601   3804   -251    467   -375       C  
ATOM    879  CG  PHE A  59     -12.584  38.278  -6.106  1.00 28.22           C  
ANISOU  879  CG  PHE A  59     2991   3714   4016   -308    496   -400       C  
ATOM    880  CD1 PHE A  59     -13.598  39.119  -5.675  1.00 27.18           C  
ANISOU  880  CD1 PHE A  59     2812   3604   3911   -298    472   -427       C  
ATOM    881  CD2 PHE A  59     -12.102  37.315  -5.233  1.00 28.25           C  
ANISOU  881  CD2 PHE A  59     3015   3672   4045   -356    551   -391       C  
ATOM    882  CE1 PHE A  59     -14.132  38.990  -4.405  1.00 29.28           C  
ANISOU  882  CE1 PHE A  59     3046   3862   4217   -336    511   -446       C  
ATOM    883  CE2 PHE A  59     -12.632  37.185  -3.963  1.00 29.44           C  
ANISOU  883  CE2 PHE A  59     3142   3807   4236   -399    589   -397       C  
ATOM    884  CZ  PHE A  59     -13.649  38.023  -3.549  1.00 29.22           C  
ANISOU  884  CZ  PHE A  59     3061   3816   4225   -388    574   -425       C  
ATOM    885  H   PHE A  59     -10.423  38.774  -9.339  1.00 31.35           H  
ATOM    886  HA  PHE A  59     -11.254  40.343  -7.448  1.00 35.17           H  
ATOM    887  HB2 PHE A  59     -12.699  38.713  -8.078  1.00 32.48           H  
ATOM    888  HB3 PHE A  59     -11.646  37.569  -7.751  1.00 32.48           H  
ATOM    889  HD1 PHE A  59     -13.922  39.777  -6.246  1.00 32.63           H  
ATOM    890  HD2 PHE A  59     -11.415  36.750  -5.505  1.00 33.91           H  
ATOM    891  HE1 PHE A  59     -14.817  39.556  -4.129  1.00 35.15           H  
ATOM    892  HE2 PHE A  59     -12.303  36.533  -3.386  1.00 35.34           H  
ATOM    893  HZ  PHE A  59     -14.007  37.935  -2.696  1.00 35.08           H  
ATOM    894  N   PRO A  60      -9.092  38.176  -6.328  1.00 28.73           N  
ANISOU  894  N   PRO A  60     3154   3748   4016   -274    561   -221       N  
ATOM    895  CA  PRO A  60      -8.115  38.052  -5.229  1.00 30.59           C  
ANISOU  895  CA  PRO A  60     3402   3944   4277   -299    593   -176       C  
ATOM    896  C   PRO A  60      -7.139  39.210  -5.171  1.00 28.08           C  
ANISOU  896  C   PRO A  60     3074   3624   3969   -292    579    -90       C  
ATOM    897  O   PRO A  60      -6.794  39.684  -4.081  1.00 25.96           O  
ANISOU  897  O   PRO A  60     2806   3318   3741   -314    569    -74       O  
ATOM    898  CB  PRO A  60      -7.401  36.723  -5.536  1.00 29.35           C  
ANISOU  898  CB  PRO A  60     3271   3786   4093   -284    628   -186       C  
ATOM    899  CG  PRO A  60      -7.732  36.406  -6.967  1.00 29.66           C  
ANISOU  899  CG  PRO A  60     3314   3874   4081   -240    610   -224       C  
ATOM    900  CD  PRO A  60      -9.084  36.999  -7.215  1.00 27.60           C  
ANISOU  900  CD  PRO A  60     3028   3626   3834   -251    567   -271       C  
ATOM    901  HA  PRO A  60      -8.583  37.975  -4.383  1.00 36.72           H  
ATOM    902  HB2 PRO A  60      -6.444  36.831  -5.418  1.00 35.23           H  
ATOM    903  HB3 PRO A  60      -7.731  36.029  -4.944  1.00 35.23           H  
ATOM    904  HG2 PRO A  60      -7.069  36.806  -7.552  1.00 35.60           H  
ATOM    905  HG3 PRO A  60      -7.749  35.445  -7.094  1.00 35.60           H  
ATOM    906  HD2 PRO A  60      -9.183  37.263  -8.143  1.00 33.14           H  
ATOM    907  HD3 PRO A  60      -9.786  36.376  -6.971  1.00 33.14           H  
ATOM    908  N   ARG A  61      -6.689  39.680  -6.335  1.00 27.93           N  
ANISOU  908  N   ARG A  61     3047   3647   3916   -262    575    -33       N  
ATOM    909  CA  ARG A  61      -5.740  40.784  -6.394  1.00 27.38           C  
ANISOU  909  CA  ARG A  61     2959   3569   3875   -273    565     68       C  
ATOM    910  C   ARG A  61      -6.208  41.983  -5.581  1.00 25.74           C  
ANISOU  910  C   ARG A  61     2752   3294   3734   -299    509     66       C  
ATOM    911  O   ARG A  61      -5.409  42.619  -4.884  1.00 27.68           O  
ANISOU  911  O   ARG A  61     2987   3494   4037   -330    487    109       O  
ATOM    912  CB  ARG A  61      -5.534  41.185  -7.854  1.00 24.65           C  
ANISOU  912  CB  ARG A  61     2607   3287   3473   -233    575    140       C  
ATOM    913  CG  ARG A  61      -4.455  42.223  -8.101  1.00 25.11           C  
ANISOU  913  CG  ARG A  61     2634   3340   3566   -257    581    273       C  
ATOM    914  CD  ARG A  61      -4.555  42.732  -9.536  1.00 26.56           C  
ANISOU  914  CD  ARG A  61     2822   3590   3681   -210    594    356       C  
ATOM    915  NE  ARG A  61      -5.750  43.545  -9.737  1.00 28.06           N  
ANISOU  915  NE  ARG A  61     3044   3741   3877   -193    532    333       N  
ATOM    916  CZ  ARG A  61      -6.420  43.646 -10.879  1.00 28.77           C  
ANISOU  916  CZ  ARG A  61     3157   3892   3880   -126    522    340       C  
ATOM    917  NH1 ARG A  61      -6.090  42.932 -11.944  1.00 25.62           N  
ANISOU  917  NH1 ARG A  61     2761   3602   3372    -64    569    354       N  
ATOM    918  NH2 ARG A  61      -7.452  44.481 -10.953  1.00 27.70           N  
ANISOU  918  NH2 ARG A  61     3047   3716   3763   -105    457    323       N  
ATOM    919  H   ARG A  61      -6.919  39.374  -7.105  1.00 33.53           H  
ATOM    920  HA  ARG A  61      -4.893  40.492  -6.020  1.00 32.87           H  
ATOM    921  HB2 ARG A  61      -5.292  40.391  -8.357  1.00 29.60           H  
ATOM    922  HB3 ARG A  61      -6.368  41.549  -8.190  1.00 29.60           H  
ATOM    923  HG2 ARG A  61      -4.573  42.971  -7.495  1.00 30.14           H  
ATOM    924  HG3 ARG A  61      -3.580  41.825  -7.970  1.00 30.14           H  
ATOM    925  HD2 ARG A  61      -3.778  43.278  -9.737  1.00 31.89           H  
ATOM    926  HD3 ARG A  61      -4.595  41.976 -10.142  1.00 31.89           H  
ATOM    927  HE  ARG A  61      -6.044  43.993  -9.064  1.00 33.69           H  
ATOM    928 HH11 ARG A  61      -5.427  42.386 -11.907  1.00 30.76           H  
ATOM    929 HH12 ARG A  61      -6.538  43.015 -12.673  1.00 30.76           H  
ATOM    930 HH21 ARG A  61      -7.679  44.947 -10.267  1.00 33.26           H  
ATOM    931 HH22 ARG A  61      -7.894  44.555 -11.688  1.00 33.26           H  
ATOM    932  N   GLU A  62      -7.497  42.316  -5.669  1.00 25.88           N  
ANISOU  932  N   GLU A  62     2780   3307   3747   -279    476      8       N  
ATOM    933  CA  GLU A  62      -8.019  43.536  -5.071  1.00 25.93           C  
ANISOU  933  CA  GLU A  62     2792   3253   3806   -277    415     -2       C  
ATOM    934  C   GLU A  62      -8.611  43.328  -3.684  1.00 25.20           C  
ANISOU  934  C   GLU A  62     2701   3140   3734   -281    411    -90       C  
ATOM    935  O   GLU A  62      -8.983  44.313  -3.037  1.00 26.15           O  
ANISOU  935  O   GLU A  62     2830   3214   3891   -263    357   -115       O  
ATOM    936  CB  GLU A  62      -9.088  44.148  -5.987  1.00 26.06           C  
ANISOU  936  CB  GLU A  62     2814   3289   3800   -230    377    -12       C  
ATOM    937  CG  GLU A  62      -8.569  44.548  -7.357  1.00 28.46           C  
ANISOU  937  CG  GLU A  62     3126   3621   4068   -210    380     91       C  
ATOM    938  CD  GLU A  62      -7.515  45.635  -7.289  1.00 31.38           C  
ANISOU  938  CD  GLU A  62     3500   3920   4501   -244    360    208       C  
ATOM    939  OE1 GLU A  62      -7.604  46.499  -6.389  1.00 29.10           O  
ANISOU  939  OE1 GLU A  62     3223   3542   4291   -261    303    191       O  
ATOM    940  OE2 GLU A  62      -6.592  45.621  -8.131  1.00 30.08           O  
ANISOU  940  OE2 GLU A  62     3324   3793   4311   -254    401    317       O  
ATOM    941  H   GLU A  62      -8.091  41.845  -6.074  1.00 31.07           H  
ATOM    942  HA  GLU A  62      -7.289  44.170  -4.984  1.00 31.13           H  
ATOM    943  HB2 GLU A  62      -9.796  43.498  -6.117  1.00 31.29           H  
ATOM    944  HB3 GLU A  62      -9.443  44.944  -5.561  1.00 31.29           H  
ATOM    945  HG2 GLU A  62      -8.173  43.772  -7.784  1.00 34.17           H  
ATOM    946  HG3 GLU A  62      -9.308  44.879  -7.891  1.00 34.17           H  
ATOM    947  N   SER A  63      -8.698  42.082  -3.204  1.00 26.41           N  
ANISOU  947  N   SER A  63     2850   3323   3860   -297    465   -132       N  
ATOM    948  CA  SER A  63      -9.325  41.802  -1.924  1.00 27.54           C  
ANISOU  948  CA  SER A  63     2993   3464   4005   -298    479   -196       C  
ATOM    949  C   SER A  63      -8.252  41.313  -0.973  1.00 27.70           C  
ANISOU  949  C   SER A  63     3034   3465   4025   -315    500   -173       C  
ATOM    950  O   SER A  63      -7.537  42.140  -0.371  1.00 28.77           O  
ANISOU  950  O   SER A  63     3180   3563   4189   -309    453   -156       O  
ATOM    951  CB  SER A  63     -10.482  40.806  -2.103  1.00 25.78           C  
ANISOU  951  CB  SER A  63     2746   3288   3763   -308    522   -254       C  
ATOM    952  OG  SER A  63     -10.026  39.597  -2.689  1.00 28.72           O  
ANISOU  952  OG  SER A  63     3129   3667   4118   -333    562   -240       O  
ATOM    953  H   SER A  63      -8.399  41.384  -3.608  1.00 31.70           H  
ATOM    954  HA  SER A  63      -9.681  42.635  -1.578  1.00 33.06           H  
ATOM    955  HB2 SER A  63     -10.866  40.610  -1.235  1.00 30.95           H  
ATOM    956  HB3 SER A  63     -11.153  41.202  -2.681  1.00 30.95           H  
ATOM    957  HG  SER A  63      -9.710  39.748  -3.452  1.00 34.48           H  
ATOM    958  N   VAL A  64      -8.068  40.000  -0.804  1.00 26.43           N  
ANISOU  958  N   VAL A  64     2883   3320   3838   -332    559   -173       N  
ATOM    959  CA  VAL A  64      -7.132  39.480   0.188  1.00 26.97           C  
ANISOU  959  CA  VAL A  64     2976   3374   3896   -332    575   -152       C  
ATOM    960  C   VAL A  64      -5.718  39.975  -0.081  1.00 27.21           C  
ANISOU  960  C   VAL A  64     2999   3390   3951   -332    539    -97       C  
ATOM    961  O   VAL A  64      -4.988  40.352   0.844  1.00 27.29           O  
ANISOU  961  O   VAL A  64     3013   3381   3974   -324    503    -92       O  
ATOM    962  CB  VAL A  64      -7.193  37.940   0.206  1.00 27.50           C  
ANISOU  962  CB  VAL A  64     3064   3444   3940   -346    639   -152       C  
ATOM    963  CG1 VAL A  64      -6.081  37.368   1.068  1.00 28.28           C  
ANISOU  963  CG1 VAL A  64     3195   3528   4022   -329    649   -119       C  
ATOM    964  CG2 VAL A  64      -8.555  37.470   0.693  1.00 28.38           C  
ANISOU  964  CG2 VAL A  64     3169   3566   4047   -365    679   -193       C  
ATOM    965  H   VAL A  64      -8.476  39.390  -1.253  1.00 31.72           H  
ATOM    966  HA  VAL A  64      -7.396  39.813   1.060  1.00 32.38           H  
ATOM    967  HB  VAL A  64      -7.065  37.609  -0.697  1.00 33.02           H  
ATOM    968 HG11 VAL A  64      -6.296  36.449   1.292  1.00 33.95           H  
ATOM    969 HG12 VAL A  64      -5.248  37.401   0.573  1.00 33.95           H  
ATOM    970 HG13 VAL A  64      -6.006  37.896   1.878  1.00 33.95           H  
ATOM    971 HG21 VAL A  64      -8.575  36.500   0.690  1.00 34.07           H  
ATOM    972 HG22 VAL A  64      -8.699  37.801   1.594  1.00 34.07           H  
ATOM    973 HG23 VAL A  64      -9.240  37.817   0.100  1.00 34.07           H  
ATOM    974  N   ILE A  65      -5.301  39.971  -1.345  1.00 24.66           N  
ANISOU  974  N   ILE A  65     2654   3084   3631   -338    547    -54       N  
ATOM    975  CA  ILE A  65      -3.914  40.290  -1.663  1.00 24.42           C  
ANISOU  975  CA  ILE A  65     2594   3058   3625   -344    534     16       C  
ATOM    976  C   ILE A  65      -3.627  41.764  -1.416  1.00 25.80           C  
ANISOU  976  C   ILE A  65     2749   3188   3865   -367    464     43       C  
ATOM    977  O   ILE A  65      -2.572  42.122  -0.875  1.00 24.21           O  
ANISOU  977  O   ILE A  65     2522   2968   3709   -384    428     71       O  
ATOM    978  CB  ILE A  65      -3.607  39.867  -3.113  1.00 26.09           C  
ANISOU  978  CB  ILE A  65     2788   3321   3805   -331    576     59       C  
ATOM    979  CG1 ILE A  65      -3.558  38.337  -3.190  1.00 31.80           C  
ANISOU  979  CG1 ILE A  65     3538   4066   4480   -302    627     22       C  
ATOM    980  CG2 ILE A  65      -2.313  40.489  -3.592  1.00 25.96           C  
ANISOU  980  CG2 ILE A  65     2718   3326   3819   -343    572    151       C  
ATOM    981  CD1 ILE A  65      -3.727  37.787  -4.571  1.00 34.12           C  
ANISOU  981  CD1 ILE A  65     3833   4408   4722   -269    656     18       C  
ATOM    982  H   ILE A  65      -5.794  39.790  -2.027  1.00 29.60           H  
ATOM    983  HA  ILE A  65      -3.330  39.787  -1.074  1.00 29.32           H  
ATOM    984  HB  ILE A  65      -4.312  40.187  -3.698  1.00 31.32           H  
ATOM    985 HG12 ILE A  65      -2.698  38.038  -2.856  1.00 38.18           H  
ATOM    986 HG13 ILE A  65      -4.271  37.976  -2.640  1.00 38.18           H  
ATOM    987 HG21 ILE A  65      -2.027  40.039  -4.402  1.00 31.16           H  
ATOM    988 HG22 ILE A  65      -2.463  41.430  -3.772  1.00 31.16           H  
ATOM    989 HG23 ILE A  65      -1.639  40.388  -2.902  1.00 31.16           H  
ATOM    990 HD11 ILE A  65      -3.588  36.827  -4.548  1.00 40.95           H  
ATOM    991 HD12 ILE A  65      -4.624  37.984  -4.883  1.00 40.95           H  
ATOM    992 HD13 ILE A  65      -3.075  38.201  -5.158  1.00 40.95           H  
ATOM    993  N   SER A  66      -4.557  42.644  -1.792  1.00 26.21           N  
ANISOU  993  N   SER A  66     2811   3215   3932   -365    432     30       N  
ATOM    994  CA  SER A  66      -4.352  44.067  -1.546  1.00 25.19           C  
ANISOU  994  CA  SER A  66     2678   3016   3878   -383    352     50       C  
ATOM    995  C   SER A  66      -4.344  44.373  -0.054  1.00 23.78           C  
ANISOU  995  C   SER A  66     2521   2796   3719   -369    294    -24       C  
ATOM    996  O   SER A  66      -3.544  45.192   0.413  1.00 26.56           O  
ANISOU  996  O   SER A  66     2860   3088   4142   -392    221    -12       O  
ATOM    997  CB  SER A  66      -5.432  44.889  -2.249  1.00 25.65           C  
ANISOU  997  CB  SER A  66     2753   3052   3940   -363    325     46       C  
ATOM    998  OG  SER A  66      -5.181  44.964  -3.641  1.00 29.27           O  
ANISOU  998  OG  SER A  66     3195   3542   4385   -371    356    136       O  
ATOM    999  H   SER A  66      -5.297  42.446  -2.182  1.00 31.46           H  
ATOM   1000  HA  SER A  66      -3.493  44.324  -1.915  1.00 30.25           H  
ATOM   1001  HB2 SER A  66      -6.294  44.466  -2.106  1.00 30.79           H  
ATOM   1002  HB3 SER A  66      -5.437  45.785  -1.879  1.00 30.79           H  
ATOM   1003  HG  SER A  66      -5.154  44.192  -3.970  1.00 35.14           H  
ATOM   1004  N   LEU A  67      -5.231  43.731   0.708  1.00 25.52           N  
ANISOU 1004  N   LEU A  67     2771   3050   3878   -330    325   -101       N  
ATOM   1005  CA  LEU A  67      -5.260  43.957   2.149  1.00 25.18           C  
ANISOU 1005  CA  LEU A  67     2754   2991   3822   -294    280   -171       C  
ATOM   1006  C   LEU A  67      -4.020  43.372   2.814  1.00 25.18           C  
ANISOU 1006  C   LEU A  67     2749   3002   3817   -302    276   -152       C  
ATOM   1007  O   LEU A  67      -3.431  43.998   3.702  1.00 25.74           O  
ANISOU 1007  O   LEU A  67     2826   3038   3916   -288    193   -187       O  
ATOM   1008  CB  LEU A  67      -6.533  43.356   2.743  1.00 26.84           C  
ANISOU 1008  CB  LEU A  67     2986   3254   3957   -251    337   -234       C  
ATOM   1009  CG  LEU A  67      -6.822  43.601   4.224  1.00 27.36           C  
ANISOU 1009  CG  LEU A  67     3084   3334   3977   -190    308   -309       C  
ATOM   1010  CD1 LEU A  67      -6.983  45.084   4.522  1.00 28.48           C  
ANISOU 1010  CD1 LEU A  67     3240   3414   4166   -151    199   -369       C  
ATOM   1011  CD2 LEU A  67      -8.075  42.835   4.636  1.00 28.33           C  
ANISOU 1011  CD2 LEU A  67     3206   3531   4026   -162    397   -338       C  
ATOM   1012  H   LEU A  67      -5.815  43.169   0.420  1.00 30.64           H  
ATOM   1013  HA  LEU A  67      -5.272  44.910   2.325  1.00 30.23           H  
ATOM   1014  HB2 LEU A  67      -7.286  43.716   2.249  1.00 32.22           H  
ATOM   1015  HB3 LEU A  67      -6.487  42.394   2.624  1.00 32.22           H  
ATOM   1016  HG  LEU A  67      -6.070  43.283   4.747  1.00 32.84           H  
ATOM   1017 HD11 LEU A  67      -7.203  45.195   5.460  1.00 34.19           H  
ATOM   1018 HD12 LEU A  67      -6.150  45.539   4.321  1.00 34.19           H  
ATOM   1019 HD13 LEU A  67      -7.697  45.442   3.970  1.00 34.19           H  
ATOM   1020 HD21 LEU A  67      -8.242  42.989   5.579  1.00 34.01           H  
ATOM   1021 HD22 LEU A  67      -8.826  43.153   4.110  1.00 34.01           H  
ATOM   1022 HD23 LEU A  67      -7.934  41.889   4.474  1.00 34.01           H  
ATOM   1023  N   ALA A  68      -3.602  42.177   2.390  1.00 24.33           N  
ANISOU 1023  N   ALA A  68     2629   2940   3674   -314    351   -106       N  
ATOM   1024  CA  ALA A  68      -2.368  41.603   2.915  1.00 25.27           C  
ANISOU 1024  CA  ALA A  68     2737   3076   3790   -308    343    -84       C  
ATOM   1025  C   ALA A  68      -1.183  42.522   2.651  1.00 25.80           C  
ANISOU 1025  C   ALA A  68     2745   3110   3948   -349    269    -42       C  
ATOM   1026  O   ALA A  68      -0.316  42.697   3.516  1.00 27.17           O  
ANISOU 1026  O   ALA A  68     2904   3275   4145   -339    202    -62       O  
ATOM   1027  CB  ALA A  68      -2.131  40.223   2.303  1.00 23.21           C  
ANISOU 1027  CB  ALA A  68     2476   2858   3486   -305    431    -43       C  
ATOM   1028  H   ALA A  68      -4.008  41.689   1.810  1.00 29.21           H  
ATOM   1029  HA  ALA A  68      -2.454  41.492   3.875  1.00 30.34           H  
ATOM   1030  HB1 ALA A  68      -1.306  39.857   2.657  1.00 27.87           H  
ATOM   1031  HB2 ALA A  68      -2.875  39.644   2.532  1.00 27.87           H  
ATOM   1032  HB3 ALA A  68      -2.067  40.312   1.339  1.00 27.87           H  
ATOM   1033  N   LYS A  69      -1.138  43.134   1.463  1.00 24.34           N  
ANISOU 1033  N   LYS A  69     2522   2907   3818   -394    276     20       N  
ATOM   1034  CA  LYS A  69      -0.051  44.051   1.137  1.00 26.08           C  
ANISOU 1034  CA  LYS A  69     2675   3091   4142   -452    216     84       C  
ATOM   1035  C   LYS A  69      -0.115  45.317   1.982  1.00 27.81           C  
ANISOU 1035  C   LYS A  69     2910   3216   4439   -465     93     27       C  
ATOM   1036  O   LYS A  69       0.919  45.813   2.446  1.00 24.44           O  
ANISOU 1036  O   LYS A  69     2434   2754   4096   -501     12     32       O  
ATOM   1037  CB  LYS A  69      -0.095  44.412  -0.349  1.00 28.45           C  
ANISOU 1037  CB  LYS A  69     2942   3401   4467   -490    266    182       C  
ATOM   1038  CG  LYS A  69       1.037  45.323  -0.788  1.00 29.40           C  
ANISOU 1038  CG  LYS A  69     2980   3489   4702   -565    226    280       C  
ATOM   1039  CD  LYS A  69       1.118  45.444  -2.303  1.00 34.02           C  
ANISOU 1039  CD  LYS A  69     3529   4119   5278   -587    304    401       C  
ATOM   1040  CE  LYS A  69       2.343  46.252  -2.716  1.00 36.53           C  
ANISOU 1040  CE  LYS A  69     3746   4420   5714   -672    285    525       C  
ATOM   1041  NZ  LYS A  69       2.596  46.190  -4.178  1.00 39.05           N  
ANISOU 1041  NZ  LYS A  69     4020   4820   5996   -678    386    661       N  
ATOM   1042  H   LYS A  69      -1.719  43.035   0.837  1.00 29.22           H  
ATOM   1043  HA  LYS A  69       0.790  43.605   1.320  1.00 31.30           H  
ATOM   1044  HB2 LYS A  69      -0.039  43.596  -0.870  1.00 34.16           H  
ATOM   1045  HB3 LYS A  69      -0.932  44.867  -0.535  1.00 34.16           H  
ATOM   1046  HG2 LYS A  69       0.895  46.210  -0.421  1.00 35.30           H  
ATOM   1047  HG3 LYS A  69       1.879  44.963  -0.467  1.00 35.30           H  
ATOM   1048  HD2 LYS A  69       1.187  44.559  -2.695  1.00 40.84           H  
ATOM   1049  HD3 LYS A  69       0.326  45.894  -2.635  1.00 40.84           H  
ATOM   1050  HE2 LYS A  69       2.207  47.181  -2.473  1.00 43.85           H  
ATOM   1051  HE3 LYS A  69       3.124  45.901  -2.260  1.00 43.85           H  
ATOM   1052  HZ1 LYS A  69       3.317  46.669  -4.383  1.00 46.87           H  
ATOM   1053  HZ2 LYS A  69       2.729  45.346  -4.429  1.00 46.87           H  
ATOM   1054  HZ3 LYS A  69       1.897  46.516  -4.622  1.00 46.87           H  
ATOM   1055  N   ALA A  70      -1.316  45.870   2.168  1.00 25.53           N  
ANISOU 1055  N   ALA A  70     2684   2885   4132   -432     69    -34       N  
ATOM   1056  CA  ALA A  70      -1.457  47.067   2.987  1.00 27.28           C  
ANISOU 1056  CA  ALA A  70     2936   3011   4420   -422    -57   -109       C  
ATOM   1057  C   ALA A  70      -1.036  46.806   4.427  1.00 28.40           C  
ANISOU 1057  C   ALA A  70     3097   3170   4525   -372   -120   -203       C  
ATOM   1058  O   ALA A  70      -0.474  47.692   5.078  1.00 27.29           O  
ANISOU 1058  O   ALA A  70     2952   2953   4466   -382   -247   -254       O  
ATOM   1059  CB  ALA A  70      -2.901  47.568   2.939  1.00 27.07           C  
ANISOU 1059  CB  ALA A  70     2970   2958   4356   -368    -61   -168       C  
ATOM   1060  H   ALA A  70      -2.052  45.574   1.835  1.00 30.65           H  
ATOM   1061  HA  ALA A  70      -0.886  47.763   2.627  1.00 32.75           H  
ATOM   1062  HB1 ALA A  70      -2.977  48.367   3.484  1.00 32.49           H  
ATOM   1063  HB2 ALA A  70      -3.135  47.771   2.020  1.00 32.49           H  
ATOM   1064  HB3 ALA A  70      -3.487  46.876   3.284  1.00 32.49           H  
ATOM   1065  N   LEU A  71      -1.292  45.599   4.934  1.00 24.85           N  
ANISOU 1065  N   LEU A  71     2673   2814   3955   -317    -39   -226       N  
ATOM   1066  CA  LEU A  71      -0.989  45.230   6.310  1.00 29.37           C  
ANISOU 1066  CA  LEU A  71     3277   3422   4459   -249    -83   -303       C  
ATOM   1067  C   LEU A  71       0.286  44.400   6.427  1.00 30.15           C  
ANISOU 1067  C   LEU A  71     3328   3569   4559   -263    -73   -255       C  
ATOM   1068  O   LEU A  71       0.483  43.717   7.439  1.00 29.97           O  
ANISOU 1068  O   LEU A  71     3341   3600   4448   -194    -77   -295       O  
ATOM   1069  CB  LEU A  71      -2.169  44.467   6.911  1.00 27.23           C  
ANISOU 1069  CB  LEU A  71     3073   3222   4052   -171      3   -346       C  
ATOM   1070  CG  LEU A  71      -3.510  45.202   6.869  1.00 29.36           C  
ANISOU 1070  CG  LEU A  71     3376   3472   4309   -138      1   -403       C  
ATOM   1071  CD1 LEU A  71      -4.613  44.340   7.468  1.00 31.30           C  
ANISOU 1071  CD1 LEU A  71     3659   3807   4425    -73    104   -427       C  
ATOM   1072  CD2 LEU A  71      -3.412  46.537   7.588  1.00 33.36           C  
ANISOU 1072  CD2 LEU A  71     3908   3903   4864    -96   -145   -500       C  
ATOM   1073  H   LEU A  71      -1.652  44.961   4.484  1.00 29.83           H  
ATOM   1074  HA  LEU A  71      -0.856  46.043   6.823  1.00 35.26           H  
ATOM   1075  HB2 LEU A  71      -2.277  43.636   6.422  1.00 32.69           H  
ATOM   1076  HB3 LEU A  71      -1.970  44.280   7.842  1.00 32.69           H  
ATOM   1077  HG  LEU A  71      -3.743  45.381   5.944  1.00 35.25           H  
ATOM   1078 HD11 LEU A  71      -5.456  44.816   7.405  1.00 37.57           H  
ATOM   1079 HD12 LEU A  71      -4.666  43.507   6.974  1.00 37.57           H  
ATOM   1080 HD13 LEU A  71      -4.403  44.160   8.398  1.00 37.57           H  
ATOM   1081 HD21 LEU A  71      -4.305  46.898   7.706  1.00 40.04           H  
ATOM   1082 HD22 LEU A  71      -2.993  46.401   8.451  1.00 40.04           H  
ATOM   1083 HD23 LEU A  71      -2.878  47.145   7.053  1.00 40.04           H  
ATOM   1084  N   LYS A  72       1.154  44.454   5.419  1.00 28.07           N  
ANISOU 1084  N   LYS A  72     2984   3297   4386   -341    -59   -165       N  
ATOM   1085  CA  LYS A  72       2.392  43.684   5.433  1.00 30.39           C  
ANISOU 1085  CA  LYS A  72     3214   3649   4685   -345    -46   -119       C  
ATOM   1086  C   LYS A  72       3.173  43.930   6.717  1.00 28.88           C  
ANISOU 1086  C   LYS A  72     3016   3455   4504   -306   -172   -197       C  
ATOM   1087  O   LYS A  72       3.389  45.076   7.118  1.00 29.26           O  
ANISOU 1087  O   LYS A  72     3048   3428   4642   -334   -300   -252       O  
ATOM   1088  CB  LYS A  72       3.237  44.060   4.215  1.00 32.93           C  
ANISOU 1088  CB  LYS A  72     3430   3965   5119   -435    -28    -15       C  
ATOM   1089  CG  LYS A  72       4.479  43.211   4.009  1.00 38.17           C  
ANISOU 1089  CG  LYS A  72     4007   4711   5784   -430      7     42       C  
ATOM   1090  CD  LYS A  72       4.941  43.306   2.562  1.00 46.24           C  
ANISOU 1090  CD  LYS A  72     4940   5765   6864   -495     87    161       C  
ATOM   1091  CE  LYS A  72       6.393  42.905   2.393  1.00 54.46           C  
ANISOU 1091  CE  LYS A  72     5856   6886   7951   -504     92    218       C  
ATOM   1092  NZ  LYS A  72       6.818  43.021   0.967  1.00 53.13           N  
ANISOU 1092  NZ  LYS A  72     5595   6771   7819   -555    186    343       N  
ATOM   1093  H   LYS A  72       1.049  44.933   4.713  1.00 33.70           H  
ATOM   1094  HA  LYS A  72       2.185  42.737   5.388  1.00 36.49           H  
ATOM   1095  HB2 LYS A  72       2.688  43.971   3.421  1.00 39.54           H  
ATOM   1096  HB3 LYS A  72       3.528  44.981   4.316  1.00 39.54           H  
ATOM   1097  HG2 LYS A  72       5.192  43.529   4.585  1.00 45.82           H  
ATOM   1098  HG3 LYS A  72       4.278  42.284   4.212  1.00 45.82           H  
ATOM   1099  HD2 LYS A  72       4.399  42.714   2.016  1.00 55.50           H  
ATOM   1100  HD3 LYS A  72       4.843  44.221   2.257  1.00 55.50           H  
ATOM   1101  HE2 LYS A  72       6.953  43.488   2.929  1.00 65.37           H  
ATOM   1102  HE3 LYS A  72       6.509  41.983   2.674  1.00 65.37           H  
ATOM   1103  HZ1 LYS A  72       7.676  42.798   0.886  1.00 63.77           H  
ATOM   1104  HZ2 LYS A  72       6.329  42.478   0.458  1.00 63.77           H  
ATOM   1105  HZ3 LYS A  72       6.709  43.857   0.684  1.00 63.77           H  
ATOM   1106  N   GLY A  73       3.591  42.842   7.363  1.00 30.71           N  
ANISOU 1106  N   GLY A  73     3265   3760   4642   -233   -146   -204       N  
ATOM   1107  CA  GLY A  73       4.336  42.924   8.600  1.00 32.96           C  
ANISOU 1107  CA  GLY A  73     3550   4064   4909   -173   -267   -279       C  
ATOM   1108  C   GLY A  73       3.515  43.243   9.828  1.00 33.12           C  
ANISOU 1108  C   GLY A  73     3677   4077   4831    -85   -326   -387       C  
ATOM   1109  O   GLY A  73       4.055  43.202  10.941  1.00 37.26           O  
ANISOU 1109  O   GLY A  73     4220   4633   5305     -9   -425   -458       O  
ATOM   1110  H   GLY A  73       3.449  42.037   7.095  1.00 36.86           H  
ATOM   1111  HA2 GLY A  73       4.776  42.074   8.754  1.00 39.57           H  
ATOM   1112  HA3 GLY A  73       5.010  43.616   8.509  1.00 39.57           H  
ATOM   1113  N   GLU A  74       2.233  43.565   9.668  1.00 31.99           N  
ANISOU 1113  N   GLU A  74     3600   3906   4651    -81   -271   -406       N  
ATOM   1114  CA  GLU A  74       1.330  43.833  10.779  1.00 33.28           C  
ANISOU 1114  CA  GLU A  74     3857   4085   4702     17   -302   -504       C  
ATOM   1115  C   GLU A  74       0.344  42.698  11.000  1.00 33.34           C  
ANISOU 1115  C   GLU A  74     3937   4169   4563     75   -152   -463       C  
ATOM   1116  O   GLU A  74       0.190  42.216  12.126  1.00 33.94           O  
ANISOU 1116  O   GLU A  74     4079   4311   4506    177   -149   -495       O  
ATOM   1117  CB  GLU A  74       0.563  45.140  10.529  1.00 35.16           C  
ANISOU 1117  CB  GLU A  74     4108   4239   5013     -8   -362   -566       C  
ATOM   1118  CG  GLU A  74       1.448  46.364  10.350  1.00 38.34           C  
ANISOU 1118  CG  GLU A  74     4449   4535   5583    -78   -522   -604       C  
ATOM   1119  CD  GLU A  74       0.670  47.597   9.916  1.00 47.55           C  
ANISOU 1119  CD  GLU A  74     5636   5594   6835   -108   -573   -642       C  
ATOM   1120  OE1 GLU A  74      -0.578  47.576   9.984  1.00 50.81           O  
ANISOU 1120  OE1 GLU A  74     6114   6033   7159    -46   -503   -671       O  
ATOM   1121  OE2 GLU A  74       1.309  48.587   9.502  1.00 54.24           O  
ANISOU 1121  OE2 GLU A  74     6432   6329   7847   -193   -683   -638       O  
ATOM   1122  H   GLU A  74       1.854  43.636   8.899  1.00 38.41           H  
ATOM   1123  HA  GLU A  74       1.852  43.946  11.589  1.00 39.94           H  
ATOM   1124  HB2 GLU A  74       0.035  45.040   9.721  1.00 42.21           H  
ATOM   1125  HB3 GLU A  74      -0.019  45.307  11.287  1.00 42.21           H  
ATOM   1126  HG2 GLU A  74       1.882  46.565  11.194  1.00 46.02           H  
ATOM   1127  HG3 GLU A  74       2.114  46.175   9.671  1.00 46.02           H  
ATOM   1128  N   LYS A  75      -0.337  42.266   9.942  1.00 28.44           N  
ANISOU 1128  N   LYS A  75     3301   3540   3964     12    -29   -388       N  
ATOM   1129  CA  LYS A  75      -1.253  41.138   9.987  1.00 28.90           C  
ANISOU 1129  CA  LYS A  75     3409   3651   3919     37    113   -339       C  
ATOM   1130  C   LYS A  75      -0.843  40.135   8.920  1.00 32.22           C  
ANISOU 1130  C   LYS A  75     3795   4066   4380    -25    199   -244       C  
ATOM   1131  O   LYS A  75      -0.247  40.499   7.902  1.00 33.03           O  
ANISOU 1131  O   LYS A  75     3830   4135   4585    -92    177   -214       O  
ATOM   1132  CB  LYS A  75      -2.701  41.580   9.756  1.00 30.57           C  
ANISOU 1132  CB  LYS A  75     3637   3861   4115     32    168   -367       C  
ATOM   1133  CG  LYS A  75      -3.166  42.682  10.687  1.00 31.46           C  
ANISOU 1133  CG  LYS A  75     3783   3979   4191    108     79   -475       C  
ATOM   1134  CD  LYS A  75      -3.387  42.162  12.098  1.00 31.96           C  
ANISOU 1134  CD  LYS A  75     3913   4131   4097    222    101   -504       C  
ATOM   1135  CE  LYS A  75      -3.801  43.280  13.041  1.00 36.31           C  
ANISOU 1135  CE  LYS A  75     4502   4699   4594    323      3   -630       C  
ATOM   1136  NZ  LYS A  75      -4.022  42.773  14.421  1.00 39.97           N  
ANISOU 1136  NZ  LYS A  75     5034   5274   4878    452     34   -652       N  
ATOM   1137  H   LYS A  75      -0.281  42.623   9.162  1.00 34.14           H  
ATOM   1138  HA  LYS A  75      -1.208  40.708  10.855  1.00 34.69           H  
ATOM   1139  HB2 LYS A  75      -2.785  41.907   8.847  1.00 36.69           H  
ATOM   1140  HB3 LYS A  75      -3.284  40.816   9.889  1.00 36.69           H  
ATOM   1141  HG2 LYS A  75      -2.492  43.380  10.721  1.00 37.77           H  
ATOM   1142  HG3 LYS A  75      -4.004  43.046  10.361  1.00 37.77           H  
ATOM   1143  HD2 LYS A  75      -4.091  41.495  12.088  1.00 38.36           H  
ATOM   1144  HD3 LYS A  75      -2.564  41.771  12.430  1.00 38.36           H  
ATOM   1145  HE2 LYS A  75      -3.101  43.951  13.071  1.00 43.58           H  
ATOM   1146  HE3 LYS A  75      -4.627  43.678  12.725  1.00 43.58           H  
ATOM   1147  HZ1 LYS A  75      -4.260  43.442  14.957  1.00 47.98           H  
ATOM   1148  HZ2 LYS A  75      -4.668  42.160  14.420  1.00 47.98           H  
ATOM   1149  HZ3 LYS A  75      -3.275  42.403  14.733  1.00 47.98           H  
ATOM   1150  N   GLY A  76      -1.170  38.874   9.157  1.00 28.40           N  
ANISOU 1150  N   GLY A  76     3360   3615   3816      3    298   -195       N  
ATOM   1151  CA  GLY A  76      -0.841  37.799   8.232  1.00 29.61           C  
ANISOU 1151  CA  GLY A  76     3498   3756   3996    -34    373   -122       C  
ATOM   1152  C   GLY A  76      -2.097  37.156   7.679  1.00 29.37           C  
ANISOU 1152  C   GLY A  76     3493   3715   3952    -74    484    -96       C  
ATOM   1153  O   GLY A  76      -3.099  37.029   8.384  1.00 30.88           O  
ANISOU 1153  O   GLY A  76     3725   3927   4080    -54    530   -105       O  
ATOM   1154  H   GLY A  76      -1.590  38.610   9.859  1.00 34.10           H  
ATOM   1155  HA2 GLY A  76      -0.320  38.151   7.494  1.00 35.54           H  
ATOM   1156  HA3 GLY A  76      -0.320  37.121   8.691  1.00 35.54           H  
ATOM   1157  N   PHE A  77      -2.035  36.756   6.413  1.00 28.64           N  
ANISOU 1157  N   PHE A  77     3367   3597   3918   -126    523    -65       N  
ATOM   1158  CA  PHE A  77      -3.136  36.077   5.748  1.00 27.89           C  
ANISOU 1158  CA  PHE A  77     3286   3485   3826   -169    609    -52       C  
ATOM   1159  C   PHE A  77      -2.623  34.802   5.097  1.00 27.93           C  
ANISOU 1159  C   PHE A  77     3310   3462   3840   -169    652    -11       C  
ATOM   1160  O   PHE A  77      -1.480  34.740   4.638  1.00 31.08           O  
ANISOU 1160  O   PHE A  77     3679   3868   4260   -147    620      3       O  
ATOM   1161  CB  PHE A  77      -3.787  36.975   4.688  1.00 31.18           C  
ANISOU 1161  CB  PHE A  77     3650   3897   4299   -220    598    -80       C  
ATOM   1162  CG  PHE A  77      -4.392  38.229   5.246  1.00 29.13           C  
ANISOU 1162  CG  PHE A  77     3379   3650   4038   -210    551   -129       C  
ATOM   1163  CD1 PHE A  77      -3.603  39.332   5.523  1.00 26.76           C  
ANISOU 1163  CD1 PHE A  77     3059   3339   3770   -195    456   -152       C  
ATOM   1164  CD2 PHE A  77      -5.751  38.304   5.497  1.00 29.43           C  
ANISOU 1164  CD2 PHE A  77     3423   3708   4051   -212    594   -158       C  
ATOM   1165  CE1 PHE A  77      -4.158  40.488   6.041  1.00 28.83           C  
ANISOU 1165  CE1 PHE A  77     3324   3596   4036   -173    398   -212       C  
ATOM   1166  CE2 PHE A  77      -6.311  39.456   6.014  1.00 28.58           C  
ANISOU 1166  CE2 PHE A  77     3308   3617   3936   -180    547   -215       C  
ATOM   1167  CZ  PHE A  77      -5.513  40.549   6.286  1.00 29.14           C  
ANISOU 1167  CZ  PHE A  77     3376   3661   4034   -155    445   -246       C  
ATOM   1168  H   PHE A  77      -1.348  36.871   5.908  1.00 34.38           H  
ATOM   1169  HA  PHE A  77      -3.814  35.836   6.399  1.00 33.48           H  
ATOM   1170  HB2 PHE A  77      -3.111  37.234   4.042  1.00 37.43           H  
ATOM   1171  HB3 PHE A  77      -4.493  36.476   4.247  1.00 37.43           H  
ATOM   1172  HD1 PHE A  77      -2.688  39.295   5.359  1.00 32.13           H  
ATOM   1173  HD2 PHE A  77      -6.294  37.571   5.316  1.00 35.33           H  
ATOM   1174  HE1 PHE A  77      -3.617  41.222   6.225  1.00 34.61           H  
ATOM   1175  HE2 PHE A  77      -7.225  39.496   6.179  1.00 34.32           H  
ATOM   1176  HZ  PHE A  77      -5.889  41.326   6.633  1.00 34.98           H  
ATOM   1177  N   TYR A  78      -3.472  33.778   5.072  1.00 28.78           N  
ANISOU 1177  N   TYR A  78     3461   3538   3937   -190    722      6       N  
ATOM   1178  CA  TYR A  78      -3.167  32.577   4.309  1.00 28.23           C  
ANISOU 1178  CA  TYR A  78     3417   3419   3888   -190    752     25       C  
ATOM   1179  C   TYR A  78      -4.466  31.935   3.850  1.00 27.18           C  
ANISOU 1179  C   TYR A  78     3298   3244   3786   -254    808     14       C  
ATOM   1180  O   TYR A  78      -5.529  32.139   4.441  1.00 29.59           O  
ANISOU 1180  O   TYR A  78     3599   3561   4084   -291    842     16       O  
ATOM   1181  CB  TYR A  78      -2.312  31.582   5.112  1.00 27.22           C  
ANISOU 1181  CB  TYR A  78     3356   3265   3723   -125    755     71       C  
ATOM   1182  CG  TYR A  78      -2.990  30.879   6.272  1.00 28.96           C  
ANISOU 1182  CG  TYR A  78     3650   3455   3898   -123    806    119       C  
ATOM   1183  CD1 TYR A  78      -2.930  31.401   7.559  1.00 28.16           C  
ANISOU 1183  CD1 TYR A  78     3567   3406   3724    -78    792    135       C  
ATOM   1184  CD2 TYR A  78      -3.650  29.671   6.088  1.00 29.53           C  
ANISOU 1184  CD2 TYR A  78     3775   3444   3999   -162    865    152       C  
ATOM   1185  CE1 TYR A  78      -3.530  30.749   8.626  1.00 31.99           C  
ANISOU 1185  CE1 TYR A  78     4121   3883   4150    -66    854    198       C  
ATOM   1186  CE2 TYR A  78      -4.255  29.013   7.149  1.00 29.55           C  
ANISOU 1186  CE2 TYR A  78     3843   3419   3968   -169    925    223       C  
ATOM   1187  CZ  TYR A  78      -4.190  29.555   8.415  1.00 31.93           C  
ANISOU 1187  CZ  TYR A  78     4160   3793   4180   -117    927    253       C  
ATOM   1188  OH  TYR A  78      -4.788  28.904   9.471  1.00 35.45           O  
ANISOU 1188  OH  TYR A  78     4669   4228   4573   -116   1000    340       O  
ATOM   1189  H   TYR A  78      -4.225  33.757   5.487  1.00 34.55           H  
ATOM   1190  HA  TYR A  78      -2.662  32.824   3.519  1.00 33.89           H  
ATOM   1191  HB2 TYR A  78      -2.004  30.892   4.503  1.00 32.68           H  
ATOM   1192  HB3 TYR A  78      -1.554  32.064   5.477  1.00 32.68           H  
ATOM   1193  HD1 TYR A  78      -2.479  32.201   7.707  1.00 33.80           H  
ATOM   1194  HD2 TYR A  78      -3.688  29.296   5.238  1.00 35.45           H  
ATOM   1195  HE1 TYR A  78      -3.489  31.115   9.480  1.00 38.40           H  
ATOM   1196  HE2 TYR A  78      -4.702  28.210   7.007  1.00 35.48           H  
ATOM   1197  HH  TYR A  78      -5.085  28.160   9.219  1.00 42.56           H  
ATOM   1198  N   LEU A  79      -4.363  31.167   2.769  1.00 27.69           N  
ANISOU 1198  N   LEU A  79     3371   3265   3886   -262    812     -4       N  
ATOM   1199  CA  LEU A  79      -5.498  30.443   2.223  1.00 30.40           C  
ANISOU 1199  CA  LEU A  79     3723   3553   4275   -326    844    -29       C  
ATOM   1200  C   LEU A  79      -5.566  29.041   2.813  1.00 30.89           C  
ANISOU 1200  C   LEU A  79     3866   3520   4353   -332    880     15       C  
ATOM   1201  O   LEU A  79      -4.541  28.417   3.106  1.00 30.25           O  
ANISOU 1201  O   LEU A  79     3840   3405   4248   -265    869     47       O  
ATOM   1202  CB  LEU A  79      -5.400  30.341   0.701  1.00 28.42           C  
ANISOU 1202  CB  LEU A  79     3448   3303   4048   -320    814    -88       C  
ATOM   1203  CG  LEU A  79      -5.226  31.634  -0.090  1.00 28.42           C  
ANISOU 1203  CG  LEU A  79     3377   3387   4032   -309    781   -111       C  
ATOM   1204  CD1 LEU A  79      -5.344  31.337  -1.578  1.00 27.31           C  
ANISOU 1204  CD1 LEU A  79     3226   3253   3896   -296    762   -164       C  
ATOM   1205  CD2 LEU A  79      -6.239  32.682   0.340  1.00 31.55           C  
ANISOU 1205  CD2 LEU A  79     3729   3821   4436   -355    781   -119       C  
ATOM   1206  H   LEU A  79      -3.634  31.050   2.329  1.00 33.25           H  
ATOM   1207  HA  LEU A  79      -6.313  30.918   2.447  1.00 36.49           H  
ATOM   1208  HB2 LEU A  79      -4.637  29.780   0.491  1.00 34.12           H  
ATOM   1209  HB3 LEU A  79      -6.216  29.925   0.380  1.00 34.12           H  
ATOM   1210  HG  LEU A  79      -4.346  32.004   0.085  1.00 34.11           H  
ATOM   1211 HD11 LEU A  79      -5.214  32.160  -2.075  1.00 32.78           H  
ATOM   1212 HD12 LEU A  79      -4.665  30.691  -1.826  1.00 32.78           H  
ATOM   1213 HD13 LEU A  79      -6.226  30.977  -1.759  1.00 32.78           H  
ATOM   1214 HD21 LEU A  79      -6.183  33.441  -0.262  1.00 37.87           H  
ATOM   1215 HD22 LEU A  79      -7.128  32.295   0.304  1.00 37.87           H  
ATOM   1216 HD23 LEU A  79      -6.037  32.963   1.246  1.00 37.87           H  
ATOM   1217  N   SER A  80      -6.788  28.539   2.962  1.00 32.25           N  
ANISOU 1217  N   SER A  80     4037   3644   4572   -414    922     22       N  
ATOM   1218  CA  SER A  80      -7.014  27.190   3.455  1.00 33.27           C  
ANISOU 1218  CA  SER A  80     4242   3660   4741   -444    959     78       C  
ATOM   1219  C   SER A  80      -8.119  26.538   2.637  1.00 32.96           C  
ANISOU 1219  C   SER A  80     4180   3545   4801   -541    960     30       C  
ATOM   1220  O   SER A  80      -8.937  27.215   2.011  1.00 31.58           O  
ANISOU 1220  O   SER A  80     3921   3429   4648   -587    948    -32       O  
ATOM   1221  CB  SER A  80      -7.391  27.192   4.943  1.00 33.44           C  
ANISOU 1221  CB  SER A  80     4285   3702   4717   -457   1027    175       C  
ATOM   1222  OG  SER A  80      -8.658  27.794   5.143  1.00 33.55           O  
ANISOU 1222  OG  SER A  80     4220   3780   4747   -531   1071    168       O  
ATOM   1223  H   SER A  80      -7.511  28.969   2.780  1.00 38.71           H  
ATOM   1224  HA  SER A  80      -6.205  26.666   3.345  1.00 39.94           H  
ATOM   1225  HB2 SER A  80      -7.422  26.276   5.261  1.00 40.14           H  
ATOM   1226  HB3 SER A  80      -6.722  27.692   5.437  1.00 40.14           H  
ATOM   1227  HG  SER A  80      -9.261  27.311   4.814  1.00 40.27           H  
ATOM   1228  N   ASN A  81      -8.126  25.205   2.646  1.00 32.57           N  
ANISOU 1228  N   ASN A  81     4206   3355   4815   -567    964     56       N  
ATOM   1229  CA  ASN A  81      -9.200  24.422   2.035  1.00 37.44           C  
ANISOU 1229  CA  ASN A  81     4806   3870   5550   -674    956     15       C  
ATOM   1230  C   ASN A  81      -9.436  24.821   0.580  1.00 36.21           C  
ANISOU 1230  C   ASN A  81     4590   3753   5414   -669    882   -120       C  
ATOM   1231  O   ASN A  81     -10.573  24.879   0.106  1.00 36.69           O  
ANISOU 1231  O   ASN A  81     4578   3816   5545   -758    871   -173       O  
ATOM   1232  CB  ASN A  81     -10.493  24.559   2.842  1.00 37.79           C  
ANISOU 1232  CB  ASN A  81     4781   3939   5637   -790   1033     82       C  
ATOM   1233  CG  ASN A  81     -10.313  24.179   4.296  1.00 40.52           C  
ANISOU 1233  CG  ASN A  81     5190   4267   5941   -786   1117    229       C  
ATOM   1234  OD1 ASN A  81     -10.330  25.034   5.182  1.00 42.17           O  
ANISOU 1234  OD1 ASN A  81     5366   4600   6055   -749   1167    279       O  
ATOM   1235  ND2 ASN A  81     -10.139  22.893   4.550  1.00 37.28           N  
ANISOU 1235  ND2 ASN A  81     4875   3695   5595   -812   1126    296       N  
ATOM   1236  H   ASN A  81      -7.510  24.724   3.004  1.00 39.10           H  
ATOM   1237  HA  ASN A  81      -8.927  23.491   2.036  1.00 44.94           H  
ATOM   1238  HB2 ASN A  81     -10.792  25.481   2.807  1.00 45.36           H  
ATOM   1239  HB3 ASN A  81     -11.168  23.976   2.461  1.00 45.36           H  
ATOM   1240 HD21 ASN A  81     -10.032  22.625   5.360  1.00 44.75           H  
ATOM   1241 HD22 ASN A  81     -10.133  22.324   3.905  1.00 44.75           H  
ATOM   1242  N   VAL A  82      -8.354  25.091  -0.143  1.00 35.70           N  
ANISOU 1242  N   VAL A  82     4552   3732   5282   -558    833   -173       N  
ATOM   1243  CA  VAL A  82      -8.462  25.460  -1.554  1.00 36.63           C  
ANISOU 1243  CA  VAL A  82     4626   3901   5390   -528    769   -288       C  
ATOM   1244  C   VAL A  82      -8.790  24.203  -2.351  1.00 37.17           C  
ANISOU 1244  C   VAL A  82     4747   3832   5544   -550    710   -373       C  
ATOM   1245  O   VAL A  82      -8.016  23.235  -2.322  1.00 37.73           O  
ANISOU 1245  O   VAL A  82     4913   3798   5623   -490    692   -371       O  
ATOM   1246  CB  VAL A  82      -7.175  26.122  -2.068  1.00 34.32           C  
ANISOU 1246  CB  VAL A  82     4335   3709   4995   -403    749   -299       C  
ATOM   1247  CG1 VAL A  82      -7.368  26.569  -3.509  1.00 33.08           C  
ANISOU 1247  CG1 VAL A  82     4134   3624   4810   -369    696   -398       C  
ATOM   1248  CG2 VAL A  82      -6.787  27.298  -1.186  1.00 35.05           C  
ANISOU 1248  CG2 VAL A  82     4384   3907   5026   -390    790   -220       C  
ATOM   1249  H   VAL A  82      -7.549  25.067   0.158  1.00 42.86           H  
ATOM   1250  HA  VAL A  82      -9.184  26.098  -1.662  1.00 43.97           H  
ATOM   1251  HB  VAL A  82      -6.449  25.480  -2.037  1.00 41.20           H  
ATOM   1252 HG11 VAL A  82      -6.700  27.239  -3.724  1.00 39.71           H  
ATOM   1253 HG12 VAL A  82      -7.267  25.802  -4.094  1.00 39.71           H  
ATOM   1254 HG13 VAL A  82      -8.256  26.945  -3.607  1.00 39.71           H  
ATOM   1255 HG21 VAL A  82      -6.017  27.743  -1.573  1.00 42.07           H  
ATOM   1256 HG22 VAL A  82      -7.534  27.914  -1.134  1.00 42.07           H  
ATOM   1257 HG23 VAL A  82      -6.567  26.969  -0.300  1.00 42.07           H  
ATOM   1258  N   PRO A  83      -9.916  24.164  -3.072  1.00 35.72           N  
ANISOU 1258  N   PRO A  83     4505   3638   5428   -627    667   -459       N  
ATOM   1259  CA  PRO A  83     -10.326  22.902  -3.707  1.00 39.14           C  
ANISOU 1259  CA  PRO A  83     4990   3916   5966   -664    596   -549       C  
ATOM   1260  C   PRO A  83      -9.600  22.527  -4.991  1.00 38.80           C  
ANISOU 1260  C   PRO A  83     5005   3868   5869   -536    509   -675       C  
ATOM   1261  O   PRO A  83      -9.645  21.346  -5.357  1.00 35.39           O  
ANISOU 1261  O   PRO A  83     4650   3280   5516   -537    444   -749       O  
ATOM   1262  CB  PRO A  83     -11.827  23.114  -3.985  1.00 40.48           C  
ANISOU 1262  CB  PRO A  83     5053   4101   6228   -793    573   -602       C  
ATOM   1263  CG  PRO A  83     -12.024  24.582  -3.982  1.00 39.30           C  
ANISOU 1263  CG  PRO A  83     4807   4139   5985   -768    607   -581       C  
ATOM   1264  CD  PRO A  83     -11.009  25.155  -3.042  1.00 39.06           C  
ANISOU 1264  CD  PRO A  83     4813   4169   5860   -702    684   -463       C  
ATOM   1265  HA  PRO A  83     -10.197  22.185  -3.066  1.00 46.98           H  
ATOM   1266  HB2 PRO A  83     -12.059  22.736  -4.847  1.00 48.60           H  
ATOM   1267  HB3 PRO A  83     -12.353  22.694  -3.286  1.00 48.60           H  
ATOM   1268  HG2 PRO A  83     -11.889  24.927  -4.879  1.00 47.17           H  
ATOM   1269  HG3 PRO A  83     -12.922  24.787  -3.679  1.00 47.17           H  
ATOM   1270  HD2 PRO A  83     -10.698  26.020  -3.354  1.00 46.89           H  
ATOM   1271  HD3 PRO A  83     -11.375  25.238  -2.148  1.00 46.89           H  
ATOM   1272  N   SER A  84      -8.944  23.451  -5.693  1.00 32.55           N  
ANISOU 1272  N   SER A  84     4184   3235   4947   -424    506   -702       N  
ATOM   1273  CA  SER A  84      -8.444  23.114  -7.020  1.00 35.30           C  
ANISOU 1273  CA  SER A  84     4574   3606   5232   -299    429   -828       C  
ATOM   1274  C   SER A  84      -7.190  23.901  -7.368  1.00 31.26           C  
ANISOU 1274  C   SER A  84     4054   3250   4572   -159    468   -788       C  
ATOM   1275  O   SER A  84      -6.968  25.007  -6.870  1.00 31.06           O  
ANISOU 1275  O   SER A  84     3965   3336   4499   -175    530   -690       O  
ATOM   1276  CB  SER A  84      -9.511  23.377  -8.094  1.00 36.07           C  
ANISOU 1276  CB  SER A  84     4612   3751   5340   -328    351   -951       C  
ATOM   1277  OG  SER A  84      -9.727  24.770  -8.250  1.00 33.23           O  
ANISOU 1277  OG  SER A  84     4162   3564   4901   -325    386   -906       O  
ATOM   1278  H   SER A  84      -8.782  24.254  -5.429  1.00 39.07           H  
ATOM   1279  HA  SER A  84      -8.197  22.176  -7.010  1.00 42.37           H  
ATOM   1280  HB2 SER A  84      -9.210  23.006  -8.938  1.00 43.29           H  
ATOM   1281  HB3 SER A  84     -10.343  22.956  -7.825  1.00 43.29           H  
ATOM   1282  HG  SER A  84     -10.282  24.908  -8.865  1.00 39.89           H  
ATOM   1283  N   ARG A  85      -6.376  23.312  -8.250  1.00 31.26           N  
ANISOU 1283  N   ARG A  85     4115   3257   4506    -19    426   -870       N  
ATOM   1284  CA  ARG A  85      -5.210  24.015  -8.778  1.00 33.61           C  
ANISOU 1284  CA  ARG A  85     4386   3723   4664    117    466   -837       C  
ATOM   1285  C   ARG A  85      -5.622  25.238  -9.588  1.00 31.88           C  
ANISOU 1285  C   ARG A  85     4082   3666   4364    118    469   -838       C  
ATOM   1286  O   ARG A  85      -4.887  26.232  -9.629  1.00 29.99           O  
ANISOU 1286  O   ARG A  85     3788   3565   4043    162    527   -748       O  
ATOM   1287  CB  ARG A  85      -4.370  23.057  -9.627  1.00 36.39           C  
ANISOU 1287  CB  ARG A  85     4814   4060   4953    281    422   -938       C  
ATOM   1288  CG  ARG A  85      -3.142  23.682 -10.282  1.00 38.80           C  
ANISOU 1288  CG  ARG A  85     5077   4558   5109    432    473   -903       C  
ATOM   1289  CD  ARG A  85      -2.220  24.335  -9.262  1.00 41.61           C  
ANISOU 1289  CD  ARG A  85     5379   4970   5460    413    558   -750       C  
ATOM   1290  NE  ARG A  85      -1.801  23.411  -8.214  1.00 46.02           N  
ANISOU 1290  NE  ARG A  85     6005   5385   6093    411    557   -721       N  
ATOM   1291  CZ  ARG A  85      -1.052  23.748  -7.173  1.00 53.91           C  
ANISOU 1291  CZ  ARG A  85     6976   6405   7101    399    610   -605       C  
ATOM   1292  NH1 ARG A  85      -0.620  24.987  -7.004  1.00 44.07           N  
ANISOU 1292  NH1 ARG A  85     5631   5305   5810    377    662   -511       N  
ATOM   1293  NH2 ARG A  85      -0.729  22.819  -6.277  1.00 47.93           N  
ANISOU 1293  NH2 ARG A  85     6296   5513   6402    413    600   -582       N  
ATOM   1294  H   ARG A  85      -6.477  22.514  -8.555  1.00 37.53           H  
ATOM   1295  HA  ARG A  85      -4.658  24.321  -8.041  1.00 40.35           H  
ATOM   1296  HB2 ARG A  85      -4.061  22.334  -9.058  1.00 43.69           H  
ATOM   1297  HB3 ARG A  85      -4.930  22.704 -10.336  1.00 43.69           H  
ATOM   1298  HG2 ARG A  85      -2.641  22.992 -10.744  1.00 46.58           H  
ATOM   1299  HG3 ARG A  85      -3.428  24.363 -10.911  1.00 46.58           H  
ATOM   1300  HD2 ARG A  85      -1.424  24.658  -9.714  1.00 49.94           H  
ATOM   1301  HD3 ARG A  85      -2.685  25.075  -8.841  1.00 49.94           H  
ATOM   1302  HE  ARG A  85      -2.057  22.592  -8.276  1.00 55.23           H  
ATOM   1303 HH11 ARG A  85      -0.824  25.595  -7.577  1.00 52.90           H  
ATOM   1304 HH12 ARG A  85      -0.135  25.185  -6.322  1.00 52.90           H  
ATOM   1305 HH21 ARG A  85      -1.005  22.011  -6.377  1.00 57.53           H  
ATOM   1306 HH22 ARG A  85      -0.244  23.027  -5.598  1.00 57.53           H  
ATOM   1307  N   ASP A  86      -6.793  25.193 -10.228  1.00 30.17           N  
ANISOU 1307  N   ASP A  86     3852   3432   4178     70    400   -936       N  
ATOM   1308  CA  ASP A  86      -7.288  26.370 -10.935  1.00 31.26           C  
ANISOU 1308  CA  ASP A  86     3918   3717   4242     74    396   -929       C  
ATOM   1309  C   ASP A  86      -7.394  27.564  -9.995  1.00 30.15           C  
ANISOU 1309  C   ASP A  86     3705   3626   4126    -18    467   -791       C  
ATOM   1310  O   ASP A  86      -6.983  28.679 -10.335  1.00 27.17           O  
ANISOU 1310  O   ASP A  86     3281   3378   3664     24    502   -720       O  
ATOM   1311  CB  ASP A  86      -8.643  26.070 -11.579  1.00 31.62           C  
ANISOU 1311  CB  ASP A  86     3952   3723   4339     23    299  -1060       C  
ATOM   1312  CG  ASP A  86      -8.512  25.371 -12.920  1.00 34.13           C  
ANISOU 1312  CG  ASP A  86     4329   4065   4574    158    211  -1213       C  
ATOM   1313  OD1 ASP A  86      -7.426  25.449 -13.534  1.00 33.63           O  
ANISOU 1313  OD1 ASP A  86     4296   4106   4378    306    242  -1201       O  
ATOM   1314  OD2 ASP A  86      -9.498  24.747 -13.367  1.00 37.17           O  
ANISOU 1314  OD2 ASP A  86     4724   4373   5027    120    108  -1350       O  
ATOM   1315  H   ASP A  86      -7.308  24.506 -10.266  1.00 36.21           H  
ATOM   1316  HA  ASP A  86      -6.664  26.592 -11.644  1.00 37.53           H  
ATOM   1317  HB2 ASP A  86      -9.153  25.494 -10.988  1.00 37.96           H  
ATOM   1318  HB3 ASP A  86      -9.117  26.904 -11.720  1.00 37.96           H  
ATOM   1319  N   LEU A  87      -7.947  27.352  -8.800  1.00 28.94           N  
ANISOU 1319  N   LEU A  87     3544   3368   4085   -139    489   -749       N  
ATOM   1320  CA  LEU A  87      -8.044  28.446  -7.841  1.00 28.70           C  
ANISOU 1320  CA  LEU A  87     3454   3383   4069   -207    549   -635       C  
ATOM   1321  C   LEU A  87      -6.660  28.891  -7.382  1.00 27.13           C  
ANISOU 1321  C   LEU A  87     3260   3235   3811   -147    607   -534       C  
ATOM   1322  O   LEU A  87      -6.366  30.091  -7.341  1.00 29.03           O  
ANISOU 1322  O   LEU A  87     3450   3570   4011   -142    633   -462       O  
ATOM   1323  CB  LEU A  87      -8.911  28.027  -6.655  1.00 28.24           C  
ANISOU 1323  CB  LEU A  87     3388   3218   4124   -333    569   -612       C  
ATOM   1324  CG  LEU A  87     -10.407  28.272  -6.875  1.00 29.69           C  
ANISOU 1324  CG  LEU A  87     3504   3408   4370   -419    531   -671       C  
ATOM   1325  CD1 LEU A  87     -11.242  27.443  -5.921  1.00 34.53           C  
ANISOU 1325  CD1 LEU A  87     4110   3902   5106   -541    551   -659       C  
ATOM   1326  CD2 LEU A  87     -10.731  29.753  -6.720  1.00 28.74           C  
ANISOU 1326  CD2 LEU A  87     3310   3403   4208   -422    553   -618       C  
ATOM   1327  H   LEU A  87      -8.266  26.601  -8.529  1.00 34.75           H  
ATOM   1328  HA  LEU A  87      -8.474  29.205  -8.265  1.00 34.46           H  
ATOM   1329  HB2 LEU A  87      -8.785  27.079  -6.496  1.00 33.90           H  
ATOM   1330  HB3 LEU A  87      -8.638  28.534  -5.874  1.00 33.90           H  
ATOM   1331  HG  LEU A  87     -10.636  28.001  -7.778  1.00 35.65           H  
ATOM   1332 HD11 LEU A  87     -12.178  27.668  -6.043  1.00 41.45           H  
ATOM   1333 HD12 LEU A  87     -11.100  26.503  -6.112  1.00 41.45           H  
ATOM   1334 HD13 LEU A  87     -10.970  27.640  -5.011  1.00 41.45           H  
ATOM   1335 HD21 LEU A  87     -11.686  29.881  -6.833  1.00 34.50           H  
ATOM   1336 HD22 LEU A  87     -10.461  30.044  -5.835  1.00 34.50           H  
ATOM   1337 HD23 LEU A  87     -10.248  30.255  -7.395  1.00 34.50           H  
ATOM   1338  N   LEU A  88      -5.789  27.937  -7.047  1.00 29.56           N  
ANISOU 1338  N   LEU A  88     3628   3478   4124    -99    620   -528       N  
ATOM   1339  CA  LEU A  88      -4.433  28.296  -6.644  1.00 28.69           C  
ANISOU 1339  CA  LEU A  88     3508   3428   3965    -35    665   -442       C  
ATOM   1340  C   LEU A  88      -3.746  29.132  -7.717  1.00 27.47           C  
ANISOU 1340  C   LEU A  88     3303   3421   3714     49    676   -423       C  
ATOM   1341  O   LEU A  88      -3.082  30.129  -7.408  1.00 27.57           O  
ANISOU 1341  O   LEU A  88     3258   3509   3708     44    711   -330       O  
ATOM   1342  CB  LEU A  88      -3.623  27.034  -6.344  1.00 26.30           C  
ANISOU 1342  CB  LEU A  88     3280   3041   3672     33    664   -458       C  
ATOM   1343  CG  LEU A  88      -4.074  26.231  -5.123  1.00 35.06           C  
ANISOU 1343  CG  LEU A  88     4447   4002   4872    -44    668   -433       C  
ATOM   1344  CD1 LEU A  88      -3.266  24.951  -4.977  1.00 38.03           C  
ANISOU 1344  CD1 LEU A  88     4912   4282   5257     42    654   -453       C  
ATOM   1345  CD2 LEU A  88      -3.963  27.077  -3.858  1.00 34.10           C  
ANISOU 1345  CD2 LEU A  88     4285   3912   4758   -104    713   -326       C  
ATOM   1346  H   LEU A  88      -5.955  27.093  -7.045  1.00 35.48           H  
ATOM   1347  HA  LEU A  88      -4.475  28.824  -5.832  1.00 34.44           H  
ATOM   1348  HB2 LEU A  88      -3.681  26.447  -7.113  1.00 31.58           H  
ATOM   1349  HB3 LEU A  88      -2.701  27.294  -6.193  1.00 31.58           H  
ATOM   1350  HG  LEU A  88      -5.003  25.980  -5.244  1.00 42.09           H  
ATOM   1351 HD11 LEU A  88      -3.572  24.472  -4.191  1.00 45.66           H  
ATOM   1352 HD12 LEU A  88      -3.396  24.404  -5.768  1.00 45.66           H  
ATOM   1353 HD13 LEU A  88      -2.328  25.178  -4.882  1.00 45.66           H  
ATOM   1354 HD21 LEU A  88      -4.137  26.516  -3.086  1.00 40.93           H  
ATOM   1355 HD22 LEU A  88      -3.069  27.448  -3.803  1.00 40.93           H  
ATOM   1356 HD23 LEU A  88      -4.616  27.793  -3.899  1.00 40.93           H  
ATOM   1357  N   ASP A  89      -3.903  28.748  -8.986  1.00 26.81           N  
ANISOU 1357  N   ASP A  89     3239   3379   3568    126    644   -509       N  
ATOM   1358  CA  ASP A  89      -3.258  29.481 -10.071  1.00 26.89           C  
ANISOU 1358  CA  ASP A  89     3205   3544   3468    217    667   -477       C  
ATOM   1359  C   ASP A  89      -3.785  30.909 -10.163  1.00 27.16           C  
ANISOU 1359  C   ASP A  89     3175   3645   3498    150    676   -404       C  
ATOM   1360  O   ASP A  89      -3.004  31.865 -10.251  1.00 28.17           O  
ANISOU 1360  O   ASP A  89     3247   3864   3592    163    720   -298       O  
ATOM   1361  CB  ASP A  89      -3.468  28.742 -11.397  1.00 26.58           C  
ANISOU 1361  CB  ASP A  89     3212   3541   3347    327    622   -599       C  
ATOM   1362  CG  ASP A  89      -2.624  27.485 -11.507  1.00 32.16           C  
ANISOU 1362  CG  ASP A  89     3980   4210   4031    437    617   -664       C  
ATOM   1363  OD1 ASP A  89      -1.734  27.285 -10.654  1.00 30.86           O  
ANISOU 1363  OD1 ASP A  89     3808   4016   3900    441    658   -597       O  
ATOM   1364  OD2 ASP A  89      -2.848  26.698 -12.451  1.00 30.54           O  
ANISOU 1364  OD2 ASP A  89     3830   4001   3771    532    562   -792       O  
ATOM   1365  H   ASP A  89      -4.372  28.074  -9.241  1.00 32.18           H  
ATOM   1366  HA  ASP A  89      -2.305  29.524  -9.895  1.00 32.28           H  
ATOM   1367  HB2 ASP A  89      -4.400  28.485 -11.472  1.00 31.91           H  
ATOM   1368  HB3 ASP A  89      -3.226  29.331 -12.129  1.00 31.91           H  
ATOM   1369  N   ASN A  90      -5.111  31.077 -10.148  1.00 26.55           N  
ANISOU 1369  N   ASN A  90     3102   3520   3466     78    629   -458       N  
ATOM   1370  CA  ASN A  90      -5.686  32.414 -10.261  1.00 25.11           C  
ANISOU 1370  CA  ASN A  90     2868   3392   3280     33    625   -400       C  
ATOM   1371  C   ASN A  90      -5.257  33.303  -9.099  1.00 27.97           C  
ANISOU 1371  C   ASN A  90     3192   3733   3702    -38    663   -292       C  
ATOM   1372  O   ASN A  90      -4.982  34.494  -9.284  1.00 25.82           O  
ANISOU 1372  O   ASN A  90     2878   3520   3412    -42    676   -206       O  
ATOM   1373  CB  ASN A  90      -7.213  32.336 -10.328  1.00 27.50           C  
ANISOU 1373  CB  ASN A  90     3169   3648   3630    -26    565   -489       C  
ATOM   1374  CG  ASN A  90      -7.722  32.035 -11.725  1.00 29.07           C  
ANISOU 1374  CG  ASN A  90     3387   3909   3749     54    505   -586       C  
ATOM   1375  OD1 ASN A  90      -7.786  32.920 -12.581  1.00 28.40           O  
ANISOU 1375  OD1 ASN A  90     3282   3927   3581    109    497   -551       O  
ATOM   1376  ND2 ASN A  90      -8.092  30.783 -11.961  1.00 26.76           N  
ANISOU 1376  ND2 ASN A  90     3137   3547   3482     65    456   -710       N  
ATOM   1377  H   ASN A  90      -5.687  30.443 -10.074  1.00 31.88           H  
ATOM   1378  HA  ASN A  90      -5.367  32.813 -11.086  1.00 30.14           H  
ATOM   1379  HB2 ASN A  90      -7.520  31.631  -9.737  1.00 33.01           H  
ATOM   1380  HB3 ASN A  90      -7.585  33.188 -10.050  1.00 33.01           H  
ATOM   1381 HD21 ASN A  90      -8.387  30.561 -12.738  1.00 32.12           H  
ATOM   1382 HD22 ASN A  90      -8.036  30.193 -11.338  1.00 32.12           H  
ATOM   1383  N   TRP A  91      -5.202  32.745  -7.889  1.00 26.44           N  
ANISOU 1383  N   TRP A  91     3017   3450   3581    -92    675   -294       N  
ATOM   1384  CA  TRP A  91      -4.772  33.538  -6.741  1.00 25.81           C  
ANISOU 1384  CA  TRP A  91     2908   3354   3546   -143    696   -210       C  
ATOM   1385  C   TRP A  91      -3.275  33.812  -6.792  1.00 25.35           C  
ANISOU 1385  C   TRP A  91     2820   3354   3458    -95    728   -131       C  
ATOM   1386  O   TRP A  91      -2.827  34.899  -6.406  1.00 26.81           O  
ANISOU 1386  O   TRP A  91     2958   3561   3667   -127    731    -54       O  
ATOM   1387  CB  TRP A  91      -5.175  32.828  -5.449  1.00 25.29           C  
ANISOU 1387  CB  TRP A  91     2875   3192   3543   -199    702   -231       C  
ATOM   1388  CG  TRP A  91      -6.645  32.972  -5.197  1.00 28.16           C  
ANISOU 1388  CG  TRP A  91     3228   3521   3949   -267    684   -278       C  
ATOM   1389  CD1 TRP A  91      -7.658  32.472  -5.962  1.00 28.96           C  
ANISOU 1389  CD1 TRP A  91     3331   3612   4060   -279    653   -359       C  
ATOM   1390  CD2 TRP A  91      -7.269  33.680  -4.119  1.00 27.11           C  
ANISOU 1390  CD2 TRP A  91     3070   3375   3855   -325    691   -253       C  
ATOM   1391  NE1 TRP A  91      -8.873  32.823  -5.429  1.00 26.70           N  
ANISOU 1391  NE1 TRP A  91     3009   3311   3824   -347    647   -378       N  
ATOM   1392  CE2 TRP A  91      -8.663  33.566  -4.298  1.00 27.61           C  
ANISOU 1392  CE2 TRP A  91     3110   3429   3951   -370    675   -313       C  
ATOM   1393  CE3 TRP A  91      -6.787  34.405  -3.025  1.00 28.48           C  
ANISOU 1393  CE3 TRP A  91     3236   3550   4035   -334    702   -195       C  
ATOM   1394  CZ2 TRP A  91      -9.578  34.143  -3.421  1.00 27.26           C  
ANISOU 1394  CZ2 TRP A  91     3031   3389   3940   -416    685   -310       C  
ATOM   1395  CZ3 TRP A  91      -7.699  34.979  -2.155  1.00 27.26           C  
ANISOU 1395  CZ3 TRP A  91     3060   3391   3904   -372    703   -202       C  
ATOM   1396  CH2 TRP A  91      -9.077  34.843  -2.358  1.00 27.17           C  
ANISOU 1396  CH2 TRP A  91     3022   3382   3919   -409    702   -256       C  
ATOM   1397  H   TRP A  91      -5.404  31.929  -7.711  1.00 31.75           H  
ATOM   1398  HA  TRP A  91      -5.220  34.398  -6.753  1.00 30.99           H  
ATOM   1399  HB2 TRP A  91      -4.966  31.884  -5.521  1.00 30.37           H  
ATOM   1400  HB3 TRP A  91      -4.695  33.219  -4.703  1.00 30.37           H  
ATOM   1401  HD1 TRP A  91      -7.542  31.966  -6.734  1.00 34.77           H  
ATOM   1402  HE1 TRP A  91      -9.641  32.611  -5.753  1.00 32.05           H  
ATOM   1403  HE3 TRP A  91      -5.872  34.499  -2.884  1.00 34.19           H  
ATOM   1404  HZ2 TRP A  91     -10.494  34.056  -3.553  1.00 32.73           H  
ATOM   1405  HZ3 TRP A  91      -7.391  35.464  -1.424  1.00 32.72           H  
ATOM   1406  HH2 TRP A  91      -9.666  35.238  -1.756  1.00 32.62           H  
ATOM   1407  N   SER A  92      -2.487  32.855  -7.287  1.00 26.02           N  
ANISOU 1407  N   SER A  92     2924   3463   3498    -16    747   -152       N  
ATOM   1408  CA  SER A  92      -1.063  33.105  -7.483  1.00 26.68           C  
ANISOU 1408  CA  SER A  92     2956   3630   3550     39    783    -77       C  
ATOM   1409  C   SER A  92      -0.836  34.260  -8.452  1.00 29.03           C  
ANISOU 1409  C   SER A  92     3192   4032   3806     47    803      1       C  
ATOM   1410  O   SER A  92       0.030  35.114  -8.225  1.00 25.33           O  
ANISOU 1410  O   SER A  92     2654   3606   3365     21    824    100       O  
ATOM   1411  CB  SER A  92      -0.376  31.837  -7.995  1.00 25.60           C  
ANISOU 1411  CB  SER A  92     2852   3515   3359    148    799   -130       C  
ATOM   1412  OG  SER A  92       1.035  31.948  -7.917  1.00 33.05           O  
ANISOU 1412  OG  SER A  92     3733   4539   4287    202    838    -59       O  
ATOM   1413  H   SER A  92      -2.749  32.067  -7.512  1.00 31.24           H  
ATOM   1414  HA  SER A  92      -0.665  33.342  -6.631  1.00 32.03           H  
ATOM   1415  HB2 SER A  92      -0.662  31.085  -7.455  1.00 30.73           H  
ATOM   1416  HB3 SER A  92      -0.628  31.696  -8.921  1.00 30.73           H  
ATOM   1417  HG  SER A  92       1.298  32.600  -8.377  1.00 39.68           H  
ATOM   1418  N   TYR A  93      -1.606  34.305  -9.542  1.00 25.04           N  
ANISOU 1418  N   TYR A  93     2710   3566   3237     80    792    -39       N  
ATOM   1419  CA  TYR A  93      -1.412  35.356 -10.536  1.00 27.32           C  
ANISOU 1419  CA  TYR A  93     2954   3958   3470    101    816     50       C  
ATOM   1420  C   TYR A  93      -1.752  36.727  -9.963  1.00 25.89           C  
ANISOU 1420  C   TYR A  93     2741   3730   3368      2    794    129       C  
ATOM   1421  O   TYR A  93      -1.063  37.714 -10.248  1.00 27.80           O  
ANISOU 1421  O   TYR A  93     2925   4021   3616    -15    821    250       O  
ATOM   1422  CB  TYR A  93      -2.257  35.069 -11.777  1.00 26.56           C  
ANISOU 1422  CB  TYR A  93     2902   3914   3275    173    793    -22       C  
ATOM   1423  CG  TYR A  93      -1.932  33.758 -12.461  1.00 29.00           C  
ANISOU 1423  CG  TYR A  93     3252   4268   3499    289    800   -118       C  
ATOM   1424  CD1 TYR A  93      -0.693  33.148 -12.300  1.00 27.01           C  
ANISOU 1424  CD1 TYR A  93     2978   4055   3230    350    849    -97       C  
ATOM   1425  CD2 TYR A  93      -2.867  33.128 -13.271  1.00 29.44           C  
ANISOU 1425  CD2 TYR A  93     3368   4324   3494    346    745   -243       C  
ATOM   1426  CE1 TYR A  93      -0.396  31.951 -12.923  1.00 25.33           C  
ANISOU 1426  CE1 TYR A  93     2811   3876   2938    474    846   -197       C  
ATOM   1427  CE2 TYR A  93      -2.578  31.930 -13.901  1.00 27.04           C  
ANISOU 1427  CE2 TYR A  93     3112   4047   3116    462    734   -350       C  
ATOM   1428  CZ  TYR A  93      -1.346  31.346 -13.723  1.00 28.26           C  
ANISOU 1428  CZ  TYR A  93     3253   4233   3250    530    786   -327       C  
ATOM   1429  OH  TYR A  93      -1.061  30.154 -14.350  1.00 30.13           O  
ANISOU 1429  OH  TYR A  93     3546   4489   3412    663    768   -446       O  
ATOM   1430  H   TYR A  93      -2.236  33.749  -9.725  1.00 30.06           H  
ATOM   1431  HA  TYR A  93      -0.480  35.364 -10.804  1.00 32.80           H  
ATOM   1432  HB2 TYR A  93      -3.191  35.040 -11.515  1.00 31.88           H  
ATOM   1433  HB3 TYR A  93      -2.115  35.780 -12.420  1.00 31.88           H  
ATOM   1434  HD1 TYR A  93      -0.051  33.554 -11.763  1.00 32.43           H  
ATOM   1435  HD2 TYR A  93      -3.702  33.518 -13.392  1.00 35.34           H  
ATOM   1436  HE1 TYR A  93       0.437  31.555 -12.804  1.00 30.33           H  
ATOM   1437  HE2 TYR A  93      -3.215  31.522 -14.442  1.00 32.47           H  
ATOM   1438  HH  TYR A  93      -0.282  29.906 -14.155  1.00 36.17           H  
ATOM   1439  N   GLY A  94      -2.814  36.809  -9.162  1.00 24.90           N  
ANISOU 1439  N   GLY A  94     2649   3507   3306    -62    744     65       N  
ATOM   1440  CA  GLY A  94      -3.108  38.055  -8.474  1.00 28.79           C  
ANISOU 1440  CA  GLY A  94     3120   3946   3875   -138    714    119       C  
ATOM   1441  C   GLY A  94      -2.018  38.443  -7.494  1.00 27.60           C  
ANISOU 1441  C   GLY A  94     2925   3767   3795   -183    721    185       C  
ATOM   1442  O   GLY A  94      -1.694  39.623  -7.346  1.00 27.83           O  
ANISOU 1442  O   GLY A  94     2916   3779   3878   -229    703    266       O  
ATOM   1443  H   GLY A  94      -3.367  36.170  -9.004  1.00 29.90           H  
ATOM   1444  HA2 GLY A  94      -3.202  38.767  -9.125  1.00 34.57           H  
ATOM   1445  HA3 GLY A  94      -3.941  37.963  -7.985  1.00 34.57           H  
ATOM   1446  N   ALA A  95      -1.437  37.452  -6.810  1.00 26.45           N  
ANISOU 1446  N   ALA A  95     2787   3608   3655   -167    737    148       N  
ATOM   1447  CA  ALA A  95      -0.352  37.732  -5.875  1.00 28.56           C  
ANISOU 1447  CA  ALA A  95     3008   3861   3983   -196    731    198       C  
ATOM   1448  C   ALA A  95       0.889  38.225  -6.605  1.00 27.55           C  
ANISOU 1448  C   ALA A  95     2794   3821   3851   -184    768    305       C  
ATOM   1449  O   ALA A  95       1.561  39.157  -6.144  1.00 29.28           O  
ANISOU 1449  O   ALA A  95     2951   4025   4148   -243    746    376       O  
ATOM   1450  CB  ALA A  95      -0.030  36.480  -5.060  1.00 26.82           C  
ANISOU 1450  CB  ALA A  95     2822   3614   3755   -162    738    138       C  
ATOM   1451  H   ALA A  95      -1.651  36.622  -6.870  1.00 31.75           H  
ATOM   1452  HA  ALA A  95      -0.638  38.427  -5.262  1.00 34.29           H  
ATOM   1453  HB1 ALA A  95       0.742  36.658  -4.499  1.00 32.20           H  
ATOM   1454  HB2 ALA A  95      -0.795  36.257  -4.507  1.00 32.20           H  
ATOM   1455  HB3 ALA A  95       0.164  35.749  -5.667  1.00 32.20           H  
ATOM   1456  N   THR A  96       1.216  37.601  -7.739  1.00 26.62           N  
ANISOU 1456  N   THR A  96     2669   3800   3647   -106    825    316       N  
ATOM   1457  CA  THR A  96       2.342  38.062  -8.541  1.00 27.37           C  
ANISOU 1457  CA  THR A  96     2670   4006   3723    -87    881    432       C  
ATOM   1458  C   THR A  96       2.118  39.486  -9.028  1.00 27.24           C  
ANISOU 1458  C   THR A  96     2623   3984   3743   -154    875    541       C  
ATOM   1459  O   THR A  96       3.046  40.304  -9.031  1.00 26.32           O  
ANISOU 1459  O   THR A  96     2415   3893   3693   -209    892    660       O  
ATOM   1460  CB  THR A  96       2.557  37.118  -9.727  1.00 30.22           C  
ANISOU 1460  CB  THR A  96     3042   4484   3956     34    944    408       C  
ATOM   1461  OG1 THR A  96       2.865  35.805  -9.244  1.00 29.68           O  
ANISOU 1461  OG1 THR A  96     3008   4400   3869    101    940    312       O  
ATOM   1462  CG2 THR A  96       3.689  37.613 -10.618  1.00 30.69           C  
ANISOU 1462  CG2 THR A  96     2994   4687   3978     64   1023    545       C  
ATOM   1463  H   THR A  96       0.805  36.918  -8.061  1.00 31.96           H  
ATOM   1464  HA  THR A  96       3.145  38.050  -7.996  1.00 32.86           H  
ATOM   1465  HB  THR A  96       1.748  37.086 -10.262  1.00 36.28           H  
ATOM   1466  HG1 THR A  96       3.567  35.825  -8.784  1.00 35.63           H  
ATOM   1467 HG21 THR A  96       3.953  36.915 -11.237  1.00 36.84           H  
ATOM   1468 HG22 THR A  96       3.400  38.389 -11.122  1.00 36.84           H  
ATOM   1469 HG23 THR A  96       4.455  37.858 -10.075  1.00 36.84           H  
ATOM   1470  N   ALA A  97       0.887  39.802  -9.439  1.00 24.86           N  
ANISOU 1470  N   ALA A  97     2393   3644   3409   -153    846    505       N  
ATOM   1471  CA  ALA A  97       0.598  41.128  -9.970  1.00 29.60           C  
ANISOU 1471  CA  ALA A  97     2982   4229   4036   -200    833    610       C  
ATOM   1472  C   ALA A  97       0.882  42.214  -8.942  1.00 28.77           C  
ANISOU 1472  C   ALA A  97     2842   4012   4076   -307    774    658       C  
ATOM   1473  O   ALA A  97       1.300  43.319  -9.306  1.00 30.20           O  
ANISOU 1473  O   ALA A  97     2978   4182   4317   -363    776    788       O  
ATOM   1474  CB  ALA A  97      -0.859  41.205 -10.427  1.00 30.09           C  
ANISOU 1474  CB  ALA A  97     3129   4262   4042   -167    793    538       C  
ATOM   1475  H   ALA A  97       0.211  39.270  -9.422  1.00 29.85           H  
ATOM   1476  HA  ALA A  97       1.165  41.286 -10.741  1.00 35.54           H  
ATOM   1477  HB1 ALA A  97      -1.037  42.095 -10.768  1.00 36.12           H  
ATOM   1478  HB2 ALA A  97      -1.006  40.547 -11.124  1.00 36.12           H  
ATOM   1479  HB3 ALA A  97      -1.437  41.019  -9.670  1.00 36.12           H  
ATOM   1480  N   LYS A  98       0.669  41.921  -7.663  1.00 27.38           N  
ANISOU 1480  N   LYS A  98     2691   3751   3960   -335    718    557       N  
ATOM   1481  CA  LYS A  98       0.878  42.886  -6.595  1.00 30.73           C  
ANISOU 1481  CA  LYS A  98     3096   4070   4512   -418    644    568       C  
ATOM   1482  C   LYS A  98       2.211  42.694  -5.879  1.00 32.95           C  
ANISOU 1482  C   LYS A  98     3295   4367   4859   -449    640    592       C  
ATOM   1483  O   LYS A  98       2.477  43.390  -4.894  1.00 30.70           O  
ANISOU 1483  O   LYS A  98     2991   3995   4677   -511    563    579       O  
ATOM   1484  CB  LYS A  98      -0.276  42.803  -5.594  1.00 28.91           C  
ANISOU 1484  CB  LYS A  98     2946   3750   4289   -415    579    439       C  
ATOM   1485  CG  LYS A  98      -1.595  43.376  -6.109  1.00 30.02           C  
ANISOU 1485  CG  LYS A  98     3146   3856   4404   -399    554    418       C  
ATOM   1486  CD  LYS A  98      -1.504  44.885  -6.280  1.00 29.83           C  
ANISOU 1486  CD  LYS A  98     3109   3757   4469   -452    501    509       C  
ATOM   1487  CE  LYS A  98      -2.850  45.498  -6.620  1.00 35.24           C  
ANISOU 1487  CE  LYS A  98     3857   4398   5134   -420    459    475       C  
ATOM   1488  NZ  LYS A  98      -2.759  46.981  -6.769  1.00 35.40           N  
ANISOU 1488  NZ  LYS A  98     3881   4320   5249   -464    397    567       N  
ATOM   1489  H   LYS A  98       0.398  41.154  -7.386  1.00 32.87           H  
ATOM   1490  HA  LYS A  98       0.881  43.778  -6.977  1.00 36.90           H  
ATOM   1491  HB2 LYS A  98      -0.426  41.871  -5.371  1.00 34.71           H  
ATOM   1492  HB3 LYS A  98      -0.031  43.300  -4.797  1.00 34.71           H  
ATOM   1493  HG2 LYS A  98      -1.804  42.981  -6.970  1.00 36.04           H  
ATOM   1494  HG3 LYS A  98      -2.302  43.180  -5.474  1.00 36.04           H  
ATOM   1495  HD2 LYS A  98      -1.190  45.283  -5.452  1.00 35.82           H  
ATOM   1496  HD3 LYS A  98      -0.887  45.089  -7.000  1.00 35.82           H  
ATOM   1497  HE2 LYS A  98      -3.167  45.127  -7.458  1.00 42.30           H  
ATOM   1498  HE3 LYS A  98      -3.480  45.301  -5.910  1.00 42.30           H  
ATOM   1499  HZ1 LYS A  98      -3.559  47.316  -6.967  1.00 42.50           H  
ATOM   1500  HZ2 LYS A  98      -2.473  47.346  -6.009  1.00 42.50           H  
ATOM   1501  HZ3 LYS A  98      -2.190  47.187  -7.421  1.00 42.50           H  
ATOM   1502  N   ASP A  99       3.061  41.785  -6.365  1.00 28.19           N  
ANISOU 1502  N   ASP A  99     2639   3876   4195   -397    714    618       N  
ATOM   1503  CA  ASP A  99       4.335  41.472  -5.715  1.00 28.57           C  
ANISOU 1503  CA  ASP A  99     2599   3960   4297   -406    711    632       C  
ATOM   1504  C   ASP A  99       4.120  41.190  -4.230  1.00 31.47           C  
ANISOU 1504  C   ASP A  99     3016   4240   4702   -412    629    518       C  
ATOM   1505  O   ASP A  99       4.855  41.674  -3.367  1.00 31.70           O  
ANISOU 1505  O   ASP A  99     2986   4234   4824   -460    564    524       O  
ATOM   1506  CB  ASP A  99       5.346  42.602  -5.918  1.00 32.99           C  
ANISOU 1506  CB  ASP A  99     3035   4527   4972   -498    704    767       C  
ATOM   1507  CG  ASP A  99       6.756  42.208  -5.509  1.00 43.71           C  
ANISOU 1507  CG  ASP A  99     4269   5962   6379   -498    713    792       C  
ATOM   1508  OD1 ASP A  99       7.040  40.995  -5.419  1.00 48.10           O  
ANISOU 1508  OD1 ASP A  99     4833   6593   6849   -402    751    728       O  
ATOM   1509  OD2 ASP A  99       7.578  43.118  -5.272  1.00 45.89           O  
ANISOU 1509  OD2 ASP A  99     4436   6215   6787   -594    674    874       O  
ATOM   1510  H   ASP A  99       2.919  41.330  -7.081  1.00 33.84           H  
ATOM   1511  HA  ASP A  99       4.704  40.672  -6.121  1.00 34.30           H  
ATOM   1512  HB2 ASP A  99       5.363  42.847  -6.857  1.00 39.60           H  
ATOM   1513  HB3 ASP A  99       5.080  43.365  -5.382  1.00 39.60           H  
ATOM   1514  N   GLN A 100       3.092  40.399  -3.934  1.00 28.07           N  
ANISOU 1514  N   GLN A 100     2691   3778   4196   -360    630    417       N  
ATOM   1515  CA  GLN A 100       2.674  40.115  -2.562  1.00 27.38           C  
ANISOU 1515  CA  GLN A 100     2667   3618   4119   -355    570    322       C  
ATOM   1516  C   GLN A 100       2.585  38.607  -2.383  1.00 27.49           C  
ANISOU 1516  C   GLN A 100     2736   3660   4050   -276    614    260       C  
ATOM   1517  O   GLN A 100       1.563  37.995  -2.739  1.00 32.50           O  
ANISOU 1517  O   GLN A 100     3445   4279   4625   -251    645    212       O  
ATOM   1518  CB  GLN A 100       1.337  40.779  -2.252  1.00 27.41           C  
ANISOU 1518  CB  GLN A 100     2745   3538   4130   -383    528    271       C  
ATOM   1519  CG  GLN A 100       0.762  40.433  -0.886  1.00 25.96           C  
ANISOU 1519  CG  GLN A 100     2630   3304   3932   -365    487    178       C  
ATOM   1520  CD  GLN A 100       1.602  40.969   0.256  1.00 27.98           C  
ANISOU 1520  CD  GLN A 100     2852   3531   4250   -381    406    166       C  
ATOM   1521  OE1 GLN A 100       2.319  41.959   0.107  1.00 28.36           O  
ANISOU 1521  OE1 GLN A 100     2830   3560   4386   -435    356    215       O  
ATOM   1522  NE2 GLN A 100       1.518  40.312   1.408  1.00 29.87           N  
ANISOU 1522  NE2 GLN A 100     3141   3764   4444   -336    388    103       N  
ATOM   1523  H   GLN A 100       2.607  40.005  -4.525  1.00 33.70           H  
ATOM   1524  HA  GLN A 100       3.338  40.457  -1.942  1.00 32.87           H  
ATOM   1525  HB2 GLN A 100       1.454  41.741  -2.285  1.00 32.90           H  
ATOM   1526  HB3 GLN A 100       0.691  40.500  -2.920  1.00 32.90           H  
ATOM   1527  HG2 GLN A 100      -0.126  40.816  -0.811  1.00 31.17           H  
ATOM   1528  HG3 GLN A 100       0.716  39.468  -0.798  1.00 31.17           H  
ATOM   1529 HE21 GLN A 100       1.007  39.623   1.474  1.00 35.86           H  
ATOM   1530 HE22 GLN A 100       1.975  40.575   2.087  1.00 35.86           H  
ATOM   1531  N   PRO A 101       3.620  37.970  -1.842  1.00 31.21           N  
ANISOU 1531  N   PRO A 101     3171   4165   4522   -236    609    260       N  
ATOM   1532  CA  PRO A 101       3.556  36.517  -1.644  1.00 33.74           C  
ANISOU 1532  CA  PRO A 101     3559   4490   4772   -155    642    208       C  
ATOM   1533  C   PRO A 101       2.432  36.150  -0.687  1.00 30.59           C  
ANISOU 1533  C   PRO A 101     3267   4006   4351   -162    621    140       C  
ATOM   1534  O   PRO A 101       2.094  36.902   0.230  1.00 30.02           O  
ANISOU 1534  O   PRO A 101     3205   3890   4310   -202    568    124       O  
ATOM   1535  CB  PRO A 101       4.936  36.174  -1.069  1.00 32.64           C  
ANISOU 1535  CB  PRO A 101     3351   4398   4651   -110    620    226       C  
ATOM   1536  CG  PRO A 101       5.824  37.297  -1.528  1.00 38.03           C  
ANISOU 1536  CG  PRO A 101     3901   5138   5409   -168    608    304       C  
ATOM   1537  CD  PRO A 101       4.943  38.515  -1.483  1.00 35.15           C  
ANISOU 1537  CD  PRO A 101     3560   4701   5095   -260    570    310       C  
ATOM   1538  HA  PRO A 101       3.435  36.050  -2.485  1.00 40.51           H  
ATOM   1539  HB2 PRO A 101       4.893  36.137  -0.101  1.00 39.18           H  
ATOM   1540  HB3 PRO A 101       5.240  35.323  -1.421  1.00 39.18           H  
ATOM   1541  HG2 PRO A 101       6.580  37.390  -0.927  1.00 45.65           H  
ATOM   1542  HG3 PRO A 101       6.137  37.126  -2.430  1.00 45.65           H  
ATOM   1543  HD2 PRO A 101       4.929  38.902  -0.593  1.00 42.20           H  
ATOM   1544  HD3 PRO A 101       5.233  39.179  -2.128  1.00 42.20           H  
ATOM   1545  N   LEU A 102       1.838  34.981  -0.924  1.00 31.32           N  
ANISOU 1545  N   LEU A 102     3435   4075   4391   -120    663    101       N  
ATOM   1546  CA  LEU A 102       0.646  34.551  -0.199  1.00 30.48           C  
ANISOU 1546  CA  LEU A 102     3418   3895   4268   -139    664     55       C  
ATOM   1547  C   LEU A 102       0.781  33.081   0.161  1.00 29.16           C  
ANISOU 1547  C   LEU A 102     3322   3690   4068    -80    688     38       C  
ATOM   1548  O   LEU A 102       0.967  32.240  -0.725  1.00 29.86           O  
ANISOU 1548  O   LEU A 102     3425   3783   4136    -35    716     22       O  
ATOM   1549  CB  LEU A 102      -0.612  34.785  -1.042  1.00 28.53           C  
ANISOU 1549  CB  LEU A 102     3188   3634   4018   -181    685     27       C  
ATOM   1550  CG  LEU A 102      -1.942  34.329  -0.444  1.00 33.29           C  
ANISOU 1550  CG  LEU A 102     3856   4175   4616   -212    697    -16       C  
ATOM   1551  CD1 LEU A 102      -2.231  35.081   0.840  1.00 28.52           C  
ANISOU 1551  CD1 LEU A 102     3256   3558   4022   -235    669    -15       C  
ATOM   1552  CD2 LEU A 102      -3.071  34.518  -1.448  1.00 34.03           C  
ANISOU 1552  CD2 LEU A 102     3946   4272   4714   -244    707    -51       C  
ATOM   1553  H   LEU A 102       2.112  34.412  -1.508  1.00 37.60           H  
ATOM   1554  HA  LEU A 102       0.571  35.054   0.627  1.00 36.59           H  
ATOM   1555  HB2 LEU A 102      -0.688  35.737  -1.208  1.00 34.25           H  
ATOM   1556  HB3 LEU A 102      -0.502  34.310  -1.881  1.00 34.25           H  
ATOM   1557  HG  LEU A 102      -1.888  33.385  -0.230  1.00 39.96           H  
ATOM   1558 HD11 LEU A 102      -3.126  34.858   1.141  1.00 34.24           H  
ATOM   1559 HD12 LEU A 102      -1.582  34.820   1.511  1.00 34.24           H  
ATOM   1560 HD13 LEU A 102      -2.167  36.033   0.669  1.00 34.24           H  
ATOM   1561 HD21 LEU A 102      -3.903  34.220  -1.048  1.00 40.86           H  
ATOM   1562 HD22 LEU A 102      -3.134  35.458  -1.680  1.00 40.86           H  
ATOM   1563 HD23 LEU A 102      -2.880  33.994  -2.241  1.00 40.86           H  
ATOM   1564  N   LEU A 103       0.671  32.772   1.450  1.00 30.96           N  
ANISOU 1564  N   LEU A 103     3602   3876   4284    -72    673     40       N  
ATOM   1565  CA  LEU A 103       0.787  31.400   1.922  1.00 30.16           C  
ANISOU 1565  CA  LEU A 103     3582   3720   4156    -17    693     42       C  
ATOM   1566  C   LEU A 103      -0.512  30.631   1.708  1.00 30.75           C  
ANISOU 1566  C   LEU A 103     3729   3717   4239    -60    734     19       C  
ATOM   1567  O   LEU A 103      -1.609  31.196   1.745  1.00 29.31           O  
ANISOU 1567  O   LEU A 103     3537   3529   4070   -131    745      4       O  
ATOM   1568  CB  LEU A 103       1.146  31.373   3.408  1.00 28.92           C  
ANISOU 1568  CB  LEU A 103     3460   3556   3972     16    663     68       C  
ATOM   1569  CG  LEU A 103       2.553  31.835   3.777  1.00 32.20           C  
ANISOU 1569  CG  LEU A 103     3808   4039   4387     72    605     82       C  
ATOM   1570  CD1 LEU A 103       2.629  32.177   5.255  1.00 34.05           C  
ANISOU 1570  CD1 LEU A 103     4073   4279   4586     94    557     87       C  
ATOM   1571  CD2 LEU A 103       3.565  30.762   3.426  1.00 36.17           C  
ANISOU 1571  CD2 LEU A 103     4317   4549   4878    165    610     92       C  
ATOM   1572  H   LEU A 103       0.529  33.345   2.076  1.00 37.16           H  
ATOM   1573  HA  LEU A 103       1.489  30.956   1.421  1.00 36.20           H  
ATOM   1574  HB2 LEU A 103       0.524  31.950   3.878  1.00 34.72           H  
ATOM   1575  HB3 LEU A 103       1.055  30.460   3.723  1.00 34.72           H  
ATOM   1576  HG  LEU A 103       2.769  32.635   3.273  1.00 38.65           H  
ATOM   1577 HD11 LEU A 103       3.529  32.472   5.465  1.00 40.87           H  
ATOM   1578 HD12 LEU A 103       1.995  32.885   5.449  1.00 40.87           H  
ATOM   1579 HD13 LEU A 103       2.411  31.386   5.773  1.00 40.87           H  
ATOM   1580 HD21 LEU A 103       4.459  31.124   3.533  1.00 43.42           H  
ATOM   1581 HD22 LEU A 103       3.442  30.005   4.020  1.00 43.42           H  
ATOM   1582 HD23 LEU A 103       3.428  30.486   2.506  1.00 43.42           H  
ATOM   1583  N   VAL A 104      -0.375  29.323   1.494  1.00 27.95           N  
ANISOU 1583  N   VAL A 104     3441   3295   3882    -16    749     13       N  
ATOM   1584  CA  VAL A 104      -1.503  28.404   1.399  1.00 27.60           C  
ANISOU 1584  CA  VAL A 104     3468   3152   3867    -65    778     -5       C  
ATOM   1585  C   VAL A 104      -1.224  27.222   2.316  1.00 33.12           C  
ANISOU 1585  C   VAL A 104     4264   3761   4562    -21    786     40       C  
ATOM   1586  O   VAL A 104      -0.138  26.636   2.263  1.00 31.31           O  
ANISOU 1586  O   VAL A 104     4059   3525   4313     75    764     45       O  
ATOM   1587  CB  VAL A 104      -1.739  27.909  -0.040  1.00 32.13           C  
ANISOU 1587  CB  VAL A 104     4041   3706   4462    -58    772    -72       C  
ATOM   1588  CG1 VAL A 104      -2.864  26.874  -0.063  1.00 30.96           C  
ANISOU 1588  CG1 VAL A 104     3962   3433   4367   -118    784    -98       C  
ATOM   1589  CG2 VAL A 104      -2.052  29.072  -0.966  1.00 34.58           C  
ANISOU 1589  CG2 VAL A 104     4266   4109   4765    -92    766   -102       C  
ATOM   1590  H   VAL A 104       0.387  28.934   1.397  1.00 33.55           H  
ATOM   1591  HA  VAL A 104      -2.306  28.859   1.699  1.00 33.13           H  
ATOM   1592  HB  VAL A 104      -0.929  27.485  -0.365  1.00 38.58           H  
ATOM   1593 HG11 VAL A 104      -3.147  26.736  -0.981  1.00 37.16           H  
ATOM   1594 HG12 VAL A 104      -2.535  26.042   0.310  1.00 37.16           H  
ATOM   1595 HG13 VAL A 104      -3.607  27.204   0.466  1.00 37.16           H  
ATOM   1596 HG21 VAL A 104      -2.043  28.757  -1.884  1.00 41.51           H  
ATOM   1597 HG22 VAL A 104      -2.929  29.424  -0.746  1.00 41.51           H  
ATOM   1598 HG23 VAL A 104      -1.380  29.761  -0.847  1.00 41.51           H  
ATOM   1599  N   LYS A 105      -2.201  26.868   3.143  1.00 32.08           N  
ANISOU 1599  N   LYS A 105     4182   3562   4444    -86    822     80       N  
ATOM   1600  CA  LYS A 105      -2.098  25.716   4.029  1.00 35.99           C  
ANISOU 1600  CA  LYS A 105     4781   3956   4936    -56    840    147       C  
ATOM   1601  C   LYS A 105      -2.906  24.564   3.448  1.00 35.93           C  
ANISOU 1601  C   LYS A 105     4834   3808   5010   -114    855    129       C  
ATOM   1602  O   LYS A 105      -4.046  24.757   3.012  1.00 33.83           O  
ANISOU 1602  O   LYS A 105     4528   3531   4795   -217    874     96       O  
ATOM   1603  CB  LYS A 105      -2.599  26.056   5.434  1.00 36.98           C  
ANISOU 1603  CB  LYS A 105     4925   4109   5016    -85    880    225       C  
ATOM   1604  CG  LYS A 105      -2.361  24.960   6.470  1.00 43.23           C  
ANISOU 1604  CG  LYS A 105     5831   4813   5782    -37    902    321       C  
ATOM   1605  CD  LYS A 105      -2.766  25.431   7.865  1.00 46.77           C  
ANISOU 1605  CD  LYS A 105     6292   5328   6151    -40    943    398       C  
ATOM   1606  CE  LYS A 105      -2.383  24.421   8.936  1.00 61.50           C  
ANISOU 1606  CE  LYS A 105     8277   7124   7965     31    962    509       C  
ATOM   1607  NZ  LYS A 105      -2.651  24.938  10.307  1.00 74.71           N  
ANISOU 1607  NZ  LYS A 105     9965   8892   9528     59    999    580       N  
ATOM   1608  H   LYS A 105      -2.948  27.289   3.211  1.00 38.51           H  
ATOM   1609  HA  LYS A 105      -1.170  25.441   4.098  1.00 43.20           H  
ATOM   1610  HB2 LYS A 105      -2.141  26.854   5.740  1.00 44.39           H  
ATOM   1611  HB3 LYS A 105      -3.554  26.217   5.391  1.00 44.39           H  
ATOM   1612  HG2 LYS A 105      -2.892  24.180   6.244  1.00 51.89           H  
ATOM   1613  HG3 LYS A 105      -1.420  24.728   6.485  1.00 51.89           H  
ATOM   1614  HD2 LYS A 105      -2.316  26.268   8.063  1.00 56.14           H  
ATOM   1615  HD3 LYS A 105      -3.727  25.556   7.895  1.00 56.14           H  
ATOM   1616  HE2 LYS A 105      -2.902  23.611   8.811  1.00 73.81           H  
ATOM   1617  HE3 LYS A 105      -1.436  24.224   8.866  1.00 73.81           H  
ATOM   1618  HZ1 LYS A 105      -2.417  24.329  10.913  1.00 89.66           H  
ATOM   1619  HZ2 LYS A 105      -2.182  25.682  10.449  1.00 89.66           H  
ATOM   1620  HZ3 LYS A 105      -3.517  25.121  10.400  1.00 89.66           H  
ATOM   1621  N   SER A 106      -2.311  23.376   3.434  1.00 38.71           N  
ANISOU 1621  N   SER A 106     5280   4049   5380    -45    834    143       N  
ATOM   1622  CA  SER A 106      -2.987  22.150   3.037  1.00 48.28           C  
ANISOU 1622  CA  SER A 106     6571   5090   6684    -97    832    130       C  
ATOM   1623  C   SER A 106      -2.810  21.128   4.150  1.00 55.25           C  
ANISOU 1623  C   SER A 106     7573   5848   7573    -71    853    243       C  
ATOM   1624  O   SER A 106      -1.980  21.297   5.048  1.00 55.10           O  
ANISOU 1624  O   SER A 106     7580   5886   7471     20    855    310       O  
ATOM   1625  CB  SER A 106      -2.428  21.601   1.718  1.00 47.59           C  
ANISOU 1625  CB  SER A 106     6500   4962   6621    -18    770     18       C  
ATOM   1626  OG  SER A 106      -1.077  21.210   1.874  1.00 55.22           O  
ANISOU 1626  OG  SER A 106     7511   5936   7532    132    740     28       O  
ATOM   1627  H   SER A 106      -1.489  23.253   3.657  1.00 46.47           H  
ATOM   1628  HA  SER A 106      -3.933  22.322   2.910  1.00 57.95           H  
ATOM   1629  HB2 SER A 106      -2.951  20.830   1.449  1.00 57.13           H  
ATOM   1630  HB3 SER A 106      -2.481  22.292   1.039  1.00 57.13           H  
ATOM   1631  HG  SER A 106      -0.775  20.925   1.144  1.00 66.27           H  
ATOM   1632  N   ASP A 107      -3.607  20.057   4.103  1.00 59.11           N  
ANISOU 1632  N   ASP A 107     8136   6160   8164   -153    864    268       N  
ATOM   1633  CA  ASP A 107      -3.376  18.955   5.031  1.00 60.43           C  
ANISOU 1633  CA  ASP A 107     8436   6178   8348   -121    878    386       C  
ATOM   1634  C   ASP A 107      -1.991  18.357   4.822  1.00 61.04           C  
ANISOU 1634  C   ASP A 107     8592   6216   8386     56    809    354       C  
ATOM   1635  O   ASP A 107      -1.346  17.921   5.782  1.00 70.07           O  
ANISOU 1635  O   ASP A 107     9820   7326   9476    145    813    456       O  
ATOM   1636  CB  ASP A 107      -4.452  17.880   4.866  1.00 72.37           C  
ANISOU 1636  CB  ASP A 107    10009   7482  10007   -254    890    414       C  
ATOM   1637  CG  ASP A 107      -5.750  18.231   5.579  1.00 69.70           C  
ANISOU 1637  CG  ASP A 107     9608   7176   9700   -418    984    512       C  
ATOM   1638  OD1 ASP A 107      -5.808  19.287   6.249  1.00 71.60           O  
ANISOU 1638  OD1 ASP A 107     9774   7597   9835   -409   1038    553       O  
ATOM   1639  OD2 ASP A 107      -6.714  17.446   5.470  1.00 85.42           O  
ANISOU 1639  OD2 ASP A 107    11618   9010  11826   -552   1001    544       O  
ATOM   1640  H   ASP A 107      -4.266  19.950   3.561  1.00 70.95           H  
ATOM   1641  HA  ASP A 107      -3.438  19.287   5.940  1.00 72.54           H  
ATOM   1642  HB2 ASP A 107      -4.648  17.771   3.923  1.00 86.86           H  
ATOM   1643  HB3 ASP A 107      -4.124  17.045   5.235  1.00 86.86           H  
ATOM   1644  N   SER A 108      -1.515  18.344   3.573  1.00 65.86           N  
ANISOU 1644  N   SER A 108     9170   6844   9010    122    747    215       N  
ATOM   1645  CA  SER A 108      -0.172  17.856   3.282  1.00 69.77           C  
ANISOU 1645  CA  SER A 108     9715   7335   9460    306    686    171       C  
ATOM   1646  C   SER A 108       0.887  18.751   3.915  1.00 68.88           C  
ANISOU 1646  C   SER A 108     9532   7413   9226    408    693    210       C  
ATOM   1647  O   SER A 108       1.817  18.262   4.567  1.00 69.46           O  
ANISOU 1647  O   SER A 108     9671   7466   9254    538    666    264       O  
ATOM   1648  CB  SER A 108       0.028  17.773   1.766  1.00 71.02           C  
ANISOU 1648  CB  SER A 108     9835   7509   9638    358    632     10       C  
ATOM   1649  OG  SER A 108       1.403  17.710   1.434  1.00 86.42           O  
ANISOU 1649  OG  SER A 108    11777   9545  11515    545    594    -38       O  
ATOM   1650  H   SER A 108      -1.951  18.612   2.882  1.00 79.05           H  
ATOM   1651  HA  SER A 108      -0.071  16.965   3.654  1.00 83.74           H  
ATOM   1652  HB2 SER A 108      -0.412  16.975   1.434  1.00 85.23           H  
ATOM   1653  HB3 SER A 108      -0.359  18.561   1.354  1.00 85.23           H  
ATOM   1654  HG  SER A 108       1.498  17.730   0.600  1.00103.72           H  
ATOM   1655  N   GLY A 109       0.758  20.064   3.744  1.00 61.47           N  
ANISOU 1655  N   GLY A 109     8460   6654   8243    353    717    182       N  
ATOM   1656  CA  GLY A 109       1.750  20.995   4.244  1.00 50.41           C  
ANISOU 1656  CA  GLY A 109     6977   5427   6751    432    706    203       C  
ATOM   1657  C   GLY A 109       1.424  22.435   3.905  1.00 45.31           C  
ANISOU 1657  C   GLY A 109     6193   4938   6085    347    726    165       C  
ATOM   1658  O   GLY A 109       0.402  22.959   4.358  1.00 42.12           O  
ANISOU 1658  O   GLY A 109     5772   4541   5690    229    767    199       O  
ATOM   1659  H   GLY A 109       0.098  20.438   3.337  1.00 73.78           H  
ATOM   1660  HA2 GLY A 109       1.806  20.915   5.209  1.00 60.51           H  
ATOM   1661  HA3 GLY A 109       2.614  20.780   3.859  1.00 60.51           H  
ATOM   1662  N   TYR A 110       2.271  23.091   3.113  1.00 39.13           N  
ANISOU 1662  N   TYR A 110     5308   4284   5277    407    701    102       N  
ATOM   1663  CA  TYR A 110       2.016  24.479   2.753  1.00 39.39           C  
ANISOU 1663  CA  TYR A 110     5217   4449   5300    328    714     78       C  
ATOM   1664  C   TYR A 110       2.678  24.810   1.424  1.00 36.93           C  
ANISOU 1664  C   TYR A 110     4817   4233   4983    380    703      9       C  
ATOM   1665  O   TYR A 110       3.586  24.115   0.964  1.00 35.44           O  
ANISOU 1665  O   TYR A 110     4640   4048   4778    501    683    -20       O  
ATOM   1666  CB  TYR A 110       2.498  25.441   3.853  1.00 37.27           C  
ANISOU 1666  CB  TYR A 110     4894   4282   4985    333    699    130       C  
ATOM   1667  CG  TYR A 110       3.970  25.800   3.816  1.00 35.81           C  
ANISOU 1667  CG  TYR A 110     4626   4209   4771    438    654    123       C  
ATOM   1668  CD1 TYR A 110       4.924  24.992   4.427  1.00 36.58           C  
ANISOU 1668  CD1 TYR A 110     4774   4288   4838    566    618    150       C  
ATOM   1669  CD2 TYR A 110       4.402  26.967   3.198  1.00 35.26           C  
ANISOU 1669  CD2 TYR A 110     4422   4265   4711    408    644     97       C  
ATOM   1670  CE1 TYR A 110       6.267  25.329   4.403  1.00 36.18           C  
ANISOU 1670  CE1 TYR A 110     4625   4354   4770    661    573    139       C  
ATOM   1671  CE2 TYR A 110       5.740  27.311   3.171  1.00 37.20           C  
ANISOU 1671  CE2 TYR A 110     4569   4618   4948    488    606     99       C  
ATOM   1672  CZ  TYR A 110       6.668  26.490   3.775  1.00 37.45           C  
ANISOU 1672  CZ  TYR A 110     4637   4643   4952    614    570    115       C  
ATOM   1673  OH  TYR A 110       8.000  26.835   3.747  1.00 39.12           O  
ANISOU 1673  OH  TYR A 110     4728   4974   5162    692    529    113       O  
ATOM   1674  H   TYR A 110       2.989  22.757   2.777  1.00 46.97           H  
ATOM   1675  HA  TYR A 110       1.061  24.598   2.634  1.00 47.28           H  
ATOM   1676  HB2 TYR A 110       1.999  26.269   3.774  1.00 44.74           H  
ATOM   1677  HB3 TYR A 110       2.324  25.030   4.714  1.00 44.74           H  
ATOM   1678  HD1 TYR A 110       4.655  24.213   4.857  1.00 43.91           H  
ATOM   1679  HD2 TYR A 110       3.778  27.527   2.795  1.00 42.33           H  
ATOM   1680  HE1 TYR A 110       6.895  24.775   4.808  1.00 43.44           H  
ATOM   1681  HE2 TYR A 110       6.013  28.093   2.748  1.00 44.66           H  
ATOM   1682  HH  TYR A 110       8.448  26.289   4.201  1.00 46.96           H  
ATOM   1683  N   GLU A 111       2.199  25.890   0.812  1.00 35.07           N  
ANISOU 1683  N   GLU A 111     4492   4080   4752    296    718    -13       N  
ATOM   1684  CA  GLU A 111       2.690  26.370  -0.472  1.00 39.52           C  
ANISOU 1684  CA  GLU A 111     4966   4750   5298    332    722    -57       C  
ATOM   1685  C   GLU A 111       2.730  27.889  -0.433  1.00 37.41           C  
ANISOU 1685  C   GLU A 111     4587   4596   5032    258    727    -24       C  
ATOM   1686  O   GLU A 111       1.955  28.523   0.286  1.00 34.03           O  
ANISOU 1686  O   GLU A 111     4164   4144   4620    167    726     -2       O  
ATOM   1687  CB  GLU A 111       1.795  25.882  -1.619  1.00 39.94           C  
ANISOU 1687  CB  GLU A 111     5061   4749   5365    309    730   -131       C  
ATOM   1688  CG  GLU A 111       2.196  26.369  -2.996  1.00 54.96           C  
ANISOU 1688  CG  GLU A 111     6883   6775   7225    357    741   -172       C  
ATOM   1689  CD  GLU A 111       1.337  25.765  -4.093  1.00 48.99           C  
ANISOU 1689  CD  GLU A 111     6181   5964   6467    359    729   -264       C  
ATOM   1690  OE1 GLU A 111       0.452  24.942  -3.770  1.00 45.74           O  
ANISOU 1690  OE1 GLU A 111     5863   5407   6110    310    707   -297       O  
ATOM   1691  OE2 GLU A 111       1.547  26.110  -5.275  1.00 61.53           O  
ANISOU 1691  OE2 GLU A 111     7719   7660   8001    411    739   -300       O  
ATOM   1692  H   GLU A 111       1.567  26.378   1.133  1.00 42.10           H  
ATOM   1693  HA  GLU A 111       3.590  26.047  -0.637  1.00 47.43           H  
ATOM   1694  HB2 GLU A 111       1.818  24.912  -1.635  1.00 47.94           H  
ATOM   1695  HB3 GLU A 111       0.890  26.190  -1.454  1.00 47.94           H  
ATOM   1696  HG2 GLU A 111       2.099  27.333  -3.033  1.00 65.97           H  
ATOM   1697  HG3 GLU A 111       3.119  26.121  -3.165  1.00 65.97           H  
ATOM   1698  N   VAL A 112       3.646  28.472  -1.201  1.00 37.84           N  
ANISOU 1698  N   VAL A 112     4538   4772   5068    302    732    -18       N  
ATOM   1699  CA  VAL A 112       3.741  29.920  -1.347  1.00 36.10           C  
ANISOU 1699  CA  VAL A 112     4210   4643   4864    227    732     21       C  
ATOM   1700  C   VAL A 112       3.293  30.286  -2.754  1.00 37.84           C  
ANISOU 1700  C   VAL A 112     4398   4914   5065    210    764      1       C  
ATOM   1701  O   VAL A 112       3.807  29.741  -3.740  1.00 35.91           O  
ANISOU 1701  O   VAL A 112     4139   4726   4777    299    788    -23       O  
ATOM   1702  CB  VAL A 112       5.163  30.438  -1.076  1.00 39.76           C  
ANISOU 1702  CB  VAL A 112     4562   5209   5337    270    715     68       C  
ATOM   1703  CG1 VAL A 112       5.223  31.941  -1.318  1.00 40.29           C  
ANISOU 1703  CG1 VAL A 112     4521   5343   5443    178    710    113       C  
ATOM   1704  CG2 VAL A 112       5.592  30.110   0.346  1.00 43.02           C  
ANISOU 1704  CG2 VAL A 112     5010   5579   5755    301    667     80       C  
ATOM   1705  H   VAL A 112       4.235  28.041  -1.656  1.00 45.42           H  
ATOM   1706  HA  VAL A 112       3.143  30.340  -0.708  1.00 43.34           H  
ATOM   1707  HB  VAL A 112       5.781  30.000  -1.682  1.00 47.73           H  
ATOM   1708 HG11 VAL A 112       6.023  32.296  -0.900  1.00 48.36           H  
ATOM   1709 HG12 VAL A 112       5.249  32.105  -2.274  1.00 48.36           H  
ATOM   1710 HG13 VAL A 112       4.436  32.355  -0.932  1.00 48.36           H  
ATOM   1711 HG21 VAL A 112       6.513  30.390   0.470  1.00 51.63           H  
ATOM   1712 HG22 VAL A 112       5.016  30.582   0.967  1.00 51.63           H  
ATOM   1713 HG23 VAL A 112       5.516  29.153   0.486  1.00 51.63           H  
ATOM   1714  N   LEU A 113       2.338  31.203  -2.848  1.00 34.07           N  
ANISOU 1714  N   LEU A 113     3911   4425   4609    112    762      7       N  
ATOM   1715  CA  LEU A 113       1.841  31.689  -4.124  1.00 32.88           C  
ANISOU 1715  CA  LEU A 113     3733   4327   4433     97    783     -3       C  
ATOM   1716  C   LEU A 113       2.460  33.043  -4.444  1.00 33.04           C  
ANISOU 1716  C   LEU A 113     3643   4441   4468     60    791     76       C  
ATOM   1717  O   LEU A 113       2.908  33.774  -3.557  1.00 31.66           O  
ANISOU 1717  O   LEU A 113     3422   4262   4346     12    763    120       O  
ATOM   1718  CB  LEU A 113       0.318  31.815  -4.108  1.00 30.26           C  
ANISOU 1718  CB  LEU A 113     3459   3921   4120     20    769    -47       C  
ATOM   1719  CG  LEU A 113      -0.492  30.577  -3.735  1.00 30.39           C  
ANISOU 1719  CG  LEU A 113     3572   3824   4148     18    761   -112       C  
ATOM   1720  CD1 LEU A 113      -1.976  30.898  -3.866  1.00 34.20           C  
ANISOU 1720  CD1 LEU A 113     4071   4266   4656    -66    751   -149       C  
ATOM   1721  CD2 LEU A 113      -0.113  29.383  -4.590  1.00 34.47           C  
ANISOU 1721  CD2 LEU A 113     4135   4332   4629    114    764   -170       C  
ATOM   1722  H   LEU A 113       1.954  31.566  -2.169  1.00 40.90           H  
ATOM   1723  HA  LEU A 113       2.084  31.059  -4.821  1.00 39.47           H  
ATOM   1724  HB2 LEU A 113       0.085  32.505  -3.467  1.00 36.33           H  
ATOM   1725  HB3 LEU A 113       0.033  32.078  -4.997  1.00 36.33           H  
ATOM   1726  HG  LEU A 113      -0.300  30.328  -2.817  1.00 36.48           H  
ATOM   1727 HD11 LEU A 113      -2.491  30.108  -3.637  1.00 41.05           H  
ATOM   1728 HD12 LEU A 113      -2.197  31.624  -3.262  1.00 41.05           H  
ATOM   1729 HD13 LEU A 113      -2.162  31.160  -4.781  1.00 41.05           H  
ATOM   1730 HD21 LEU A 113      -0.705  28.643  -4.381  1.00 41.38           H  
ATOM   1731 HD22 LEU A 113      -0.202  29.623  -5.525  1.00 41.38           H  
ATOM   1732 HD23 LEU A 113       0.805  29.135  -4.398  1.00 41.38           H  
ATOM   1733  N   GLY A 114       2.478  33.369  -5.736  1.00 32.60           N  
ANISOU 1733  N   GLY A 114     3550   4468   4367     85    824     95       N  
ATOM   1734  CA  GLY A 114       2.900  34.668  -6.202  1.00 32.45           C  
ANISOU 1734  CA  GLY A 114     3437   4526   4367     38    840    189       C  
ATOM   1735  C   GLY A 114       4.382  34.813  -6.459  1.00 39.51           C  
ANISOU 1735  C   GLY A 114     4218   5532   5261     81    877    266       C  
ATOM   1736  O   GLY A 114       4.790  35.768  -7.131  1.00 38.05           O  
ANISOU 1736  O   GLY A 114     3946   5425   5084     48    909    361       O  
ATOM   1737  H   GLY A 114       2.244  32.836  -6.369  1.00 39.13           H  
ATOM   1738  HA2 GLY A 114       2.438  34.863  -7.032  1.00 38.96           H  
ATOM   1739  HA3 GLY A 114       2.650  35.330  -5.538  1.00 38.96           H  
ATOM   1740  N   VAL A 115       5.203  33.893  -5.957  1.00 41.84           N  
ANISOU 1740  N   VAL A 115     4507   5840   5551    154    877    237       N  
ATOM   1741  CA  VAL A 115       6.652  34.019  -6.052  1.00 41.73           C  
ANISOU 1741  CA  VAL A 115     4363   5942   5550    196    907    306       C  
ATOM   1742  C   VAL A 115       7.254  32.632  -5.892  1.00 41.78           C  
ANISOU 1742  C   VAL A 115     4402   5966   5507    329    912    239       C  
ATOM   1743  O   VAL A 115       6.643  31.739  -5.305  1.00 38.70           O  
ANISOU 1743  O   VAL A 115     4133   5464   5109    356    875    158       O  
ATOM   1744  CB  VAL A 115       7.184  35.007  -4.981  1.00 45.88           C  
ANISOU 1744  CB  VAL A 115     4806   6438   6187     94    852    362       C  
ATOM   1745  CG1 VAL A 115       7.454  34.284  -3.667  1.00 41.96           C  
ANISOU 1745  CG1 VAL A 115     4356   5875   5713    129    791    301       C  
ATOM   1746  CG2 VAL A 115       8.418  35.727  -5.486  1.00 57.04           C  
ANISOU 1746  CG2 VAL A 115     6050   7982   7642     76    891    472       C  
ATOM   1747  H   VAL A 115       4.941  33.181  -5.552  1.00 50.23           H  
ATOM   1748  HA  VAL A 115       6.897  34.353  -6.930  1.00 50.09           H  
ATOM   1749  HB  VAL A 115       6.507  35.679  -4.806  1.00 55.07           H  
ATOM   1750 HG11 VAL A 115       7.535  34.940  -2.956  1.00 50.37           H  
ATOM   1751 HG12 VAL A 115       6.716  33.684  -3.479  1.00 50.37           H  
ATOM   1752 HG13 VAL A 115       8.279  33.780  -3.747  1.00 50.37           H  
ATOM   1753 HG21 VAL A 115       8.808  36.234  -4.757  1.00 68.47           H  
ATOM   1754 HG22 VAL A 115       9.055  35.071  -5.810  1.00 68.47           H  
ATOM   1755 HG23 VAL A 115       8.163  36.324  -6.206  1.00 68.47           H  
ATOM   1756  N   LYS A 116       8.460  32.448  -6.422  1.00 43.23           N  
ANISOU 1756  N   LYS A 116     4474   6291   5662    417    961    281       N  
ATOM   1757  CA  LYS A 116       9.193  31.191  -6.311  1.00 46.50           C  
ANISOU 1757  CA  LYS A 116     4903   6735   6030    567    964    220       C  
ATOM   1758  C   LYS A 116      10.409  31.438  -5.424  1.00 50.08           C  
ANISOU 1758  C   LYS A 116     5230   7242   6555    565    935    269       C  
ATOM   1759  O   LYS A 116      11.305  32.208  -5.790  1.00 50.53           O  
ANISOU 1759  O   LYS A 116     5121   7434   6645    538    975    360       O  
ATOM   1760  CB  LYS A 116       9.605  30.673  -7.689  1.00 48.54           C  
ANISOU 1760  CB  LYS A 116     5128   7135   6178    706   1042    207       C  
ATOM   1761  CG  LYS A 116       8.436  30.395  -8.628  1.00 55.57           C  
ANISOU 1761  CG  LYS A 116     6142   7983   6989    724   1052    141       C  
ATOM   1762  CD  LYS A 116       7.541  29.281  -8.100  1.00 61.29           C  
ANISOU 1762  CD  LYS A 116     7039   8529   7720    748    984     17       C  
ATOM   1763  CE  LYS A 116       6.416  28.961  -9.074  1.00 73.87           C  
ANISOU 1763  CE  LYS A 116     8738  10085   9246    767    979    -65       C  
ATOM   1764  NZ  LYS A 116       5.515  27.890  -8.563  1.00 79.84           N  
ANISOU 1764  NZ  LYS A 116     9647  10653  10034    766    911   -176       N  
ATOM   1765  H   LYS A 116       8.884  33.053  -6.862  1.00 51.90           H  
ATOM   1766  HA  LYS A 116       8.632  30.519  -5.892  1.00 55.81           H  
ATOM   1767  HB2 LYS A 116      10.171  31.337  -8.113  1.00 58.26           H  
ATOM   1768  HB3 LYS A 116      10.095  29.844  -7.574  1.00 58.26           H  
ATOM   1769  HG2 LYS A 116       7.900  31.198  -8.720  1.00 66.70           H  
ATOM   1770  HG3 LYS A 116       8.779  30.125  -9.495  1.00 66.70           H  
ATOM   1771  HD2 LYS A 116       8.070  28.478  -7.971  1.00 73.56           H  
ATOM   1772  HD3 LYS A 116       7.146  29.557  -7.258  1.00 73.56           H  
ATOM   1773  HE2 LYS A 116       5.884  29.759  -9.219  1.00 88.66           H  
ATOM   1774  HE3 LYS A 116       6.797  28.660  -9.914  1.00 88.66           H  
ATOM   1775  HZ1 LYS A 116       4.871  27.726  -9.154  1.00 95.82           H  
ATOM   1776  HZ2 LYS A 116       5.978  27.143  -8.426  1.00 95.82           H  
ATOM   1777  HZ3 LYS A 116       5.144  28.145  -7.795  1.00 95.82           H  
ATOM   1778  N   LEU A 117      10.434  30.798  -4.257  1.00 42.54           N  
ANISOU 1778  N   LEU A 117     4349   6186   5626    592    865    217       N  
ATOM   1779  CA  LEU A 117      11.536  30.969  -3.321  1.00 44.93           C  
ANISOU 1779  CA  LEU A 117     4545   6536   5991    604    816    246       C  
ATOM   1780  C   LEU A 117      12.693  30.045  -3.680  1.00 46.88           C  
ANISOU 1780  C   LEU A 117     4719   6904   6190    778    845    228       C  
ATOM   1781  O   LEU A 117      12.489  28.918  -4.141  1.00 42.07           O  
ANISOU 1781  O   LEU A 117     4215   6268   5501    910    866    159       O  
ATOM   1782  CB  LEU A 117      11.077  30.677  -1.892  1.00 43.94           C  
ANISOU 1782  CB  LEU A 117     4537   6264   5893    580    727    202       C  
ATOM   1783  CG  LEU A 117       9.887  31.476  -1.363  1.00 42.54           C  
ANISOU 1783  CG  LEU A 117     4442   5969   5752    434    694    204       C  
ATOM   1784  CD1 LEU A 117       9.553  31.034   0.057  1.00 43.19           C  
ANISOU 1784  CD1 LEU A 117     4637   5939   5834    444    622    167       C  
ATOM   1785  CD2 LEU A 117      10.163  32.966  -1.410  1.00 44.26           C  
ANISOU 1785  CD2 LEU A 117     4526   6240   6053    306    679    270       C  
ATOM   1786  H   LEU A 117       9.823  30.257  -3.986  1.00 51.06           H  
ATOM   1787  HA  LEU A 117      11.848  31.886  -3.363  1.00 53.93           H  
ATOM   1788  HB2 LEU A 117      10.832  29.740  -1.843  1.00 52.74           H  
ATOM   1789  HB3 LEU A 117      11.823  30.856  -1.297  1.00 52.74           H  
ATOM   1790  HG  LEU A 117       9.117  31.307  -1.928  1.00 51.06           H  
ATOM   1791 HD11 LEU A 117       8.800  31.553   0.381  1.00 51.84           H  
ATOM   1792 HD12 LEU A 117       9.325  30.091   0.050  1.00 51.84           H  
ATOM   1793 HD13 LEU A 117      10.325  31.184   0.625  1.00 51.84           H  
ATOM   1794 HD21 LEU A 117       9.429  33.437  -0.986  1.00 53.13           H  
ATOM   1795 HD22 LEU A 117      10.990  33.149  -0.938  1.00 53.13           H  
ATOM   1796 HD23 LEU A 117      10.243  33.243  -2.337  1.00 53.13           H  
ATOM   1797  N   SER A 118      13.914  30.526  -3.463  1.00 47.13           N  
ANISOU 1797  N   SER A 118     4564   7066   6276    783    838    285       N  
ATOM   1798  CA  SER A 118      15.076  29.670  -3.636  1.00 51.93           C  
ANISOU 1798  CA  SER A 118     5085   7800   6846    959    855    265       C  
ATOM   1799  C   SER A 118      15.021  28.520  -2.635  1.00 50.03           C  
ANISOU 1799  C   SER A 118     4991   7437   6580   1075    773    182       C  
ATOM   1800  O   SER A 118      14.329  28.579  -1.614  1.00 45.91           O  
ANISOU 1800  O   SER A 118     4592   6765   6087    999    701    165       O  
ATOM   1801  CB  SER A 118      16.367  30.465  -3.452  1.00 52.83           C  
ANISOU 1801  CB  SER A 118     4952   8074   7046    922    850    344       C  
ATOM   1802  OG  SER A 118      16.556  30.820  -2.095  1.00 52.15           O  
ANISOU 1802  OG  SER A 118     4856   7910   7046    854    732    333       O  
ATOM   1803  H   SER A 118      14.090  31.332  -3.220  1.00 56.57           H  
ATOM   1804  HA  SER A 118      15.083  29.305  -4.535  1.00 62.33           H  
ATOM   1805  HB2 SER A 118      17.116  29.921  -3.742  1.00 63.41           H  
ATOM   1806  HB3 SER A 118      16.318  31.273  -3.985  1.00 63.41           H  
ATOM   1807  HG  SER A 118      17.300  31.197  -1.997  1.00 62.59           H  
ATOM   1808  N   ALA A 119      15.760  27.452  -2.944  1.00 49.89           N  
ANISOU 1808  N   ALA A 119     4965   7489   6501   1271    788    136       N  
ATOM   1809  CA  ALA A 119      15.819  26.316  -2.031  1.00 50.96           C  
ANISOU 1809  CA  ALA A 119     5241   7506   6615   1398    709     72       C  
ATOM   1810  C   ALA A 119      16.264  26.757  -0.642  1.00 53.96           C  
ANISOU 1810  C   ALA A 119     5571   7867   7062   1346    610    101       C  
ATOM   1811  O   ALA A 119      15.766  26.250   0.370  1.00 47.16           O  
ANISOU 1811  O   ALA A 119     4872   6855   6192   1357    539     77       O  
ATOM   1812  CB  ALA A 119      16.763  25.248  -2.584  1.00 55.99           C  
ANISOU 1812  CB  ALA A 119     5840   8246   7187   1633    732     21       C  
ATOM   1813  H   ALA A 119      16.225  27.364  -3.661  1.00 59.88           H  
ATOM   1814  HA  ALA A 119      14.935  25.924  -1.956  1.00 61.16           H  
ATOM   1815  HB1 ALA A 119      16.781  24.495  -1.973  1.00 67.20           H  
ATOM   1816  HB2 ALA A 119      16.441  24.961  -3.453  1.00 67.20           H  
ATOM   1817  HB3 ALA A 119      17.652  25.626  -2.669  1.00 67.20           H  
ATOM   1818  N   THR A 120      17.192  27.715  -0.575  1.00 54.13           N  
ANISOU 1818  N   THR A 120     5370   8044   7155   1286    601    155       N  
ATOM   1819  CA  THR A 120      17.693  28.179   0.715  1.00 53.88           C  
ANISOU 1819  CA  THR A 120     5275   8007   7189   1244    488    165       C  
ATOM   1820  C   THR A 120      16.628  28.952   1.481  1.00 43.91           C  
ANISOU 1820  C   THR A 120     4127   6597   5961   1070    438    172       C  
ATOM   1821  O   THR A 120      16.468  28.763   2.693  1.00 44.36           O  
ANISOU 1821  O   THR A 120     4282   6565   6008   1087    344    147       O  
ATOM   1822  CB  THR A 120      18.938  29.045   0.503  1.00 62.64           C  
ANISOU 1822  CB  THR A 120     6099   9314   8387   1206    486    216       C  
ATOM   1823  OG1 THR A 120      20.079  28.200   0.309  1.00 65.26           O  
ANISOU 1823  OG1 THR A 120     6323   9786   8686   1405    492    194       O  
ATOM   1824  CG2 THR A 120      19.176  29.967   1.693  1.00 66.06           C  
ANISOU 1824  CG2 THR A 120     6462   9722   8917   1086    361    223       C  
ATOM   1825  H   THR A 120      17.542  28.107  -1.255  1.00 64.98           H  
ATOM   1826  HA  THR A 120      17.944  27.410   1.249  1.00 64.67           H  
ATOM   1827  HB  THR A 120      18.810  29.603  -0.280  1.00 75.18           H  
ATOM   1828  HG1 THR A 120      20.762  28.668   0.166  1.00 78.32           H  
ATOM   1829 HG21 THR A 120      20.083  30.311   1.670  1.00 79.29           H  
ATOM   1830 HG22 THR A 120      18.556  30.713   1.664  1.00 79.29           H  
ATOM   1831 HG23 THR A 120      19.045  29.480   2.521  1.00 79.29           H  
ATOM   1832  N   VAL A 121      15.898  29.833   0.797  1.00 47.24           N  
ANISOU 1832  N   VAL A 121     4538   7000   6413    915    499    208       N  
ATOM   1833  CA  VAL A 121      14.868  30.621   1.464  1.00 46.18           C  
ANISOU 1833  CA  VAL A 121     4502   6736   6310    762    454    209       C  
ATOM   1834  C   VAL A 121      13.727  29.725   1.928  1.00 41.13           C  
ANISOU 1834  C   VAL A 121     4103   5932   5591    802    453    165       C  
ATOM   1835  O   VAL A 121      13.186  29.903   3.026  1.00 39.78           O  
ANISOU 1835  O   VAL A 121     4030   5667   5417    758    387    151       O  
ATOM   1836  CB  VAL A 121      14.378  31.740   0.525  1.00 46.54           C  
ANISOU 1836  CB  VAL A 121     4478   6800   6406    606    521    261       C  
ATOM   1837  CG1 VAL A 121      13.212  32.497   1.139  1.00 42.50           C  
ANISOU 1837  CG1 VAL A 121     4080   6149   5918    469    477    250       C  
ATOM   1838  CG2 VAL A 121      15.526  32.694   0.202  1.00 54.36           C  
ANISOU 1838  CG2 VAL A 121     5221   7936   7496    542    518    327       C  
ATOM   1839  H   VAL A 121      15.979  29.990  -0.045  1.00 56.71           H  
ATOM   1840  HA  VAL A 121      15.250  31.037   2.253  1.00 55.43           H  
ATOM   1841  HB  VAL A 121      14.067  31.338  -0.301  1.00 55.86           H  
ATOM   1842 HG11 VAL A 121      13.043  33.296   0.615  1.00 51.01           H  
ATOM   1843 HG12 VAL A 121      12.427  31.926   1.133  1.00 51.01           H  
ATOM   1844 HG13 VAL A 121      13.437  32.740   2.050  1.00 51.01           H  
ATOM   1845 HG21 VAL A 121      15.224  33.341  -0.454  1.00 65.24           H  
ATOM   1846 HG22 VAL A 121      15.797  33.150   1.015  1.00 65.24           H  
ATOM   1847 HG23 VAL A 121      16.270  32.184  -0.155  1.00 65.24           H  
ATOM   1848  N   LYS A 122      13.349  28.741   1.108  1.00 40.94           N  
ANISOU 1848  N   LYS A 122     4175   5876   5504    886    525    142       N  
ATOM   1849  CA  LYS A 122      12.287  27.817   1.497  1.00 40.80           C  
ANISOU 1849  CA  LYS A 122     4375   5692   5433    912    524    108       C  
ATOM   1850  C   LYS A 122      12.663  27.047   2.759  1.00 39.86           C  
ANISOU 1850  C   LYS A 122     4342   5516   5287   1018    446    101       C  
ATOM   1851  O   LYS A 122      11.808  26.792   3.615  1.00 40.04           O  
ANISOU 1851  O   LYS A 122     4517   5411   5287    984    423    106       O  
ATOM   1852  CB  LYS A 122      11.986  26.861   0.341  1.00 41.11           C  
ANISOU 1852  CB  LYS A 122     4488   5707   5425    996    594     70       C  
ATOM   1853  CG  LYS A 122      10.806  25.920   0.560  1.00 49.44           C  
ANISOU 1853  CG  LYS A 122     5757   6575   6453    995    596     37       C  
ATOM   1854  CD  LYS A 122       9.505  26.668   0.825  1.00 46.58           C  
ANISOU 1854  CD  LYS A 122     5454   6129   6116    821    606     53       C  
ATOM   1855  CE  LYS A 122       8.299  25.749   0.676  1.00 47.99           C  
ANISOU 1855  CE  LYS A 122     5806   6144   6282    804    627     20       C  
ATOM   1856  NZ  LYS A 122       8.523  24.408   1.293  1.00 52.22           N  
ANISOU 1856  NZ  LYS A 122     6472   6569   6800    925    594     12       N  
ATOM   1857  H   LYS A 122      13.688  28.589   0.332  1.00 49.14           H  
ATOM   1858  HA  LYS A 122      11.480  28.320   1.689  1.00 48.97           H  
ATOM   1859  HB2 LYS A 122      11.793  27.389  -0.450  1.00 49.35           H  
ATOM   1860  HB3 LYS A 122      12.770  26.311   0.188  1.00 49.35           H  
ATOM   1861  HG2 LYS A 122      10.683  25.376  -0.234  1.00 59.34           H  
ATOM   1862  HG3 LYS A 122      10.989  25.354   1.326  1.00 59.34           H  
ATOM   1863  HD2 LYS A 122       9.513  27.018   1.730  1.00 55.91           H  
ATOM   1864  HD3 LYS A 122       9.415  27.395   0.190  1.00 55.91           H  
ATOM   1865  HE2 LYS A 122       7.533  26.156   1.111  1.00 57.60           H  
ATOM   1866  HE3 LYS A 122       8.114  25.618  -0.267  1.00 57.60           H  
ATOM   1867  HZ1 LYS A 122       7.768  23.937   1.279  1.00 62.68           H  
ATOM   1868  HZ2 LYS A 122       9.148  23.965   0.841  1.00 62.68           H  
ATOM   1869  HZ3 LYS A 122       8.789  24.502   2.137  1.00 62.68           H  
ATOM   1870  N   GLU A 123      13.942  26.683   2.899  1.00 40.32           N  
ANISOU 1870  N   GLU A 123     4300   5677   5341   1154    407     96       N  
ATOM   1871  CA  GLU A 123      14.372  25.935   4.079  1.00 42.49           C  
ANISOU 1871  CA  GLU A 123     4658   5907   5580   1278    324     93       C  
ATOM   1872  C   GLU A 123      14.179  26.750   5.351  1.00 39.10           C  
ANISOU 1872  C   GLU A 123     4234   5463   5161   1192    243    110       C  
ATOM   1873  O   GLU A 123      13.713  26.226   6.370  1.00 36.10           O  
ANISOU 1873  O   GLU A 123     4012   4980   4726   1232    205    122       O  
ATOM   1874  CB  GLU A 123      15.839  25.521   3.942  1.00 43.49           C  
ANISOU 1874  CB  GLU A 123     4644   6174   5706   1445    289     78       C  
ATOM   1875  CG  GLU A 123      16.133  24.626   2.752  1.00 62.20           C  
ANISOU 1875  CG  GLU A 123     7014   8574   8047   1575    361     46       C  
ATOM   1876  CD  GLU A 123      16.210  23.151   3.111  1.00 69.98           C  
ANISOU 1876  CD  GLU A 123     8172   9442   8974   1762    326     18       C  
ATOM   1877  OE1 GLU A 123      15.846  22.781   4.248  1.00 71.97           O  
ANISOU 1877  OE1 GLU A 123     8570   9571   9204   1774    264     43       O  
ATOM   1878  OE2 GLU A 123      16.642  22.361   2.246  1.00 63.06           O  
ANISOU 1878  OE2 GLU A 123     7291   8598   8072   1908    361    -25       O  
ATOM   1879  H   GLU A 123      14.568  26.854   2.335  1.00 48.39           H  
ATOM   1880  HA  GLU A 123      13.834  25.130   4.143  1.00 51.00           H  
ATOM   1881  HB2 GLU A 123      16.378  26.322   3.846  1.00 52.20           H  
ATOM   1882  HB3 GLU A 123      16.100  25.040   4.742  1.00 52.20           H  
ATOM   1883  HG2 GLU A 123      15.429  24.735   2.095  1.00 74.66           H  
ATOM   1884  HG3 GLU A 123      16.987  24.883   2.370  1.00 74.66           H  
ATOM   1885  N   LEU A 124      14.544  28.033   5.318  1.00 36.95           N  
ANISOU 1885  N   LEU A 124     3793   5290   4957   1080    215    113       N  
ATOM   1886  CA  LEU A 124      14.376  28.874   6.498  1.00 35.51           C  
ANISOU 1886  CA  LEU A 124     3615   5093   4784   1008    122    107       C  
ATOM   1887  C   LEU A 124      12.902  29.040   6.849  1.00 37.75           C  
ANISOU 1887  C   LEU A 124     4069   5243   5031    908    159    114       C  
ATOM   1888  O   LEU A 124      12.521  28.951   8.022  1.00 34.30           O  
ANISOU 1888  O   LEU A 124     3744   4753   4534    932    104    112       O  
ATOM   1889  CB  LEU A 124      15.031  30.233   6.264  1.00 39.18           C  
ANISOU 1889  CB  LEU A 124     3866   5667   5355    893     79    104       C  
ATOM   1890  CG  LEU A 124      14.900  31.250   7.398  1.00 38.77           C  
ANISOU 1890  CG  LEU A 124     3806   5597   5329    815    -36     74       C  
ATOM   1891  CD1 LEU A 124      15.539  30.729   8.674  1.00 39.70           C  
ANISOU 1891  CD1 LEU A 124     3962   5739   5382    958   -154     44       C  
ATOM   1892  CD2 LEU A 124      15.514  32.580   6.987  1.00 44.12           C  
ANISOU 1892  CD2 LEU A 124     4270   6352   6141    682    -76     77       C  
ATOM   1893  H   LEU A 124      14.885  28.432   4.637  1.00 44.36           H  
ATOM   1894  HA  LEU A 124      14.817  28.453   7.252  1.00 42.63           H  
ATOM   1895  HB2 LEU A 124      15.979  30.090   6.117  1.00 47.03           H  
ATOM   1896  HB3 LEU A 124      14.629  30.630   5.476  1.00 47.03           H  
ATOM   1897  HG  LEU A 124      13.959  31.396   7.583  1.00 46.54           H  
ATOM   1898 HD11 LEU A 124      15.514  31.426   9.347  1.00 47.65           H  
ATOM   1899 HD12 LEU A 124      15.043  29.954   8.981  1.00 47.65           H  
ATOM   1900 HD13 LEU A 124      16.458  30.481   8.488  1.00 47.65           H  
ATOM   1901 HD21 LEU A 124      15.709  33.098   7.784  1.00 52.96           H  
ATOM   1902 HD22 LEU A 124      16.332  32.411   6.493  1.00 52.96           H  
ATOM   1903 HD23 LEU A 124      14.883  33.060   6.427  1.00 52.96           H  
ATOM   1904  N   LEU A 125      12.058  29.285   5.844  1.00 35.69           N  
ANISOU 1904  N   LEU A 125     3824   4941   4796    803    252    122       N  
ATOM   1905  CA  LEU A 125      10.626  29.415   6.099  1.00 35.38           C  
ANISOU 1905  CA  LEU A 125     3928   4787   4730    710    291    126       C  
ATOM   1906  C   LEU A 125      10.054  28.120   6.661  1.00 36.12           C  
ANISOU 1906  C   LEU A 125     4208   4770   4746    795    315    144       C  
ATOM   1907  O   LEU A 125       9.223  28.147   7.576  1.00 33.14           O  
ANISOU 1907  O   LEU A 125     3943   4325   4322    765    310    160       O  
ATOM   1908  CB  LEU A 125       9.902  29.814   4.815  1.00 33.77           C  
ANISOU 1908  CB  LEU A 125     3696   4568   4565    603    379    128       C  
ATOM   1909  CG  LEU A 125       8.385  29.999   4.900  1.00 35.74           C  
ANISOU 1909  CG  LEU A 125     4064   4715   4799    502    423    126       C  
ATOM   1910  CD1 LEU A 125       8.009  31.054   5.925  1.00 35.42           C  
ANISOU 1910  CD1 LEU A 125     4022   4673   4764    432    362    116       C  
ATOM   1911  CD2 LEU A 125       7.836  30.362   3.527  1.00 36.25           C  
ANISOU 1911  CD2 LEU A 125     4087   4786   4900    421    495    122       C  
ATOM   1912  H   LEU A 125      12.285  29.379   5.020  1.00 42.85           H  
ATOM   1913  HA  LEU A 125      10.481  30.116   6.753  1.00 42.48           H  
ATOM   1914  HB2 LEU A 125      10.273  30.658   4.513  1.00 40.53           H  
ATOM   1915  HB3 LEU A 125      10.065  29.124   4.153  1.00 40.53           H  
ATOM   1916  HG  LEU A 125       7.982  29.166   5.191  1.00 42.90           H  
ATOM   1917 HD11 LEU A 125       7.048  31.183   5.908  1.00 42.52           H  
ATOM   1918 HD12 LEU A 125       8.287  30.754   6.804  1.00 42.52           H  
ATOM   1919 HD13 LEU A 125       8.458  31.885   5.702  1.00 42.52           H  
ATOM   1920 HD21 LEU A 125       6.876  30.486   3.593  1.00 43.51           H  
ATOM   1921 HD22 LEU A 125       8.255  31.183   3.225  1.00 43.51           H  
ATOM   1922 HD23 LEU A 125       8.034  29.642   2.907  1.00 43.51           H  
ATOM   1923  N   ASP A 126      10.487  26.976   6.120  1.00 35.26           N  
ANISOU 1923  N   ASP A 126     4136   4639   4622    906    342    146       N  
ATOM   1924  CA  ASP A 126      10.102  25.687   6.686  1.00 36.65           C  
ANISOU 1924  CA  ASP A 126     4492   4690   4742    995    351    173       C  
ATOM   1925  C   ASP A 126      10.368  25.648   8.185  1.00 33.23           C  
ANISOU 1925  C   ASP A 126     4120   4262   4245   1063    276    206       C  
ATOM   1926  O   ASP A 126       9.549  25.143   8.962  1.00 31.55           O  
ANISOU 1926  O   ASP A 126     4060   3948   3979   1059    296    254       O  
ATOM   1927  CB  ASP A 126      10.872  24.552   6.003  1.00 36.53           C  
ANISOU 1927  CB  ASP A 126     4489   4665   4725   1142    357    156       C  
ATOM   1928  CG  ASP A 126      10.400  24.278   4.585  1.00 42.83           C  
ANISOU 1928  CG  ASP A 126     5286   5431   5557   1104    432    118       C  
ATOM   1929  OD1 ASP A 126       9.379  24.858   4.163  1.00 39.25           O  
ANISOU 1929  OD1 ASP A 126     4839   4947   5129    961    481    114       O  
ATOM   1930  OD2 ASP A 126      11.058  23.468   3.893  1.00 42.40           O  
ANISOU 1930  OD2 ASP A 126     5226   5387   5497   1232    436     86       O  
ATOM   1931  H   ASP A 126      10.999  26.922   5.431  1.00 42.33           H  
ATOM   1932  HA  ASP A 126       9.154  25.555   6.527  1.00 43.99           H  
ATOM   1933  HB2 ASP A 126      11.812  24.789   5.963  1.00 43.85           H  
ATOM   1934  HB3 ASP A 126      10.757  23.739   6.518  1.00 43.85           H  
ATOM   1935  N   PHE A 127      11.517  26.180   8.606  1.00 31.89           N  
ANISOU 1935  N   PHE A 127     3823   4216   4076   1128    187    183       N  
ATOM   1936  CA  PHE A 127      11.930  26.064  10.000  1.00 35.96           C  
ANISOU 1936  CA  PHE A 127     4393   4753   4516   1228     96    201       C  
ATOM   1937  C   PHE A 127      11.109  26.975  10.902  1.00 34.60           C  
ANISOU 1937  C   PHE A 127     4261   4578   4305   1132     78    202       C  
ATOM   1938  O   PHE A 127      10.705  26.568  11.998  1.00 34.47           O  
ANISOU 1938  O   PHE A 127     4384   4521   4192   1191     64    245       O  
ATOM   1939  CB  PHE A 127      13.419  26.384  10.117  1.00 34.81           C  
ANISOU 1939  CB  PHE A 127     4079   4750   4396   1324     -7    161       C  
ATOM   1940  CG  PHE A 127      13.975  26.194  11.493  1.00 36.51           C  
ANISOU 1940  CG  PHE A 127     4344   5003   4526   1454   -121    167       C  
ATOM   1941  CD1 PHE A 127      14.054  24.932  12.053  1.00 34.16           C  
ANISOU 1941  CD1 PHE A 127     4206   4633   4142   1610   -127    220       C  
ATOM   1942  CD2 PHE A 127      14.434  27.276  12.224  1.00 36.72           C  
ANISOU 1942  CD2 PHE A 127     4262   5130   4558   1428   -232    118       C  
ATOM   1943  CE1 PHE A 127      14.572  24.753  13.319  1.00 38.11           C  
ANISOU 1943  CE1 PHE A 127     4758   5176   4545   1747   -235    232       C  
ATOM   1944  CE2 PHE A 127      14.955  27.102  13.490  1.00 37.70           C  
ANISOU 1944  CE2 PHE A 127     4434   5301   4590   1565   -350    111       C  
ATOM   1945  CZ  PHE A 127      15.026  25.838  14.037  1.00 37.64           C  
ANISOU 1945  CZ  PHE A 127     4586   5236   4478   1730   -348    173       C  
ATOM   1946  H   PHE A 127      12.071  26.609   8.107  1.00 38.28           H  
ATOM   1947  HA  PHE A 127      11.788  25.153  10.300  1.00 43.16           H  
ATOM   1948  HB2 PHE A 127      13.910  25.801   9.517  1.00 41.78           H  
ATOM   1949  HB3 PHE A 127      13.559  27.311   9.868  1.00 41.78           H  
ATOM   1950  HD1 PHE A 127      13.754  24.195  11.570  1.00 40.92           H  
ATOM   1951  HD2 PHE A 127      14.391  28.130  11.858  1.00 44.07           H  
ATOM   1952  HE1 PHE A 127      14.616  23.900  13.687  1.00 45.74           H  
ATOM   1953  HE2 PHE A 127      15.259  27.836  13.973  1.00 45.25           H  
ATOM   1954  HZ  PHE A 127      15.379  25.719  14.889  1.00 45.18           H  
ATOM   1955  N   VAL A 128      10.858  28.212  10.465  1.00 31.97           N  
ANISOU 1955  N   VAL A 128     3813   4293   4042    994     78    158       N  
ATOM   1956  CA  VAL A 128      10.006  29.112  11.237  1.00 33.90           C  
ANISOU 1956  CA  VAL A 128     4098   4530   4253    912     61    143       C  
ATOM   1957  C   VAL A 128       8.620  28.504  11.410  1.00 34.26           C  
ANISOU 1957  C   VAL A 128     4310   4467   4240    873    167    199       C  
ATOM   1958  O   VAL A 128       8.043  28.529  12.504  1.00 34.29           O  
ANISOU 1958  O   VAL A 128     4416   4463   4150    899    160    223       O  
ATOM   1959  CB  VAL A 128       9.928  30.493  10.558  1.00 33.73           C  
ANISOU 1959  CB  VAL A 128     3933   4550   4334    770     48     92       C  
ATOM   1960  CG1 VAL A 128       8.984  31.412  11.327  1.00 37.77           C  
ANISOU 1960  CG1 VAL A 128     4497   5044   4809    702     27     63       C  
ATOM   1961  CG2 VAL A 128      11.310  31.121  10.446  1.00 39.24           C  
ANISOU 1961  CG2 VAL A 128     4450   5351   5108    789    -57     50       C  
ATOM   1962  H   VAL A 128      11.166  28.548   9.735  1.00 38.38           H  
ATOM   1963  HA  VAL A 128      10.400  29.231  12.116  1.00 40.70           H  
ATOM   1964  HB  VAL A 128       9.579  30.378   9.661  1.00 40.50           H  
ATOM   1965 HG11 VAL A 128       9.123  32.326  11.033  1.00 45.34           H  
ATOM   1966 HG12 VAL A 128       8.068  31.144  11.150  1.00 45.34           H  
ATOM   1967 HG13 VAL A 128       9.173  31.337  12.275  1.00 45.34           H  
ATOM   1968 HG21 VAL A 128      11.258  31.895   9.863  1.00 47.10           H  
ATOM   1969 HG22 VAL A 128      11.607  31.390  11.329  1.00 47.10           H  
ATOM   1970 HG23 VAL A 128      11.924  30.468  10.074  1.00 47.10           H  
ATOM   1971  N   ILE A 129       8.069  27.945  10.332  1.00 31.47           N  
ANISOU 1971  N   ILE A 129     3980   4038   3941    813    264    219       N  
ATOM   1972  CA  ILE A 129       6.739  27.351  10.392  1.00 36.12           C  
ANISOU 1972  CA  ILE A 129     4702   4518   4503    755    361    270       C  
ATOM   1973  C   ILE A 129       6.737  26.125  11.296  1.00 36.59           C  
ANISOU 1973  C   ILE A 129     4916   4508   4479    866    370    349       C  
ATOM   1974  O   ILE A 129       5.771  25.882  12.028  1.00 38.88           O  
ANISOU 1974  O   ILE A 129     5315   4748   4709    838    425    411       O  
ATOM   1975  CB  ILE A 129       6.254  27.023   8.967  1.00 35.04           C  
ANISOU 1975  CB  ILE A 129     4545   4317   4450    674    439    255       C  
ATOM   1976  CG1 ILE A 129       5.910  28.322   8.231  1.00 34.91           C  
ANISOU 1976  CG1 ILE A 129     4408   4360   4497    551    445    201       C  
ATOM   1977  CG2 ILE A 129       5.066  26.071   9.004  1.00 37.08           C  
ANISOU 1977  CG2 ILE A 129     4942   4445   4702    630    524    309       C  
ATOM   1978  CD1 ILE A 129       5.757  28.164   6.733  1.00 34.93           C  
ANISOU 1978  CD1 ILE A 129     4361   4343   4569    500    499    176       C  
ATOM   1979  H   ILE A 129       8.444  27.898   9.559  1.00 37.78           H  
ATOM   1980  HA  ILE A 129       6.124  27.994  10.780  1.00 43.36           H  
ATOM   1981  HB  ILE A 129       6.967  26.574   8.485  1.00 42.06           H  
ATOM   1982 HG12 ILE A 129       5.071  28.663   8.578  1.00 41.91           H  
ATOM   1983 HG13 ILE A 129       6.620  28.964   8.388  1.00 41.91           H  
ATOM   1984 HG21 ILE A 129       4.628  26.078   8.138  1.00 44.51           H  
ATOM   1985 HG22 ILE A 129       5.383  25.178   9.207  1.00 44.51           H  
ATOM   1986 HG23 ILE A 129       4.446  26.366   9.690  1.00 44.51           H  
ATOM   1987 HD11 ILE A 129       5.643  29.040   6.333  1.00 41.93           H  
ATOM   1988 HD12 ILE A 129       6.552  27.738   6.377  1.00 41.93           H  
ATOM   1989 HD13 ILE A 129       4.978  27.614   6.551  1.00 41.93           H  
ATOM   1990  N   ALA A 130       7.816  25.341  11.273  1.00 33.08           N  
ANISOU 1990  N   ALA A 130     4480   4062   4026    998    320    358       N  
ATOM   1991  CA  ALA A 130       7.888  24.165  12.133  1.00 35.76           C  
ANISOU 1991  CA  ALA A 130     4976   4324   4286   1117    319    445       C  
ATOM   1992  C   ALA A 130       7.975  24.556  13.603  1.00 36.09           C  
ANISOU 1992  C   ALA A 130     5066   4443   4205   1188    263    477       C  
ATOM   1993  O   ALA A 130       7.344  23.924  14.459  1.00 37.65           O  
ANISOU 1993  O   ALA A 130     5411   4578   4318   1219    310    575       O  
ATOM   1994  CB  ALA A 130       9.088  23.301  11.742  1.00 35.48           C  
ANISOU 1994  CB  ALA A 130     4931   4279   4270   1264    265    433       C  
ATOM   1995  H   ALA A 130       8.507  25.467  10.776  1.00 39.71           H  
ATOM   1996  HA  ALA A 130       7.082  23.640  12.007  1.00 42.92           H  
ATOM   1997  HB1 ALA A 130       9.127  22.530  12.330  1.00 42.59           H  
ATOM   1998  HB2 ALA A 130       8.982  23.011  10.823  1.00 42.59           H  
ATOM   1999  HB3 ALA A 130       9.898  23.827  11.832  1.00 42.59           H  
ATOM   2000  N   LYS A 131       8.751  25.592  13.916  1.00 34.94           N  
ANISOU 2000  N   LYS A 131     4796   4432   4047   1217    161    398       N  
ATOM   2001  CA  LYS A 131       8.951  26.022  15.291  1.00 38.25           C  
ANISOU 2001  CA  LYS A 131     5254   4939   4342   1306     80    401       C  
ATOM   2002  C   LYS A 131       7.937  27.063  15.747  1.00 38.51           C  
ANISOU 2002  C   LYS A 131     5286   5010   4338   1204    108    374       C  
ATOM   2003  O   LYS A 131       7.867  27.347  16.948  1.00 42.21           O  
ANISOU 2003  O   LYS A 131     5815   5546   4676   1285     59    379       O  
ATOM   2004  CB  LYS A 131      10.367  26.584  15.462  1.00 38.72           C  
ANISOU 2004  CB  LYS A 131     5175   5121   4417   1397    -71    314       C  
ATOM   2005  CG  LYS A 131      11.474  25.583  15.142  1.00 39.72           C  
ANISOU 2005  CG  LYS A 131     5289   5239   4563   1533   -111    332       C  
ATOM   2006  CD  LYS A 131      11.405  24.377  16.066  1.00 46.05           C  
ANISOU 2006  CD  LYS A 131     6284   5974   5238   1684   -105    439       C  
ATOM   2007  CE  LYS A 131      12.450  23.332  15.721  1.00 45.78           C  
ANISOU 2007  CE  LYS A 131     6252   5916   5227   1835   -148    454       C  
ATOM   2008  NZ  LYS A 131      12.423  22.220  16.710  1.00 46.79           N  
ANISOU 2008  NZ  LYS A 131     6578   5972   5228   1993   -156    568       N  
ATOM   2009  H   LYS A 131       9.178  26.066  13.339  1.00 41.94           H  
ATOM   2010  HA  LYS A 131       8.860  25.251  15.874  1.00 45.92           H  
ATOM   2011  HB2 LYS A 131      10.474  27.343  14.867  1.00 46.48           H  
ATOM   2012  HB3 LYS A 131      10.481  26.866  16.383  1.00 46.48           H  
ATOM   2013  HG2 LYS A 131      11.376  25.274  14.228  1.00 47.68           H  
ATOM   2014  HG3 LYS A 131      12.338  26.009  15.258  1.00 47.68           H  
ATOM   2015  HD2 LYS A 131      11.556  24.666  16.979  1.00 55.27           H  
ATOM   2016  HD3 LYS A 131      10.530  23.965  15.989  1.00 55.27           H  
ATOM   2017  HE2 LYS A 131      12.266  22.968  14.841  1.00 54.95           H  
ATOM   2018  HE3 LYS A 131      13.331  23.738  15.736  1.00 54.95           H  
ATOM   2019  HZ1 LYS A 131      13.033  21.608  16.496  1.00 56.16           H  
ATOM   2020  HZ2 LYS A 131      12.600  22.532  17.524  1.00 56.16           H  
ATOM   2021  HZ3 LYS A 131      11.619  21.837  16.716  1.00 56.16           H  
ATOM   2022  N   LYS A 132       7.175  27.653  14.821  1.00 37.47           N  
ANISOU 2022  N   LYS A 132     5086   4846   4306   1046    179    338       N  
ATOM   2023  CA  LYS A 132       6.142  28.640  15.132  1.00 40.47           C  
ANISOU 2023  CA  LYS A 132     5460   5256   4662    953    210    306       C  
ATOM   2024  C   LYS A 132       6.742  29.962  15.608  1.00 40.00           C  
ANISOU 2024  C   LYS A 132     5300   5302   4596    972     75    195       C  
ATOM   2025  O   LYS A 132       6.256  31.032  15.227  1.00 40.72           O  
ANISOU 2025  O   LYS A 132     5317   5404   4752    866     72    127       O  
ATOM   2026  CB  LYS A 132       5.158  28.063  16.158  1.00 43.56           C  
ANISOU 2026  CB  LYS A 132     6005   5627   4919    992    294    404       C  
ATOM   2027  CG  LYS A 132       4.480  26.780  15.663  1.00 49.91           C  
ANISOU 2027  CG  LYS A 132     6903   6299   5760    944    424    517       C  
ATOM   2028  CD  LYS A 132       3.198  26.439  16.410  1.00 67.18           C  
ANISOU 2028  CD  LYS A 132     9201   8465   7860    913    542    621       C  
ATOM   2029  CE  LYS A 132       2.447  25.295  15.722  1.00 64.65           C  
ANISOU 2029  CE  LYS A 132     8944   7992   7628    820    660    716       C  
ATOM   2030  NZ  LYS A 132       1.618  25.755  14.568  1.00 68.48           N  
ANISOU 2030  NZ  LYS A 132     9335   8440   8243    658    716    652       N  
ATOM   2031  H   LYS A 132       7.241  27.493  13.979  1.00 44.98           H  
ATOM   2032  HA  LYS A 132       5.647  28.844  14.323  1.00 48.58           H  
ATOM   2033  HB2 LYS A 132       5.637  27.855  16.975  1.00 52.29           H  
ATOM   2034  HB3 LYS A 132       4.466  28.720  16.338  1.00 52.29           H  
ATOM   2035  HG2 LYS A 132       4.256  26.887  14.725  1.00 59.90           H  
ATOM   2036  HG3 LYS A 132       5.094  26.038  15.775  1.00 59.90           H  
ATOM   2037  HD2 LYS A 132       3.415  26.163  17.314  1.00 80.63           H  
ATOM   2038  HD3 LYS A 132       2.619  27.217  16.430  1.00 80.63           H  
ATOM   2039  HE2 LYS A 132       3.091  24.650  15.389  1.00 77.59           H  
ATOM   2040  HE3 LYS A 132       1.857  24.873  16.365  1.00 77.59           H  
ATOM   2041  HZ1 LYS A 132       1.224  25.058  14.178  1.00 82.19           H  
ATOM   2042  HZ2 LYS A 132       0.990  26.320  14.850  1.00 82.19           H  
ATOM   2043  HZ3 LYS A 132       2.131  26.169  13.970  1.00 82.19           H  
ATOM   2044  N   THR A 133       7.805  29.906  16.411  1.00 42.49           N  
ANISOU 2044  N   THR A 133     5610   5688   4845   1107    -48    170       N  
ATOM   2045  CA  THR A 133       8.514  31.096  16.875  1.00 42.92           C  
ANISOU 2045  CA  THR A 133     5561   5834   4912   1128   -204     51       C  
ATOM   2046  C   THR A 133      10.007  30.801  16.897  1.00 40.94           C  
ANISOU 2046  C   THR A 133     5224   5636   4694   1226   -325     25       C  
ATOM   2047  O   THR A 133      10.420  29.765  17.425  1.00 43.15           O  
ANISOU 2047  O   THR A 133     5593   5923   4879   1364   -332     90       O  
ATOM   2048  CB  THR A 133       8.032  31.511  18.274  1.00 48.32           C  
ANISOU 2048  CB  THR A 133     6346   6584   5430   1220   -254     23       C  
ATOM   2049  OG1 THR A 133       6.742  32.133  18.179  1.00 52.59           O  
ANISOU 2049  OG1 THR A 133     6915   7101   5966   1121   -164     12       O  
ATOM   2050  CG2 THR A 133       9.014  32.468  18.928  1.00 47.48           C  
ANISOU 2050  CG2 THR A 133     6152   6566   5320   1288   -454   -107       C  
ATOM   2051  H   THR A 133       8.142  29.173  16.707  1.00 51.00           H  
ATOM   2052  HA  THR A 133       8.357  31.834  16.264  1.00 51.52           H  
ATOM   2053  HB  THR A 133       7.968  30.722  18.834  1.00 58.00           H  
ATOM   2054  HG1 THR A 133       6.461  32.329  18.946  1.00 63.12           H  
ATOM   2055 HG21 THR A 133       8.580  32.942  19.655  1.00 56.99           H  
ATOM   2056 HG22 THR A 133       9.771  31.976  19.281  1.00 56.99           H  
ATOM   2057 HG23 THR A 133       9.332  33.113  18.278  1.00 56.99           H  
ATOM   2058  N   VAL A 134      10.818  31.702  16.325  1.00 41.78           N  
ANISOU 2058  N   VAL A 134     5154   5782   4939   1157   -420    -61       N  
ATOM   2059  CA  VAL A 134      12.267  31.547  16.339  1.00 47.83           C  
ANISOU 2059  CA  VAL A 134     5801   6620   5753   1240   -541    -94       C  
ATOM   2060  C   VAL A 134      12.951  32.900  16.488  1.00 44.60           C  
ANISOU 2060  C   VAL A 134     5228   6271   5445   1180   -700   -213       C  
ATOM   2061  O   VAL A 134      12.402  33.949  16.143  1.00 44.94           O  
ANISOU 2061  O   VAL A 134     5226   6278   5572   1044   -696   -259       O  
ATOM   2062  CB  VAL A 134      12.824  30.855  15.065  1.00 41.05           C  
ANISOU 2062  CB  VAL A 134     4851   5740   5005   1212   -461    -42       C  
ATOM   2063  CG1 VAL A 134      12.148  29.519  14.835  1.00 43.05           C  
ANISOU 2063  CG1 VAL A 134     5267   5905   5184   1261   -320     62       C  
ATOM   2064  CG2 VAL A 134      12.685  31.766  13.846  1.00 42.16           C  
ANISOU 2064  CG2 VAL A 134     4848   5864   5307   1032   -413    -66       C  
ATOM   2065  H   VAL A 134      10.545  32.411  15.923  1.00 50.15           H  
ATOM   2066  HA  VAL A 134      12.479  31.007  17.116  1.00 57.41           H  
ATOM   2067  HB  VAL A 134      13.770  30.683  15.196  1.00 49.27           H  
ATOM   2068 HG11 VAL A 134      12.547  29.092  14.061  1.00 51.67           H  
ATOM   2069 HG12 VAL A 134      12.271  28.963  15.620  1.00 51.67           H  
ATOM   2070 HG13 VAL A 134      11.202  29.666  14.679  1.00 51.67           H  
ATOM   2071 HG21 VAL A 134      12.868  31.251  13.044  1.00 50.61           H  
ATOM   2072 HG22 VAL A 134      11.781  32.116  13.815  1.00 50.61           H  
ATOM   2073 HG23 VAL A 134      13.320  32.495  13.922  1.00 50.61           H  
ATOM   2074  N   THR A 135      14.178  32.850  17.001  1.00 46.57           N  
ANISOU 2074  N   THR A 135     5387   6608   5698   1286   -850   -263       N  
ATOM   2075  CA  THR A 135      15.114  33.961  17.019  1.00 48.35           C  
ANISOU 2075  CA  THR A 135     5419   6890   6060   1225  -1015   -369       C  
ATOM   2076  C   THR A 135      16.239  33.685  16.027  1.00 48.38           C  
ANISOU 2076  C   THR A 135     5228   6944   6211   1196  -1006   -339       C  
ATOM   2077  O   THR A 135      16.358  32.589  15.474  1.00 43.59           O  
ANISOU 2077  O   THR A 135     4653   6335   5573   1260   -894   -254       O  
ATOM   2078  CB  THR A 135      15.698  34.164  18.422  1.00 47.25           C  
ANISOU 2078  CB  THR A 135     5304   6833   5815   1374  -1215   -466       C  
ATOM   2079  OG1 THR A 135      16.416  32.987  18.813  1.00 46.95           O  
ANISOU 2079  OG1 THR A 135     5302   6860   5676   1555  -1235   -416       O  
ATOM   2080  CG2 THR A 135      14.595  34.446  19.434  1.00 45.98           C  
ANISOU 2080  CG2 THR A 135     5336   6649   5484   1426  -1217   -498       C  
ATOM   2081  H   THR A 135      14.505  32.141  17.364  1.00 55.89           H  
ATOM   2082  HA  THR A 135      14.653  34.775  16.764  1.00 58.03           H  
ATOM   2083  HB  THR A 135      16.299  34.926  18.415  1.00 56.71           H  
ATOM   2084  HG1 THR A 135      16.735  33.088  19.584  1.00 56.35           H  
ATOM   2085 HG21 THR A 135      14.979  34.587  20.313  1.00 55.19           H  
ATOM   2086 HG22 THR A 135      14.101  35.239  19.175  1.00 55.19           H  
ATOM   2087 HG23 THR A 135      13.983  33.694  19.476  1.00 55.19           H  
ATOM   2088  N   SER A 136      17.086  34.694  15.813  1.00 47.01           N  
ANISOU 2088  N   SER A 136     4845   6815   6201   1101  -1129   -410       N  
ATOM   2089  CA  SER A 136      18.251  34.489  14.959  1.00 51.05           C  
ANISOU 2089  CA  SER A 136     5142   7406   6850   1081  -1124   -379       C  
ATOM   2090  C   SER A 136      19.276  33.583  15.632  1.00 48.99           C  
ANISOU 2090  C   SER A 136     4857   7251   6508   1283  -1223   -394       C  
ATOM   2091  O   SER A 136      20.062  32.918  14.947  1.00 45.24           O  
ANISOU 2091  O   SER A 136     4265   6843   6082   1333  -1172   -345       O  
ATOM   2092  CB  SER A 136      18.883  35.831  14.593  1.00 51.40           C  
ANISOU 2092  CB  SER A 136     4957   7467   7106    911  -1228   -435       C  
ATOM   2093  OG  SER A 136      19.459  36.450  15.727  1.00 54.98           O  
ANISOU 2093  OG  SER A 136     5362   7960   7568    957  -1453   -557       O  
ATOM   2094  H   SER A 136      17.010  35.485  16.142  1.00 56.42           H  
ATOM   2095  HA  SER A 136      17.965  34.064  14.135  1.00 61.28           H  
ATOM   2096  HB2 SER A 136      19.576  35.682  13.930  1.00 61.70           H  
ATOM   2097  HB3 SER A 136      18.198  36.413  14.230  1.00 61.70           H  
ATOM   2098  HG  SER A 136      19.815  37.178  15.507  1.00 65.99           H  
ATOM   2099  N   SER A 137      19.280  33.541  16.967  1.00 44.52           N  
ANISOU 2099  N   SER A 137     4400   6707   5807   1416  -1366   -463       N  
ATOM   2100  CA  SER A 137      20.174  32.632  17.677  1.00 49.83           C  
ANISOU 2100  CA  SER A 137     5078   7477   6378   1632  -1465   -472       C  
ATOM   2101  C   SER A 137      19.757  31.182  17.472  1.00 48.83           C  
ANISOU 2101  C   SER A 137     5133   7308   6114   1763  -1309   -354       C  
ATOM   2102  O   SER A 137      20.610  30.300  17.311  1.00 45.52           O  
ANISOU 2102  O   SER A 137     4658   6953   5686   1900  -1319   -324       O  
ATOM   2103  CB  SER A 137      20.192  32.976  19.166  1.00 51.16           C  
ANISOU 2103  CB  SER A 137     5341   7684   6414   1751  -1657   -573       C  
ATOM   2104  OG  SER A 137      20.765  31.924  19.922  1.00 60.93           O  
ANISOU 2104  OG  SER A 137     6655   8996   7498   1987  -1724   -554       O  
ATOM   2105  H   SER A 137      18.781  34.023  17.476  1.00 53.43           H  
ATOM   2106  HA  SER A 137      21.073  32.742  17.329  1.00 59.81           H  
ATOM   2107  HB2 SER A 137      20.717  33.781  19.298  1.00 61.41           H  
ATOM   2108  HB3 SER A 137      19.282  33.122  19.468  1.00 61.41           H  
ATOM   2109  HG  SER A 137      20.716  32.100  20.742  1.00 73.13           H  
ATOM   2110  N   HIS A 138      18.450  30.915  17.486  1.00 45.44           N  
ANISOU 2110  N   HIS A 138     4916   6765   5585   1726  -1169   -290       N  
ATOM   2111  CA  HIS A 138      17.963  29.559  17.255  1.00 46.92           C  
ANISOU 2111  CA  HIS A 138     5280   6880   5666   1824  -1021   -175       C  
ATOM   2112  C   HIS A 138      18.238  29.122  15.822  1.00 43.67           C  
ANISOU 2112  C   HIS A 138     4759   6451   5381   1760   -893   -126       C  
ATOM   2113  O   HIS A 138      18.638  27.977  15.578  1.00 40.74           O  
ANISOU 2113  O   HIS A 138     4433   6076   4972   1896   -851    -72       O  
ATOM   2114  CB  HIS A 138      16.467  29.492  17.565  1.00 48.93           C  
ANISOU 2114  CB  HIS A 138     5756   7023   5812   1768   -902   -120       C  
ATOM   2115  CG  HIS A 138      15.935  28.099  17.702  1.00 48.14           C  
ANISOU 2115  CG  HIS A 138     5865   6839   5588   1881   -786     -1       C  
ATOM   2116  ND1 HIS A 138      14.616  27.834  17.997  1.00 48.40           N  
ANISOU 2116  ND1 HIS A 138     6091   6775   5523   1840   -665     73       N  
ATOM   2117  CD2 HIS A 138      16.545  26.896  17.589  1.00 46.87           C  
ANISOU 2117  CD2 HIS A 138     5747   6668   5394   2032   -776     60       C  
ATOM   2118  CE1 HIS A 138      14.434  26.527  18.058  1.00 50.62           C  
ANISOU 2118  CE1 HIS A 138     6526   6979   5729   1944   -586    182       C  
ATOM   2119  NE2 HIS A 138      15.589  25.935  17.814  1.00 51.85           N  
ANISOU 2119  NE2 HIS A 138     6604   7178   5919   2068   -655    172       N  
ATOM   2120  H   HIS A 138      17.831  31.496  17.626  1.00 54.55           H  
ATOM   2121  HA  HIS A 138      18.421  28.944  17.849  1.00 56.31           H  
ATOM   2122  HB2 HIS A 138      16.302  29.954  18.401  1.00 58.73           H  
ATOM   2123  HB3 HIS A 138      15.980  29.924  16.845  1.00 58.73           H  
ATOM   2124  HD2 HIS A 138      17.442  26.747  17.395  1.00 56.26           H  
ATOM   2125  HE1 HIS A 138      13.631  26.097  18.242  1.00 60.76           H  
ATOM   2126  HE2 HIS A 138      15.722  25.085  17.798  1.00 62.23           H  
ATOM   2127  N   VAL A 139      18.034  30.026  14.863  1.00 40.36           N  
ANISOU 2127  N   VAL A 139     4205   6022   5107   1567   -834   -144       N  
ATOM   2128  CA  VAL A 139      18.367  29.737  13.472  1.00 41.12           C  
ANISOU 2128  CA  VAL A 139     4179   6132   5314   1513   -717   -103       C  
ATOM   2129  C   VAL A 139      19.862  29.490  13.326  1.00 42.95           C  
ANISOU 2129  C   VAL A 139     4207   6503   5609   1623   -805   -129       C  
ATOM   2130  O   VAL A 139      20.292  28.641  12.535  1.00 42.00           O  
ANISOU 2130  O   VAL A 139     4049   6409   5498   1705   -723    -90       O  
ATOM   2131  CB  VAL A 139      17.884  30.890  12.572  1.00 40.74           C  
ANISOU 2131  CB  VAL A 139     4024   6058   5399   1288   -651   -109       C  
ATOM   2132  CG1 VAL A 139      18.465  30.779  11.175  1.00 38.80           C  
ANISOU 2132  CG1 VAL A 139     3607   5871   5265   1242   -552    -71       C  
ATOM   2133  CG2 VAL A 139      16.363  30.904  12.521  1.00 40.68           C  
ANISOU 2133  CG2 VAL A 139     4216   5917   5325   1202   -538    -75       C  
ATOM   2134  H   VAL A 139      17.705  30.810  14.992  1.00 48.44           H  
ATOM   2135  HA  VAL A 139      17.910  28.927  13.198  1.00 49.36           H  
ATOM   2136  HB  VAL A 139      18.192  31.729  12.949  1.00 48.91           H  
ATOM   2137 HG11 VAL A 139      17.994  31.391  10.588  1.00 46.58           H  
ATOM   2138 HG12 VAL A 139      19.407  31.010  11.206  1.00 46.58           H  
ATOM   2139 HG13 VAL A 139      18.358  29.869  10.859  1.00 46.58           H  
ATOM   2140 HG21 VAL A 139      16.074  31.620  11.934  1.00 48.84           H  
ATOM   2141 HG22 VAL A 139      16.051  30.051  12.182  1.00 48.84           H  
ATOM   2142 HG23 VAL A 139      16.019  31.050  13.416  1.00 48.84           H  
ATOM   2143  N   SER A 140      20.677  30.215  14.094  1.00 40.39           N  
ANISOU 2143  N   SER A 140     3744   6275   5327   1636   -981   -205       N  
ATOM   2144  CA  SER A 140      22.121  30.013  14.044  1.00 42.22           C  
ANISOU 2144  CA  SER A 140     3759   6656   5626   1742  -1080   -236       C  
ATOM   2145  C   SER A 140      22.492  28.594  14.462  1.00 44.77           C  
ANISOU 2145  C   SER A 140     4206   6994   5811   1994  -1090   -207       C  
ATOM   2146  O   SER A 140      23.308  27.933  13.809  1.00 43.99           O  
ANISOU 2146  O   SER A 140     3990   6975   5749   2095  -1055   -189       O  
ATOM   2147  CB  SER A 140      22.822  31.036  14.939  1.00 43.66           C  
ANISOU 2147  CB  SER A 140     3790   6923   5877   1711  -1291   -337       C  
ATOM   2148  OG  SER A 140      24.229  30.890  14.870  1.00 54.17           O  
ANISOU 2148  OG  SER A 140     4881   8410   7291   1800  -1392   -369       O  
ATOM   2149  H   SER A 140      20.421  30.824  14.646  1.00 48.39           H  
ATOM   2150  HA  SER A 140      22.424  30.147  13.132  1.00 50.59           H  
ATOM   2151  HB2 SER A 140      22.583  31.929  14.644  1.00 52.32           H  
ATOM   2152  HB3 SER A 140      22.535  30.902  15.856  1.00 52.32           H  
ATOM   2153  HG  SER A 140      24.492  31.015  14.082  1.00 65.02           H  
ATOM   2154  N   LYS A 141      21.904  28.110  15.560  1.00 43.25           N  
ANISOU 2154  N   LYS A 141     4253   6728   5454   2107  -1137   -197       N  
ATOM   2155  CA  LYS A 141      22.205  26.758  16.022  1.00 44.55           C  
ANISOU 2155  CA  LYS A 141     4561   6882   5484   2349  -1152   -153       C  
ATOM   2156  C   LYS A 141      21.740  25.718  15.010  1.00 43.40           C  
ANISOU 2156  C   LYS A 141     4525   6633   5332   2371   -971    -70       C  
ATOM   2157  O   LYS A 141      22.504  24.830  14.614  1.00 44.44           O  
ANISOU 2157  O   LYS A 141     4613   6807   5466   2529   -966    -59       O  
ATOM   2158  CB  LYS A 141      21.536  26.493  17.374  1.00 44.64           C  
ANISOU 2158  CB  LYS A 141     4822   6827   5312   2448  -1215   -133       C  
ATOM   2159  CG  LYS A 141      22.051  27.312  18.544  1.00 54.72           C  
ANISOU 2159  CG  LYS A 141     6028   8211   6549   2492  -1424   -230       C  
ATOM   2160  CD  LYS A 141      21.336  26.923  19.848  1.00 54.50           C  
ANISOU 2160  CD  LYS A 141     6273   8132   6304   2620  -1461   -192       C  
ATOM   2161  CE  LYS A 141      21.454  25.427  20.147  1.00 62.79           C  
ANISOU 2161  CE  LYS A 141     7508   9135   7216   2844  -1425    -86       C  
ATOM   2162  NZ  LYS A 141      20.804  25.029  21.429  1.00 59.62           N  
ANISOU 2162  NZ  LYS A 141     7365   8693   6593   2974  -1452    -24       N  
ATOM   2163  H   LYS A 141      21.338  28.538  16.046  1.00 51.83           H  
ATOM   2164  HA  LYS A 141      23.165  26.683  16.134  1.00 53.48           H  
ATOM   2165  HB2 LYS A 141      20.589  26.683  17.286  1.00 53.50           H  
ATOM   2166  HB3 LYS A 141      21.667  25.559  17.599  1.00 53.50           H  
ATOM   2167  HG2 LYS A 141      23.001  27.153  18.656  1.00 65.67           H  
ATOM   2168  HG3 LYS A 141      21.889  28.254  18.374  1.00 65.67           H  
ATOM   2169  HD2 LYS A 141      21.732  27.411  20.587  1.00 65.42           H  
ATOM   2170  HD3 LYS A 141      20.394  27.143  19.773  1.00 65.42           H  
ATOM   2171  HE2 LYS A 141      21.030  24.928  19.431  1.00 75.37           H  
ATOM   2172  HE3 LYS A 141      22.393  25.191  20.205  1.00 75.37           H  
ATOM   2173  HZ1 LYS A 141      20.899  24.154  21.560  1.00 71.55           H  
ATOM   2174  HZ2 LYS A 141      21.178  25.466  22.108  1.00 71.55           H  
ATOM   2175  HZ3 LYS A 141      19.936  25.224  21.403  1.00 71.55           H  
ATOM   2176  N   HIS A 142      20.476  25.810  14.586  1.00 41.58           N  
ANISOU 2176  N   HIS A 142     4440   6265   5095   2223   -829    -22       N  
ATOM   2177  CA  HIS A 142      19.890  24.765  13.754  1.00 40.84           C  
ANISOU 2177  CA  HIS A 142     4487   6047   4984   2247   -676     46       C  
ATOM   2178  C   HIS A 142      20.632  24.626  12.431  1.00 40.99           C  
ANISOU 2178  C   HIS A 142     4314   6145   5114   2250   -612     25       C  
ATOM   2179  O   HIS A 142      20.936  23.512  11.990  1.00 41.67           O  
ANISOU 2179  O   HIS A 142     4459   6201   5174   2403   -571     45       O  
ATOM   2180  CB  HIS A 142      18.410  25.062  13.508  1.00 38.96           C  
ANISOU 2180  CB  HIS A 142     4396   5669   4739   2065   -549     87       C  
ATOM   2181  CG  HIS A 142      17.745  24.083  12.593  1.00 38.25           C  
ANISOU 2181  CG  HIS A 142     4436   5444   4652   2063   -404    141       C  
ATOM   2182  ND1 HIS A 142      17.248  22.874  13.030  1.00 38.74           N  
ANISOU 2182  ND1 HIS A 142     4734   5366   4622   2176   -373    212       N  
ATOM   2183  CD2 HIS A 142      17.503  24.129  11.261  1.00 37.27           C  
ANISOU 2183  CD2 HIS A 142     4244   5302   4616   1965   -292    131       C  
ATOM   2184  CE1 HIS A 142      16.725  22.220  12.009  1.00 39.56           C  
ANISOU 2184  CE1 HIS A 142     4904   5358   4769   2140   -257    231       C  
ATOM   2185  NE2 HIS A 142      16.866  22.959  10.924  1.00 37.19           N  
ANISOU 2185  NE2 HIS A 142     4424   5138   4567   2021   -208    177       N  
ATOM   2186  H   HIS A 142      19.945  26.462  14.765  1.00 49.83           H  
ATOM   2187  HA  HIS A 142      19.958  23.920  14.227  1.00 48.94           H  
ATOM   2188  HB2 HIS A 142      17.942  25.040  14.357  1.00 46.68           H  
ATOM   2189  HB3 HIS A 142      18.331  25.943  13.108  1.00 46.68           H  
ATOM   2190  HD1 HIS A 142      17.275  22.590  13.842  1.00 46.42           H  
ATOM   2191  HD2 HIS A 142      17.727  24.822  10.683  1.00 44.65           H  
ATOM   2192  HE1 HIS A 142      16.324  21.381  12.048  1.00 47.49           H  
ATOM   2193  N   PHE A 143      20.923  25.745  11.778  1.00 40.51           N  
ANISOU 2193  N   PHE A 143     4029   6187   5177   2090   -601    -13       N  
ATOM   2194  CA  PHE A 143      21.593  25.730  10.485  1.00 41.76           C  
ANISOU 2194  CA  PHE A 143     3991   6446   5432   2080   -521    -19       C  
ATOM   2195  C   PHE A 143      23.112  25.782  10.600  1.00 42.75           C  
ANISOU 2195  C   PHE A 143     3869   6763   5610   2204   -629    -60       C  
ATOM   2196  O   PHE A 143      23.797  25.731   9.573  1.00 43.32           O  
ANISOU 2196  O   PHE A 143     3754   6952   5754   2222   -560    -61       O  
ATOM   2197  CB  PHE A 143      21.091  26.899   9.631  1.00 39.39           C  
ANISOU 2197  CB  PHE A 143     3574   6154   5237   1837   -435    -12       C  
ATOM   2198  CG  PHE A 143      19.662  26.754   9.193  1.00 37.55           C  
ANISOU 2198  CG  PHE A 143     3547   5756   4964   1728   -309     25       C  
ATOM   2199  CD1 PHE A 143      19.343  26.034   8.054  1.00 37.57           C  
ANISOU 2199  CD1 PHE A 143     3602   5716   4958   1755   -177     46       C  
ATOM   2200  CD2 PHE A 143      18.636  27.334   9.920  1.00 36.46           C  
ANISOU 2200  CD2 PHE A 143     3543   5513   4795   1609   -329     29       C  
ATOM   2201  CE1 PHE A 143      18.028  25.895   7.648  1.00 35.56           C  
ANISOU 2201  CE1 PHE A 143     3522   5312   4675   1653    -76     70       C  
ATOM   2202  CE2 PHE A 143      17.319  27.201   9.519  1.00 34.92           C  
ANISOU 2202  CE2 PHE A 143     3516   5180   4572   1509   -215     61       C  
ATOM   2203  CZ  PHE A 143      17.015  26.480   8.382  1.00 36.39           C  
ANISOU 2203  CZ  PHE A 143     3745   5320   4761   1525    -93     82       C  
ATOM   2204  H   PHE A 143      20.741  26.534  12.067  1.00 48.54           H  
ATOM   2205  HA  PHE A 143      21.369  24.906  10.025  1.00 50.13           H  
ATOM   2206  HB2 PHE A 143      21.162  27.716  10.147  1.00 47.19           H  
ATOM   2207  HB3 PHE A 143      21.641  26.961   8.834  1.00 47.19           H  
ATOM   2208  HD1 PHE A 143      20.022  25.640   7.555  1.00 45.10           H  
ATOM   2209  HD2 PHE A 143      18.835  27.818  10.689  1.00 43.67           H  
ATOM   2210  HE1 PHE A 143      17.826  25.408   6.882  1.00 42.59           H  
ATOM   2211  HE2 PHE A 143      16.639  27.597  10.014  1.00 41.83           H  
ATOM   2212  HZ  PHE A 143      16.130  26.389   8.111  1.00 43.68           H  
ATOM   2213  N   ASP A 144      23.649  25.861  11.815  1.00 43.97           N  
ANISOU 2213  N   ASP A 144     4015   6966   5726   2300   -794    -96       N  
ATOM   2214  CA  ASP A 144      25.090  25.930  12.050  1.00 46.07           C  
ANISOU 2214  CA  ASP A 144     4036   7422   6048   2422   -921   -146       C  
ATOM   2215  C   ASP A 144      25.724  27.014  11.178  1.00 46.32           C  
ANISOU 2215  C   ASP A 144     3748   7598   6253   2248   -892   -159       C  
ATOM   2216  O   ASP A 144      26.618  26.767  10.366  1.00 47.43           O  
ANISOU 2216  O   ASP A 144     3682   7882   6456   2315   -843   -154       O  
ATOM   2217  CB  ASP A 144      25.751  24.570  11.810  1.00 47.40           C  
ANISOU 2217  CB  ASP A 144     4237   7626   6148   2684   -907   -138       C  
ATOM   2218  CG  ASP A 144      27.181  24.519  12.316  1.00 49.79           C  
ANISOU 2218  CG  ASP A 144     4317   8120   6480   2850  -1064   -193       C  
ATOM   2219  OD1 ASP A 144      27.684  25.556  12.798  1.00 50.44           O  
ANISOU 2219  OD1 ASP A 144     4205   8311   6651   2744  -1186   -241       O  
ATOM   2220  OD2 ASP A 144      27.803  23.439  12.240  1.00 51.14           O  
ANISOU 2220  OD2 ASP A 144     4508   8332   6593   3090  -1077   -196       O  
ATOM   2221  H   ASP A 144      23.186  25.877  12.540  1.00 52.70           H  
ATOM   2222  HA  ASP A 144      25.238  26.171  12.978  1.00 55.21           H  
ATOM   2223  HB2 ASP A 144      25.243  23.885  12.273  1.00 56.81           H  
ATOM   2224  HB3 ASP A 144      25.762  24.387  10.857  1.00 56.81           H  
ATOM   2225  N   ILE A 145      25.223  28.234  11.362  1.00 46.97           N  
ANISOU 2225  N   ILE A 145     3795   7639   6414   2024   -919   -169       N  
ATOM   2226  CA  ILE A 145      25.717  29.416  10.675  1.00 48.99           C  
ANISOU 2226  CA  ILE A 145     3767   7997   6849   1825   -906   -167       C  
ATOM   2227  C   ILE A 145      25.983  30.491  11.723  1.00 53.41           C  
ANISOU 2227  C   ILE A 145     4237   8571   7484   1726  -1101   -238       C  
ATOM   2228  O   ILE A 145      25.589  30.370  12.883  1.00 46.47           O  
ANISOU 2228  O   ILE A 145     3542   7618   6497   1802  -1220   -288       O  
ATOM   2229  CB  ILE A 145      24.729  29.929   9.608  1.00 49.33           C  
ANISOU 2229  CB  ILE A 145     3864   7946   6934   1625   -730   -103       C  
ATOM   2230  CG1 ILE A 145      23.350  30.154  10.231  1.00 48.34           C  
ANISOU 2230  CG1 ILE A 145     4015   7628   6724   1543   -732   -110       C  
ATOM   2231  CG2 ILE A 145      24.629  28.941   8.457  1.00 46.07           C  
ANISOU 2231  CG2 ILE A 145     3496   7548   6462   1726   -553    -50       C  
ATOM   2232  CD1 ILE A 145      22.385  30.889   9.331  1.00 49.52           C  
ANISOU 2232  CD1 ILE A 145     4196   7690   6930   1333   -598    -61       C  
ATOM   2233  H   ILE A 145      24.574  28.404  11.899  1.00 56.38           H  
ATOM   2234  HA  ILE A 145      26.553  29.207  10.229  1.00 58.80           H  
ATOM   2235  HB  ILE A 145      25.061  30.773   9.265  1.00 59.21           H  
ATOM   2236 HG12 ILE A 145      22.959  29.292  10.441  1.00 58.02           H  
ATOM   2237 HG13 ILE A 145      23.456  30.677  11.040  1.00 58.02           H  
ATOM   2238 HG21 ILE A 145      24.079  29.327   7.757  1.00 55.30           H  
ATOM   2239 HG22 ILE A 145      25.519  28.761   8.117  1.00 55.30           H  
ATOM   2240 HG23 ILE A 145      24.226  28.120   8.779  1.00 55.30           H  
ATOM   2241 HD11 ILE A 145      21.569  31.069   9.824  1.00 59.44           H  
ATOM   2242 HD12 ILE A 145      22.791  31.723   9.047  1.00 59.44           H  
ATOM   2243 HD13 ILE A 145      22.190  30.335   8.559  1.00 59.44           H  
ATOM   2244  N   SER A 146      26.660  31.553  11.298  1.00 55.76           N  
ANISOU 2244  N   SER A 146     4249   8965   7971   1557  -1135   -242       N  
ATOM   2245  CA  SER A 146      26.938  32.657  12.202  1.00 55.34           C  
ANISOU 2245  CA  SER A 146     4096   8911   8021   1444  -1334   -324       C  
ATOM   2246  C   SER A 146      25.643  33.371  12.579  1.00 53.31           C  
ANISOU 2246  C   SER A 146     4060   8467   7727   1301  -1334   -340       C  
ATOM   2247  O   SER A 146      24.634  33.304  11.872  1.00 45.93           O  
ANISOU 2247  O   SER A 146     3275   7425   6750   1221  -1163   -271       O  
ATOM   2248  CB  SER A 146      27.909  33.649  11.564  1.00 53.43           C  
ANISOU 2248  CB  SER A 146     3492   8790   8018   1266  -1358   -308       C  
ATOM   2249  OG  SER A 146      27.264  34.412  10.559  1.00 55.03           O  
ANISOU 2249  OG  SER A 146     3679   8914   8316   1043  -1206   -224       O  
ATOM   2250  H   SER A 146      26.965  31.656  10.500  1.00 66.92           H  
ATOM   2251  HA  SER A 146      27.350  32.313  13.011  1.00 66.43           H  
ATOM   2252  HB2 SER A 146      28.243  34.249  12.249  1.00 64.13           H  
ATOM   2253  HB3 SER A 146      28.644  33.159  11.164  1.00 64.13           H  
ATOM   2254  HG  SER A 146      27.794  34.985  10.248  1.00 66.05           H  
ATOM   2255  N   ALA A 147      25.680  34.061  13.721  1.00 50.31           N  
ANISOU 2255  N   ALA A 147     3699   8058   7359   1281  -1536   -442       N  
ATOM   2256  CA  ALA A 147      24.533  34.865  14.129  1.00 53.92           C  
ANISOU 2256  CA  ALA A 147     4340   8356   7791   1153  -1555   -475       C  
ATOM   2257  C   ALA A 147      24.201  35.917  13.078  1.00 50.09           C  
ANISOU 2257  C   ALA A 147     3740   7806   7485    897  -1453   -417       C  
ATOM   2258  O   ALA A 147      23.026  36.165  12.781  1.00 51.46           O  
ANISOU 2258  O   ALA A 147     4093   7849   7611    809  -1343   -382       O  
ATOM   2259  CB  ALA A 147      24.812  35.526  15.478  1.00 50.81           C  
ANISOU 2259  CB  ALA A 147     3945   7964   7396   1183  -1811   -614       C  
ATOM   2260  H   ALA A 147      26.346  34.080  14.265  1.00 60.39           H  
ATOM   2261  HA  ALA A 147      23.762  34.285  14.231  1.00 64.72           H  
ATOM   2262  HB1 ALA A 147      24.042  36.057  15.735  1.00 60.99           H  
ATOM   2263  HB2 ALA A 147      24.974  34.836  16.141  1.00 60.99           H  
ATOM   2264  HB3 ALA A 147      25.593  36.095  15.396  1.00 60.99           H  
ATOM   2265  N   GLN A 148      25.227  36.548  12.504  1.00 53.25           N  
ANISOU 2265  N   GLN A 148     3836   8303   8094    775  -1487   -398       N  
ATOM   2266  CA  GLN A 148      25.002  37.565  11.480  1.00 52.61           C  
ANISOU 2266  CA  GLN A 148     3635   8165   8191    530  -1388   -319       C  
ATOM   2267  C   GLN A 148      24.385  36.958  10.227  1.00 47.34           C  
ANISOU 2267  C   GLN A 148     3049   7489   7449    528  -1128   -190       C  
ATOM   2268  O   GLN A 148      23.464  37.538   9.639  1.00 48.97           O  
ANISOU 2268  O   GLN A 148     3348   7579   7680    385  -1027   -138       O  
ATOM   2269  CB  GLN A 148      26.325  38.263  11.161  1.00 59.16           C  
ANISOU 2269  CB  GLN A 148     4104   9114   9260    408  -1473   -306       C  
ATOM   2270  CG  GLN A 148      26.389  38.937   9.804  1.00 70.06           C  
ANISOU 2270  CG  GLN A 148     5312  10500  10808    198  -1309   -167       C  
ATOM   2271  CD  GLN A 148      27.659  39.753   9.628  1.00 83.10           C  
ANISOU 2271  CD  GLN A 148     6600  12255  12721     48  -1408   -148       C  
ATOM   2272  OE1 GLN A 148      27.652  40.973   9.795  1.00 90.06           O  
ANISOU 2272  OE1 GLN A 148     7457  13026  13734   -157  -1496   -161       O  
ATOM   2273  NE2 GLN A 148      28.755  39.082   9.294  1.00 83.45           N  
ANISOU 2273  NE2 GLN A 148     6446  12504  12757    148  -1355   -103       N  
ATOM   2274  H   GLN A 148      26.055  36.407  12.688  1.00 63.91           H  
ATOM   2275  HA  GLN A 148      24.382  38.231  11.817  1.00 63.15           H  
ATOM   2276  HB2 GLN A 148      26.479  38.947  11.832  1.00 71.01           H  
ATOM   2277  HB3 GLN A 148      27.035  37.603  11.191  1.00 71.01           H  
ATOM   2278  HG2 GLN A 148      26.367  38.259   9.111  1.00 84.09           H  
ATOM   2279  HG3 GLN A 148      25.631  39.534   9.709  1.00 84.09           H  
ATOM   2280 HE21 GLN A 148      28.722  38.229   9.190  1.00100.15           H  
ATOM   2281 HE22 GLN A 148      29.498  39.500   9.183  1.00100.15           H  
ATOM   2282  N   ASN A 149      24.883  35.796   9.800  1.00 50.33           N  
ANISOU 2282  N   ASN A 149     3396   7991   7737    696  -1028   -147       N  
ATOM   2283  CA  ASN A 149      24.258  35.091   8.686  1.00 50.80           C  
ANISOU 2283  CA  ASN A 149     3563   8037   7701    729   -801    -52       C  
ATOM   2284  C   ASN A 149      22.792  34.806   8.984  1.00 50.83           C  
ANISOU 2284  C   ASN A 149     3895   7868   7552    747   -748    -66       C  
ATOM   2285  O   ASN A 149      21.921  35.023   8.131  1.00 50.03           O  
ANISOU 2285  O   ASN A 149     3877   7688   7444    644   -605     -3       O  
ATOM   2286  CB  ASN A 149      25.017  33.790   8.411  1.00 53.44           C  
ANISOU 2286  CB  ASN A 149     3846   8515   7943    949   -741    -37       C  
ATOM   2287  CG  ASN A 149      24.697  33.202   7.053  1.00 56.45           C  
ANISOU 2287  CG  ASN A 149     4254   8924   8269    973   -517     54       C  
ATOM   2288  OD1 ASN A 149      23.654  33.490   6.469  1.00 57.51           O  
ANISOU 2288  OD1 ASN A 149     4528   8945   8379    863   -406     99       O  
ATOM   2289  ND2 ASN A 149      25.598  32.369   6.542  1.00 58.47           N  
ANISOU 2289  ND2 ASN A 149     4377   9340   8500   1130   -458     74       N  
ATOM   2290  H   ASN A 149      25.571  35.402  10.134  1.00 60.41           H  
ATOM   2291  HA  ASN A 149      24.303  35.641   7.888  1.00 60.97           H  
ATOM   2292  HB2 ASN A 149      25.970  33.968   8.444  1.00 64.14           H  
ATOM   2293  HB3 ASN A 149      24.778  33.136   9.085  1.00 64.14           H  
ATOM   2294 HD21 ASN A 149      25.463  32.008   5.773  1.00 70.18           H  
ATOM   2295 HD22 ASN A 149      26.316  32.190   6.980  1.00 70.18           H  
ATOM   2296  N   ALA A 150      22.500  34.340  10.198  1.00 49.68           N  
ANISOU 2296  N   ALA A 150     3930   7668   7278    878   -863   -146       N  
ATOM   2297  CA  ALA A 150      21.123  34.037  10.569  1.00 47.31           C  
ANISOU 2297  CA  ALA A 150     3926   7218   6832    898   -809   -151       C  
ATOM   2298  C   ALA A 150      20.247  35.282  10.510  1.00 44.06           C  
ANISOU 2298  C   ALA A 150     3554   6690   6497    699   -816   -161       C  
ATOM   2299  O   ALA A 150      19.129  35.238   9.984  1.00 40.86           O  
ANISOU 2299  O   ALA A 150     3299   6186   6038    641   -686   -117       O  
ATOM   2300  CB  ALA A 150      21.086  33.424  11.970  1.00 47.59           C  
ANISOU 2300  CB  ALA A 150     4123   7239   6719   1074   -940   -221       C  
ATOM   2301  H   ALA A 150      23.076  34.191  10.819  1.00 59.63           H  
ATOM   2302  HA  ALA A 150      20.765  33.389   9.943  1.00 56.79           H  
ATOM   2303  HB1 ALA A 150      20.165  33.234  12.208  1.00 57.12           H  
ATOM   2304  HB2 ALA A 150      21.603  32.603  11.969  1.00 57.12           H  
ATOM   2305  HB3 ALA A 150      21.468  34.054  12.601  1.00 57.12           H  
ATOM   2306  N   SER A 151      20.737  36.403  11.043  1.00 49.52           N  
ANISOU 2306  N   SER A 151     4110   7385   7319    596   -978   -226       N  
ATOM   2307  CA  SER A 151      19.926  37.616  11.067  1.00 47.07           C  
ANISOU 2307  CA  SER A 151     3849   6948   7087    423  -1007   -248       C  
ATOM   2308  C   SER A 151      19.662  38.135   9.660  1.00 43.83           C  
ANISOU 2308  C   SER A 151     3351   6512   6792    256   -851   -140       C  
ATOM   2309  O   SER A 151      18.553  38.592   9.361  1.00 46.03           O  
ANISOU 2309  O   SER A 151     3764   6673   7052    168   -782   -122       O  
ATOM   2310  CB  SER A 151      20.607  38.689  11.915  1.00 50.80           C  
ANISOU 2310  CB  SER A 151     4188   7419   7694    354  -1235   -352       C  
ATOM   2311  OG  SER A 151      20.378  38.459  13.294  1.00 60.89           O  
ANISOU 2311  OG  SER A 151     5623   8681   8830    497  -1380   -466       O  
ATOM   2312  H   SER A 151      21.519  36.485  11.391  1.00 59.43           H  
ATOM   2313  HA  SER A 151      19.071  37.409  11.476  1.00 56.50           H  
ATOM   2314  HB2 SER A 151      21.561  38.667  11.745  1.00 60.97           H  
ATOM   2315  HB3 SER A 151      20.247  39.557  11.676  1.00 60.97           H  
ATOM   2316  HG  SER A 151      20.702  39.087  13.748  1.00 73.08           H  
ATOM   2317  N   GLY A 152      20.665  38.080   8.784  1.00 48.06           N  
ANISOU 2317  N   GLY A 152     3657   7165   7437    219   -791    -64       N  
ATOM   2318  CA  GLY A 152      20.451  38.512   7.413  1.00 50.55           C  
ANISOU 2318  CA  GLY A 152     3892   7477   7836     80   -630     54       C  
ATOM   2319  C   GLY A 152      19.356  37.722   6.724  1.00 43.17           C  
ANISOU 2319  C   GLY A 152     3162   6496   6743    143   -450    102       C  
ATOM   2320  O   GLY A 152      18.422  38.293   6.156  1.00 43.44           O  
ANISOU 2320  O   GLY A 152     3282   6433   6790     32   -374    143       O  
ATOM   2321  H   GLY A 152      21.460  37.801   8.957  1.00 57.68           H  
ATOM   2322  HA2 GLY A 152      20.202  39.450   7.407  1.00 60.67           H  
ATOM   2323  HA3 GLY A 152      21.272  38.401   6.908  1.00 60.67           H  
ATOM   2324  N   ARG A 153      19.453  36.391   6.775  1.00 43.99           N  
ANISOU 2324  N   ARG A 153     3350   6662   6703    326   -392     94       N  
ATOM   2325  CA  ARG A 153      18.455  35.550   6.123  1.00 40.73           C  
ANISOU 2325  CA  ARG A 153     3127   6197   6153    388   -236    128       C  
ATOM   2326  C   ARG A 153      17.058  35.829   6.665  1.00 40.62           C  
ANISOU 2326  C   ARG A 153     3340   6023   6069    341   -249     88       C  
ATOM   2327  O   ARG A 153      16.082  35.856   5.905  1.00 40.71           O  
ANISOU 2327  O   ARG A 153     3452   5969   6047    284   -133    128       O  
ATOM   2328  CB  ARG A 153      18.800  34.073   6.317  1.00 49.06           C  
ANISOU 2328  CB  ARG A 153     4254   7309   7076    600   -209    109       C  
ATOM   2329  CG  ARG A 153      20.133  33.628   5.734  1.00 51.08           C  
ANISOU 2329  CG  ARG A 153     4294   7738   7376    686   -180    141       C  
ATOM   2330  CD  ARG A 153      20.370  32.170   6.085  1.00 59.86           C  
ANISOU 2330  CD  ARG A 153     5516   8874   8353    914   -179    107       C  
ATOM   2331  NE  ARG A 153      21.549  31.597   5.451  1.00 68.13           N  
ANISOU 2331  NE  ARG A 153     6377  10092   9419   1032   -136    129       N  
ATOM   2332  CZ  ARG A 153      21.760  30.294   5.324  1.00 64.55           C  
ANISOU 2332  CZ  ARG A 153     6006   9663   8856   1236    -96    112       C  
ATOM   2333  NH1 ARG A 153      20.866  29.408   5.730  1.00 63.18           N  
ANISOU 2333  NH1 ARG A 153     6101   9345   8560   1326    -87     87       N  
ATOM   2334  NH2 ARG A 153      22.894  29.870   4.774  1.00 68.47           N  
ANISOU 2334  NH2 ARG A 153     6311  10332   9373   1354    -65    124       N  
ATOM   2335  H   ARG A 153      20.080  35.958   7.174  1.00 52.80           H  
ATOM   2336  HA  ARG A 153      18.463  35.745   5.173  1.00 48.89           H  
ATOM   2337  HB2 ARG A 153      18.825  33.889   7.269  1.00 58.88           H  
ATOM   2338  HB3 ARG A 153      18.108  33.541   5.894  1.00 58.88           H  
ATOM   2339  HG2 ARG A 153      20.118  33.721   4.769  1.00 61.31           H  
ATOM   2340  HG3 ARG A 153      20.851  34.162   6.108  1.00 61.31           H  
ATOM   2341  HD2 ARG A 153      20.485  32.095   7.045  1.00 71.84           H  
ATOM   2342  HD3 ARG A 153      19.601  31.652   5.801  1.00 71.84           H  
ATOM   2343  HE  ARG A 153      22.144  32.136   5.140  1.00 81.78           H  
ATOM   2344 HH11 ARG A 153      20.129  29.673   6.086  1.00 75.83           H  
ATOM   2345 HH12 ARG A 153      21.021  28.567   5.639  1.00 75.83           H  
ATOM   2346 HH21 ARG A 153      23.480  30.438   4.505  1.00 82.18           H  
ATOM   2347 HH22 ARG A 153      23.040  29.027   4.687  1.00 82.18           H  
ATOM   2348  N   LEU A 154      16.939  36.028   7.980  1.00 37.98           N  
ANISOU 2348  N   LEU A 154     3087   5640   5704    376   -392      6       N  
ATOM   2349  CA  LEU A 154      15.628  36.258   8.577  1.00 37.72           C  
ANISOU 2349  CA  LEU A 154     3262   5480   5589    353   -399    -34       C  
ATOM   2350  C   LEU A 154      15.062  37.612   8.167  1.00 40.81           C  
ANISOU 2350  C   LEU A 154     3620   5792   6094    174   -406    -28       C  
ATOM   2351  O   LEU A 154      13.880  37.718   7.822  1.00 39.04           O  
ANISOU 2351  O   LEU A 154     3529   5483   5822    130   -320    -12       O  
ATOM   2352  CB  LEU A 154      15.723  36.151  10.099  1.00 40.45           C  
ANISOU 2352  CB  LEU A 154     3696   5819   5856    457   -549   -124       C  
ATOM   2353  CG  LEU A 154      15.856  34.733  10.657  1.00 42.89           C  
ANISOU 2353  CG  LEU A 154     4124   6162   6011    648   -531   -119       C  
ATOM   2354  CD1 LEU A 154      16.203  34.760  12.138  1.00 44.76           C  
ANISOU 2354  CD1 LEU A 154     4410   6424   6174    758   -698   -200       C  
ATOM   2355  CD2 LEU A 154      14.569  33.953  10.426  1.00 42.39           C  
ANISOU 2355  CD2 LEU A 154     4271   6008   5827    672   -388    -75       C  
ATOM   2356  H   LEU A 154      17.593  36.035   8.538  1.00 45.59           H  
ATOM   2357  HA  LEU A 154      15.016  35.572   8.265  1.00 45.27           H  
ATOM   2358  HB2 LEU A 154      16.502  36.650  10.390  1.00 48.56           H  
ATOM   2359  HB3 LEU A 154      14.919  36.537  10.481  1.00 48.56           H  
ATOM   2360  HG  LEU A 154      16.578  34.281  10.193  1.00 51.49           H  
ATOM   2361 HD11 LEU A 154      16.371  33.854  12.440  1.00 53.73           H  
ATOM   2362 HD12 LEU A 154      16.996  35.304  12.267  1.00 53.73           H  
ATOM   2363 HD13 LEU A 154      15.458  35.140  12.630  1.00 53.73           H  
ATOM   2364 HD21 LEU A 154      14.628  33.102  10.887  1.00 50.88           H  
ATOM   2365 HD22 LEU A 154      13.822  34.466  10.773  1.00 50.88           H  
ATOM   2366 HD23 LEU A 154      14.455  33.806   9.474  1.00 50.88           H  
ATOM   2367  N   LYS A 155      15.889  38.660   8.198  1.00 42.65           N  
ANISOU 2367  N   LYS A 155     3673   6045   6488     70   -513    -39       N  
ATOM   2368  CA  LYS A 155      15.418  39.973   7.770  1.00 38.55           C  
ANISOU 2368  CA  LYS A 155     3122   5431   6095   -101   -528    -22       C  
ATOM   2369  C   LYS A 155      14.919  39.931   6.332  1.00 39.99           C  
ANISOU 2369  C   LYS A 155     3300   5611   6285   -171   -348     92       C  
ATOM   2370  O   LYS A 155      13.876  40.513   6.010  1.00 40.93           O  
ANISOU 2370  O   LYS A 155     3519   5630   6404   -246   -308    102       O  
ATOM   2371  CB  LYS A 155      16.534  41.006   7.922  1.00 44.61           C  
ANISOU 2371  CB  LYS A 155     3674   6216   7061   -213   -669    -34       C  
ATOM   2372  CG  LYS A 155      16.907  41.311   9.367  1.00 55.13           C  
ANISOU 2372  CG  LYS A 155     5019   7530   8398   -158   -882   -171       C  
ATOM   2373  CD  LYS A 155      17.946  42.431   9.470  1.00 56.87           C  
ANISOU 2373  CD  LYS A 155     5019   7742   8847   -296  -1039   -193       C  
ATOM   2374  CE  LYS A 155      17.514  43.673   8.693  1.00 70.07           C  
ANISOU 2374  CE  LYS A 155     6654   9288  10680   -493  -1015   -129       C  
ATOM   2375  NZ  LYS A 155      17.773  44.945   9.423  1.00 83.52           N  
ANISOU 2375  NZ  LYS A 155     8303  10876  12554   -600  -1234   -229       N  
ATOM   2376  H   LYS A 155      16.709  38.636   8.457  1.00 51.20           H  
ATOM   2377  HA  LYS A 155      14.680  40.244   8.339  1.00 46.28           H  
ATOM   2378  HB2 LYS A 155      17.328  40.673   7.476  1.00 53.55           H  
ATOM   2379  HB3 LYS A 155      16.246  41.837   7.511  1.00 53.55           H  
ATOM   2380  HG2 LYS A 155      16.113  41.589   9.850  1.00 66.17           H  
ATOM   2381  HG3 LYS A 155      17.281  40.514   9.775  1.00 66.17           H  
ATOM   2382  HD2 LYS A 155      18.060  42.678  10.400  1.00 68.26           H  
ATOM   2383  HD3 LYS A 155      18.789  42.121   9.103  1.00 68.26           H  
ATOM   2384  HE2 LYS A 155      18.003  43.705   7.856  1.00 84.09           H  
ATOM   2385  HE3 LYS A 155      16.562  43.619   8.519  1.00 84.09           H  
ATOM   2386  HZ1 LYS A 155      17.515  45.638   8.927  1.00100.24           H  
ATOM   2387  HZ2 LYS A 155      17.320  44.954  10.189  1.00100.24           H  
ATOM   2388  HZ3 LYS A 155      18.642  45.024   9.600  1.00100.24           H  
ATOM   2389  N   LYS A 156      15.649  39.243   5.451  1.00 40.13           N  
ANISOU 2389  N   LYS A 156     3202   5747   6299   -132   -241    171       N  
ATOM   2390  CA  LYS A 156      15.210  39.123   4.066  1.00 42.75           C  
ANISOU 2390  CA  LYS A 156     3535   6097   6611   -172    -72    271       C  
ATOM   2391  C   LYS A 156      13.896  38.357   3.971  1.00 43.78           C  
ANISOU 2391  C   LYS A 156     3891   6159   6585    -98     15    244       C  
ATOM   2392  O   LYS A 156      13.018  38.712   3.176  1.00 43.11           O  
ANISOU 2392  O   LYS A 156     3868   6022   6492   -165     98    286       O  
ATOM   2393  CB  LYS A 156      16.294  38.442   3.231  1.00 41.56           C  
ANISOU 2393  CB  LYS A 156     3219   6108   6462   -110     21    344       C  
ATOM   2394  CG  LYS A 156      17.532  39.299   3.021  1.00 50.04           C  
ANISOU 2394  CG  LYS A 156     4034   7265   7715   -217    -28    406       C  
ATOM   2395  CD  LYS A 156      18.522  38.619   2.091  1.00 54.45           C  
ANISOU 2395  CD  LYS A 156     4421   8008   8258   -144     92    487       C  
ATOM   2396  CE  LYS A 156      19.683  39.536   1.739  1.00 56.21           C  
ANISOU 2396  CE  LYS A 156     4362   8323   8671   -277     72    578       C  
ATOM   2397  NZ  LYS A 156      20.748  39.536   2.781  1.00 67.80           N  
ANISOU 2397  NZ  LYS A 156     5686   9846  10230   -250    -87    504       N  
ATOM   2398  H   LYS A 156      16.390  38.845   5.630  1.00 48.17           H  
ATOM   2399  HA  LYS A 156      15.066  40.010   3.702  1.00 51.31           H  
ATOM   2400  HB2 LYS A 156      16.570  37.629   3.682  1.00 49.88           H  
ATOM   2401  HB3 LYS A 156      15.929  38.230   2.358  1.00 49.88           H  
ATOM   2402  HG2 LYS A 156      17.274  40.147   2.626  1.00 60.07           H  
ATOM   2403  HG3 LYS A 156      17.968  39.450   3.874  1.00 60.07           H  
ATOM   2404  HD2 LYS A 156      18.880  37.829   2.526  1.00 65.35           H  
ATOM   2405  HD3 LYS A 156      18.071  38.370   1.269  1.00 65.35           H  
ATOM   2406  HE2 LYS A 156      20.080  39.240   0.904  1.00 67.46           H  
ATOM   2407  HE3 LYS A 156      19.354  40.444   1.646  1.00 67.46           H  
ATOM   2408  HZ1 LYS A 156      21.404  40.089   2.546  1.00 81.38           H  
ATOM   2409  HZ2 LYS A 156      20.411  39.802   3.561  1.00 81.38           H  
ATOM   2410  HZ3 LYS A 156      21.082  38.716   2.875  1.00 81.38           H  
ATOM   2411  N   LEU A 157      13.738  37.306   4.778  1.00 42.23           N  
ANISOU 2411  N   LEU A 157     3816   5961   6269     38     -6    179       N  
ATOM   2412  CA  LEU A 157      12.479  36.567   4.780  1.00 40.37           C  
ANISOU 2412  CA  LEU A 157     3785   5649   5904     92     70    159       C  
ATOM   2413  C   LEU A 157      11.336  37.434   5.294  1.00 40.59           C  
ANISOU 2413  C   LEU A 157     3923   5563   5937     10     26    118       C  
ATOM   2414  O   LEU A 157      10.238  37.427   4.724  1.00 41.41           O  
ANISOU 2414  O   LEU A 157     4124   5611   6002    -25    110    134       O  
ATOM   2415  CB  LEU A 157      12.611  35.300   5.625  1.00 38.78           C  
ANISOU 2415  CB  LEU A 157     3688   5457   5587    247     51    117       C  
ATOM   2416  CG  LEU A 157      11.356  34.426   5.708  1.00 38.31           C  
ANISOU 2416  CG  LEU A 157     3834   5312   5411    295    128    107       C  
ATOM   2417  CD1 LEU A 157      10.967  33.906   4.331  1.00 38.52           C  
ANISOU 2417  CD1 LEU A 157     3872   5343   5420    289    260    150       C  
ATOM   2418  CD2 LEU A 157      11.565  33.270   6.679  1.00 39.04           C  
ANISOU 2418  CD2 LEU A 157     4032   5400   5404    441     96     84       C  
ATOM   2419  H   LEU A 157      14.333  37.007   5.323  1.00 50.69           H  
ATOM   2420  HA  LEU A 157      12.274  36.300   3.870  1.00 48.46           H  
ATOM   2421  HB2 LEU A 157      13.318  34.755   5.246  1.00 46.55           H  
ATOM   2422  HB3 LEU A 157      12.841  35.562   6.530  1.00 46.55           H  
ATOM   2423  HG  LEU A 157      10.623  34.966   6.042  1.00 45.99           H  
ATOM   2424 HD11 LEU A 157      10.235  33.277   4.426  1.00 46.23           H  
ATOM   2425 HD12 LEU A 157      10.691  34.654   3.778  1.00 46.23           H  
ATOM   2426 HD13 LEU A 157      11.733  33.464   3.932  1.00 46.23           H  
ATOM   2427 HD21 LEU A 157      10.755  32.737   6.715  1.00 46.87           H  
ATOM   2428 HD22 LEU A 157      12.305  32.725   6.366  1.00 46.87           H  
ATOM   2429 HD23 LEU A 157      11.766  33.627   7.558  1.00 46.87           H  
ATOM   2430  N   HIS A 158      11.573  38.187   6.370  1.00 41.84           N  
ANISOU 2430  N   HIS A 158     4066   5692   6141    -11   -113     56       N  
ATOM   2431  CA  HIS A 158      10.537  39.066   6.900  1.00 40.91           C  
ANISOU 2431  CA  HIS A 158     4046   5473   6023    -69   -165      3       C  
ATOM   2432  C   HIS A 158      10.115  40.109   5.871  1.00 41.63           C  
ANISOU 2432  C   HIS A 158     4087   5511   6218   -204   -125     55       C  
ATOM   2433  O   HIS A 158       8.934  40.465   5.782  1.00 42.41           O  
ANISOU 2433  O   HIS A 158     4294   5536   6285   -233    -94     38       O  
ATOM   2434  CB  HIS A 158      11.036  39.746   8.174  1.00 42.72           C  
ANISOU 2434  CB  HIS A 158     4254   5689   6290    -56   -340    -87       C  
ATOM   2435  CG  HIS A 158      10.024  40.641   8.816  1.00 43.62           C  
ANISOU 2435  CG  HIS A 158     4474   5708   6392    -86   -405   -162       C  
ATOM   2436  ND1 HIS A 158       9.945  41.991   8.547  1.00 48.40           N  
ANISOU 2436  ND1 HIS A 158     5020   6234   7135   -206   -477   -176       N  
ATOM   2437  CD2 HIS A 158       9.045  40.379   9.714  1.00 40.46           C  
ANISOU 2437  CD2 HIS A 158     4233   5283   5857     -5   -407   -223       C  
ATOM   2438  CE1 HIS A 158       8.962  42.521   9.252  1.00 46.60           C  
ANISOU 2438  CE1 HIS A 158     4915   5936   6854   -184   -528   -258       C  
ATOM   2439  NE2 HIS A 158       8.400  41.564   9.969  1.00 46.28           N  
ANISOU 2439  NE2 HIS A 158     5002   5939   6644    -62   -480   -286       N  
ATOM   2440  H   HIS A 158      12.316  38.205   6.804  1.00 50.23           H  
ATOM   2441  HA  HIS A 158       9.758  38.532   7.123  1.00 49.10           H  
ATOM   2442  HB2 HIS A 158      11.278  39.063   8.819  1.00 51.28           H  
ATOM   2443  HB3 HIS A 158      11.812  40.286   7.956  1.00 51.28           H  
ATOM   2444  HD2 HIS A 158       8.847  39.551  10.088  1.00 48.57           H  
ATOM   2445  HE1 HIS A 158       8.708  43.416   9.245  1.00 55.93           H  
ATOM   2446  HE2 HIS A 158       7.738  41.667  10.508  1.00 55.55           H  
ATOM   2447  N   ALA A 159      11.067  40.611   5.083  1.00 43.05           N  
ANISOU 2447  N   ALA A 159     4099   5735   6522   -284   -121    126       N  
ATOM   2448  CA  ALA A 159      10.747  41.637   4.099  1.00 44.14           C  
ANISOU 2448  CA  ALA A 159     4189   5821   6761   -412    -84    198       C  
ATOM   2449  C   ALA A 159       9.844  41.119   2.987  1.00 45.96           C  
ANISOU 2449  C   ALA A 159     4500   6063   6901   -396     70    257       C  
ATOM   2450  O   ALA A 159       9.264  41.926   2.253  1.00 42.94           O  
ANISOU 2450  O   ALA A 159     4124   5625   6565   -479    100    306       O  
ATOM   2451  CB  ALA A 159      12.034  42.208   3.503  1.00 43.25           C  
ANISOU 2451  CB  ALA A 159     3866   5767   6798   -503    -98    286       C  
ATOM   2452  H   ALA A 159      11.894  40.376   5.100  1.00 51.67           H  
ATOM   2453  HA  ALA A 159      10.278  42.359   4.546  1.00 52.98           H  
ATOM   2454  HB1 ALA A 159      11.805  42.885   2.848  1.00 51.91           H  
ATOM   2455  HB2 ALA A 159      12.565  42.600   4.213  1.00 51.91           H  
ATOM   2456  HB3 ALA A 159      12.530  41.491   3.077  1.00 51.91           H  
ATOM   2457  N   THR A 160       9.715  39.800   2.836  1.00 42.35           N  
ANISOU 2457  N   THR A 160     4105   5667   6318   -287    156    249       N  
ATOM   2458  CA  THR A 160       8.744  39.240   1.904  1.00 41.55           C  
ANISOU 2458  CA  THR A 160     4097   5563   6128   -263    278    274       C  
ATOM   2459  C   THR A 160       7.338  39.195   2.489  1.00 39.41           C  
ANISOU 2459  C   THR A 160     3988   5199   5788   -252    267    204       C  
ATOM   2460  O   THR A 160       6.398  38.828   1.775  1.00 40.34           O  
ANISOU 2460  O   THR A 160     4180   5302   5845   -245    350    213       O  
ATOM   2461  CB  THR A 160       9.157  37.826   1.481  1.00 43.53           C  
ANISOU 2461  CB  THR A 160     4354   5899   6286   -151    362    283       C  
ATOM   2462  OG1 THR A 160       8.834  36.897   2.525  1.00 40.46           O  
ANISOU 2462  OG1 THR A 160     4084   5474   5814    -61    332    211       O  
ATOM   2463  CG2 THR A 160      10.651  37.763   1.194  1.00 44.75           C  
ANISOU 2463  CG2 THR A 160     4336   6168   6498   -132    361    334       C  
ATOM   2464  H   THR A 160      10.177  39.214   3.263  1.00 50.83           H  
ATOM   2465  HA  THR A 160       8.732  39.794   1.107  1.00 49.87           H  
ATOM   2466  HB  THR A 160       8.681  37.582   0.672  1.00 52.25           H  
ATOM   2467  HG1 THR A 160       9.237  37.106   3.231  1.00 48.56           H  
ATOM   2468 HG21 THR A 160      10.856  36.968   0.678  1.00 53.71           H  
ATOM   2469 HG22 THR A 160      10.926  38.545   0.690  1.00 53.71           H  
ATOM   2470 HG23 THR A 160      11.148  37.735   2.027  1.00 53.71           H  
ATOM   2471  N   GLY A 161       7.174  39.555   3.761  1.00 38.13           N  
ANISOU 2471  N   GLY A 161     3874   4985   5629   -243    167    132       N  
ATOM   2472  CA  GLY A 161       5.895  39.476   4.429  1.00 37.47           C  
ANISOU 2472  CA  GLY A 161     3930   4838   5468   -218    166     69       C  
ATOM   2473  C   GLY A 161       5.488  38.093   4.884  1.00 38.44           C  
ANISOU 2473  C   GLY A 161     4156   4978   5471   -124    226     50       C  
ATOM   2474  O   GLY A 161       4.435  37.955   5.522  1.00 38.11           O  
ANISOU 2474  O   GLY A 161     4220   4897   5364   -104    236     10       O  
ATOM   2475  H   GLY A 161       7.807  39.852   4.261  1.00 45.77           H  
ATOM   2476  HA2 GLY A 161       5.920  40.048   5.213  1.00 44.98           H  
ATOM   2477  HA3 GLY A 161       5.210  39.801   3.824  1.00 44.98           H  
ATOM   2478  N   LEU A 162       6.288  37.065   4.596  1.00 37.24           N  
ANISOU 2478  N   LEU A 162     3976   4880   5292    -62    266     81       N  
ATOM   2479  CA  LEU A 162       5.886  35.686   4.842  1.00 36.35           C  
ANISOU 2479  CA  LEU A 162     3971   4758   5082     21    328     77       C  
ATOM   2480  C   LEU A 162       6.049  35.254   6.294  1.00 36.89           C  
ANISOU 2480  C   LEU A 162     4111   4822   5084    101    267     46       C  
ATOM   2481  O   LEU A 162       5.563  34.177   6.658  1.00 36.33           O  
ANISOU 2481  O   LEU A 162     4147   4722   4933    160    318     55       O  
ATOM   2482  CB  LEU A 162       6.683  34.746   3.936  1.00 34.84           C  
ANISOU 2482  CB  LEU A 162     3733   4619   4884     76    386    114       C  
ATOM   2483  CG  LEU A 162       6.335  34.823   2.448  1.00 39.08           C  
ANISOU 2483  CG  LEU A 162     4237   5171   5439     33    468    145       C  
ATOM   2484  CD1 LEU A 162       7.261  33.937   1.628  1.00 37.48           C  
ANISOU 2484  CD1 LEU A 162     3981   5041   5217    114    517    169       C  
ATOM   2485  CD2 LEU A 162       4.881  34.435   2.217  1.00 36.32           C  
ANISOU 2485  CD2 LEU A 162     4006   4750   5044     10    523    121       C  
ATOM   2486  H   LEU A 162       7.074  37.144   4.254  1.00 44.70           H  
ATOM   2487  HA  LEU A 162       4.946  35.598   4.621  1.00 43.64           H  
ATOM   2488  HB2 LEU A 162       7.624  34.962   4.025  1.00 41.82           H  
ATOM   2489  HB3 LEU A 162       6.522  33.834   4.225  1.00 41.82           H  
ATOM   2490  HG  LEU A 162       6.456  35.738   2.149  1.00 46.91           H  
ATOM   2491 HD11 LEU A 162       7.012  34.001   0.693  1.00 44.99           H  
ATOM   2492 HD12 LEU A 162       8.175  34.237   1.750  1.00 44.99           H  
ATOM   2493 HD13 LEU A 162       7.171  33.020   1.932  1.00 44.99           H  
ATOM   2494 HD21 LEU A 162       4.738  34.300   1.267  1.00 43.60           H  
ATOM   2495 HD22 LEU A 162       4.693  33.615   2.699  1.00 43.60           H  
ATOM   2496 HD23 LEU A 162       4.309  35.148   2.540  1.00 43.60           H  
ATOM   2497  N   VAL A 163       6.721  36.047   7.121  1.00 35.57           N  
ANISOU 2497  N   VAL A 163     3890   4679   4948    105    156     11       N  
ATOM   2498  CA  VAL A 163       6.767  35.820   8.559  1.00 35.02           C  
ANISOU 2498  CA  VAL A 163     3896   4615   4796    190     86    -28       C  
ATOM   2499  C   VAL A 163       6.473  37.146   9.246  1.00 38.30           C  
ANISOU 2499  C   VAL A 163     4302   5011   5240    148    -13    -96       C  
ATOM   2500  O   VAL A 163       6.707  38.222   8.686  1.00 37.21           O  
ANISOU 2500  O   VAL A 163     4068   4855   5213     58    -59   -107       O  
ATOM   2501  CB  VAL A 163       8.121  35.247   9.035  1.00 39.41           C  
ANISOU 2501  CB  VAL A 163     4400   5234   5341    285     18    -26       C  
ATOM   2502  CG1 VAL A 163       8.330  33.840   8.483  1.00 35.25           C  
ANISOU 2502  CG1 VAL A 163     3912   4712   4771    355    109     29       C  
ATOM   2503  CG2 VAL A 163       9.268  36.162   8.637  1.00 39.68           C  
ANISOU 2503  CG2 VAL A 163     4261   5315   5502    229    -68    -38       C  
ATOM   2504  H   VAL A 163       7.167  36.737   6.867  1.00 42.70           H  
ATOM   2505  HA  VAL A 163       6.084  35.175   8.801  1.00 42.04           H  
ATOM   2506  HB  VAL A 163       8.110  35.191  10.003  1.00 47.31           H  
ATOM   2507 HG11 VAL A 163       9.186  33.504   8.793  1.00 42.32           H  
ATOM   2508 HG12 VAL A 163       7.615  33.267   8.800  1.00 42.32           H  
ATOM   2509 HG13 VAL A 163       8.320  33.876   7.514  1.00 42.32           H  
ATOM   2510 HG21 VAL A 163      10.107  35.747   8.894  1.00 47.63           H  
ATOM   2511 HG22 VAL A 163       9.246  36.297   7.677  1.00 47.63           H  
ATOM   2512 HG23 VAL A 163       9.167  37.012   9.093  1.00 47.63           H  
ATOM   2513  N   LEU A 164       5.943  37.062  10.464  1.00 38.08           N  
ANISOU 2513  N   LEU A 164     4378   4984   5105    220    -46   -138       N  
ATOM   2514  CA  LEU A 164       5.641  38.229  11.272  1.00 41.75           C  
ANISOU 2514  CA  LEU A 164     4855   5438   5572    217   -151   -224       C  
ATOM   2515  C   LEU A 164       6.653  38.311  12.418  1.00 43.36           C  
ANISOU 2515  C   LEU A 164     5045   5693   5737    311   -294   -284       C  
ATOM   2516  O   LEU A 164       7.761  37.762  12.326  1.00 45.07           O  
ANISOU 2516  O   LEU A 164     5196   5952   5979    345   -325   -258       O  
ATOM   2517  CB  LEU A 164       4.193  38.155  11.759  1.00 40.38           C  
ANISOU 2517  CB  LEU A 164     4801   5249   5291    242    -77   -236       C  
ATOM   2518  CG  LEU A 164       3.096  38.267  10.697  1.00 36.93           C  
ANISOU 2518  CG  LEU A 164     4366   4765   4899    150     36   -200       C  
ATOM   2519  CD1 LEU A 164       1.724  38.321  11.362  1.00 36.23           C  
ANISOU 2519  CD1 LEU A 164     4372   4683   4710    183     92   -224       C  
ATOM   2520  CD2 LEU A 164       3.304  39.485   9.805  1.00 38.40           C  
ANISOU 2520  CD2 LEU A 164     4456   4906   5228     49    -20   -222       C  
ATOM   2521  H   LEU A 164       5.745  36.319  10.848  1.00 45.70           H  
ATOM   2522  HA  LEU A 164       5.724  39.024  10.721  1.00 50.12           H  
ATOM   2523  HB2 LEU A 164       4.071  37.301  12.203  1.00 48.47           H  
ATOM   2524  HB3 LEU A 164       4.053  38.880  12.388  1.00 48.47           H  
ATOM   2525  HG  LEU A 164       3.136  37.483  10.128  1.00 44.33           H  
ATOM   2526 HD11 LEU A 164       1.039  38.311  10.675  1.00 43.49           H  
ATOM   2527 HD12 LEU A 164       1.623  37.549  11.941  1.00 43.49           H  
ATOM   2528 HD13 LEU A 164       1.657  39.137  11.883  1.00 43.49           H  
ATOM   2529 HD21 LEU A 164       2.502  39.632   9.280  1.00 46.10           H  
ATOM   2530 HD22 LEU A 164       3.481  40.258  10.362  1.00 46.10           H  
ATOM   2531 HD23 LEU A 164       4.059  39.321   9.217  1.00 46.10           H  
ATOM   2532  N   GLY A 165       6.274  38.993  13.492  1.00 42.09           N  
ANISOU 2532  N   GLY A 165     4945   5537   5510    366   -386   -374       N  
ATOM   2533  CA  GLY A 165       7.104  39.113  14.672  1.00 42.16           C  
ANISOU 2533  CA  GLY A 165     4959   5601   5460    472   -537   -450       C  
ATOM   2534  C   GLY A 165       7.373  40.558  15.038  1.00 45.71           C  
ANISOU 2534  C   GLY A 165     5351   6014   6001    437   -710   -575       C  
ATOM   2535  O   GLY A 165       6.878  41.496  14.414  1.00 43.04           O  
ANISOU 2535  O   GLY A 165     4982   5599   5772    333   -710   -595       O  
ATOM   2536  H   GLY A 165       5.521  39.403  13.558  1.00 50.52           H  
ATOM   2537  HA2 GLY A 165       6.662  38.684  15.421  1.00 50.61           H  
ATOM   2538  HA3 GLY A 165       7.954  38.674  14.514  1.00 50.61           H  
ATOM   2539  N   GLN A 166       8.186  40.718  16.078  1.00 43.14           N  
ANISOU 2539  N   GLN A 166     5020   5739   5634    533   -871   -664       N  
ATOM   2540  CA  GLN A 166       8.513  42.031  16.614  1.00 47.42           C  
ANISOU 2540  CA  GLN A 166     5520   6240   6257    520  -1070   -807       C  
ATOM   2541  C   GLN A 166       9.758  41.895  17.477  1.00 47.15           C  
ANISOU 2541  C   GLN A 166     5433   6277   6205    612  -1244   -880       C  
ATOM   2542  O   GLN A 166      10.167  40.789  17.840  1.00 46.72           O  
ANISOU 2542  O   GLN A 166     5409   6310   6032    718  -1203   -823       O  
ATOM   2543  CB  GLN A 166       7.349  42.603  17.429  1.00 48.38           C  
ANISOU 2543  CB  GLN A 166     5778   6354   6251    601  -1087   -902       C  
ATOM   2544  CG  GLN A 166       7.054  41.807  18.693  1.00 50.88           C  
ANISOU 2544  CG  GLN A 166     6231   6784   6317    792  -1072   -918       C  
ATOM   2545  CD  GLN A 166       5.744  42.198  19.348  1.00 66.98           C  
ANISOU 2545  CD  GLN A 166     8398   8842   8208    875  -1028   -977       C  
ATOM   2546  OE1 GLN A 166       5.263  43.319  19.185  1.00 68.38           O  
ANISOU 2546  OE1 GLN A 166     8567   8946   8469    827  -1091  -1070       O  
ATOM   2547  NE2 GLN A 166       5.156  41.267  20.091  1.00 73.72           N  
ANISOU 2547  NE2 GLN A 166     9370   9796   8843   1005   -914   -916       N  
ATOM   2548  H   GLN A 166       8.567  40.070  16.496  1.00 51.79           H  
ATOM   2549  HA  GLN A 166       8.705  42.640  15.884  1.00 56.92           H  
ATOM   2550  HB2 GLN A 166       7.565  43.512  17.692  1.00 58.07           H  
ATOM   2551  HB3 GLN A 166       6.549  42.599  16.880  1.00 58.07           H  
ATOM   2552  HG2 GLN A 166       7.007  40.865  18.468  1.00 61.07           H  
ATOM   2553  HG3 GLN A 166       7.766  41.960  19.335  1.00 61.07           H  
ATOM   2554 HE21 GLN A 166       5.520  40.493  20.179  1.00 88.48           H  
ATOM   2555 HE22 GLN A 166       4.410  41.439  20.484  1.00 88.48           H  
ATOM   2556  N   LYS A 167      10.357  43.038  17.803  1.00 49.50           N  
ANISOU 2556  N   LYS A 167     5652   6527   6629    573  -1450  -1010       N  
ATOM   2557  CA  LYS A 167      11.467  43.051  18.745  1.00 51.17           C  
ANISOU 2557  CA  LYS A 167     5813   6808   6823    669  -1651  -1113       C  
ATOM   2558  C   LYS A 167      10.953  42.817  20.160  1.00 55.60           C  
ANISOU 2558  C   LYS A 167     6547   7451   7129    878  -1710  -1209       C  
ATOM   2559  O   LYS A 167       9.914  43.351  20.558  1.00 52.44           O  
ANISOU 2559  O   LYS A 167     6264   7022   6639    920  -1697  -1275       O  
ATOM   2560  CB  LYS A 167      12.221  44.378  18.676  1.00 56.14           C  
ANISOU 2560  CB  LYS A 167     6302   7346   7681    553  -1868  -1233       C  
ATOM   2561  CG  LYS A 167      13.111  44.525  17.455  1.00 63.30           C  
ANISOU 2561  CG  LYS A 167     7004   8213   8836    365  -1837  -1129       C  
ATOM   2562  CD  LYS A 167      13.925  45.808  17.526  1.00 63.62           C  
ANISOU 2562  CD  LYS A 167     6898   8160   9113    246  -2067  -1242       C  
ATOM   2563  CE  LYS A 167      14.486  46.192  16.167  1.00 67.72           C  
ANISOU 2563  CE  LYS A 167     7227   8614   9888     28  -1996  -1112       C  
ATOM   2564  NZ  LYS A 167      15.341  47.410  16.255  1.00 76.84           N  
ANISOU 2564  NZ  LYS A 167     8227   9670  11299   -107  -2223  -1204       N  
ATOM   2565  H   LYS A 167      10.141  43.812  17.496  1.00 59.41           H  
ATOM   2566  HA  LYS A 167      12.091  42.344  18.517  1.00 61.42           H  
ATOM   2567  HB2 LYS A 167      11.575  45.101  18.658  1.00 67.38           H  
ATOM   2568  HB3 LYS A 167      12.784  44.455  19.462  1.00 67.38           H  
ATOM   2569  HG2 LYS A 167      13.724  43.775  17.409  1.00 75.98           H  
ATOM   2570  HG3 LYS A 167      12.562  44.554  16.656  1.00 75.98           H  
ATOM   2571  HD2 LYS A 167      13.358  46.531  17.837  1.00 76.35           H  
ATOM   2572  HD3 LYS A 167      14.668  45.683  18.137  1.00 76.35           H  
ATOM   2573  HE2 LYS A 167      15.027  45.464  15.825  1.00 81.27           H  
ATOM   2574  HE3 LYS A 167      13.754  46.377  15.558  1.00 81.27           H  
ATOM   2575  HZ1 LYS A 167      15.649  47.625  15.448  1.00 92.22           H  
ATOM   2576  HZ2 LYS A 167      14.867  48.092  16.575  1.00 92.22           H  
ATOM   2577  HZ3 LYS A 167      16.031  47.259  16.796  1.00 92.22           H  
ATOM   2578  N   GLU A 168      11.684  42.004  20.917  1.00 52.70           N  
ANISOU 2578  N   GLU A 168     6193   7197   6633   1022  -1771  -1212       N  
ATOM   2579  CA  GLU A 168      11.335  41.695  22.296  1.00 51.44           C  
ANISOU 2579  CA  GLU A 168     6197   7139   6210   1240  -1829  -1285       C  
ATOM   2580  C   GLU A 168      12.610  41.702  23.126  1.00 56.69           C  
ANISOU 2580  C   GLU A 168     6795   7885   6861   1351  -2063  -1396       C  
ATOM   2581  O   GLU A 168      13.718  41.606  22.594  1.00 54.48           O  
ANISOU 2581  O   GLU A 168     6346   7602   6754   1268  -2129  -1374       O  
ATOM   2582  CB  GLU A 168      10.621  40.341  22.404  1.00 55.44           C  
ANISOU 2582  CB  GLU A 168     6842   7716   6507   1337  -1602  -1120       C  
ATOM   2583  CG  GLU A 168       9.398  40.223  21.504  1.00 59.45           C  
ANISOU 2583  CG  GLU A 168     7394   8149   7044   1218  -1371  -1007       C  
ATOM   2584  CD  GLU A 168       8.658  38.910  21.681  1.00 72.92           C  
ANISOU 2584  CD  GLU A 168     9235   9910   8561   1303  -1162   -850       C  
ATOM   2585  OE1 GLU A 168       9.080  38.095  22.528  1.00 75.45           O  
ANISOU 2585  OE1 GLU A 168     9630  10322   8716   1461  -1189   -819       O  
ATOM   2586  OE2 GLU A 168       7.653  38.695  20.970  1.00 80.50           O  
ANISOU 2586  OE2 GLU A 168    10227  10817   9544   1209   -976   -756       O  
ATOM   2587  H   GLU A 168      12.400  41.612  20.647  1.00 63.25           H  
ATOM   2588  HA  GLU A 168      10.738  42.371  22.652  1.00 61.74           H  
ATOM   2589  HB2 GLU A 168      11.243  39.640  22.153  1.00 66.54           H  
ATOM   2590  HB3 GLU A 168      10.329  40.215  23.320  1.00 66.54           H  
ATOM   2591  HG2 GLU A 168       8.782  40.943  21.713  1.00 71.35           H  
ATOM   2592  HG3 GLU A 168       9.680  40.285  20.578  1.00 71.35           H  
ATOM   2593  N   VAL A 169      12.445  41.825  24.447  1.00 51.26           N  
ANISOU 2593  N   VAL A 169     6235   7283   5958   1548  -2190  -1518       N  
ATOM   2594  CA  VAL A 169      13.601  41.857  25.335  1.00 53.79           C  
ANISOU 2594  CA  VAL A 169     6504   7692   6241   1678  -2436  -1644       C  
ATOM   2595  C   VAL A 169      14.326  40.522  25.260  1.00 57.01           C  
ANISOU 2595  C   VAL A 169     6888   8193   6582   1755  -2360  -1500       C  
ATOM   2596  O   VAL A 169      13.704  39.454  25.314  1.00 56.58           O  
ANISOU 2596  O   VAL A 169     6968   8183   6348   1837  -2158  -1346       O  
ATOM   2597  CB  VAL A 169      13.169  42.181  26.773  1.00 55.69           C  
ANISOU 2597  CB  VAL A 169     6914   8024   6222   1904  -2570  -1799       C  
ATOM   2598  CG1 VAL A 169      14.371  42.155  27.709  1.00 61.60           C  
ANISOU 2598  CG1 VAL A 169     7616   8876   6915   2056  -2837  -1935       C  
ATOM   2599  CG2 VAL A 169      12.478  43.533  26.830  1.00 56.96           C  
ANISOU 2599  CG2 VAL A 169     7100   8084   6459   1843  -2660  -1960       C  
ATOM   2600  H   VAL A 169      11.685  41.890  24.844  1.00 61.52           H  
ATOM   2601  HA  VAL A 169      14.206  42.555  25.039  1.00 64.56           H  
ATOM   2602  HB  VAL A 169      12.538  41.507  27.071  1.00 66.84           H  
ATOM   2603 HG11 VAL A 169      14.113  42.530  28.565  1.00 73.94           H  
ATOM   2604 HG12 VAL A 169      14.662  41.237  27.823  1.00 73.94           H  
ATOM   2605 HG13 VAL A 169      15.086  42.683  27.319  1.00 73.94           H  
ATOM   2606 HG21 VAL A 169      12.237  43.727  27.749  1.00 68.37           H  
ATOM   2607 HG22 VAL A 169      13.085  44.213  26.497  1.00 68.37           H  
ATOM   2608 HG23 VAL A 169      11.680  43.504  26.278  1.00 68.37           H  
ATOM   2609  N   ALA A 170      15.648  40.576  25.121  1.00 59.49           N  
ANISOU 2609  N   ALA A 170     7023   8531   7050   1725  -2525  -1550       N  
ATOM   2610  CA  ALA A 170      16.472  39.376  25.077  1.00 66.57           C  
ANISOU 2610  CA  ALA A 170     7878   9521   7895   1818  -2488  -1438       C  
ATOM   2611  C   ALA A 170      16.995  39.062  26.473  1.00 71.05           C  
ANISOU 2611  C   ALA A 170     8532  10228   8237   2074  -2679  -1538       C  
ATOM   2612  O   ALA A 170      17.419  39.959  27.207  1.00 73.89           O  
ANISOU 2612  O   ALA A 170     8851  10612   8612   2122  -2932  -1737       O  
ATOM   2613  CB  ALA A 170      17.640  39.553  24.106  1.00 67.72           C  
ANISOU 2613  CB  ALA A 170     7761   9640   8329   1656  -2545  -1424       C  
ATOM   2614  H   ALA A 170      16.095  41.306  25.050  1.00 71.41           H  
ATOM   2615  HA  ALA A 170      15.940  38.627  24.768  1.00 79.90           H  
ATOM   2616  HB1 ALA A 170      18.148  38.727  24.069  1.00 81.28           H  
ATOM   2617  HB2 ALA A 170      17.291  39.767  23.227  1.00 81.28           H  
ATOM   2618  HB3 ALA A 170      18.207  40.275  24.422  1.00 81.28           H  
ATOM   2619  N   GLU A 171      16.952  37.778  26.838  1.00 74.64           N  
ANISOU 2619  N   GLU A 171     9112  10767   8480   2243  -2566  -1400       N  
ATOM   2620  CA  GLU A 171      17.425  37.369  28.158  1.00 80.64           C  
ANISOU 2620  CA  GLU A 171     9973  11670   8997   2508  -2732  -1468       C  
ATOM   2621  C   GLU A 171      18.888  37.742  28.359  1.00 79.79           C  
ANISOU 2621  C   GLU A 171     9661  11626   9031   2533  -3013  -1616       C  
ATOM   2622  O   GLU A 171      19.279  38.194  29.442  1.00 74.49           O  
ANISOU 2622  O   GLU A 171     9027  11014   8262   2658  -3204  -1774       O  
ATOM   2623  CB  GLU A 171      17.224  35.865  28.340  1.00 81.52           C  
ANISOU 2623  CB  GLU A 171    10238  11835   8899   2662  -2550  -1262       C  
ATOM   2624  CG  GLU A 171      15.767  35.443  28.422  1.00 90.07           C  
ANISOU 2624  CG  GLU A 171    11537  12879   9805   2671  -2298  -1120       C  
ATOM   2625  CD  GLU A 171      15.595  33.937  28.407  1.00 95.65           C  
ANISOU 2625  CD  GLU A 171    12377  13596  10368   2774  -2108   -896       C  
ATOM   2626  OE1 GLU A 171      15.998  33.304  27.409  1.00 95.92           O  
ANISOU 2626  OE1 GLU A 171    12316  13562  10567   2674  -2010   -790       O  
ATOM   2627  OE2 GLU A 171      15.067  33.387  29.397  1.00 95.11           O  
ANISOU 2627  OE2 GLU A 171    12512  13605  10022   2962  -2060   -824       O  
ATOM   2628  H   GLU A 171      16.659  37.135  26.348  1.00 89.58           H  
ATOM   2629  HA  GLU A 171      16.903  37.828  28.834  1.00 96.78           H  
ATOM   2630  HB2 GLU A 171      17.623  35.404  27.585  1.00 97.83           H  
ATOM   2631  HB3 GLU A 171      17.658  35.590  29.163  1.00 97.83           H  
ATOM   2632  HG2 GLU A 171      15.385  35.781  29.247  1.00108.09           H  
ATOM   2633  HG3 GLU A 171      15.288  35.808  27.661  1.00108.09           H  
ATOM   2634  N   SER A 172      19.713  37.562  27.324  1.00 82.43           N  
ANISOU 2634  N   SER A 172     9780  11926   9615   2385  -2986  -1556       N  
ATOM   2635  CA  SER A 172      21.125  37.917  27.401  1.00 86.42           C  
ANISOU 2635  CA  SER A 172    10057  12485  10294   2369  -3216  -1676       C  
ATOM   2636  C   SER A 172      21.355  39.423  27.395  1.00 79.37           C  
ANISOU 2636  C   SER A 172     9036  11492   9627   2178  -3367  -1853       C  
ATOM   2637  O   SER A 172      22.513  39.850  27.464  1.00 78.07           O  
ANISOU 2637  O   SER A 172     8692  11331   9641   2106  -3505  -1936       O  
ATOM   2638  CB  SER A 172      21.889  37.277  26.238  1.00 85.92           C  
ANISOU 2638  CB  SER A 172     9790  12430  10425   2271  -3118  -1546       C  
ATOM   2639  OG  SER A 172      21.441  37.785  24.994  1.00 92.02           O  
ANISOU 2639  OG  SER A 172    10468  13073  11421   2009  -2949  -1474       O  
ATOM   2640  H   SER A 172      19.475  37.235  26.566  1.00 98.93           H  
ATOM   2641  HA  SER A 172      21.488  37.564  28.228  1.00103.72           H  
ATOM   2642  HB2 SER A 172      22.834  37.472  26.337  1.00103.12           H  
ATOM   2643  HB3 SER A 172      21.744  36.318  26.257  1.00103.12           H  
ATOM   2644  HG  SER A 172      21.855  37.411  24.365  1.00110.43           H  
ATOM   2645  N   GLY A 173      20.304  40.220  27.318  1.00 79.05           N  
ANISOU 2645  N   GLY A 173     9088  11361   9588   2098  -3344  -1906       N  
ATOM   2646  CA  GLY A 173      20.416  41.664  27.327  1.00 77.18           C  
ANISOU 2646  CA  GLY A 173     8764  10997   9562   1926  -3478  -2066       C  
ATOM   2647  C   GLY A 173      20.105  42.259  25.963  1.00 75.05           C  
ANISOU 2647  C   GLY A 173     8348  10602   9567   1662  -3393  -2003       C  
ATOM   2648  O   GLY A 173      20.377  41.660  24.913  1.00 77.54           O  
ANISOU 2648  O   GLY A 173     8535  10926  10001   1563  -3246  -1846       O  
ATOM   2649  H   GLY A 173      19.493  39.941  27.259  1.00 94.88           H  
ATOM   2650  HA2 GLY A 173      19.794  42.033  27.974  1.00 92.63           H  
ATOM   2651  HA3 GLY A 173      21.318  41.918  27.576  1.00 92.63           H  
ATOM   2652  N   GLY A 174      19.525  43.458  25.976  1.00 75.15           N  
ANISOU 2652  N   GLY A 174     8397  10477   9680   1544  -3448  -2111       N  
ATOM   2653  CA  GLY A 174      19.190  44.137  24.739  1.00 66.32           C  
ANISOU 2653  CA  GLY A 174     7157   9219   8823   1291  -3371  -2052       C  
ATOM   2654  C   GLY A 174      17.892  43.625  24.136  1.00 65.24           C  
ANISOU 2654  C   GLY A 174     7186   9043   8560   1275  -3068  -1886       C  
ATOM   2655  O   GLY A 174      17.027  43.072  24.822  1.00 61.91           O  
ANISOU 2655  O   GLY A 174     6984   8683   7858   1453  -2976  -1869       O  
ATOM   2656  H   GLY A 174      19.318  43.894  26.688  1.00 90.20           H  
ATOM   2657  HA2 GLY A 174      19.096  45.088  24.909  1.00 79.60           H  
ATOM   2658  HA3 GLY A 174      19.902  44.001  24.094  1.00 79.60           H  
ATOM   2659  N   LEU A 175      17.765  43.810  22.823  1.00 62.56           N  
ANISOU 2659  N   LEU A 175     6735   8603   8432   1054  -2903  -1751       N  
ATOM   2660  CA  LEU A 175      16.575  43.430  22.078  1.00 57.27           C  
ANISOU 2660  CA  LEU A 175     6192   7879   7689   1002  -2620  -1596       C  
ATOM   2661  C   LEU A 175      16.940  42.422  20.995  1.00 61.48           C  
ANISOU 2661  C   LEU A 175     6626   8453   8280    934  -2409  -1394       C  
ATOM   2662  O   LEU A 175      18.027  42.475  20.415  1.00 58.78           O  
ANISOU 2662  O   LEU A 175     6068   8132   8133    834  -2461  -1365       O  
ATOM   2663  CB  LEU A 175      15.913  44.661  21.440  1.00 57.62           C  
ANISOU 2663  CB  LEU A 175     6221   7754   7918    814  -2614  -1628       C  
ATOM   2664  CG  LEU A 175      15.343  45.695  22.414  1.00 60.96           C  
ANISOU 2664  CG  LEU A 175     6769   8113   8279    888  -2802  -1832       C  
ATOM   2665  CD1 LEU A 175      14.842  46.926  21.671  1.00 63.79           C  
ANISOU 2665  CD1 LEU A 175     7092   8285   8860    692  -2811  -1855       C  
ATOM   2666  CD2 LEU A 175      14.223  45.083  23.244  1.00 59.37           C  
ANISOU 2666  CD2 LEU A 175     6813   7998   7746   1100  -2690  -1834       C  
ATOM   2667  H   LEU A 175      18.375  44.165  22.331  1.00 75.09           H  
ATOM   2668  HA  LEU A 175      15.936  43.011  22.675  1.00 68.74           H  
ATOM   2669  HB2 LEU A 175      16.577  45.114  20.897  1.00 69.16           H  
ATOM   2670  HB3 LEU A 175      15.180  44.356  20.883  1.00 69.16           H  
ATOM   2671  HG  LEU A 175      16.049  45.979  23.016  1.00 73.16           H  
ATOM   2672 HD11 LEU A 175      14.487  47.560  22.313  1.00 76.56           H  
ATOM   2673 HD12 LEU A 175      15.582  47.325  21.186  1.00 76.56           H  
ATOM   2674 HD13 LEU A 175      14.146  46.659  21.051  1.00 76.56           H  
ATOM   2675 HD21 LEU A 175      13.778  45.787  23.741  1.00 71.25           H  
ATOM   2676 HD22 LEU A 175      13.592  44.647  22.650  1.00 71.25           H  
ATOM   2677 HD23 LEU A 175      14.603  44.434  23.857  1.00 71.25           H  
ATOM   2678  N   GLU A 176      16.021  41.492  20.733  1.00 56.55           N  
ANISOU 2678  N   GLU A 176     6158   7845   7484    994  -2172  -1259       N  
ATOM   2679  CA  GLU A 176      16.167  40.520  19.656  1.00 54.47           C  
ANISOU 2679  CA  GLU A 176     5836   7602   7258    940  -1961  -1078       C  
ATOM   2680  C   GLU A 176      14.836  40.410  18.931  1.00 53.38           C  
ANISOU 2680  C   GLU A 176     5823   7380   7081    862  -1732   -974       C  
ATOM   2681  O   GLU A 176      13.777  40.424  19.565  1.00 49.80           O  
ANISOU 2681  O   GLU A 176     5552   6912   6459    942  -1691  -1002       O  
ATOM   2682  CB  GLU A 176      16.597  39.145  20.184  1.00 55.35           C  
ANISOU 2682  CB  GLU A 176     6013   7834   7183   1137  -1927  -1017       C  
ATOM   2683  CG  GLU A 176      15.617  38.517  21.163  1.00 58.66           C  
ANISOU 2683  CG  GLU A 176     6685   8283   7319   1315  -1864  -1005       C  
ATOM   2684  CD  GLU A 176      16.037  37.126  21.599  1.00 61.49           C  
ANISOU 2684  CD  GLU A 176     7118   8738   7507   1501  -1820   -917       C  
ATOM   2685  OE1 GLU A 176      17.060  36.624  21.083  1.00 56.50           O  
ANISOU 2685  OE1 GLU A 176     6341   8149   6977   1498  -1834   -873       O  
ATOM   2686  OE2 GLU A 176      15.346  36.536  22.455  1.00 55.95           O  
ANISOU 2686  OE2 GLU A 176     6619   8070   6571   1654  -1770   -886       O  
ATOM   2687  H   GLU A 176      15.289  41.403  21.176  1.00 67.88           H  
ATOM   2688  HA  GLU A 176      16.846  40.817  19.029  1.00 65.38           H  
ATOM   2689  HB2 GLU A 176      16.689  38.539  19.432  1.00 66.43           H  
ATOM   2690  HB3 GLU A 176      17.448  39.240  20.640  1.00 66.43           H  
ATOM   2691  HG2 GLU A 176      15.560  39.075  21.955  1.00 70.41           H  
ATOM   2692  HG3 GLU A 176      14.747  38.450  20.741  1.00 70.41           H  
ATOM   2693  N   PHE A 177      14.887  40.316  17.606  1.00 49.18           N  
ANISOU 2693  N   PHE A 177     5185   6804   6698    712  -1585   -856       N  
ATOM   2694  CA  PHE A 177      13.670  40.180  16.818  1.00 50.13           C  
ANISOU 2694  CA  PHE A 177     5406   6849   6790    636  -1376   -760       C  
ATOM   2695  C   PHE A 177      13.185  38.738  16.902  1.00 51.75           C  
ANISOU 2695  C   PHE A 177     5754   7105   6803    761  -1209   -654       C  
ATOM   2696  O   PHE A 177      13.933  37.804  16.590  1.00 47.49           O  
ANISOU 2696  O   PHE A 177     5157   6625   6261    813  -1167   -582       O  
ATOM   2697  CB  PHE A 177      13.908  40.584  15.367  1.00 49.35           C  
ANISOU 2697  CB  PHE A 177     5152   6697   6902    446  -1286   -672       C  
ATOM   2698  CG  PHE A 177      12.656  40.990  14.643  1.00 46.30           C  
ANISOU 2698  CG  PHE A 177     4850   6213   6528    345  -1146   -624       C  
ATOM   2699  CD1 PHE A 177      11.783  40.034  14.148  1.00 46.84           C  
ANISOU 2699  CD1 PHE A 177     5032   6284   6480    376   -945   -522       C  
ATOM   2700  CD2 PHE A 177      12.350  42.328  14.461  1.00 46.63           C  
ANISOU 2700  CD2 PHE A 177     4858   6152   6706    222  -1226   -684       C  
ATOM   2701  CE1 PHE A 177      10.628  40.406  13.481  1.00 46.31           C  
ANISOU 2701  CE1 PHE A 177     5031   6138   6426    288   -829   -486       C  
ATOM   2702  CE2 PHE A 177      11.196  42.707  13.796  1.00 45.01           C  
ANISOU 2702  CE2 PHE A 177     4730   5864   6509    145  -1106   -641       C  
ATOM   2703  CZ  PHE A 177      10.334  41.745  13.305  1.00 46.38           C  
ANISOU 2703  CZ  PHE A 177     5004   6059   6559    180   -907   -544       C  
ATOM   2704  H   PHE A 177      15.611  40.329  17.143  1.00 59.03           H  
ATOM   2705  HA  PHE A 177      12.987  40.767  17.177  1.00 60.16           H  
ATOM   2706  HB2 PHE A 177      14.519  41.337  15.349  1.00 59.24           H  
ATOM   2707  HB3 PHE A 177      14.295  39.832  14.892  1.00 59.24           H  
ATOM   2708  HD1 PHE A 177      11.975  39.132  14.265  1.00 56.22           H  
ATOM   2709  HD2 PHE A 177      12.926  42.980  14.789  1.00 55.97           H  
ATOM   2710  HE1 PHE A 177      10.050  39.755  13.153  1.00 55.58           H  
ATOM   2711  HE2 PHE A 177      11.001  43.609  13.679  1.00 54.03           H  
ATOM   2712  HZ  PHE A 177       9.559  41.997  12.857  1.00 55.67           H  
ATOM   2713  N   VAL A 178      11.941  38.557  17.328  1.00 44.93           N  
ANISOU 2713  N   VAL A 178     5071   6214   5787    812  -1117   -643       N  
ATOM   2714  CA  VAL A 178      11.338  37.239  17.476  1.00 47.57           C  
ANISOU 2714  CA  VAL A 178     5552   6573   5950    913   -958   -536       C  
ATOM   2715  C   VAL A 178      10.384  37.047  16.307  1.00 49.14           C  
ANISOU 2715  C   VAL A 178     5772   6695   6206    787   -762   -440       C  
ATOM   2716  O   VAL A 178       9.319  37.670  16.252  1.00 45.85           O  
ANISOU 2716  O   VAL A 178     5414   6226   5781    726   -714   -462       O  
ATOM   2717  CB  VAL A 178      10.621  37.093  18.823  1.00 50.67           C  
ANISOU 2717  CB  VAL A 178     6122   7008   6122   1062   -982   -575       C  
ATOM   2718  CG1 VAL A 178       9.914  35.752  18.904  1.00 51.60           C  
ANISOU 2718  CG1 VAL A 178     6388   7130   6088   1137   -801   -438       C  
ATOM   2719  CG2 VAL A 178      11.614  37.250  19.963  1.00 47.96           C  
ANISOU 2719  CG2 VAL A 178     5763   6753   5707   1206  -1191   -679       C  
ATOM   2720  H   VAL A 178      11.413  39.200  17.544  1.00 53.93           H  
ATOM   2721  HA  VAL A 178      12.027  36.557  17.427  1.00 57.10           H  
ATOM   2722  HB  VAL A 178       9.950  37.790  18.905  1.00 60.82           H  
ATOM   2723 HG11 VAL A 178       9.664  35.582  19.826  1.00 61.94           H  
ATOM   2724 HG12 VAL A 178       9.121  35.778  18.346  1.00 61.94           H  
ATOM   2725 HG13 VAL A 178      10.515  35.058  18.592  1.00 61.94           H  
ATOM   2726 HG21 VAL A 178      11.149  37.126  20.806  1.00 57.57           H  
ATOM   2727 HG22 VAL A 178      12.311  36.582  19.869  1.00 57.57           H  
ATOM   2728 HG23 VAL A 178      12.000  38.138  19.926  1.00 57.57           H  
ATOM   2729  N   TYR A 179      10.771  36.195  15.364  1.00 42.74           N  
ANISOU 2729  N   TYR A 179     4908   5881   5451    759   -657   -343       N  
ATOM   2730  CA  TYR A 179       9.972  35.967  14.170  1.00 42.65           C  
ANISOU 2730  CA  TYR A 179     4906   5804   5496    648   -488   -262       C  
ATOM   2731  C   TYR A 179       8.888  34.938  14.457  1.00 44.62           C  
ANISOU 2731  C   TYR A 179     5329   6026   5598    709   -349   -190       C  
ATOM   2732  O   TYR A 179       9.114  33.956  15.170  1.00 43.01           O  
ANISOU 2732  O   TYR A 179     5215   5853   5275    838   -346   -150       O  
ATOM   2733  CB  TYR A 179      10.869  35.516  13.020  1.00 43.07           C  
ANISOU 2733  CB  TYR A 179     4828   5875   5663    607   -441   -203       C  
ATOM   2734  CG  TYR A 179      11.905  36.555  12.643  1.00 42.96           C  
ANISOU 2734  CG  TYR A 179     4618   5890   5814    520   -556   -249       C  
ATOM   2735  CD1 TYR A 179      13.128  36.617  13.297  1.00 44.28           C  
ANISOU 2735  CD1 TYR A 179     4687   6132   6005    592   -706   -301       C  
ATOM   2736  CD2 TYR A 179      11.652  37.483  11.640  1.00 44.72           C  
ANISOU 2736  CD2 TYR A 179     4752   6065   6175    364   -519   -234       C  
ATOM   2737  CE1 TYR A 179      14.075  37.570  12.959  1.00 44.64           C  
ANISOU 2737  CE1 TYR A 179     4536   6201   6223    495   -812   -337       C  
ATOM   2738  CE2 TYR A 179      12.592  38.438  11.294  1.00 43.25           C  
ANISOU 2738  CE2 TYR A 179     4384   5894   6155    269   -617   -255       C  
ATOM   2739  CZ  TYR A 179      13.799  38.479  11.956  1.00 46.55           C  
ANISOU 2739  CZ  TYR A 179     4694   6384   6610    327   -763   -307       C  
ATOM   2740  OH  TYR A 179      14.734  39.431  11.609  1.00 47.04           O  
ANISOU 2740  OH  TYR A 179     4557   6458   6859    214   -861   -321       O  
ATOM   2741  H   TYR A 179      11.497  35.734  15.393  1.00 51.30           H  
ATOM   2742  HA  TYR A 179       9.534  36.788  13.895  1.00 51.20           H  
ATOM   2743  HB2 TYR A 179      11.336  34.707  13.283  1.00 51.70           H  
ATOM   2744  HB3 TYR A 179      10.319  35.342  12.240  1.00 51.70           H  
ATOM   2745  HD1 TYR A 179      13.315  36.008  13.975  1.00 53.15           H  
ATOM   2746  HD2 TYR A 179      10.837  37.462  11.194  1.00 53.68           H  
ATOM   2747  HE1 TYR A 179      14.891  37.598  13.404  1.00 53.58           H  
ATOM   2748  HE2 TYR A 179      12.409  39.049  10.617  1.00 51.91           H  
ATOM   2749  HH  TYR A 179      14.442  39.904  10.979  1.00 56.47           H  
ATOM   2750  N   ARG A 180       7.701  35.183  13.907  1.00 40.63           N  
ANISOU 2750  N   ARG A 180     4867   5461   5109    614   -239   -168       N  
ATOM   2751  CA  ARG A 180       6.505  34.403  14.193  1.00 41.30           C  
ANISOU 2751  CA  ARG A 180     5097   5517   5077    641   -109   -105       C  
ATOM   2752  C   ARG A 180       5.944  33.838  12.898  1.00 38.18           C  
ANISOU 2752  C   ARG A 180     4693   5056   4757    545     31    -36       C  
ATOM   2753  O   ARG A 180       5.735  34.581  11.932  1.00 38.85           O  
ANISOU 2753  O   ARG A 180     4694   5116   4952    434     46    -58       O  
ATOM   2754  CB  ARG A 180       5.442  35.265  14.886  1.00 47.86           C  
ANISOU 2754  CB  ARG A 180     5988   6355   5844    632   -116   -161       C  
ATOM   2755  CG  ARG A 180       5.349  35.103  16.399  1.00 56.38           C  
ANISOU 2755  CG  ARG A 180     7175   7502   6745    778   -167   -181       C  
ATOM   2756  CD  ARG A 180       4.659  36.315  17.027  1.00 62.58           C  
ANISOU 2756  CD  ARG A 180     7976   8312   7490    784   -228   -285       C  
ATOM   2757  NE  ARG A 180       4.226  36.087  18.401  1.00 74.87           N  
ANISOU 2757  NE  ARG A 180     9655   9950   8844    928   -230   -290       N  
ATOM   2758  CZ  ARG A 180       3.827  37.045  19.230  1.00 75.51           C  
ANISOU 2758  CZ  ARG A 180     9766  10081   8845    993   -310   -398       C  
ATOM   2759  NH1 ARG A 180       3.840  38.318  18.872  1.00 77.53           N  
ANISOU 2759  NH1 ARG A 180     9944  10294   9219    924   -412   -517       N  
ATOM   2760  NH2 ARG A 180       3.409  36.717  20.449  1.00 70.91           N  
ANISOU 2760  NH2 ARG A 180     9299   9591   8052   1140   -288   -385       N  
ATOM   2761  H   ARG A 180       7.561  35.819  13.345  1.00 48.77           H  
ATOM   2762  HA  ARG A 180       6.737  33.663  14.776  1.00 49.57           H  
ATOM   2763  HB2 ARG A 180       5.641  36.197  14.707  1.00 57.45           H  
ATOM   2764  HB3 ARG A 180       4.575  35.034  14.517  1.00 57.45           H  
ATOM   2765  HG2 ARG A 180       4.833  34.309  16.610  1.00 67.67           H  
ATOM   2766  HG3 ARG A 180       6.241  35.027  16.773  1.00 67.67           H  
ATOM   2767  HD2 ARG A 180       5.277  37.062  17.031  1.00 75.11           H  
ATOM   2768  HD3 ARG A 180       3.874  36.536  16.501  1.00 75.11           H  
ATOM   2769  HE  ARG A 180       4.229  35.278  18.694  1.00 89.86           H  
ATOM   2770 HH11 ARG A 180       4.111  38.542  18.087  1.00 93.05           H  
ATOM   2771 HH12 ARG A 180       3.577  38.923  19.424  1.00 93.05           H  
ATOM   2772 HH21 ARG A 180       3.399  35.892  20.692  1.00 85.11           H  
ATOM   2773 HH22 ARG A 180       3.149  37.329  20.993  1.00 85.11           H  
ATOM   2774  N   SER A 181       5.691  32.533  12.886  1.00 36.04           N  
ANISOU 2774  N   SER A 181     4514   4752   4425    592    125     46       N  
ATOM   2775  CA  SER A 181       5.075  31.897  11.731  1.00 33.61           C  
ANISOU 2775  CA  SER A 181     4216   4375   4180    512    246     97       C  
ATOM   2776  C   SER A 181       3.646  32.388  11.542  1.00 35.75           C  
ANISOU 2776  C   SER A 181     4515   4615   4455    416    323     90       C  
ATOM   2777  O   SER A 181       2.922  32.636  12.509  1.00 34.93           O  
ANISOU 2777  O   SER A 181     4476   4533   4263    442    332     87       O  
ATOM   2778  CB  SER A 181       5.080  30.377  11.902  1.00 38.00           C  
ANISOU 2778  CB  SER A 181     4881   4879   4677    586    311    179       C  
ATOM   2779  OG  SER A 181       4.264  29.746  10.930  1.00 37.73           O  
ANISOU 2779  OG  SER A 181     4875   4762   4697    507    419    215       O  
ATOM   2780  H   SER A 181       5.867  31.996  13.533  1.00 43.26           H  
ATOM   2781  HA  SER A 181       5.583  32.120  10.935  1.00 40.35           H  
ATOM   2782  HB2 SER A 181       5.989  30.053  11.806  1.00 45.61           H  
ATOM   2783  HB3 SER A 181       4.742  30.160  12.785  1.00 45.61           H  
ATOM   2784  HG  SER A 181       3.453  29.875  11.108  1.00 45.29           H  
ATOM   2785  N   ILE A 182       3.241  32.522  10.279  1.00 34.96           N  
ANISOU 2785  N   ILE A 182     4359   4475   4448    317    379     88       N  
ATOM   2786  CA  ILE A 182       1.852  32.851   9.980  1.00 36.40           C  
ANISOU 2786  CA  ILE A 182     4562   4629   4641    232    454     83       C  
ATOM   2787  C   ILE A 182       0.987  31.595  10.002  1.00 36.76           C  
ANISOU 2787  C   ILE A 182     4702   4614   4652    224    563    152       C  
ATOM   2788  O   ILE A 182      -0.185  31.652  10.392  1.00 37.99           O  
ANISOU 2788  O   ILE A 182     4895   4766   4773    187    626    166       O  
ATOM   2789  CB  ILE A 182       1.767  33.591   8.631  1.00 33.07           C  
ANISOU 2789  CB  ILE A 182     4043   4195   4326    138    456     51       C  
ATOM   2790  CG1 ILE A 182       2.450  34.960   8.759  1.00 34.19           C  
ANISOU 2790  CG1 ILE A 182     4098   4377   4516    126    349     -5       C  
ATOM   2791  CG2 ILE A 182       0.317  33.715   8.174  1.00 33.72           C  
ANISOU 2791  CG2 ILE A 182     4145   4247   4422     60    534     48       C  
ATOM   2792  CD1 ILE A 182       2.498  35.769   7.483  1.00 35.87           C  
ANISOU 2792  CD1 ILE A 182     4216   4579   4832     37    347    -14       C  
ATOM   2793  H   ILE A 182       3.743  32.427   9.588  1.00 41.96           H  
ATOM   2794  HA  ILE A 182       1.510  33.449  10.663  1.00 43.70           H  
ATOM   2795  HB  ILE A 182       2.235  33.080   7.952  1.00 39.69           H  
ATOM   2796 HG12 ILE A 182       1.968  35.484   9.418  1.00 41.04           H  
ATOM   2797 HG13 ILE A 182       3.365  34.821   9.050  1.00 41.04           H  
ATOM   2798 HG21 ILE A 182       0.201  34.563   7.717  1.00 40.48           H  
ATOM   2799 HG22 ILE A 182       0.112  32.983   7.571  1.00 40.48           H  
ATOM   2800 HG23 ILE A 182      -0.263  33.675   8.950  1.00 40.48           H  
ATOM   2801 HD11 ILE A 182       3.205  36.430   7.554  1.00 43.05           H  
ATOM   2802 HD12 ILE A 182       2.676  35.174   6.738  1.00 43.05           H  
ATOM   2803 HD13 ILE A 182       1.644  36.211   7.357  1.00 43.05           H  
ATOM   2804  N   LEU A 183       1.543  30.451   9.613  1.00 37.17           N  
ANISOU 2804  N   LEU A 183     4789   4616   4719    259    583    195       N  
ATOM   2805  CA  LEU A 183       0.817  29.187   9.665  1.00 44.97           C  
ANISOU 2805  CA  LEU A 183     5874   5518   5694    248    670    264       C  
ATOM   2806  C   LEU A 183       1.020  28.494  11.008  1.00 53.78           C  
ANISOU 2806  C   LEU A 183     7095   6633   6707    343    673    339       C  
ATOM   2807  O   LEU A 183       2.101  28.560  11.596  1.00 53.00           O  
ANISOU 2807  O   LEU A 183     6998   6582   6556    446    594    333       O  
ATOM   2808  CB  LEU A 183       1.268  28.261   8.538  1.00 43.11           C  
ANISOU 2808  CB  LEU A 183     5641   5210   5529    250    682    264       C  
ATOM   2809  CG  LEU A 183       1.193  28.835   7.126  1.00 41.49           C  
ANISOU 2809  CG  LEU A 183     5340   5020   5405    181    680    199       C  
ATOM   2810  CD1 LEU A 183       1.777  27.849   6.130  1.00 45.99           C  
ANISOU 2810  CD1 LEU A 183     5923   5538   6014    222    684    190       C  
ATOM   2811  CD2 LEU A 183      -0.237  29.184   6.759  1.00 47.20           C  
ANISOU 2811  CD2 LEU A 183     6054   5720   6159     70    737    184       C  
ATOM   2812  OXT LEU A 183       0.113  27.845  11.528  1.00 60.19           O  
ANISOU 2812  OXT LEU A 183     7988   7399   7484    319    754    413       O  
ATOM   2813  H   LEU A 183       2.346  30.380   9.314  1.00 44.62           H  
ATOM   2814  HA  LEU A 183      -0.130  29.367   9.551  1.00 53.98           H  
ATOM   2815  HB2 LEU A 183       2.193  28.017   8.699  1.00 51.75           H  
ATOM   2816  HB3 LEU A 183       0.708  27.469   8.555  1.00 51.75           H  
ATOM   2817  HG  LEU A 183       1.712  29.654   7.088  1.00 49.80           H  
ATOM   2818 HD11 LEU A 183       1.747  28.240   5.243  1.00 55.21           H  
ATOM   2819 HD12 LEU A 183       2.696  27.659   6.376  1.00 55.21           H  
ATOM   2820 HD13 LEU A 183       1.254  27.033   6.149  1.00 55.21           H  
ATOM   2821 HD21 LEU A 183      -0.264  29.470   5.832  1.00 56.65           H
[truncated: 1,421,713 more chars]
