# Supplementary material for: A DNA damage-activated kinase phosphorylates a transcriptional repressor to control bacterial immune pathway expression
Source: EMBO J. 2026 Jun 9;45(14):5079–100. doi: 10.1038/s44318-026-00831-y (PMC13373217; doi:10.1038/s44318-026-00831-y)
Supplement: Supplementary file 6 — Structures [file 44318_2026_831_MOESM6_ESM.zip › 9Z72_val-report-wwpdb-fo-fc-edmap-coef-annotate_P1.cif]

data_9z72fo
# 
_cell.entry_id      9z72 
_cell.length_a      59.173 
_cell.length_b      59.173 
_cell.length_c      426.203 
_cell.angle_alpha   90.000 
_cell.angle_beta    90.000 
_cell.angle_gamma   120.000 
# 
_entry.id   9z72 
# 
_symmetry.entry_id               9z72 
_symmetry.space_group_name_H-M   'P 31 2 1' 
_symmetry.Int_Tables_number      152 
# 
loop_
_refln.index_h 
_refln.index_k 
_refln.index_l 
_refln.pdbx_DELFWT 
_refln.pdbx_DELPHWT 
_refln.fom 
0  0  9    333.453     4.36438e-05 0.0034611   
0  0  12   570.278     360         0.011181    
0  0  15   1313.32     180         0.999987    
0  0  18   225.097     0.000105302 0.0386145   
0  0  21   389.965     180         0.0337365   
0  0  24   437.518     3.44687e-05 0.0206348   
0  0  27   303.411     0.000322874 0.0473342   
0  0  30   481.665     180         0.0175583   
0  0  33   303.386     180         0.566034    
0  0  36   29.5575     180         0.0470032   
0  0  39   503.371     180         0.462003    
0  0  42   393.848     360         0.770385    
0  0  45   1144.34     180         1           
0  0  48   123.884     0.000139914 0.0695559   
0  0  51   290.03      180         0.730591    
0  0  54   439.413     360         0.0711983   
0  0  57   297.729     3.76145e-05 0.0312311   
0  0  60   2752.03     1.04676e-05 1           
0  0  63   232         2.93189e-05 0.0392774   
0  0  66   45.1289     180         0.0961278   
0  0  69   471.833     180         0.85321     
0  0  72   369.102     6.5667e-06  0.742681    
0  0  75   6.78021     9.62069e-05 0.318506    
0  0  78   202.846     4.80472e-06 0.0338575   
0  0  81   312.86      1.75436e-06 0.609268    
0  0  84   319.475     180         0.127197    
0  0  87   416.543     180         0.0456735   
0  0  90   976.182     6.84325e-06 1           
0  0  93   535.337     180         0.337147    
0  0  96   81.435      180         0.0730198   
0  0  99   196.447     180         0.0745144   
0  0  102  131.903     360         0.152931    
0  0  105  426.503     7.67878e-06 0.999981    
0  0  108  1147.06     180         0.426764    
0  0  111  740.625     360         0.301013    
0  0  114  97.1424     180         0.271751    
0  0  117  162.745     180         0.0269426   
0  0  120  371.514     0           1           
0  0  123  214.571     2.02232e-05 0.780242    
0  0  126  90.2233     360         0.0550798   
0  0  129  59.8529     360         0.0141598   
0  0  132  179.856     1.02125e-05 0.126198    
0  0  135  475.218     8.54178e-06 1           
0  0  138  ?           ?           ?           
0  0  141  228.805     180         0.237768    
0  0  144  239.236     180         0.364583    
0  0  147  80.7399     360         0.0493408   
0  0  150  26.8713     180         0.97449     
0  0  153  92.8725     180         0.104346    
0  0  156  84.7777     180         0.0524987   
0  0  159  82.352      7.95491e-06 0.047574    
0  0  162  71.3245     8.7679e-06  0.0397894   
0  0  165  75.3831     9.42153e-06 0.924026    
0  0  168  66.1401     8.5984e-06  0.542354    
0  0  171  85.0007     360         0.886454    
0  0  174  27.4091     8.6844e-06  0.498967    
0  0  177  32.5781     180         0.0271732   
1  -0 -178 126.456     120         0.232766    
1  -0 -177 40.491      8.62434e-06 0.107188    
1  -0 -176 87.6094     240         0.350294    
1  -0 -175 27.3589     300         0.789327    
1  -0 -174 88.4993     2.30045e-05 0.736773    
1  -0 -173 191.433     240         0.872187    
1  -0 -172 168.67      120         0.98657     
1  -0 -171 105.181     8.70444e-06 0.323245    
1  -0 -170 11.7493     60          0.989076    
1  -0 -169 120.034     300         0.999842    
1  -0 -168 51.6517     360         0.258948    
1  -0 -167 76.4769     240         0.999282    
1  -0 -166 62.9816     120         0.0944183   
1  -0 -165 31.8822     2.45015e-08 0.999997    
1  -0 -164 129.422     60          0.174064    
1  -0 -163 103.291     120         0.986554    
1  -0 -162 42.7614     360         0.108065    
1  -0 -161 108.892     60          0.659355    
1  -0 -160 104.177     300         0.191495    
1  -0 -159 235.333     180         0.997571    
1  -0 -158 18.1353     60          0.754903    
1  -0 -157 249.463     300         0.948596    
1  -0 -156 37.9902     360         0.0723039   
1  -0 -155 208.132     240         0.267179    
1  -0 -154 201.94      300         1           
1  -0 -153 54.4217     180         0.0647439   
1  -0 -152 3.54269     59.9997     1           
1  -0 -151 65.5064     120         0.106967    
1  -0 -150 163.393     180         0.249232    
1  -0 -149 115.746     240         0.205103    
1  -0 -148 171.386     300         0.973325    
1  -0 -147 6.6574      180         0.0927877   
1  -0 -146 123.723     60          0.124647    
1  -0 -145 148.866     120         0.112649    
1  -0 -144 31.4137     4.10527e-07 0.84489     
1  -0 -143 26.3644     240         0.999989    
1  -0 -142 22.7086     300         0.999689    
1  -0 -141 91.7137     360         0.0637209   
1  -0 -140 53.7037     60          0.993473    
1  -0 -139 373.917     300         1           
1  -0 -138 328.677     180         0.996227    
1  -0 -137 111.318     240         0.618385    
1  -0 -136 12.2847     300         0.991057    
1  -0 -135 407.705     4.91661e-07 1           
1  -0 -134 110.902     60.0001     0.0693373   
1  -0 -133 213.585     120         0.994195    
1  -0 -132 273.868     180         0.197613    
1  -0 -131 13.5569     240         0.999986    
1  -0 -130 69.0996     300         0.597242    
1  -0 -129 27.9272     1.07254e-05 0.09842     
1  -0 -128 240.801     240         0.887176    
1  -0 -127 29.7838     300         0.884556    
1  -0 -126 145.443     180         0.10993     
1  -0 -125 204.743     60          0.219543    
1  -0 -124 21.0902     300         0.00629692  
1  -0 -123 119.743     180         0.0248608   
1  -0 -122 88.1236     240         0.998794    
1  -0 -121 86.9399     120         0.938789    
1  -0 -120 118.462     180         1           
1  -0 -119 145.032     59.9999     0.431209    
1  -0 -118 49.4268     120         0.999986    
1  -0 -117 25.7061     360         0.999962    
1  -0 -116 242.398     240         1           
1  -0 -115 209.47      120         0.999862    
1  -0 -114 65.454      180         0.0496608   
1  -0 -113 710.339     60          1           
1  -0 -112 23.3015     120         0.293606    
1  -0 -111 399.304     1.2534e-07  0.998874    
1  -0 -110 162.37      60          0.959747    
1  -0 -109 8.57104     120         0.00497958  
1  -0 -108 54.617      180         0.489701    
1  -0 -107 1713.47     240         0.994422    
1  -0 -106 119.493     120         0.537253    
1  -0 -105 11.6283     180         0.0486219   
1  -0 -104 27.6941     240         0.583545    
1  -0 -103 347.479     300         0.994197    
1  -0 -102 74.8253     360         0.999998    
1  -0 -101 176.954     60          1           
1  -0 -100 51.2731     300         1           
1  -0 -99  120.715     180         1           
1  -0 -98  250.133     240         1           
1  -0 -97  505.251     120         0.999969    
1  -0 -96  389.785     180         0.377929    
1  -0 -95  101.915     60          0.999985    
1  -0 -94  326.222     120         0.685049    
1  -0 -93  251.288     180         0.999808    
1  -0 -92  829.113     60          1           
1  -0 -91  308.117     300         0.647756    
1  -0 -90  112.503     180         0.189665    
1  -0 -89  125.592     240         0.0540086   
1  -0 -88  322.19      120         1           
1  -0 -87  128.544     1.77418e-06 0.998274    
1  -0 -86  0.133098    59.9989     0.2348      
1  -0 -85  109.262     120         1           
1  -0 -84  3.1523      360         0.26069     
1  -0 -83  342.455     60          1           
1  -0 -82  224.281     120         0.741764    
1  -0 -81  7.06543     360         1           
1  -0 -80  397.466     240         0.204843    
1  -0 -79  117.021     300         0.999979    
1  -0 -78  133.468     180         0.0372294   
1  -0 -77  252.232     60          0.99999     
1  -0 -76  153.412     300         0.0569718   
1  -0 -75  421.822     180         0.425614    
1  -0 -74  133.812     60          0.180348    
1  -0 -73  375.507     300         1           
1  -0 -72  233.473     180         0.280357    
1  -0 -71  131.106     60          1           
1  -0 -70  123.529     300         0.843377    
1  -0 -69  36.6015     0.000153848 0.111884    
1  -0 -68  134.903     240         1           
1  -0 -67  51.8155     120         0.999634    
1  -0 -66  720.046     360         0.999184    
1  -0 -65  100.307     60          0.999743    
1  -0 -64  617.245     300         0.999037    
1  -0 -63  163.889     180         0.976052    
1  -0 -62  333.485     60          0.999998    
1  -0 -61  108.306     120         0.0578419   
1  -0 -60  164.482     180         1           
1  -0 -59  373.283     60          0.111819    
1  -0 -58  271.495     300         0.960813    
1  -0 -57  179.509     180         0.0917536   
1  -0 -56  75.2161     240         1           
1  -0 -55  176.207     120         0.198798    
1  -0 -54  600.96      180         1           
1  -0 -53  285.096     60          0.999997    
1  -0 -52  142.174     300         0.204595    
1  -0 -51  95.0342     1.18937e-05 1           
1  -0 -50  376.66      60          0.999313    
1  -0 -49  65.418      300         1           
1  -0 -48  66.9186     360         1           
1  -0 -47  965.133     240         1           
1  -0 -46  12.8112     300         0.11365     
1  -0 -45  475.371     180         1           
1  -0 -44  179.321     240         0.185521    
1  -0 -43  542.173     300         1           
1  -0 -42  241.012     180         0.975684    
1  -0 -41  397.467     240         1           
1  -0 -40  250.802     300         1           
1  -0 -39  182.376     360         1           
1  -0 -38  993.849     60          1           
1  -0 -37  35.2192     120         1           
1  -0 -36  607.373     2.11414e-06 1           
1  -0 -35  44.884      240         0.916768    
1  -0 -34  596.317     300         1           
1  -0 -33  112.943     180         0.0193633   
1  -0 -32  992.47      240         0.988441    
1  -0 -31  150.535     120         0.124954    
1  -0 -30  717.659     180         0.855511    
1  -0 -29  47.3149     239.999     0.0262411   
1  -0 -28  389.462     300         0.999871    
1  -0 -27  268.14      180         0.0529092   
1  -0 -26  1365.44     240         0.229332    
1  -0 -25  262.676     120         0.297887    
1  -0 -24  102.357     360         0.999321    
1  -0 -23  909.182     60          0.390906    
1  -0 -22  840.232     300         1           
1  -0 -21  317.689     180         0.340878    
1  -0 -20  1271.37     60          0.999123    
1  -0 -19  221.003     300         0.300833    
1  -0 -18  556.8       180         0.812266    
1  -0 -17  54.3039     60.0006     0.235024    
1  -0 -16  343.352     300         0.111249    
1  -0 -15  69.2498     179.998     0.0356109   
1  -0 -14  503.685     240         0.0818402   
1  -0 -13  440.118     120         0.957483    
1  -0 -12  155.05      180         0.049284    
1  -0 -11  566.579     240         0.754423    
1  -0 -10  625.008     120         0.0975626   
1  -0 -9   621.588     360         0.850695    
1  -0 -8   1009.39     59.9999     0.0716096   
1  -0 -7   1598.02     120         0.0618295   
1  -0 -6   ?           ?           ?           
1  -0 -5   ?           ?           ?           
1  -0 -4   ?           ?           ?           
1  -0 -3   527.807     360         0.016518    
1  -0 -2   807.795     60.0001     0.0501557   
1  -0 -1   354.489     120         0.00902233  
1  0  0    1842.42     0.000156988 0.0449267   
1  0  1    161.498     60.0007     0.0069021   
1  0  2    1264.88     120         0.0459297   
1  0  3    570.487     7.958e-05   0.0281438   
1  0  4    1343.14     59.9998     0.0766079   
1  0  5    1046.74     300         0.0366475   
1  0  6    3125.69     180         0.227952    
1  0  7    989.692     240         0.0687896   
1  0  8    1319.41     300         0.545676    
1  0  9    1221.01     180         0.244519    
1  0  10   401.665     60          0.042163    
1  0  11   244.032     120         0.472093    
1  0  12   58.9346     180         0.0481166   
1  0  13   310.257     60          0.966892    
1  0  14   54.8916     300         0.00334901  
1  0  15   6.39237     179.989     0.00859846  
1  0  16   78.6561     59.9996     0.0435264   
1  0  17   786.6       120         0.317329    
1  0  18   483.003     180         0.818623    
1  0  19   10.5452     59.9995     0.0207016   
1  0  20   1019.9      120         0.999105    
1  0  21   519.672     360         0.36042     
1  0  22   1227.23     60          0.999998    
1  0  23   168.516     300         0.00772192  
1  0  24   209.991     180         0.999826    
1  0  25   144.662     60.0002     0.0872027   
1  0  26   1052.99     120         0.411219    
1  0  27   29.0625     180         0.00910742  
1  0  28   25.3407     60          0.991022    
1  0  29   50.3236     300         0.0479002   
1  0  30   743.556     180         0.95582     
1  0  31   167.308     60          0.0328271   
1  0  32   680.237     300         0.979428    
1  0  33   208.69      7.50018e-05 0.148061    
1  0  34   484.214     60          1           
1  0  35   194.376     300         0.995337    
1  0  36   758.077     180         1           
1  0  37   116.562     240         1           
1  0  38   831.536     300         1           
1  0  39   27.3428     180         1           
1  0  40   610.274     60          0.999609    
1  0  41   239.666     120         1           
1  0  42   203.982     2.22554e-05 0.989761    
1  0  43   909.991     240         1           
1  0  44   28.913      120         0.596345    
1  0  45   521.435     180         1           
1  0  46   118.897     240         0.0515874   
1  0  47   492.115     300         1           
1  0  48   96.4573     1.85674e-05 0.898175    
1  0  49   116.432     60          1           
1  0  50   493.538     120         0.999994    
1  0  51   24.6323     180         1           
1  0  52   211.685     240         0.728118    
1  0  53   16.7994     120         0.999446    
1  0  54   355.935     360         1           
1  0  55   396.837     240         0.145673    
1  0  56   5.92279     300         1           
1  0  57   64.0817     360         0.31684     
1  0  58   121.491     60          0.990932    
1  0  59   59.1186     120         0.0113142   
1  0  60   146.039     180         0.998607    
1  0  61   16.4492     240         0.0330682   
1  0  62   5.17451     300         0.56946     
1  0  63   237.587     1.10873e-05 0.956461    
1  0  64   139.497     60          1           
1  0  65   308.746     120         0.629898    
1  0  66   501.55      180         0.999986    
1  0  67   145.159     60          1           
1  0  68   290.751     120         0.999838    
1  0  69   239.567     2.53849e-05 0.317856    
1  0  70   195.881     60          0.0982128   
1  0  71   417.59      300         1           
1  0  72   27.1407     180         0.604868    
1  0  73   763.65      240         0.999866    
1  0  74   90.2225     120         0.279225    
1  0  75   475.825     5.60664e-06 0.998284    
1  0  76   140.378     240         0.26115     
1  0  77   896.395     120         0.999999    
1  0  78   499.662     180         0.590257    
1  0  79   255.897     60          1           
1  0  80   341.884     300         0.135369    
1  0  81   1031.5      180         1           
1  0  82   435.471     240         0.364893    
1  0  83   241.9       300         1           
1  0  84   391.442     180         0.22798     
1  0  85   163.967     240         1           
1  0  86   224.88      120         0.742343    
1  0  87   187.228     180         0.268671    
1  0  88   526.085     60          1           
1  0  89   151.911     120         0.467798    
1  0  90   354.2       180         0.196259    
1  0  91   96.919      60          0.392458    
1  0  92   50.0059     300         1           
1  0  93   125.098     360         0.999961    
1  0  94   215.327     240         0.369799    
1  0  95   6.41563     120         0.999949    
1  0  96   368.934     180         0.516427    
1  0  97   391.298     240         0.13284     
1  0  98   292.974     300         0.999983    
1  0  99   32.092      180         0.901085    
1  0  100  144.239     60          1           
1  0  101  17.1945     300         1           
1  0  102  208.103     180         0.0507534   
1  0  103  55.1099     60          1           
1  0  104  81.4716     120         0.0530942   
1  0  105  390.423     180         0.999825    
1  0  106  111.695     59.9999     0.0635841   
1  0  107  789.098     120         0.873041    
1  0  108  230.81      1.16385e-05 0.237935    
1  0  109  249.43      60          0.912535    
1  0  110  32.9299     120         0.989842    
1  0  111  473.963     9.37918e-06 0.9051      
1  0  112  200.237     240         0.952626    
1  0  113  52.7725     120         0.999978    
1  0  114  27.4553     360         0.172998    
1  0  115  20.5862     60.0004     0.0451163   
1  0  116  9.5392      300         1           
1  0  117  21.0442     360         0.923538    
1  0  118  24.5916     240         0.999919    
1  0  119  182.874     120         0.0842      
1  0  120  341.964     180         1           
1  0  121  219.425     240         0.116791    
1  0  122  476.09      300         1           
1  0  123  171.82      180         0.968683    
1  0  124  271.871     60          0.101642    
1  0  125  79.2007     120         0.0407241   
1  0  126  92.8383     1.23191e-05 0.83361     
1  0  127  266.437     60          0.418896    
1  0  128  210.316     300         0.454859    
1  0  129  215.624     1.22131e-05 0.0635751   
1  0  130  287.487     240         0.385806    
1  0  131  179.589     120         0.999937    
1  0  132  62.3643     1.2614e-05  0.235041    
1  0  133  305.277     60          0.395658    
1  0  134  55.5902     300         0.736509    
1  0  135  37.0947     180         1           
1  0  136  67.3057     240         0.094556    
1  0  137  89.56       300         0.19359     
1  0  138  4.97742     360         0.983756    
1  0  139  258.183     60          1           
1  0  140  219.591     300         0.482263    
1  0  141  145.72      180         0.997132    
1  0  142  235.268     240         0.572609    
1  0  143  204.033     120         0.987988    
1  0  144  97.9346     6.5299e-05  0.406876    
1  0  145  2.4929      59.9997     0.999388    
1  0  146  0.0411792   119.971     2.39702e-05 
1  0  147  19.8494     180         0.0323757   
1  0  148  59.1076     240         0.0420356   
1  0  149  61.9571     300         0.0989674   
1  0  150  39.4678     2.82546e-05 0.171438    
1  0  151  0.18357     239.998     0.449288    
1  0  152  331.737     300         1           
1  0  153  18.7016     180         0.0947802   
1  0  154  20.9009     59.9999     1           
1  0  155  157.591     120         0.968561    
1  0  156  81.7945     180         0.109559    
1  0  157  145.669     60          0.999278    
1  0  158  131.489     120         0.998051    
1  0  159  307.526     360         1           
1  0  160  8.2057      60          0.693863    
1  0  161  20.0443     300         0.0277604   
1  0  162  40.2541     180         0.0596644   
1  0  163  48.9253     60          0.999975    
1  0  164  3.15974     120.002     0.00987478  
1  0  165  53.8307     360         0.998857    
1  0  166  67.723      240         0.109627    
1  0  167  12.3992     300         0.999888    
1  0  168  73.2216     180         0.16757     
1  0  169  147.461     60          0.999308    
1  0  170  113.554     120         0.969938    
1  0  171  9.59854     180         0.0917804   
1  0  172  168.737     60          1           
1  0  173  36.0919     300         0.313077    
1  0  174  50.3896     2.12823e-08 0.999998    
1  0  175  82.0162     240         0.292832    
1  0  176  53.7079     120         0.173636    
1  0  177  11.6351     360         0.0228133   
1  0  178  39.1215     240         0.157978    
1  1  0    1522.04     168.754     0.411146    
1  1  1    499.51      308.087     0.307773    
1  1  2    1603.98     93.5314     0.936242    
1  1  3    102.816     13.6958     0.334161    
1  1  4    261.252     175.444     0.968212    
1  1  5    677.037     353.156     0.69613     
1  1  6    194.136     78.9008     0.928654    
1  1  7    523.251     358.288     0.79365     
1  1  8    56.3166     276.914     0.0770276   
1  1  9    533.994     68.4604     0.379959    
1  1  10   491.296     269.444     0.771255    
1  1  11   736.533     174.203     0.951715    
1  1  12   601.888     171.797     0.954973    
1  1  13   842.956     96.5356     0.680594    
1  1  14   536.46      271.207     0.956161    
1  1  15   76.5567     179.918     0.908097    
1  1  16   244.981     345.387     0.900811    
1  1  17   568.662     93.6721     0.533296    
1  1  18   82.469      287.071     0.602109    
1  1  19   565.986     180.379     0.983239    
1  1  20   337.02      302.295     0.083763    
1  1  21   205.841     83.1749     0.977057    
1  1  22   646.224     148.724     0.157989    
1  1  23   220.659     346.605     0.973373    
1  1  24   248.778     176.04      0.53948     
1  1  25   347.917     86.9189     0.970924    
1  1  26   450.55      354.082     0.870771    
1  1  27   54.8827     188.552     0.966053    
1  1  28   249.861     101.176     0.26817     
1  1  29   81.5065     68.0071     0.953313    
1  1  30   491.666     21.4714     0.203457    
1  1  31   344.432     201.183     0.938339    
1  1  32   156.431     50.7436     0.66932     
1  1  33   393.93      243.461     0.714391    
1  1  34   53.6806     2.61465     0.978141    
1  1  35   152.665     318.487     0.82882     
1  1  36   265.455     282.259     0.946088    
1  1  37   1.20132     183.549     0.362263    
1  1  38   29.9774     53.6598     0.551577    
1  1  39   482.294     252.942     0.958395    
1  1  40   146.456     115.389     0.950511    
1  1  41   405.767     2.17542     0.985527    
1  1  42   145.712     134.482     0.929586    
1  1  43   343.508     287.934     0.931543    
1  1  44   129         348.686     0.981373    
1  1  45   46.7963     173.391     0.994467    
1  1  46   312.874     98.5894     0.990003    
1  1  47   292.953     324.123     0.288232    
1  1  48   196.386     184.863     0.992731    
1  1  49   192.765     331.086     0.978973    
1  1  50   163.669     265.478     0.988534    
1  1  51   226.27      31.0479     0.573082    
1  1  52   36.0957     71.0933     0.704059    
1  1  53   96.0497     316.627     0.956405    
1  1  54   64.9624     289.284     0.934025    
1  1  55   19.1767     277.719     0.97688     
1  1  56   42.8481     35.579      0.902941    
1  1  57   346.422     35.3224     0.459101    
1  1  58   0.166708    270.904     0.946344    
1  1  59   0.482396    52.693      0.721253    
1  1  60   249.385     184.674     0.974982    
1  1  61   26.6685     215.29      0.959869    
1  1  62   14.0745     119.346     0.877476    
1  1  63   195.212     44.4749     0.954627    
1  1  64   294.247     49.1736     0.815448    
1  1  65   177.624     357.67      0.841534    
1  1  66   132.557     341.395     0.084215    
1  1  67   200.05      333.835     0.249421    
1  1  68   104.27      12.0722     0.986405    
1  1  69   318.938     93.0286     0.979178    
1  1  70   579.264     95.8907     0.989516    
1  1  71   92.4291     180.16      0.960868    
1  1  72   570.556     236.123     0.927613    
1  1  73   521.925     94.9014     0.48677     
1  1  74   331.148     243.933     0.91707     
1  1  75   283.482     178.053     0.923582    
1  1  76   27.2121     67.0806     0.910815    
1  1  77   398.236     124.813     0.319618    
1  1  78   17.033      88.2226     0.917648    
1  1  79   569.493     183.687     0.992757    
1  1  80   24.9832     52.7359     0.884012    
1  1  81   129.142     276.256     0.99409     
1  1  82   17.4357     163.63      0.972538    
1  1  83   46.742      228.835     0.489086    
1  1  84   216.565     224.424     0.92909     
1  1  85   147.636     281.163     0.994273    
1  1  86   310.739     198.385     0.992105    
1  1  87   90.5673     175.724     0.993594    
1  1  88   73.9434     159.767     0.815369    
1  1  89   261.514     282.358     0.902895    
1  1  90   119.059     68.9968     0.948485    
1  1  91   45.216      279.725     0.774474    
1  1  92   205.883     96.9137     0.975809    
1  1  93   194.457     147.157     0.989127    
1  1  94   344.477     184.959     0.993022    
1  1  95   31.3302     292.657     0.985888    
1  1  96   103.665     126.265     0.855745    
1  1  97   382.661     69.9019     0.239535    
1  1  98   754.481     10.157      0.99008     
1  1  99   360.396     262.689     0.967248    
1  1  100  3.17874     187.409     0.0850708   
1  1  101  136.895     151.822     0.977398    
1  1  102  228.201     358.319     0.989432    
1  1  103  9.81747     79.9228     0.991106    
1  1  104  374.363     79.1641     0.992721    
1  1  105  221.855     356.781     0.928745    
1  1  106  126.071     74.3198     0.743923    
1  1  107  333.747     276.549     0.848617    
1  1  108  319.858     358.336     0.931686    
1  1  109  241.66      147.912     0.873952    
1  1  110  342.449     284.349     0.924894    
1  1  111  18.5653     263.509     0.934729    
1  1  112  548.296     164.956     0.882716    
1  1  113  160.642     173.414     0.981063    
1  1  114  80.6764     86.515      0.943538    
1  1  115  91.7229     95.4935     0.983996    
1  1  116  317.65      12.0433     0.193796    
1  1  117  157.959     12.6348     0.968492    
1  1  118  66.7485     300.877     0.796881    
1  1  119  105.608     253.899     0.628721    
1  1  120  85.6069     25.4879     0.831109    
1  1  121  65.7405     118.873     0.405389    
1  1  122  363.902     117.927     0.407145    
1  1  123  26.749      176.485     0.891126    
1  1  124  455.278     2.36705     0.987065    
1  1  125  247.85      133.544     0.898201    
1  1  126  164.319     268.58      0.965312    
1  1  127  1.64342     4.14233     0.698774    
1  1  128  210.513     195.759     0.824483    
1  1  129  32.9437     81.9571     0.921807    
1  1  130  84.3535     76.6702     0.949592    
1  1  131  41.746      358.881     0.977271    
1  1  132  46.1135     40.9174     0.981756    
1  1  133  87.254      301.225     0.738328    
1  1  134  180.394     187.392     0.965718    
1  1  135  83.9982     192.353     0.981296    
1  1  136  75.5843     188.858     0.911945    
1  1  137  146.406     86.2204     0.98382     
1  1  138  142.87      6.74314     0.416489    
1  1  139  197.519     327.207     0.856425    
1  1  140  234.116     274.266     0.572243    
1  1  141  85.6991     70.2691     0.935423    
1  1  142  105.891     34.246      0.296572    
1  1  143  137.549     134.112     0.185618    
1  1  144  121.923     182.433     0.491949    
1  1  145  27.4938     70.7874     0.921187    
1  1  146  69.6106     15.3422     0.804178    
1  1  147  135.245     345.547     0.88429     
1  1  148  51.3082     112.965     0.715731    
1  1  149  136.756     81.8869     0.312555    
1  1  150  116.861     153.801     0.233552    
1  1  151  41.9985     42.096      0.715831    
1  1  152  19.9149     272.936     0.817163    
1  1  153  207.036     206.408     0.777914    
1  1  154  83.9485     235.856     0.974388    
1  1  155  14.9268     244.15      0.877202    
1  1  156  77.0328     321.095     0.184846    
1  1  157  41.2038     327.589     0.952341    
1  1  158  76.1284     209.196     0.918016    
1  1  159  192.649     242.808     0.977335    
1  1  160  12.0157     113.702     0.935978    
1  1  161  4.80348     130.8       0.843976    
1  1  162  114.318     205.214     0.509946    
1  1  163  32.7069     331.58      0.388697    
1  1  164  87.1568     183.526     0.624264    
1  1  165  34.8668     299.003     0.73523     
1  1  166  23.1104     182.9       0.849343    
1  1  167  6.46925     280.526     0.961465    
1  1  168  74.4149     145.658     0.884274    
1  1  169  139.098     325.308     0.875907    
1  1  170  66.3742     261.421     0.905505    
1  1  171  33.5646     292.09      0.958388    
1  1  172  91.3709     0.311203    0.69062     
1  1  173  10.9757     308.529     0.100656    
1  1  174  34.8175     231.025     0.89786     
1  1  175  55.2505     92.8678     0.705272    
1  1  176  201.024     162.631     0.96092     
1  1  177  90.6881     62.1194     0.390476    
1  1  178  45.5363     106.316     0.807506    
2  -0 -178 9.9748      300         0.0821048   
2  -0 -177 31.6685     180         0.112166    
2  -0 -176 1.26388     240         0.0129642   
2  -0 -175 159.466     120         0.424152    
2  -0 -174 159.465     360         0.999999    
2  -0 -173 11.9795     240         0.906873    
2  -0 -172 42.3173     300         0.999956    
2  -0 -171 47.7686     180         1           
2  -0 -170 151.773     240         0.450844    
2  -0 -169 3.00994     300         0.0510238   
2  -0 -168 370.988     8.69114e-06 0.833879    
2  -0 -167 215.483     60          1           
2  -0 -166 157.922     120         0.992628    
2  -0 -165 136.766     360         0.538484    
2  -0 -164 90.0403     60          0.457439    
2  -0 -163 3.83635     120         0.858362    
2  -0 -162 35.243      180         0.584764    
2  -0 -161 72.8141     240         0.32001     
2  -0 -160 112.958     300         0.630711    
2  -0 -159 64.4954     180         0.999828    
2  -0 -158 38.4608     240         0.453342    
2  -0 -157 7.12337     300         0.999991    
2  -0 -156 17.047      8.81506e-06 0.999123    
2  -0 -155 41.2978     240         0.490652    
2  -0 -154 121.345     120         1           
2  -0 -153 112.862     180         0.99913     
2  -0 -152 88.1367     240         0.0970462   
2  -0 -151 14.3201     300         0.0435928   
2  -0 -150 79.1195     360         0.99924     
2  -0 -149 179.389     240         0.958608    
2  -0 -148 43.4566     300         0.0261984   
2  -0 -147 14.7885     180         0.44418     
2  -0 -146 15.6731     60          0.935056    
2  -0 -145 27.6512     300         0.932656    
2  -0 -144 114.208     180         0.997128    
2  -0 -143 84.8844     60          0.120881    
2  -0 -142 105.725     300         0.211262    
2  -0 -141 117.818     180         0.0937773   
2  -0 -140 213.468     240         0.866038    
2  -0 -139 407.509     120         1           
2  -0 -138 119.543     180         1           
2  -0 -137 347.42      60          0.676955    
2  -0 -136 214.278     300         0.999999    
2  -0 -135 308.602     180         1           
2  -0 -134 219.751     240         0.786418    
2  -0 -133 201.94      300         0.999965    
2  -0 -132 173.113     180         0.337571    
2  -0 -131 126.925     59.9999     0.79008     
2  -0 -130 43.2159     300         0.999975    
2  -0 -129 229.72      180         0.83328     
2  -0 -128 58.82       240         1           
2  -0 -127 36.1973     300         0.504133    
2  -0 -126 420.754     360         1           
2  -0 -125 49.4376     240         0.999995    
2  -0 -124 285.496     300         0.999882    
2  -0 -123 471.473     180         0.124523    
2  -0 -122 164.547     60          0.999975    
2  -0 -121 217.985     300         0.727696    
2  -0 -120 424.608     -0          0.999999    
2  -0 -119 79.6685     240         0.999999    
2  -0 -118 127.21      300         1           
2  -0 -117 315.876     180         1           
2  -0 -116 346.067     240         0.993882    
2  -0 -115 318.206     120         1           
2  -0 -114 283.496     180         0.999829    
2  -0 -113 271.332     60          1           
2  -0 -112 454.552     120         0.960288    
2  -0 -111 74.05       5.77453e-07 0.946124    
2  -0 -110 437.498     60          0.982419    
2  -0 -109 263.24      300         1           
2  -0 -108 46.7131     180         1           
2  -0 -107 592.863     60          0.999988    
2  -0 -106 256.153     120         0.573773    
2  -0 -105 554.616     360         1           
2  -0 -104 592.261     240         1           
2  -0 -103 280.468     120         0.0967287   
2  -0 -102 103.51      180         0.999863    
2  -0 -101 242.204     240         1           
2  -0 -100 74.0875     300         0.991127    
2  -0 -99  69.0489     6.84146e-06 0.926337    
2  -0 -98  76.5831     60          1           
2  -0 -97  294.178     120         1           
2  -0 -96  64.2767     180         0.999987    
2  -0 -95  462.929     240         0.973259    
2  -0 -94  312.599     120         1           
2  -0 -93  463.715     360         0.235609    
2  -0 -92  360.569     60          0.418799    
2  -0 -91  188.233     120         0.99995     
2  -0 -90  468.894     180         1           
2  -0 -89  372.353     240         1           
2  -0 -88  374.177     300         0.985533    
2  -0 -87  256.662     7.30652e-07 1           
2  -0 -86  635.439     240         0.855473    
2  -0 -85  13.2407     300         0.547821    
2  -0 -84  283.89      180         0.999546    
2  -0 -83  156.347     60          1           
2  -0 -82  463.568     300         1           
2  -0 -81  263.883     3.24996e-07 1           
2  -0 -80  6.71595     239.998     0.00884945  
2  -0 -79  17.2779     300         0.996136    
2  -0 -78  189.977     180         0.999593    
2  -0 -77  109.012     240         0.299713    
2  -0 -76  493.165     120         0.999198    
2  -0 -75  433.055     180         1           
2  -0 -74  837.415     60          1           
2  -0 -73  34.7267     120         0.102312    
2  -0 -72  450.315     360         0.999505    
2  -0 -71  62.8424     240         0.0120035   
2  -0 -70  352.846     300         1           
2  -0 -69  346.41      180         0.901099    
2  -0 -68  352.122     240         0.999993    
2  -0 -67  82.2496     120         0.435056    
2  -0 -66  70.818      180         0.995333    
2  -0 -65  466.093     240         0.74649     
2  -0 -64  565.438     300         0.951199    
2  -0 -63  220.625     4.6587e-06  0.999857    
2  -0 -62  42.3568     60          0.808986    
2  -0 -61  232.769     300         0.990491    
2  -0 -60  253.386     180         0.63738     
2  -0 -59  153.09      60.0001     0.895917    
2  -0 -58  220.819     120         0.999999    
2  -0 -57  819.066     180         1           
2  -0 -56  63.3139     60          0.999822    
2  -0 -55  109.898     300         0.99924     
2  -0 -54  37.8927     180         0.1489      
2  -0 -53  514.426     240         0.99323     
2  -0 -52  481.382     120         0.995291    
2  -0 -51  55.6173     180         0.880873    
2  -0 -50  81.5087     240         0.210633    
2  -0 -49  166.793     300         1           
2  -0 -48  338.909     360         1           
2  -0 -47  156.975     60.0001     0.106755    
2  -0 -46  268.069     120         1           
2  -0 -45  567.13      360         1           
2  -0 -44  78.3337     60          1           
2  -0 -43  391.743     300         0.107047    
2  -0 -42  239.84      360         0.974669    
2  -0 -41  249.168     240         0.99423     
2  -0 -40  110.301     120         0.0634345   
2  -0 -39  171.164     360         0.801358    
2  -0 -38  161.324     240         0.999624    
2  -0 -37  476.95      120         0.155423    
2  -0 -36  491.754     180         0.999603    
2  -0 -35  323.374     60          0.748775    
2  -0 -34  335.643     120         1           
2  -0 -33  81.7974     180         0.998468    
2  -0 -32  8.24937     240         0.148313    
2  -0 -31  100.704     120         0.999107    
2  -0 -30  125.093     360         0.999756    
2  -0 -29  24.0139     240         1           
2  -0 -28  231.942     300         0.375917    
2  -0 -27  299.237     2.68334e-06 0.999995    
2  -0 -26  422.474     60.0001     0.31099     
2  -0 -25  455.238     120         1           
2  -0 -24  101.762     360         0.325469    
2  -0 -23  583.157     60          0.999876    
2  -0 -22  491.046     300         0.538369    
2  -0 -21  11.915      360         0.307287    
2  -0 -20  400.698     240         0.999997    
2  -0 -19  190.834     300         0.0217      
2  -0 -18  104.716     180         0.285265    
2  -0 -17  1059.09     240         1           
2  -0 -16  1565.63     120         1           
2  -0 -15  59.2027     0.000132028 0.0545274   
2  -0 -14  362.906     60          0.999858    
2  -0 -13  54.801      120.001     0.0178865   
2  -0 -12  1014.13     1.30414e-05 1           
2  -0 -11  361.789     60.0001     0.217395    
2  -0 -10  320.933     300         0.991141    
2  -0 -9   154.982     180         0.220156    
2  -0 -8   454.631     240         0.0968186   
2  -0 -7   684.058     120         0.988516    
2  -0 -6   1850.2      180         0.40879     
2  -0 -5   718.606     240         0.757072    
2  -0 -4   504.697     120         0.987264    
2  -0 -3   924.096     0.000265904 0.711248    
2  -0 -2   576.781     60          0.980845    
2  -0 -1   2164.41     120         0.985737    
2  0  0    2217.28     180         0.944512    
2  0  1    28.2352     59.9999     0.0335766   
2  0  2    799.263     120         0.995202    
2  0  3    1234.77     360         0.794369    
2  0  4    177.939     240         0.991681    
2  0  5    1420.17     300         0.99829     
2  0  6    1709.81     360         0.165925    
2  0  7    111.821     240         0.840201    
2  0  8    22.0557     120         0.115082    
2  0  9    180.991     180         0.0786817   
2  0  10   502.806     240         0.980815    
2  0  11   218.305     120         0.734157    
2  0  12   411.934     0           0.999995    
2  0  13   387.154     60          0.649639    
2  0  14   1515.51     120         1           
2  0  15   98.0472     360         0.0200582   
2  0  16   550.487     240         0.974968    
2  0  17   1085.14     300         0.999996    
2  0  18   583.83      360         1           
2  0  19   301.234     60.0002     0.166475    
2  0  20   663.337     120         0.301876    
2  0  21   377.518     180         0.0662004   
2  0  22   381.785     60          0.43943     
2  0  23   582.565     120         0.999998    
2  0  24   37.7233     360         0.427568    
2  0  25   256.733     240         0.999894    
2  0  26   79.1013     300         0.074469    
2  0  27   352.007     360         1           
2  0  28   211.46      60.0002     0.0572789   
2  0  29   232.848     300         0.999995    
2  0  30   389.087     180         0.999993    
2  0  31   738.939     240         1           
2  0  32   397.858     300         0.777771    
2  0  33   81.7456     180         0.951676    
2  0  34   110.055     60          1           
2  0  35   80.4693     300         0.581692    
2  0  36   404.806     0           0.544309    
2  0  37   229.746     240         0.444709    
2  0  38   187.854     300         1           
2  0  39   248.963     180         0.079559    
2  0  40   75.9405     60.0002     0.202746    
2  0  41   395.95      300         0.979087    
2  0  42   74.0234     9.616e-07   0.99994     
2  0  43   384.679     240         0.875494    
2  0  44   10.5302     300         0.999999    
2  0  45   109.209     180         1           
2  0  46   120.526     60          1           
2  0  47   152.75      120         0.999992    
2  0  48   6.53809     1.0128e-05  1           
2  0  49   274.868     60          1           
2  0  50   168.985     300         0.999997    
2  0  51   38.8372     180         0.0398789   
2  0  52   297.833     60          0.999678    
2  0  53   156.154     120         0.997255    
2  0  54   613.422     180         0.204356    
2  0  55   39.3        60          1           
2  0  56   538.093     120         0.994497    
2  0  57   163.367     7.47624e-06 0.993888    
2  0  58   340.238     240         0.991832    
2  0  59   790.23      300         0.998748    
2  0  60   257.615     360         0.565979    
2  0  61   14.6445     59.9999     1           
2  0  62   17.7176     300         0.999723    
2  0  63   60.8693     180         0.999934    
2  0  64   896.198     60          0.978848    
2  0  65   10.6646     120         0.0382152   
2  0  66   193.29      8.00764e-06 0.937895    
2  0  67   7.84629     240.001     0.00718226  
2  0  68   300.76      300         0.984321    
2  0  69   242.183     2.00997e-05 0.38493     
2  0  70   888.817     240         1           
2  0  71   54.8023     300         0.181053    
2  0  72   445.379     360         1           
2  0  73   78.1193     60          0.454542    
2  0  74   425.634     120         0.864645    
2  0  75   192.237     180         1           
2  0  76   671.129     240         1           
2  0  77   0.414561    300.037     0.000247935 
2  0  78   32.4718     360         0.938546    
2  0  79   113.551     240         1           
2  0  80   161.938     120         0.999997    
2  0  81   490.376     180         1           
2  0  82   237.684     240         0.938749    
2  0  83   416.338     300         1           
2  0  84   10.0378     1.1888e-05  0.704888    
2  0  85   264.51      60          0.999997    
2  0  86   2.84488     300         1           
2  0  87   153.011     3.75544e-06 1           
2  0  88   104.749     240         0.0922141   
2  0  89   516.014     120         1           
2  0  90   187.939     0           1           
2  0  91   88.6997     240         0.733494    
2  0  92   214.703     120         0.985638    
2  0  93   143.949     360         1           
2  0  94   730.013     240         1           
2  0  95   102.357     300         0.260594    
2  0  96   81.6853     180         0.863604    
2  0  97   590.582     240         0.995115    
2  0  98   511.776     120         1           
2  0  99   279.366     6.8462e-06  0.3338      
2  0  100  49.9164     240         0.999994    
2  0  101  209.798     120         1           
2  0  102  350.497     180         1           
2  0  103  285.748     60          0.290097    
2  0  104  339.1       300         1           
2  0  105  229.551     360         1           
2  0  106  814.773     60          1           
2  0  107  12.0597     120         0.637841    
2  0  108  102.087     180         0.970308    
2  0  109  345.923     60          1           
2  0  110  686.515     120         0.853856    
2  0  111  90.0189     180         0.25267     
2  0  112  653.162     60          0.770551    
2  0  113  147.841     300         1           
2  0  114  332.192     360         0.902335    
2  0  115  47.4383     240         1           
2  0  116  255.979     300         0.723444    
2  0  117  336.847     180         1           
2  0  118  130.456     240         0.99758     
2  0  119  259.304     300         0.862182    
2  0  120  711.69      180         0.999714    
2  0  121  351.927     240         0.17402     
2  0  122  207.523     300         0.994881    
2  0  123  559.91      1.29812e-06 0.999731    
2  0  124  147.231     60          0.999997    
2  0  125  65.9377     120         0.960842    
2  0  126  321.237     180         1           
2  0  127  143.242     240         1           
2  0  128  58.267      120         0.0269643   
2  0  129  295.778     8.89094e-06 0.555837    
2  0  130  56.9414     240         0.829634    
2  0  131  375.12      300         0.454062    
2  0  132  190.511     360         1           
2  0  133  480.872     240         1           
2  0  134  40.2215     300         0.992832    
2  0  135  87.8038     180         1           
2  0  136  174.733     240         0.477479    
2  0  137  335.674     300         0.974285    
2  0  138  300.422     180         0.995381    
2  0  139  194.747     59.9999     0.650996    
2  0  140  14.4199     300         0.938186    
2  0  141  67.3643     180         0.64444     
2  0  142  121.525     60          0.884731    
2  0  143  52.7412     300         0.061058    
2  0  144  29.6479     360         0.228282    
2  0  145  99.977      240         0.717272    
2  0  146  4.95487     300         0.995903    
2  0  147  162.365     360         0.999988    
2  0  148  24.0535     240         0.149147    
2  0  149  70.2123     300         0.921701    
2  0  150  99.9594     180         0.127098    
2  0  151  48.4677     60          0.109249    
2  0  152  25.6838     300         0.0376638   
2  0  153  128.259     8.54574e-06 0.10875     
2  0  154  48.2584     240         0.997871    
2  0  155  53.3908     300         0.0767776   
2  0  156  164.756     360         0.999908    
2  0  157  183.166     240         0.24808     
2  0  158  33.2885     120         0.0706309   
2  0  159  88.7318     8.67519e-06 0.998786    
2  0  160  50.1534     60          0.991489    
2  0  161  49.2934     300         0.154003    
2  0  162  3.30353     8.89918e-06 0.981196    
2  0  163  23.8741     240         0.0639739   
2  0  164  60.1363     300         0.824798    
2  0  165  86.5241     180         0.889216    
2  0  166  51.9947     59.9999     0.130058    
2  0  167  172.88      120         1           
2  0  168  246.627     180         1           
2  0  169  72.4877     240         0.513592    
2  0  170  75.1227     300         0.478315    
2  0  171  12.7937     180         0.998081    
2  0  172  137.462     60          0.377164    
2  0  173  86.6465     300         0.791134    
2  0  174  100.782     180         0.999906    
2  0  175  10.9131     240         0.997624    
2  0  176  15.1078     120         0.207492    
2  0  177  161.79      360         0.909948    
2  0  178  46.8498     60          0.149059    
2  1  -177 86.7425     138.951     0.892414    
2  1  -176 12.8281     18.3784     0.62341     
2  1  -175 33.2233     116.333     0.610952    
2  1  -174 66.5721     319.727     0.717683    
2  1  -173 44.69       345.667     0.465272    
2  1  -172 47.5225     215.296     0.410069    
2  1  -171 5.73123     196.497     0.915039    
2  1  -170 44.9273     310.841     0.937651    
2  1  -169 42.5439     329.081     0.717706    
2  1  -168 107.593     188.203     0.963974    
2  1  -167 88.2379     86.8741     0.322918    
2  1  -166 42.5631     328.248     0.900287    
2  1  -165 92.0218     156.304     0.931831    
2  1  -164 45.1084     74.2162     0.746903    
2  1  -163 44.1937     193.844     0.34309     
2  1  -162 21.4241     315.926     0.833219    
2  1  -161 84.3085     63.7592     0.560445    
2  1  -160 169.419     303.598     0.790596    
2  1  -159 137.141     140.411     0.955443    
2  1  -158 73.1994     351.899     0.97152     
2  1  -157 118.584     194.388     0.977615    
2  1  -156 206.998     225.607     0.920739    
2  1  -155 43.9945     93.0543     0.954069    
2  1  -154 23.9395     33.4555     0.948747    
2  1  -153 0.790557    124.349     0.737031    
2  1  -152 5.32341     329.258     0.864815    
2  1  -151 22.065      171.49      0.649061    
2  1  -150 126.319     81.0533     0.42546     
2  1  -149 0.859201    48.7268     0.691116    
2  1  -148 4.85186     100.721     0.7179      
2  1  -147 69.6813     164.632     0.841245    
2  1  -146 47.7751     134.043     0.0624898   
2  1  -145 22.4318     341.415     0.846006    
2  1  -144 71.8629     147.776     0.929025    
2  1  -143 45.524      25.4762     0.943616    
2  1  -142 134.043     62.4026     0.93577     
2  1  -141 70.5936     222.479     0.818852    
2  1  -140 222.287     153.359     0.928672    
2  1  -139 222.823     117.425     0.685194    
2  1  -138 111.181     217.416     0.595032    
2  1  -137 18.5212     126.433     0.942012    
2  1  -136 79.4437     111.048     0.984363    
2  1  -135 84.9084     213.208     0.979199    
2  1  -134 460.633     103.585     0.972196    
2  1  -133 24.8796     320.994     0.818102    
2  1  -132 6.00092     321.022     0.978479    
2  1  -131 93.0464     145.238     0.977511    
2  1  -130 90.8206     188.027     0.868799    
2  1  -129 176.613     10.1085     0.693708    
2  1  -128 52.8941     182.6       0.973005    
2  1  -127 99.6354     144.207     0.908029    
2  1  -126 35.7617     139.104     0.806253    
2  1  -125 342.651     16.1793     0.82144     
2  1  -124 58.3883     136.094     0.955906    
2  1  -123 217.075     313.133     0.597094    
2  1  -122 348.593     65.6348     0.929151    
2  1  -121 74.5974     90.0331     0.988098    
2  1  -120 91.6913     108.793     0.888635    
2  1  -119 316.668     13.3328     0.981641    
2  1  -118 77.5879     243.247     0.855803    
2  1  -117 37.1429     127.261     0.980105    
2  1  -116 174.657     344.708     0.964818    
2  1  -115 327.044     221.587     0.959499    
2  1  -114 387.937     152.632     0.343759    
2  1  -113 106.178     347.662     0.534717    
2  1  -112 268.522     351.327     0.803899    
2  1  -111 447.601     223.049     0.981324    
2  1  -110 138.368     17.6579     0.903705    
2  1  -109 22.9708     12.7641     0.975033    
2  1  -108 142.105     34.3166     0.993235    
2  1  -107 517.44      123.066     0.9717      
2  1  -106 122.42      354.783     0.986273    
2  1  -105 221.692     242.61      0.187163    
2  1  -104 196.034     78.4948     0.985131    
2  1  -103 231.336     283.229     0.91518     
2  1  -102 52.6768     179.5       0.774426    
2  1  -101 13.2179     88.6337     0.948318    
2  1  -100 87.6358     232.944     0.903722    
2  1  -99  611.812     183.8       0.956174    
2  1  -98  325.619     322.284     0.978699    
2  1  -97  78.8075     31.711      0.97475     
2  1  -96  212.069     349.145     0.508181    
2  1  -95  148.448     133.323     0.912438    
2  1  -94  11.4323     22.6457     0.933585    
2  1  -93  1.3393      85.0717     0.975253    
2  1  -92  196.917     127.158     0.957738    
2  1  -91  49.8065     126.394     0.963919    
2  1  -90  28.3824     273.507     0.1039      
2  1  -89  188.385     48.7239     0.922251    
2  1  -88  172.209     17.9618     0.952239    
2  1  -87  323.568     323.08      0.965239    
2  1  -86  443.825     27.4549     0.387121    
2  1  -85  136.608     244.405     0.237854    
2  1  -84  16.3843     310.776     0.962205    
2  1  -83  242.48      142.769     0.965975    
2  1  -82  13.9577     118.238     0.654684    
2  1  -81  591.535     23.1046     0.871993    
2  1  -80  119.532     331.208     0.904825    
2  1  -79  567.622     105.938     0.898274    
2  1  -78  87.9495     89.268      0.940923    
2  1  -77  224.491     317.99      0.89784     
2  1  -76  215.895     100.659     0.963714    
2  1  -75  84.8563     329.405     0.931651    
2  1  -74  93.2994     59.7895     0.909932    
2  1  -73  358.345     282.447     0.981829    
2  1  -72  28.4392     344.403     0.980706    
2  1  -71  291.664     74.2934     0.220822    
2  1  -70  102.68      16.3255     0.960198    
2  1  -69  63.0095     340.255     0.907384    
2  1  -68  15.7173     86.6403     0.890228    
2  1  -67  237.204     193.957     0.986391    
2  1  -66  223.589     2.16271     0.817301    
2  1  -65  101.355     163.31      0.977448    
2  1  -64  726.697     26.4757     0.787896    
2  1  -63  208.737     245.631     0.392135    
2  1  -62  59.7739     61.4863     0.937809    
2  1  -61  351.28      177.884     0.948726    
2  1  -60  41.4158     77.1499     0.0470796   
2  1  -59  170.396     8.51115     0.959229    
2  1  -58  60.3952     351.576     0.202282    
2  1  -57  136.736     342.555     0.982371    
2  1  -56  341.588     22.3672     0.37079     
2  1  -55  27.1726     94.6717     0.986247    
2  1  -54  294.529     308.05      0.981576    
2  1  -53  105.439     82.2674     0.971826    
2  1  -52  268.67      15.5093     0.861058    
2  1  -51  330.964     229.287     0.572569    
2  1  -50  49.4812     309.986     0.98118     
2  1  -49  339.427     159.295     0.987404    
2  1  -48  261.988     248.665     0.799238    
2  1  -47  102.74      75.4134     0.99113     
2  1  -46  14.2471     213.909     0.840534    
2  1  -45  153.974     173.98      0.970973    
2  1  -44  357.125     33.3479     0.93139     
2  1  -43  338.893     96.6333     0.986641    
2  1  -42  67.6236     246.995     0.981229    
2  1  -41  430.72      194.271     0.985881    
2  1  -40  149.448     93.5045     0.97745     
2  1  -39  267.968     282.294     0.926632    
2  1  -38  220.445     150.744     0.973109    
2  1  -37  89.2323     236.11      0.991515    
2  1  -36  317.511     259.016     0.915907    
2  1  -35  247.587     116.427     0.985804    
2  1  -34  264.436     351.857     0.96925     
2  1  -33  319.266     321.372     0.972915    
2  1  -32  232.7       74.9172     0.985665    
2  1  -31  146.836     298.038     0.98688     
2  1  -30  437.121     354.863     0.977191    
2  1  -29  64.1557     232.148     0.801243    
2  1  -28  276.329     278.436     0.984353    
2  1  -27  480.693     306.331     0.98267     
2  1  -26  103.463     172.911     0.593341    
2  1  -25  314.602     195.648     0.929818    
2  1  -24  216.305     106.876     0.951344    
2  1  -23  347.576     156.762     0.973118    
2  1  -22  85.035      319.66      0.9594      
2  1  -21  858.503     52.6209     0.979453    
2  1  -20  115.031     88.8214     0.986846    
2  1  -19  253.29      150.945     0.975056    
2  1  -18  430.285     150.12      0.98321     
2  1  -17  114.106     80.4914     0.92152     
2  1  -16  625.539     126.669     0.92606     
2  1  -15  496.362     167.316     0.800476    
2  1  -14  180.859     82.25       0.931311    
2  1  -13  874.431     83.7493     0.966991    
2  1  -12  384.766     196.154     0.911927    
2  1  -11  318.099     30.4239     0.229546    
2  1  -10  315.246     129.23      0.816941    
2  1  -9   788.62      153.783     0.931845    
2  1  -8   72.7882     143.674     0.924731    
2  1  -7   140.58      134.921     0.71942     
2  1  -6   156.161     42.7343     0.668649    
2  1  -5   1216.49     131.644     0.961714    
2  1  -4   611.491     341.201     0.918815    
2  1  -3   58.9261     143.575     0.126406    
2  1  -2   613.529     142.822     0.841128    
2  1  -1   168.097     211.179     0.482805    
2  1  0    186.227     85.1513     0.10956     
2  1  1    60.3936     89.0331     0.705762    
2  1  2    208.665     213.884     0.589783    
2  1  3    62.6377     334.899     0.482799    
2  1  4    701.704     34.6545     0.88758     
2  1  5    889.735     17.0348     0.912173    
2  1  6    335.67      96.3011     0.881372    
2  1  7    510.463     11.6675     0.897205    
2  1  8    354.812     54.154      0.79359     
2  1  9    626.725     88.8089     0.955799    
2  1  10   618.927     274.626     0.527069    
2  1  11   543.061     1.33995     0.177682    
2  1  12   859.472     359.79      0.92678     
2  1  13   1080.62     87.174      0.959865    
2  1  14   163.158     256.896     0.896378    
2  1  15   252.966     159.42      0.437087    
2  1  16   235.257     305.167     0.91684     
2  1  17   152.524     286.598     0.720016    
2  1  18   150.933     165.736     0.984709    
2  1  19   546.71      206.723     0.973847    
2  1  20   0.730682    307.888     0.983857    
2  1  21   1312.48     105.008     0.984222    
2  1  22   77.6069     202.936     0.962575    
2  1  23   446.608     224.996     0.945133    
2  1  24   228.766     31.582      0.869729    
2  1  25   112.138     303.79      0.954       
2  1  26   150.809     70.5054     0.476586    
2  1  27   512.695     62.324      0.975387    
2  1  28   260.069     250.082     0.970389    
2  1  29   81.4523     89.345      0.707243    
2  1  30   193.05      2.66431     0.977594    
2  1  31   351.412     139.971     0.976878    
2  1  32   902.112     99.2363     0.977534    
2  1  33   620.199     152.726     0.986804    
2  1  34   27.8035     215.674     0.976778    
2  1  35   274.196     5.55928     0.978855    
2  1  36   157.446     306.962     0.974277    
2  1  37   319.661     325.672     0.991908    
2  1  38   7.60515     229.291     0.926882    
2  1  39   237.614     197.737     0.687079    
2  1  40   325.534     4.97114     0.964776    
2  1  41   20.7934     156.559     0.970323    
2  1  42   131.838     221.727     0.988265    
2  1  43   1.23134     282.289     0.988535    
2  1  44   55.7778     88.6348     0.705861    
2  1  45   351.699     157.239     0.97304     
2  1  46   48.0252     31.62       0.891559    
2  1  47   157.008     99.5992     0.991389    
2  1  48   15.2488     299.065     0.923141    
2  1  49   298.602     212.087     0.986321    
2  1  50   30.2536     179.551     0.976938    
2  1  51   355.858     111.609     0.970774    
2  1  52   584.396     281.325     0.90094     
2  1  53   184.576     9.76937     0.973284    
2  1  54   323.413     239.399     0.970209    
2  1  55   288.006     56.9401     0.985234    
2  1  56   279.302     11.0091     0.242916    
2  1  57   219.167     324.486     0.97826     
2  1  58   89.836      261.572     0.950984    
2  1  59   101.711     350.286     0.963813    
2  1  60   53.1855     343.403     0.833327    
2  1  61   31.1886     39.2134     0.954732    
2  1  62   212.51      99.2119     0.932294    
2  1  63   260.397     165.384     0.366175    
2  1  64   120.443     48.6383     0.85257     
2  1  65   54.9743     39.7303     0.977163    
2  1  66   329.455     56.2712     0.857579    
2  1  67   64.3498     282.484     0.979348    
2  1  68   31.0779     95.6151     0.731641    
2  1  69   206.438     94.2422     0.908516    
2  1  70   50.7488     135.071     0.983195    
2  1  71   54.1998     171.248     0.406381    
2  1  72   213.534     312.342     0.980753    
2  1  73   82.5235     72.3589     0.984665    
2  1  74   10.9348     79.8793     0.936131    
2  1  75   27.4595     316.951     0.947473    
2  1  76   117.095     266.44      0.953762    
2  1  77   346.106     282.865     0.927804    
2  1  78   431.149     324.079     0.902704    
2  1  79   458.784     179.27      0.946906    
2  1  80   198.294     173.705     0.942486    
2  1  81   10.8823     267.058     0.931288    
2  1  82   4.59209     312.434     0.664799    
2  1  83   131.123     237.248     0.898603    
2  1  84   6.46516     188.73      0.955682    
2  1  85   132.757     61.8247     0.823139    
2  1  86   311.466     220.43      0.89427     
2  1  87   243.666     117.125     0.934649    
2  1  88   194.695     43.0172     0.968156    
2  1  89   203.129     173.541     0.971117    
2  1  90   28.7767     333.498     0.825995    
2  1  91   225.419     288.025     0.956343    
2  1  92   157.931     305.874     0.942634    
2  1  93   23.507      147.621     0.983304    
2  1  94   159.327     65.557      0.938084    
2  1  95   493.822     39.5095     0.939843    
2  1  96   192.104     4.34763     0.429989    
2  1  97   109.615     95.4485     0.924007    
2  1  98   266.251     31.6373     0.936823    
2  1  99   193.863     114.911     0.98419     
2  1  100  83.3656     323.314     0.885606    
2  1  101  209.163     224.589     0.974414    
2  1  102  348.077     70.5863     0.946551    
2  1  103  379.014     273.668     0.981936    
2  1  104  410.249     244.072     0.971993    
2  1  105  71.9616     104.45      0.381114    
2  1  106  221.718     205.901     0.985557    
2  1  107  42.8741     169.912     0.92385     
2  1  108  132.286     71.2067     0.987467    
2  1  109  147.709     26.1562     0.688315    
2  1  110  121.672     255.555     0.978567    
2  1  111  64.9305     262.503     0.981253    
2  1  112  374.257     74.1494     0.561599    
2  1  113  60.685      331.121     0.695373    
2  1  114  267.747     142.401     0.806512    
2  1  115  68.6988     123.592     0.980085    
2  1  116  399.589     48.6139     0.889946    
2  1  117  16.2273     247.391     0.985452    
2  1  118  63.2707     36.6274     0.929041    
2  1  119  130.227     168.323     0.987752    
2  1  120  37.273      18.3063     0.704468    
2  1  121  183.088     264.58      0.981435    
2  1  122  254.788     70.8906     0.926012    
2  1  123  79.6916     122.861     0.115012    
2  1  124  230.666     26.593      0.715433    
2  1  125  54.456      234.101     0.880987    
2  1  126  142.786     233.273     0.281609    
2  1  127  25.5637     30.8408     0.928764    
2  1  128  3.95259     246.069     0.931347    
2  1  129  21.9178     249.459     0.927093    
2  1  130  83.5459     345.375     0.921969    
2  1  131  82.6445     303.194     0.979787    
2  1  132  8.06366     294.01      0.96796     
2  1  133  55.1559     104.625     0.888953    
2  1  134  426.679     321.302     0.986072    
2  1  135  56.6753     238.965     0.949674    
2  1  136  107.925     300.082     0.97321     
2  1  137  47.2695     267.566     0.672359    
2  1  138  280.604     55.9133     0.822856    
2  1  139  210.863     111.625     0.793647    
2  1  140  102.58      143.407     0.80259     
2  1  141  8.86319     141.909     0.324954    
2  1  142  98.1471     256.428     0.921726    
2  1  143  195.735     342.965     0.933998    
2  1  144  135.704     6.4378      0.724075    
2  1  145  117.465     85.2203     0.953071    
2  1  146  152.8       230.409     0.768998    
2  1  147  122.552     346.101     0.879656    
2  1  148  73.3044     258.218     0.876455    
2  1  149  6.80922     13.3715     0.417311    
2  1  150  113.906     147.704     0.288272    
2  1  151  17.7999     239.4       0.752927    
2  1  152  153.864     130.571     0.767267    
2  1  153  31.2677     170.209     0.91588     
2  1  154  129.5       62.4586     0.8771      
2  1  155  232.35      282.362     0.946975    
2  1  156  8.20728     12.9884     0.773185    
2  1  157  148.087     117.006     0.968015    
2  1  158  67.0822     87.9275     0.932713    
2  1  159  73.6841     75.3396     0.957525    
2  1  160  55.4604     100.813     0.932167    
2  1  161  32.959      50.5103     0.0743403   
2  1  162  15.8059     178.424     0.920007    
2  1  163  22.1217     88.947      0.913976    
2  1  164  32.8165     276.338     0.815728    
2  1  165  28.7328     161.195     0.777072    
2  1  166  54.1388     195.956     0.422119    
2  1  167  80.9271     92.488      0.679673    
2  1  168  24.6785     11.1336     0.955828    
2  1  169  19.7855     21.7686     0.832911    
2  1  170  27.0799     18.1091     0.969093    
2  1  171  58.971      253.322     0.554719    
2  1  172  22.584      281.909     0.791034    
2  1  173  11.6953     85.4361     0.70804     
2  1  174  7.08528     247.759     0.542505    
2  1  175  10.4135     25.3542     0.876801    
2  1  176  27.921      296.028     0.819568    
2  1  177  15.101      316.974     0.761543    
2  2  0    156.178     292.107     0.976096    
2  2  1    289.351     275.343     0.974678    
2  2  2    70.7697     126.11      0.75806     
2  2  3    813.117     217.055     0.979526    
2  2  4    183.475     100.173     0.968487    
2  2  5    600.266     28.2379     0.970493    
2  2  6    772.974     88.2856     0.624091    
2  2  7    401.768     83.6369     0.889644    
2  2  8    501.953     148.644     0.960936    
2  2  9    351.072     235.261     0.192052    
2  2  10   140.118     91.2682     0.971306    
2  2  11   55.9014     15.7993     0.869765    
2  2  12   127.963     81.3251     0.739043    
2  2  13   468.499     337.93      0.867205    
2  2  14   358.762     123.258     0.937681    
2  2  15   2.08636     47.5538     0.964514    
2  2  16   155.814     185.901     0.987575    
2  2  17   291.111     247.733     0.989581    
2  2  18   840.067     222.959     0.983475    
2  2  19   285.619     324.618     0.943959    
2  2  20   152.852     214.603     0.96042     
2  2  21   562.066     103.949     0.961426    
2  2  22   252.83      216.556     0.94575     
2  2  23   538.964     166.383     0.967376    
2  2  24   281.99      11.9069     0.961669    
2  2  25   390.385     89.0467     0.991934    
2  2  26   549.152     344.675     0.979078    
2  2  27   437.73      144.068     0.979959    
2  2  28   526.56      293.039     0.958943    
2  2  29   361.285     240.351     0.97309     
2  2  30   70.9391     192.707     0.979514    
2  2  31   504.458     154.698     0.979269    
2  2  32   241.026     338.798     0.918293    
2  2  33   90.6315     171.743     0.955592    
2  2  34   308.765     330.631     0.981459    
2  2  35   233.162     272.441     0.985258    
2  2  36   191.52      127.974     0.980186    
2  2  37   124.356     139.626     0.971667    
2  2  38   306.22      148.394     0.944737    
2  2  39   505.125     302.265     0.980061    
2  2  40   181.462     184.227     0.941213    
2  2  41   37.8932     17.0545     0.968133    
2  2  42   86.9472     37.9581     0.986702    
2  2  43   108.78      150.78      0.948173    
2  2  44   141.302     331.513     0.98905     
2  2  45   535.981     47.5135     0.830118    
2  2  46   169.82      30.5646     0.985307    
2  2  47   20.8325     82.3207     0.986514    
2  2  48   322.722     30.8198     0.992778    
2  2  49   65.4748     34.9204     0.841969    
2  2  50   415.94      214.695     0.985517    
2  2  51   253.447     335.208     0.961363    
2  2  52   354.74      320.602     0.917012    
2  2  53   254.457     41.2684     0.979217    
2  2  54   408.476     284.781     0.982698    
2  2  55   44.9659     204.856     0.848916    
2  2  56   52.9461     138.689     0.955929    
2  2  57   55.4336     343.284     0.351618    
2  2  58   106.65      136.061     0.848275    
2  2  59   102.908     52.9597     0.246933    
2  2  60   217.902     176.598     0.967983    
2  2  61   312.378     67.1075     0.881474    
2  2  62   28.5399     310.031     0.84484     
2  2  63   183.165     0.668806    0.939409    
2  2  64   110.491     255.386     0.964857    
2  2  65   102.28      358.965     0.924232    
2  2  66   99.0709     299.154     0.948813    
2  2  67   191.02      36.0207     0.96667     
2  2  68   118.503     311.533     0.983602    
2  2  69   655.932     224.326     0.895462    
2  2  70   40.1238     315.09      0.98167     
2  2  71   74.1337     203.681     0.936426    
2  2  72   191.539     94.8603     0.964226    
2  2  73   103.358     66.1794     0.974312    
2  2  74   80.4572     204.816     0.986182    
2  2  75   450.16      300.769     0.984048    
2  2  76   218.743     289.16      0.987783    
2  2  77   55.7494     144.689     0.978268    
2  2  78   340.169     90.8164     0.952954    
2  2  79   112.7       2.2962      0.989742    
2  2  80   411.851     214.721     0.983424    
2  2  81   363.122     245.182     0.974869    
2  2  82   498.983     242.666     0.952432    
2  2  83   21.5057     8.27652     0.994029    
2  2  84   24.3584     194.119     0.990412    
2  2  85   391.527     53.4362     0.943309    
2  2  86   84.7214     117.912     0.9906      
2  2  87   334.004     171.694     0.98811     
2  2  88   424.285     264.168     0.984369    
2  2  89   96.7698     306.234     0.988641    
2  2  90   10.8339     65.367      0.523525    
2  2  91   190.493     35.3564     0.954674    
2  2  92   252.665     178.883     0.953015    
2  2  93   61.8272     98.2949     0.816566    
2  2  94   551.905     273.971     0.869498    
2  2  95   159.225     109.211     0.952128    
2  2  96   36.8748     281.179     0.28867     
2  2  97   328.786     324.414     0.986416    
2  2  98   126.485     7.35755     0.876374    
2  2  99   25.9936     93.1935     0.945231    
2  2  100  180.542     287.827     0.982457    
2  2  101  38.6957     350.306     0.983207    
2  2  102  95.7926     11.2452     0.923322    
2  2  103  173.935     145.121     0.624664    
2  2  104  106.528     130.273     0.824782    
2  2  105  7.09046     336.194     0.990484    
2  2  106  93.5573     248.733     0.981493    
2  2  107  147.516     209.859     0.988444    
2  2  108  204.686     43.371      0.892794    
2  2  109  50.8674     250.26      0.581911    
2  2  110  177.979     217.525     0.851965    
2  2  111  427.915     296.985     0.940005    
2  2  112  173.528     174.791     0.863863    
2  2  113  109.095     270.398     0.969572    
2  2  114  98.0286     144.309     0.605448    
2  2  115  596.103     320.796     0.981212    
2  2  116  263.484     153.508     0.919763    
2  2  117  81.003      304.068     0.980424    
2  2  118  324.549     128.312     0.92065     
2  2  119  200.506     241.564     0.916853    
2  2  120  337.468     349.157     0.32553     
2  2  121  41.3309     244.081     0.952531    
2  2  122  129.017     22.3485     0.888509    
2  2  123  126.005     358.785     0.313684    
2  2  124  178.201     64.1897     0.944578    
2  2  125  84.5024     237.885     0.91655     
2  2  126  239.684     208.412     0.962089    
2  2  127  66.1873     271.892     0.846538    
2  2  128  250.219     112.734     0.966138    
2  2  129  117.698     54.2758     0.904744    
2  2  130  153.424     165.62      0.963947    
2  2  131  87.7547     286.516     0.991725    
2  2  132  47.995      273.504     0.939059    
2  2  133  379.157     232.17      0.948403    
2  2  134  42.5523     313.46      0.950097    
2  2  135  9.54495     263.74      0.982083    
2  2  136  98.7768     154.593     0.783903    
2  2  137  135.705     18.7149     0.383174    
2  2  138  215.692     305.07      0.932508    
2  2  139  91.69       48.2838     0.936642    
2  2  140  79.4848     15.4722     0.880297    
2  2  141  71.8364     301.922     0.906137    
2  2  142  62.822      264.487     0.86965     
2  2  143  83.4341     171.792     0.960813    
2  2  144  18.7077     201.645     0.87053     
2  2  145  19.7345     287.282     0.609677    
2  2  146  87.3601     243.188     0.953463    
2  2  147  30.3491     190.599     0.520832    
2  2  148  129.248     232.01      0.355232    
2  2  149  0.759062    351.213     0.888148    
2  2  150  137.528     246.81      0.56003     
2  2  151  18.4491     30.6805     0.914405    
2  2  152  44.6803     44.9571     0.732017    
2  2  153  61.2825     311.401     0.948959    
2  2  154  94.951      180.94      0.762804    
2  2  155  71.8775     310.536     0.924084    
2  2  156  60.9933     89.6586     0.713943    
2  2  157  66.1803     172.922     0.866783    
2  2  158  71.4139     170.591     0.860093    
2  2  159  82.0551     65.3049     0.473579    
2  2  160  51.0057     140.173     0.734424    
2  2  161  58.575      281.844     0.91167     
2  2  162  103.193     116.24      0.890793    
2  2  163  13.73       7.25447     0.353516    
2  2  164  34.6067     208.618     0.628311    
2  2  165  22.4625     85.673      0.863516    
2  2  166  15.1711     296.193     0.732065    
2  2  167  14.6064     202.218     0.0897662   
2  2  168  52.6201     96.1443     0.494082    
2  2  169  48.4302     281.306     0.429706    
2  2  170  50.2254     316.296     0.958759    
2  2  171  4.73313     232.018     0.0880073   
2  2  172  241.24      143.964     0.92952     
2  2  173  36.9286     235.156     0.166095    
2  2  174  16.2133     181.663     0.905968    
2  2  175  14.5519     177.607     0.666516    
2  2  176  66.6672     355.45      0.495903    
3  -0 -177 ?           ?           ?           
3  -0 -176 ?           ?           ?           
3  -0 -175 ?           ?           ?           
3  -0 -174 ?           ?           ?           
3  -0 -173 ?           ?           ?           
3  -0 -172 105.311     120         0.297541    
3  -0 -171 78.71       360         0.580887    
3  -0 -170 130.023     240         0.364838    
3  -0 -169 41.8505     300         0.537057    
3  -0 -168 130.701     180         1           
3  -0 -167 74.472      240         0.847824    
3  -0 -166 14.7698     120         0.599977    
3  -0 -165 17.7485     180         0.0295168   
3  -0 -164 14.5156     240         0.457305    
3  -0 -163 4.96901     120         0.00828648  
3  -0 -162 20.298      2.48696e-05 0.127917    
3  -0 -161 39.5021     240         0.219509    
3  -0 -160 0.678669    299.998     0.00794293  
3  -0 -159 55.4006     360         0.983104    
3  -0 -158 63.6154     240         0.999676    
3  -0 -157 379.339     300         1           
3  -0 -156 129.258     180         0.683028    
3  -0 -155 118.72      59.9999     0.940148    
3  -0 -154 45.0935     300         1           
3  -0 -153 33.4878     360         0.057679    
3  -0 -152 41.726      60          0.0879131   
3  -0 -151 55.4135     120         0.158832    
3  -0 -150 151.579     180         0.262966    
3  -0 -149 54.5744     60          0.269908    
3  -0 -148 44.9706     300         0.117379    
3  -0 -147 140.867     180         0.738123    
3  -0 -146 43.5009     59.9999     0.130195    
3  -0 -145 195.156     120         0.184293    
3  -0 -144 105.032     7.15106e-07 0.863597    
3  -0 -143 56.7724     240         0.997822    
3  -0 -142 260.588     120         0.995246    
3  -0 -141 72.9357     9.5426e-06  0.902066    
3  -0 -140 146.444     240         0.997927    
3  -0 -139 79.5649     300         0.993042    
3  -0 -138 58.0005     360         0.999701    
3  -0 -137 45.8878     240         0.986801    
3  -0 -136 51.2247     300         0.209766    
3  -0 -135 61.8082     180         0.161239    
3  -0 -134 277.851     240         0.999914    
3  -0 -133 14.2664     120         1           
3  -0 -132 433.926     360         0.453515    
3  -0 -131 134.683     240         0.994166    
3  -0 -130 766.603     120         1           
3  -0 -129 110.624     180         0.724401    
3  -0 -128 140.033     60          0.999764    
3  -0 -127 150.955     120         0.999999    
3  -0 -126 53.2736     360         0.994639    
3  -0 -125 121.619     60          0.224717    
3  -0 -124 175.62      120         0.108372    
3  -0 -123 268.394     2.31694e-06 0.999794    
3  -0 -122 367.112     60          0.999854    
3  -0 -121 494.001     300         1           
3  -0 -120 390.454     -0          0.987179    
3  -0 -119 183.146     60          0.232421    
3  -0 -118 10.1476     300         0.934293    
3  -0 -117 119.536     180         0.7383      
3  -0 -116 203.416     60          1           
3  -0 -115 379.152     300         0.99973     
3  -0 -114 360.98      180         0.992341    
3  -0 -113 683.681     60          0.926322    
3  -0 -112 31.9916     120         0.20446     
3  -0 -111 448.508     360         1           
3  -0 -110 692.133     240         0.928865    
3  -0 -109 84.6677     120         1           
3  -0 -108 56.064      360         1           
3  -0 -107 72.13       60          1           
3  -0 -106 6.65558     120         1           
3  -0 -105 158.711     360         0.999668    
3  -0 -104 356.308     240         1           
3  -0 -103 86.0606     300         0.999999    
3  -0 -102 670.142     180         0.932212    
3  -0 -101 623.042     59.9999     0.881547    
3  -0 -100 113.508     300         0.999999    
3  -0 -99  184.382     360         0.296623    
3  -0 -98  428.897     60          1           
3  -0 -97  9.05694     120         0.808544    
3  -0 -96  310.642     180         0.563011    
3  -0 -95  96.3443     60          1           
3  -0 -94  356.784     300         0.351502    
3  -0 -93  318.176     180         0.897906    
3  -0 -92  524.915     60          0.999428    
3  -0 -91  77.7001     300         1           
3  -0 -90  214.13      180         1           
3  -0 -89  477.666     60          0.236708    
3  -0 -88  133.567     120         0.040022    
3  -0 -87  52.4878     180         0.684086    
3  -0 -86  116.063     240         0.962226    
3  -0 -85  356.605     300         1           
3  -0 -84  57.5423     360         0.0576056   
3  -0 -83  242.002     60          1           
3  -0 -82  646.962     120         0.999998    
3  -0 -81  538.878     180         1           
3  -0 -80  357.555     240         0.654399    
3  -0 -79  249.487     120         0.558803    
3  -0 -78  187.114     180         0.957659    
3  -0 -77  20.871      240         1           
3  -0 -76  528.609     300         1           
3  -0 -75  414.401     8.69072e-07 1           
3  -0 -74  641.107     240         1           
3  -0 -73  41.4584     300         0.999988    
3  -0 -72  225.05      360         0.999993    
3  -0 -71  368.334     60          0.996016    
3  -0 -70  101.043     300         0.829894    
3  -0 -69  64.5171     180         0.114669    
3  -0 -68  128.228     60          1           
3  -0 -67  480.628     120         0.999546    
3  -0 -66  46.4006     360         0.982192    
3  -0 -65  22.3113     60          1           
3  -0 -64  452.792     120         0.999355    
3  -0 -63  221.901     180         0.555064    
3  -0 -62  159.745     60          0.812811    
3  -0 -61  566.049     300         0.128908    
3  -0 -60  225.766     180         0.973012    
3  -0 -59  185.571     60          0.999841    
3  -0 -58  422.111     120         0.627178    
3  -0 -57  276.913     180         0.838044    
3  -0 -56  16.9829     59.9999     0.95712     
3  -0 -55  309.513     300         1           
3  -0 -54  21.7244     180         0.644708    
3  -0 -53  269.629     240         0.999329    
3  -0 -52  739.362     120         0.763513    
3  -0 -51  495.39      360         0.925277    
3  -0 -50  4.97004     240         1           
3  -0 -49  102.068     120         1           
3  -0 -48  644.344     180         1           
3  -0 -47  504.579     240         0.999898    
3  -0 -46  83.0379     120         1           
3  -0 -45  301.764     180         1           
3  -0 -44  203.837     60          1           
3  -0 -43  694.56      300         1           
3  -0 -42  185.635     180         0.707527    
3  -0 -41  170.505     240         1           
3  -0 -40  295.824     300         1           
3  -0 -39  151.222     8.99195e-06 0.568593    
3  -0 -38  208.971     60          1           
3  -0 -37  20.9971     300         1           
3  -0 -36  214.732     180         0.99995     
3  -0 -35  164.928     60          1           
3  -0 -34  59.2953     300         0.969075    
3  -0 -33  867.768     360         0.957701    
3  -0 -32  186.042     60          1           
3  -0 -31  49.8396     120         1           
3  -0 -30  321.085     180         0.827085    
3  -0 -29  562.12      240         1           
3  -0 -28  8.15676     300         1           
3  -0 -27  463.7       180         1           
3  -0 -26  144.826     59.9999     0.952832    
3  -0 -25  612.389     300         0.999959    
3  -0 -24  503.096     7.03804e-06 0.999998    
3  -0 -23  849.105     60          0.98967     
3  -0 -22  78.2261     120         0.987719    
3  -0 -21  27.7132     360         0.0652996   
3  -0 -20  587.38      240         1           
3  -0 -19  201.874     120         1           
3  -0 -18  1390.03     1.16306e-05 0.999642    
3  -0 -17  1136.04     240         0.99733     
3  -0 -16  1078.42     300         1           
3  -0 -15  82.8134     180         0.999087    
3  -0 -14  103.148     240         0.999999    
3  -0 -13  377.006     120         0.995914    
3  -0 -12  54.5243     180         0.365117    
3  -0 -11  123.284     240         0.984342    
3  -0 -10  82.0789     120         0.975328    
3  -0 -9   16.8209     0.00010056  0.490803    
3  -0 -8   366.54      60          0.999999    
3  -0 -7   16.2215     120         0.283761    
3  -0 -6   32.214      360         0.0351038   
3  -0 -5   870.567     240         0.999997    
3  -0 -4   340.745     120         0.994204    
3  -0 -3   1436.66     1.93374e-06 1           
3  -0 -2   1433.4      60          1           
3  -0 -1   1539.83     300         0.693969    
3  0  0    765.973     180         0.987249    
3  0  1    1117.05     60          0.998563    
3  0  2    6.86111     300         0.144549    
3  0  3    63.0456     180         0.198303    
3  0  4    697.065     240         0.840476    
3  0  5    2077.57     300         1           
3  0  6    499.566     180         0.912576    
3  0  7    171.406     240         0.881991    
3  0  8    28.7494     300         0.998986    
3  0  9    889.087     360         0.999959    
3  0  10   436.436     60          0.713376    
3  0  11   577.569     120         1           
3  0  12   44.5917     6.53777e-05 0.840014    
3  0  13   565.447     60          1           
3  0  14   877.755     300         1           
3  0  15   913.409     180         0.994228    
3  0  16   785.504     60          1           
3  0  17   364.762     300         1           
3  0  18   86.4607     180         0.999999    
3  0  19   209.91      240         1           
3  0  20   387.584     300         0.537803    
3  0  21   12.3258     180         0.289687    
3  0  22   214.629     60          1           
3  0  23   398.922     120         0.923326    
3  0  24   186.167     6.681e-06   0.297106    
3  0  25   60.2803     60          0.420142    
3  0  26   62.2947     300         1           
3  0  27   81.1377     9.12348e-06 1           
3  0  28   450.837     240         1           
3  0  29   943.031     300         0.999886    
3  0  30   291.476     360         0.832655    
3  0  31   34.1798     60.0001     1           
3  0  32   650.465     120         0.999999    
3  0  33   133.005     360         1           
3  0  34   30.1034     60          0.953735    
3  0  35   252.249     300         0.99674     
3  0  36   213.143     360         0.21835     
3  0  37   25.1328     240         1           
3  0  38   126.436     120         0.779907    
3  0  39   279.755     180         1           
3  0  40   348.528     60          1           
3  0  41   117.892     120         0.998143    
3  0  42   193.065     180         1           
3  0  43   154.658     240         0.97992     
3  0  44   169.273     120         1           
3  0  45   190.74      180         1           
3  0  46   438.328     240         0.720301    
3  0  47   638.233     300         1           
3  0  48   131.14      360         0.999981    
3  0  49   174.494     240         1           
3  0  50   397.945     300         0.998873    
3  0  51   158.825     180         1           
3  0  52   208.949     240         0.17047     
3  0  53   133.847     120         1           
3  0  54   618.614     180         0.999999    
3  0  55   551.653     240         1           
3  0  56   392.476     120         0.182962    
3  0  57   133.965     180         0.335471    
3  0  58   570.581     240         0.938174    
3  0  59   544.572     300         0.474877    
3  0  60   465.06      360         0.999899    
3  0  61   366.877     240         0.99998     
3  0  62   12.518      120         0.0200089   
3  0  63   489.171     360         1           
3  0  64   87.4974     240         0.0219875   
3  0  65   681.084     300         1           
3  0  66   338.343     2.12442e-06 0.999022    
3  0  67   226.448     60          0.153502    
3  0  68   190.94      300         0.0824767   
3  0  69   166.067     180         0.999547    
3  0  70   565.341     60          0.915782    
3  0  71   536.831     300         1           
3  0  72   59.2965     180         1           
3  0  73   932.716     240         1           
3  0  74   51.9587     120         0.206026    
3  0  75   271.002     360         1           
3  0  76   675.323     60          0.999851    
3  0  77   642.069     300         0.957765    
3  0  78   301.203     180         1           
3  0  79   413.404     240         1           
3  0  80   39.2479     120         0.315698    
3  0  81   542.285     360         1           
3  0  82   295.091     60          0.563221    
3  0  83   27.5268     120         0.999417    
3  0  84   274.703     180         1           
3  0  85   494.841     240         1           
3  0  86   114.926     300         0.303457    
3  0  87   191.951     1.12209e-06 1           
3  0  88   178.922     60          0.549325    
3  0  89   273.098     300         1           
3  0  90   13.5976     6.93406e-06 0.87991     
3  0  91   66.2854     60          0.999722    
3  0  92   60.5688     120         0.948851    
3  0  93   576.397     180         1           
3  0  94   313.625     60          0.192857    
3  0  95   580.838     120         1           
3  0  96   93.0072     180         0.273378    
3  0  97   382.616     60          0.999265    
3  0  98   29.5149     120         1           
3  0  99   217.605     1.8096e-06  0.999763    
3  0  100  669.042     60          1           
3  0  101  304.236     300         0.524402    
3  0  102  101.387     180         1           
3  0  103  176.802     240         1           
3  0  104  85.5476     120         0.993845    
3  0  105  91.1738     180         0.104675    
3  0  106  7.37984     240         1           
3  0  107  207.974     300         0.984504    
3  0  108  75.7955     180         0.915873    
3  0  109  582.233     240         0.999999    
3  0  110  352.424     120         0.999961    
3  0  111  68.1504     180         1           
3  0  112  21.9976     240         0.0784142   
3  0  113  5.99535     120         0.384756    
3  0  114  61.1332     180         0.208306    
3  0  115  140.336     60          1           
3  0  116  658.651     300         0.991746    
3  0  117  331.991     180         0.174626    
3  0  118  14.2997     240         1           
3  0  119  606.492     300         1           
3  0  120  184.055     7.90918e-06 0.845095    
3  0  121  172.939     240         0.984203    
3  0  122  13.736      120         0.310607    
3  0  123  49.3599     180         0.999804    
3  0  124  27.5806     60          0.530433    
3  0  125  266.01      120         0.124799    
3  0  126  42.3773     360         0.595611    
3  0  127  23.12       240         0.149023    
3  0  128  61.8321     300         0.0339064   
3  0  129  41.7583     180         0.999944    
3  0  130  136.535     60          0.449903    
3  0  131  114.141     300         0.082888    
3  0  132  404.196     180         1           
3  0  133  219.44      240         1           
3  0  134  327.957     300         1           
3  0  135  65.2574     180         0.50929     
3  0  136  231.769     60          0.999998    
3  0  137  126.266     300         0.999862    
3  0  138  37.2731     180         0.933801    
3  0  139  185.056     240         0.75672     
3  0  140  33.5934     300         0.486223    
3  0  141  76.8864     180         1           
3  0  142  33.7817     59.9998     0.0466353   
3  0  143  260.52      120         1           
3  0  144  197.004     180         0.916743    
3  0  145  240.119     240         0.241856    
3  0  146  1.00944     300         0.930919    
3  0  147  79.731      3.83445e-07 0.969735    
3  0  148  92.4061     240         0.17556     
3  0  149  70.0932     300         0.987765    
3  0  150  68.7147     360         0.897218    
3  0  151  6.68793     59.9999     0.834935    
3  0  152  245.432     300         0.753815    
3  0  153  22.2884     180         0.0718557   
3  0  154  64.4934     60          0.794503    
3  0  155  295.356     120         1           
3  0  156  136.044     180         0.998542    
3  0  157  59.8691     240         0.122413    
3  0  158  133.808     120         0.201601    
3  0  159  205.586     1.95302e-07 0.995711    
3  0  160  103.422     60          0.245999    
3  0  161  88.5807     120         0.613018    
3  0  162  14.477      9.57079e-06 0.318263    
3  0  163  126.818     240         0.998815    
3  0  164  173.47      120         0.361117    
3  0  165  20.542      1.02622e-05 0.0386452   
3  0  166  180.827     240         0.756906    
3  0  167  119.776     120         0.978156    
3  0  168  42.9675     180         0.549126    
3  0  169  51.0015     240         0.670608    
3  0  170  53.679      300         0.999999    
3  0  171  88.1131     2.92812e-06 0.978693    
3  0  172  112.653     60          0.999056    
3  0  173  14.7485     300         0.291841    
3  0  174  153.782     0           0.990003    
3  0  175  19.432      240         0.0571559   
3  0  176  12.4913     300         0.0447092   
3  0  177  33.9907     180         0.0783659   
3  1  -176 3.64623     207.406     0.558265    
3  1  -175 19.3352     92.566      0.820734    
3  1  -174 8.2637      66.3552     0.649563    
3  1  -173 48.0153     166.022     0.392977    
3  1  -172 149.564     245.994     0.943575    
3  1  -171 33.1765     162.457     0.25861     
3  1  -170 19.8157     274.421     0.861968    
3  1  -169 13.369      219.873     0.181528    
3  1  -168 45.8926     255.327     0.462097    
3  1  -167 41.9904     236.626     0.208859    
3  1  -166 89.9688     48.2647     0.766424    
3  1  -165 16.5793     11.0183     0.882541    
3  1  -164 86.1557     297.85      0.784581    
3  1  -163 32.9968     28.0913     0.582737    
3  1  -162 50.9432     310.833     0.289988    
3  1  -161 19.0571     228.967     0.481818    
3  1  -160 24.3321     247.829     0.847594    
3  1  -159 26.0537     180.763     0.294661    
3  1  -158 39.6091     307.744     0.94446     
3  1  -157 21.0114     41.9697     0.722673    
3  1  -156 9.21593     311.017     0.37965     
3  1  -155 107.303     90.2748     0.72797     
3  1  -154 1.45124     320.536     0.893422    
3  1  -153 69.3758     280.274     0.964054    
3  1  -152 14.0725     125.675     0.57156     
3  1  -151 51.3172     164.474     0.626549    
3  1  -150 156.548     354.028     0.477008    
3  1  -149 67.3327     131.297     0.836791    
3  1  -148 48.2323     141.038     0.875589    
3  1  -147 2.80332     175.112     0.895928    
3  1  -146 57.5488     37.2561     0.903421    
3  1  -145 63.6774     22.0795     0.791795    
3  1  -144 25.0231     6.7195      0.110616    
3  1  -143 168.226     91.3376     0.953203    
3  1  -142 170.936     180.179     0.77547     
3  1  -141 220.727     213.536     0.925128    
3  1  -140 103.649     217.182     0.806721    
3  1  -139 306.864     302.159     0.971719    
3  1  -138 210.084     95.8806     0.872714    
3  1  -137 94.6934     303.834     0.919153    
3  1  -136 312.231     199.385     0.937918    
3  1  -135 64.6064     295.114     0.206064    
3  1  -134 86.2615     25.6151     0.961892    
3  1  -133 147.378     265.878     0.971748    
3  1  -132 103.111     31.8744     0.968701    
3  1  -131 170.739     151.117     0.95504     
3  1  -130 243.396     22.0735     0.970961    
3  1  -129 174.002     313.264     0.972474    
3  1  -128 246.544     257.435     0.97719     
3  1  -127 10.2814     157.979     0.505047    
3  1  -126 14.1012     134.081     0.802158    
3  1  -125 129.084     163.577     0.931706    
3  1  -124 400.988     137.302     0.968436    
3  1  -123 372.455     268.625     0.949105    
3  1  -122 98.9036     142.885     0.288761    
3  1  -121 155.953     57.1809     0.485727    
3  1  -120 155.142     127.359     0.399095    
3  1  -119 242.884     231.254     0.203838    
3  1  -118 252.899     129.594     0.900195    
3  1  -117 246.114     129.004     0.911029    
3  1  -116 85.7088     56.9203     0.97323     
3  1  -115 91.6652     180.788     0.986939    
3  1  -114 240.425     145.869     0.927792    
3  1  -113 252.622     256.187     0.980004    
3  1  -112 38.1015     253.03      0.279054    
3  1  -111 403.83      310.969     0.909636    
3  1  -110 98.0568     83.1509     0.717523    
3  1  -109 286.819     318.768     0.978203    
3  1  -108 146.034     222.803     0.210853    
3  1  -107 1.37329     194.795     0.918548    
3  1  -106 88.7384     166.462     0.939796    
3  1  -105 166.79      262.31      0.858586    
3  1  -104 2.39682     341.518     0.965799    
3  1  -103 113.534     220.941     0.377205    
3  1  -102 193.775     232.2       0.78848     
3  1  -101 121.622     37.8491     0.961553    
3  1  -100 56.555      170.181     0.946328    
3  1  -99  92.9613     207.155     0.947768    
3  1  -98  181.736     147.817     0.973056    
3  1  -97  155.209     266.463     0.99096     
3  1  -96  132.262     6.83104     0.847207    
3  1  -95  307.649     305.244     0.907358    
3  1  -94  26.9907     335.104     0.721005    
3  1  -93  243.891     280.389     0.567329    
3  1  -92  16.7787     340.459     0.51762     
3  1  -91  223.498     25.1871     0.97671     
3  1  -90  620.289     172.03      0.96413     
3  1  -89  227.057     154.628     0.986946    
3  1  -88  157.011     100.514     0.256097    
3  1  -87  15.5955     217.285     0.870154    
3  1  -86  347.13      63.5916     0.988744    
3  1  -85  270.33      191.043     0.980332    
3  1  -84  97.3767     137.236     0.9722      
3  1  -83  119.826     106.686     0.993964    
3  1  -82  2.01141     338.481     0.330954    
3  1  -81  19.4154     263.955     0.968299    
3  1  -80  381.628     0.934181    0.990217    
3  1  -79  715.957     331.43      0.972783    
3  1  -78  309.917     322         0.967352    
3  1  -77  98.2385     262.638     0.975179    
3  1  -76  26.0928     182.812     0.974471    
3  1  -75  28.5503     119.456     0.882953    
3  1  -74  91.1971     288.785     0.982566    
3  1  -73  115.916     335.482     0.916183    
3  1  -72  117.819     242.796     0.933837    
3  1  -71  141.503     197.287     0.974975    
3  1  -70  224.155     357.173     0.986925    
3  1  -69  569.887     318.319     0.948697    
3  1  -68  331.231     326.56      0.798461    
3  1  -67  115.322     230.33      0.926501    
3  1  -66  23.9378     200.56      0.983529    
3  1  -65  324.288     336.395     0.896133    
3  1  -64  192.525     103.081     0.961347    
3  1  -63  242.42      25.3303     0.178396    
3  1  -62  343.868     260.788     0.923418    
3  1  -61  228.472     44.2116     0.924956    
3  1  -60  352.846     169.143     0.980941    
3  1  -59  623.875     308.11      0.86765     
3  1  -58  634.143     95.6125     0.953299    
3  1  -57  204.663     146.096     0.174937    
3  1  -56  9.71088     50.8821     0.96121     
3  1  -55  242.949     92.0592     0.611427    
3  1  -54  197.166     298.178     0.958777    
3  1  -53  105.282     98.008      0.987638    
3  1  -52  170.026     76.1037     0.983603    
3  1  -51  49.996      59.4421     0.952563    
3  1  -50  35.2158     23.7769     0.985469    
3  1  -49  16.717      335.938     0.668779    
3  1  -48  23.3822     235.756     0.971982    
3  1  -47  400.197     255.382     0.991618    
3  1  -46  250.219     42.954      0.985837    
3  1  -45  138.19      178.642     0.460765    
3  1  -44  81.8967     258.172     0.972967    
3  1  -43  2.54807     139.833     0.978286    
3  1  -42  364.763     77.101      0.994309    
3  1  -41  159.268     30.6648     0.991696    
3  1  -40  263.661     161.479     0.977149    
3  1  -39  441.42      309.145     0.988222    
3  1  -38  540.934     259.07      0.897165    
3  1  -37  491.53      274.501     0.780862    
3  1  -36  406.994     216.032     0.984899    
3  1  -35  474.128     344.112     0.982799    
3  1  -34  11.3207     184.823     0.930247    
3  1  -33  140.375     100.515     0.972925    
3  1  -32  134.133     212.711     0.971038    
3  1  -31  129.479     343.239     0.951971    
3  1  -30  102.367     331.527     0.95801     
3  1  -29  103.334     93.638      0.517131    
3  1  -28  459.904     306.195     0.947681    
3  1  -27  683.55      95.241      0.985439    
3  1  -26  545.886     43.0545     0.989708    
3  1  -25  240.166     199.041     0.989291    
3  1  -24  187.874     223.741     0.89409     
3  1  -23  364.052     116.211     0.975685    
3  1  -22  104.48      138.181     0.0750431   
3  1  -21  658.119     34.9351     0.975153    
3  1  -20  218.461     358.164     0.952954    
3  1  -19  511.647     165.864     0.972029    
3  1  -18  119.647     352.454     0.737242    
3  1  -17  1164.87     274.188     0.989641    
3  1  -16  220.934     39.1703     0.985524    
3  1  -15  37.4807     310.513     0.71437     
3  1  -14  139.433     129.526     0.941541    
3  1  -13  310.345     110.204     0.959634    
3  1  -12  234.455     343.79      0.219041    
3  1  -11  279.412     216.628     0.899717    
3  1  -10  45.9665     12.7919     0.987716    
3  1  -9   436.839     302.054     0.929234    
3  1  -8   529.655     105.713     0.896697    
3  1  -7   481.384     91.3903     0.848374    
3  1  -6   283.157     49.1243     0.460895    
3  1  -5   760.351     181.135     0.98361     
3  1  -4   646.322     12.9688     0.958279    
3  1  -3   176.86      256.32      0.925083    
3  1  -2   96.2418     78.3173     0.989412    
3  1  -1   278.441     16.3867     0.953808    
3  1  0    117.508     225.086     0.98164     
3  1  1    172.272     140.95      0.980853    
3  1  2    412.504     289.018     0.980065    
3  1  3    766.313     72.6228     0.960898    
3  1  4    229.903     323.061     0.891926    
3  1  5    386.636     299.844     0.750273    
3  1  6    94.986      314.194     0.972873    
3  1  7    939.996     247.568     0.867778    
3  1  8    656.813     284.122     0.854403    
3  1  9    49.9087     124.131     0.0972754   
3  1  10   609.338     170.691     0.972468    
3  1  11   220.86      248.773     0.138178    
3  1  12   293.736     285.294     0.245713    
3  1  13   665.879     48.8349     0.559354    
3  1  14   309.731     244.333     0.548527    
3  1  15   290.861     169.215     0.987846    
3  1  16   179.44      284.591     0.907713    
3  1  17   404.438     27.2549     0.91128     
3  1  18   270.178     265.669     0.984465    
3  1  19   308.928     86.8786     0.88888     
3  1  20   185.768     198.841     0.782766    
3  1  21   203.654     293.904     0.390395    
3  1  22   116.881     106.691     0.978171    
3  1  23   85.1994     249.452     0.987534    
3  1  24   147.372     357.719     0.97238     
3  1  25   540.737     170.465     0.985975    
3  1  26   321.834     31.5986     0.868925    
3  1  27   325.367     285.836     0.989675    
3  1  28   437.668     237.808     0.956311    
3  1  29   493.1       24.8543     0.881706    
3  1  30   169.569     354.941     0.990615    
3  1  31   62.6245     325.547     0.990907    
3  1  32   117.278     251.954     0.952628    
3  1  33   159.891     150.831     0.0861804   
3  1  34   830.538     29.3921     0.988647    
3  1  35   185.39      188.173     0.987674    
3  1  36   54.821      300.596     0.951142    
3  1  37   249.547     119.022     0.874718    
3  1  38   191.932     153.536     0.319569    
3  1  39   72.4924     13.7981     0.966524    
3  1  40   210.62      277.217     0.760841    
3  1  41   416.52      211.854     0.851777    
3  1  42   340.278     324.817     0.920866    
3  1  43   320.853     343.363     0.939928    
3  1  44   374.041     39.2306     0.989859    
3  1  45   317.368     353.902     0.944399    
3  1  46   134.05      314.61      0.420795    
3  1  47   191.267     107.514     0.948913    
3  1  48   380.027     240.878     0.992812    
3  1  49   3.01734     168.218     0.826367    
3  1  50   275.066     319.18      0.961535    
3  1  51   297.417     125.643     0.616021    
3  1  52   3.98422     173.613     0.0197028   
3  1  53   233.344     284.867     0.604954    
3  1  54   262.811     215.544     0.984648    
3  1  55   52.6279     212.694     0.867372    
3  1  56   143.376     172.872     0.440066    
3  1  57   141.16      130.738     0.31282     
3  1  58   130.425     30.1295     0.124894    
3  1  59   258.53      44.6507     0.934672    
3  1  60   61.1608     336.821     0.905216    
3  1  61   335.243     180.436     0.271269    
3  1  62   55.9024     325.925     0.427376    
3  1  63   608.102     246.212     0.895808    
3  1  64   65.8532     159.462     0.772249    
3  1  65   28.9102     337.113     0.881241    
3  1  66   304.388     330.767     0.946744    
3  1  67   93.4867     105.066     0.948482    
3  1  68   108.058     87.1833     0.989278    
3  1  69   150.043     64.3642     0.945193    
3  1  70   139.655     68.2841     0.916239    
3  1  71   200.76      54.0676     0.833947    
3  1  72   138.503     115.598     0.985546    
3  1  73   252.97      266.233     0.993195    
3  1  74   209.372     44.5885     0.990156    
3  1  75   9.20325     236.995     0.972811    
3  1  76   299.253     319.866     0.984393    
3  1  77   224.283     289.821     0.899041    
3  1  78   137.977     245.236     0.986323    
3  1  79   73.7077     216.046     0.992399    
3  1  80   185.681     99.62       0.967786    
3  1  81   108.401     294.763     0.24318     
3  1  82   178.873     325.724     0.931879    
3  1  83   297.274     59.7796     0.970067    
3  1  84   152.827     20.0454     0.986129    
3  1  85   26.7649     57.7754     0.933256    
3  1  86   114.84      69.9665     0.980628    
3  1  87   185.467     274.788     0.979798    
3  1  88   88.0534     67.3769     0.987547    
3  1  89   202.266     332.022     0.955217    
3  1  90   142.988     74.1622     0.271199    
3  1  91   45.8737     353.989     0.955503    
3  1  92   849.511     1.80746     0.950555    
3  1  93   306.128     143.982     0.637302    
3  1  94   638.998     182.2       0.440842    
3  1  95   160.169     355.983     0.965233    
3  1  96   205.747     336.763     0.77979     
3  1  97   46.1485     295.656     0.983482    
3  1  98   104.419     270.837     0.492634    
3  1  99   85.2894     184.657     0.985053    
3  1  100  204.574     260.949     0.956479    
3  1  101  262.365     174.358     0.916844    
3  1  102  39.3345     273.852     0.960327    
3  1  103  134.876     58.9772     0.675135    
3  1  104  374.456     168.777     0.969031    
3  1  105  155.661     197.24      0.993183    
3  1  106  120.898     275.692     0.361451    
3  1  107  114.326     197.004     0.97293     
3  1  108  354.501     238.639     0.824356    
3  1  109  308.072     193.745     0.973876    
3  1  110  16.3912     328.45      0.822056    
3  1  111  94.7264     286.322     0.924822    
3  1  112  223.317     279.716     0.340321    
3  1  113  65.2548     148.428     0.825946    
3  1  114  234.099     357.241     0.980706    
3  1  115  6.61198     64.5003     0.978425    
3  1  116  145.581     264.267     0.970115    
3  1  117  357.993     115.326     0.979383    
3  1  118  283.653     155.01      0.275252    
3  1  119  231.316     79.8592     0.98277     
3  1  120  128.551     349.654     0.861892    
3  1  121  154.128     284.3       0.788554    
3  1  122  383.234     336.877     0.611634    
3  1  123  125.278     271.696     0.873519    
3  1  124  143.767     223.632     0.15959     
3  1  125  264.461     194.603     0.850953    
3  1  126  191.372     155.03      0.97362     
3  1  127  25.4145     175.596     0.911184    
3  1  128  382.111     99.5879     0.970264    
3  1  129  142.759     227.624     0.95415     
3  1  130  105.679     228.669     0.914566    
3  1  131  203.101     39.0495     0.970238    
3  1  132  305.382     111.17      0.983825    
3  1  133  345.919     269.676     0.98484     
3  1  134  9.48655     33.5482     0.0136372   
3  1  135  13.4186     124.696     0.913722    
3  1  136  156.282     301.316     0.374511    
3  1  137  92.4694     303.544     0.865148    
3  1  138  86.7503     268.284     0.844217    
3  1  139  6.42664     339.608     0.908477    
3  1  140  218.278     143.017     0.949752    
3  1  141  8.15639     76.1896     0.941369    
3  1  142  60.8175     268.154     0.693622    
3  1  143  139.948     103.977     0.907249    
3  1  144  22.5709     164.909     0.868533    
3  1  145  12.1711     142.661     0.299355    
3  1  146  112.102     318.757     0.947246    
3  1  147  46.8869     292.927     0.965397    
3  1  148  34.9869     243.712     0.197064    
3  1  149  152.179     216.288     0.935181    
3  1  150  48.577      58.7556     0.816996    
3  1  151  59.8288     162.435     0.837611    
3  1  152  77.9655     275.373     0.666475    
3  1  153  27.2368     151.33      0.117337    
3  1  154  25.3203     354.318     0.185609    
3  1  155  53.7677     182.936     0.960013    
3  1  156  78.8348     78.8083     0.189538    
3  1  157  18.721      60.065      0.886689    
3  1  158  108.229     211.627     0.396476    
3  1  159  17.3635     333.894     0.18481     
3  1  160  116.792     355.964     0.87134     
3  1  161  180.769     64.0167     0.568773    
3  1  162  65.8674     126.501     0.946751    
3  1  163  85.6354     85.003      0.939771    
3  1  164  133.735     202.609     0.910869    
3  1  165  74.1142     319.601     0.406563    
3  1  166  6.0287      323.878     0.620653    
3  1  167  102.923     40.0047     0.683559    
3  1  168  31.9731     127.165     0.890256    
3  1  169  11.5409     298.107     0.399273    
3  1  170  92.8386     157.707     0.981145    
3  1  171  143.984     340.556     0.635407    
3  1  172  6.38768     88.229      0.892712    
3  1  173  30.4009     85.1744     0.197946    
3  1  174  8.74601     205.357     0.889477    
3  1  175  71.2886     186.964     0.946499    
3  1  176  61.8587     340.203     0.716225    
3  2  -175 102.059     208.595     0.878871    
3  2  -174 61.1137     157.387     0.567355    
3  2  -173 29.6013     159.3       0.93574     
3  2  -172 92.3088     17.2859     0.407509    
3  2  -171 26.4428     306.417     0.115006    
3  2  -170 26.9518     347.589     0.529524    
3  2  -169 30.7835     138.533     0.809641    
3  2  -168 19.1082     61.4415     0.865073    
3  2  -167 70.2846     240.435     0.938183    
3  2  -166 70.0264     206.24      0.44779     
3  2  -165 78.1112     324.828     0.873101    
3  2  -164 100.753     326.468     0.829237    
3  2  -163 88.1682     96.1357     0.911334    
3  2  -162 105.526     321.478     0.820531    
3  2  -161 81.8712     5.72076     0.918038    
3  2  -160 14.9348     188.868     0.791271    
3  2  -159 31.0309     165.284     0.131988    
3  2  -158 20.2394     7.624       0.828193    
3  2  -157 19.7047     19.3322     0.838785    
3  2  -156 14.2274     169.231     0.056407    
3  2  -155 62.6972     346.636     0.341658    
3  2  -154 35.4819     211.334     0.166178    
3  2  -153 8.29301     355.386     0.414134    
3  2  -152 35.5498     224.729     0.188915    
3  2  -151 170.084     150.596     0.937522    
3  2  -150 12.8262     204.764     0.531055    
3  2  -149 38.7323     48.5774     0.891564    
3  2  -148 35.9623     75.6317     0.831096    
3  2  -147 9.56693     331.404     0.430174    
3  2  -146 112.949     349.518     0.940326    
3  2  -145 35.9929     257.41      0.870849    
3  2  -144 43.1011     106.664     0.922898    
3  2  -143 26.2079     56.0953     0.306168    
3  2  -142 126.694     22.5794     0.841208    
3  2  -141 53.0624     267.317     0.831975    
3  2  -140 97.5314     149.753     0.918928    
3  2  -139 57.696      187.904     0.818779    
3  2  -138 165.766     250.731     0.651484    
3  2  -137 209.76      276.754     0.977552    
3  2  -136 138.057     164.185     0.952849    
3  2  -135 259.744     170.51      0.971108    
3  2  -134 38.2456     244.964     0.975842    
3  2  -133 45.9111     56.2506     0.186837    
3  2  -132 108.686     340.875     0.699142    
3  2  -131 45.4738     60.76       0.912297    
3  2  -130 176.891     63.2378     0.918073    
3  2  -129 148.85      123.113     0.946001    
3  2  -128 3.69374     190.473     0.930932    
3  2  -127 116.312     224.722     0.70957     
3  2  -126 9.46598     203.725     0.903413    
3  2  -125 50.1019     309.535     0.941424    
3  2  -124 51.8638     353.062     0.980225    
3  2  -123 66.5267     247.557     0.172397    
3  2  -122 115.04      58.3687     0.977519    
3  2  -121 152.802     257.698     0.927329    
3  2  -120 205.47      341.948     0.957397    
3  2  -119 301.43      216.986     0.897377    
3  2  -118 154.136     104.376     0.978413    
3  2  -117 70.2944     273.334     0.806926    
3  2  -116 343.939     27.6443     0.968623    
3  2  -115 39.8375     328.889     0.960552    
3  2  -114 114.303     29.6479     0.260948    
3  2  -113 30.068      315.129     0.6182      
3  2  -112 137.045     225.484     0.971196    
3  2  -111 281.985     197.877     0.511252    
3  2  -110 304.438     112.236     0.95753     
3  2  -109 169.106     332.358     0.859747    
3  2  -108 246.283     54.2684     0.663365    
3  2  -107 175.714     98.0715     0.986279    
3  2  -106 81.8726     136.82      0.961714    
3  2  -105 14.1333     38.3696     0.962262    
3  2  -104 180.476     287.58      0.202407    
3  2  -103 17.0684     254.235     0.976594    
3  2  -102 101.044     137.406     0.977155    
3  2  -101 118.173     192.746     0.49732     
3  2  -100 187.876     233.242     0.982006    
3  2  -99  291.11      284.701     0.971887    
3  2  -98  269.312     332.887     0.980452    
3  2  -97  37.7486     174.922     0.846637    
3  2  -96  370.076     91.8334     0.905848    
3  2  -95  12.7005     127.146     0.975157    
3  2  -94  31.7026     236.735     0.823501    
3  2  -93  426.664     206.718     0.863364    
3  2  -92  188.921     240.872     0.877405    
3  2  -91  131.512     309         0.99182     
3  2  -90  402.796     179.655     0.724285    
3  2  -89  470.96      61.7        0.989207    
3  2  -88  2.99274     67.6557     0.748409    
3  2  -87  186.987     122.502     0.938014    
3  2  -86  390.39      189.617     0.988597    
3  2  -85  302.604     50.7526     0.992908    
3  2  -84  277.954     119.663     0.777057    
3  2  -83  261.553     356.845     0.964954    
3  2  -82  43.9289     211.152     0.970693    
3  2  -81  149.003     59.7221     0.959397    
3  2  -80  163.372     317.333     0.964568    
3  2  -79  71.9089     39.6179     0.943117    
3  2  -78  59.0641     18.7077     0.986194    
3  2  -77  269.654     263.05      0.973683    
3  2  -76  360.906     139.202     0.936959    
3  2  -75  372.743     53.7069     0.789208    
3  2  -74  125.574     244.799     0.923197    
3  2  -73  192.734     121.662     0.926664    
3  2  -72  60.3322     277.646     0.21306     
3  2  -71  270.777     206.83      0.989314    
3  2  -70  736.098     49.9641     0.977222    
3  2  -69  336.636     297.346     0.932552    
3  2  -68  168.393     264.797     0.669977    
3  2  -67  111.867     223.249     0.977446    
3  2  -66  167.229     265.116     0.963547    
3  2  -65  31.9707     120.006     0.9899      
3  2  -64  359.344     216.698     0.233177    
3  2  -63  209.496     55.7349     0.895368    
3  2  -62  80.2202     155.062     0.796463    
3  2  -61  88.6417     140.715     0.971049    
3  2  -60  243.117     175.21      0.918757    
3  2  -59  80.7291     170.432     0.852258    
3  2  -58  590.388     244.536     0.967169    
3  2  -57  169.759     334.571     0.962988    
3  2  -56  285.665     352.561     0.979005    
3  2  -55  334.3       234.992     0.619387    
3  2  -54  103.012     95.3598     0.896045    
3  2  -53  343.097     83.6004     0.504475    
3  2  -52  7.10702     241.458     0.153299    
3  2  -51  187.923     244.122     0.98081     
3  2  -50  42.4378     288.394     0.858502    
3  2  -49  61.8323     23.738      0.0748478   
3  2  -48  180.949     111.005     0.574017    
3  2  -47  10.4923     268.226     0.886129    
3  2  -46  28.2424     148.352     0.973786    
3  2  -45  348.368     324.751     0.932631    
3  2  -44  152.205     285.748     0.718281    
3  2  -43  799.696     306.111     0.905019    
3  2  -42  380.254     330.535     0.995089    
3  2  -41  32.6203     177.63      0.976782    
3  2  -40  699.752     48.2646     0.927907    
3  2  -39  484.158     307.313     0.68307     
3  2  -38  157.578     109.507     0.936169    
3  2  -37  27.5236     205.523     0.978092    
3  2  -36  245.5       76.036      0.985249    
3  2  -35  6.97522     266.592     0.965958    
3  2  -34  420.614     135.469     0.920667    
3  2  -33  372.155     34.375      0.986281    
3  2  -32  201.735     83.0727     0.991489    
3  2  -31  301.331     170.825     0.938053    
3  2  -30  124.8       2.74738     0.934267    
3  2  -29  132.322     213.053     0.841927    
3  2  -28  21.75       216.876     0.903409    
3  2  -27  21.5966     315.918     0.979805    
3  2  -26  209.956     5.001       0.986965    
3  2  -25  400.557     206.096     0.778511    
3  2  -24  430.705     127.429     0.954985    
3  2  -23  411.859     143.607     0.985915    
3  2  -22  28.2918     26.07       0.991747    
3  2  -21  217.762     243.867     0.994397    
3  2  -20  46.1309     294.263     0.989653    
3  2  -19  279.662     160.771     0.975982    
3  2  -18  226.092     36.2        0.993925    
3  2  -17  514.951     84.3007     0.980801    
3  2  -16  38.5341     324.702     0.10693     
3  2  -15  433.147     155.745     0.883683    
3  2  -14  285.593     232.397     0.989387    
3  2  -13  6.45771     256.867     0.908947    
3  2  -12  48.9085     328.242     0.990399    
3  2  -11  213.378     162.314     0.711297    
3  2  -10  38.2024     316.563     0.794713    
3  2  -9   371.696     266.777     0.895733    
3  2  -8   218.872     153.361     0.99078     
3  2  -7   924.532     207.717     0.987477    
3  2  -6   100.193     170.892     0.655705    
3  2  -5   859.65      294.358     0.988016    
3  2  -4   226.271     327.819     0.938825    
3  2  -3   192.803     208.492     0.976662    
3  2  -2   217.228     307.19      0.48639     
3  2  -1   192.39      309.632     0.988064    
3  2  0    596.244     128.219     0.659274    
3  2  1    129.766     242.795     0.98656     
3  2  2    191.974     150.732     0.323927    
3  2  3    321.425     38.7407     0.862794    
3  2  4    333.451     21.9168     0.991786    
3  2  5    610.353     64.518      0.985556    
3  2  6    183.226     296.159     0.993245    
3  2  7    184.474     231.507     0.440602    
3  2  8    483.1       218.285     0.969594    
3  2  9    208.054     83.4921     0.291428    
3  2  10   336.916     126.133     0.988409    
3  2  11   89.8531     34.7257     0.353471    
3  2  12   44.1953     116.447     0.851651    
3  2  13   80.154      231.332     0.67195     
3  2  14   468.702     125.219     0.980338    
3  2  15   284.443     22.7166     0.953016    
3  2  16   129.315     45.9915     0.974861    
3  2  17   226.926     262.637     0.967158    
3  2  18   328.96      124.623     0.95935     
3  2  19   83.5291     18.5495     0.98895     
3  2  20   454.253     44.1329     0.643861    
3  2  21   6.54351     277.329     0.825011    
3  2  22   379.902     326.499     0.981126    
3  2  23   688.073     26.8694     0.513991    
3  2  24   673.921     80.9044     0.645443    
3  2  25   28.5958     13.9427     0.351462    
3  2  26   77.1156     151.379     0.98646     
3  2  27   316.914     28.2293     0.975093    
3  2  28   291.397     91.3113     0.966884    
3  2  29   82.3613     134.9       0.991883    
3  2  30   37.2191     190.402     0.990306    
3  2  31   412.497     37.309      0.973534    
3  2  32   96.1062     84.7362     0.937592    
3  2  33   379.755     322.397     0.977255    
3  2  34   65.5577     358.108     0.990889    
3  2  35   86.2184     290.689     0.862904    
3  2  36   177.115     261.237     0.83904     
3  2  37   58.2445     338.54      0.978628    
3  2  38   19.784      217.693     0.992289    
3  2  39   306.739     253.938     0.955936    
3  2  40   40.2597     145.014     0.306461    
3  2  41   14.0571     17.2028     0.0345341   
3  2  42   36.2598     352.796     0.916455    
3  2  43   800.797     73.4002     0.970632    
3  2  44   164.197     193.55      0.555294    
3  2  45   199.751     196.658     0.992276    
3  2  46   418.204     26.938      0.685542    
3  2  47   264.619     90.3804     0.993135    
3  2  48   38.9643     140.858     0.972168    
3  2  49   306.106     359.363     0.984718    
3  2  50   277.635     224.444     0.915398    
3  2  51   275.053     100.061     0.97381     
3  2  52   61.2206     174.271     0.285133    
3  2  53   101.146     344.122     0.813967    
3  2  54   96.1968     247.698     0.991358    
3  2  55   69.7003     303.272     0.985914    
3  2  56   132.334     308.739     0.60601     
3  2  57   164.371     16.7603     0.372279    
3  2  58   329.189     69.4035     0.924757    
3  2  59   153.196     332.386     0.138423    
3  2  60   272.068     336.94      0.983554    
3  2  61   40.8018     189.863     0.377399    
3  2  62   168.168     234.033     0.612944    
3  2  63   283.018     359.259     0.733226    
3  2  64   414.909     22.607      0.934417    
3  2  65   211.549     103.485     0.901088    
3  2  66   433.332     124.275     0.978115    
3  2  67   93.5574     63.963      0.772445    
3  2  68   282.209     211.744     0.989503    
3  2  69   88.2425     27.2187     0.0938912   
3  2  70   434.565     161.927     0.962996    
3  2  71   210.027     0.685037    0.925696    
3  2  72   224.739     190.579     0.821752    
3  2  73   87.2271     169.652     0.0989002   
3  2  74   87.5818     3.11824     0.944335    
3  2  75   8.9707      231.486     0.970918    
3  2  76   19.1239     352.923     0.905609    
3  2  77   153.596     119.737     0.986168    
3  2  78   275.66      244.161     0.554544    
3  2  79   92.8806     343.85      0.948011    
3  2  80   132.017     63.7087     0.942608    
3  2  81   284.927     291.727     0.94189     
3  2  82   173.621     172.025     0.13844     
3  2  83   150.431     12.0354     0.983258    
3  2  84   217.041     75.4627     0.992663    
3  2  85   269.715     137.234     0.964719    
3  2  86   214.897     113.153     0.202545    
3  2  87   702.333     41.5904     0.993952    
3  2  88   233.375     280.83      0.506548    
3  2  89   191.269     139.439     0.983782    
3  2  90   11.2845     263.442     0.526418    
3  2  91   107.54      237.943     0.766784    
3  2  92   281.403     74.6996     0.978147    
3  2  93   252.82      302.852     0.990197    
3  2  94   85.0908     288.133     0.791542    
3  2  95   218.34      133.778     0.21472     
3  2  96   362.372     96.6078     0.976635    
3  2  97   133.972     150.429     0.989009    
3  2  98   412.906     46.5355     0.990473    
3  2  99   36.4196     236.463     0.934887    
3  2  100  147.042     54.0347     0.936283    
3  2  101  23.0945     330.28      0.990282    
3  2  102  292.859     204.459     0.276468    
3  2  103  316.792     60.7782     0.909231    
3  2  104  102.583     143.198     0.986923    
3  2  105  292.891     181.527     0.932441    
3  2  106  39.2886     322.796     0.594373    
3  2  107  185.037     260.358     0.981155    
3  2  108  118.581     359.161     0.919284    
3  2  109  213.402     207.014     0.922227    
3  2  110  298.574     8.50196     0.609276    
3  2  111  108.656     45.8038     0.889946    
3  2  112  40.8447     316.543     0.963775    
3  2  113  20.0293     64.5917     0.912923    
3  2  114  439.58      83.4827     0.952314    
3  2  115  10.1207     213.048     0.209003    
3  2  116  169.709     310.808     0.518431    
3  2  117  202.442     55.486      0.808189    
3  2  118  145.773     280.571     0.967786    
3  2  119  85.3461     295.025     0.830325    
3  2  120  122.314     15.3228     0.975428    
3  2  121  58.7479     16.6441     0.344843    
3  2  122  144.136     292.867     0.961642    
3  2  123  138.962     16.5002     0.805356    
3  2  124  38.1808     316.433     0.20306     
3  2  125  54.1555     270.705     0.320925    
3  2  126  180.84      313.106     0.368389    
3  2  127  196.673     354.738     0.2882      
3  2  128  175.064     212.8       0.971556    
3  2  129  33.3768     66.7525     0.945824    
3  2  130  64.5313     276.25      0.604888    
3  2  131  66.4063     118.761     0.932938    
3  2  132  98.5592     31.7648     0.958679    
3  2  133  51.7384     289.686     0.984821    
3  2  134  32.005      126.829     0.978406    
3  2  135  15.8606     199.975     0.971333    
3  2  136  160.884     60.1571     0.492318    
3  2  137  268.333     282.55      0.302609    
3  2  138  16.0568     317.443     0.856802    
3  2  139  75.0326     356.634     0.97913     
3  2  140  258.509     64.3729     0.94918     
3  2  141  199.251     283.53      0.943056    
3  2  142  13.9438     22.3402     0.324023    
3  2  143  104.326     244.422     0.667596    
3  2  144  43.5037     239.751     0.914588    
3  2  145  91.622      174.513     0.6223      
3  2  146  115.518     11.275      0.93839     
3  2  147  45.4179     352.777     0.709858    
3  2  148  27.8033     193.781     0.0823053   
3  2  149  21.5806     281.281     0.631873    
3  2  150  63.2729     168.458     0.982255    
3  2  151  4.78773     146.876     0.751133    
3  2  152  60.2092     296.213     0.935113    
3  2  153  122.538     129.764     0.893647    
3  2  154  88.0667     135.563     0.916157    
3  2  155  50.415      220.306     0.829468    
3  2  156  1.76723     282.617     0.905982    
3  2  157  50.9658     130.004     0.887368    
3  2  158  101.897     194.768     0.467938    
3  2  159  45.004      93.5538     0.901536    
3  2  160  27.3176     109.511     0.966404    
3  2  161  49.7497     2.52535     0.924164    
3  2  162  82.8991     63.1865     0.345138    
3  2  163  67.3965     130.236     0.814506    
3  2  164  7.88308     23.2168     0.21533     
3  2  165  60.0257     354.276     0.957006    
3  2  166  18.7182     342.186     0.389012    
3  2  167  18.7028     116.976     0.90088     
3  2  168  31.119      323.325     0.153755    
3  2  169  40.2653     32.9624     0.533666    
3  2  170  7.1298      281.868     0.866016    
3  2  171  98.3781     137.615     0.689408    
3  2  172  19.0097     307.098     0.718326    
3  2  173  42.5036     81.4902     0.264634    
3  2  174  6.77464     58.6033     0.451723    
3  2  175  20.1        282.132     0.845538    
3  3  0    234.658     263.223     0.975096    
3  3  1    229.974     234.363     0.989087    
3  3  2    326.984     233.376     0.936749    
3  3  3    430.531     120.533     0.989288    
3  3  4    200.821     70.1621     0.865407    
3  3  5    155.108     90.0802     0.991032    
3  3  6    17.2483     72.3625     0.945087    
3  3  7    67.9321     335.041     0.265094    
3  3  8    556.254     289.102     0.989046    
3  3  9    331.247     33.4181     0.986764    
3  3  10   136.048     166.699     0.993287    
3  3  11   24.2607     330.141     0.982019    
3  3  12   125         213.018     0.956735    
3  3  13   12.4599     329.002     0.952949    
3  3  14   150.221     242.95      0.935306    
3  3  15   312.19      299.118     0.937951    
3  3  16   347.757     126.181     0.252369    
3  3  17   429.741     192.148     0.96929     
3  3  18   644.102     32.7709     0.982294    
3  3  19   906.912     130.569     0.981719    
3  3  20   47.1912     162.593     0.988586    
3  3  21   292.144     308.682     0.982905    
3  3  22   442.658     95.5984     0.914239    
3  3  23   32.5683     93.7762     0.981905    
3  3  24   262.168     252.337     0.14087     
3  3  25   396.055     202.662     0.909175    
3  3  26   298.331     253.69      0.96668     
3  3  27   189.881     7.98157     0.811287    
3  3  28   110.503     148.363     0.950689    
3  3  29   148.187     5.69001     0.905081    
3  3  30   58.9922     43.6995     0.727174    
3  3  31   404.335     277.019     0.979477    
3  3  32   135.022     47.9336     0.989223    
3  3  33   35.5897     62.5624     0.971984    
3  3  34   284.725     76.7677     0.979892    
3  3  35   418.915     209.545     0.972784    
3  3  36   255.603     170.611     0.982846    
3  3  37   67.5553     55.0381     0.964713    
3  3  38   129.46      161.197     0.971533    
3  3  39   361.43      315.633     0.990876    
3  3  40   428.748     337.636     0.989984    
3  3  41   343.491     55.8077     0.42353     
3  3  42   108.504     78.9938     0.776025    
3  3  43   211.403     8.93529     0.817734    
3  3  44   420.178     308.235     0.978865    
3  3  45   24.1452     226.418     0.952853    
3  3  46   411.925     214.35      0.78571     
3  3  47   76.2228     203.718     0.879786    
3  3  48   100.844     346.056     0.349702    
3  3  49   204.714     239.022     0.907876    
3  3  50   17.8045     301.888     0.920925    
3  3  51   54.6468     313.499     0.911447    
3  3  52   257.863     189.066     0.945615    
3  3  53   55.4449     336.386     0.858626    
3  3  54   668.878     315.126     0.917111    
3  3  55   4.413       201.018     0.930039    
3  3  56   122.339     41.6338     0.951676    
3  3  57   511.697     67.5171     0.969703    
3  3  58   123.469     314.443     0.885819    
3  3  59   353.998     353.318     0.880771    
3  3  60   18.7526     280.18      0.984693    
3  3  61   123.746     21.0319     0.807029    
3  3  62   302.545     62.9575     0.931535    
3  3  63   256.667     234.505     0.924197    
3  3  64   183.495     205.025     0.981221    
3  3  65   152.049     303.336     0.938679    
3  3  66   65.4903     214.049     0.963619    
3  3  67   90.7378     130.409     0.981467    
3  3  68   394.693     126.292     0.974364    
3  3  69   250.786     339.602     0.992001    
3  3  70   199.876     10.6135     0.961385    
3  3  71   195.382     253.363     0.873467    
3  3  72   15.6174     172.737     0.950888    
3  3  73   15.3517     130.303     0.955747    
3  3  74   178.821     339.743     0.985403    
3  3  75   676.03      359.494     0.964434    
3  3  76   200.538     166.005     0.98478     
3  3  77   152.501     48.2574     0.977105    
3  3  78   265.866     7.94177     0.859202    
3  3  79   68.3557     57.6117     0.945282    
3  3  80   84.1126     64.4872     0.867851    
3  3  81   104.128     196.447     0.992538    
3  3  82   31.8784     266.958     0.938009    
3  3  83   379.617     197.807     0.981422    
3  3  84   139.286     75.6109     0.988557    
3  3  85   25.3624     344.967     0.801122    
3  3  86   152.562     0.514402    0.972534    
3  3  87   75.6994     125.948     0.0639778   
3  3  88   325.974     319.56      0.911228    
3  3  89   203.024     314.366     0.988093    
3  3  90   236.905     87.4187     0.981823    
3  3  91   38.9937     285.601     0.942001    
3  3  92   147.991     20.9212     0.19707     
3  3  93   717.991     171.156     0.97651     
3  3  94   541.298     269.681     0.6355      
3  3  95   36.9712     136.267     0.966899    
3  3  96   260.295     301.729     0.989431    
3  3  97   167.066     313.88      0.973812    
3  3  98   26.451      93.9866     0.949014    
3  3  99   93.3851     0.174505    0.97478     
3  3  100  154.876     292.624     0.813559    
3  3  101  10.2606     113.59      0.964937    
3  3  102  404.688     204.771     0.910139    
3  3  103  207.027     62.2538     0.903232    
3  3  104  24.264      75.6693     0.969614    
3  3  105  24.9434     192.7       0.979055    
3  3  106  51.6501     177.134     0.950833    
3  3  107  233.48      83.0428     0.927961    
3  3  108  27.9851     313.912     0.986015    
3  3  109  550.184     64.675      0.420894    
3  3  110  238.005     9.01079     0.505204    
3  3  111  191.144     299.794     0.955805    
3  3  112  135.548     170.53      0.965946    
3  3  113  313.685     67.9766     0.924801    
3  3  114  303.935     49.7467     0.796345    
3  3  115  31.7148     153.025     0.813387    
3  3  116  44.5594     160.575     0.672719    
3  3  117  70.0816     272.103     0.693149    
3  3  118  275.788     13.8412     0.983077    
3  3  119  2.26761     140.123     0.680329    
3  3  120  55.7778     117.35      0.143415    
3  3  121  161.759     270.722     0.252948    
3  3  122  91.1867     127.748     0.444741    
3  3  123  41.1523     182.722     0.933029    
3  3  124  4.97638     25.8295     0.869902    
3  3  125  193.725     178.64      0.963062    
3  3  126  25.3012     120.528     0.958806    
3  3  127  332.289     2.15232     0.967987    
3  3  128  109.314     109.966     0.984361    
3  3  129  366.374     313.805     0.917551    
3  3  130  93.7254     358.284     0.888254    
3  3  131  197.59      345.154     0.914809    
3  3  132  164.23      231.999     0.834046    
3  3  133  59.6412     121.879     0.974551    
3  3  134  69.213      54.292      0.953224    
3  3  135  52.6577     342.134     0.914208    
3  3  136  280.407     34.6537     0.971396    
3  3  137  270.665     84.6609     0.967015    
3  3  138  17.7771     228.601     0.969104    
3  3  139  25.1863     82.3812     0.946751    
3  3  140  75.4957     22.8379     0.841833    
3  3  141  85.6971     32.6063     0.640035    
3  3  142  36.5245     54.2495     0.761415    
3  3  143  37.0272     82.8321     0.960438    
3  3  144  60.4546     350.644     0.958259    
3  3  145  47.9135     276.999     0.520545    
3  3  146  8.6156      274.594     0.0410198   
3  3  147  0.861652    231.23      0.860306    
3  3  148  7.80599     189.987     0.743226    
3  3  149  20.4575     67.6634     0.857475    
3  3  150  76.0539     227.878     0.623516    
3  3  151  76.17       23.7361     0.944595    
3  3  152  46.6721     189.795     0.915858    
3  3  153  220.861     336.476     0.972592    
3  3  154  28.2175     118.176     0.091322    
3  3  155  29.3904     172.549     0.773087    
3  3  156  56.5609     217.47      0.876007    
3  3  157  144.774     298.318     0.966066    
3  3  158  51.8584     287.985     0.216268    
3  3  159  15.9845     314.625     0.754566    
3  3  160  21.4595     286.97      0.917488    
3  3  161  27.66       245.257     0.79779     
3  3  162  72.5869     146.159     0.563964    
3  3  163  17.7687     349.757     0.288986    
3  3  164  13.0861     232.762     0.195242    
3  3  165  69.2904     50.3699     0.769424    
3  3  166  97.029      273.063     0.892073    
3  3  167  90.1121     269.928     0.87601     
3  3  168  14.4937     115.627     0.486096    
3  3  169  11.4374     246.139     0.558567    
3  3  170  52.3242     207.698     0.37922     
3  3  171  92.9207     315.429     0.530101    
3  3  172  142.59      320.201     0.899417    
3  3  173  45.7638     300.99      0.194125    
4  -0 -175 2.70325     120         0.0102963   
4  -0 -174 28.3241     180         0.833509    
4  -0 -173 92.159      60          0.999962    
4  -0 -172 209.491     300         0.709259    
4  -0 -171 204.764     4.7604e-06  0.880974    
4  -0 -170 19.6006     59.9999     0.13413     
4  -0 -169 8.21485     120         0.308646    
4  -0 -168 59.9252     360         1           
4  -0 -167 10.3042     60          0.690765    
4  -0 -166 179.343     300         0.963099    
4  -0 -165 168.002     180         0.99999     
4  -0 -164 192.471     60          0.500841    
4  -0 -163 10.5938     300         0.0691608   
4  -0 -162 73.1492     180         0.1597      
4  -0 -161 227.487     240         1           
4  -0 -160 134.111     120         0.415106    
4  -0 -159 140.1       180         1           
4  -0 -158 24.6004     240         0.124388    
4  -0 -157 105.932     120         0.878441    
4  -0 -156 37.4869     8.67665e-06 0.522838    
4  -0 -155 120.543     60          0.52242     
4  -0 -154 15.6656     300         0.364412    
4  -0 -153 1.10962     180         0.981647    
4  -0 -152 7.3209      240         0.999187    
4  -0 -151 19.4282     120         0.055755    
4  -0 -150 116.946     180         0.541729    
4  -0 -149 142.35      240         0.767781    
4  -0 -148 52.5683     120         0.144368    
4  -0 -147 93.1033     360         0.999642    
4  -0 -146 176.553     60          0.999894    
4  -0 -145 37.0013     120         0.0990372   
4  -0 -144 69.8932     180         0.198058    
4  -0 -143 4.85334     60.0002     0.81164     
4  -0 -142 ?           ?           ?           
4  -0 -141 ?           ?           ?           
4  -0 -140 80.5721     240         0.220473    
4  -0 -139 69.3128     300         0.999994    
4  -0 -138 74.9963     360         0.697124    
4  -0 -137 363.199     60          0.822666    
4  -0 -136 129.725     120         0.819855    
4  -0 -135 150.04      180         0.997488    
4  -0 -134 46.279      60          0.958722    
4  -0 -133 67.5585     300         0.152496    
4  -0 -132 18.5857     180         0.880759    
4  -0 -131 392.857     60          0.538007    
4  -0 -130 260.883     300         0.999984    
4  -0 -129 347.504     1.89911e-06 0.999938    
4  -0 -128 254.341     60          0.999998    
4  -0 -127 31.1314     300         0.692216    
4  -0 -126 59.1396     360         1           
4  -0 -125 70.5779     59.9999     0.0500853   
4  -0 -124 324.124     300         1           
4  -0 -123 46.6537     180         0.999691    
4  -0 -122 23.6148     240         0.990363    
4  -0 -121 47.4622     120         0.0846431   
4  -0 -120 133.873     180         1           
4  -0 -119 166.033     60          0.999867    
4  -0 -118 235.117     120         0.999928    
4  -0 -117 216.746     180         1           
4  -0 -116 91.0449     60          0.999808    
4  -0 -115 374.012     120         0.998787    
4  -0 -114 110.279     -0          1           
4  -0 -113 25.6875     240         0.010304    
4  -0 -112 102.638     300         0.306504    
4  -0 -111 88.9794     5.2665e-06  0.999946    
4  -0 -110 653.383     240         0.999818    
4  -0 -109 6.40533     300         0.0161472   
4  -0 -108 182.508     180         0.177098    
4  -0 -107 389.794     240         1           
4  -0 -106 101.708     120         0.627024    
4  -0 -105 90.7108     1.82426e-06 0.953641    
4  -0 -104 353.782     240         0.999979    
4  -0 -103 55.9503     120         1           
4  -0 -102 122.539     2.12419e-05 0.295486    
4  -0 -101 243.281     240         0.174287    
4  -0 -100 272.063     120         0.791179    
4  -0 -99  80.4342     1.57441e-05 0.56249     
4  -0 -98  163.67      240         1           
4  -0 -97  554.467     120         0.999967    
4  -0 -96  835.296     180         0.971126    
4  -0 -95  187.662     60          1           
4  -0 -94  12.2361     120         0.558885    
4  -0 -93  188.701     360         1           
4  -0 -92  142.851     240         0.0694263   
4  -0 -91  353.756     120         0.937353    
4  -0 -90  339.26      180         1           
4  -0 -89  120.403     60          1           
4  -0 -88  76.3975     120         0.241197    
4  -0 -87  19.3547     180         0.0784642   
4  -0 -86  330.04      60          0.320553    
4  -0 -85  235.362     300         0.553508    
4  -0 -84  353.359     180         0.999803    
4  -0 -83  85.8622     240         0.999995    
4  -0 -82  231.392     120         0.0953765   
4  -0 -81  774.048     8.67708e-06 1           
4  -0 -80  51.1395     59.9999     0.855749    
4  -0 -79  664.465     120         0.999984    
4  -0 -78  528.028     180         1           
4  -0 -77  211.06      60          1           
4  -0 -76  472.038     300         1           
4  -0 -75  425.19      360         1           
4  -0 -74  826.631     240         0.652175    
4  -0 -73  460.292     120         1           
4  -0 -72  783.096     180         1           
4  -0 -71  68.0449     60          1           
4  -0 -70  545.426     300         0.99683     
4  -0 -69  711.723     360         0.999999    
4  -0 -68  689.935     240         1           
4  -0 -67  439.099     300         1           
4  -0 -66  190.385     180         1           
4  -0 -65  215.497     60          0.994003    
4  -0 -64  566.289     300         0.306195    
4  -0 -63  25.9686     180         0.23793     
4  -0 -62  119.87      240         0.318357    
4  -0 -61  457.671     300         0.99999     
4  -0 -60  85.2797     360         0.0454778   
4  -0 -59  402.468     240         0.805328    
4  -0 -58  102.875     300         0.0773317   
4  -0 -57  86.4944     360         0.999984    
4  -0 -56  387.388     240         1           
4  -0 -55  5.89817     120         0.0722277   
4  -0 -54  87.6948     1.34455e-05 1           
4  -0 -53  130.325     240         0.0912734   
4  -0 -52  0.976553    120.001     0.0139455   
4  -0 -51  597.693     1.11267e-05 0.700557    
4  -0 -50  43.0258     240         0.999887    
4  -0 -49  522.437     120         0.964018    
4  -0 -48  393.854     180         0.855644    
4  -0 -47  447.37      60          1           
4  -0 -46  596.9       120         1           
4  -0 -45  112.736     180         0.999996    
4  -0 -44  558.38      60          1           
4  -0 -43  179.358     300         0.999999    
4  -0 -42  131.333     180         1           
4  -0 -41  69.7154     60          0.996609    
4  -0 -40  3.66638     300.002     0.0163697   
4  -0 -39  148.012     360         0.999884    
4  -0 -38  64.3937     240         0.658559    
4  -0 -37  344.199     300         0.999993    
4  -0 -36  25.3113     360         1           
4  -0 -35  535.37      60          1           
4  -0 -34  41.1438     120         0.992978    
4  -0 -33  449.996     180         1           
4  -0 -32  339.228     60          1           
4  -0 -31  423.789     300         1           
4  -0 -30  752.567     4.15744e-06 1           
4  -0 -29  377.717     60          1           
4  -0 -28  778.253     300         0.851929    
4  -0 -27  291.875     360         0.996172    
4  -0 -26  735.171     60          1           
4  -0 -25  261.677     120         0.99972     
4  -0 -24  460.017     180         1           
4  -0 -23  518.903     60          1           
4  -0 -22  312.919     300         0.985113    
4  -0 -21  401.093     180         1           
4  -0 -20  67.3498     60.0001     1           
4  -0 -19  17.9496     120         1           
4  -0 -18  3.77002     180         1           
4  -0 -17  112.273     60          1           
4  -0 -16  22.2398     300         0.951132    
4  -0 -15  776.987     180         1           
4  -0 -14  1044.87     60          1           
4  -0 -13  899.337     120         0.999997    
4  -0 -12  151.65      360         0.999978    
4  -0 -11  226.049     60          0.798725    
4  -0 -10  512.728     120         1           
4  -0 -9   125.104     8.53383e-05 0.370445    
4  -0 -8   8.00619     240         1           
4  -0 -7   65.6135     300         0.999981    
4  -0 -6   634.724     180         1           
4  -0 -5   10.5109     60          0.0846936   
4  -0 -4   228.445     300         0.999942    
4  -0 -3   831.297     360         0.242286    
4  -0 -2   973.955     240         1           
4  -0 -1   197.7       300         0.999999    
4  0  0    64.282      180         0.219877    
4  0  1    140.331     60          1           
4  0  2    624.548     120         1           
4  0  3    31.4575     180         0.0426628   
4  0  4    1143.53     60          1           
4  0  5    1031.16     300         0.999998    
4  0  6    364.759     180         1           
4  0  7    285.814     60          0.541849    
4  0  8    1003.04     300         0.999487    
4  0  9    80.4809     0.000131115 0.127433    
4  0  10   396.999     60          1           
4  0  11   256.961     120         0.998538    
4  0  12   57.6361     180         0.991077    
4  0  13   226.637     240         0.482881    
4  0  14   828.408     300         0.999997    
4  0  15   847.898     180         1           
4  0  16   334.677     60          1           
4  0  17   803.918     300         1           
4  0  18   1.06305     360         0.961396    
4  0  19   381.256     240         1           
4  0  20   80.9652     300         0.208918    
4  0  21   110.532     180         0.994031    
4  0  22   715.953     240         0.88553     
4  0  23   513.391     300         1           
4  0  24   325.663     360         0.794018    
4  0  25   988.954     60          0.994177    
4  0  26   264.14      300         0.186143    
4  0  27   457.285     360         1           
4  0  28   702.961     60          1           
4  0  29   334.449     300         0.999795    
4  0  30   29.937      9.0569e-06  0.98457     
4  0  31   121.779     240         1           
4  0  32   26.103      300         1           
4  0  33   190.001     360         0.784189    
4  0  34   229.823     60          1           
4  0  35   474.954     120         0.783967    
4  0  36   83.4505     180         0.0692667   
4  0  37   144.384     240         1           
4  0  38   206.488     120         1           
4  0  39   841.742     180         0.999984    
4  0  40   89.7281     60          1           
4  0  41   64.3623     300         1           
4  0  42   52.9572     180         0.969127    
4  0  43   597.608     60          1           
4  0  44   551.967     120         1           
4  0  45   320.422     180         1           
4  0  46   780.009     240         0.99592     
4  0  47   219.059     300         1           
4  0  48   191.227     360         1           
4  0  49   242.348     60          0.999999    
4  0  50   295.48      300         0.287775    
4  0  51   137.699     360         0.999998    
4  0  52   31.6453     60          1           
4  0  53   190.919     120         0.930809    
4  0  54   117.536     180         0.798533    
4  0  55   125.019     60          0.99997     
4  0  56   406.807     300         0.999895    
4  0  57   369.269     1.18214e-05 0.995982    
4  0  58   78.0824     60          1           
4  0  59   9.26248     120         0.966258    
4  0  60   16.2372     180         0.0247781   
4  0  61   195.837     59.9999     0.1513      
4  0  62   106.476     300         1           
4  0  63   193.94      180         0.999996    
4  0  64   59.7467     240         0.987908    
4  0  65   671.989     120         0.711572    
4  0  66   313.419     360         1           
4  0  67   643.518     240         0.606732    
4  0  68   265.112     120         0.999668    
4  0  69   8.31252     180.001     0.013102    
4  0  70   205.028     240         1           
4  0  71   80.5655     120         1           
4  0  72   269.465     180         0.200013    
4  0  73   155.291     60          0.0643281   
4  0  74   65.5111     300         0.104672    
4  0  75   430.154     180         0.700572    
4  0  76   245.877     60          0.199791    
4  0  77   428.913     120         0.43788     
4  0  78   333.215     180         0.362365    
4  0  79   241.376     60          0.182576    
4  0  80   57.9924     300         1           
4  0  81   354.289     180         1           
4  0  82   306.121     240         0.99996     
4  0  83   178.51      300         0.97718     
4  0  84   815.821     1.72457e-07 1           
4  0  85   363.447     240         1           
4  0  86   582.258     300         1           
4  0  87   187.767     9.9063e-06  1           
4  0  88   115.338     60.0001     0.642654    
4  0  89   362.143     120         0.999968    
4  0  90   7.79791     360         0.998141    
4  0  91   527.939     60          0.995991    
4  0  92   2.48149     299.999     1           
4  0  93   375.934     180         1           
4  0  94   227.005     59.9999     0.122583    
4  0  95   94.7704     300         1           
4  0  96   226.704     360         1           
4  0  97   194.653     60          0.998491    
4  0  98   336.023     120         0.833731    
4  0  99   309.98      180         0.889794    
4  0  100  397.512     240         0.155701    
4  0  101  433.825     300         0.919094    
4  0  102  767.397     180         1           
4  0  103  238.5       60          1           
4  0  104  68.1725     300         0.967202    
4  0  105  342.012     360         0.981985    
4  0  106  559.919     240         0.279646    
4  0  107  236.812     120         1           
4  0  108  274.941     180         0.740516    
4  0  109  913.794     60          1           
4  0  110  375.882     120         0.399653    
4  0  111  102.949     180         0.0664938   
4  0  112  85.3386     240         0.999929    
4  0  113  77.8089     300         1           
4  0  114  23.3078     8.27663e-06 0.220442    
4  0  115  74.2084     240         0.94417     
4  0  116  208.729     120         1           
4  0  117  376.716     360         0.335139    
4  0  118  356.135     240         1           
4  0  119  149.614     120         0.999952    
4  0  120  54.7352     9.54824e-08 1           
4  0  121  35.9942     240         0.0240447   
4  0  122  162.823     120         0.810098    
4  0  123  10.9359     180         0.998657    
4  0  124  483.53      240         0.998552    
4  0  125  121.55      300         0.0935126   
4  0  126  293.737     180         0.352713    
4  0  127  56.1687     240         0.0441205   
4  0  128  329.488     120         1           
4  0  129  ?           ?           ?           
4  0  130  90.9616     240         0.998397    
4  0  131  9.70005     300         0.993639    
4  0  132  54.7998     180         0.070005    
4  0  133  3.05461     60.0005     1           
4  0  134  108.437     300         0.194712    
4  0  135  249.898     180         0.257268    
4  0  136  131.111     60          1           
4  0  137  177.344     300         1           
4  0  138  284.92      180         0.878617    
4  0  139  408.583     240         0.998656    
4  0  140  20.0261     120         0.542944    
4  0  141  79.2097     360         0.977525    
4  0  142  149.897     60          0.665804    
4  0  143  283.395     300         0.999983    
4  0  144  81.0964     180         0.154396    
4  0  145  196.49      240         0.463877    
4  0  146  46.7699     300         0.990071    
4  0  147  20.1992     9.10437e-06 0.708454    
4  0  148  163.828     60          0.958644    
4  0  149  3.95022     300         0.500349    
4  0  150  83.0606     8.67993e-06 1           
4  0  151  55.3294     240         0.99901     
4  0  152  70.5686     120         0.0964032   
4  0  153  0.975219    180         0.0159052   
4  0  154  56.9275     240         0.149002    
4  0  155  11.3137     120         0.21091     
4  0  156  30.7086     180         0.90166     
4  0  157  49.9977     60          0.995866    
4  0  158  233.643     120         1           
4  0  159  232.358     180         0.88341     
4  0  160  87.6072     240         0.969071    
4  0  161  144.911     300         0.934691    
4  0  162  10.1426     180         0.777252    
4  0  163  31.0374     60          0.400133    
4  0  164  9.90237     120         0.623289    
4  0  165  12.8128     7.48223e-06 0.0180594   
4  0  166  106.73      60          0.364082    
4  0  167  196.742     120         0.991001    
4  0  168  62.574      360         0.509561    
4  0  169  148.06      60          0.409939    
4  0  170  115.273     120         0.172722    
4  0  171  2.44291     8.59349e-06 0.631957    
4  0  172  43.6694     60          1           
4  0  173  77.1448     300         0.167748    
4  0  174  12.2405     180         0.475822    
4  0  175  57.4824     240         0.17138     
4  1  -174 61.5049     316.882     0.902755    
4  1  -173 46.0515     303.579     0.669486    
4  1  -172 8.83832     272.916     0.888431    
4  1  -171 0.517042    207.538     0.733662    
4  1  -170 66.2219     179.559     0.911304    
4  1  -169 6.35936     27.1795     0.293258    
4  1  -168 19.4962     59.4718     0.658511    
4  1  -167 63.8691     207.913     0.782627    
4  1  -166 57.0345     219.797     0.876759    
4  1  -165 113.749     341.934     0.962074    
4  1  -164 29.8351     347.329     0.197774    
4  1  -163 18.3201     147.157     0.231961    
4  1  -162 37.0817     213.124     0.579802    
4  1  -161 75.5849     303.051     0.577559    
4  1  -160 88.9895     5.28306     0.960722    
4  1  -159 99.24       328.861     0.932134    
4  1  -158 12.3757     312.567     0.791102    
4  1  -157 48.2082     267.305     0.267867    
4  1  -156 33.4698     218.607     0.932982    
4  1  -155 70.4189     353.057     0.973762    
4  1  -154 63.2614     195.977     0.452328    
4  1  -153 169.04      294.59      0.969677    
4  1  -152 255.968     250.159     0.964203    
4  1  -151 60.5987     157.299     0.308503    
4  1  -150 98.2676     348.754     0.941963    
4  1  -149 18.142      98.9906     0.284946    
4  1  -148 38.9713     114.02      0.631233    
4  1  -147 43.6593     275.751     0.943904    
4  1  -146 72.0163     268.26      0.413676    
4  1  -145 15.3214     196.875     0.833632    
4  1  -144 196.436     336.484     0.874522    
4  1  -143 80.5548     141.671     0.884347    
4  1  -142 207.422     255.469     0.920809    
4  1  -141 218.666     251.158     0.379765    
4  1  -140 90.5007     156.005     0.925004    
4  1  -139 81.7881     326.036     0.974126    
4  1  -138 84.7088     338.863     0.912808    
4  1  -137 201.764     193.488     0.712309    
4  1  -136 134.53      253.879     0.237295    
4  1  -135 189.525     330.548     0.960074    
4  1  -134 2.9156      154.448     0.977542    
4  1  -133 255.353     290.69      0.962961    
4  1  -132 252.521     204.821     0.374176    
4  1  -131 22.3442     134.324     0.0903618   
4  1  -130 88.6637     145.021     0.940675    
4  1  -129 24.2666     321.731     0.985818    
4  1  -128 46.2308     90.2609     0.952604    
4  1  -127 62.0467     309.026     0.643523    
4  1  -126 51.569      225.893     0.939618    
4  1  -125 87.1333     167.154     0.143143    
4  1  -124 8.46499     170.008     0.260416    
4  1  -123 314.383     119.936     0.643556    
4  1  -122 101.139     234.19      0.924833    
4  1  -121 100.71      107.908     0.628005    
4  1  -120 151.273     346.769     0.870764    
4  1  -119 109.325     246.957     0.945891    
4  1  -118 60.7095     119.298     0.966107    
4  1  -117 118.675     39.3791     0.961738    
4  1  -116 158.286     36.1965     0.974697    
4  1  -115 180.627     156.27      0.924951    
4  1  -114 236.201     126.839     0.972621    
4  1  -113 5.64388     288.358     0.489395    
4  1  -112 278.754     253.766     0.959145    
4  1  -111 95.4177     152.072     0.447328    
4  1  -110 29.3343     167.247     0.875908    
4  1  -109 393.795     115.816     0.390097    
4  1  -108 306.82      119.872     0.606034    
4  1  -107 150.83      81.4363     0.976659    
4  1  -106 52.475      299.209     0.862741    
4  1  -105 28.2671     261.582     0.879797    
4  1  -104 610.393     308.197     0.982563    
4  1  -103 492.972     103.701     0.706155    
4  1  -102 460.349     42.0401     0.916995    
4  1  -101 55.1815     197.399     0.968739    
4  1  -100 93.4294     215.966     0.93312     
4  1  -99  17.9281     338.852     0.978045    
4  1  -98  33.474      97.3694     0.991381    
4  1  -97  603.268     249.624     0.993997    
4  1  -96  338.522     353.596     0.927325    
4  1  -95  288.405     196.38      0.985736    
4  1  -94  109.636     74.8567     0.78467     
4  1  -93  336.014     115.518     0.988066    
4  1  -92  183.155     252.066     0.975504    
4  1  -91  237.577     256.453     0.908231    
4  1  -90  4.0222      130.052     0.945041    
4  1  -89  176.569     301.227     0.977483    
4  1  -88  69.1743     234.746     0.603099    
4  1  -87  185.449     240.473     0.987315    
4  1  -86  94.8634     154.925     0.852215    
4  1  -85  114.759     133.841     0.47331     
4  1  -84  233.805     322.602     0.990919    
4  1  -83  98.4582     146.201     0.978772    
4  1  -82  27.2541     79.207      0.983399    
4  1  -81  28.5882     228.643     0.990593    
4  1  -80  184.141     214.248     0.676195    
4  1  -79  149.802     66.1382     0.171858    
4  1  -78  242.633     343.674     0.677965    
4  1  -77  97.6713     209.08      0.956955    
4  1  -76  295.152     24.7967     0.972932    
4  1  -75  152.755     22.6189     0.957661    
4  1  -74  245.975     122.278     0.976196    
4  1  -73  303.937     302.476     0.850021    
4  1  -72  83.012      73.3372     0.94312     
4  1  -71  95.5335     181.171     0.537212    
4  1  -70  475.14      79.4763     0.510631    
4  1  -69  98.7906     329.719     0.802514    
4  1  -68  372.688     83.5167     0.972052    
4  1  -67  170.356     218.728     0.984182    
4  1  -66  160.568     322.017     0.833673    
4  1  -65  71.788      172.877     0.963678    
4  1  -64  78.4793     93.7563     0.506233    
4  1  -63  46.4155     290.337     0.957929    
4  1  -62  161.662     261.324     0.965746    
4  1  -61  281.09      42.2483     0.89226     
4  1  -60  142.219     173.988     0.979056    
4  1  -59  220.629     332.676     0.812498    
4  1  -58  416.674     70.6233     0.935181    
4  1  -57  216.819     32.6532     0.765542    
4  1  -56  230.821     342.103     0.86377     
4  1  -55  101.985     183.541     0.980104    
4  1  -54  155.037     142.039     0.964992    
4  1  -53  145.122     312.94      0.96492     
4  1  -52  272.696     76.8537     0.973225    
4  1  -51  169.412     38.1834     0.784156    
4  1  -50  61.258      302.951     0.943746    
4  1  -49  49.7264     144.774     0.992465    
4  1  -48  283.469     114.649     0.93612     
4  1  -47  100.438     223.788     0.984689    
4  1  -46  485.063     222.454     0.951212    
4  1  -45  158.956     353.862     0.978358    
4  1  -44  60.2072     201.289     0.890894    
4  1  -43  202.928     57.9357     0.662813    
4  1  -42  109.423     260.699     0.95255     
4  1  -41  98.0577     271.209     0.958967    
4  1  -40  96.1004     167.373     0.721325    
4  1  -39  132.841     75.4087     0.334823    
4  1  -38  413.508     93.0217     0.987351    
4  1  -37  232.518     14.3063     0.634556    
4  1  -36  401.424     224.117     0.918701    
4  1  -35  461.095     194.095     0.868713    
4  1  -34  264.902     321.027     0.9871      
4  1  -33  33.0775     300.09      0.991466    
4  1  -32  100.162     83.4792     0.961776    
4  1  -31  11.6673     315.852     0.703776    
4  1  -30  244.283     350.926     0.990228    
4  1  -29  215.133     325.707     0.989899    
4  1  -28  664.42      144.999     0.417359    
4  1  -27  461.967     245.399     0.98624     
4  1  -26  113.224     208.425     0.989103    
4  1  -25  176.286     159.723     0.366192    
4  1  -24  97.0065     162.127     0.926296    
4  1  -23  111.701     292.949     0.580734    
4  1  -22  272.139     73.1053     0.987157    
4  1  -21  60.3474     279.958     0.874078    
4  1  -20  211.477     255.425     0.317106    
4  1  -19  82.8658     141.33      0.991224    
4  1  -18  227.699     2.02606     0.84083     
4  1  -17  1.54238     63.7533     0.852129    
4  1  -16  456.266     29.4642     0.982556    
4  1  -15  151.075     301.933     0.857082    
4  1  -14  241.508     333.492     0.9789      
4  1  -13  178.824     126.228     0.865354    
4  1  -12  833.178     118.137     0.952655    
4  1  -11  9.39479     135.698     0.611413    
4  1  -10  59.2477     351.851     0.988534    
4  1  -9   22.9799     215.713     0.72837     
4  1  -8   222.085     87.9743     0.972975    
4  1  -7   8.96494     230.412     0.972555    
4  1  -6   48.7002     189.868     0.990006    
4  1  -5   261.819     164.727     0.98722     
4  1  -4   360.844     298.138     0.95127     
4  1  -3   605.053     48.4403     0.984953    
4  1  -2   429.459     96.529      0.926549    
4  1  -1   147.142     34.2126     0.992209    
4  1  0    107.243     146.721     0.856092    
4  1  1    621.374     302.678     0.979673    
4  1  2    324.586     325.731     0.937219    
4  1  3    250.331     263.731     0.969817    
4  1  4    130.067     93.3823     0.904011    
4  1  5    368.344     170.298     0.995268    
4  1  6    70.3822     156.083     0.950974    
4  1  7    682.699     98.0374     0.990865    
4  1  8    251.884     297.503     0.970016    
4  1  9    87.6838     164.924     0.240774    
4  1  10   291.978     178.386     0.987118    
4  1  11   137.051     62.8415     0.120961    
4  1  12   341.814     279.727     0.993333    
4  1  13   7.59014     118.902     0.0291119   
4  1  14   85.2006     31.6251     0.980889    
4  1  15   197.507     175.186     0.98635     
4  1  16   162.908     320.548     0.976492    
4  1  17   367.44      103.429     0.920188    
4  1  18   88.2138     234.302     0.98982     
4  1  19   347.252     129.488     0.71989     
4  1  20   218.417     28.6414     0.962096    
4  1  21   107.62      170.354     0.983694    
4  1  22   98.8014     301.236     0.990119    
4  1  23   10.2113     261.361     0.988994    
4  1  24   84.6474     50.4799     0.988423    
4  1  25   540.155     1.88219     0.986379    
4  1  26   208.873     139.165     0.623029    
4  1  27   207.852     78.094      0.986375    
4  1  28   32.4959     92.3166     0.970811    
4  1  29   31.8101     74.3183     0.883956    
4  1  30   39.0538     171.09      0.967682    
4  1  31   86.228      254.321     0.933685    
4  1  32   19.5886     97.5521     0.988131    
4  1  33   24.7161     267.627     0.963335    
4  1  34   190.225     54.112      0.979257    
4  1  35   131.818     197.116     0.979983    
4  1  36   5.31085     309.161     0.922299    
4  1  37   217.922     199.776     0.964897    
4  1  38   116.214     46.9822     0.925697    
4  1  39   311.843     298.176     0.566388    
4  1  40   16.6049     247.342     0.943278    
4  1  41   198.833     338.67      0.983797    
4  1  42   89.4195     102.211     0.991539    
4  1  43   13.7139     268.606     0.970386    
4  1  44   216.055     47.4867     0.696972    
4  1  45   358.186     306.93      0.913109    
4  1  46   211.289     315.448     0.962653    
4  1  47   47.5914     233.641     0.442886    
4  1  48   11.3086     266.902     0.640813    
4  1  49   46.9555     16.2201     0.963546    
4  1  50   589.113     9.31223     0.955033    
4  1  51   298.889     111.97      0.953698    
4  1  52   199.795     177.544     0.190623    
4  1  53   66.5379     276.458     0.929878    
4  1  54   117.591     222.588     0.964197    
4  1  55   344.975     0.876674    0.353341    
4  1  56   64.5791     158.685     0.976157    
4  1  57   89.0674     297.268     0.975375    
4  1  58   293.292     265.927     0.98098     
4  1  59   186.779     142.986     0.442268    
4  1  60   329.783     346.895     0.528591    
4  1  61   139.612     178.438     0.846685    
4  1  62   100.083     184.921     0.826813    
4  1  63   155.883     77.042      0.963051    
4  1  64   208.362     325.328     0.606657    
4  1  65   108.21      175.427     0.990752    
4  1  66   185.921     299.721     0.901206    
4  1  67   70.874      133.9       0.155319    
4  1  68   428.139     41.5397     0.70357     
4  1  69   20.2547     194.529     0.977824    
4  1  70   444.314     175.634     0.982734    
4  1  71   390.846     196.024     0.981442    
4  1  72   29.5019     107.476     0.150865    
4  1  73   14.3647     262.388     0.972275    
4  1  74   171.534     183.34      0.911238    
4  1  75   135.358     8.92253     0.957602    
4  1  76   134.892     134.124     0.826306    
4  1  77   182.933     11.9186     0.804472    
4  1  78   479.099     104.118     0.955903    
4  1  79   137.527     208.303     0.951348    
4  1  80   189.167     192.794     0.983201    
4  1  81   259.189     89.7007     0.741012    
4  1  82   288.369     42.317      0.979688    
4  1  83   164.59      220.727     0.921116    
4  1  84   194.428     48.0379     0.900321    
4  1  85   340.043     193.988     0.987946    
4  1  86   224.99      324.547     0.983516    
4  1  87   344.54      287.326     0.990547    
4  1  88   244.455     207.866     0.714193    
4  1  89   127.069     97.6367     0.715306    
4  1  90   198.436     147.345     0.651902    
4  1  91   501.423     145.569     0.991104    
4  1  92   253.396     149.411     0.368517    
4  1  93   771.881     70.9912     0.975478    
4  1  94   213.654     93.1942     0.885265    
4  1  95   144.39      188.247     0.991606    
4  1  96   271.968     120.534     0.985262    
4  1  97   235.618     115.545     0.870528    
4  1  98   474.269     280.527     0.735735    
4  1  99   77.4203     201.013     0.895454    
4  1  100  626.346     7.50673     0.989682    
4  1  101  126.511     192.478     0.910384    
4  1  102  267.697     286.185     0.984784    
4  1  103  433.341     306.895     0.788095    
4  1  104  208.338     160.318     0.979966    
4  1  105  101.344     21.0585     0.759305    
4  1  106  122.002     263.548     0.974775    
4  1  107  268.012     298.329     0.967036    
4  1  108  232.382     313.506     0.948105    
4  1  109  125.655     11.7769     0.696607    
4  1  110  400.339     46.8666     0.948467    
4  1  111  176.264     7.79733     0.763286    
4  1  112  179.341     120.815     0.992539    
4  1  113  4.07148     67.5509     0.920913    
4  1  114  184.425     232.371     0.947864    
4  1  115  223.667     305.82      0.695496    
4  1  116  304.798     84.3519     0.745475    
4  1  117  91.4877     63.9302     0.859155    
4  1  118  353.994     60.7887     0.985854    
4  1  119  168.18      97.2021     0.178912    
4  1  120  242.398     126.923     0.287262    
4  1  121  306.571     101.697     0.852013    
4  1  122  346.603     303.857     0.940999    
4  1  123  88.527      34.7288     0.228869    
4  1  124  233.729     51.6493     0.974196    
4  1  125  19.0222     348.937     0.968328    
4  1  126  327.543     26.6232     0.836027    
4  1  127  41.535      96.2512     0.777411    
4  1  128  204.222     244.595     0.37087     
4  1  129  183.613     164.269     0.943875    
4  1  130  29.4781     164.799     0.989881    
4  1  131  58.0453     160.242     0.927515    
4  1  132  19.2585     256.474     0.958752    
4  1  133  16.6271     291.64      0.962785    
4  1  134  62.3946     230.471     0.956061    
4  1  135  51.4166     8.74514     0.985446    
4  1  136  133.903     29.1274     0.312999    
4  1  137  3.90994     216.192     0.798154    
4  1  138  301.861     80.0226     0.946329    
4  1  139  103.308     53.4302     0.914615    
4  1  140  85.1707     164.491     0.920751    
4  1  141  190.109     198.6       0.858123    
4  1  142  100.158     304.199     0.64528     
4  1  143  7.86059     12.3851     0.135473    
4  1  144  30.8915     51.4705     0.811254    
4  1  145  39.0914     10.3435     0.909425    
4  1  146  74.5438     197.439     0.825738    
4  1  147  38.7026     7.04918     0.547186    
4  1  148  61.932      249.752     0.929477    
4  1  149  157.865     35.5714     0.964977    
4  1  150  25.8209     191.194     0.965926    
4  1  151  54.3507     10.1636     0.807963    
4  1  152  19.465      302.143     0.0504595   
4  1  153  25.9199     9.15437     0.26916     
4  1  154  91.7074     198.064     0.416941    
4  1  155  16.3903     244.131     0.297456    
4  1  156  160.729     152.679     0.374977    
4  1  157  54.8492     102.223     0.0884249   
4  1  158  109.584     289.817     0.477979    
4  1  159  41.362      34.1762     0.135886    
4  1  160  14.4049     182.066     0.65369     
4  1  161  41.0873     295.287     0.571142    
4  1  162  89.0013     56.2401     0.290849    
4  1  163  93.3384     77.0282     0.593824    
4  1  164  51.3661     159.036     0.384225    
4  1  165  71.1477     259.76      0.353547    
4  1  166  49.3088     330.496     0.788867    
4  1  167  9.6878      133.092     0.833916    
4  1  168  63.0916     66.3457     0.445092    
4  1  169  120.315     66.2059     0.979429    
4  1  170  0.168479    330.542     0.944511    
4  1  171  53.9557     2.22492     0.656669    
4  1  172  37.9305     107.025     0.779445    
4  1  173  19.8217     62.3947     0.662444    
4  1  174  77.6437     200.767     0.840101    
4  2  -173 36.1049     17.59       0.394167    
4  2  -172 29.9818     50.9665     0.864032    
4  2  -171 45.1814     205.918     0.671783    
4  2  -170 38.3673     9.56702     0.415503    
4  2  -169 2.60046     277.034     0.162002    
4  2  -168 57.7086     215.068     0.539252    
4  2  -167 26.3904     263.1       0.418053    
4  2  -166 13.9937     315.06      0.716327    
4  2  -165 13.3486     67.0632     0.88057     
4  2  -164 8.84643     4.08737     0.766236    
4  2  -163 1.4308      308.219     0.854794    
4  2  -162 92.3776     83.6755     0.43258     
4  2  -161 10.9688     132.655     0.234534    
4  2  -160 21.9895     323.102     0.0894091   
4  2  -159 5.79813     9.80947     0.079344    
4  2  -158 62.6214     12.1543     0.37289     
4  2  -157 17.4614     280.327     0.865413    
4  2  -156 22.3901     152.345     0.903957    
4  2  -155 67.2229     135.564     0.898733    
4  2  -154 60.1723     321.456     0.402778    
4  2  -153 44.202      267.276     0.587272    
4  2  -152 46.9917     351.914     0.895865    
4  2  -151 0.944618    356.515     0.909252    
4  2  -150 6.52601     352.642     0.301838    
4  2  -149 29.0487     164.858     0.570841    
4  2  -148 95.7542     3.45235     0.650236    
4  2  -147 11.0641     58.4422     0.813721    
4  2  -146 107.404     153.7       0.821475    
4  2  -145 165.834     219.883     0.583967    
4  2  -144 123.056     198.016     0.980252    
4  2  -143 44.4572     89.8741     0.911501    
4  2  -142 117.675     160.549     0.317483    
4  2  -141 93.1901     101.124     0.259018    
4  2  -140 20.9416     100.233     0.922596    
4  2  -139 72.0468     126.571     0.266901    
4  2  -138 91.1035     209.936     0.701278    
4  2  -137 283.319     118         0.982843    
4  2  -136 39.9343     186.389     0.923254    
4  2  -135 55.8925     177.912     0.974643    
4  2  -134 209.316     53.6835     0.981512    
4  2  -133 81.6502     93.2607     0.892342    
4  2  -132 55.7733     48.7107     0.385427    
4  2  -131 73.9036     7.86868     0.913284    
4  2  -130 193.824     301.836     0.982543    
4  2  -129 255.978     353.699     0.607164    
4  2  -128 61.5389     22.8655     0.988129    
4  2  -127 482.996     39.754      0.97165     
4  2  -126 309.573     134.846     0.431512    
4  2  -125 70.7806     61.6146     0.978733    
4  2  -124 144.586     114.65      0.919222    
4  2  -123 117.56      276.124     0.88281     
4  2  -122 49.6947     287.783     0.708257    
4  2  -121 133.35      318.132     0.678331    
4  2  -120 407.996     305.766     0.947483    
4  2  -119 133.387     223.744     0.570473    
4  2  -118 15.1955     185.776     0.974592    
4  2  -117 65.1423     53.6614     0.0648584   
4  2  -116 136.051     238.429     0.925454    
4  2  -115 308.964     48.1657     0.213099    
4  2  -114 57.7933     138.001     0.718864    
4  2  -113 278.939     224.167     0.877028    
4  2  -112 187.482     273.326     0.906138    
4  2  -111 92.5553     87.1935     0.81724     
4  2  -110 148.325     242.702     0.967298    
4  2  -109 359.909     262.171     0.97617     
4  2  -108 265.049     307.717     0.976821    
4  2  -107 126.96      93.8364     0.942578    
4  2  -106 22.5911     228.208     0.841832    
4  2  -105 84.2728     186.523     0.983921    
4  2  -104 90.0136     254.062     0.903364    
4  2  -103 233.692     224.99      0.983597    
4  2  -102 186.463     173.513     0.970026    
4  2  -101 352.619     265.237     0.917585    
4  2  -100 17.1216     145.948     0.340415    
4  2  -99  114.306     232.131     0.983652    
4  2  -98  119.572     20.7375     0.958227    
4  2  -97  57.7381     322.002     0.982073    
4  2  -96  175.941     187.218     0.975603    
4  2  -95  63.2654     65.2538     0.873983    
4  2  -94  256.199     280.941     0.862981    
4  2  -93  29.8451     109.524     0.984444    
4  2  -92  380.633     156.221     0.409899    
4  2  -91  83.4221     134.768     0.985326    
4  2  -90  295.074     241.298     0.965146    
4  2  -89  133.233     128.852     0.980482    
4  2  -88  425.464     120.519     0.84714     
4  2  -87  8.70372     200.486     0.944454    
4  2  -86  351.557     76.3597     0.973437    
4  2  -85  479.84      248.67      0.374594    
4  2  -84  115.231     170.184     0.970163    
4  2  -83  356.707     124.075     0.984927    
4  2  -82  69.196      231.418     0.203964    
4  2  -81  170.542     304.483     0.992392    
4  2  -80  25.5369     357.424     0.946251    
4  2  -79  40.2864     104.905     0.694597    
4  2  -78  17.0413     193.052     0.556549    
4  2  -77  152.938     119.263     0.974645    
4  2  -76  183.32      133.838     0.970961    
4  2  -75  73.6833     317.434     0.918121    
4  2  -74  339.721     315.542     0.974873    
4  2  -73  73.815      286.398     0.731452    
4  2  -72  66.7244     312.578     0.981344    
4  2  -71  4.66844     43.6524     0.978796    
4  2  -70  222.988     260.37      0.980702    
4  2  -69  429.095     237.078     0.990101    
4  2  -68  6.12345     153.347     0.971998    
4  2  -67  60.8984     268.673     0.959404    
4  2  -66  293.093     52.4017     0.915923    
4  2  -65  288.489     315.633     0.973792    
4  2  -64  115.689     132.419     0.961459    
4  2  -63  257.691     13.565      0.927391    
4  2  -62  280.638     104.17      0.94339     
4  2  -61  278.223     80.6299     0.880041    
4  2  -60  26.1711     272.778     0.975167    
4  2  -59  97.8548     351.72      0.908314    
4  2  -58  33.2719     306.843     0.983691    
4  2  -57  146.25      233.662     0.978711    
4  2  -56  412.243     325.963     0.850769    
4  2  -55  235.894     268.056     0.939638    
4  2  -54  129.057     299.278     0.917447    
4  2  -53  185.341     159.03      0.966765    
4  2  -52  142.916     250.494     0.564065    
4  2  -51  171.411     126.852     0.922542    
4  2  -50  148.377     276.3       0.899236    
4  2  -49  286.263     249.932     0.957254    
4  2  -48  234.177     340.166     0.938015    
4  2  -47  126.969     123.268     0.936471    
4  2  -46  53.55       60.8709     0.9472      
4  2  -45  561.619     278.836     0.93163     
4  2  -44  94.8443     164.374     0.970862    
4  2  -43  105.768     204.806     0.83137     
4  2  -42  176.739     92.9815     0.130737    
4  2  -41  107.328     72.6625     0.942974    
4  2  -40  304.675     122.518     0.987796    
4  2  -39  66.22       103.748     0.971461    
4  2  -38  203.187     168.17      0.910747    
4  2  -37  212.342     285.133     0.87826     
4  2  -36  270.488     107.331     0.985047    
4  2  -35  598.875     63.085      0.971131    
4  2  -34  245.498     275.737     0.924188    
4  2  -33  174.9       22.756      0.94387     
4  2  -32  301.981     297.571     0.978795    
4  2  -31  360.461     39.0862     0.874993    
4  2  -30  129.353     358.497     0.647121    
4  2  -29  53.1682     66.2306     0.974339    
4  2  -28  111.291     344.008     0.909805    
4  2  -27  58.3113     145.716     0.730908    
4  2  -26  21.0652     280.815     0.977346    
4  2  -25  215.178     15.9782     0.930163    
4  2  -24  117.144     169.602     0.866536    
4  2  -23  244.473     32.7103     0.992034    
4  2  -22  444.162     291.374     0.958919    
4  2  -21  28.8463     196.362     0.910067    
4  2  -20  75.265      90.2287     0.983292    
4  2  -19  512.032     169.884     0.990788    
4  2  -18  161.192     35.4414     0.985924    
4  2  -17  656.538     332.44      0.989429    
4  2  -16  526.608     133.508     0.941518    
4  2  -15  58.1777     317.985     0.94293     
4  2  -14  372.403     186.14      0.940127    
4  2  -13  472.252     241.237     0.975089    
4  2  -12  63.6938     71.079      0.936492    
4  2  -11  198.783     44.9594     0.981666    
4  2  -10  323.255     122.531     0.992361    
4  2  -9   159.136     175.249     0.988437    
4  2  -8   152.478     202.845     0.989899    
4  2  -7   37.5735     299.952     0.861016    
4  2  -6   264.24      7.36891     0.881057    
4  2  -5   374.965     154.986     0.987696    
4  2  -4   54.2902     215.538     0.957697    
4  2  -3   481.211     261.431     0.977116    
4  2  -2   70.9137     337.85      0.981082    
4  2  -1   1.21946     214.081     0.989379    
4  2  0    329.741     96.6229     0.985886    
4  2  1    64.8382     64.3108     0.969209    
4  2  2    84.1093     144.296     0.962042    
4  2  3    348.717     164.703     0.984759    
4  2  4    266.823     268.302     0.934343    
4  2  5    212.938     21.0681     0.987925    
4  2  6    225.221     225.089     0.780347    
4  2  7    109.191     0.00718168  0.894072    
4  2  8    207.91      139.937     0.979926    
4  2  9    95.201      107.855     0.989785    
4  2  10   258.255     261.324     0.98848     
4  2  11   292.474     34.1264     0.983365    
4  2  12   188.829     89.0987     0.978347    
4  2  13   385.284     195.238     0.840356    
4  2  14   415.213     31.9323     0.903512    
4  2  15   428.031     233.111     0.978154    
4  2  16   136.18      44.6475     0.956118    
4  2  17   423.816     355.874     0.987459    
4  2  18   1.80282     243.692     0.983579    
4  2  19   133.533     255.414     0.972548    
4  2  20   131.7       138.386     0.986506    
4  2  21   147.78      299.083     0.960877    
4  2  22   225.132     179.591     0.975595    
4  2  23   129.223     125.789     0.969139    
4  2  24   304.1       83.2543     0.606435    
4  2  25   255.333     53.1095     0.416212    
4  2  26   120.953     29.3495     0.445904    
4  2  27   4.90202     245.767     0.937632    
4  2  28   218.468     205.622     0.9794      
4  2  29   132.358     254.502     0.933189    
4  2  30   64.9521     32.6616     0.681703    
4  2  31   455.055     200.553     0.978181    
4  2  32   155.507     335.061     0.989703    
4  2  33   294.726     68.5732     0.983657    
4  2  34   297.779     254.474     0.968817    
4  2  35   546.529     270.095     0.976362    
4  2  36   48.9636     197.652     0.989       
4  2  37   228.636     173.461     0.898438    
4  2  38   250.13      261.349     0.9823      
4  2  39   165.181     185.637     0.977664    
4  2  40   153.268     216.289     0.980179    
4  2  41   439.962     227.695     0.493128    
4  2  42   338.049     290.483     0.836588    
4  2  43   176.703     73.5071     0.181531    
4  2  44   12.929      329.295     0.977994    
4  2  45   275.788     319.852     0.974703    
4  2  46   256.293     207.517     0.920027    
4  2  47   556.203     186.407     0.728988    
4  2  48   197.02      86.525      0.684207    
4  2  49   199.607     315.244     0.899326    
4  2  50   545.139     162.509     0.962229    
4  2  51   271.652     238.415     0.781472    
4  2  52   383.778     294.593     0.939911    
4  2  53   49.2597     41.1206     0.928281    
4  2  54   387.181     146.645     0.260013    
4  2  55   3.59528     84.924      0.9557      
4  2  56   35.5305     281.279     0.966208    
4  2  57   468.672     359.661     0.963616    
4  2  58   602.502     143.783     0.783056    
4  2  59   202.1       265.51      0.949031    
4  2  60   49.434      277.803     0.98249     
4  2  61   100.007     160.28      0.89972     
4  2  62   168.146     123.488     0.761307    
4  2  63   182.12      353.987     0.899905    
4  2  64   194.752     350.436     0.972062    
4  2  65   245.384     166.566     0.969941    
4  2  66   42.2042     357.089     0.871831    
4  2  67   19.0969     170.246     0.989132    
4  2  68   33.2287     263.489     0.980493    
4  2  69   621.586     161.205     0.979841    
4  2  70   102.632     33.8208     0.97933     
4  2  71   218.479     297.598     0.899413    
4  2  72   71.7766     95.5904     0.876733    
4  2  73   1.54064     16.8517     0.972304    
4  2  74   58.4838     110.268     0.976326    
4  2  75   348.059     48.5866     0.975374    
4  2  76   325.261     294.041     0.985788    
4  2  77   540.44      171.181     0.982185    
4  2  78   132.864     28.6872     0.817884    
4  2  79   159.714     28.4029     0.97991     
4  2  80   286.368     348.797     0.944782    
4  2  81   129.353     1.40547     0.991249    
4  2  82   150.163     273.593     0.957435    
4  2  83   132.182     210.746     0.942181    
4  2  84   201.675     86.6174     0.926822    
4  2  85   27.0319     217.619     0.745691    
4  2  86   47.0956     168.289     0.985949    
4  2  87   279.21      288.519     0.932234    
4  2  88   15.1535     31.434      0.812738    
4  2  89   2.05051     302.306     0.965415    
4  2  90   336.821     298.586     0.983112    
4  2  91   165.219     24.0078     0.195642    
4  2  92   246.994     61.1501     0.926495    
4  2  93   680.9       165.469     0.956904    
4  2  94   11.8199     232.868     0.915765    
4  2  95   207.169     122.16      0.941987    
4  2  96   229.938     50.0723     0.982224    
4  2  97   55.9608     176.745     0.979923    
4  2  98   256.67      146.14      0.874895    
4  2  99   20.3926     199.068     0.972667    
4  2  100  75.6475     264.68      0.846849    
4  2  101  211.05      288.496     0.961341    
4  2  102  222.726     120.171     0.978635    
4  2  103  4.2991      259.17      0.910432    
4  2  104  46.2665     40.2172     0.983538    
4  2  105  209.513     20.8662     0.988932    
4  2  106  632.173     292.468     0.985008    
4  2  107  269.316     111.719     0.982928    
4  2  108  578.762     327.425     0.947122    
4  2  109  118.008     211.42      0.924032    
4  2  110  137.264     73.298      0.191373    
4  2  111  52.9805     302.159     0.981312    
4  2  112  116.837     198.154     0.936992    
4  2  113  453.132     271.99      0.592021    
4  2  114  111.822     85.1241     0.571914    
4  2  115  203.613     230.011     0.930543    
4  2  116  42.0942     208.198     0.90399     
4  2  117  152.466     91.8644     0.85282     
4  2  118  179.444     340.141     0.975501    
4  2  119  470.51      100.736     0.323642    
4  2  120  108.251     170.913     0.436501    
4  2  121  251.683     146.037     0.75443     
4  2  122  55.5844     3.26016     0.813268    
4  2  123  42.962      159.225     0.941718    
4  2  124  89.4069     10.0472     0.863462    
4  2  125  159.703     307.119     0.968175    
4  2  126  53.7581     264.664     0.938534    
4  2  127  388.382     312.469     0.984803    
4  2  128  125.434     285.119     0.984893    
4  2  129  69.612      234.109     0.977755    
4  2  130  38.9232     193.502     0.933742    
4  2  131  259.746     286.121     0.781272    
4  2  132  36.8052     335.392     0.806469    
4  2  133  81.5195     143.564     0.903648    
4  2  134  0.073062    40.2223     0.977898    
4  2  135  195.714     209.114     0.946259    
4  2  136  4.58183     109.359     0.880457    
4  2  137  123.325     102.513     0.968024    
4  2  138  18.176      174.566     0.945094    
4  2  139  25.0377     152.327     0.938543    
4  2  140  79.7629     300.688     0.87125     
4  2  141  83.5945     205.801     0.82675     
4  2  142  97.8008     172.872     0.63377     
4  2  143  77.8322     169.407     0.329367    
4  2  144  186.444     316.704     0.977553    
4  2  145  149.267     40.285      0.738414    
4  2  146  120.109     58.4156     0.835118    
4  2  147  86.4002     206.744     0.924462    
4  2  148  23.4479     352.968     0.638498    
4  2  149  79.4577     272.321     0.483394    
4  2  150  62.3741     124.263     0.26727     
4  2  151  44.8298     221.802     0.541265    
4  2  152  59.6229     335         0.878773    
4  2  153  77.193      153.563     0.117295    
4  2  154  59.5629     340.128     0.107145    
4  2  155  5.54518     4.94152     0.858128    
4  2  156  45.8737     187.769     0.961269    
4  2  157  65.8831     181.722     0.850695    
4  2  158  4.33148     150.848     0.79095     
4  2  159  60.879      67.347      0.92631     
4  2  160  11.8621     311.614     0.732083    
4  2  161  64.5107     66.2672     0.884668    
4  2  162  69.0111     20.0775     0.898013    
4  2  163  1.96801     296.819     0.91888     
4  2  164  22.5122     251.754     0.12095     
4  2  165  46.9633     110.776     0.852097    
4  2  166  53.6045     205.972     0.342666    
4  2  167  37.3455     107.94      0.712748    
4  2  168  82.3577     22.1788     0.369588    
4  2  169  86.6694     93.7814     0.785665    
4  2  170  66.0888     109.094     0.84972     
4  2  171  98.3333     145.365     0.368653    
4  2  172  51.5971     241.27      0.679826    
4  2  173  36.9719     40.2254     0.821208    
4  3  -171 21.5309     277.051     0.856484    
4  3  -170 38.4223     103.747     0.490879    
4  3  -169 39.3594     73.2813     0.346279    
4  3  -168 3.48267     244.46      0.807464    
4  3  -167 10.5135     224.848     0.159913    
4  3  -166 61.0769     124.007     0.71407     
4  3  -165 79.8446     97.5726     0.83882     
4  3  -164 51.1414     13.2051     0.866429    
4  3  -163 21.6686     114.048     0.404552    
4  3  -162 114.981     138.378     0.956606    
4  3  -161 73.4059     122.508     0.907681    
4  3  -160 16.5354     347.884     0.588002    
4  3  -159 0.382256    111.087     0.931964    
4  3  -158 31.2671     273.925     0.558411    
4  3  -157 90.5221     178.283     0.879538    
4  3  -156 36.9321     23.9918     0.384844    
4  3  -155 126.327     282.808     0.794834    
4  3  -154 19.061      62.2715     0.0944536   
4  3  -153 35.1175     204.321     0.893687    
4  3  -152 130.21      123.934     0.680121    
4  3  -151 75.6161     53.6976     0.58324     
4  3  -150 46.3223     246.087     0.207585    
4  3  -149 62.9462     168.469     0.313616    
4  3  -148 57.505      65.4343     0.531138    
4  3  -147 53.745      20.5227     0.237194    
4  3  -146 170.224     47.4745     0.736524    
4  3  -145 125.332     273.605     0.967278    
4  3  -144 111.694     286.118     0.84548     
4  3  -143 128.375     280.178     0.875587    
4  3  -142 146.424     95.2765     0.853462    
4  3  -141 16.2241     229.324     0.740788    
4  3  -140 241.021     289.883     0.958459    
4  3  -139 128.443     270.216     0.75509     
4  3  -138 59.8071     357.929     0.936208    
4  3  -137 159.457     36.4661     0.380331    
4  3  -136 73.4688     169.684     0.887346    
4  3  -135 192.017     124.389     0.924125    
4  3  -134 21.2521     30.5202     0.955226    
4  3  -133 116.613     252.906     0.879831    
4  3  -132 114.156     216.406     0.958752    
4  3  -131 79.2064     292.009     0.340029    
4  3  -130 3.44057     241.784     0.931659    
4  3  -129 52.9228     240.913     0.948499    
4  3  -128 185.83      325.96      0.960572    
4  3  -127 8.36622     183.444     0.803541    
4  3  -126 79.861      213.439     0.968615    
4  3  -125 269.005     16.6985     0.972194    
4  3  -124 67.0294     36.0004     0.951209    
4  3  -123 75.9554     133.626     0.755417    
4  3  -122 85.1257     171.281     0.771352    
4  3  -121 152.958     120.589     0.965411    
4  3  -120 453.576     241.393     0.96106     
4  3  -119 96.9557     48.1063     0.979006    
4  3  -118 27.4001     351.803     0.894688    
4  3  -117 245.288     313.484     0.873201    
4  3  -116 250.784     196.432     0.918113    
4  3  -115 228.29      359.368     0.231528    
4  3  -114 24.8364     127.962     0.826251    
4  3  -113 135.081     105.065     0.222922    
4  3  -112 206.797     15.6558     0.941045    
4  3  -111 219.821     266.821     0.988408    
4  3  -110 167.346     309.207     0.958253    
4  3  -109 148.141     203.411     0.956844    
4  3  -108 315.364     49.4213     0.97019     
4  3  -107 293.708     282.934     0.978373    
4  3  -106 8.98989     336.889     0.983179    
4  3  -105 39.3316     348.66      0.958729    
4  3  -104 61.8786     98.7557     0.812255    
4  3  -103 136.27      253.681     0.976443    
4  3  -102 194.261     87.424      0.869625    
4  3  -101 419.452     192.681     0.881678    
4  3  -100 176.536     211.881     0.94276     
4  3  -99  127.798     207.544     0.696057    
4  3  -98  256.83      131.391     0.969876    
4  3  -97  72.2198     57.4238     0.678584    
4  3  -96  46.2831     206.536     0.864495    
4  3  -95  214.641     295.754     0.992077    
4  3  -94  120.352     213.428     0.823606    
4  3  -93  20.5342     134.908     0.0511578   
4  3  -92  192.936     218.661     0.947441    
4  3  -91  151.329     149.175     0.790234    
4  3  -90  27.462      183.829     0.0877048   
4  3  -89  171.899     322.733     0.97312     
4  3  -88  36.4805     87.4205     0.93408     
4  3  -87  98.1637     306.736     0.950836    
4  3  -86  148.457     45.0656     0.670301    
4  3  -85  215.445     241.333     0.990515    
4  3  -84  106.588     35.0106     0.870778    
4  3  -83  97.2205     16.1896     0.767987    
4  3  -82  370.475     235.281     0.983793    
4  3  -81  182.492     48.7216     0.990714    
4  3  -80  380.188     127.27      0.986258    
4  3  -79  124.824     329.88      0.960767    
4  3  -78  208.116     192.698     0.926623    
4  3  -77  361.026     308.89      0.919983    
4  3  -76  191.43      278.259     0.970736    
4  3  -75  90.6129     172.762     0.958939    
4  3  -74  641.875     31.7111     0.985957    
4  3  -73  371.559     98.5363     0.980694    
4  3  -72  156.19      117.856     0.983951    
4  3  -71  76.4499     349.357     0.962628    
4  3  -70  47.4198     112.788     0.968527    
4  3  -69  400.425     72.8293     0.984299    
4  3  -68  245.701     172.619     0.986264    
4  3  -67  143.445     227.006     0.644622    
4  3  -66  200.528     298.747     0.483247    
4  3  -65  45.3462     311.339     0.570752    
4  3  -64  66.4615     6.96419     0.974899    
4  3  -63  165.47      345.041     0.931363    
4  3  -62  140.312     68.0455     0.970656    
4  3  -61  503.555     123.371     0.960119    
4  3  -60  74.403      116.331     0.926052    
4  3  -59  92.9022     52.4186     0.966372    
4  3  -58  38.1488     88.8404     0.983028    
4  3  -57  251.344     4.71392     0.914864    
4  3  -56  17.662      210.828     0.968089    
4  3  -55  88.8145     35.3149     0.939169    
4  3  -54  257.322     241.618     0.986918    
4  3  -53  35.9236     174.561     0.959924    
4  3  -52  296.569     9.27367     0.991998    
4  3  -51  52.7058     173.041     0.883148    
4  3  -50  62.1885     314.364     0.97163     
4  3  -49  176.254     178.832     0.988249    
4  3  -48  76.199      209.778     0.976454    
4  3  -47  224.12      78.1101     0.898621    
4  3  -46  213.709     159.3       0.750639    
4  3  -45  168.432     209.747     0.934373    
4  3  -44  145.201     34.5794     0.962038    
4  3  -43  324.773     244.734     0.926388    
4  3  -42  375.92      157.407     0.955807    
4  3  -41  281.786     181.294     0.327312    
4  3  -40  505.985     127.81      0.826909    
4  3  -39  153.035     50.6591     0.970946    
4  3  -38  250.926     347.341     0.946847    
4  3  -37  326.834     197.307     0.964054    
4  3  -36  30.4032     206.911     0.955538    
4  3  -35  432.143     135.629     0.978147    
4  3  -34  131.682     169.17      0.962249    
4  3  -33  23.4612     5.68215     0.855426    
4  3  -32  741.678     259.556     0.992536    
4  3  -31  105.366     166.833     0.904013    
4  3  -30  418.966     202.948     0.986514    
4  3  -29  56.4166     77.1852     0.986649    
4  3  -28  35.9269     87.7613     0.936605    
4  3  -27  139.463     183.577     0.959044    
4  3  -26  321.749     187.469     0.992439    
4  3  -25  308.022     121.831     0.944702    
4  3  -24  82.2877     260.813     0.942934    
4  3  -23  80.2782     336.36      0.989124    
4  3  -22  87.6332     26.2186     0.971328    
4  3  -21  391.368     71.5842     0.991807    
4  3  -20  19.6728     326.91      0.900314    
4  3  -19  243.754     300.509     0.978239    
4  3  -18  778.764     206.97      0.986081    
4  3  -17  403.3       231.077     0.967751    
4  3  -16  49.8532     272.986     0.944697    
4  3  -15  436.111     352.957     0.995636    
4  3  -14  61.6004     4.01538     0.969259    
4  3  -13  329.825     68.5728     0.99397     
4  3  -12  1.63022     118.794     0.964981    
4  3  -11  62.7195     169.351     0.990056    
4  3  -10  29.6579     273.21      0.918853    
4  3  -9   134.515     188.13      0.786358    
4  3  -8   17.7917     16.7179     0.96134     
4  3  -7   274.877     295.503     0.948876    
4  3  -6   118.215     250.504     0.99387     
4  3  -5   75.2533     295.062     0.977868    
4  3  -4   68.7233     115.374     0.967442    
4  3  -3   337.961     121.608     0.868692    
4  3  -2   85.2337     224.046     0.950315    
4  3  -1   86.4963     279.035     0.98488     
4  3  0    103.369     10.5604     0.672035    
4  3  1    171.585     31.6621     0.990244    
4  3  2    219.018     100.029     0.951463    
4  3  3    172.782     325.092     0.98596     
4  3  4    25.5537     182.123     0.836175    
4  3  5    607.841     256.791     0.972355    
4  3  6    509.678     246.927     0.971463    
4  3  7    250.925     42.4688     0.362914    
4  3  8    451.562     28.2319     0.972094    
4  3  9    274.51      354.739     0.980128    
4  3  10   154.76      14.8566     0.965837    
4  3  11   309.243     160.445     0.991112    
4  3  12   326.928     302.042     0.9756      
4  3  13   553.981     266.855     0.993984    
4  3  14   346.939     145.499     0.994107    
4  3  15   143.996     204.57      0.980248    
4  3  16   304.996     50.9405     0.990077    
4  3  17   620.745     17.9525     0.964285    
4  3  18   89.0623     325.797     0.399162    
4  3  19   38.5622     355.049     0.972466    
4  3  20   220.686     21.2923     0.929796    
4  3  21   237.131     143.422     0.82717     
4  3  22   42.6227     143.991     0.794641    
4  3  23   212.792     125.029     0.883526    
4  3  24   55.7536     188.021     0.663981    
4  3  25   130.347     295.784     0.988469    
4  3  26   395.549     342.323     0.990277    
4  3  27   82.8918     271.076     0.947065    
4  3  28   269.614     75.6491     0.965939    
4  3  29   327.965     83.4732     0.798159    
4  3  30   187.779     329.023     0.976255    
4  3  31   164.873     40.5464     0.948274    
4  3  32   104.075     95.9276     0.985974    
4  3  33   25.6275     282.011     0.893986    
4  3  34   70.373      191.37      0.98937     
4  3  35   92.4891     63.2267     0.967164    
4  3  36   255.892     87.6853     0.985123    
4  3  37   282.94      227.788     0.967744    
4  3  38   194.262     164.509     0.986449    
4  3  39   270.964     72.4065     0.97403     
4  3  40   325.206     312.815     0.986077    
4  3  41   71.1947     125.051     0.533753    
4  3  42   160.491     164.377     0.949138    
4  3  43   112.774     21.135      0.85618     
4  3  44   60.9632     211.398     0.844319    
4  3  45   77.5293     338.137     0.909908    
4  3  46   268.43      45.0637     0.963869    
4  3  47   12.0669     242.378     0.507043    
4  3  48   79.5959     99.4315     0.702313    
4  3  49   360.987     13.2159     0.985674    
4  3  50   131.288     127.74      0.955878    
4  3  51   300.404     276.204     0.953234    
4  3  52   123.022     329.981     0.992136    
4  3  53   2.01482     223.311     0.990889    
4  3  54   153.042     109.662     0.886768    
4  3  55   389.168     301.588     0.98964     
4  3  56   336.155     247.26      0.957848    
4  3  57   243.769     99.6086     0.889264    
4  3  58   439.076     338.064     0.914163    
4  3  59   106.87      59.8693     0.970599    
4  3  60   85.438      212.56      0.949882    
4  3  61   18.19       76.5405     0.976307    
4  3  62   267.516     285.896     0.731087    
4  3  63   202.936     50.4556     0.957764    
4  3  64   123.845     179.758     0.977148    
4  3  65   265.878     228.006     0.990308    
4  3  66   172.161     267.028     0.964056    
4  3  67   31.0018     46.058      0.967813    
4  3  68   62.7035     316.622     0.97328     
4  3  69   55.8824     53.5246     0.988211    
4  3  70   488.714     326.183     0.970333    
4  3  71   132.27      126.651     0.991338    
4  3  72   309.472     190.705     0.971399    
4  3  73   172.073     252.36      0.991833    
4  3  74   357.494     73.3892     0.954778    
4  3  75   250.507     353.42      0.991507    
4  3  76   323.331     43.5443     0.991262    
4  3  77   280.374     24.463      0.702189    
4  3  78   229.236     213.784     0.868119    
4  3  79   123.099     280.684     0.801857    
4  3  80   179.079     45.6519     0.703243    
4  3  81   0.893651    261.984     0.824332    
4  3  82   19.5187     101.159     0.0416524   
4  3  83   169.928     40.5963     0.963488    
4  3  84   30.8088     60.7311     0.836234    
4  3  85   98.9113     117.766     0.97486     
4  3  86   228.423     340.859     0.991378    
4  3  87   194.849     354.32      0.972608    
4  3  88   433.03      47.2269     0.853155    
4  3  89   90.2524     193.713     0.968061    
4  3  90   95.6162     158.244     0.562695    
4  3  91   194.496     224.556     0.986805    
4  3  92   204.95      70.5074     0.397074    
4  3  93   161.981     31.4892     0.937945    
4  3  94   230.453     150.009     0.918624    
4  3  95   492.904     256.155     0.97828     
4  3  96   216.072     310.891     0.217409    
4  3  97   44.6545     185.173     0.961905    
4  3  98   64.4168     261.13      0.824376    
4  3  99   83.4855     74.0537     0.482675    
4  3  100  304.446     319.842     0.858679    
4  3  101  119.291     308.177     0.965693    
4  3  102  195.061     354.861     0.943894    
4  3  103  205.182     162.089     0.928512    
4  3  104  429.908     277.599     0.958522    
4  3  105  64.8205     147.391     0.491227    
4  3  106  322.77      6.11843     0.963331    
4  3  107  138.937     17.4314     0.669355    
4  3  108  284.636     348.802     0.954432    
4  3  109  506.808     30.0948     0.987134    
4  3  110  380.895     49.4868     0.993183    
4  3  111  266.486     303.555     0.292501    
4  3  112  32.9719     321.23      0.948048    
4  3  113  50.3822     287.763     0.960322    
4  3  114  232.844     109.247     0.940587    
4  3  115  237.111     75.6205     0.934752    
4  3  116  435.837     196.481     0.961259    
4  3  117  3.98862     139.247     0.763215    
4  3  118  184.778     318.62      0.314024    
4  3  119  119.711     327.476     0.964329    
4  3  120  30.2738     53.3244     0.244418    
4  3  121  210.524     350.826     0.943355    
4  3  122  185.62      277.991     0.279232    
4  3  123  147.059     325.518     0.759259    
4  3  124  207.398     2.29995     0.683418    
4  3  125  222.565     174.647     0.966289    
4  3  126  161.083     269.454     0.981653    
4  3  127  62.5322     135.031     0.651845    
4  3  128  185.428     123.787     0.860546    
4  3  129  116.531     271.974     0.957335    
4  3  130  78.9148     294.756     0.977334    
4  3  131  115.174     288.377     0.867828    
4  3  132  105.692     26.1844     0.62112     
4  3  133  87.7079     175.997     0.56107     
4  3  134  10.6649     218.186     0.883099    
4  3  135  254.726     305.124     0.823291    
4  3  136  64.1234     229.331     0.984486    
4  3  137  191.443     292.987     0.972388    
4  3  138  226.331     170.119     0.944559    
4  3  139  26.3825     135.983     0.935622    
4  3  140  147.01      76.7432     0.929473    
4  3  141  3.3786      344.317     0.498937    
4  3  142  48.2652     294.41      0.218176    
4  3  143  7.72159     193.388     0.918885    
4  3  144  56.492      345.983     0.841176    
4  3  145  80.8554     269.901     0.908627    
4  3  146  49.8034     349.631     0.490991    
4  3  147  69.2732     310.4       0.268843    
4  3  148  61.0823     29.5367     0.850337    
4  3  149  128.747     322.365     0.87077     
4  3  150  20.0072     345.729     0.943452    
4  3  151  16.8007     43.9172     0.480455    
4  3  152  0.787691    98.5081     0.9407      
4  3  153  19.2838     174.718     0.714621    
4  3  154  143.332     166.159     0.951026    
4  3  155  55.6887     132.618     0.193558    
4  3  156  17.0367     29.0668     0.142632    
4  3  157  48.3592     212.571     0.675203    
4  3  158  82.9707     197.595     0.922283    
4  3  159  75.6499     216.385     0.836973    
4  3  160  64.4193     87.9689     0.196662    
4  3  161  21.0894     343.771     0.860959    
4  3  162  107.591     3.91641     0.94065     
4  3  163  37.4941     85.7729     0.440233    
4  3  164  38.9655     317.242     0.673462    
4  3  165  61.1453     144.424     0.619099    
4  3  166  26.6844     264.094     0.560086    
4  3  167  33.6365     79.2335     0.769544    
4  3  168  37.8938     187.006     0.538405    
4  3  169  23.7231     144.322     0.174082    
4  3  170  15.8926     343.102     0.164622    
4  3  171  4.76396     270.979     0.551157    
4  4  0    464.241     127.063     0.978903    
4  4  1    139.033     280.134     0.979037    
4  4  2    236.039     134.32      0.989549    
4  4  3    13.2996     126.565     0.977705    
4  4  4    303.654     129.488     0.553354    
4  4  5    200.625     259.183     0.977945    
4  4  6    15.9966     153.545     0.982897    
4  4  7    208.983     202.743     0.941553    
4  4  8    393.299     128.618     0.970906    
4  4  9    4.16966     304.374     0.977536    
4  4  10   283.848     358.613     0.933154    
4  4  11   333.947     237.017     0.91352     
4  4  12   13.0059     134.428     0.984075    
4  4  13   95.1114     274.046     0.975895    
4  4  14   19.8003     155.721     0.98558     
4  4  15   215.97      95.6794     0.986492    
4  4  16   533.697     84.5626     0.964138    
4  4  17   83.0591     281.385     0.944213    
4  4  18   12.1972     274.469     0.345064    
4  4  19   8.83196     129.707     0.892639    
4  4  20   181.829     115.716     0.93661     
4  4  21   47.0717     124.687     0.9699      
4  4  22   430.856     36.0551     0.973487    
4  4  23   411.124     68.2395     0.378548    
4  4  24   214.915     149.449     0.918787    
4  4  25   344.458     53.8691     0.432607    
4  4  26   94.7082     247.602     0.988843    
4  4  27   168.795     222.636     0.808436    
4  4  28   579.61      353.326     0.964567    
4  4  29   35.8353     160.725     0.977919    
4  4  30   355.367     249.728     0.984832    
4  4  31   204.089     115.033     0.980569    
4  4  32   387.767     167.327     0.818614    
4  4  33   199.554     277.365     0.169269    
4  4  34   235.331     212.841     0.82643     
4  4  35   384.948     144.595     0.512664    
4  4  36   248.748     181.222     0.937395    
4  4  37   62.159      287.118     0.961225    
4  4  38   445.524     65.5692     0.983308    
4  4  39   302.355     10.0216     0.398853    
4  4  40   224.674     267.984     0.718849    
4  4  41   82.3997     203.014     0.978839    
4  4  42   14.2164     70.197      0.960837    
4  4  43   345.236     74.9674     0.770934    
4  4  44   153.117     198.08      0.98885     
4  4  45   400.847     82.9684     0.905429    
4  4  46   195.206     9.48218     0.987368    
4  4  47   15.0516     6.03725     0.982081    
4  4  48   49.1869     347.091     0.791543    
4  4  49   211.394     205.467     0.976773    
4  4  50   295.7       189.202     0.986902    
4  4  51   141.384     312.329     0.990013    
4  4  52   79.4184     350.9       0.983174    
4  4  53   597.913     64.7808     0.976622    
4  4  54   102.265     88.1978     0.981926    
4  4  55   264.898     51.7529     0.933287    
4  4  56   42.9061     14.9437     0.915093    
4  4  57   52.853      248.514     0.988839    
4  4  58   293.579     11.97       0.979224    
4  4  59   274.243     59.7603     0.972386    
4  4  60   99.7997     245.826     0.992197    
4  4  61   106.691     44.6818     0.979004    
4  4  62   22.7105     159.98      0.660439    
4  4  63   137.236     209.108     0.985506    
4  4  64   77.8575     81.2485     0.960244    
4  4  65   224.327     16.0005     0.788098    
4  4  66   8.33579     27.5565     0.954957    
4  4  67   21.8258     333.458     0.994989    
4  4  68   178.841     202.391     0.982849    
4  4  69   74.5799     9.30817     0.985376    
4  4  70   20.3401     132.271     0.966861    
4  4  71   179.917     233.625     0.819167    
4  4  72   38.8575     23.9145     0.985717    
4  4  73   252.183     190.972     0.890273    
4  4  74   194.793     286.323     0.992202    
4  4  75   216.327     195.052     0.938054    
4  4  76   11.4662     239.152     0.988372    
4  4  77   147.654     173.724     0.988822    
4  4  78   317.875     203.427     0.973809    
4  4  79   319.304     208.535     0.939181    
4  4  80   231.01      193.309     0.880061    
4  4  81   68.4491     308.022     0.990468    
4  4  82   64.4628     192.232     0.969354    
4  4  83   25.8433     158.286     0.981444    
4  4  84   178.606     243.761     0.973049    
4  4  85   64.4436     209.696     0.931902    
4  4  86   537.491     14.1614     0.988253    
4  4  87   178.696     177.845     0.945687    
4  4  88   345.167     205.903     0.990995    
4  4  89   321.557     162.723     0.993715    
4  4  90   27.4968     101.896     0.512877    
4  4  91   371.873     58.9754     0.983383    
4  4  92   138.839     69.0459     0.93068     
4  4  93   121.687     25.2206     0.950879    
4  4  94   246.719     338.766     0.979139    
4  4  95   247.46      214.645     0.96639     
4  4  96   174.599     323.364     0.951959    
4  4  97   62.0294     169.765     0.978124    
4  4  98   56.1625     50.6458     0.910592    
4  4  99   154.303     94.4831     0.980354    
4  4  100  0.54703     78.1024     0.967018    
4  4  101  155.123     51.6289     0.938483    
4  4  102  27.2368     319.048     0.728818    
4  4  103  23.9206     52.8255     0.964644    
4  4  104  139.966     170.163     0.984189    
4  4  105  96.3611     237.53      0.479102    
4  4  106  316.688     29.7836     0.971883    
4  4  107  76.7866     63.2975     0.976105    
4  4  108  161.66      137.977     0.977094    
4  4  109  295.644     188.919     0.977368    
4  4  110  84.3967     248.673     0.972897    
4  4  111  58.5636     38.3233     0.353714    
4  4  112  183.602     24.9213     0.948371    
4  4  113  88.156      173.117     0.0836979   
4  4  114  180.523     53.9348     0.898139    
4  4  115  12.2832     307.29      0.965003    
4  4  116  11.9208     123.459     0.0311028   
4  4  117  16.8349     279.93      0.826083    
4  4  118  78.5064     39.131      0.686505    
4  4  119  19.7928     265.901     0.847787    
4  4  120  185.669     60.6315     0.827507    
4  4  121  79.8632     301.661     0.747343    
4  4  122  365.262     309.556     0.951669    
4  4  123  252.657     175.397     0.966448    
4  4  124  296.782     281.527     0.947232    
4  4  125  292.073     243.634     0.594375    
4  4  126  44.8667     318.104     0.663831    
4  4  127  250.168     276.33      0.955796    
4  4  128  34.9506     203.4       0.155891    
4  4  129  136.916     60.6279     0.942111    
4  4  130  122.459     91.5696     0.775263    
4  4  131  83.8762     62.1961     0.966521    
4  4  132  109.064     186.262     0.910628    
4  4  133  177.994     195.902     0.902667    
4  4  134  173.76      75.033      0.891055    
4  4  135  65.4836     119.024     0.969688    
4  4  136  72.1827     243.409     0.954727    
4  4  137  45.2537     14.5505     0.874818    
4  4  138  46.3213     303.932     0.952622    
4  4  139  89.867      27.2083     0.685573    
4  4  140  102.289     283.845     0.961753    
4  4  141  174.439     14.0324     0.978817    
4  4  142  8.22885     60.4507     0.465665    
4  4  143  39.2863     235.724     0.445626    
4  4  144  203.01      36.9833     0.756013    
4  4  145  75.0847     155.934     0.951371    
4  4  146  45.9767     93.4643     0.866623    
4  4  147  16.1284     158.367     0.431976    
4  4  148  121.796     343.221     0.952362    
4  4  149  36.8866     14.8415     0.842085    
4  4  150  37.8181     86.8252     0.842741    
4  4  151  102.072     4.02518     0.896852    
4  4  152  29.9464     39.2289     0.242762    
4  4  153  60.9411     267.003     0.923007    
4  4  154  2.91028     264.065     0.889341    
4  4  155  24.6973     317.751     0.0683941   
4  4  156  25.188      109.67      0.841796    
4  4  157  110.44      284.661     0.918928    
4  4  158  45.0173     141.284     0.932336    
4  4  159  5.12177     352.134     0.849933    
4  4  160  0.547383    26.9458     0.111503    
4  4  161  35.9438     146.186     0.809145    
4  4  162  77.1881     299.1       0.888764    
4  4  163  46.7598     75.818      0.923842    
4  4  164  85.4794     126.897     0.886964    
4  4  165  58.0371     132.385     0.58912     
4  4  166  18.6735     46.2749     0.839437    
4  4  167  21.3769     349.701     0.59069     
4  4  168  44.8961     60.1752     0.483166    
4  4  169  27.3991     52.5106     0.844391    
5  -0 -174 5.36314     8.51366e-06 0.703749    
5  -0 -173 77.3435     240         0.453159    
5  -0 -172 162.256     120         0.999903    
5  -0 -171 31.4609     360         0.862059    
5  -0 -170 3.85962     240         0.0173112   
5  -0 -169 89.7952     300         0.902371    
5  -0 -168 46.5932     8.08651e-06 0.20558     
5  -0 -167 100.326     240         0.342093    
5  -0 -166 74.7221     120         0.674787    
5  -0 -165 24.2936     5.80338e-07 0.999937    
5  -0 -164 214.143     240         0.926227    
5  -0 -163 38.087      300         0.396775    
5  -0 -162 125.776     8.69777e-06 0.517378    
5  -0 -161 217.601     240         0.631423    
5  -0 -160 0.471282    300         0.983098    
5  -0 -159 160.987     360         0.998205    
5  -0 -158 67.5314     240         0.207934    
5  -0 -157 6.83156     300         0.810681    
5  -0 -156 80.3397     4.18286e-08 0.99653     
5  -0 -155 104.797     60          0.834386    
5  -0 -154 93.4143     120         0.902178    
5  -0 -153 12.6531     360         0.999999    
5  -0 -152 51.9157     60          0.999806    
5  -0 -151 40.2899     300         0.0683624   
5  -0 -150 5.33862     180         1           
5  -0 -149 41.5859     240         0.999783    
5  -0 -148 201.352     300         0.526276    
5  -0 -147 79.4163     180         0.427063    
5  -0 -146 198.355     240         0.324211    
5  -0 -145 10.3084     120         0.0862498   
5  -0 -144 240.007     180         0.999911    
5  -0 -143 114.067     240         0.191816    
5  -0 -142 141.686     120         0.740161    
5  -0 -141 52.9705     360         0.15074     
5  -0 -140 157.244     240         0.245388    
5  -0 -139 31.1119     300         0.999996    
5  -0 -138 23.1185     360         0.98212     
5  -0 -137 80.1811     60          1           
5  -0 -136 67.5346     120         0.314238    
5  -0 -135 86.5869     360         0.0972794   
5  -0 -134 121.895     60          0.107914    
5  -0 -133 260.883     120         0.999997    
5  -0 -132 262.238     7.97235e-06 0.41024     
5  -0 -131 47.9523     240         0.987108    
5  -0 -130 545.875     300         1           
5  -0 -129 630.772     1.6265e-06  0.999286    
5  -0 -128 82.2029     60          0.999996    
5  -0 -127 256.007     120         0.826572    
5  -0 -126 135.275     3.29955e-07 0.817612    
5  -0 -125 59.9662     60          0.874145    
5  -0 -124 131.679     300         0.884609    
5  -0 -123 539.726     180         1           
5  -0 -122 ?           ?           ?           
5  -0 -121 ?           ?           ?           
5  -0 -120 ?           ?           ?           
5  -0 -119 ?           ?           ?           
5  -0 -118 ?           ?           ?           
5  -0 -117 ?           ?           ?           
5  -0 -116 ?           ?           ?           
5  -0 -115 ?           ?           ?           
5  -0 -114 ?           ?           ?           
5  -0 -113 ?           ?           ?           
5  -0 -112 ?           ?           ?           
5  -0 -111 ?           ?           ?           
5  -0 -110 ?           ?           ?           
5  -0 -109 ?           ?           ?           
5  -0 -108 ?           ?           ?           
5  -0 -107 34.2684     240         0.521782    
5  -0 -106 215.062     300         0.999899    
5  -0 -105 288.231     4.21142e-07 0.123419    
5  -0 -104 49.9184     60          0.806834    
5  -0 -103 716.778     120         0.99994     
5  -0 -102 42.0577     360         0.0291302   
5  -0 -101 105.541     240         0.615749    
5  -0 -100 341.177     120         1           
5  -0 -99  119.458     180         0.080834    
5  -0 -98  141.906     60          1           
5  -0 -97  129.75      120         1           
5  -0 -96  86.7368     360         1           
5  -0 -95  149.256     60          1           
5  -0 -94  13.4735     120         0.91508     
5  -0 -93  42.8459     180         1           
5  -0 -92  99.523      240         0.619538    
5  -0 -91  449.844     120         1           
5  -0 -90  314.696     180         0.997098    
5  -0 -89  156.081     240         0.999553    
5  -0 -88  105.516     120         1           
5  -0 -87  683.667     3.61443e-08 1           
5  -0 -86  67.4387     240         0.318926    
5  -0 -85  75.5149     120         1           
5  -0 -84  202.352     180         0.140942    
5  -0 -83  652.255     60          0.999999    
5  -0 -82  235.869     120         0.956224    
5  -0 -81  653.711     180         0.999899    
5  -0 -80  416.156     240         0.939202    
5  -0 -79  263.013     300         0.999928    
5  -0 -78  256.976     180         0.929739    
5  -0 -77  117.513     60          0.999983    
5  -0 -76  274.471     300         0.886581    
5  -0 -75  11.1779     180         0.999999    
5  -0 -74  38.1571     60          0.999902    
5  -0 -73  613.085     300         1           
5  -0 -72  80.8513     180         1           
5  -0 -71  127.993     240         1           
5  -0 -70  162.038     300         0.113191    
5  -0 -69  567.724     9.74036e-06 1           
5  -0 -68  206.558     240         0.999991    
5  -0 -67  398.729     300         1           
5  -0 -66  151.921     180         0.999999    
5  -0 -65  246.286     60          0.937347    
5  -0 -64  3.34744     300         0.26062     
5  -0 -63  251.746     1.23084e-06 1           
5  -0 -62  589.591     60          0.865186    
5  -0 -61  498.839     300         0.843946    
5  -0 -60  90.0392     180         0.0381441   
5  -0 -59  331.898     240         0.99952     
5  -0 -58  689.43      300         1           
5  -0 -57  118.577     360         0.999997    
5  -0 -56  172.045     240         0.999926    
5  -0 -55  84.4793     120         1           
5  -0 -54  104.124     360         0.749314    
5  -0 -53  210.67      60          1           
5  -0 -52  681.365     300         0.993299    
5  -0 -51  146.171     180         0.930587    
5  -0 -50  172.587     240         0.798315    
5  -0 -49  19.1449     300         0.0286673   
5  -0 -48  461.841     180         0.286375    
5  -0 -47  619.524     240         0.999967    
5  -0 -46  104.431     300         1           
5  -0 -45  292.725     360         0.303835    
5  -0 -44  90.5329     240         0.964826    
5  -0 -43  743.592     120         0.999929    
5  -0 -42  188.968     180         1           
5  -0 -41  188.087     60          0.999393    
5  -0 -40  169.772     300         0.71828     
5  -0 -39  131.601     360         0.999998    
5  -0 -38  416.232     60          0.995842    
5  -0 -37  492.823     120         0.999999    
5  -0 -36  28.3313     180         0.23378     
5  -0 -35  732.282     240         1           
5  -0 -34  139.534     120         1           
5  -0 -33  75.8129     180         1           
5  -0 -32  138.296     240         0.972371    
5  -0 -31  260.324     300         1           
5  -0 -30  221.521     6.25439e-05 0.735096    
5  -0 -29  456.174     240         0.999997    
5  -0 -28  56.9916     300         0.999899    
5  -0 -27  170.14      6.77524e-06 0.946396    
5  -0 -26  51.7592     240         0.999474    
5  -0 -25  317.62      120         1           
5  -0 -24  249.752     180         1           
5  -0 -23  880.587     240         0.999751    
5  -0 -22  114.616     300         0.999995    
5  -0 -21  309.583     180         0.400939    
5  -0 -20  165.633     240         0.999992    
5  -0 -19  1298.61     120         0.964608    
5  -0 -18  164.006     360         1           
5  -0 -17  102.691     240         0.895713    
5  -0 -16  0.244711    120.005     0.999994    
5  -0 -15  145.914     180         0.999974    
5  -0 -14  76.9012     59.9999     0.0957264   
5  -0 -13  459.239     300         1           
5  -0 -12  20.4121     180         1           
5  -0 -11  267.71      60          0.999954    
5  -0 -10  775.067     120         1           
5  -0 -9   111.867     180         0.081783    
5  -0 -8   136.816     60          1           
5  -0 -7   102.243     300         0.598098    
5  -0 -6   208.72      180         0.468206    
5  -0 -5   370.543     60          1           
5  -0 -4   433.45      300         0.0892712   
5  -0 -3   763.628     180         1           
5  -0 -2   22.2855     240         0.999992    
5  -0 -1   171.643     300         0.249482    
5  0  0    241.836     180         0.167008    
5  0  1    309.539     60          1           
5  0  2    320.211     300         0.513358    
5  0  3    404.383     180         1           
5  0  4    180.036     60          0.589225    
5  0  5    476.238     300         0.997594    
5  0  6    132.351     180         0.378647    
5  0  7    767.674     60.0001     0.80425     
5  0  8    44.8201     300         0.138404    
5  0  9    114.334     360         0.99933     
5  0  10   345.981     60          1           
5  0  11   85.2863     120         1           
5  0  12   159.379     360         0.971638    
5  0  13   1483.09     60          1           
5  0  14   62.2544     300         1           
5  0  15   105.567     5.92889e-05 0.121296    
5  0  16   66.3503     240         0.7418      
5  0  17   579.729     120         1           
5  0  18   883.433     180         0.456136    
5  0  19   223.555     60          1           
5  0  20   1082.23     300         0.459217    
5  0  21   585.398     1.22751e-05 0.442424    
5  0  22   632.782     240         1           
5  0  23   138.938     300         0.256386    
5  0  24   206.229     180         0.91899     
5  0  25   359.44      240         0.817397    
5  0  26   496.864     120         0.352241    
5  0  27   254.259     6.19579e-06 1           
5  0  28   998.654     240         0.999998    
5  0  29   161.456     300         0.999926    
5  0  30   262.026     180         1           
5  0  31   70.0965     60          1           
5  0  32   810.639     120         1           
5  0  33   778.116     360         1           
5  0  34   29.9771     59.9998     0.186318    
5  0  35   159.464     300         0.302972    
5  0  36   627.871     360         1           
5  0  37   142.929     240         0.726869    
5  0  38   88.725      120         0.999953    
5  0  39   146.844     180         0.26044     
5  0  40   199.607     240         0.36011     
5  0  41   622.975     120         1           
5  0  42   219.095     180         1           
5  0  43   16.0227     60          0.82819     
5  0  44   41.9627     120         0.999999    
5  0  45   399.789     360         0.999925    
5  0  46   450.017     60          0.987707    
5  0  47   32.0278     300         0.0362691   
5  0  48   211.383     7.25965e-06 0.999994    
5  0  49   512.185     60          1           
5  0  50   116.132     120         0.795045    
5  0  51   250.308     360         0.55393     
5  0  52   231.224     240         0.999998    
5  0  53   91.9471     300         0.999984    
5  0  54   629.576     180         0.529333    
5  0  55   154.394     60          0.990427    
5  0  56   197.44      120         0.56101     
5  0  57   223.854     1.20097e-05 0.999188    
5  0  58   322.23      60          0.999999    
5  0  59   16.5161     300         0.285086    
5  0  60   247.869     180         0.969203    
5  0  61   152.487     60          0.946169    
5  0  62   354.288     120         1           
5  0  63   56.8092     1.65144e-05 0.437674    
5  0  64   158.629     240         0.195479    
5  0  65   95.3431     120         1           
5  0  66   36.3849     179.999     0.0787534   
5  0  67   155.5       240         1           
5  0  68   273.827     300         0.319497    
5  0  69   479.169     360         1           
5  0  70   388.174     60          0.991694    
5  0  71   532.117     300         1           
5  0  72   45.0896     180         0.622987    
5  0  73   123.062     60          1           
5  0  74   214.536     300         0.165728    
5  0  75   203.823     360         1           
5  0  76   204.067     60          1           
5  0  77   368.875     120         1           
5  0  78   312.605     9.55241e-06 0.999983    
5  0  79   486.435     60          1           
5  0  80   117.602     300         1           
5  0  81   651.585     180         1           
5  0  82   221.402     240         1           
5  0  83   93.0057     300         0.101602    
5  0  84   53.9708     3.19936e-05 0.0445503   
5  0  85   45.5344     240         0.873876    
5  0  86   490.145     300         0.313964    
5  0  87   574.941     360         0.521516    
5  0  88   146.625     60          0.411341    
5  0  89   656.26      300         0.999998    
5  0  90   91.8077     8.10431e-06 0.862233    
5  0  91   27.4374     60.0004     0.0210522   
5  0  92   90.431      120         0.316416    
5  0  93   372.809     180         1           
5  0  94   664.712     240         0.999998    
5  0  95   340.43      300         0.984905    
5  0  96   91.2684     180         0.999996    
5  0  97   379.95      60          1           
5  0  98   639.631     120         1           
5  0  99   609.037     180         0.999345    
5  0  100  285.944     60          0.999968    
5  0  101  171.788     300         0.448683    
5  0  102  28.7465     180         0.225739    
5  0  103  253.955     60          1           
5  0  104  73.1081     300         0.220618    
5  0  105  364.708     1.26348e-05 0.551618    
5  0  106  511.032     60          1           
5  0  107  120.825     300         1           
5  0  108  508.429     180         1           
5  0  109  420.279     60          0.999988    
5  0  110  112.528     120         0.999437    
5  0  111  550.863     1.04177e-05 0.61684     
5  0  112  367.292     60          0.817243    
5  0  113  60.5666     300         0.165774    
5  0  114  156.527     2.82318e-06 0.996538    
5  0  115  74.6846     240         0.650789    
5  0  116  201.062     120         1           
5  0  117  377.904     360         0.999987    
5  0  118  470.929     240         0.82134     
5  0  119  136.742     300         0.999913    
5  0  120  13.2874     6.42559e-06 0.999975    
5  0  121  91.2837     60          0.999959    
5  0  122  205.834     120         0.999506    
5  0  123  2.26598     8.26703e-06 0.422038    
5  0  124  116.444     60          0.97128     
5  0  125  367.593     300         0.988007    
5  0  126  210.64      180         1           
5  0  127  78.1045     240         1           
5  0  128  221.596     120         0.164245    
5  0  129  141.998     360         0.935819    
5  0  130  60.8924     240         0.950094    
5  0  131  414.595     300         0.999999    
5  0  132  13.819      180         1           
5  0  133  275.389     60          0.205573    
5  0  134  267.189     120         1           
5  0  135  13.5278     180         0.0293458   
5  0  136  125.999     240         1           
5  0  137  401.525     120         0.999992    
5  0  138  1.59741     180         0.657272    
5  0  139  21.4663     240         0.0204116   
5  0  140  116.097     120         1           
5  0  141  136.664     180         0.999307    
5  0  142  118.885     60          0.887097    
5  0  143  184.579     300         0.755417    
5  0  144  30.7245     180         0.0304625   
5  0  145  28.7941     240         0.202698    
5  0  146  157.785     120         0.893335    
5  0  147  184.171     3.32344e-07 0.999988    
5  0  148  40.6415     240         0.959694    
5  0  149  339.121     120         0.998792    
5  0  150  181.573     8.55113e-06 0.844908    
5  0  151  19.932      60          0.998729    
5  0  152  44.8054     300         0.983237    
5  0  153  59.962      9.10674e-06 0.126737    
5  0  154  124.764     240         0.937048    
5  0  155  134.238     120         0.943196    
5  0  156  36.4399     180         0.162437    
5  0  157  128.677     240         1           
5  0  158  7.24971     300         1           
5  0  159  55.7439     180         0.253877    
5  0  160  120.795     240         0.277011    
5  0  161  8.15352     120         0.99642     
5  0  162  75.0955     180         0.55058     
5  0  163  80.405      60          0.999606    
5  0  164  207.648     120         1           
5  0  165  2.61497     180         0.0134296   
5  0  166  26.8758     240         0.96366     
5  0  167  47.3839     120         0.999896    
5  0  168  95.9089     360         0.996932    
5  0  169  63.2198     60          0.547248    
5  0  170  87.0822     120         0.554193    
5  0  171  111.179     360         0.929657    
5  0  172  91.2113     240         0.488484    
5  0  173  30.2807     300         0.279888    
5  0  174  5.56066     9.49944e-06 0.0721146   
5  1  -172 63.4958     99.1276     0.669071    
5  1  -171 40.5428     204.45      0.301744    
5  1  -170 43.2009     273.672     0.310229    
5  1  -169 111.749     157.427     0.780773    
5  1  -168 30.2871     41.658      0.366782    
5  1  -167 45.1537     281.177     0.391007    
5  1  -166 115.113     70.1408     0.922945    
5  1  -165 35.152      187.423     0.959479    
5  1  -164 17.3948     337.62      0.218754    
5  1  -163 153.45      289.454     0.812096    
5  1  -162 109.537     249.888     0.940203    
5  1  -161 55.6003     303.573     0.651451    
5  1  -160 1.18976     314.53      0.567081    
5  1  -159 30.9515     146.079     0.961796    
5  1  -158 90.564      334.332     0.862163    
5  1  -157 30.9022     187.146     0.451776    
5  1  -156 85.3821     103.83      0.661253    
5  1  -155 87.0835     180.761     0.94951     
5  1  -154 74.4786     299.487     0.274331    
5  1  -153 40.9003     36.359      0.655042    
5  1  -152 128.806     137.652     0.857948    
5  1  -151 167.06      88.7659     0.586593    
5  1  -150 5.71275     290.058     0.917274    
5  1  -149 127.487     30.7893     0.508934    
5  1  -148 101.163     297.819     0.931457    
5  1  -147 88.5535     241.199     0.624294    
5  1  -146 140.31      163.638     0.920884    
5  1  -145 287.274     29.9459     0.762901    
5  1  -144 199.293     79.0985     0.914024    
5  1  -143 66.2055     171.143     0.485407    
5  1  -142 67.1911     302.36      0.874107    
5  1  -141 163.371     25.763      0.845064    
5  1  -140 28.2436     226.843     0.949954    
5  1  -139 82.8388     134.132     0.766119    
5  1  -138 253.986     312.864     0.836771    
5  1  -137 28.7892     309.487     0.969026    
5  1  -136 31.9919     44.0906     0.593658    
5  1  -135 135.567     320.638     0.860581    
5  1  -134 134.641     325.283     0.983526    
5  1  -133 33.5821     142.492     0.939926    
5  1  -132 139.714     37.7524     0.605774    
5  1  -131 26.1963     322.269     0.915575    
5  1  -130 91.1957     217.166     0.961863    
5  1  -129 126.936     339.504     0.980492    
5  1  -128 100.138     69.0697     0.961722    
5  1  -127 344.115     122.773     0.931716    
5  1  -126 78.9033     271.224     0.95187     
5  1  -125 189.869     53.6025     0.611452    
5  1  -124 30.7289     323.584     0.952086    
5  1  -123 164.869     248.777     0.852797    
5  1  -122 3.74598     143.59      0.804803    
5  1  -121 219.481     182.489     0.818088    
5  1  -120 231.727     96.7147     0.831391    
5  1  -119 286.632     358.22      0.360304    
5  1  -118 316.846     325.468     0.590247    
5  1  -117 68.3211     182.375     0.0765561   
5  1  -116 328.406     179.646     0.929258    
5  1  -115 266.976     241.847     0.66498     
5  1  -114 95.4498     62.3858     0.689685    
5  1  -113 88.1429     50.4963     0.942536    
5  1  -112 208.265     304.829     0.900645    
5  1  -111 307.275     43.0667     0.984871    
5  1  -110 147.415     135.312     0.95553     
5  1  -109 175.894     41.1673     0.950145    
5  1  -108 402.142     1.20208     0.831612    
5  1  -107 553.285     59.5912     0.945991    
5  1  -106 120.665     355.934     0.970359    
5  1  -105 368.026     314.705     0.982592    
5  1  -104 19.0318     306.044     0.956668    
5  1  -103 129.975     308.543     0.962451    
5  1  -102 45.1441     211.313     0.0659647   
5  1  -101 15.2631     160.746     0.913473    
5  1  -100 26.4977     7.85247     0.944739    
5  1  -99  38.2381     275.111     0.9725      
5  1  -98  91.8438     159.095     0.215291    
5  1  -97  105.668     69.6672     0.950979    
5  1  -96  143.397     60.539      0.976801    
5  1  -95  198.72      224.323     0.938942    
5  1  -94  407.187     45.3631     0.960769    
5  1  -93  180.298     200.003     0.948953    
5  1  -92  194.306     330.34      0.856699    
5  1  -91  100.831     58.4286     0.481997    
5  1  -90  211.483     53.0684     0.733107    
5  1  -89  235.725     203.449     0.945579    
5  1  -88  140.089     150.137     0.987587    
5  1  -87  174.73      284.144     0.978478    
5  1  -86  4.14891     97.5105     0.312174    
5  1  -85  100.66      296.756     0.982289    
5  1  -84  463.547     233.475     0.951123    
5  1  -83  66.4807     236.355     0.963741    
5  1  -82  218.291     287.912     0.373638    
5  1  -81  65.3004     164.406     0.991244    
5  1  -80  147.217     319.068     0.469849    
5  1  -79  422.335     139.524     0.993186    
5  1  -78  4.05493     212.87      0.981094    
5  1  -77  196.681     34.1799     0.986139    
5  1  -76  73.0796     356.36      0.977335    
5  1  -75  133.522     39.5502     0.768748    
5  1  -74  390.24      26.4391     0.979527    
5  1  -73  89.1802     318.674     0.90287     
5  1  -72  68.2816     65.2913     0.720694    
5  1  -71  129.544     115.341     0.980284    
5  1  -70  221.4       281.812     0.982653    
5  1  -69  122.698     174.91      0.97904     
5  1  -68  74.3092     318.956     0.62147     
5  1  -67  29.2995     129.096     0.990829    
5  1  -66  25.6148     308.76      0.833919    
5  1  -65  177.019     315.839     0.989947    
5  1  -64  140.947     149.366     0.97238     
5  1  -63  305.763     100.267     0.965356    
5  1  -62  54.278      342.143     0.954496    
5  1  -61  344.6       5.27931     0.421113    
5  1  -60  198.96      69.0377     0.964961    
5  1  -59  60.1316     160.079     0.976702    
5  1  -58  9.48318     19.9464     0.956322    
5  1  -57  173.516     266.244     0.968711    
5  1  -56  103.894     59.7606     0.986102    
5  1  -55  279.285     212.511     0.701292    
5  1  -54  105.202     336.063     0.969558    
5  1  -53  2.7927      116.741     0.979501    
5  1  -52  216.496     52.0862     0.851742    
5  1  -51  430.765     176.478     0.86654     
5  1  -50  488.882     18.788      0.985312    
5  1  -49  63.2376     168.14      0.980669    
5  1  -48  34.2449     29.3041     0.935014    
5  1  -47  334.212     51.1013     0.958485    
5  1  -46  69.5745     261.512     0.968191    
5  1  -45  128.236     2.05756     0.925296    
5  1  -44  102.566     153.553     0.97204     
5  1  -43  334.132     186.199     0.946029    
5  1  -42  162.439     254.452     0.907024    
5  1  -41  224.123     326.699     0.878791    
5  1  -40  56.185      70.795      0.322569    
5  1  -39  19.4746     201.932     0.891398    
5  1  -38  232.632     105.368     0.826928    
5  1  -37  5.98162     142.149     0.872177    
5  1  -36  363.698     329.193     0.993717    
5  1  -35  85.8524     1.5317      0.845707    
5  1  -34  144.481     123.379     0.991944    
5  1  -33  402.129     356.137     0.98462     
5  1  -32  325.304     24.4088     0.990314    
5  1  -31  165.015     34.1014     0.988742    
5  1  -30  552.431     292.643     0.417293    
5  1  -29  42.5913     131.88      0.629445    
5  1  -28  663.507     297.67      0.972406    
5  1  -27  49.1073     97.0628     0.957181    
5  1  -26  248.436     74.5492     0.970949    
5  1  -25  423.399     33.6822     0.925428    
5  1  -24  101.284     164.175     0.84759     
5  1  -23  188.93      46.2901     0.969283    
5  1  -22  277.98      17.5918     0.979396    
5  1  -21  78.2283     45.986      0.9549      
5  1  -20  81.3229     352.008     0.888825    
5  1  -19  25.292      308.648     0.965412    
5  1  -18  200.339     4.65928     0.983388    
5  1  -17  111.96      159.238     0.986061    
5  1  -16  21.0484     249.668     0.991906    
5  1  -15  699.77      196.306     0.986574    
5  1  -14  408.933     346.306     0.972711    
5  1  -13  124.973     23.3205     0.951246    
5  1  -12  289.643     171.534     0.973029    
5  1  -11  359.317     221.127     0.981665    
5  1  -10  33.9672     325.484     0.977138    
5  1  -9   181.791     287.242     0.99299     
5  1  -8   381.635     128.01      0.889777    
5  1  -7   466.431     212.645     0.911254    
5  1  -6   53.5405     287.688     0.492578    
5  1  -5   215.82      70.7579     0.983396    
5  1  -4   43.8644     152.673     0.975619    
5  1  -3   355.26      271.532     0.990479    
5  1  -2   61.3907     158.873     0.988708    
5  1  -1   358.233     317.699     0.923432    
5  1  0    127.352     43.4057     0.974208    
5  1  1    85.5792     87.6396     0.990821    
5  1  2    440.96      211.865     0.977992    
5  1  3    326.206     58.2941     0.967975    
5  1  4    365.044     267.909     0.962261    
5  1  5    119.383     85.1685     0.661416    
5  1  6    292.052     277.751     0.989075    
5  1  7    16.0456     327.796     0.922314    
5  1  8    194.483     211.719     0.99477     
5  1  9    182.142     121.609     0.98968     
5  1  10   184.369     300.113     0.990013    
5  1  11   39.0243     117.592     0.977904    
5  1  12   299.561     19.4246     0.974311    
5  1  13   467.912     333.21      0.92179     
5  1  14   154.79      160.424     0.982868    
5  1  15   9.19008     191.016     0.993097    
5  1  16   388.694     328.433     0.989784    
5  1  17   717.901     232.48      0.985721    
5  1  18   23.6997     51.7832     0.781529    
5  1  19   190.867     271.542     0.987446    
5  1  20   272.104     172.799     0.991863    
5  1  21   299.964     118.896     0.990934    
5  1  22   64.2124     329.074     0.977861    
5  1  23   157.857     14.3201     0.99007     
5  1  24   160.537     21.7262     0.952603    
5  1  25   49.0053     138.915     0.922491    
5  1  26   263.46      78.3203     0.967294    
5  1  27   482.038     262.895     0.974499    
5  1  28   10.4643     201.983     0.974761    
5  1  29   27.2546     351.63      0.970085    
5  1  30   407.453     303.607     0.949432    
5  1  31   242.936     352.918     0.932587    
5  1  32   193.747     355.901     0.268984    
5  1  33   43.9795     179.7       0.861905    
5  1  34   302.006     260.495     0.977265    
5  1  35   350.817     46.2461     0.977318    
5  1  36   72.9145     277.265     0.977663    
5  1  37   147.789     205.787     0.955634    
5  1  38   257.982     120.92      0.901192    
5  1  39   52.5037     295.483     0.514078    
5  1  40   101.143     181.176     0.883286    
5  1  41   420.263     86.0094     0.3847      
5  1  42   61.2621     179.028     0.489763    
5  1  43   79.2599     90.2695     0.966129    
5  1  44   145.282     236.447     0.940988    
5  1  45   97.436      190.832     0.265667    
5  1  46   369.26      53.893      0.877926    
5  1  47   89.1502     153.863     0.909871    
5  1  48   548.804     118.51      0.986132    
5  1  49   387.006     167.232     0.975053    
5  1  50   97.1425     204.832     0.954965    
5  1  51   41.8894     302.009     0.953126    
5  1  52   102.59      18.9088     0.951325    
5  1  53   480.043     278.747     0.848546    
5  1  54   38.1065     277.245     0.938       
5  1  55   483.65      321.113     0.957652    
5  1  56   250.104     300.922     0.947681    
5  1  57   362.215     273.012     0.8012      
5  1  58   105.401     71.4719     0.970439    
5  1  59   165.144     227.987     0.852038    
5  1  60   13.5473     186.107     0.93986     
5  1  61   346.9       346.407     0.716944    
5  1  62   331.767     219.87      0.966122    
5  1  63   197.724     15.855      0.852366    
5  1  64   46.7354     304.184     0.974958    
5  1  65   402.522     238.178     0.973027    
5  1  66   56.3095     175.019     0.985794    
5  1  67   538.688     81.9356     0.991438    
5  1  68   204.586     328.899     0.967494    
5  1  69   442.287     307.946     0.985253    
5  1  70   107.933     319.015     0.979135    
5  1  71   298.907     314.698     0.606613    
5  1  72   135.925     87.0813     0.48639     
5  1  73   163.354     191.28      0.927805    
5  1  74   372.982     238.787     0.982508    
5  1  75   62.0398     40.1626     0.896438    
5  1  76   278.644     273.918     0.967894    
5  1  77   172.954     255.697     0.96191     
5  1  78   238.649     141.549     0.309214    
5  1  79   111.395     56.8934     0.9684      
5  1  80   209.047     219.014     0.972338    
5  1  81   292.505     278.332     0.969876    
5  1  82   92.3686     14.2912     0.608864    
5  1  83   284.899     108.531     0.990623    
5  1  84   62.4273     274.907     0.966623    
5  1  85   41.0991     262.583     0.965063    
5  1  86   48.8336     229.132     0.964096    
5  1  87   134.707     242.067     0.987399    
5  1  88   78.6524     71.8717     0.847693    
5  1  89   364.584     161.956     0.983083    
5  1  90   74.1341     276.614     0.966056    
5  1  91   195.315     160.165     0.98622     
5  1  92   39.9725     229.967     0.947625    
5  1  93   266.675     260.547     0.970083    
5  1  94   414.548     61.2751     0.881359    
5  1  95   375.858     285.981     0.903255    
5  1  96   316.789     66.7584     0.956739    
5  1  97   178.08      180.473     0.97701     
5  1  98   165.083     106.1       0.600603    
5  1  99   146.004     254.173     0.990708    
5  1  100  298.968     122.917     0.911868    
5  1  101  219.508     125.235     0.758527    
5  1  102  114.984     353.797     0.977982    
5  1  103  14.5694     117.498     0.980862    
5  1  104  145.411     91.1516     0.268899    
5  1  105  278.392     249.208     0.896197    
5  1  106  142.629     268.412     0.790264    
5  1  107  138.189     289.036     0.980761    
5  1  108  201.492     3.96691     0.984145    
5  1  109  44.0744     84.0377     0.989902    
5  1  110  10.5468     196.252     0.964006    
5  1  111  28.7926     71.1695     0.851834    
5  1  112  11.9095     234.717     0.972444    
5  1  113  175.501     38.3078     0.982866    
5  1  114  54.3791     29.205      0.931334    
5  1  115  202.312     354.198     0.912655    
5  1  116  140.194     249.539     0.972333    
5  1  117  213.615     32.0305     0.367659    
5  1  118  257.142     266.455     0.528279    
5  1  119  102.583     302.198     0.238411    
5  1  120  302.538     122.681     0.920323    
5  1  121  188.085     299.445     0.974354    
5  1  122  384.153     21.8787     0.934064    
5  1  123  193.683     194.801     0.975742    
5  1  124  114.681     257.685     0.888003    
5  1  125  25.08       104.703     0.695752    
5  1  126  360.029     320.491     0.978343    
5  1  127  26.6851     301.606     0.333591    
5  1  128  176.744     40.0797     0.774692    
5  1  129  27.9674     145.784     0.975048    
5  1  130  47.8573     303.029     0.964122    
5  1  131  338.395     351.442     0.967122    
5  1  132  131.392     106.41      0.802327    
5  1  133  66.7808     289.486     0.944434    
5  1  134  269.706     295.826     0.934348    
5  1  135  64.2114     31.0082     0.974827    
5  1  136  184.694     127.813     0.25598     
5  1  137  125.798     356.093     0.751036    
5  1  138  94.2146     69.1429     0.325926    
5  1  139  36.8864     224.398     0.0779248   
5  1  140  119.509     37.1606     0.30395     
5  1  141  98.0175     24.1553     0.897288    
5  1  142  177.922     64.0256     0.943016    
5  1  143  13.1292     325.463     0.900862    
5  1  144  204.958     141.562     0.677317    
5  1  145  147.146     326.5       0.475887    
5  1  146  17.7127     32.3554     0.944785    
5  1  147  73.707      5.87368     0.881718    
5  1  148  26.7528     54.8731     0.887027    
5  1  149  61.9126     73.4826     0.919516    
5  1  150  44.0473     309.481     0.876342    
5  1  151  82.6373     86.5543     0.944748    
5  1  152  15.4399     276.694     0.92972     
5  1  153  1.55782     18.7367     0.818936    
5  1  154  44.3066     208.552     0.89567     
5  1  155  41.5411     18.0368     0.938821    
5  1  156  89.9273     128.636     0.22324     
5  1  157  67.4779     149.045     0.959056    
5  1  158  7.62403     10.974      0.963638    
5  1  159  14.7862     272.102     0.91952     
5  1  160  2.68433     64.1356     0.722727    
5  1  161  23.4955     165.893     0.905997    
5  1  162  7.03513     261.156     0.154559    
5  1  163  82.3566     11.6619     0.865312    
5  1  164  38.3309     99.4685     0.723384    
5  1  165  10.5204     248.358     0.881084    
5  1  166  84.9301     127.156     0.596001    
5  1  167  60.8444     333.944     0.216767    
5  1  168  71.2003     184.504     0.815723    
5  1  169  28.1491     108.819     0.702719    
5  1  170  44.8751     318.413     0.909644    
5  1  171  90.666      142.339     0.426999    
5  1  172  42.1165     243.675     0.154569    
5  2  -171 60.3841     37.8924     0.432435    
5  2  -170 11.6535     228.291     0.551711    
5  2  -169 57.1319     49.1134     0.416083    
5  2  -168 7.61138     287.77      0.227887    
5  2  -167 14.1025     16.4399     0.660363    
5  2  -166 56.7775     270.912     0.63418     
5  2  -165 18.6391     152.239     0.847413    
5  2  -164 45.4309     209.52      0.648463    
5  2  -163 14.0976     65.8681     0.442814    
5  2  -162 109.922     289.815     0.949019    
5  2  -161 34.8036     290.169     0.711839    
5  2  -160 27.6951     100.3       0.846186    
5  2  -159 11.0432     198.051     0.816881    
5  2  -158 32.9115     278.916     0.835225    
5  2  -157 13.9677     333.734     0.892096    
5  2  -156 5.64585     97.4443     0.943947    
5  2  -155 19.3154     178.469     0.826245    
5  2  -154 51.6636     150.071     0.291192    
5  2  -153 71.5404     17.2506     0.625683    
5  2  -152 66.2263     288.094     0.546812    
5  2  -151 31.5362     330.138     0.542774    
5  2  -150 90.4498     31.0129     0.894287    
5  2  -149 35.4251     180.269     0.956694    
5  2  -148 2.4222      204.266     0.284139    
5  2  -147 25.1518     74.1292     0.627649    
5  2  -146 49.3602     249.023     0.456583    
5  2  -145 24.351      359.216     0.31063     
5  2  -144 29.5656     276.972     0.511164    
5  2  -143 119.139     346.859     0.902169    
5  2  -142 38.5511     20.7111     0.815921    
5  2  -141 127.868     259.432     0.650874    
5  2  -140 98.5442     233.435     0.427806    
5  2  -139 211.113     16.5465     0.959385    
5  2  -138 101.573     18.859      0.94485     
5  2  -137 175.891     67.0701     0.69189     
5  2  -136 106.593     8.97454     0.962622    
5  2  -135 199.722     293.67      0.898101    
5  2  -134 39.8246     46.5112     0.97949     
5  2  -133 206.951     40.4556     0.431596    
5  2  -132 88.7014     314.683     0.912155    
5  2  -131 202.534     51.6022     0.765797    
5  2  -130 165.782     147.291     0.911254    
5  2  -129 8.63436     289.199     0.128553    
5  2  -128 173.465     238.782     0.42205     
5  2  -127 235.189     65.0565     0.902601    
5  2  -126 60.2631     237.467     0.951966    
5  2  -125 79.3129     119.711     0.965414    
5  2  -124 13.869      223.243     0.947751    
5  2  -123 44.3875     71.4254     0.9304      
5  2  -122 291.336     267.049     0.872815    
5  2  -121 318.192     255.779     0.957572    
5  2  -120 33.7044     352.444     0.0875597   
5  2  -119 15.1112     188.577     0.764755    
5  2  -118 95.6372     186.013     0.800326    
5  2  -117 57.4364     123.67      0.960413    
5  2  -116 51.0558     87.7943     0.0858969   
5  2  -115 342.547     95.3593     0.952858    
5  2  -114 181.155     258.523     0.931514    
5  2  -113 188.963     41.9828     0.980257    
5  2  -112 73.6917     356.595     0.973597    
5  2  -111 152.581     74.896      0.988553    
5  2  -110 37.6303     229.707     0.986412    
5  2  -109 334.525     284.238     0.881036    
5  2  -108 0.612758    210.749     0.857962    
5  2  -107 392.744     8.77109     0.955423    
5  2  -106 101.375     237.508     0.878524    
5  2  -105 40.9082     145.782     0.482803    
5  2  -104 305.922     126.728     0.91184     
5  2  -103 461.193     194.378     0.911927    
5  2  -102 261.103     258.081     0.973306    
5  2  -101 13.717      293.088     0.978047    
5  2  -100 333.769     194.15      0.952774    
5  2  -99  362.274     228.677     0.959807    
5  2  -98  384.547     159.348     0.967369    
5  2  -97  147.145     266.39      0.844405    
5  2  -96  329.898     87.8321     0.819889    
5  2  -95  306.816     305.405     0.981517    
5  2  -94  196.343     229.413     0.958944    
5  2  -93  29.128      330.679     0.974616    
5  2  -92  114.305     156.098     0.330129    
5  2  -91  329.573     151.74      0.981784    
5  2  -90  287.774     42.5529     0.963952    
5  2  -89  619.907     255.958     0.988046    
5  2  -88  342.091     111.666     0.951134    
5  2  -87  473.864     106.13      0.966267    
5  2  -86  27.0586     204.853     0.984386    
5  2  -85  230.342     99.3681     0.926127    
5  2  -84  264.309     77.8681     0.949562    
5  2  -83  239.338     76.8039     0.937246    
5  2  -82  222.76      162.88      0.976094    
5  2  -81  165.343     159.199     0.893975    
5  2  -80  49.3242     203.169     0.95056     
5  2  -79  47.4879     107.776     0.149151    
5  2  -78  40.1556     46.7973     0.977095    
5  2  -77  144.152     306.485     0.985335    
5  2  -76  268.777     40.0878     0.984262    
5  2  -75  48.521      213.33      0.992116    
5  2  -74  328.844     203.568     0.927295    
5  2  -73  104.595     355.447     0.992943    
5  2  -72  150.104     331.406     0.650806    
5  2  -71  141.69      291.331     0.991953    
5  2  -70  286.365     178.901     0.981782    
5  2  -69  11.7207     73.2562     0.930193    
5  2  -68  234.071     193.765     0.903544    
5  2  -67  297.326     6.65353     0.988408    
5  2  -66  319.917     271.815     0.494591    
5  2  -65  490.721     338.422     0.989873    
5  2  -64  20.5728     298.222     0.986747    
5  2  -63  30.4145     180.999     0.982522    
5  2  -62  491.035     203.59      0.548431    
5  2  -61  228.715     37.4421     0.453266    
5  2  -60  67.7287     1.87129     0.964755    
5  2  -59  274.638     341.605     0.965207    
5  2  -58  435.882     173.879     0.949673    
5  2  -57  148.419     296.616     0.946115    
5  2  -56  281.767     179.175     0.958203    
5  2  -55  105.828     187.435     0.962296    
5  2  -54  223.792     6.34349     0.987549    
5  2  -53  171.155     298.626     0.982126    
5  2  -52  61.6047     171.812     0.97303     
5  2  -51  231.123     148.485     0.558712    
5  2  -50  78.1291     275.179     0.988219    
5  2  -49  64.9839     133.348     0.987641    
5  2  -48  78.1484     208.616     0.980219    
5  2  -47  184.106     7.65502     0.193936    
5  2  -46  396.125     69.3461     0.76207     
5  2  -45  226.82      35.2665     0.924807    
5  2  -44  95.5524     249.109     0.937646    
5  2  -43  13.492      333.88      0.152193    
5  2  -42  191.505     303.791     0.98639     
5  2  -41  247.507     357.553     0.895435    
5  2  -40  403.348     211.19      0.959606    
5  2  -39  44.7781     338.538     0.83683     
5  2  -38  343.102     167.444     0.986486    
5  2  -37  51.4484     185.515     0.986421    
5  2  -36  225.852     264.301     0.977114    
5  2  -35  25.7292     203.516     0.889605    
5  2  -34  71.5851     246.37      0.976521    
5  2  -33  34.9996     192.354     0.985161    
5  2  -32  161.068     78.5822     0.944022    
5  2  -31  7.57306     285.427     0.436894    
5  2  -30  598.589     73.7592     0.984359    
5  2  -29  118.533     339.911     0.809771    
5  2  -28  192.457     151.999     0.982883    
5  2  -27  92.2046     169.678     0.979836    
5  2  -26  866.223     94.9376     0.982465    
5  2  -25  350.722     309.283     0.88428     
5  2  -24  125.273     11.2201     0.902254    
5  2  -23  91.3266     20.8262     0.969278    
5  2  -22  346.705     39.4908     0.9814      
5  2  -21  100.266     46.1149     0.978044    
5  2  -20  43.9096     213.292     0.937293    
5  2  -19  106.236     106.891     0.983445    
5  2  -18  328.362     131.627     0.943883    
5  2  -17  21.8743     48.232      0.965121    
5  2  -16  454.023     175.221     0.972341    
5  2  -15  283.485     59.6534     0.959855    
5  2  -14  78.9543     316.529     0.989164    
5  2  -13  9.27832     53.9836     0.992229    
5  2  -12  441.621     344.473     0.994277    
5  2  -11  42.1609     150.604     0.993338    
5  2  -10  201.393     315.453     0.98718     
5  2  -9   343.424     259.048     0.988685    
5  2  -8   358.797     62.8777     0.961024    
5  2  -7   89.3824     138.59      0.990812    
5  2  -6   61.8017     117.846     0.564018    
5  2  -5   8.27441     339.429     0.802084    
5  2  -4   152.936     51.8218     0.988166    
5  2  -3   536.535     46.996      0.977778    
5  2  -2   376.666     138.495     0.711647    
5  2  -1   35.7472     357.7       0.773675    
5  2  0    162.415     351.185     0.707378    
5  2  1    379.753     199.977     0.993978    
5  2  2    60.3253     189.029     0.950388    
5  2  3    46.2541     52.5989     0.950966    
5  2  4    399.555     83.6763     0.972008    
5  2  5    257.97      6.34186     0.980624    
5  2  6    15.5114     87.3074     0.928704    
5  2  7    486.434     189.907     0.989223    
5  2  8    352.652     51.2772     0.988764    
5  2  9    10.2621     270.753     0.974332    
5  2  10   258.13      104.909     0.955204    
5  2  11   584.583     214.064     0.986242    
5  2  12   386.249     142.203     0.991116    
5  2  13   20.1654     153.029     0.994945    
5  2  14   177.014     323.996     0.962161    
5  2  15   139.462     182.854     0.992878    
5  2  16   22.6585     33.012      0.955982    
5  2  17   540.052     131.872     0.932913    
5  2  18   85.7982     340.794     0.957268    
5  2  19   340.461     291.245     0.936848    
5  2  20   48.0982     208.125     0.907426    
5  2  21   137.116     137.419     0.955636    
5  2  22   31.4548     89.6888     0.988759    
5  2  23   386.391     242.331     0.629629    
5  2  24   284.55      272.242     0.888772    
5  2  25   62.8408     101.65      0.979797    
5  2  26   326.13      145.3       0.977167    
5  2  27   110.725     285.205     0.951156    
5  2  28   35.4599     149.812     0.974352    
5  2  29   337.045     146.742     0.904188    
5  2  30   357.793     94.6288     0.988028    
5  2  31   355.468     293.465     0.957578    
5  2  32   175.971     236.416     0.988602    
5  2  33   447.514     232.717     0.918915    
5  2  34   111.125     305.967     0.981268    
5  2  35   50.645      277.577     0.944077    
5  2  36   406.985     338.907     0.948492    
5  2  37   535.969     51.6179     0.884588    
5  2  38   208.935     8.51033     0.923859    
5  2  39   290.086     270.578     0.985641    
5  2  40   38.6189     294.828     0.946934    
5  2  41   52.5695     35.2039     0.967213    
5  2  42   33.4981     302.781     0.967657    
5  2  43   285.833     251.817     0.950532    
5  2  44   172.574     1.87411     0.979059    
5  2  45   348.825     333.73      0.888938    
5  2  46   57.79       153.538     0.90451     
5  2  47   190.888     165.638     0.32033     
5  2  48   146.983     260.065     0.973118    
5  2  49   363.419     210.836     0.981972    
5  2  50   394.075     98.9543     0.96829     
5  2  51   333.947     127.024     0.923733    
5  2  52   53.7764     147.414     0.988356    
5  2  53   246.872     53.6266     0.916304    
5  2  54   109.167     87.141      0.990151    
5  2  55   73.3129     304.893     0.373013    
5  2  56   18.9096     216.06      0.939192    
5  2  57   302.577     56.8701     0.936246    
5  2  58   144.506     194.397     0.921662    
5  2  59   310.231     142.91      0.968549    
5  2  60   109.788     276.698     0.968799    
5  2  61   274.67      333.933     0.946544    
5  2  62   242.253     320.072     0.960388    
5  2  63   332.816     166.912     0.686581    
5  2  64   53.5448     153.067     0.955455    
5  2  65   222.3       236.587     0.974926    
5  2  66   71.0264     57.8098     0.926771    
5  2  67   141.798     231.155     0.982965    
5  2  68   421.107     218.973     0.948354    
5  2  69   18.8067     254.834     0.98815     
5  2  70   97.8535     282.699     0.986656    
5  2  71   65.987      89.6286     0.962081    
5  2  72   40.2748     160.179     0.953023    
5  2  73   301.434     39.1896     0.992285    
5  2  74   294.468     277.821     0.888572    
5  2  75   190.775     92.6572     0.974504    
5  2  76   177.932     354.689     0.806985    
5  2  77   523.097     193.087     0.966489    
5  2  78   160.148     93.6924     0.990341    
5  2  79   103.757     250.441     0.971889    
5  2  80   514.058     357.924     0.968576    
5  2  81   545.513     6.28787     0.979762    
5  2  82   163.694     46.8885     0.938949    
5  2  83   43.3477     33.2252     0.943934    
5  2  84   169.745     292.751     0.534082    
5  2  85   84.5196     335.297     0.84042     
5  2  86   274.25      240.174     0.977978    
5  2  87   92.0495     160.031     0.916656    
5  2  88   4.626       86.2256     0.85313     
5  2  89   107.72      229.221     0.989952    
5  2  90   160.625     251.159     0.982512    
5  2  91   30.7129     21.0659     0.977889    
5  2  92   250.339     80.2641     0.739589    
5  2  93   139.816     163.532     0.991477    
5  2  94   167.818     10.4227     0.95959     
5  2  95   503.341     197.37      0.941976    
5  2  96   309.144     281.011     0.962207    
5  2  97   117.993     229.404     0.968044    
5  2  98   79.2805     298.564     0.990879    
5  2  99   16.0635     34.6041     0.929644    
5  2  100  183.01      1.47088     0.941201    
5  2  101  76.0117     75.5513     0.873455    
5  2  102  36.1658     23.4327     0.94033     
5  2  103  126.516     149.452     0.820131    
5  2  104  241.454     191.133     0.406854    
5  2  105  575.658     149.016     0.965507    
5  2  106  417.633     237.596     0.962855    
5  2  107  116.556     317.335     0.960812    
5  2  108  277.601     352.626     0.885819    
5  2  109  157.088     279.096     0.970835    
5  2  110  28.3425     237.433     0.698859    
5  2  111  172.011     128.774     0.987902    
5  2  112  114.08      119.494     0.982608    
5  2  113  91.5628     302.629     0.89013     
5  2  114  166.666     225.683     0.920777    
5  2  115  69.1685     75.4241     0.765319    
5  2  116  165.725     69.1124     0.221698    
5  2  117  115.717     152.085     0.3707      
5  2  118  94.8966     153.015     0.900785    
5  2  119  227.761     68.9452     0.971117    
5  2  120  172.971     197.608     0.728833    
5  2  121  74.2442     67.5242     0.851047    
5  2  122  202.076     130.383     0.862636    
5  2  123  215.964     186.906     0.885683    
5  2  124  35.9173     336.194     0.97203     
5  2  125  115.972     70.4864     0.975557    
5  2  126  7.8457      204.828     0.922856    
5  2  127  306.679     322.796     0.987687    
5  2  128  139.458     5.73554     0.446236    
5  2  129  44.62       255.949     0.833294    
5  2  130  125.242     60.4355     0.961136    
5  2  131  106.022     201.596     0.981872    
5  2  132  136.713     1.08046     0.711212    
5  2  133  66.1455     256.939     0.560467    
5  2  134  195.346     223.347     0.896478    
5  2  135  14.5315     209.547     0.90125     
5  2  136  267.991     103.765     0.970403    
5  2  137  219.906     112.851     0.949788    
5  2  138  104.715     323.208     0.944803    
5  2  139  223.781     20.1088     0.928117    
5  2  140  252.442     220.918     0.958113    
5  2  141  31.8017     69.3224     0.945782    
5  2  142  106.968     40.5696     0.78692     
5  2  143  11.5118     136.207     0.929071    
5  2  144  51.4844     134.655     0.474307    
5  2  145  110.432     348.865     0.938283    
5  2  146  27.7552     250.223     0.917279    
5  2  147  48.7429     235.063     0.850192    
5  2  148  42.4882     130.962     0.936108    
5  2  149  174.728     315.102     0.813709    
5  2  150  61.5502     52.9676     0.922663    
5  2  151  0.247387    322.033     0.318901    
5  2  152  19.0434     242.202     0.541741    
5  2  153  31.3051     302.308     0.538933    
5  2  154  19.4922     335.234     0.903012    
5  2  155  15.8696     199.226     0.882249    
5  2  156  77.9335     85.063      0.837459    
5  2  157  33.6679     161.864     0.474835    
5  2  158  104.523     209.004     0.914883    
5  2  159  62.8212     24.8826     0.87242     
5  2  160  25.3947     23.1015     0.832627    
5  2  161  120.73      237.054     0.964041    
5  2  162  39.121      77.3539     0.840192    
5  2  163  40.8924     227.334     0.727003    
5  2  164  12.812      301.072     0.967951    
5  2  165  40.7743     290.761     0.238244    
5  2  166  126.175     7.77841     0.585587    
5  2  167  40.9884     68.3424     0.53572     
5  2  168  64.1835     64.1269     0.267461    
5  2  169  37.3172     327.637     0.795189    
5  2  170  86.1913     37.5243     0.529033    
5  2  171  56.0494     280.393     0.895969    
5  3  -169 47.5873     146.731     0.583315    
5  3  -168 46.7549     226.469     0.554699    
5  3  -167 13.6105     279.971     0.448503    
5  3  -166 30.6497     49.6714     0.780213    
5  3  -165 94.7574     186.578     0.653336    
5  3  -164 27.1461     292.581     0.607493    
5  3  -163 88.43       205.328     0.917881    
5  3  -162 62.743      274.22      0.575195    
5  3  -161 63.8708     129.829     0.781739    
5  3  -160 49.3313     105.769     0.763478    
5  3  -159 72.7386     160.407     0.827072    
5  3  -158 38.0255     60.2229     0.471423    
5  3  -157 18.5382     202.2       0.895064    
5  3  -156 112.837     152.131     0.883769    
5  3  -155 57.5937     354.528     0.441262    
5  3  -154 110.242     54.7117     0.759857    
5  3  -153 51.4855     37.484      0.786717    
5  3  -152 113.718     302.035     0.901891    
5  3  -151 30.0511     320.221     0.913666    
5  3  -150 85.4837     200.151     0.735974    
5  3  -149 105.407     285.733     0.574803    
5  3  -148 12.113      186.293     0.63284     
5  3  -147 32.5379     94.0538     0.518376    
5  3  -146 41.6585     195.148     0.202689    
5  3  -145 78.5144     351.864     0.932568    
5  3  -144 180.011     286.288     0.924231    
5  3  -143 87.4949     122.846     0.965823    
5  3  -142 133.412     76.6253     0.971327    
5  3  -141 116.589     118.956     0.938741    
5  3  -140 12.0412     247.978     0.600376    
5  3  -139 1.59289     295.167     0.924869    
5  3  -138 29.1882     335.619     0.946452    
5  3  -137 149.177     36.4294     0.94792     
5  3  -136 117.862     268.366     0.974613    
5  3  -135 141.363     231.808     0.946971    
5  3  -134 114.602     252.566     0.884777    
5  3  -133 202.733     49.7021     0.43685     
5  3  -132 115.825     352.761     0.968829    
5  3  -131 13.9863     350.043     0.0655935   
5  3  -130 89.6389     295.058     0.977675    
5  3  -129 195.715     358.783     0.944283    
5  3  -128 335.621     314.615     0.627417    
5  3  -127 33.1203     11.6408     0.971489    
5  3  -126 15.2626     211.395     0.532045    
5  3  -125 30.2091     70.2164     0.844312    
5  3  -124 243.335     77.1396     0.495791    
5  3  -123 77.8443     299.251     0.966593    
5  3  -122 168.751     62.4187     0.670967    
5  3  -121 498.564     301.776     0.988456    
5  3  -120 227.058     262.435     0.937735    
5  3  -119 108.968     114.439     0.924779    
5  3  -118 27.1632     5.35989     0.917274    
5  3  -117 211.261     24.2998     0.940483    
5  3  -116 64.1528     133.426     0.460846    
5  3  -115 159.266     333.337     0.500107    
5  3  -114 13.4258     321.126     0.881693    
5  3  -113 10.4438     7.53237     0.960989    
5  3  -112 26.4407     0.402172    0.964148    
5  3  -111 111.767     92.8349     0.952405    
5  3  -110 147.685     125.817     0.983835    
5  3  -109 413.462     151.642     0.968464    
5  3  -108 211.343     51.4749     0.982015    
5  3  -107 329.022     241.434     0.967099    
5  3  -106 21.8267     80.7037     0.978483    
5  3  -105 71.1331     12.9982     0.882906    
5  3  -104 21.1398     95.2574     0.967401    
5  3  -103 86.1677     80.6309     0.947034    
5  3  -102 292.169     163.902     0.928781    
5  3  -101 167.325     344.192     0.987134    
5  3  -100 240.904     23.3691     0.853613    
5  3  -99  329.305     44.2087     0.952509    
5  3  -98  177.923     88.5402     0.97114     
5  3  -97  69.6843     93.4515     0.888514    
5  3  -96  689.39      204.148     0.956263    
5  3  -95  246.064     258.653     0.937415    
5  3  -94  29.2544     21.8064     0.987713    
5  3  -93  210.823     6.30501     0.947229    
5  3  -92  366.276     301.502     0.343979    
5  3  -91  348.673     173.537     0.976775    
5  3  -90  75.933      271.1       0.701867    
5  3  -89  289.191     241.32      0.992962    
5  3  -88  206.723     153.075     0.989192    
5  3  -87  84.849      128.306     0.986923    
5  3  -86  88.4379     207.247     0.85801     
5  3  -85  693.717     29.5602     0.969125    
5  3  -84  216.746     153.911     0.525376    
5  3  -83  157.719     154.602     0.990101    
5  3  -82  241.68      180.281     0.205729    
5  3  -81  12.9529     86.3486     0.184521    
5  3  -80  52.1924     321.887     0.966244    
5  3  -79  202.511     105.522     0.967074    
5  3  -78  73.2164     108.363     0.270544    
5  3  -77  46.1172     317.605     0.240635    
5  3  -76  272.787     270.588     0.991863    
5  3  -75  78.7583     160.557     0.254784    
5  3  -74  45.0809     2.37164     0.989964    
5  3  -73  161.029     220.816     0.184639    
5  3  -72  215.26      326.464     0.988662    
5  3  -71  86.9583     49.6135     0.974489    
5  3  -70  26.8991     280.942     0.972966    
5  3  -69  12.7338     168.304     0.866212    
5  3  -68  72.0718     310.384     0.988687    
5  3  -67  342.492     247.521     0.990565    
5  3  -66  218.314     15.9517     0.969433    
5  3  -65  192.176     306.945     0.993633    
5  3  -64  98.9645     111.678     0.98734     
5  3  -63  427.373     229.25      0.974112    
5  3  -62  68.897      104.715     0.98622     
5  3  -61  109.576     194.244     0.988192    
5  3  -60  269.891     230.352     0.986598    
5  3  -59  372.535     34.9248     0.984528    
5  3  -58  131.044     137.685     0.986641    
5  3  -57  191.888     344.266     0.864382    
5  3  -56  153.671     140.022     0.909636    
5  3  -55  744.425     69.405      0.949452    
5  3  -54  472.459     347.518     0.971792    
5  3  -53  116.904     200.19      0.98273     
5  3  -52  198.974     168.384     0.980458    
5  3  -51  149.292     168.204     0.880329    
5  3  -50  199.161     228.94      0.882301    
5  3  -49  280.628     250.612     0.976249    
5  3  -48  467.79      47.8163     0.992096    
5  3  -47  236.941     294.797     0.761276    
5  3  -46  124.556     51.8528     0.989998    
5  3  -45  458.024     298.788     0.956494    
5  3  -44  121.089     88.8636     0.925233    
5  3  -43  110.194     4.69888     0.968843    
5  3  -42  286.981     290.362     0.933093    
5  3  -41  249.198     67.4227     0.856474    
5  3  -40  198.268     26.6024     0.508824    
5  3  -39  0.381968    71.7098     0.980979    
5  3  -38  52.7997     117.359     0.973422    
5  3  -37  39.1916     100.684     0.909158    
5  3  -36  198.44      184.035     0.976932    
5  3  -35  67.5197     98.3719     0.120007    
5  3  -34  2.89481     329.136     0.964768    
5  3  -33  82.5748     337.521     0.848549    
5  3  -32  296.184     292.392     0.967561    
5  3  -31  263.697     161.978     0.981228    
5  3  -30  362.16      136.637     0.967132    
5  3  -29  49.953      113.279     0.960513    
5  3  -28  139.353     307.404     0.238726    
5  3  -27  131.585     164.715     0.982743    
5  3  -26  377.406     145.645     0.985267    
5  3  -25  299.581     23.7631     0.90545     
5  3  -24  62.8331     298.957     0.990015    
5  3  -23  32.6338     188.768     0.765012    
5  3  -22  439.182     55.6853     0.966176    
5  3  -21  378.128     95.3425     0.866747    
5  3  -20  345.772     95.7146     0.398616    
5  3  -19  154.436     252.923     0.665533    
5  3  -18  225.239     11.3949     0.984617    
5  3  -17  146.429     264.312     0.979139    
5  3  -16  109.094     206.456     0.980819    
5  3  -15  302.667     76.0277     0.986454    
5  3  -14  179.033     170.419     0.931442    
5  3  -13  77.4938     108.68      0.929708    
5  3  -12  200.855     329.021     0.986715    
5  3  -11  88.9834     16.8323     0.983368    
5  3  -10  88.1404     16.6297     0.973183    
5  3  -9   47.4876     39.7651     0.974072    
5  3  -8   93.41       146.449     0.980421    
5  3  -7   41.9593     47.4504     0.920538    
5  3  -6   56.5249     24.5668     0.743963    
5  3  -5   287.528     22.0454     0.980926    
5  3  -4   74.5921     355.232     0.992304    
5  3  -3   223.916     344.268     0.960121    
5  3  -2   59.2341     7.99613     0.987782    
5  3  -1   68.1471     316.276     0.18166     
5  3  0    122.92      36.75       0.966246    
5  3  1    255.536     173.344     0.983508    
5  3  2    67.3778     169.186     0.837084    
5  3  3    186.856     114.655     0.969353    
5  3  4    134.38      221.197     0.988382    
5  3  5    433.034     188.352     0.984994    
5  3  6    397.31      349.134     0.972115    
5  3  7    67.2916     141.822     0.91112     
5  3  8    117.415     195.792     0.9663      
5  3  9    399.31      310.264     0.80338     
5  3  10   23.31       39.8208     0.801272    
5  3  11   172.862     240.307     0.822446    
5  3  12   160.743     204.304     0.97881     
5  3  13   212.081     239.2       0.241687    
5  3  14   107.219     273.557     0.93463     
5  3  15   464.287     168.358     0.91526     
5  3  16   275.394     255.108     0.921614    
5  3  17   20.4767     71.1513     0.955399    
5  3  18   113.309     57.5157     0.954116    
5  3  19   264.349     5.32232     0.802706    
5  3  20   446.842     62.0079     0.819035    
5  3  21   285.705     123.998     0.43141     
5  3  22   47.4252     325.231     0.213905    
5  3  23   94.932      81.2592     0.969345    
5  3  24   538.948     86.6436     0.968793    
5  3  25   77.6675     134.505     0.981373    
5  3  26   333.328     214.504     0.730357    
5  3  27   315.061     186.136     0.973271    
5  3  28   283.251     99.3617     0.968004    
5  3  29   192.901     175.678     0.931686    
5  3  30   373.734     100.746     0.954549    
5  3  31   70.0678     311.766     0.974939    
5  3  32   36.0628     225.427     0.945185    
5  3  33   485.75      173.19      0.932291    
5  3  34   209.025     50.2235     0.936664    
5  3  35   195.67      86.7029     0.622243    
5  3  36   185.484     136.399     0.95755     
5  3  37   260.68      1.43236     0.958323    
5  3  38   278.928     139.892     0.941512    
5  3  39   72.6889     276.736     0.567781    
5  3  40   506.431     40.2894     0.246493    
5  3  41   76.1636     132.437     0.965655    
5  3  42   157.29      319.556     0.958567    
5  3  43   300.669     44.3382     0.970481    
5  3  44   415.838     219.514     0.984681    
5  3  45   367.651     17.0049     0.949823    
5  3  46   728.71      207.637     0.938126    
5  3  47   141.457     200.48      0.842704    
5  3  48   73.1468     117.615     0.987471    
5  3  49   401.29      17.5112     0.990395    
5  3  50   434.686     0.126521    0.874994    
5  3  51   28.5064     344.325     0.763946    
5  3  52   67.4249     358.311     0.949187    
5  3  53   3.0077      126.388     0.985785    
5  3  54   148.974     237.129     0.990454    
5  3  55   143.075     131.931     0.969648    
5  3  56   40.489      320.871     0.99019     
5  3  57   226.243     28.185      0.93751     
5  3  58   228.207     247.919     0.971264    
5  3  59   518.615     108.75      0.977788    
5  3  60   201.999     99.1239     0.809377    
5  3  61   125.079     192.771     0.985417    
5  3  62   183.815     208.124     0.990047    
5  3  63   135.018     100.214     0.961272    
5  3  64   160.678     7.93424     0.989418    
5  3  65   59.5439     246.702     0.98266     
5  3  66   935.594     340.135     0.908834    
5  3  67   145.019     346.495     0.970282    
5  3  68   77.1395     241.782     0.95101     
5  3  69   163.22      120.211     0.983372    
5  3  70   94.1329     170.749     0.960027    
5  3  71   148.573     195.943     0.990377    
5  3  72   108.298     55.4992     0.986921    
5  3  73   510.805     158.712     0.914188    
5  3  74   13.8237     310.849     0.975147    
5  3  75   5.74623     184.094     0.913986    
5  3  76   166.072     170.998     0.971713    
5  3  77   213.113     211.421     0.987709    
5  3  78   206.986     209.286     0.977417    
5  3  79   275.886     135.173     0.530716    
5  3  80   2.63741     232.798     0.979562    
5  3  81   443.273     102.16      0.899132    
5  3  82   196.159     317.971     0.977193    
5  3  83   78.2831     274.464     0.976997    
5  3  84   11.612      59.3997     0.982075    
5  3  85   279.664     287.684     0.98646     
5  3  86   124.329     137.928     0.991661    
5  3  87   493.898     158.154     0.91956     
5  3  88   95.5205     215.996     0.696024    
5  3  89   2.77825     269.366     0.916484    
5  3  90   68.0341     312.036     0.394142    
5  3  91   15.2172     354.173     0.97274     
5  3  92   55.1956     316.449     0.846832    
5  3  93   87.8687     312.676     0.977237    
5  3  94   66.049      14.8121     0.978743    
5  3  95   56.7741     98.6229     0.966236    
5  3  96   163.151     251.54      0.948514    
5  3  97   464.058     282.119     0.941581    
5  3  98   92.7014     247.898     0.978443    
5  3  99   404.488     79.5103     0.968008    
5  3  100  455.29      164.664     0.957199    
5  3  101  199.177     237.585     0.734966    
5  3  102  47.5873     33.3847     0.987051    
5  3  103  19.1896     191.308     0.854808    
5  3  104  61.4373     257.047     0.987677    
5  3  105  154.498     96.712      0.866127    
5  3  106  132.739     357.718     0.907811    
5  3  107  361.961     315.652     0.889532    
5  3  108  0.240546    288.883     0.456753    
5  3  109  356.15      159.825     0.866936    
5  3  110  57.8328     207.291     0.977829    
5  3  111  71.0818     70.1339     0.976607    
5  3  112  185.97      196.42      0.911442    
5  3  113  81.1861     345.289     0.0993283   
5  3  114  94.7981     90.2676     0.892924    
5  3  115  23.7611     351.745     0.948253    
5  3  116  329.837     320.475     0.945693    
5  3  117  56.5249     98.9501     0.67155     
5  3  118  190.966     69.3724     0.942809    
5  3  119  8.6749      281.445     0.783368    
5  3  120  164.139     82.8117     0.38832     
5  3  121  67.7406     218.877     0.92801     
5  3  122  112.238     141.952     0.803049    
5  3  123  99.9167     317.65      0.935389    
5  3  124  200.413     128.21      0.986118    
5  3  125  344.383     66.6944     0.890857    
5  3  126  215.652     94.9468     0.884331    
5  3  127  28.7118     244.451     0.289873    
5  3  128  116.87      66.6827     0.469834    
5  3  129  265.172     73.4224     0.969918    
5  3  130  136.862     328.946     0.327035    
5  3  131  227.111     225.348     0.974638    
5  3  132  18.0686     4.34031     0.0446071   
5  3  133  301.825     307.117     0.97624     
5  3  134  129.513     308.31      0.429453    
5  3  135  155.597     83.7748     0.631679    
5  3  136  21.7981     99.961      0.965061    
5  3  137  94.4479     113.789     0.638503    
5  3  138  17.7401     224.03      0.946909    
5  3  139  83.8253     152.559     0.899344    
5  3  140  49.7682     126.395     0.951611    
5  3  141  200.316     161.567     0.976222    
5  3  142  148.281     240.703     0.958527    
5  3  143  154.051     238.053     0.963753    
5  3  144  13.4218     282.915     0.895535    
5  3  145  90.553      208.483     0.876731    
5  3  146  127.644     248.982     0.860094    
5  3  147  112         359.237     0.320207    
5  3  148  170.53      214.113     0.955912    
5  3  149  91.7877     211.835     0.925484    
5  3  150  62.4901     229.882     0.956139    
5  3  151  78.4281     223.623     0.919425    
5  3  152  17.4993     183.984     0.257539    
5  3  153  53.5869     230.915     0.828388    
5  3  154  19.0015     117.472     0.0735484   
5  3  155  45.7568     39.1777     0.940776    
5  3  156  61.1178     72.0766     0.847037    
5  3  157  78.7225     17.511      0.962043    
5  3  158  80.3679     284.347     0.911958    
5  3  159  13.7524     3.02253     0.543631    
5  3  160  0.0642812   115.129     0.852541    
5  3  161  60.2577     70.6133     0.909515    
5  3  162  40.8708     129.212     0.919013    
5  3  163  11.5333     32.7346     0.874391    
5  3  164  51.4063     330.065     0.312714    
5  3  165  38.4641     316.165     0.679203    
5  3  166  78.7355     53.488      0.529791    
5  3  167  28.6767     67.9654     0.95047     
5  3  168  2.76981     53.8684     0.803562    
5  3  169  3.3806      359.492     0.600297    
5  4  -166 56.0369     207.078     0.586073    
5  4  -165 62.2535     58.3601     0.928983    
5  4  -164 38.5829     197.067     0.792529    
5  4  -163 41.7846     14.8098     0.743159    
5  4  -162 27.2371     304.978     0.322251    
5  4  -161 25.5926     13.1354     0.494433    
5  4  -160 22.1859     241.796     0.76223     
5  4  -159 54.6903     122.531     0.913387    
5  4  -158 62.4349     198.951     0.963305    
5  4  -157 13.7261     204.303     0.933342    
5  4  -156 103.61      239.342     0.969865    
5  4  -155 24.1259     208.29      0.670117    
5  4  -154 69.103      336.818     0.952917    
5  4  -153 31.9449     155.458     0.935905    
5  4  -152 46.5125     353.431     0.960664    
5  4  -151 76.8095     3.59905     0.676474    
5  4  -150 21.2983     14.5673     0.817911    
5  4  -149 18.2056     282.082     0.927231    
5  4  -148 65.1562     199.378     0.899466    
5  4  -147 30.9815     336.982     0.902566    
5  4  -146 8.15586     336.05      0.055246    
5  4  -145 80.9067     270.649     0.530199    
5  4  -144 12.9384     108.389     0.907862    
5  4  -143 18.2963     288.266     0.651646    
5  4  -142 86.0078     308.405     0.963177    
5  4  -141 61.0199     296.182     0.938345    
5  4  -140 85.1154     284.991     0.981618    
5  4  -139 171.002     170.521     0.894379    
5  4  -138 45.6149     140.906     0.544082    
5  4  -137 90.9441     317.949     0.322637    
5  4  -136 164.271     67.8829     0.683713    
5  4  -135 122.521     169.796     0.79357     
5  4  -134 331.121     302.207     0.951071    
5  4  -133 79.8389     139.608     0.233414    
5  4  -132 95.0657     162.685     0.963155    
5  4  -131 11.9933     28.9624     0.821802    
5  4  -130 159.97      238.685     0.954391    
5  4  -129 114.347     143.905     0.626239    
5  4  -128 139.515     86.3438     0.972647    
5  4  -127 99.549      64.2846     0.976198    
5  4  -126 293.976     17.9203     0.989308    
5  4  -125 105.445     317.515     0.866138    
5  4  -124 153.133     16.242      0.94363     
5  4  -123 15.363      116.078     0.970112    
5  4  -122 90.9033     118.649     0.988016    
5  4  -121 73.4647     90.0086     0.947879    
5  4  -120 83.6181     70.7611     0.977402    
5  4  -119 118.773     65.1439     0.942186    
5  4  -118 59.5036     233.426     0.926399    
5  4  -117 82.196      296.804     0.92091     
5  4  -116 200.295     262.307     0.939084    
5  4  -115 184.819     15.0888     0.964706    
5  4  -114 105.492     359.642     0.829864    
5  4  -113 296.99      96.3642     0.961086    
5  4  -112 167.101     323.483     0.54737     
5  4  -111 159.524     281.204     0.388885    
5  4  -110 42.115      18.6278     0.951874    
5  4  -109 39.3189     80.275      0.0773493   
5  4  -108 30.5534     350.528     0.937618    
5  4  -107 328.624     43.9924     0.96259     
5  4  -106 467.743     105.462     0.942589    
5  4  -105 131.436     283.214     0.965707    
5  4  -104 99.4452     141.941     0.98702     
5  4  -103 248.365     67.6523     0.941151    
5  4  -102 56.4335     146.308     0.969304    
5  4  -101 118.021     348.867     0.394184    
5  4  -100 97.4242     355.456     0.95081     
5  4  -99  605.775     26.649      0.942229    
5  4  -98  144.491     333.647     0.83829     
5  4  -97  299.869     79.3198     0.302182    
5  4  -96  402.301     214.598     0.97185     
5  4  -95  86.5769     52.4215     0.35178     
5  4  -94  70.1706     339.615     0.983595    
5  4  -93  537.608     336.921     0.929972    
5  4  -92  112.936     70.4224     0.942423    
5  4  -91  30.5182     315.197     0.890297    
5  4  -90  74.9099     101.834     0.967303    
5  4  -89  189.029     164.901     0.846871    
5  4  -88  219.939     351.293     0.950043    
5  4  -87  233.965     127.861     0.983467    
5  4  -86  371.103     242.12      0.979949    
5  4  -85  76.6937     69.3208     0.932803    
5  4  -84  131.715     199.878     0.880991    
5  4  -83  109.031     181.67      0.987448    
5  4  -82  316.547     283.005     0.988582    
5  4  -81  169.748     336.641     0.891781    
5  4  -80  365.744     107.46      0.962944    
5  4  -79  115.527     189.175     0.993608    
5  4  -78  303.277     81.4955     0.989991    
5  4  -77  203.561     308.753     0.948685    
5  4  -76  43.9781     44.9913     0.986142    
5  4  -75  140.601     343.043     0.977819    
5  4  -74  64.5558     135.993     0.972243    
5  4  -73  732.384     10.0521     0.948801    
5  4  -72  597.317     104.899     0.993001    
5  4  -71  138.946     136.984     0.984949    
5  4  -70  118.022     109.006     0.983095    
5  4  -69  229.205     179.653     0.887721    
5  4  -68  404.864     121.909     0.987051    
5  4  -67  189.74      286.524     0.965727    
5  4  -66  79.4304     129.592     0.161404    
5  4  -65  306.167     111.439     0.964547    
5  4  -64  143.598     5.4018      0.905277    
5  4  -63  103.609     17.3132     0.382481    
5  4  -62  289.092     143.164     0.292697    
5  4  -61  382.53      157.39      0.906124    
5  4  -60  179.48      182.079     0.448787    
5  4  -59  339.499     235.768     0.990432    
5  4  -58  110.105     199.253     0.976177    
5  4  -57  327.471     172.286     0.979913    
5  4  -56  52.5098     156.768     0.990225    
5  4  -55  235.404     145.752     0.977588    
5  4  -54  194.116     223.411     0.922231    
5  4  -53  174.994     30.8618     0.940853    
5  4  -52  17.438      307.683     0.96885     
5  4  -51  323.408     182.463     0.978875    
5  4  -50  298.667     89.317      0.859728    
5  4  -49  169.042     190.766     0.886701    
5  4  -48  520.934     189.671     0.980297    
5  4  -47  251.971     126.968     0.95131     
5  4  -46  130.297     242.415     0.977747    
5  4  -45  23.9392     18.645      0.989047    
5  4  -44  711.086     285.819     0.959355    
5  4  -43  28.0631     134.096     0.8073      
5  4  -42  252.694     51.6535     0.949077    
5  4  -41  150.745     357.814     0.920789    
5  4  -40  4.08189     92.3999     0.844535    
5  4  -39  189.548     293.681     0.953661    
5  4  -38  289.733     114.334     0.831743    
5  4  -37  66.5617     197.172     0.876136    
5  4  -36  154.31      182.262     0.974123    
5  4  -35  280.185     255.141     0.702064    
5  4  -34  376.91      184.439     0.962418    
5  4  -33  211.55      218.252     0.819924    
5  4  -32  11.0688     87.0324     0.952272    
5  4  -31  23.1804     233.019     0.907132    
5  4  -30  125.566     354.71      0.960049    
5  4  -29  326.279     303.161     0.929641    
5  4  -28  81.4972     187.474     0.857211    
5  4  -27  82.617      11.1887     0.60533     
5  4  -26  7.65167     248.456     0.971453    
5  4  -25  396.343     170.246     0.495475    
5  4  -24  461.111     62.9565     0.295066    
5  4  -23  366.257     135.614     0.939195    
5  4  -22  62.9683     201.913     0.175856    
5  4  -21  247.704     116.367     0.936916    
5  4  -20  204.424     124.984     0.924712    
5  4  -19  82.0558     3.5613      0.834406    
5  4  -18  30.3871     49.0173     0.866738    
5  4  -17  221.204     16.2877     0.362145    
5  4  -16  497.034     149.933     0.94964     
5  4  -15  183.381     56.3181     0.641941    
5  4  -14  126.433     148.274     0.154236    
5  4  -13  112.106     353.463     0.472875    
5  4  -12  90.179      151.114     0.981739    
5  4  -11  130.428     342.686     0.96659     
5  4  -10  209.096     154.669     0.955744    
5  4  -9   291.491     51.7322     0.975338    
5  4  -8   103.033     248.015     0.838966    
5  4  -7   96.8126     88.1409     0.903095    
5  4  -6   1.62086     45.1526     0.985465    
5  4  -5   337.308     215.413     0.97402     
5  4  -4   187.127     306.214     0.983813    
5  4  -3   143.694     274.719     0.980919    
5  4  -2   11.2842     154.805     0.981276    
5  4  -1   5.24769     288.515     0.890771    
5  4  0    282.073     315.712     0.966822    
5  4  1    30.1678     333.652     0.972029    
5  4  2    615.872     37.5804     0.94233     
5  4  3    86.4856     331.858     0.907442    
5  4  4    244.764     154.633     0.726813    
5  4  5    336.34      357.286     0.476996    
5  4  6    147.579     240.669     0.975201    
5  4  7    9.11639     110.712     0.940398    
5  4  8    667.796     182.2       0.975242    
5  4  9    113.803     350.573     0.963214    
5  4  10   165.04      239.22      0.958983    
5  4  11   114.904     161.074     0.985483    
5  4  12   64.0892     248.269     0.841154    
5  4  13   209.6       357.855     0.951274    
5  4  14   328.552     348.415     0.846777    
5  4  15   130.788     314.422     0.917586    
5  4  16   79.4208     137.83      0.964986    
5  4  17   292.092     113.099     0.816109    
5  4  18   175.208     155.274     0.98396     
5  4  19   103.297     69.3842     0.517711    
5  4  20   200.587     255.089     0.984081    
5  4  21   305.281     239.821     0.923634    
5  4  22   5.44557     9.67986     0.940846    
5  4  23   124.649     199.844     0.979367    
5  4  24   8.37386     287.161     0.5995      
5  4  25   290.261     229.281     0.257065    
5  4  26   30.4202     275.908     0.966095    
5  4  27   89.4978     155.292     0.948325    
5  4  28   64.668      351.544     0.662554    
5  4  29   107.321     288.928     0.960611    
5  4  30   341.516     225.875     0.966303    
5  4  31   158.706     304.153     0.932339    
5  4  32   395.552     237.118     0.577337    
5  4  33   614.036     347.582     0.97377     
5  4  34   360.552     218.959     0.684294    
5  4  35   246.38      123.862     0.231909    
5  4  36   355.742     13.452      0.963141    
5  4  37   55.1628     270.09      0.961564    
5  4  38   47.6729     185.484     0.942259    
5  4  39   172.024     104.426     0.90575     
5  4  40   113.038     57.1632     0.983108    
5  4  41   130.568     181.416     0.866221    
5  4  42   351.907     204.342     0.98999     
5  4  43   59.4087     47.0897     0.97388     
5  4  44   131.004     32.9285     0.816689    
5  4  45   6.23889     113.623     0.982076    
5  4  46   34.9647     351.505     0.991876    
5  4  47   59.6539     323.103     0.973478    
5  4  48   122.817     56.9321     0.980796    
5  4  49   126.248     101.114     0.942182    
5  4  50   75.3548     54.5076     0.953019    
5  4  51   18.0924     237.047     0.0646177   
5  4  52   344.943     336.481     0.950704    
5  4  53   121.343     143         0.927346    
5  4  54   77.0724     61.4639     0.89355     
5  4  55   322.847     218.5       0.859804    
5  4  56   688.778     48.6379     0.982513    
5  4  57   266.638     267.471     0.914058    
5  4  58   77.8979     357.48      0.176843    
5  4  59   53.6018     180.115     0.911305    
5  4  60   27.1355     290.731     0.987676    
5  4  61   24.3834     97.1329     0.81204     
5  4  62   15.7775     12.7218     0.983635    
5  4  63   17.9169     203.426     0.733721    
5  4  64   339.798     261.959     0.929474    
5  4  65   256.557     58.3545     0.951329    
5  4  66   187.907     227.539     0.966615    
5  4  67   232.473     84.3685     0.982552    
5  4  68   40.0775     178.672     0.984771    
5  4  69   58.278      90.383      0.8739      
5  4  70   290.606     255.211     0.9542      
5  4  71   45.7244     306.349     0.983272    
5  4  72   125.785     188.202     0.985421    
5  4  73   126.376     238.038     0.975405    
5  4  74   217.583     35.8303     0.973105    
5  4  75   104.034     76.39       0.992265    
5  4  76   29.6614     39.8744     0.981418    
5  4  77   341.938     238.85      0.904784    
5  4  78   395.887     305.879     0.982644    
5  4  79   247.48      330.235     0.979734    
5  4  80   55.4559     114.914     0.986109    
5  4  81   37.3302     101.733     0.983757    
5  4  82   448.849     127.177     0.981943    
5  4  83   44.8272     283.008     0.866274    
5  4  84   304.924     53.5611     0.989743    
5  4  85   100.855     276.503     0.697841    
5  4  86   111.21      29.4651     0.987565    
5  4  87   116.876     46.68       0.890626    
5  4  88   513.164     320.486     0.96628     
5  4  89   196.222     64.8724     0.958546    
5  4  90   55.3665     239.857     0.975806    
5  4  91   31.3096     0.170442    0.928498    
5  4  92   395.5       172.517     0.94866     
5  4  93   202.593     70.2512     0.981351    
5  4  94   264.939     198.226     0.756756    
5  4  95   119.866     58.6183     0.98451     
5  4  96   279.063     241.656     0.78371     
5  4  97   117.473     96.2528     0.9039      
5  4  98   278.451     208.19      0.358868    
5  4  99   143.561     147.291     0.58727     
5  4  100  14.7358     293.685     0.973145    
5  4  101  99.9277     45.1326     0.907746    
5  4  102  101.219     156.608     0.978915    
5  4  103  417.364     256.324     0.415964    
5  4  104  143.231     140.252     0.976621    
5  4  105  97.928      322.555     0.95525     
5  4  106  24.0769     258.684     0.959167    
5  4  107  218.444     332.407     0.216904    
5  4  108  76.2372     322.715     0.944963    
5  4  109  217.458     89.9871     0.961478    
5  4  110  249.705     301.846     0.475262    
5  4  111  4.56262     130.266     0.852478    
5  4  112  52.7461     107.188     0.881472    
5  4  113  126.391     278.212     0.75971     
5  4  114  62.073      165.391     0.619942    
5  4  115  54.2296     271.546     0.863089    
5  4  116  180.515     183.133     0.957122    
5  4  117  188.96      24.4366     0.430568    
5  4  118  99.1729     321.043     0.959566    
5  4  119  315.016     306.257     0.962006    
5  4  120  249.531     302.286     0.970394    
5  4  121  5.28062     34.4597     0.986387    
5  4  122  137.476     10.8326     0.838206    
5  4  123  192.969     188.89      0.671517    
5  4  124  36.2151     137.475     0.863075    
5  4  125  195.916     228.543     0.961177    
5  4  126  61.476      190.404     0.960479    
5  4  127  62.1863     262.785     0.565099    
5  4  128  70.0073     214.276     0.697236    
5  4  129  95.7098     240.187     0.974526    
5  4  130  10.8702     83.464      0.912974    
5  4  131  41.5945     317.721     0.923047    
5  4  132  10.7129     38.74       0.0964797   
5  4  133  66.5227     59.5062     0.877661    
5  4  134  140.033     254.995     0.559232    
5  4  135  34.0392     355.843     0.96813     
5  4  136  11.1984     29.285      0.781415    
5  4  137  54.8565     258.662     0.92945     
5  4  138  37.2878     98.4989     0.213865    
5  4  139  76.9822     238.569     0.952179    
5  4  140  220.576     283.582     0.880895    
5  4  141  87.4919     262.408     0.957317    
5  4  142  50.6834     304.163     0.872885    
5  4  143  26.7062     141.16      0.509124    
5  4  144  58.7864     106.059     0.944822    
5  4  145  38.6046     191.513     0.374742    
5  4  146  37.9483     304.049     0.141469    
5  4  147  17.7112     195.079     0.881863    
5  4  148  14.8093     27.6234     0.926954    
5  4  149  12.6043     194.394     0.953305    
5  4  150  51.7456     142.26      0.352148    
5  4  151  8.80602     173.212     0.858277    
5  4  152  20.5251     186.992     0.951172    
5  4  153  127.741     274.54      0.972184    
5  4  154  4.36239     216.97      0.932415    
5  4  155  6.59322     146.593     0.161967    
5  4  156  13.7588     228.257     0.910862    
5  4  157  44.7284     166.469     0.760904    
5  4  158  92.3998     237.675     0.818194    
5  4  159  97.8496     353.062     0.948592    
5  4  160  21.2604     56.4762     0.126566    
5  4  161  27.1598     75.4742     0.860593    
5  4  162  19.5969     280.384     0.518262    
5  4  163  58.434      358.872     0.602687    
5  4  164  6.67507     126.325     0.386904    
5  4  165  34.8333     273.057     0.698691    
5  4  166  6.60954     287.53      0.589251    
5  5  0    156.439     321.081     0.915184    
5  5  1    163.814     279.351     0.933112    
5  5  2    25.8584     335.369     0.957807    
5  5  3    439.386     128.69      0.968928    
5  5  4    479.054     268.809     0.954039    
5  5  5    67.7773     272.082     0.90973     
5  5  6    25.3383     157.623     0.944682    
5  5  7    445.931     30.217      0.964672    
5  5  8    467.419     193.063     0.987592    
5  5  9    150.273     159.934     0.898317    
5  5  10   392.371     335.629     0.91563     
5  5  11   237.471     90.5652     0.96589     
5  5  12   290.339     63.941      0.951861    
5  5  13   286.123     52.9056     0.670049    
5  5  14   219.82      233.162     0.725994    
5  5  15   564.387     126.184     0.943251    
5  5  16   155.4       97.1305     0.953881    
5  5  17   169.976     110.02      0.974543    
5  5  18   41.4049     137.111     0.877046    
5  5  19   209.503     106.174     0.836656    
5  5  20   187.823     336.671     0.934327    
5  5  21   37.3076     239.713     0.946431    
5  5  22   52.7604     73.3861     0.658822    
5  5  23   70.8227     198.711     0.701817    
5  5  24   271.514     134.705     0.981435    
5  5  25   138.238     304.465     0.739576    
5  5  26   157.608     173.969     0.929079    
5  5  27   130.405     313.927     0.975344    
5  5  28   199.387     275.845     0.114998    
5  5  29   184.222     91.8681     0.969081    
5  5  30   289.717     292.494     0.449508    
5  5  31   101.495     207.513     0.530455    
5  5  32   154.228     48.4271     0.987517    
5  5  33   212.018     38.7745     0.130211    
5  5  34   163.91      41.3823     0.970367    
5  5  35   13.5526     314.028     0.911727    
5  5  36   467.488     25.4806     0.98482     
5  5  37   121.316     190.36      0.979264    
5  5  38   140.061     113.142     0.828056    
5  5  39   327.232     236.469     0.97747     
5  5  40   176.724     142.627     0.753333    
5  5  41   143.656     353.438     0.985648    
5  5  42   36.1339     237.305     0.983055    
5  5  43   319.743     39.3133     0.900999    
5  5  44   82.7867     266.413     0.900233    
5  5  45   354.57      184.181     0.981323    
5  5  46   639.063     268.355     0.9712      
5  5  47   202.84      102.316     0.415072    
5  5  48   229.33      43.8588     0.940568    
5  5  49   179.121     353.017     0.98775     
5  5  50   342.058     91.8353     0.95459     
5  5  51   38.5555     329.09      0.988828    
5  5  52   36.6061     209.204     0.841308    
5  5  53   105.169     153.817     0.828188    
5  5  54   298.154     148.525     0.953324    
5  5  55   2.31258     37.3598     0.979667    
5  5  56   259.613     275.102     0.928534    
5  5  57   301.025     150.033     0.991272    
5  5  58   113.845     83.8837     0.897714    
5  5  59   239.327     257.989     0.976766    
5  5  60   419.146     170.411     0.979825    
5  5  61   44.0844     262.392     0.955828    
5  5  62   254.309     309.923     0.991105    
5  5  63   366.923     67.885      0.989708    
5  5  64   75.0866     353.671     0.97124     
5  5  65   462.597     255.953     0.942723    
5  5  66   511.262     105.084     0.989686    
5  5  67   480.219     66.9227     0.986775    
5  5  68   345.199     353.622     0.971003    
5  5  69   67.1724     162.238     0.929255    
5  5  70   152.014     77.5615     0.989622    
5  5  71   345.219     121.795     0.987617    
5  5  72   579.672     199.495     0.971147    
5  5  73   150.701     212.275     0.842293    
5  5  74   127.201     52.7114     0.909943    
5  5  75   232.957     162.781     0.921993    
5  5  76   107.644     36.0593     0.983938    
5  5  77   443.32      32.5485     0.907039    
5  5  78   10.7967     334.918     0.989689    
5  5  79   300.037     359.416     0.978376    
5  5  80   449.146     125.187     0.951909    
5  5  81   211.943     196.494     0.972414    
5  5  82   238.854     71.5119     0.949579    
5  5  83   116.688     68.8162     0.892489    
5  5  84   344.428     312.933     0.969356    
5  5  85   60.9858     238.562     0.907859    
5  5  86   146.606     316.551     0.957022    
5  5  87   327.326     330.905     0.966987    
5  5  88   12.6494     176.006     0.982027    
5  5  89   238.993     277.886     0.98736     
5  5  90   321.94      201.501     0.538781    
5  5  91   198.154     115.511     0.986961    
5  5  92   287.323     38.173      0.980159    
5  5  93   82.7546     210.465     0.975487    
5  5  94   304.301     277.043     0.952325    
5  5  95   31.4402     156.972     0.976873    
5  5  96   116.66      338.653     0.978238    
5  5  97   112.414     78.6683     0.930997    
5  5  98   128.016     103.506     0.73377     
5  5  99   131.893     57.4524     0.967457    
5  5  100  28.1098     257.838     0.850433    
5  5  101  172.406     40.9996     0.950376    
5  5  102  9.05105     77.7029     0.541592    
5  5  103  124.897     38.6432     0.97089     
5  5  104  122.588     205.788     0.952657    
5  5  105  297.972     354.917     0.430885    
5  5  106  110.857     331.879     0.936512    
5  5  107  38.7445     137.679     0.761142    
5  5  108  45.7018     119.358     0.154523    
5  5  109  141.714     17.7909     0.842768    
5  5  110  236.437     267.051     0.956778    
5  5  111  169.847     196.188     0.71241     
5  5  112  142.652     324.093     0.265228    
5  5  113  16.603      169.708     0.556557    
5  5  114  182.093     242.681     0.906349    
5  5  115  122.04      91.4288     0.90251     
5  5  116  160.308     185.779     0.912469    
5  5  117  118.931     16.3121     0.959424    
5  5  118  62.6162     286.74      0.257265    
5  5  119  82.9024     71.6704     0.989717    
5  5  120  91.6941     339.185     0.978467    
5  5  121  18.5194     96.6235     0.961434    
5  5  122  201.041     275.734     0.574563    
5  5  123  129.2       304.807     0.197538    
5  5  124  188.839     26.0912     0.945292    
5  5  125  51.0534     167.113     0.886772    
5  5  126  77.4139     208.697     0.81097     
5  5  127  52.6417     50.487      0.971603    
5  5  128  110.101     265.313     0.196532    
5  5  129  105.762     152.948     0.674944    
5  5  130  182.849     132.032     0.493922    
5  5  131  8.79556     76.7028     0.919132    
5  5  132  46.6131     357.947     0.172289    
5  5  133  7.28652     0.420474    0.0384778   
5  5  134  18.2037     22.5687     0.905106    
5  5  135  16.9272     2.19549     0.965389    
5  5  136  24.4014     49.8605     0.220472    
5  5  137  83.9576     27.6275     0.874902    
5  5  138  47.6365     262.403     0.893763    
5  5  139  99.1906     336.02      0.897542    
5  5  140  81.236      150.412     0.910852    
5  5  141  200.901     234.863     0.83711     
5  5  142  10.7923     4.67286     0.83469     
5  5  143  39.1484     154.288     0.72146     
5  5  144  29.7211     188.997     0.139044    
5  5  145  23.2466     306.018     0.417183    
5  5  146  6.41716     141.036     0.900834    
5  5  147  79.4812     170.679     0.844287    
5  5  148  21.2766     208.577     0.87157     
5  5  149  18.322      329.539     0.871192    
5  5  150  118.165     173.553     0.950622    
5  5  151  98.155      4.83757     0.950797    
5  5  152  55.2181     328.325     0.251885    
5  5  153  3.17723     19.4553     0.669307    
5  5  154  52.2066     104.084     0.849365    
5  5  155  31.5912     81.4439     0.370214    
5  5  156  40.9366     247.071     0.391236    
5  5  157  82.0513     24.3109     0.487805    
5  5  158  61.8578     26.9627     0.914783    
5  5  159  41.6963     296.541     0.968612    
5  5  160  32.9132     72.4609     0.238326    
5  5  161  143.405     329.745     0.905057    
5  5  162  83.2352     225.408     0.366555    
5  5  163  62.3445     214.202     0.520015    
6  -0 -171 30.5025     360         0.102212    
6  -0 -170 84.5423     240         0.381855    
6  -0 -169 3.45131     120         0.0374064   
6  -0 -168 31.1303     9.36374e-08 0.798581    
6  -0 -167 51.8552     60          0.194606    
6  -0 -166 123.932     120         0.985169    
6  -0 -165 63.531      8.69663e-06 0.795152    
6  -0 -164 105.331     60          0.812102    
6  -0 -163 56.4412     120         0.98952     
6  -0 -162 124.209     360         1           
6  -0 -161 119.246     60          0.805085    
6  -0 -160 79.2676     120         0.203839    
6  -0 -159 6.43817     2.21852e-06 0.999997    
6  -0 -158 22.1119     60          0.960735    
6  -0 -157 313.196     300         0.999908    
6  -0 -156 134.283     360         0.290354    
6  -0 -155 83.8799     60          0.751842    
6  -0 -154 46.6125     120         0.265772    
6  -0 -153 109.159     5.04464e-07 0.999999    
6  -0 -152 67.0728     60          0.999815    
6  -0 -151 118.439     300         0.154686    
6  -0 -150 14.6271     360         0.0256091   
6  -0 -149 73.8989     240         0.696072    
6  -0 -148 71.0328     120         0.98682     
6  -0 -147 ?           ?           ?           
6  -0 -146 51.7468     60          0.999199    
6  -0 -145 162.645     120         1           
6  -0 -144 199.99      360         0.236752    
6  -0 -143 154.527     240         0.989043    
6  -0 -142 98.4041     300         0.125376    
6  -0 -141 77.1806     180         0.115791    
6  -0 -140 354.121     60          0.999867    
6  -0 -139 32.4883     300         0.0291141   
6  -0 -138 330.334     180         0.999976    
6  -0 -137 263.214     60          0.998986    
6  -0 -136 71.0295     300         0.350725    
6  -0 -135 70.0072     180         0.218137    
6  -0 -134 13.4799     59.9999     0.608368    
6  -0 -133 3.13862     300.001     0.998939    
6  -0 -132 42.3066     180         0.863558    
6  -0 -131 2.59254     240         0.925645    
6  -0 -130 94.8959     120         0.914633    
6  -0 -129 95.4757     180         0.44526     
6  -0 -128 698.988     240         1           
6  -0 -127 19.2185     120         0.0850499   
6  -0 -126 391.103     4.78747e-07 0.997649    
6  -0 -125 89.4977     60          0.853337    
6  -0 -124 101.81      120         0.230605    
6  -0 -123 16.7954     3.18352e-05 0.0279072   
6  -0 -122 53.9671     240         0.85558     
6  -0 -121 2.9168      300.001     1           
6  -0 -120 2.38019     180         0.936674    
6  -0 -119 113.904     60          0.999902    
6  -0 -118 0.749022    120         0.0121067   
6  -0 -117 23.339      360         0.981458    
6  -0 -116 231.888     60          0.999978    
6  -0 -115 224.157     120         0.75046     
6  -0 -114 254.928     360         0.141283    
6  -0 -113 28.0996     240         0.305159    
6  -0 -112 325.185     120         1           
6  -0 -111 145.725     360         1           
6  -0 -110 88.802      240         0.197371    
6  -0 -109 282.607     120         1           
6  -0 -108 341.064     180         1           
6  -0 -107 260.776     240         1           
6  -0 -106 501.406     300         1           
6  -0 -105 881.302     360         0.999983    
6  -0 -104 468.059     240         0.396579    
6  -0 -103 32.4002     300         0.999911    
6  -0 -102 109.81      180         0.0583362   
6  -0 -101 450.399     240         0.189248    
6  -0 -100 57.4514     120         1           
6  -0 -99  6.99831     360         0.202298    
6  -0 -98  71.3885     59.9999     0.0842027   
6  -0 -97  ?           ?           ?           
6  -0 -96  184.912     180         0.0672689   
6  -0 -95  40.5242     60          1           
6  -0 -94  475.723     120         0.218218    
6  -0 -93  245.123     180         0.754483    
6  -0 -92  270.703     60          0.960398    
6  -0 -91  401.123     120         0.478147    
6  -0 -90  366.488     180         0.161638    
6  -0 -89  481.816     60          0.670704    
6  -0 -88  458.642     120         0.152924    
6  -0 -87  67.7663     4.9679e-06  0.626343    
6  -0 -86  141.405     240         0.196676    
6  -0 -85  162.84      120         1           
6  -0 -84  302.472     180         1           
6  -0 -83  2.05273     59.9999     1           
6  -0 -82  27.2989     120         0.999983    
6  -0 -81  380.867     8.36957e-06 1           
6  -0 -80  40.907      240         1           
6  -0 -79  50.527      300         0.999999    
6  -0 -78  333.845     5.93944e-06 0.90292     
6  -0 -77  613.804     240         0.999655    
6  -0 -76  476.202     120         0.928866    
6  -0 -75  43.3393     180         0.0137702   
6  -0 -74  167.306     240         1           
6  -0 -73  192.705     120         0.999987    
6  -0 -72  315.065     360         1           
6  -0 -71  178.978     60.0001     0.475766    
6  -0 -70  261.019     300         0.991646    
6  -0 -69  101.456     180         1           
6  -0 -68  32.1495     59.9999     1           
6  -0 -67  594.86      300         0.881272    
6  -0 -66  343.96      180         1           
6  -0 -65  27.7781     59.9998     0.122112    
6  -0 -64  325.874     300         0.310438    
6  -0 -63  416.556     180         0.772505    
6  -0 -62  88.5928     240         1           
6  -0 -61  303.226     300         0.690559    
6  -0 -60  0.638428    180         1           
6  -0 -59  139.493     240         0.994567    
6  -0 -58  152.924     300         1           
6  -0 -57  222.422     180         0.905964    
6  -0 -56  146.834     60          1           
6  -0 -55  425.382     120         1           
6  -0 -54  339.827     360         0.999998    
6  -0 -53  278.448     60          0.99687     
6  -0 -52  269.418     120         1           
6  -0 -51  92.3033     180         0.278218    
6  -0 -50  211.063     240         1           
6  -0 -49  91.5462     300         1           
6  -0 -48  261.902     180         0.594787    
6  -0 -47  44.4384     240         0.847899    
6  -0 -46  54.0937     120         0.0768588   
6  -0 -45  83.8199     5.58659e-06 0.999683    
6  -0 -44  19.8399     60          0.992904    
6  -0 -43  14.595      300         0.280354    
6  -0 -42  180.736     360         0.999978    
6  -0 -41  213.47      60          0.992931    
6  -0 -40  511.817     300         0.596392    
6  -0 -39  234.454     180         0.951888    
6  -0 -38  263.631     240         0.994725    
6  -0 -37  208.868     120         0.999972    
6  -0 -36  578.037     180         1           
6  -0 -35  95.3948     60          1           
6  -0 -34  544.196     120         0.99759     
6  -0 -33  340.988     3.37062e-06 0.956862    
6  -0 -32  441.416     240         1           
6  -0 -31  225.999     300         0.718358    
6  -0 -30  318.392     180         1           
6  -0 -29  236.181     60          0.999999    
6  -0 -28  348.026     120         1           
6  -0 -27  501.322     3.00374e-06 1           
6  -0 -26  663.717     240         1           
6  -0 -25  5.05427     300         0.220993    
6  -0 -24  356.847     5.43115e-06 0.999999    
6  -0 -23  113.539     60          1           
6  -0 -22  162.503     300         1           
6  -0 -21  6.66528     360         1           
6  -0 -20  257.143     240         0.89448     
6  -0 -19  669.474     120         0.986373    
6  -0 -18  63.2351     180         1           
6  -0 -17  259.729     240         0.777684    
6  -0 -16  356.64      300         1           
6  -0 -15  888.897     3.33579e-06 1           
6  -0 -14  314.244     60          0.998066    
6  -0 -13  575.727     120         1           
6  -0 -12  296.921     180         0.999909    
6  -0 -11  174.365     60          1           
6  -0 -10  442.469     120         1           
6  -0 -9   722.137     360         0.988007    
6  -0 -8   438.225     60          0.958859    
6  -0 -7   35.2684     120         1           
6  -0 -6   768.645     180         1           
6  -0 -5   92.8962     240         0.22424     
6  -0 -4   387.263     120         0.929827    
6  -0 -3   594.696     1.1258e-05  0.995666    
6  -0 -2   171.688     240         0.999994    
6  -0 -1   25.3086     120         1           
6  0  0    160.861     180         0.996744    
6  0  1    283.98      60          1           
6  0  2    168.601     300         1           
6  0  3    99.4937     8.42626e-06 1           
6  0  4    441.933     60          1           
6  0  5    131.542     300         0.968545    
6  0  6    332.978     2.63903e-05 0.708179    
6  0  7    5.78662     239.998     0.00783735  
6  0  8    364.197     120         0.999961    
6  0  9    559.765     360         1           
6  0  10   169.427     60          0.380009    
6  0  11   871.135     120         1           
6  0  12   231.289     180         0.999995    
6  0  13   546.45      240         1           
6  0  14   109.524     300         1           
6  0  15   181.454     180         1           
6  0  16   267.89      240         1           
6  0  17   367.89      120         0.999998    
6  0  18   232.322     2.23382e-05 0.991428    
6  0  19   61.6702     240         1           
6  0  20   246.408     300         0.216947    
6  0  21   15.264      180         0.179133    
6  0  22   145.624     60          0.508479    
6  0  23   263.143     300         1           
6  0  24   122.585     180         0.509686    
6  0  25   65.6761     60          1           
6  0  26   413.462     300         1           
6  0  27   445.905     180         0.999669    
6  0  28   24.6091     240         0.0451928   
6  0  29   144.768     120         0.992876    
6  0  30   223.38      3.53518e-06 0.99999     
6  0  31   165.328     60          1           
6  0  32   80.3272     120         1           
6  0  33   485.444     360         1           
6  0  34   121.416     60          1           
6  0  35   614.202     300         1           
6  0  36   612.461     6.44835e-06 1           
6  0  37   137.218     60          0.107751    
6  0  38   433.596     300         1           
6  0  39   103.591     360         0.928453    
6  0  40   486.526     60          1           
6  0  41   84.4931     300         0.541481    
6  0  42   53.0425     180         0.0623155   
6  0  43   346.737     240         0.99634     
6  0  44   298.95      300         0.861165    
6  0  45   142.861     360         0.949746    
6  0  46   386.465     240         1           
6  0  47   334.197     120         0.999999    
6  0  48   481.957     180         0.998946    
6  0  49   516.925     60          1           
6  0  50   338.954     120         0.194284    
6  0  51   538         0           0.999998    
6  0  52   67.5263     60          1           
6  0  53   227.556     120         0.999995    
6  0  54   341.654     180         1           
6  0  55   202.296     240         1           
6  0  56   287.099     300         1           
6  0  57   517.399     180         1           
6  0  58   202.837     240         0.999757    
6  0  59   166.423     120         0.341564    
6  0  60   66.7052     360         0.999895    
6  0  61   416.345     60          0.961101    
6  0  62   236.822     300         0.946795    
6  0  63   77.6621     7.08585e-06 0.545493    
6  0  64   142.461     60          0.141881    
6  0  65   233.001     120         1           
6  0  66   208.322     1.91917e-05 0.937138    
6  0  67   178.011     60          0.2995      
6  0  68   233.695     300         0.385178    
6  0  69   200.356     9.60546e-06 1           
6  0  70   157.887     60          0.999995    
6  0  71   361.415     300         1           
6  0  72   811.601     9.15073e-06 0.974299    
6  0  73   211.449     60          1           
6  0  74   469.181     300         0.352238    
6  0  75   483.815     8.4613e-06  1           
6  0  76   512.58      240         0.999529    
6  0  77   242.24      120         0.987564    
6  0  78   193.586     180         0.995279    
6  0  79   236.347     240         1           
6  0  80   306.917     300         0.273904    
6  0  81   312.432     180         1           
6  0  82   349.616     60          0.345445    
6  0  83   313.587     120         1           
6  0  84   259.4       180         0.52134     
6  0  85   683.844     240         1           
6  0  86   193.081     120         1           
6  0  87   116.533     360         1           
6  0  88   445.125     60          1           
6  0  89   55.3375     120         0.142143    
6  0  90   301.548     180         0.523229    
6  0  91   596.218     60          0.932438    
6  0  92   189.669     120         0.994424    
6  0  93   77.4984     2.2282e-05  0.168375    
6  0  94   4.44586     240         0.0295515   
6  0  95   661.27      120         1           
6  0  96   122.21      360         0.412784    
6  0  97   344.913     60          0.999966    
6  0  98   264.527     120         0.844669    
6  0  99   360.72      1.00358e-05 0.999814    
6  0  100  872.163     60          0.999998    
6  0  101  185.24      300         0.999836    
6  0  102  201.892     360         0.991941    
6  0  103  155.546     60          0.0992286   
6  0  104  85.4362     300         1           
6  0  105  872.969     180         1           
6  0  106  213.044     60          0.959492    
6  0  107  67.62       300         0.867608    
6  0  108  120.518     8.82006e-06 1           
6  0  109  13.254      60          0.995705    
6  0  110  330.28      300         1           
6  0  111  52.2333     360         1           
6  0  112  128.295     240         0.999925    
6  0  113  29.1961     300         0.978009    
6  0  114  81.9456     180         0.894561    
6  0  115  305.411     240         0.999995    
6  0  116  353.429     300         0.829551    
6  0  117  289.047     360         0.990254    
6  0  118  7.0749      60.0002     0.00342003  
6  0  119  81.1147     300         0.945822    
6  0  120  67.8888     180         0.614103    
6  0  121  68.727      60          0.337224    
6  0  122  15.5564     300         0.0464386   
6  0  123  83.5779     360         1           
6  0  124  167.536     60          0.136311    
6  0  125  56.0633     120         0.784156    
6  0  126  61.7063     9.91298e-06 0.894276    
6  0  127  24.3982     240         0.0262708   
6  0  128  328.018     120         0.747269    
6  0  129  486.296     180         0.999414    
6  0  130  195.73      60          0.999997    
6  0  131  54.6884     120         0.999959    
6  0  132  160.655     8.92244e-06 0.252476    
6  0  133  186.505     240         0.207635    
6  0  134  465.23      120         0.981907    
6  0  135  8.89235     1.1137e-05  0.0780962   
6  0  136  88.5395     240         1           
6  0  137  173.367     300         0.999208    
6  0  138  354.964     360         1           
6  0  139  18.4161     60.0002     0.0178401   
6  0  140  181.63      300         0.962035    
6  0  141  162.25      6.16971e-08 0.999955    
6  0  142  100.346     60          0.296058    
6  0  143  21.7732     120         1           
6  0  144  281.905     8.92472e-06 0.429064    
6  0  145  231.783     240         0.999996    
6  0  146  100.795     300         0.168624    
6  0  147  13.3392     180         0.580373    
6  0  148  258.175     240         0.734076    
6  0  149  28.57       120         0.0577981   
6  0  150  74.8581     180         0.0892595   
6  0  151  61.6462     240         0.759405    
6  0  152  229.165     120         0.999938    
6  0  153  46.0184     8.65319e-06 0.546462    
6  0  154  63.9816     240         0.913024    
6  0  155  39.4933     300         0.265155    
6  0  156  14.7339     8.70718e-06 1           
6  0  157  47.1936     60          0.899851    
6  0  158  128.205     120         0.171991    
6  0  159  165.774     180         0.951637    
6  0  160  42.982      240         0.0563449   
6  0  161  14.0356     120         0.0481045   
6  0  162  49.628      180         0.986581    
6  0  163  58.7731     60          0.795692    
6  0  164  103.071     300         0.987345    
6  0  165  31.819      180         0.174689    
6  0  166  72.9373     240         0.386706    
6  0  167  85.2726     300         0.217579    
6  0  168  72.4505     8.68173e-06 0.68949     
6  0  169  34.7718     240         0.0776008   
6  0  170  14.3147     300         0.697667    
6  0  171  245.697     180         0.948819    
6  1  -170 34.9925     50.1078     0.193146    
6  1  -169 12.7076     202.202     0.91342     
6  1  -168 52.1102     34.4553     0.798363    
6  1  -167 17.7339     336.879     0.125534    
6  1  -166 22.2503     182.484     0.530778    
6  1  -165 32.2968     166.334     0.493788    
6  1  -164 97.9976     31.4216     0.814632    
6  1  -163 26.5135     77.304      0.449866    
6  1  -162 31.6695     146.19      0.328734    
6  1  -161 31.9787     80.7903     0.295316    
6  1  -160 17.0181     127.151     0.36478     
6  1  -159 17.7296     260.186     0.929866    
6  1  -158 89.4985     217.751     0.946323    
6  1  -157 12.2613     120.92      0.803159    
6  1  -156 40.8242     325.892     0.388675    
6  1  -155 80.9579     109.511     0.888434    
6  1  -154 28.5331     157.43      0.899329    
6  1  -153 9.14688     270.862     0.893741    
6  1  -152 86.1745     186.554     0.457782    
6  1  -151 31.1011     198.51      0.336271    
6  1  -150 82.2501     216.048     0.924388    
6  1  -149 89.5011     95.2059     0.502077    
6  1  -148 156.558     48.2627     0.94126     
6  1  -147 135.528     266.213     0.916879    
6  1  -146 47.292      17.7583     0.12099     
6  1  -145 86.7216     163.928     0.235087    
6  1  -144 110.587     248.899     0.316204    
6  1  -143 85.2259     118.63      0.72346     
6  1  -142 89.2434     152.107     0.523693    
6  1  -141 0.262238    147.808     0.944594    
6  1  -140 142.735     49.4748     0.968389    
6  1  -139 185.565     164.448     0.580311    
6  1  -138 128.158     207.939     0.936419    
6  1  -137 163.71      47.2303     0.929799    
6  1  -136 147.624     75.1543     0.917606    
6  1  -135 300.858     39.3386     0.970308    
6  1  -134 103.08      211.631     0.984563    
6  1  -133 384.415     261.627     0.955005    
6  1  -132 149.718     293.455     0.883911    
6  1  -131 43.5033     313.947     0.960149    
6  1  -130 287.495     95.999      0.97184     
6  1  -129 112.568     112.057     0.593643    
6  1  -128 193.71      108.739     0.814891    
6  1  -127 170.246     345.622     0.974471    
6  1  -126 176.773     91.3516     0.928083    
6  1  -125 199.721     253.094     0.973782    
6  1  -124 27.7098     151.56      0.944331    
6  1  -123 2.92073     52.621      0.969826    
6  1  -122 212.024     86.5076     0.959775    
6  1  -121 299.382     148.867     0.912919    
6  1  -120 42.8627     250.959     0.0488919   
6  1  -119 214.147     56.3661     0.931065    
6  1  -118 201.667     73.3749     0.630017    
6  1  -117 79.0093     38.384      0.858569    
6  1  -116 89.0689     111.244     0.943051    
6  1  -115 203.643     229.036     0.912932    
6  1  -114 247.423     293.355     0.19748     
6  1  -113 18.773      307.935     0.827546    
6  1  -112 80.3829     250.402     0.787137    
6  1  -111 145.241     341.659     0.953595    
6  1  -110 193.885     210.662     0.928977    
6  1  -109 39.5576     287.563     0.982634    
6  1  -108 82.5247     89.6306     0.977425    
6  1  -107 47.2187     308.841     0.957191    
6  1  -106 130.506     53.5563     0.987598    
6  1  -105 13.0232     317.429     0.909283    
6  1  -104 187.102     189.144     0.979875    
6  1  -103 81.3045     279.502     0.858406    
6  1  -102 25.7581     316.471     0.943604    
6  1  -101 444.527     359.986     0.962165    
6  1  -100 166.686     157.303     0.991814    
6  1  -99  327.195     96.4721     0.890609    
6  1  -98  146.311     173.843     0.967647    
6  1  -97  184.064     46.4375     0.97678     
6  1  -96  19.6977     318.704     0.929812    
6  1  -95  49.4692     38.8103     0.980732    
6  1  -94  62.5672     38.7333     0.432608    
6  1  -93  397.508     39.9089     0.982871    
6  1  -92  74.3133     251.548     0.972319    
6  1  -91  107.168     211.962     0.978725    
6  1  -90  114.837     323.367     0.986873    
6  1  -89  59.3265     59.3499     0.970331    
6  1  -88  6.14093     137.423     0.964491    
6  1  -87  155.184     311.083     0.987424    
6  1  -86  173.008     255.228     0.941315    
6  1  -85  125.445     271.322     0.968418    
6  1  -84  367.847     196.299     0.987159    
6  1  -83  48.2763     209.167     0.84775     
6  1  -82  91.5697     52.875      0.978045    
6  1  -81  82.6298     10.5294     0.974148    
6  1  -80  101.967     194.425     0.865857    
6  1  -79  678.049     150.557     0.963295    
6  1  -78  18.8215     175.785     0.852102    
6  1  -77  377.739     195.763     0.983192    
6  1  -76  50.4891     175.212     0.963964    
6  1  -75  194.717     139.611     0.985233    
6  1  -74  446.584     159.854     0.982906    
6  1  -73  76.5193     5.68372     0.987918    
6  1  -72  66.9909     291.201     0.956789    
6  1  -71  117.809     87.6333     0.971953    
6  1  -70  22.233      354.773     0.965951    
6  1  -69  153.245     300.531     0.98889     
6  1  -68  500.088     271.652     0.986695    
6  1  -67  174.201     343.031     0.947957    
6  1  -66  359.05      224.375     0.982384    
6  1  -65  317.772     227.348     0.990319    
6  1  -64  228.373     350.754     0.943646    
6  1  -63  157.627     96.0376     0.755421    
6  1  -62  123.339     64.6056     0.852656    
6  1  -61  67.5029     57.5382     0.978255    
6  1  -60  73.7059     221.018     0.986111    
6  1  -59  33.8242     165.255     0.961588    
6  1  -58  67.8802     240.938     0.940941    
6  1  -57  213.722     255.974     0.986597    
6  1  -56  9.09218     77.7021     0.965358    
6  1  -55  304.139     189.13      0.722969    
6  1  -54  23.2031     106.434     0.915678    
6  1  -53  867.317     258.642     0.986387    
6  1  -52  89.4665     226.031     0.991577    
6  1  -51  68.9603     240.702     0.995024    
6  1  -50  351.9       245.195     0.990364    
6  1  -49  282.915     194.565     0.976859    
6  1  -48  196.098     4.69587     0.992327    
6  1  -47  30.6591     68.522      0.988126    
6  1  -46  465.563     274.347     0.982519    
6  1  -45  286.841     90.457      0.97342     
6  1  -44  42.5234     102.206     0.734577    
6  1  -43  145.253     87.4913     0.197632    
6  1  -42  149.699     168.66      0.983832    
6  1  -41  141.208     226.135     0.979894    
6  1  -40  472.558     226.82      0.955581    
6  1  -39  175.393     11.2302     0.958351    
6  1  -38  262.84      191.34      0.838709    
6  1  -37  152.618     113.045     0.956786    
6  1  -36  75.1597     301.947     0.899998    
6  1  -35  23.2504     344.415     0.357733    
6  1  -34  127.921     256.079     0.973152    
6  1  -33  196.775     157.632     0.965881    
6  1  -32  213.27      155.035     0.954815    
6  1  -31  389.153     155.026     0.981609    
6  1  -30  104.676     335.677     0.38427     
6  1  -29  41.8983     42.2766     0.943929    
6  1  -28  308.907     13.2394     0.991032    
6  1  -27  19.5962     324.558     0.544729    
6  1  -26  229.316     77.0741     0.822208    
6  1  -25  108.178     69.3956     0.89793     
6  1  -24  183.164     76.7472     0.952174    
6  1  -23  63.3932     187.048     0.961642    
6  1  -22  117.772     109.328     0.958393    
6  1  -21  77.0277     357.115     0.953525    
6  1  -20  192.775     138.272     0.987252    
6  1  -19  153.771     328.241     0.770646    
6  1  -18  220.185     145.805     0.903428    
6  1  -17  20.6944     220.274     0.938056    
6  1  -16  71.855      153.964     0.97914     
6  1  -15  70.467      223.907     0.930247    
6  1  -14  322.69      207.361     0.922706    
6  1  -13  28.1117     57.801      0.976665    
6  1  -12  35.1689     127.239     0.994657    
6  1  -11  183.216     102.071     0.990452    
6  1  -10  56.5285     140.98      0.660333    
6  1  -9   93.8415     325.173     0.356448    
6  1  -8   555.517     163.746     0.977403    
6  1  -7   298.488     165.705     0.946491    
6  1  -6   306.847     139.279     0.9606      
6  1  -5   498.089     277.689     0.991267    
6  1  -4   167.908     95.6385     0.992934    
6  1  -3   23.4978     167.278     0.978951    
6  1  -2   751.92      97.8472     0.848659    
6  1  -1   178.146     141.838     0.948668    
6  1  0    65.4347     280.155     0.978994    
6  1  1    124.319     238.798     0.991051    
6  1  2    239.457     338.214     0.984852    
6  1  3    43.7672     203.055     0.987521    
6  1  4    188.301     20.0165     0.968139    
6  1  5    226.185     131.871     0.954381    
6  1  6    24.7806     66.3859     0.963106    
6  1  7    298.113     339.2       0.943824    
6  1  8    136.773     23.8211     0.952458    
6  1  9    472.788     111.667     0.992375    
6  1  10   4.1237      174.646     0.98342     
6  1  11   427.491     248.366     0.985165    
6  1  12   298.654     32.2904     0.987618    
6  1  13   167.047     168.125     0.993152    
6  1  14   361.722     145.379     0.992809    
6  1  15   22.6617     211.292     0.98061     
6  1  16   379.746     204.096     0.617428    
6  1  17   219.31      234.622     0.989526    
6  1  18   97.9645     280.488     0.838231    
6  1  19   125.588     202.1       0.944906    
6  1  20   41.9958     292.155     0.972189    
6  1  21   226.061     313.748     0.964097    
6  1  22   29.4463     294.883     0.977234    
6  1  23   214.789     228.505     0.287796    
6  1  24   10.7002     200.695     0.972743    
6  1  25   234.428     216.823     0.955104    
6  1  26   72.5281     322.17      0.705633    
6  1  27   152.804     297.109     0.963892    
6  1  28   267.904     316.366     0.992279    
6  1  29   211.367     20.8509     0.987398    
6  1  30   163.616     119.501     0.776882    
6  1  31   504.413     178.408     0.975647    
6  1  32   233.765     143.98      0.982802    
6  1  33   310.021     249.37      0.705812    
6  1  34   257.824     110.491     0.979057    
6  1  35   213.582     122.839     0.940249    
6  1  36   288.685     242.651     0.954988    
6  1  37   159.701     211.777     0.953249    
6  1  38   143.421     115.564     0.709974    
6  1  39   254.05      171.77      0.939889    
6  1  40   310.974     53.6556     0.901205    
6  1  41   322.078     105.722     0.978204    
6  1  42   49.3343     116.833     0.963951    
6  1  43   39.4453     102.789     0.947483    
6  1  44   418.796     141.608     0.96694     
6  1  45   246.56      87.8026     0.929911    
6  1  46   109.437     344.712     0.986579    
6  1  47   0.882593    142.492     0.68922     
6  1  48   386.941     119.956     0.973678    
6  1  49   110.702     229.259     0.985089    
6  1  50   90.2954     105.068     0.981741    
6  1  51   314.366     9.6193      0.987725    
6  1  52   99.3808     237.32      0.982854    
6  1  53   530.563     149.054     0.922859    
6  1  54   243.008     358.895     0.907756    
6  1  55   118.336     215.375     0.926395    
6  1  56   229.733     305.088     0.961117    
6  1  57   19.1347     205.53      0.904169    
6  1  58   31.4209     222.492     0.962778    
6  1  59   178.463     158.112     0.966508    
6  1  60   353.481     172.481     0.43535     
6  1  61   163.562     236.392     0.895693    
6  1  62   123.346     50.3931     0.764795    
6  1  63   2.96524     60.785      0.793365    
6  1  64   130.418     301.003     0.978851    
6  1  65   294.477     181.366     0.974445    
6  1  66   214.399     145.002     0.97032     
6  1  67   428.189     222.672     0.992101    
6  1  68   236.916     309.477     0.981211    
6  1  69   104.495     332.569     0.981045    
6  1  70   24.2911     245.225     0.975284    
6  1  71   83.3751     133.828     0.725779    
6  1  72   364.74      248.323     0.601182    
6  1  73   93.4091     106.237     0.984956    
6  1  74   271.122     110.925     0.959771    
6  1  75   37.4791     242.72      0.977754    
6  1  76   5.50495     95.5645     0.908081    
6  1  77   83.9008     217.701     0.983222    
6  1  78   321.511     72.0875     0.957332    
6  1  79   422.485     212.873     0.951393    
6  1  80   441.479     313.152     0.825469    
6  1  81   28.7186     203.253     0.940481    
6  1  82   303.063     191.32      0.877092    
6  1  83   285.042     172.795     0.94379     
6  1  84   107.565     212.147     0.985505    
6  1  85   16.3993     225.562     0.979942    
6  1  86   173.704     271.043     0.981731    
6  1  87   211.789     16.13       0.950724    
6  1  88   136.725     68.481      0.811462    
6  1  89   205.553     251.85      0.967972    
6  1  90   216.004     299.287     0.986103    
6  1  91   114.559     104.104     0.991796    
6  1  92   112.293     285.315     0.971687    
6  1  93   180.858     144.193     0.985414    
6  1  94   188.201     294.007     0.759612    
6  1  95   429.989     70.7809     0.808693    
6  1  96   400.472     72.0232     0.497256    
6  1  97   224.418     348.457     0.972985    
6  1  98   107.933     8.53688     0.976628    
6  1  99   252.026     122.781     0.888254    
6  1  100  132.352     319.002     0.528592    
6  1  101  169.495     174.776     0.81027     
6  1  102  198.467     11.9314     0.928612    
6  1  103  186.755     285.791     0.975178    
6  1  104  205.997     328.214     0.986188    
6  1  105  107.668     313.088     0.910869    
6  1  106  49.7991     248.166     0.929175    
6  1  107  71.5855     167.752     0.908027    
6  1  108  253.851     341.884     0.97729     
6  1  109  66.9942     227.783     0.985       
6  1  110  22.0479     158.819     0.971574    
6  1  111  224.301     328.05      0.988067    
6  1  112  100.057     118.507     0.215943    
6  1  113  79.3252     287.994     0.892943    
6  1  114  33.1834     67.3366     0.941123    
6  1  115  5.50638     306.131     0.917811    
6  1  116  163.881     343.11      0.231091    
6  1  117  316.885     185.277     0.656879    
6  1  118  76.463      41.5862     0.938051    
6  1  119  195.823     339.302     0.966499    
6  1  120  29.9302     9.49318     0.0707262   
6  1  121  106.128     236.919     0.407073    
6  1  122  90.8689     266.694     0.443973    
6  1  123  380.597     16.5901     0.540004    
6  1  124  76.2791     74.696      0.952942    
6  1  125  212.914     288.481     0.966148    
6  1  126  110.096     205.431     0.928131    
6  1  127  237.716     250.02      0.948464    
6  1  128  16.1627     308.252     0.291181    
6  1  129  144.35      330.3       0.966485    
6  1  130  133.338     257.109     0.960654    
6  1  131  11.4135     61.0098     0.936051    
6  1  132  147.376     201.036     0.961243    
6  1  133  27.9859     234.078     0.505838    
6  1  134  43.1423     41.3833     0.513815    
6  1  135  32.5491     157.767     0.940879    
6  1  136  2.71003     50.9013     0.984967    
6  1  137  356.64      120.798     0.890196    
6  1  138  17.4578     33.8239     0.297315    
6  1  139  46.498      58.9787     0.43517     
6  1  140  15.8102     306.386     0.902523    
6  1  141  157.795     92.6768     0.968577    
6  1  142  20.9299     321.794     0.910261    
6  1  143  94.7971     39.645      0.896973    
6  1  144  81.1993     352.866     0.839248    
6  1  145  91.5268     357.565     0.945392    
6  1  146  109.162     89.5747     0.472694    
6  1  147  41.2603     197.841     0.939669    
6  1  148  3.02453     161.84      0.952339    
6  1  149  75.7547     90.9542     0.203309    
6  1  150  35.5575     164.924     0.454735    
6  1  151  11.5115     327.792     0.810167    
6  1  152  41.7643     290.059     0.104815    
6  1  153  129.534     224.889     0.951509    
6  1  154  161.077     214.562     0.67975     
6  1  155  81.5576     238.204     0.573539    
6  1  156  9.98133     202.445     0.703003    
6  1  157  33.3952     30.6125     0.201961    
6  1  158  81.4718     38.7387     0.943285    
6  1  159  43.6719     70.4778     0.922983    
6  1  160  2.34132     125.585     0.298167    
6  1  161  145.517     65.0084     0.96037     
6  1  162  95.7548     105.145     0.79702     
6  1  163  58.2263     50.5612     0.553784    
6  1  164  32.9008     124.421     0.963999    
6  1  165  24.4175     298.995     0.168514    
6  1  166  2.69795     267.807     0.388687    
6  1  167  24.5138     280.506     0.792385    
6  1  168  44.447      297.232     0.770912    
6  1  169  39.199      66.7689     0.850699    
6  1  170  33.667      309.155     0.422119    
6  2  -168 16.8284     258.806     0.341934    
6  2  -167 53.7666     74.6468     0.862736    
6  2  -166 39.0144     212.269     0.719401    
6  2  -165 37.0787     72.8471     0.644912    
6  2  -164 18.2826     178.715     0.312412    
6  2  -163 58.4034     344.658     0.761035    
6  2  -162 13.8212     346.053     0.455513    
6  2  -161 68.5623     74.7853     0.851541    
6  2  -160 49.6147     265.695     0.522376    
6  2  -159 66.645      331.46      0.657106    
6  2  -158 28.6016     315.833     0.828021    
6  2  -157 35.892      309.43      0.804606    
6  2  -156 19.9052     325.077     0.896822    
6  2  -155 5.84766     308.408     0.745241    
6  2  -154 22.7963     100.837     0.927368    
6  2  -153 33.3906     343.873     0.891705    
6  2  -152 12.0166     331.558     0.34144     
6  2  -151 162.665     24.9025     0.885958    
6  2  -150 51.7319     81.5937     0.759892    
6  2  -149 102.58      12.8383     0.918463    
6  2  -148 23.5078     19.7741     0.235837    
6  2  -147 55.0227     5.42065     0.461022    
6  2  -146 206.461     340.641     0.974238    
6  2  -145 1.74922     150.994     0.904443    
6  2  -144 81.6399     51.0017     0.942694    
6  2  -143 5.41938     281.796     0.967353    
6  2  -142 178.671     298.861     0.98058     
6  2  -141 46.9622     147.221     0.248634    
6  2  -140 61.8876     235.552     0.966335    
6  2  -139 126.353     76.1578     0.642798    
6  2  -138 21.6764     1.35013     0.714139    
6  2  -137 193.632     201.57      0.951687    
6  2  -136 38.5849     82.51       0.967809    
6  2  -135 286.632     23.1919     0.955902    
6  2  -134 226.801     209.383     0.564598    
6  2  -133 296.936     345.682     0.950282    
6  2  -132 252.093     75.8413     0.974896    
6  2  -131 144.117     303.532     0.902382    
6  2  -130 190.893     141.139     0.584567    
6  2  -129 179.189     141.408     0.948715    
6  2  -128 202.463     68.9886     0.969637    
6  2  -127 303.044     185.845     0.926794    
6  2  -126 96.166      49.9468     0.731596    
6  2  -125 216.9       192.524     0.984309    
6  2  -124 186.478     77.9703     0.973607    
6  2  -123 255.063     172.031     0.936852    
6  2  -122 142.107     52.6668     0.83555     
6  2  -121 228.766     343.471     0.550312    
6  2  -120 78.5489     196.461     0.19784     
6  2  -119 107.189     130.997     0.802115    
6  2  -118 22.7096     342.478     0.695146    
6  2  -117 30.3049     325.891     0.96883     
6  2  -116 12.5893     342.363     0.252875    
6  2  -115 83.776      163.044     0.922882    
6  2  -114 74.7654     317.564     0.887008    
6  2  -113 169.299     33.9697     0.869136    
6  2  -112 401.472     295.698     0.932255    
6  2  -111 18.4326     184.228     0.818312    
6  2  -110 62.8859     163.822     0.945445    
6  2  -109 67.3594     33.7037     0.0581145   
6  2  -108 14.856      77.9893     0.954093    
6  2  -107 49.4174     183.814     0.961852    
6  2  -106 186.467     171.106     0.778021    
6  2  -105 211.119     202.753     0.931767    
6  2  -104 522.834     256.177     0.975211    
6  2  -103 267.383     164.834     0.946531    
6  2  -102 177.519     59.768      0.980683    
6  2  -101 130.53      21.822      0.947771    
6  2  -100 107.975     344.321     0.961994    
6  2  -99  191.342     140.67      0.987213    
6  2  -98  182.55      292.101     0.909977    
6  2  -97  181.516     253.635     0.952166    
6  2  -96  42.8597     167.035     0.921352    
6  2  -95  133.382     343.629     0.986069    
6  2  -94  128.673     33.9532     0.154004    
6  2  -93  238.029     331.48      0.922179    
6  2  -92  265.682     114.599     0.792725    
6  2  -91  284.211     172.917     0.962915    
6  2  -90  146.342     168.717     0.972375    
6  2  -89  43.1197     116.57      0.9783      
6  2  -88  195.709     306.156     0.968813    
6  2  -87  202.545     164.331     0.674796    
6  2  -86  263.752     14.3881     0.990676    
6  2  -85  42.6412     291.924     0.935803    
6  2  -84  385.746     96.1821     0.991118    
6  2  -83  191.496     54.4619     0.832585    
6  2  -82  305.291     108.755     0.696057    
6  2  -81  106.799     142.936     0.979359    
6  2  -80  35.326      179.537     0.975902    
6  2  -79  167.679     1.14834     0.962718    
6  2  -78  135.528     187.412     0.984532    
6  2  -77  448.568     231.547     0.950504    
6  2  -76  219.76      122.139     0.973509    
6  2  -75  224.999     109.868     0.984177    
6  2  -74  282.021     147.627     0.991355    
6  2  -73  254.894     293.709     0.981021    
6  2  -72  184.834     297.087     0.989869    
6  2  -71  19.8888     64.4321     0.988789    
6  2  -70  160.231     359.614     0.989392    
6  2  -69  318.985     225.351     0.986725    
6  2  -68  519.538     270.824     0.958772    
6  2  -67  156.831     240.855     0.966005    
6  2  -66  11.0428     28.7464     0.904286    
6  2  -65  39.0534     293.424     0.476058    
6  2  -64  76.8291     112.127     0.984072    
6  2  -63  230.684     95.0849     0.487232    
6  2  -62  154.11      332.854     0.98383     
6  2  -61  164.852     9.9483      0.94249     
6  2  -60  39.4908     356.083     0.981059    
6  2  -59  3.49701     320.692     0.974698    
6  2  -58  306.097     281.588     0.856556    
6  2  -57  398.311     88.2946     0.964423    
6  2  -56  45.6329     28.7515     0.981289    
6  2  -55  457.326     19.1713     0.964957    
6  2  -54  63.0268     325.19      0.986881    
6  2  -53  267.243     35.5294     0.934639    
6  2  -52  349.583     115.093     0.558713    
6  2  -51  29.4159     31.3941     0.985884    
6  2  -50  80.3885     209.093     0.893028    
6  2  -49  153.272     349.734     0.991253    
6  2  -48  173.377     281.774     0.987443    
6  2  -47  31.4528     358.541     0.62683     
6  2  -46  266.23      64.2942     0.970672    
6  2  -45  1.38284     329.001     0.759682    
6  2  -44  167.599     37.3559     0.983688    
6  2  -43  528.001     40.7804     0.944386    
6  2  -42  286.055     336.731     0.81585     
6  2  -41  292.543     289.164     0.804751    
6  2  -40  99.5894     287.366     0.682832    
6  2  -39  76.8544     272.938     0.267495    
6  2  -38  26.3343     64.3713     0.663034    
6  2  -37  8.76767     332.034     0.931745    
6  2  -36  89.0929     199.805     0.967192    
6  2  -35  553.093     358.288     0.941745    
6  2  -34  79.006      120.173     0.486997    
6  2  -33  109.096     19.6596     0.967571    
6  2  -32  138.374     196.053     0.201804    
6  2  -31  18.4876     132.942     0.944937    
6  2  -30  379.39      170.293     0.948307    
6  2  -29  394.115     127.68      0.762432    
6  2  -28  153.023     257.197     0.932915    
6  2  -27  323.322     185.677     0.95738     
6  2  -26  282.507     278.038     0.945532    
6  2  -25  175.387     11.551      0.991966    
6  2  -24  204.975     135.529     0.973051    
6  2  -23  190.621     135.047     0.95631     
6  2  -22  480.85      264.664     0.973237    
6  2  -21  415.539     37.6065     0.985687    
6  2  -20  426.926     177.349     0.334793    
6  2  -19  51.1032     45.9649     0.875694    
6  2  -18  42.2186     229.774     0.961734    
6  2  -17  60.8391     194.464     0.925232    
6  2  -16  18.1114     357.66      0.871393    
6  2  -15  221.151     154.268     0.973651    
6  2  -14  281.286     139.151     0.968934    
6  2  -13  168.022     320.284     0.143593    
6  2  -12  57.7078     63.523      0.891262    
6  2  -11  41.0576     144.343     0.740638    
6  2  -10  240.232     166.617     0.884197    
6  2  -9   226.085     128.836     0.383068    
6  2  -8   10.4566     43.7842     0.946219    
6  2  -7   163.723     21.9962     0.814147    
6  2  -6   341.368     278.457     0.981644    
6  2  -5   467.451     319.203     0.956262    
6  2  -4   208.639     357.523     0.980194    
6  2  -3   434.13      223.691     0.926346    
6  2  -2   114.559     46.3446     0.92821     
6  2  -1   451.412     18.9927     0.991144    
6  2  0    213.727     122.496     0.638443    
6  2  1    168.034     284.572     0.976612    
6  2  2    125.108     352.758     0.980037    
6  2  3    199.359     294.578     0.974496    
6  2  4    120.812     30.1983     0.989433    
6  2  5    9.76616     54.0782     0.95018     
6  2  6    34.4962     156.473     0.967823    
6  2  7    148.459     143.447     0.886849    
6  2  8    408.345     218.354     0.954386    
6  2  9    85.7986     28.5016     0.910383    
6  2  10   178.775     350.073     0.983601    
6  2  11   316.573     201.044     0.812117    
6  2  12   334.215     309.538     0.975349    
6  2  13   278.301     97.9034     0.933445    
6  2  14   252.351     198.323     0.945863    
6  2  15   39.5245     62.8848     0.961797    
6  2  16   2.33145     239.127     0.973177    
6  2  17   32.8632     89.4672     0.903172    
6  2  18   10.0857     32.9496     0.982187    
6  2  19   67.7127     289.105     0.923216    
6  2  20   219.448     79.1353     0.860643    
6  2  21   168.871     123.792     0.960481    
6  2  22   640.574     322.218     0.970153    
6  2  23   284.811     284.703     0.737671    
6  2  24   288.372     271.905     0.984204    
6  2  25   178.144     114.121     0.960306    
6  2  26   171.517     116.385     0.974768    
6  2  27   102.723     186.704     0.826396    
6  2  28   344.807     202.316     0.955971    
6  2  29   290.572     20.1124     0.340692    
6  2  30   484.692     32.9174     0.860007    
6  2  31   59.1789     354.601     0.947326    
6  2  32   108.873     297.203     0.965449    
6  2  33   256.996     117.806     0.334288    
6  2  34   144.237     282.119     0.830395    
6  2  35   393.004     343.364     0.739207    
6  2  36   232.775     348.45      0.184006    
6  2  37   242.732     144.056     0.932941    
6  2  38   15.419      37.537      0.968335    
6  2  39   69.0879     152.9       0.931132    
6  2  40   195.142     143.078     0.976629    
6  2  41   164.383     36.5429     0.902243    
6  2  42   331.362     92.1555     0.277855    
6  2  43   99.8283     283.579     0.938584    
6  2  44   193.392     68.4313     0.496244    
6  2  45   223.306     323.183     0.981289    
6  2  46   34.799      29.7014     0.971916    
6  2  47   98.8041     25.0014     0.975539    
6  2  48   51.205      71.5846     0.982451    
6  2  49   211.641     195.87      0.89307     
6  2  50   66.3561     175.134     0.985246    
6  2  51   354.644     219.832     0.983809    
6  2  52   117.805     18.2069     0.91223     
6  2  53   406.194     293.147     0.987485    
6  2  54   34.7085     145.286     0.961238    
6  2  55   394.603     128.322     0.967835    
6  2  56   30.3685     145.681     0.468535    
6  2  57   134.549     282.029     0.973775    
6  2  58   238.274     262.081     0.98846     
6  2  59   54.9906     116.924     0.830234    
6  2  60   14.2059     49.7079     0.977374    
6  2  61   183.174     188.366     0.99121     
6  2  62   376.625     118.245     0.984439    
6  2  63   78.152      262.38      0.990619    
6  2  64   11.3282     3.68598     0.96335     
6  2  65   432.217     219.225     0.991033    
6  2  66   102.847     138.354     0.970385    
6  2  67   169.227     351.713     0.969606    
6  2  68   99.1022     63.8966     0.990809    
6  2  69   102.788     64.2887     0.872742    
6  2  70   44.4625     238.378     0.990243    
6  2  71   45.9523     159.749     0.907335    
6  2  72   333.924     76.2285     0.959848    
6  2  73   71.5841     234.262     0.954113    
6  2  74   254.846     188.567     0.991479    
6  2  75   490.132     259.351     0.945468    
6  2  76   313.943     112.356     0.991624    
6  2  77   99.6545     206.908     0.98468     
6  2  78   558.769     264.732     0.987399    
6  2  79   100.39      298.479     0.271459    
6  2  80   85.505      67.9677     0.967564    
6  2  81   218.527     214.357     0.953523    
6  2  82   446.904     152.972     0.906094    
6  2  83   10.7002     70.8994     0.991662    
6  2  84   52.777      198.915     0.72603     
6  2  85   338.543     210.739     0.520938    
6  2  86   180.915     301.67      0.952314    
6  2  87   419.075     280.233     0.990579    
6  2  88   613.507     163.713     0.812206    
6  2  89   212.745     262.678     0.983674    
6  2  90   17.6839     19.3485     0.848067    
6  2  91   44.2479     96.0303     0.0602754   
6  2  92   520.815     305.143     0.937553    
6  2  93   36.8809     295.401     0.0941683   
6  2  94   268.443     249.675     0.984296    
6  2  95   32.215      280.27      0.909167    
6  2  96   21.5154     315.663     0.793397    
6  2  97   76.1591     235.283     0.867027    
6  2  98   104.37      63.6713     0.938542    
6  2  99   67.8272     204.183     0.883994    
6  2  100  254.723     232.709     0.909611    
6  2  101  181.595     269.109     0.982294    
6  2  102  35.2351     103.628     0.749866    
6  2  103  16.119      217.241     0.93509     
6  2  104  283.865     258.045     0.73126     
6  2  105  23.6381     136.613     0.694049    
6  2  106  151.493     205.61      0.908131    
6  2  107  209.762     89.894      0.940687    
6  2  108  124.423     71.0732     0.965073    
6  2  109  218.957     280.101     0.970118    
6  2  110  65.7323     237.897     0.896807    
6  2  111  36.3618     354.82      0.893356    
6  2  112  28.962      63.379      0.971264    
6  2  113  275.963     159.358     0.287707    
6  2  114  186.768     327.786     0.463359    
6  2  115  75.0036     50.9855     0.790575    
6  2  116  12.5288     349.428     0.921002    
6  2  117  257.757     131.67      0.974111    
6  2  118  349.383     9.21553     0.955178    
6  2  119  98.9354     240.797     0.91462     
6  2  120  22.2247     333.785     0.956653    
6  2  121  240.252     139.159     0.974053    
6  2  122  335.838     228.281     0.97882     
6  2  123  30.2163     81.8271     0.962188    
6  2  124  140.026     89.5678     0.982699    
6  2  125  4.55181     211.501     0.902472    
6  2  126  48.5633     253.52      0.134988    
6  2  127  276.225     108.115     0.847912    
6  2  128  199.678     298.27      0.92664     
6  2  129  274.991     214.01      0.657495    
6  2  130  75.5758     214.581     0.981533    
6  2  131  65.0027     32.4887     0.721957    
6  2  132  58.5357     6.7432      0.964943    
6  2  133  58.6484     90.7573     0.596815    
6  2  134  97.351      185.757     0.22231     
6  2  135  171.952     172.121     0.953325    
6  2  136  24.0927     109.334     0.94138     
6  2  137  184.391     174.276     0.906036    
6  2  138  3.63428     207.199     0.977171    
6  2  139  107.664     209.692     0.975513    
6  2  140  64.2759     137.601     0.947169    
6  2  141  13.4917     170.172     0.809333    
6  2  142  6.29108     340.909     0.950279    
6  2  143  52.5562     271.894     0.732509    
6  2  144  59.1134     83.9355     0.831447    
6  2  145  170.98      185.998     0.950554    
6  2  146  3.12889     273.619     0.756659    
6  2  147  10.1174     172.176     0.70368     
6  2  148  115.072     32.6231     0.884579    
6  2  149  177.661     281.006     0.480002    
6  2  150  27.9744     33.991      0.345026    
6  2  151  42.7695     166.277     0.658667    
6  2  152  15.3431     173.711     0.61778     
6  2  153  11.2889     259.958     0.249244    
6  2  154  36.373      338.998     0.42844     
6  2  155  91.6882     214.342     0.627117    
6  2  156  62.355      358.753     0.952532    
6  2  157  31.3153     42.6035     0.100469    
6  2  158  18.5946     273.674     0.968105    
6  2  159  33.3489     355.453     0.898939    
6  2  160  52.722      194.036     0.567495    
6  2  161  28.0176     282.674     0.95789     
6  2  162  34.0755     277.294     0.760281    
6  2  163  20.7744     191.104     0.922058    
6  2  164  37.427      308.983     0.629157    
6  2  165  23.9258     268.528     0.477808    
6  2  166  56.9162     123.452     0.351822    
6  2  167  67.9052     40.9788     0.314678    
6  2  168  41.2911     140.056     0.17033     
6  3  -166 6.78375     1.24366     0.439636    
6  3  -165 71.1009     322.85      0.490494    
6  3  -164 34.0611     80.1125     0.753578    
6  3  -163 93.9255     255.506     0.868862    
6  3  -162 3.06401     132.547     0.916553    
6  3  -161 69.4018     34.0098     0.534914    
6  3  -160 59.9093     28.6797     0.8843      
6  3  -159 28.6525     112.341     0.402843    
6  3  -158 0.0490663   199.615     0.872552    
6  3  -157 51.6212     76.8317     0.72093     
6  3  -156 19.8173     240.6       0.800852    
6  3  -155 20.304      345.234     0.953847    
6  3  -154 14.2632     305.961     0.391027    
6  3  -153 46.1079     227.941     0.91789     
6  3  -152 58.789      233.336     0.894126    
6  3  -151 96.5643     21.6593     0.718543    
6  3  -150 60.1351     358.277     0.931678    
6  3  -149 46.3151     0.925057    0.890696    
6  3  -148 145.638     136.524     0.814657    
6  3  -147 28.472      357.616     0.670431    
6  3  -146 19.2612     228.97      0.314186    
6  3  -145 117.141     78.6258     0.847861    
6  3  -144 40.8982     110.159     0.742575    
6  3  -143 7.91444     345.426     0.481666    
6  3  -142 5.1277      111.089     0.939501    
6  3  -141 18.44       113.09      0.85849     
6  3  -140 56.328      30.4896     0.771584    
6  3  -139 114.349     203.618     0.967698    
6  3  -138 12.4314     271.622     0.740699    
6  3  -137 95.8305     302.776     0.71285     
6  3  -136 85.9784     307.163     0.870004    
6  3  -135 30.5515     27.5387     0.877899    
6  3  -134 27.38       301.663     0.921687    
6  3  -133 99.6785     334.796     0.171589    
6  3  -132 137.08      14.7683     0.607195    
6  3  -131 1.70969     133.899     0.895057    
6  3  -130 89.9534     300.72      0.973968    
6  3  -129 94.6242     244.42      0.861244    
6  3  -128 190.68      225.491     0.955374    
6  3  -127 134.398     186.334     0.889399    
6  3  -126 11.3454     307.037     0.956298    
6  3  -125 194.502     330.353     0.962296    
6  3  -124 26.04       31.0047     0.973063    
6  3  -123 80.3497     69.9878     0.981087    
6  3  -122 79.878      214.152     0.25428     
6  3  -121 7.77161     311.428     0.981698    
6  3  -120 20.3021     31.0751     0.957299    
6  3  -119 5.74678     8.73267     0.577406    
6  3  -118 123.964     53.9747     0.967485    
6  3  -117 304.297     183.611     0.958848    
6  3  -116 483.95      69.6892     0.967089    
6  3  -115 96.7099     59.4339     0.931805    
6  3  -114 255.769     349.683     0.604997    
6  3  -113 28.509      117.35      0.928026    
6  3  -112 24.8747     60.4033     0.979465    
6  3  -111 5.09355     311.748     0.944165    
6  3  -110 146.747     66.0638     0.374555    
6  3  -109 159.836     26.0846     0.914543    
6  3  -108 191.397     179.828     0.188066    
6  3  -107 14.5835     157.302     0.28354     
6  3  -106 378.203     104.405     0.961881    
6  3  -105 258.487     287.177     0.976871    
6  3  -104 220.262     120.025     0.977257    
6  3  -103 209.485     124.19      0.660667    
6  3  -102 49.1632     254.92      0.915674    
6  3  -101 174.489     269.578     0.754623    
6  3  -100 95.7457     291.681     0.978447    
6  3  -99  266.447     110.773     0.96359     
6  3  -98  7.52344     232.786     0.934575    
6  3  -97  151.387     75.3922     0.903869    
6  3  -96  105.219     324.089     0.986837    
6  3  -95  184.465     291.547     0.979675    
6  3  -94  110.736     18.3647     0.958184    
6  3  -93  410.107     171.438     0.860657    
6  3  -92  658.665     24.3333     0.952716    
6  3  -91  35.7994     94.6247     0.975001    
6  3  -90  11.1382     53.4941     0.93337     
6  3  -89  336.985     103.66      0.984442    
6  3  -88  21.2893     66.3608     0.963484    
6  3  -87  125.395     309.046     0.979423    
6  3  -86  155.337     138.565     0.991169    
6  3  -85  30.8833     234.716     0.312019    
6  3  -84  55.9221     251.254     0.78632     
6  3  -83  51.8244     323.274     0.989886    
6  3  -82  119.735     328.192     0.879418    
6  3  -81  217.444     190.564     0.933832    
6  3  -80  288.914     319.416     0.980263    
6  3  -79  184.691     86.4375     0.987143    
6  3  -78  243.487     133.961     0.904592    
6  3  -77  48.3908     291.191     0.961479    
6  3  -76  517.315     205.632     0.754621    
6  3  -75  54.5259     19.0859     0.992059    
6  3  -74  259.668     150.936     0.963958    
6  3  -73  18.7712     168.758     0.982222    
6  3  -72  19.0779     147.324     0.931393    
6  3  -71  344.743     36.8863     0.552262    
6  3  -70  223.983     201.648     0.988816    
6  3  -69  102.521     195.347     0.970557    
6  3  -68  25.5729     180.569     0.973323    
6  3  -67  280.715     228.644     0.991291    
6  3  -66  70.7206     60.4746     0.970861    
6  3  -65  266.998     190.757     0.931962    
6  3  -64  9.10823     27.9472     0.929496    
6  3  -63  305.423     297.346     0.982343    
6  3  -62  399.998     27.2849     0.48924     
6  3  -61  236.487     245.922     0.395476    
6  3  -60  304.694     314.2       0.890337    
6  3  -59  156.877     8.74894     0.983323    
6  3  -58  61.4304     254.417     0.993651    
6  3  -57  163.978     330.141     0.889888    
6  3  -56  289.912     238.585     0.991683    
6  3  -55  164.147     321.288     0.988504    
6  3  -54  81.1333     329.339     0.98332     
6  3  -53  30.973      254.619     0.968636    
6  3  -52  440.825     104.496     0.894036    
6  3  -51  172.872     262.173     0.984969    
6  3  -50  46.277      228.654     0.9695      
6  3  -49  312.465     33.3139     0.636877    
6  3  -48  382.146     287.185     0.989125    
6  3  -47  155.999     122.16      0.274905    
6  3  -46  85.7689     176.377     0.987784    
6  3  -45  3.46758     208.987     0.983786    
6  3  -44  236.407     200.499     0.976469    
6  3  -43  46.8484     61.3587     0.883308    
6  3  -42  3.14979     20.4433     0.979893    
6  3  -41  144.863     39.9129     0.897294    
6  3  -40  23.7023     144.401     0.958768    
6  3  -39  27.8691     70.1005     0.148409    
6  3  -38  484.619     261.155     0.983628    
6  3  -37  309.611     113.609     0.894724    
6  3  -36  12.9296     3.40094     0.460673    
6  3  -35  114.741     223.402     0.977661    
6  3  -34  76.1832     328.25      0.983619    
6  3  -33  214.877     26.5932     0.623272    
6  3  -32  4.3732      84.6646     0.929605    
6  3  -31  325.655     158.998     0.968128    
6  3  -30  26.9058     10.2185     0.822466    
6  3  -29  0.673951    279.948     0.876453    
6  3  -28  258.454     320.216     0.906045    
6  3  -27  13.4198     187.532     0.704696    
6  3  -26  52.2328     150.04      0.973359    
6  3  -25  712.387     235.681     0.728008    
6  3  -24  309.236     334.806     0.930364    
6  3  -23  263.415     133.283     0.419789    
6  3  -22  121.763     133.216     0.951096    
6  3  -21  90.7693     226.542     0.937581    
6  3  -20  102.571     69.467      0.961722    
6  3  -19  282.514     125.638     0.667326    
6  3  -18  242.823     207.304     0.946093    
6  3  -17  172.687     355.71      0.680818    
6  3  -16  10.1318     319.506     0.914701    
6  3  -15  134.536     62.1836     0.704105    
6  3  -14  156.817     47.8901     0.472117    
6  3  -13  201.841     180.322     0.933222    
6  3  -12  352.603     114.173     0.968719    
6  3  -11  88.0148     314.27      0.910374    
6  3  -10  79.593      215.895     0.843415    
6  3  -9   106.989     157.378     0.956927    
6  3  -8   19.8773     148.448     0.882711    
6  3  -7   180.074     39.4946     0.981118    
6  3  -6   132.717     163.522     0.207845    
6  3  -5   45.8396     16.3119     0.985811    
6  3  -4   362.863     41.104      0.943997    
6  3  -3   72.0925     18.4198     0.938425    
6  3  -2   49.2175     153.969     0.992416    
6  3  -1   44.9824     265.57      0.971454    
6  3  0    256.602     352.199     0.985275    
6  3  1    179.22      70.132      0.908003    
6  3  2    618.596     190.143     0.986169    
6  3  3    417.802     118.03      0.955086    
6  3  4    64.5642     7.80209     0.940707    
6  3  5    408.727     228.208     0.937469    
6  3  6    469.216     83.0866     0.906577    
6  3  7    275.315     262.795     0.969736    
6  3  8    213.523     155.725     0.834746    
6  3  9    224.319     172.06      0.880227    
6  3  10   214.537     223.917     0.970392    
6  3  11   326.448     293.94      0.770383    
6  3  12   243.874     226.333     0.97959     
6  3  13   410.301     163.721     0.979364    
6  3  14   86.1564     74.1795     0.548427    
6  3  15   17.9467     237.561     0.965876    
6  3  16   131.685     277.069     0.961063    
6  3  17   465.826     308.896     0.414442    
6  3  18   448.98      38.2047     0.728641    
6  3  19   35.2606     260.246     0.430459    
6  3  20   32.9134     59.2729     0.94927     
6  3  21   283.926     244.483     0.976121    
6  3  22   88.9087     47.3922     0.937208    
6  3  23   91.0129     36.1853     0.914144    
6  3  24   322.122     260.715     0.961808    
6  3  25   448.844     343.875     0.710793    
6  3  26   13.0217     178.43      0.804379    
6  3  27   30.9337     244.651     0.973917    
6  3  28   57.3316     142.969     0.848916    
6  3  29   270.501     40.3677     0.932294    
6  3  30   79.9381     280.862     0.957823    
6  3  31   273.603     300.094     0.969109    
6  3  32   414.807     48.7034     0.380717    
6  3  33   86.3576     311.238     0.932535    
6  3  34   6.83032     214.513     0.966968    
6  3  35   75.5866     79.5215     0.981174    
6  3  36   19.8794     141.321     0.950371    
6  3  37   303.681     276.636     0.265802    
6  3  38   76.8783     0.480331    0.974711    
6  3  39   405.759     145.959     0.638211    
6  3  40   511.659     215.482     0.986036    
6  3  41   109.626     334.454     0.968228    
6  3  42   77.2054     291.606     0.979272    
6  3  43   1.39391     87.612      0.770428    
6  3  44   119.311     191.431     0.990821    
6  3  45   111.674     62.0442     0.979909    
6  3  46   310.721     292.073     0.982884    
6  3  47   30.1451     73.0291     0.0564205   
6  3  48   137.729     105.996     0.990513    
6  3  49   35.5675     244.18      0.894502    
6  3  50   350.789     131.494     0.962784    
6  3  51   387.899     163.798     0.981058    
6  3  52   280.915     18.4161     0.978684    
6  3  53   319.846     52.3973     0.979372    
6  3  54   181.415     211.165     0.962472    
6  3  55   197.449     86.8718     0.973258    
6  3  56   201.802     4.45935     0.954095    
6  3  57   350.032     114.527     0.972999    
6  3  58   32.5901     47.5692     0.988226    
6  3  59   97.902      69.362      0.898296    
6  3  60   167.586     256.896     0.9927      
6  3  61   197.949     325.707     0.801877    
6  3  62   184.101     98.0191     0.971476    
6  3  63   55.2969     142.283     0.517267    
6  3  64   199.977     141.598     0.974198    
6  3  65   134.586     82.1297     0.968284    
6  3  66   180.454     296.256     0.984872    
6  3  67   76.0364     325.72      0.987482    
6  3  68   353.346     66.9173     0.968913    
6  3  69   421.223     133.538     0.972826    
6  3  70   218.598     296.205     0.959936    
6  3  71   172.73      341.536     0.95084     
6  3  72   156.973     273.708     0.930533    
6  3  73   161.717     332.513     0.990539    
6  3  74   191.958     87.4004     0.949928    
6  3  75   496.021     95.3215     0.984477    
6  3  76   278.274     63.4861     0.986654    
6  3  77   9.49119     292.72      0.947149    
6  3  78   4.92929     301.876     0.958803    
6  3  79   307.172     120.862     0.973031    
6  3  80   73.0247     162.38      0.982165    
6  3  81   66.8397     108.666     0.946627    
6  3  82   173.162     143.53      0.197966    
6  3  83   157.431     50.3027     0.990267    
6  3  84   236.704     196.357     0.970311    
6  3  85   155.264     241.628     0.482986    
6  3  86   136.391     105.014     0.98497     
6  3  87   228.196     278.404     0.922335    
6  3  88   93.8253     275.582     0.787908    
6  3  89   583.419     320.193     0.685883    
6  3  90   65.9102     238.77      0.964652    
6  3  91   62.6302     222.823     0.945277    
6  3  92   142.726     313.242     0.985273    
6  3  93   8.66386     263.478     0.983653    
6  3  94   366.373     280.341     0.976951    
6  3  95   117.864     63.5212     0.904914    
6  3  96   363.821     136.801     0.778562    
6  3  97   150.014     47.0512     0.268535    
6  3  98   382.119     285.86      0.932004    
6  3  99   431.898     251.705     0.889458    
6  3  100  54.0864     291.592     0.950497    
6  3  101  158.477     310.212     0.913685    
6  3  102  73.1283     266.893     0.924684    
6  3  103  11.8167     42.6028     0.93883     
6  3  104  162.831     186.263     0.16411     
6  3  105  215.149     302.995     0.970794    
6  3  106  106.351     152.067     0.98226     
6  3  107  137.851     205.068     0.964807    
6  3  108  319.847     19.6138     0.932657    
6  3  109  151.581     297.546     0.913868    
6  3  110  118.64      40.9488     0.445172    
6  3  111  104.568     19.8524     0.830916    
6  3  112  21.6831     199.77      0.954987    
6  3  113  175.364     116.637     0.661052    
6  3  114  67.5447     36.8792     0.930611    
6  3  115  72.9593     163.669     0.975861    
6  3  116  570.635     225.577     0.969108    
6  3  117  131.363     300.027     0.979254    
6  3  118  184.702     232.044     0.959051    
6  3  119  244.531     301.514     0.744767    
6  3  120  84.8811     205.681     0.666128    
6  3  121  159.336     296.825     0.970126    
6  3  122  98.0289     221.848     0.970598    
6  3  123  120.711     338.768     0.924494    
6  3  124  47.6171     122.281     0.930991    
6  3  125  33.5154     72.4895     0.896862    
6  3  126  7.95228     58.3818     0.934696    
6  3  127  184.661     200.481     0.847869    
6  3  128  109.718     4.54629     0.93036     
6  3  129  100.153     210.89      0.453403    
6  3  130  32.9312     60.8662     0.952434    
6  3  131  315.532     69.305      0.980907    
6  3  132  200.926     233.73      0.613116    
6  3  133  198.86      334.585     0.664154    
6  3  134  36.7102     300.432     0.802901    
6  3  135  38.6182     328.371     0.922532    
6  3  136  48.2845     205.987     0.850829    
6  3  137  56.6627     331.304     0.808551    
6  3  138  45.5271     2.05058     0.889651    
6  3  139  164.01      1.28575     0.938498    
6  3  140  27.0295     2.41638     0.0711379   
6  3  141  1.92151     145.329     0.326224    
6  3  142  4.45115     186.57      0.261824    
6  3  143  58.9335     342.735     0.406663    
6  3  144  39.4843     171.92      0.88363     
6  3  145  170.352     286.847     0.420849    
6  3  146  20.5908     21.7028     0.0668568   
6  3  147  8.5035      21.4269     0.0718912   
6  3  148  3.63521     60.8111     0.119983    
6  3  149  101.971     75.5137     0.360327    
6  3  150  33.5741     38.1855     0.956128    
6  3  151  25.0116     242.002     0.796779    
6  3  152  64.4289     219.501     0.527799    
6  3  153  78.2062     73.9193     0.929203    
6  3  154  60.7585     340.618     0.633493    
6  3  155  8.54815     251.547     0.849718    
6  3  156  168.307     264.365     0.92857     
6  3  157  69.6986     211.547     0.860106    
6  3  158  46.7606     190.897     0.768701    
6  3  159  26.1162     172.706     0.875572    
6  3  160  32.8488     352.978     0.924015    
6  3  161  96.7457     332.258     0.808299    
6  3  162  56.2108     237.395     0.680992    
6  3  163  43.6827     128.92      0.489574    
6  3  164  20.8842     234.79      0.267502    
6  3  165  63.3608     45.1127     0.557887    
6  3  166  56.1433     190.881     0.56931     
6  4  -163 ?           ?           ?           
6  4  -162 ?           ?           ?           
6  4  -161 6.8141      63.8763     0.365545    
6  4  -160 58.5817     227.121     0.919608    
6  4  -159 9.9062      309.162     0.925341    
6  4  -158 14.4174     87.0384     0.379717    
6  4  -157 63.777      48.7231     0.901393    
6  4  -156 83.7306     232.588     0.89177     
6  4  -155 39.7258     145.123     0.925594    
6  4  -154 22.426      127.074     0.936754    
6  4  -153 221.286     40.1266     0.947199    
6  4  -152 12.1467     212.403     0.641156    
6  4  -151 32.6386     116.118     0.560803    
6  4  -150 69.025      349.117     0.661867    
6  4  -149 173.387     58.3365     0.948767    
6  4  -148 65.8558     170.24      0.29178     
6  4  -147 112.788     339.123     0.904412    
6  4  -146 63.869      349.515     0.890381    
6  4  -145 156.451     71.0735     0.975468    
6  4  -144 40.8125     158.825     0.57355     
6  4  -143 24.3505     73.0203     0.320853    
6  4  -142 26.847      346.427     0.122525    
6  4  -141 23.7864     117.557     0.103993    
6  4  -140 88.2068     290.325     0.577791    
6  4  -139 61.2283     295.994     0.347096    
6  4  -138 37.9343     159.034     0.462105    
6  4  -137 45.9393     143.166     0.90386     
6  4  -136 141.188     281.881     0.97101     
6  4  -135 82.6065     132.66      0.454991    
6  4  -134 93.1176     11.889      0.914404    
6  4  -133 61.1553     272.534     0.976046    
6  4  -132 23.7158     185.692     0.940755    
6  4  -131 65.5375     292.622     0.905269    
6  4  -130 68.9079     26.3034     0.963147    
6  4  -129 281.533     302.661     0.960672    
6  4  -128 310.712     247.455     0.923182    
6  4  -127 123.672     128.962     0.975529    
6  4  -126 57.2413     247.647     0.953127    
6  4  -125 63.2186     109.923     0.378461    
6  4  -124 214.998     351.965     0.932885    
6  4  -123 23.3035     285.75      0.813569    
6  4  -122 150.132     93.1203     0.981071    
6  4  -121 293.48      152.131     0.985826    
6  4  -120 153.026     302.753     0.954229    
6  4  -119 192.132     30.2827     0.976193    
6  4  -118 210.43      264.643     0.373658    
6  4  -117 203.608     3.86236     0.973661    
6  4  -116 63.6487     224.569     0.108763    
6  4  -115 171.789     238.591     0.9803      
6  4  -114 30.2913     295.555     0.901821    
6  4  -113 98.762      204.419     0.90296     
6  4  -112 131.361     54.182      0.911687    
6  4  -111 200.376     58.7085     0.622923    
6  4  -110 15.1223     232.283     0.453619    
6  4  -109 34.9818     336.965     0.462304    
6  4  -108 154.461     208.246     0.964308    
6  4  -107 109.047     273.669     0.877477    
6  4  -106 65.0819     337.588     0.887591    
6  4  -105 175.394     357.775     0.542182    
6  4  -104 121.161     211.978     0.958204    
6  4  -103 145.554     115.782     0.175766    
6  4  -102 183.087     307.668     0.442757    
6  4  -101 52.1577     41.6114     0.629953    
6  4  -100 4.05776     344.574     0.471523    
6  4  -99  198.871     108.394     0.189118    
6  4  -98  258.681     111.661     0.822416    
6  4  -97  40.796      187.37      0.962647    
6  4  -96  521.446     229.037     0.953421    
6  4  -95  296.877     115.731     0.964179    
6  4  -94  152.213     343.836     0.929156    
6  4  -93  323.62      349.764     0.971819    
6  4  -92  372.955     55.7089     0.54604     
6  4  -91  42.3606     161.554     0.90195     
6  4  -90  190.887     145.096     0.985102    
6  4  -89  125.875     77.0857     0.970736    
6  4  -88  616.952     164.385     0.801879    
6  4  -87  767.788     207.504     0.932728    
6  4  -86  331.236     116.817     0.976232    
6  4  -85  181.848     216.421     0.988847    
6  4  -84  538.183     161.313     0.9557      
6  4  -83  542.845     158.913     0.992745    
6  4  -82  645.951     241.137     0.94929     
6  4  -81  68.7041     129.958     0.611385    
6  4  -80  217.278     141.371     0.979262    
6  4  -79  5.03574     275.777     0.799152    
6  4  -78  87.7345     215.26      0.980935    
6  4  -77  254.312     80.8629     0.972447    
6  4  -76  69.4878     181.095     0.943297    
6  4  -75  347.199     175.093     0.959778    
6  4  -74  167.871     252.83      0.985065    
6  4  -73  239.003     65.8437     0.97957     
6  4  -72  26.2796     131.179     0.83577     
6  4  -71  561.401     232.446     0.826248    
6  4  -70  233.025     25.2531     0.968589    
6  4  -69  417.409     347.034     0.971224    
6  4  -68  521.994     166.127     0.977041    
6  4  -67  579.681     51.2986     0.982395    
6  4  -66  234.425     102.248     0.955659    
6  4  -65  415.736     151.099     0.346341    
6  4  -64  54.7918     158.209     0.954241    
6  4  -63  207.914     33.7272     0.896874    
6  4  -62  99.8131     232.004     0.957994    
6  4  -61  112.552     126.767     0.992743    
6  4  -60  274.125     167.58      0.988984    
6  4  -59  416.894     58.6295     0.989516    
6  4  -58  43.1312     319.486     0.203956    
6  4  -57  76.9292     158.118     0.975694    
6  4  -56  17.5525     16.1352     0.98798     
6  4  -55  180.829     308.598     0.356445    
6  4  -54  841.48      111.388     0.988505    
6  4  -53  22.0795     223.12      0.0895983   
6  4  -52  446.703     264.214     0.922545    
6  4  -51  123.528     259.41      0.950813    
6  4  -50  26.1551     133.852     0.957981    
6  4  -49  123.688     153.163     0.987853    
6  4  -48  133.515     52.9621     0.987842    
6  4  -47  373.713     266.193     0.983874    
6  4  -46  27.4339     134.078     0.99249     
6  4  -45  26.5107     193.907     0.981383    
6  4  -44  126.934     59.5713     0.980922    
6  4  -43  2.94871     79.1562     0.867001    
6  4  -42  243.698     59.8066     0.795883    
6  4  -41  112.987     359.23      0.973514    
6  4  -40  483.482     21.6862     0.972388    
6  4  -39  95.9199     246.058     0.986008    
6  4  -38  78.1344     165.154     0.989719    
6  4  -37  152.031     110.268     0.788391    
6  4  -36  214.054     279.293     0.964487    
6  4  -35  66.0059     34.2559     0.866997    
6  4  -34  360.211     151.111     0.925434    
6  4  -33  62.9985     100.898     0.959445    
6  4  -32  83.3258     87.9019     0.517515    
6  4  -31  158.81      148.651     0.329285    
6  4  -30  118.456     338.677     0.10224     
6  4  -29  162.829     323.984     0.354025    
6  4  -28  166.625     287.943     0.981616    
6  4  -27  180.19      148.04      0.562658    
6  4  -26  125.407     322.963     0.844036    
6  4  -25  67.954      239.893     0.942778    
6  4  -24  194.166     314.211     0.977444    
6  4  -23  95.6066     101.494     0.926094    
6  4  -22  269.018     101.089     0.906771    
6  4  -21  269.818     240.542     0.935624    
6  4  -20  129.332     341.506     0.951474    
6  4  -19  5.19331     340.966     0.942299    
6  4  -18  502.451     230.905     0.94082     
6  4  -17  371.813     114.352     0.281905    
6  4  -16  21.7359     83.6514     0.801522    
6  4  -15  162.311     41.4778     0.891646    
6  4  -14  124.921     42.1104     0.891084    
6  4  -13  34.9949     105.797     0.935148    
6  4  -12  597.375     346.345     0.949743    
6  4  -11  94.3373     177.574     0.927789    
6  4  -10  214.582     236.605     0.935962    
6  4  -9   32.5333     289.153     0.979564    
6  4  -8   480.904     182.591     0.979653    
6  4  -7   436.932     191.529     0.964792    
6  4  -6   109.043     215.429     0.55991     
6  4  -5   384.777     22.4102     0.596634    
6  4  -4   420.481     353.709     0.489263    
6  4  -3   184.284     213.816     0.960193    
6  4  -2   126.254     275.613     0.958263    
6  4  -1   269.588     291.492     0.930712    
6  4  0    251.07      202.739     0.896083    
6  4  1    106.194     10.03       0.916242    
6  4  2    233.772     147.796     0.360118    
6  4  3    397.817     132.211     0.983306    
6  4  4    374.593     313.678     0.936999    
6  4  5    26.7408     45.1048     0.925019    
6  4  6    149.286     276.911     0.976482    
6  4  7    1.49328     343.48      0.984687    
6  4  8    141.706     80.5729     0.114803    
6  4  9    27.1199     331.311     0.451049    
6  4  10   2.00929     114.958     0.968623    
6  4  11   58.866      350.477     0.970883    
6  4  12   202.994     52.6404     0.980881    
6  4  13   106.327     142.313     0.776034    
6  4  14   97.8208     343.486     0.94638     
6  4  15   178.091     233.469     0.755523    
6  4  16   125.69      46.0643     0.98809     
6  4  17   272.79      287.505     0.748206    
6  4  18   333.655     131.717     0.985717    
6  4  19   250.772     86.7171     0.599822    
6  4  20   186.292     295.317     0.925512    
6  4  21   2.39992     88.0682     0.935903    
6  4  22   248.05      182.34      0.869834    
6  4  23   222.727     224.268     0.62745     
6  4  24   209.192     254.807     0.898757    
6  4  25   51.8565     279.043     0.977872    
6  4  26   201.831     18.0491     0.911729    
6  4  27   61.0824     17.7993     0.0952633   
6  4  28   391.897     204.56      0.370866    
6  4  29   426.505     131.195     0.984292    
6  4  30   94.1763     139.001     0.915043    
6  4  31   37.294      287.201     0.843856    
6  4  32   293.371     315.124     0.461936    
6  4  33   204.754     305.821     0.987479    
6  4  34   226.305     357.578     0.294141    
6  4  35   295.679     37.0616     0.975447    
6  4  36   66.7522     131.517     0.987943    
6  4  37   119.766     131.322     0.95718     
6  4  38   317.341     57.1756     0.986314    
6  4  39   218.709     236.512     0.976978    
6  4  40   55.1826     291.317     0.989088    
6  4  41   22.6202     201.602     0.987181    
6  4  42   473.589     217.55      0.947763    
6  4  43   282.421     87.8212     0.97889     
6  4  44   22.5979     100.485     0.96862     
6  4  45   6.84918     77.0971     0.582643    
6  4  46   106.799     81.1436     0.832286    
6  4  47   143.93      5.61301     0.981138    
6  4  48   404.182     157.452     0.988228    
6  4  49   402.571     173.755     0.7712      
6  4  50   441.727     235.466     0.993348    
6  4  51   33.482      131.115     0.978813    
6  4  52   8.2568      234.294     0.916763    
6  4  53   647.105     241.081     0.972173    
6  4  54   525.667     66.1074     0.941036    
6  4  55   13.0345     38.991      0.879216    
6  4  56   152.31      246.006     0.937197    
6  4  57   238.181     297.115     0.668601    
6  4  58   12.0879     282.938     0.991651    
6  4  59   56.5206     235.931     0.945353    
6  4  60   214.281     346.52      0.911227    
6  4  61   104.1       213.502     0.968995    
6  4  62   33.6267     248.184     0.932769    
6  4  63   58.2677     356.317     0.981176    
6  4  64   95.1272     258.424     0.943023    
6  4  65   200.586     44.4127     0.902566    
6  4  66   130.317     239.706     0.900947    
6  4  67   386.49      326.349     0.986848    
6  4  68   104.672     6.72837     0.980042    
6  4  69   330.684     310.858     0.967495    
6  4  70   128.531     278.464     0.97796     
6  4  71   511.147     327.843     0.972549    
6  4  72   22.3633     352.94      0.918642    
6  4  73   175.341     258.704     0.992271    
6  4  74   254.89      289.657     0.766551    
6  4  75   83.2015     2.18144     0.896455    
6  4  76   435.501     71.3434     0.986486    
6  4  77   36.5866     29.5771     0.833072    
6  4  78   400.865     330.88      0.99305     
6  4  79   208.155     29.6836     0.954805    
6  4  80   104.11      322.045     0.975249    
6  4  81   167.733     17.4115     0.894861    
6  4  82   189.132     309.143     0.960817    
6  4  83   136.843     111.487     0.948789    
6  4  84   239.581     18.799      0.961994    
6  4  85   254.737     149.551     0.965325    
6  4  86   12.0937     189.982     0.99079     
6  4  87   317.046     272.013     0.959146    
6  4  88   163.787     234.116     0.85041     
6  4  89   454.253     122.668     0.980074    
6  4  90   23.76       358.186     0.986946    
6  4  91   79.294      18.5405     0.86685     
6  4  92   137.898     81.4955     0.905899    
6  4  93   40.7746     17.1762     0.944275    
6  4  94   16.8165     205.049     0.989332    
6  4  95   46.8241     244.768     0.98855     
6  4  96   126.217     165.177     0.93437     
6  4  97   209.567     242.546     0.962084    
6  4  98   392.655     194.096     0.973439    
6  4  99   45.5241     272.442     0.955102    
6  4  100  545.615     140.612     0.583297    
6  4  101  171.865     347.517     0.70587     
6  4  102  171.133     207.407     0.971348    
6  4  103  110.368     303.785     0.325458    
6  4  104  78.1005     327.481     0.936021    
6  4  105  297.11      53.2812     0.663047    
6  4  106  55.8185     208.03      0.945236    
6  4  107  25.6695     182.702     0.453628    
6  4  108  82.8047     246.373     0.362709    
6  4  109  254.549     47.1042     0.844212    
6  4  110  42.1805     266.617     0.890704    
6  4  111  60.1007     101.445     0.969717    
6  4  112  144.235     334.668     0.973138    
6  4  113  17.1404     353.252     0.210161    
6  4  114  133.257     54.7602     0.948354    
6  4  115  107.581     67.0612     0.919279    
6  4  116  233.485     146.357     0.978434    
6  4  117  101.374     17.9047     0.976543    
6  4  118  145.276     102.708     0.95903     
6  4  119  312.394     166.354     0.568967    
6  4  120  47.3351     38.8374     0.888662    
6  4  121  209.922     15.2759     0.947179    
6  4  122  230.072     70.9391     0.954182    
6  4  123  8.24614     59.0117     0.438557    
6  4  124  60.2386     28.769      0.958263    
6  4  125  8.12114     231.841     0.985576    
6  4  126  63.3783     116.85      0.881468    
6  4  127  161.446     349.871     0.705736    
6  4  128  84.8294     250.159     0.794705    
6  4  129  100.392     8.70581     0.902079    
6  4  130  123.47      188.422     0.214625    
6  4  131  27.7958     120.71      0.876103    
6  4  132  233.223     44.4625     0.976215    
6  4  133  70.1925     270.616     0.962628    
6  4  134  31.9693     311.525     0.969339    
6  4  135  87.7963     238.699     0.661788    
6  4  136  123.779     235.569     0.968072    
6  4  137  98.5081     45.6038     0.474008    
6  4  138  1.11681     289.119     0.94081     
6  4  139  30.2718     236.098     0.810656    
6  4  140  1.76504     82.2321     0.905934    
6  4  141  98.9458     127.383     0.869211    
6  4  142  68.7372     130.596     0.584093    
6  4  143  34.1555     224.321     0.867049    
6  4  144  71.8869     108.742     0.961574    
6  4  145  97.1619     154.84      0.948656    
6  4  146  20.6961     21.9725     0.957278    
6  4  147  31.0289     212.127     0.965492    
6  4  148  65.5902     274.5       0.868905    
6  4  149  45.0905     234.04      0.349353    
6  4  150  75.014      262.863     0.582608    
6  4  151  74.4511     50.5132     0.357513    
6  4  152  99.1642     72.2986     0.880456    
6  4  153  48.7251     77.9182     0.553496    
6  4  154  47.346      216.294     0.736715    
6  4  155  106.133     14.5857     0.886549    
6  4  156  10.0727     334.906     0.0986937   
6  4  157  151.483     294.718     0.960168    
6  4  158  31.1709     119.689     0.134042    
6  4  159  86.0686     233.57      0.883546    
6  4  160  55.305      149.438     0.531052    
6  4  161  89.9011     226.902     0.489813    
6  4  162  38.35       20.36       0.742385    
6  4  163  56.2162     264.094     0.893072    
6  5  -160 123.426     266.545     0.930707    
6  5  -159 41.0768     122.116     0.82026     
6  5  -158 85.7345     257.802     0.954529    
6  5  -157 25.802      127.305     0.48622     
6  5  -156 14.1868     130.252     0.500684    
6  5  -155 37.6191     226.017     0.90773     
6  5  -154 10.7546     133.437     0.707758    
6  5  -153 120.035     353.46      0.953286    
6  5  -152 121.961     118.299     0.909279    
6  5  -151 63.3598     214.323     0.889413    
6  5  -150 206.93      314.529     0.966278    
6  5  -149 10.5453     3.96617     0.886928    
6  5  -148 38.6784     28.3963     0.860851    
6  5  -147 19.4934     201.653     0.94485     
6  5  -146 44.0584     228.118     0.7384      
6  5  -145 13.3661     336.326     0.220489    
6  5  -144 29.5553     13.6307     0.568144    
6  5  -143 102.336     154.939     0.968141    
6  5  -142 31.1394     83.6347     0.921898    
6  5  -141 38.7362     176.63      0.833516    
6  5  -140 28.9462     211.548     0.377683    
6  5  -139 42.7985     60.7006     0.890719    
6  5  -138 59.4647     331.979     0.835597    
6  5  -137 90.2519     136.431     0.91877     
6  5  -136 57.3542     134.791     0.959021    
6  5  -135 30.2562     191.973     0.89669     
6  5  -134 59.5662     144.393     0.956511    
6  5  -133 89.842      63.6296     0.666704    
6  5  -132 130.746     302.611     0.928361    
6  5  -131 142.673     187.366     0.532498    
6  5  -130 128.856     27.8787     0.950711    
6  5  -129 51.745      312.429     0.909969    
6  5  -128 48.741      198.707     0.90061     
6  5  -127 165.704     152.146     0.689926    
6  5  -126 157         15.1362     0.946414    
6  5  -125 22.8958     30.9591     0.438308    
6  5  -124 181.704     307.836     0.428494    
6  5  -123 276.7       202.489     0.848719    
6  5  -122 182.141     82.5733     0.894243    
6  5  -121 44.3457     302.07      0.955574    
6  5  -120 312.673     272.529     0.979698    
6  5  -119 259.268     47.2852     0.935593    
6  5  -118 76.0301     160.617     0.814064    
6  5  -117 4.35684     209.963     0.960025    
6  5  -116 176.568     178.145     0.751371    
6  5  -115 116.522     81.8974     0.453349    
6  5  -114 303.257     229.337     0.977841    
6  5  -113 478.261     272.064     0.986198    
6  5  -112 105.346     193.892     0.976889    
6  5  -111 58.3515     270.266     0.969144    
6  5  -110 144.824     20.2355     0.819291    
6  5  -109 221.266     64.6734     0.985466    
6  5  -108 187.215     61.9592     0.983447    
6  5  -107 56.7563     336.18      0.830537    
6  5  -106 234.343     11.1862     0.500154    
6  5  -105 148.298     39.2629     0.923826    
6  5  -104 230.78      78.3518     0.325709    
6  5  -103 24.8564     76.9304     0.549765    
6  5  -102 27.0653     104.163     0.913589    
6  5  -101 75.2617     281.749     0.960131    
6  5  -100 179.623     43.6896     0.939823    
6  5  -99  217.077     269.194     0.917794    
6  5  -98  355.996     111.445     0.541079    
6  5  -97  92.7327     279.61      0.959301    
6  5  -96  586.557     136.789     0.932969    
6  5  -95  444.046     62.7539     0.980529    
6  5  -94  189.842     97.2442     0.368374    
6  5  -93  199.139     296.811     0.976117    
6  5  -92  297.694     174.052     0.887424    
6  5  -91  176.072     226.745     0.945553    
6  5  -90  174.459     35.6885     0.153699    
6  5  -89  594.894     147.936     0.89302     
6  5  -88  225.718     187.427     0.68163     
6  5  -87  290.793     156.831     0.981077    
6  5  -86  49.6082     108.267     0.965307    
6  5  -85  486.428     107.16      0.986711    
6  5  -84  114.518     126.723     0.937322    
6  5  -83  300.156     222.782     0.983794    
6  5  -82  209.522     217.222     0.643745    
6  5  -81  137.643     223.327     0.97511     
6  5  -80  271.149     290.73      0.973036    
6  5  -79  225.118     138.041     0.969944    
6  5  -78  173.009     89.4995     0.980025    
6  5  -77  142.453     77.1412     0.953476    
6  5  -76  89.9371     276.653     0.869781    
6  5  -75  145.569     14.7238     0.223405    
6  5  -74  74.4933     300.104     0.992832    
6  5  -73  87.0074     324.019     0.979104    
6  5  -72  141.004     33.2576     0.963464    
6  5  -71  225.018     13.0883     0.969468    
6  5  -70  385.194     215.693     0.927805    
6  5  -69  53.0772     91.745      0.749838    
6  5  -68  0.604852    225.581     0.987595    
6  5  -67  300.364     307.53      0.845729    
6  5  -66  47.2621     309.582     0.986652    
6  5  -65  123.66      311.383     0.482326    
6  5  -64  355.899     329.29      0.958641    
6  5  -63  190.419     192.53      0.943052    
6  5  -62  14.9903     19.3866     0.992963    
6  5  -61  120.172     279.72      0.920683    
6  5  -60  218.435     202.098     0.484916    
6  5  -59  160.527     283.112     0.784852    
6  5  -58  159.742     329.916     0.943451    
6  5  -57  268.388     259.667     0.963702    
6  5  -56  96.8129     12.9414     0.485799    
6  5  -55  310.36      205.069     0.970677    
6  5  -54  131.084     26.0897     0.879225    
6  5  -53  77.5724     82.493      0.989847    
6  5  -52  113.207     98.7579     0.927155    
6  5  -51  168.406     90.403      0.981197    
6  5  -50  362.39      125.851     0.948437    
6  5  -49  204.732     271.195     0.989277    
6  5  -48  245.097     50.153      0.955746    
6  5  -47  13.4321     227.915     0.88349     
6  5  -46  147.569     290.504     0.357078    
6  5  -45  79.2371     98.7933     0.708149    
6  5  -44  74.0322     318.808     0.990873    
6  5  -43  47.2909     235         0.959407    
6  5  -42  499.188     243.843     0.986452    
6  5  -41  241.427     239.916     0.95871     
6  5  -40  179.52      199.539     0.77899     
6  5  -39  204.015     108.865     0.598949    
6  5  -38  118.259     279.185     0.993563    
6  5  -37  282.53      121.628     0.973427    
6  5  -36  341.878     326.172     0.981011    
6  5  -35  268.47      315.053     0.94931     
6  5  -34  285.532     199.191     0.98446     
6  5  -33  213.224     101.556     0.960505    
6  5  -32  400.834     173.219     0.830419    
6  5  -31  19.4341     351.777     0.93639     
6  5  -30  23.3579     44.1747     0.891312    
6  5  -29  94.6804     333.73      0.909869    
6  5  -28  122.067     7.51325     0.991564    
6  5  -27  62.4188     18.4086     0.940011    
6  5  -26  234.15      198.859     0.981606    
6  5  -25  255.919     247.406     0.710785    
6  5  -24  687.842     295.442     0.960812    
6  5  -23  97.7195     218.686     0.990385    
6  5  -22  249.175     279.208     0.964887    
6  5  -21  355.777     165.155     0.98864     
6  5  -20  347.472     13.3099     0.582045    
6  5  -19  294.047     115.383     0.753319    
6  5  -18  109.199     302.313     0.913206    
6  5  -17  278.449     147.474     0.825672    
6  5  -16  407.27      336.032     0.876326    
6  5  -15  362.53      243.756     0.973055    
6  5  -14  18.1539     349.797     0.840174    
6  5  -13  177.873     221.307     0.654245    
6  5  -12  210.879     281.161     0.986652    
6  5  -11  291.488     341.262     0.818437    
6  5  -10  17.5519     310.952     0.961349    
6  5  -9   248.047     55.1001     0.687609    
6  5  -8   206.009     221.894     0.936735    
6  5  -7   383.813     39.511      0.950707    
6  5  -6   52.9749     149.241     0.976235    
6  5  -5   6.74226     28.1333     0.899221    
6  5  -4   211.108     321.262     0.874311    
6  5  -3   86.1585     98.0057     0.904631    
6  5  -2   0.272684    52.5119     0.951085    
6  5  -1   201.543     187.249     0.980295    
6  5  0    30.9528     294.241     0.890049    
6  5  1    155.986     181.236     0.958052    
6  5  2    303.011     42.9312     0.981305    
6  5  3    53.9236     210.01      0.958809    
6  5  4    150.779     80.5278     0.833242    
6  5  5    531.731     230.732     0.948911    
6  5  6    336.291     91.9014     0.792351    
6  5  7    449.062     111.261     0.966199    
6  5  8    291.733     217.324     0.648341    
6  5  9    299.36      342.064     0.913089    
6  5  10   74.4097     246.971     0.509995    
6  5  11   364.562     239.07      0.622348    
6  5  12   117.384     269.367     0.811091    
6  5  13   159.263     197.67      0.958447    
6  5  14   326.169     2.55138     0.917104    
6  5  15   42.9234     80.418      0.890267    
6  5  16   60.3685     270.113     0.976199    
6  5  17   216.827     146.416     0.938639    
6  5  18   73.1081     317.078     0.971999    
6  5  19   6.18761     111.698     0.921315    
6  5  20   29.6401     255.59      0.620257    
6  5  21   66.5359     28.0428     0.987031    
6  5  22   187.947     342.877     0.96883     
6  5  23   385.175     95.1955     0.751098    
6  5  24   208.451     221.141     0.932056    
6  5  25   31.8431     183.68      0.987499    
6  5  26   31.1166     94.4247     0.104684    
6  5  27   378.054     65.6398     0.963459    
6  5  28   160.496     171.988     0.609973    
6  5  29   154.806     56.9101     0.978632    
6  5  30   33.2868     289.518     0.982135    
6  5  31   157.557     133.17      0.973027    
6  5  32   67.8926     133.193     0.989837    
6  5  33   81.3258     178.192     0.943785    
6  5  34   18.8106     210.613     0.965809    
6  5  35   255.39      105.926     0.952988    
6  5  36   258.985     191.6       0.95784     
6  5  37   251.872     175.361     0.986195    
6  5  38   156.127     177.042     0.947197    
6  5  39   173.196     273.332     0.955203    
6  5  40   593.495     73.9743     0.847525    
6  5  41   194.086     87.1396     0.662615    
6  5  42   326.921     58.0359     0.981113    
6  5  43   199.758     73.0656     0.81051     
6  5  44   228.377     165.071     0.986229    
6  5  45   699.617     249.85      0.986181    
6  5  46   97.108      56.4814     0.931393    
6  5  47   25.7022     355.695     0.990005    
6  5  48   228.777     306.789     0.99337     
6  5  49   139.13      54.7657     0.978724    
6  5  50   150.998     259.71      0.980732    
6  5  51   536.638     27.84       0.982992    
6  5  52   489.314     26.0777     0.880184    
6  5  53   195.274     70.315      0.921462    
6  5  54   29.8642     241.092     0.987825    
6  5  55   44.9324     248.327     0.987635    
6  5  56   423.275     324.75      0.797727    
6  5  57   39.8746     37.6286     0.970933    
6  5  58   129.373     71.8992     0.988582    
6  5  59   13.1642     178.389     0.867727    
6  5  60   56.4939     173.042     0.96708     
6  5  61   412.707     217.621     0.986332    
6  5  62   589.914     158.852     0.974175    
6  5  63   97.204      142.385     0.968652    
6  5  64   135.092     275.796     0.990005    
6  5  65   157.042     101.234     0.954619    
6  5  66   64.7859     153.919     0.987616    
6  5  67   156.697     250.383     0.964405    
6  5  68   220.896     53.4147     0.900488    
6  5  69   96.1516     66.4876     0.967289    
6  5  70   182.578     310.724     0.973627    
6  5  71   196.924     137.883     0.993835    
6  5  72   70.5263     187.663     0.838269    
6  5  73   78.9888     0.89018     0.989636    
6  5  74   415.027     36.1362     0.984949    
6  5  75   351.617     18.7027     0.953649    
6  5  76   18.9884     123.478     0.715455    
6  5  77   363.173     242.943     0.98007     
6  5  78   72.6049     91.219      0.958548    
6  5  79   299.594     150.702     0.926463    
6  5  80   237.195     181.016     0.977357    
6  5  81   367.845     334.615     0.973607    
6  5  82   117.893     241.89      0.920409    
6  5  83   337.361     294.171     0.987347    
6  5  84   158.607     312.403     0.975103    
6  5  85   11.804      321.427     0.967335    
6  5  86   77.2366     252.988     0.957803    
6  5  87   226.604     258.009     0.979274    
6  5  88   240.529     338.582     0.987191    
6  5  89   82.3492     34.3527     0.936718    
6  5  90   43.3811     278.118     0.952353    
6  5  91   201.465     253.617     0.862747    
6  5  92   57.827      269.972     0.943806    
6  5  93   202.747     110.902     0.963947    
6  5  94   88.4916     44.9001     0.792898    
6  5  95   212.852     175.471     0.917236    
6  5  96   223.515     139.367     0.795515    
6  5  97   275.943     279.651     0.868994    
6  5  98   5.41125     115.454     0.936322    
6  5  99   181.784     185.12      0.8912      
6  5  100  423.549     340.36      0.935963    
6  5  101  121.68      60.1692     0.710586    
6  5  102  190.967     124.85      0.901723    
6  5  103  335.772     102.426     0.967603    
6  5  104  146.076     200.135     0.746045    
6  5  105  55.957      321.423     0.911091    
6  5  106  147.301     36.514      0.883092    
6  5  107  19.9717     324.528     0.951354    
6  5  108  242.922     147.538     0.952255    
6  5  109  23.8844     15.5696     0.970091    
6  5  110  164.137     96.2792     0.943864    
6  5  111  165.877     281.162     0.737773    
6  5  112  187.717     210.601     0.852738    
6  5  113  60.3192     209.324     0.964644    
6  5  114  37.0829     281.386     0.983694    
6  5  115  22.3877     336.755     0.905842    
6  5  116  225.061     22.4927     0.942475    
6  5  117  63.8363     276.301     0.904907    
6  5  118  104.509     320.538     0.532055    
6  5  119  111.024     132.619     0.877993    
6  5  120  226.629     25.9171     0.7174      
6  5  121  141.771     78.8324     0.658621    
6  5  122  69.8449     331.979     0.728448    
6  5  123  59.0818     11.5213     0.931373    
6  5  124  64.8374     75.6708     0.948459    
6  5  125  197.563     233.051     0.885865    
6  5  126  166.918     310.07      0.938821    
6  5  127  370.798     169.794     0.808283    
6  5  128  11.6342     61.3911     0.97393     
6  5  129  87.8219     58.324      0.899285    
6  5  130  73.4411     43.4026     0.863258    
6  5  131  10.1412     260.619     0.978169    
6  5  132  54.1646     60.8701     0.832541    
6  5  133  8.93809     24.7125     0.870862    
6  5  134  44.2316     101.428     0.893325    
6  5  135  15.9135     318.273     0.926469    
6  5  136  76.4339     306.191     0.558545    
6  5  137  98.537      108.965     0.952702    
6  5  138  85.5916     348.757     0.368774    
6  5  139  83.0469     344.559     0.301407    
6  5  140  49.6225     12.9146     0.712443    
6  5  141  48.483      147.51      0.484431    
6  5  142  45.7944     261.826     0.938473    
6  5  143  119.862     146.925     0.970175    
6  5  144  45.5324     185.279     0.880378    
6  5  145  24.4603     220.92      0.95061     
6  5  146  149.413     46.4102     0.884275    
6  5  147  71.8237     63.4547     0.880855    
6  5  148  15.2714     229.177     0.772266    
6  5  149  0.258975    149.856     0.897005    
6  5  150  35.9104     301.691     0.907295    
6  5  151  12.1663     242.432     0.521887    
6  5  152  47.893      185.334     0.92163     
6  5  153  61.0032     199.665     0.371091    
6  5  154  54.2384     282.994     0.894397    
6  5  155  31.9132     83.2895     0.766776    
6  5  156  70.3996     229.934     0.930937    
6  5  157  35.446      80.0511     0.95836     
6  5  158  31.1922     307.329     0.913287    
6  5  159  189.849     177.79      0.851878    
6  5  160  13.5873     333.867     0.141115    
6  6  0    207.493     1.28752     0.966382    
6  6  1    198.689     148.185     0.927377    
6  6  2    0.210493    92.2746     0.980033    
6  6  3    141.043     161.856     0.953858    
6  6  4    178.635     192.219     0.686634    
6  6  5    23.4704     89.2504     0.98233     
6  6  6    207.39      272.05      0.957896    
6  6  7    66.6146     254.322     0.936871    
6  6  8    311.964     251.524     0.820697    
6  6  9    237.407     124.869     0.97376     
6  6  10   29.6646     240.805     0.952733    
6  6  11   260.866     284.488     0.987073    
6  6  12   165.449     9.03294     0.930763    
6  6  13   19.731      202.393     0.967935    
6  6  14   290.522     33.8056     0.978642    
6  6  15   143.363     299.474     0.986795    
6  6  16   131.807     319.94      0.98452     
6  6  17   276.881     227.193     0.97476     
6  6  18   70.7465     89.7166     0.978814    
6  6  19   191.042     225.102     0.91809     
6  6  20   387.215     208.776     0.940825    
6  6  21   13.9604     329.299     0.866502    
6  6  22   201.059     262.542     0.978061    
6  6  23   175.356     265.468     0.869725    
6  6  24   326.095     247.178     0.913684    
6  6  25   223.29      233.807     0.924884    
6  6  26   336.402     352.853     0.964318    
6  6  27   56.9352     355.453     0.979174    
6  6  28   148.597     72.147      0.959112    
6  6  29   360.414     26.1742     0.873231    
6  6  30   48.299      345.371     0.95407     
6  6  31   233.576     144.173     0.959165    
6  6  32   196.295     243.848     0.983644    
6  6  33   379.015     335.167     0.963535    
6  6  34   346.119     298.032     0.96811     
6  6  35   238.855     345.101     0.963899    
6  6  36   583.546     317.613     0.981227    
6  6  37   191.887     102.988     0.503554    
6  6  38   221.161     1.98629     0.971963    
6  6  39   369.145     65.498      0.975651    
6  6  40   189.785     121.815     0.98806     
6  6  41   295.277     241.074     0.987706    
6  6  42   16.0274     147.606     0.987221    
6  6  43   186.834     108.521     0.606978    
6  6  44   86.4002     134.802     0.985919    
6  6  45   59.2466     102.661     0.972332    
6  6  46   209.255     48.8722     0.186296    
6  6  47   149.213     176.41      0.981952    
6  6  48   79.4453     131.352     0.929606    
6  6  49   71.5378     266.248     0.947801    
6  6  50   273.802     96.9537     0.929412    
6  6  51   189.721     285.248     0.986026    
6  6  52   294.614     103.918     0.931463    
6  6  53   313.781     46.3786     0.955561    
6  6  54   0.686168    212.534     0.88761     
6  6  55   523.509     65.0406     0.984657    
6  6  56   76.8406     330.53      0.979588    
6  6  57   128.688     199.86      0.97844     
6  6  58   283.34      310.428     0.949431    
6  6  59   83.2164     295.818     0.875482    
6  6  60   12.0193     326.303     0.904253    
6  6  61   8.73196     179.26      0.47152     
6  6  62   211.746     135.356     0.537148    
6  6  63   40.811      265.713     0.986433    
6  6  64   306.44      358.197     0.986662    
6  6  65   62.7607     195.608     0.969684    
6  6  66   259.037     57.6866     0.970921    
6  6  67   328.464     164.364     0.966246    
6  6  68   312.901     122.163     0.544754    
6  6  69   386.131     25.5365     0.969449    
6  6  70   309.306     277.342     0.986689    
6  6  71   135.83      290.55      0.972929    
6  6  72   195.916     305.369     0.850388    
6  6  73   102.97      128.002     0.976405    
6  6  74   355.052     128.93      0.929829    
6  6  75   252.583     150.651     0.928084    
6  6  76   222.247     219.982     0.950985    
6  6  77   140.14      112.969     0.97773     
6  6  78   331.948     198.307     0.987902    
6  6  79   131.466     200.433     0.977592    
6  6  80   42.8817     127.224     0.970834    
6  6  81   0.25098     179.68      0.983489    
6  6  82   137.466     294.163     0.98868     
6  6  83   141.346     269.114     0.959987    
6  6  84   286.637     39.6129     0.94184     
6  6  85   202.979     130.838     0.965175    
6  6  86   123.038     206.156     0.976958    
6  6  87   196.327     153.555     0.53974     
6  6  88   159.031     8.34315     0.663031    
6  6  89   204.688     108.59      0.961745    
6  6  90   66.6824     339.742     0.88831     
6  6  91   539.502     315.854     0.878281    
6  6  92   64.642      145.491     0.981538    
6  6  93   296.195     108.022     0.961943    
6  6  94   54.5322     310.458     0.358038    
6  6  95   162.633     152.91      0.794527    
6  6  96   144.787     132.447     0.751052    
6  6  97   166.616     330.183     0.710615    
6  6  98   172.008     120.567     0.950099    
6  6  99   105.517     3.66112     0.967577    
6  6  100  54.9279     52.7666     0.529953    
6  6  101  214.98      77.0869     0.566882    
6  6  102  14.4075     5.3466      0.57923     
6  6  103  57.1754     138.656     0.650551    
6  6  104  121.728     266.079     0.770341    
6  6  105  16.0944     171.061     0.895622    
6  6  106  92.008      61.2541     0.222208    
6  6  107  210.349     357.495     0.911393    
6  6  108  42.1578     142.264     0.472305    
6  6  109  5.32712     222.86      0.819135    
6  6  110  3.81805     241.747     0.909112    
6  6  111  120.705     277.537     0.910042    
6  6  112  331.164     140.048     0.659213    
6  6  113  25.1234     347.056     0.977485    
6  6  114  42.8448     22.5279     0.91729     
6  6  115  360.122     278.356     0.969134    
6  6  116  112.467     48.4645     0.981259    
6  6  117  2.09427     11.0104     0.884484    
6  6  118  30.2564     165.552     0.149741    
6  6  119  85.017      88.267      0.875496    
6  6  120  37.6203     88.8386     0.967365    
6  6  121  118.361     10.0037     0.238363    
6  6  122  9.41883     332.334     0.912988    
6  6  123  177.119     255.354     0.562572    
6  6  124  5.99624     284.885     0.737596    
6  6  125  188.187     242.559     0.83694     
6  6  126  186.364     351.506     0.919393    
6  6  127  13.0384     323.582     0.917383    
6  6  128  50.679      70.4455     0.952741    
6  6  129  76.742      49.4357     0.521867    
6  6  130  79.5955     19.3653     0.965312    
6  6  131  33.7909     7.63694     0.905764    
6  6  132  173.131     314.913     0.95705     
6  6  133  61.4714     196.437     0.373826    
6  6  134  166.435     207.84      0.903243    
6  6  135  55.0856     225.024     0.822888    
6  6  136  80.8234     248.275     0.53787     
6  6  137  40.3883     173.828     0.885232    
6  6  138  19.364      239.092     0.900892    
6  6  139  108.978     266.999     0.967458    
6  6  140  37.4389     255.464     0.136701    
6  6  141  71.5943     62.7427     0.324541    
6  6  142  80.8048     76.2536     0.814649    
6  6  143  72.0121     156.519     0.960854    
6  6  144  107.372     246.406     0.908035    
6  6  145  10.5229     9.30025     0.181778    
6  6  146  29.6382     168.543     0.493472    
6  6  147  20.6959     222.013     0.89982     
6  6  148  24.3097     249.288     0.907908    
6  6  149  8.30277     157.454     0.639552    
6  6  150  84.5452     302.383     0.948691    
6  6  151  46.842      334.872     0.471552    
6  6  152  1.66695     183.173     0.908342    
6  6  153  25.1246     56.3429     0.400684    
6  6  154  9.94837     231.311     0.667407    
6  6  155  21.2051     299.743     0.574055    
6  6  156  66.0941     230.515     0.919086    
7  -0 -169 124.781     120         0.406132    
7  -0 -168 87.1518     360         0.331615    
7  -0 -167 38.4178     60          0.828982    
7  -0 -166 3.62929     300         0.71717     
7  -0 -165 100.815     180         0.383596    
7  -0 -164 78.8689     240         0.565541    
7  -0 -163 12.521      300         0.0551754   
7  -0 -162 19.7931     360         0.582401    
7  -0 -161 2.47099     240.001     1           
7  -0 -160 54.4016     120         0.301511    
7  -0 -159 241.874     180         0.999994    
7  -0 -158 48.8889     60          0.99505     
7  -0 -157 6.13353     300         0.83507     
7  -0 -156 4.20154     8.75945e-06 0.948086    
7  -0 -155 0.363851    59.9959     0.00077328  
7  -0 -154 35.7239     120         0.14934
[truncated: 1,348,084 more chars]
