# Supplementary material for: A DNA damage-activated kinase phosphorylates a transcriptional repressor to control bacterial immune pathway expression
Source: EMBO J. 2026 Jun 9;45(14):5079–100. doi: 10.1038/s44318-026-00831-y (PMC13373217; doi:10.1038/s44318-026-00831-y)
Supplement: Supplementary file 6 — Structures [file 44318_2026_831_MOESM6_ESM.zip › 9Z72_val-report-wwpdb-2fo-fc-edmap-coef-annotate_P1.cif]

data_9z722fo
# 
_cell.entry_id      9z72 
_cell.length_a      59.173 
_cell.length_b      59.173 
_cell.length_c      426.203 
_cell.angle_alpha   90.000 
_cell.angle_beta    90.000 
_cell.angle_gamma   120.000 
# 
_entry.id   9z72 
# 
_symmetry.entry_id               9z72 
_symmetry.space_group_name_H-M   'P 31 2 1' 
_symmetry.Int_Tables_number      152 
# 
loop_
_refln.index_h 
_refln.index_k 
_refln.index_l 
_refln.pdbx_FWT 
_refln.pdbx_PHWT 
_refln.fom 
0  0  9    166.664     4.36438e-05 0.0034611   
0  0  12   284.778     360         0.011181    
0  0  15   5174.41     180         0.999987    
0  0  18   103.689     0.000105302 0.0386145   
0  0  21   191.151     180         0.0337365   
0  0  24   217.562     3.44687e-05 0.0206348   
0  0  27   143.754     0.000322874 0.0473342   
0  0  30   240.175     180         0.0175583   
0  0  33   190.341     9.80815e-05 0.566034    
0  0  36   8.94569     0.000251612 0.0470032   
0  0  39   62.4868     180         0.462003    
0  0  42   800.646     360         0.770385    
0  0  45   1800.14     2.74591e-05 1           
0  0  48   48.6608     0.000139914 0.0695559   
0  0  51   115.147     360         0.730591    
0  0  54   216.87      360         0.0711983   
0  0  57   147.97      3.76145e-05 0.0312311   
0  0  60   1710.41     180         1           
0  0  63   113.858     2.93189e-05 0.0392774   
0  0  66   8.2935      0.000144747 0.0961278   
0  0  69   827.098     180         0.85321     
0  0  72   87.8001     180         0.742681    
0  0  75   125.28      180         0.318506    
0  0  78   99.7968     4.80472e-06 0.0338575   
0  0  81   488.932     1.75436e-06 0.609268    
0  0  84   146.825     180         0.127197    
0  0  87   206.84      180         0.0456735   
0  0  90   1070.53     180         1           
0  0  93   211.068     180         0.337147    
0  0  96   26.321      180         0.0730198   
0  0  99   90.7437     180         0.0745144   
0  0  102  33.5255     360         0.152931    
0  0  105  1254.38     7.67878e-06 0.999981    
0  0  108  531.764     180         0.426764    
0  0  111  339.847     360         0.301013    
0  0  114  30.2095     9.3491e-06  0.271751    
0  0  117  80.1982     180         0.0269426   
0  0  120  2643.04     0           1           
0  0  123  196.835     180         0.780242    
0  0  126  35.8963     360         0.0550798   
0  0  129  29.0387     360         0.0141598   
0  0  132  75.2478     1.02125e-05 0.126198    
0  0  135  1004.73     180         1           
0  0  138  ?           ?           ?           
0  0  141  88.6746     180         0.237768    
0  0  144  68.3464     180         0.364583    
0  0  147  36.8423     360         0.0493408   
0  0  150  358.365     180         0.97449     
0  0  153  38.1621     180         0.104346    
0  0  156  39.989      180         0.0524987   
0  0  159  39.1282     7.95491e-06 0.047574    
0  0  162  34.1384     8.7679e-06  0.0397894   
0  0  165  163.571     180         0.924026    
0  0  168  44.1701     180         0.542354    
0  0  171  92.8396     180         0.886454    
0  0  174  55.5337     180         0.498967    
0  0  177  15.3378     180         0.0271732   
1  -0 -178 57.0529     120         0.232766    
1  -0 -177 16.5276     8.62434e-06 0.107188    
1  -0 -176 27.4148     240         0.350294    
1  -0 -175 99.1273     300         0.789327    
1  -0 -174 139.419     2.30045e-05 0.736773    
1  -0 -173 244.669     240         0.872187    
1  -0 -172 9.52958     300         0.98657     
1  -0 -171 41.3515     8.70444e-06 0.323245    
1  -0 -170 142.243     60          0.989076    
1  -0 -169 282.992     300         0.999842    
1  -0 -168 10.9756     360         0.258948    
1  -0 -167 248.72      240         0.999282    
1  -0 -166 28.8833     120         0.0944183   
1  -0 -165 290.834     2.45015e-08 0.999997    
1  -0 -164 59.8354     60          0.174064    
1  -0 -163 247.341     120         0.986554    
1  -0 -162 16.0116     360         0.108065    
1  -0 -161 3.74034     240         0.659355    
1  -0 -160 44.0229     300         0.191495    
1  -0 -159 394.736     180         0.997571    
1  -0 -158 112.056     60          0.754903    
1  -0 -157 349.6       300         0.948596    
1  -0 -156 15.8494     360         0.0723039   
1  -0 -155 95.5375     240         0.267179    
1  -0 -154 547.145     300         1           
1  -0 -153 25.2682     180         0.0647439   
1  -0 -152 546.386     240         1           
1  -0 -151 27.7858     120         0.106967    
1  -0 -150 69.7535     180         0.249232    
1  -0 -149 46.2234     240         0.205103    
1  -0 -148 337.366     300         0.973325    
1  -0 -147 18.577      180         0.0927877   
1  -0 -146 56.8854     60          0.124647    
1  -0 -145 70.9822     120         0.112649    
1  -0 -144 171.575     4.10527e-07 0.84489     
1  -0 -143 377.876     240         0.999989    
1  -0 -142 320.152     300         0.999689    
1  -0 -141 44.0812     360         0.0637209   
1  -0 -140 285.817     60          0.993473    
1  -0 -139 885.028     300         1           
1  -0 -138 520.65      180         0.996227    
1  -0 -137 19.5381     60          0.618385    
1  -0 -136 254.061     300         0.991057    
1  -0 -135 1084.33     4.91661e-07 1           
1  -0 -134 53.5112     60.0001     0.0693373   
1  -0 -133 120.313     300         0.994195    
1  -0 -132 128.504     180         0.197613    
1  -0 -131 451.375     60          0.999986    
1  -0 -130 77.0421     120         0.597242    
1  -0 -129 0.918795    180         0.09842     
1  -0 -128 73.3556     60          0.887176    
1  -0 -127 234.435     120         0.884556    
1  -0 -126 64.3746     180         0.10993     
1  -0 -125 80.9413     60          0.219543    
1  -0 -124 10.3509     300         0.00629692  
1  -0 -123 59.3497     180         0.0248608   
1  -0 -122 497.724     240         0.998794    
1  -0 -121 346.122     120         0.938789    
1  -0 -120 1800.12     180         1           
1  -0 -119 7.17662     59.9999     0.431209    
1  -0 -118 557.34      120         0.999986    
1  -0 -117 477.241     180         0.999962    
1  -0 -116 1363.97     240         1           
1  -0 -115 623.195     120         0.999862    
1  -0 -114 29.6603     180         0.0496608   
1  -0 -113 1231.85     60          1           
1  -0 -112 45.0349     300         0.293606    
1  -0 -111 717.297     1.2534e-07  0.998874    
1  -0 -110 410.038     60          0.959747    
1  -0 -109 4.04437     120         0.00497958  
1  -0 -108 149.112     180         0.489701    
1  -0 -107 1852.34     240         0.994422    
1  -0 -106 33.4662     300         0.537253    
1  -0 -105 19.3876     180         0.0486219   
1  -0 -104 152.836     240         0.583545    
1  -0 -103 633.184     300         0.994197    
1  -0 -102 510.942     180         0.999998    
1  -0 -101 831.42      60          1           
1  -0 -100 880.846     120         1           
1  -0 -99  733.66      180         1           
1  -0 -98  1063.12     60          1           
1  -0 -97  919.01      120         0.999969    
1  -0 -96  162.151     180         0.377929    
1  -0 -95  471.186     240         0.999985    
1  -0 -94  55.4822     120         0.685049    
1  -0 -93  304.962     1.01877e-06 0.999808    
1  -0 -92  1091.28     240         1           
1  -0 -91  52.9821     300         0.647756    
1  -0 -90  32.9726     180         0.189665    
1  -0 -89  60.5389     240         0.0540086   
1  -0 -88  1604.53     120         1           
1  -0 -87  511.816     1.77418e-06 0.998274    
1  -0 -86  51.8269     60          0.2348      
1  -0 -85  664.116     300         1           
1  -0 -84  58.922      360         0.26069     
1  -0 -83  983.473     240         1           
1  -0 -82  17.6258     300         0.741764    
1  -0 -81  1396.81     180         1           
1  -0 -80  189.468     240         0.204843    
1  -0 -79  431.447     120         0.999979    
1  -0 -78  65.7493     180         0.0372294   
1  -0 -77  747.221     60          0.99999     
1  -0 -76  74.5905     300         0.0569718   
1  -0 -75  462.883     180         0.425614    
1  -0 -74  46.4996     60          0.180348    
1  -0 -73  1212.59     300         1           
1  -0 -72  85.4842     180         0.280357    
1  -0 -71  1791.54     60          1           
1  -0 -70  345.208     300         0.843377    
1  -0 -69  56.8186     0.000153848 0.111884    
1  -0 -68  972.439     240         1           
1  -0 -67  554.623     120         0.999634    
1  -0 -66  24.0389     360         0.999184    
1  -0 -65  438.442     240         0.999743    
1  -0 -64  957.95      300         0.999037    
1  -0 -63  225.4       360         0.976052    
1  -0 -62  367.56      240         0.999998    
1  -0 -61  51.0639     120         0.0578419   
1  -0 -60  553.194     5.04417e-06 1           
1  -0 -59  183.355     60          0.111819    
1  -0 -58  104.89      120         0.960813    
1  -0 -57  85.537      180         0.0917536   
1  -0 -56  963.197     240         1           
1  -0 -55  71.357      120         0.198798    
1  -0 -54  262.722     6.11113e-06 1           
1  -0 -53  319.568     240         0.999997    
1  -0 -52  162.121     300         0.204595    
1  -0 -51  1080.19     180         1           
1  -0 -50  758.349     60          0.999313    
1  -0 -49  1131.23     120         1           
1  -0 -48  670.899     180         1           
1  -0 -47  1711.23     240         1           
1  -0 -46  41.2055     300         0.11365     
1  -0 -45  2658.87     180         1           
1  -0 -44  63.4752     240         0.185521    
1  -0 -43  3385.65     300         1           
1  -0 -42  645.648     180         0.975684    
1  -0 -41  2191.06     240         1           
1  -0 -40  868.612     120         1           
1  -0 -39  2861.48     360         1           
1  -0 -38  2983.6      60          1           
1  -0 -37  1990.32     120         1           
1  -0 -36  3459.03     2.11414e-06 1           
1  -0 -35  479.405     240         0.916768    
1  -0 -34  3723.31     300         1           
1  -0 -33  55.5013     180         0.0193633   
1  -0 -32  1428.6      240         0.988441    
1  -0 -31  50.2587     120         0.124954    
1  -0 -30  76.5704     180         0.855511    
1  -0 -29  19.4394     239.999     0.0262411   
1  -0 -28  1237.26     300         0.999871    
1  -0 -27  130.373     180         0.0529092   
1  -0 -26  668.337     240         0.229332    
1  -0 -25  48.817      120         0.297887    
1  -0 -24  823.289     180         0.999321    
1  -0 -23  391.229     60          0.390906    
1  -0 -22  2081.2      300         1           
1  -0 -21  58.6591     180         0.340878    
1  -0 -20  1950.18     60          0.999123    
1  -0 -19  321.671     300         0.300833    
1  -0 -18  901.722     180         0.812266    
1  -0 -17  75.3257     240.001     0.235024    
1  -0 -16  155.773     300         0.111249    
1  -0 -15  27.2234     179.998     0.0356109   
1  -0 -14  245.348     240         0.0818402   
1  -0 -13  1026.2      120         0.957483    
1  -0 -12  70.0967     180         0.049284    
1  -0 -11  891.801     240         0.754423    
1  -0 -10  304.5       120         0.0975626   
1  -0 -9   97.1319     180         0.850695    
1  -0 -8   501.888     59.9999     0.0716096   
1  -0 -7   797.664     120         0.0618295   
1  -0 -6   ?           ?           ?           
1  -0 -5   ?           ?           ?           
1  -0 -4   ?           ?           ?           
1  -0 -3   263.601     360         0.016518    
1  -0 -2   402.071     60.0001     0.0501557   
1  -0 -1   177.109     120         0.00902233  
1  0  0    920.565     0.000156988 0.0449267   
1  0  1    80.5752     60.0007     0.0069021   
1  0  2    631.459     120         0.0459297   
1  0  3    284.433     7.958e-05   0.0281438   
1  0  4    669.038     59.9998     0.0766079   
1  0  5    522.63      300         0.0366475   
1  0  6    1553.27     180         0.227952    
1  0  7    492.167     240         0.0687896   
1  0  8    540.787     300         0.545676    
1  0  9    584.305     180         0.244519    
1  0  10   198.474     60          0.042163    
1  0  11   444.558     120         0.472093    
1  0  12   15.5698     180         0.0481166   
1  0  13   952.348     60          0.966892    
1  0  14   27.3439     300         0.00334901  
1  0  15   0.241977    179.989     0.00859846  
1  0  16   29.9763     59.9996     0.0435264   
1  0  17   338.592     120         0.317329    
1  0  18   844.78      180         0.818623    
1  0  19   2.25454     240         0.0207016   
1  0  20   1727.52     120         0.999105    
1  0  21   175.294     360         0.36042     
1  0  22   2186.78     60          0.999998    
1  0  23   84.1143     300         0.00772192  
1  0  24   811.13      3.19428e-06 0.999826    
1  0  25   55.8132     60.0002     0.0872027   
1  0  26   468.924     120         0.411219    
1  0  27   13.5594     180         0.00910742  
1  0  28   670.059     240         0.991022    
1  0  29   14.2851     300         0.0479002   
1  0  30   20.6692     5.37127e-06 0.95582     
1  0  31   81.6421     60          0.0328271   
1  0  32   1124.7      300         0.979428    
1  0  33   79.0372     7.50018e-05 0.148061    
1  0  34   3808.56     60          1           
1  0  35   794.444     300         0.995337    
1  0  36   4037.78     180         1           
1  0  37   1817.47     240         1           
1  0  38   2591.76     300         1           
1  0  39   3165.41     180         1           
1  0  40   1164.78     60          0.999609    
1  0  41   1726.65     120         1           
1  0  42   357.242     180         0.989761    
1  0  43   3162.85     240         1           
1  0  44   167.613     300         0.596345    
1  0  45   2348.81     180         1           
1  0  46   56.21       240         0.0515874   
1  0  47   1821.16     300         1           
1  0  48   220.412     180         0.898175    
1  0  49   1077.29     240         1           
1  0  50   974.647     120         0.999994    
1  0  51   1012.35     2.58509e-07 1           
1  0  52   335.779     240         0.728118    
1  0  53   423.954     120         0.999446    
1  0  54   693.269     180         1           
1  0  55   193.785     240         0.145673    
1  0  56   1110.2      120         1           
1  0  57   23.4207     180         0.31684     
1  0  58   451.949     60          0.990932    
1  0  59   29.3461     120         0.0113142   
1  0  60   323.539     3.76072e-06 0.998607    
1  0  61   3.71781     240         0.0330682   
1  0  62   144.829     300         0.56946     
1  0  63   144.921     180         0.956461    
1  0  64   893.096     60          1           
1  0  65   49.4743     120         0.629898    
1  0  66   233.986     1.85644e-06 0.999986    
1  0  67   696.273     240         1           
1  0  68   770.508     120         0.999838    
1  0  69   79.3521     2.53849e-05 0.317856    
1  0  70   92.2683     60          0.0982128   
1  0  71   1799.8      300         1           
1  0  72   176.378     180         0.604868    
1  0  73   1130.6      240         0.999866    
1  0  74   1.9621      300         0.279225    
1  0  75   806.631     5.60664e-06 0.998284    
1  0  76   36.0013     240         0.26115     
1  0  77   1335.64     120         0.999999    
1  0  78   187.971     180         0.590257    
1  0  79   824.746     240         1           
1  0  80   166.201     300         0.135369    
1  0  81   1119.25     2.50441e-07 1           
1  0  82   192.034     240         0.364893    
1  0  83   1443.33     120         1           
1  0  84   183.896     180         0.22798     
1  0  85   765.804     240         1           
1  0  86   361.12      120         0.742343    
1  0  87   64.3702     180         0.268671    
1  0  88   1841.53     60          1           
1  0  89   229.396     120         0.467798    
1  0  90   166.474     180         0.196259    
1  0  91   22.0455     240         0.392458    
1  0  92   1429.93     300         1           
1  0  93   626.384     360         0.999961    
1  0  94   60.6328     240         0.369799    
1  0  95   512.512     300         0.999949    
1  0  96   124.914     180         0.516427    
1  0  97   191.33      240         0.13284     
1  0  98   757.973     300         0.999983    
1  0  99   226.4       360         0.901085    
1  0  100  840.283     60          1           
1  0  101  1160.29     300         1           
1  0  102  102.949     180         0.0507534   
1  0  103  659.25      240         1           
1  0  104  37.8271     120         0.0530942   
1  0  105  762.785     180         0.999825    
1  0  106  52.7834     59.9999     0.0635841   
1  0  107  894.296     120         0.873041    
1  0  108  96.4357     1.16385e-05 0.237935    
1  0  109  443.156     60          0.912535    
1  0  110  313.111     300         0.989842    
1  0  111  85.3187     9.37918e-06 0.9051      
1  0  112  132.521     60          0.952626    
1  0  113  465.288     300         0.999978    
1  0  114  16.5132     180         0.172998    
1  0  115  4.64227     60.0005     0.0451163   
1  0  116  1263.18     120         1           
1  0  117  273.884     360         0.923538    
1  0  118  460.965     60          0.999919    
1  0  119  88.0217     120         0.0842      
1  0  120  1313.15     180         1           
1  0  121  103.951     240         0.116791    
1  0  122  1487.79     300         1           
1  0  123  194.22      3.08919e-06 0.968683    
1  0  124  132.028     60          0.101642    
1  0  125  37.4425     120         0.0407241   
1  0  126  306.331     1.23191e-05 0.83361     
1  0  127  79.8395     60          0.418896    
1  0  128  40.9744     300         0.454859    
1  0  129  106.177     1.22131e-05 0.0635751   
1  0  130  108.656     240         0.385806    
1  0  131  296.742     300         0.999937    
1  0  132  2.38759     1.2614e-05  0.235041    
1  0  133  127.845     60          0.395658    
1  0  134  168.885     300         0.736509    
1  0  135  534.358     360         1           
1  0  136  28.3301     240         0.094556    
1  0  137  104.432     300         0.19359     
1  0  138  222.382     180         0.983756    
1  0  139  943.082     60          1           
1  0  140  72.7166     300         0.482263    
1  0  141  374.705     180         0.997132    
1  0  142  70.02       240         0.572609    
1  0  143  388.753     120         0.987988    
1  0  144  138.833     6.5299e-05  0.406876    
1  0  145  290.227     240         0.999388    
1  0  146  0.020019    119.971     2.39702e-05 
1  0  147  8.02001     180         0.0323757   
1  0  148  28.4062     240         0.0420356   
1  0  149  25.8236     300         0.0989674   
1  0  150  4.75359     2.82546e-05 0.171438    
1  0  151  58.7378     60          0.449288    
1  0  152  805.865     300         1           
1  0  153  1.96626     180         0.0947802   
1  0  154  441.633     60          1           
1  0  155  284.28      120         0.968561    
1  0  156  37.3304     180         0.109559    
1  0  157  340.094     60          0.999278    
1  0  158  314.065     120         0.998051    
1  0  159  630.193     360         1           
1  0  160  80.9834     240         0.693863    
1  0  161  9.14006     300         0.0277604   
1  0  162  18.1812     180         0.0596644   
1  0  163  292.82      60          0.999975    
1  0  164  1.05246     120.002     0.00987478  
1  0  165  239.48      360         0.998857    
1  0  166  30.6162     240         0.109627    
1  0  167  221.17      300         0.999888    
1  0  168  30.8645     180         0.16757     
1  0  169  289.58      60          0.999308    
1  0  170  206.89      120         0.969938    
1  0  171  0.762279    5.90405e-05 0.0917804   
1  0  172  365.117     60          1           
1  0  173  1.40329     120         0.313077    
1  0  174  257.194     2.12823e-08 0.999998    
1  0  175  28.6633     240         0.292832    
1  0  176  19.9762     120         0.173636    
1  0  177  5.2036      360         0.0228133   
1  0  178  12.0495     240         0.157978    
1  1  0    649.835     168.754     0.411146    
1  1  1    170.745     308.087     0.307773    
1  1  2    2307.49     93.5314     0.936242    
1  1  3    254.915     13.6958     0.334161    
1  1  4    1291.43     355.444     0.968212    
1  1  5    970.418     353.156     0.69613     
1  1  6    1095.11     78.9008     0.928654    
1  1  7    941.266     358.288     0.79365     
1  1  8    1.22139     276.914     0.0770276   
1  1  9    163.223     68.4604     0.379959    
1  1  10   137.097     89.4441     0.771255    
1  1  11   1686.7      174.203     0.951715    
1  1  12   1612.3      171.797     0.954973    
1  1  13   1075.98     96.5356     0.680594    
1  1  14   1558.57     271.207     0.956161    
1  1  15   827.276     179.918     0.908097    
1  1  16   919.419     345.387     0.900811    
1  1  17   121.167     93.6721     0.533296    
1  1  18   250.841     107.071     0.602109    
1  1  19   2257.73     180.379     0.983239    
1  1  20   160.448     302.295     0.083763    
1  1  21   1339.9      263.175     0.977057    
1  1  22   308.673     148.724     0.157989    
1  1  23   1517.92     346.605     0.973373    
1  1  24   447.299     176.04      0.53948     
1  1  25   1520.94     86.9189     0.970924    
1  1  26   916.562     354.082     0.870771    
1  1  27   1169.12     188.552     0.966053    
1  1  28   60.5332     101.176     0.26817     
1  1  29   861.536     248.007     0.953313    
1  1  30   221.866     21.4714     0.203457    
1  1  31   515.944     21.1832     0.938339    
1  1  32   181.964     230.744     0.66932     
1  1  33   41.1438     63.4609     0.714391    
1  1  34   1302.71     2.61465     0.978141    
1  1  35   303.846     138.487     0.82882     
1  1  36   952.909     282.259     0.946088    
1  1  37   127.318     3.54874     0.362263    
1  1  38   224.907     53.6597     0.551577    
1  1  39   444.741     72.9416     0.958395    
1  1  40   602.281     295.389     0.950511    
1  1  41   1660.91     2.17542     0.985527    
1  1  42   450.25      314.482     0.929586    
1  1  43   816.456     287.934     0.931543    
1  1  44   962.45      168.686     0.981373    
1  1  45   2110.45     353.391     0.994467    
1  1  46   1647.86     98.5894     0.990003    
1  1  47   115.961     324.123     0.288232    
1  1  48   1442.12     4.86344     0.992731    
1  1  49   653.033     151.086     0.978973    
1  1  50   1176.42     265.478     0.988534    
1  1  51   30.1612     31.0479     0.573082    
1  1  52   145.778     251.093     0.704059    
1  1  53   569.207     316.628     0.956405    
1  1  54   455.117     289.284     0.934025    
1  1  55   701.108     97.7191     0.97688     
1  1  56   309.804     215.579     0.902941    
1  1  57   121.844     35.3224     0.459101    
1  1  58   480.397     270.904     0.946344    
1  1  59   200.171     52.6929     0.721253    
1  1  60   930.475     184.674     0.974982    
1  1  61   602.229     215.29      0.959869    
1  1  62   318.17      299.346     0.877476    
1  1  63   414.736     224.475     0.954627    
1  1  64   502.398     49.1736     0.815448    
1  1  65   434.79      357.67      0.841534    
1  1  66   60.2343     341.395     0.084215    
1  1  67   69.2348     333.835     0.249421    
1  1  68   1190.35     12.0722     0.986405    
1  1  69   1117.75     93.0286     0.979178    
1  1  70   1724.59     95.8907     0.989516    
1  1  71   537.312     0.160164    0.960868    
1  1  72   888.174     236.123     0.927613    
1  1  73   213.075     94.9013     0.48677     
1  1  74   651.636     243.933     0.91707     
1  1  75   624.486     178.053     0.923582    
1  1  76   387.852     67.0805     0.910815    
1  1  77   175.599     124.813     0.319618    
1  1  78   386.085     88.2226     0.917648    
1  1  79   916.394     3.68692     0.992757    
1  1  80   280.955     232.736     0.884012    
1  1  81   1442.21     96.2563     0.99409     
1  1  82   660.863     163.631     0.972538    
1  1  83   77.8525     48.8352     0.489086    
1  1  84   567.874     224.424     0.92909     
1  1  85   1510.6      101.163     0.994273    
1  1  86   1547.31     198.385     0.992105    
1  1  87   1548        175.724     0.993594    
1  1  88   195.34      339.767     0.815369    
1  1  89   556.748     282.358     0.902895    
1  1  90   586.768     68.9968     0.948485    
1  1  91   263.355     279.725     0.774474    
1  1  92   583.421     276.914     0.975809    
1  1  93   1270.19     147.157     0.989127    
1  1  94   1160.41     4.95906     0.993022    
1  1  95   934.793     112.657     0.985888    
1  1  96   205.749     306.265     0.855745    
1  1  97   177.467     69.9019     0.239535    
1  1  98   1728.19     10.157      0.99008     
1  1  99   330.101     82.6886     0.967248    
1  1  100  20.6439     187.409     0.0850708   
1  1  101  817.033     151.823     0.977398    
1  1  102  1241.36     358.319     0.989432    
1  1  103  1171.81     79.9228     0.991106    
1  1  104  1594.98     79.1641     0.992721    
1  1  105  225.703     176.781     0.928745    
1  1  106  292.511     74.3198     0.743923    
1  1  107  23.6725     96.5494     0.848617    
1  1  108  162.671     178.336     0.931686    
1  1  109  111.262     327.912     0.873952    
1  1  110  642.932     284.349     0.924894    
1  1  111  389.89      83.5087     0.934729    
1  1  112  741.042     164.956     0.882716    
1  1  113  895.696     173.414     0.981063    
1  1  114  378.381     266.515     0.943538    
1  1  115  778.063     275.493     0.983996    
1  1  116  148.689     12.0433     0.193796    
1  1  117  717.886     12.6348     0.968492    
1  1  118  276.223     300.877     0.796881    
1  1  119  77.2869     73.8987     0.628721    
1  1  120  321.979     25.4879     0.831109    
1  1  121  46.0889     298.874     0.405389    
1  1  122  140.689     117.927     0.407145    
1  1  123  358.029     176.485     0.891126    
1  1  124  1436.14     2.36705     0.987065    
1  1  125  551.161     133.544     0.898201    
1  1  126  510.229     88.5802     0.965312    
1  1  127  189.924     4.14231     0.698774    
1  1  128  95.1855     15.7595     0.824483    
1  1  129  335.135     261.957     0.921807    
1  1  130  491.702     76.6702     0.949592    
1  1  131  575.799     178.881     0.977271    
1  1  132  599.003     220.917     0.981756    
1  1  133  77.7416     121.225     0.738328    
1  1  134  552.112     187.392     0.965718    
1  1  135  622.556     192.353     0.981296    
1  1  136  303.627     188.858     0.911945    
1  1  137  716.516     86.2204     0.98382     
1  1  138  33.4137     6.74314     0.416489    
1  1  139  44.2061     147.207     0.856425    
1  1  140  66.8324     274.266     0.572243    
1  1  141  346.257     70.2691     0.935423    
1  1  142  27.9932     34.2461     0.296572    
1  1  143  59.3522     134.112     0.185618    
1  1  144  9.0298      182.433     0.491949    
1  1  145  274.675     70.7874     0.921187    
1  1  146  210.605     15.3422     0.804178    
1  1  147  106.666     165.547     0.88429     
1  1  148  82.8855     292.965     0.715731    
1  1  149  47.4829     81.8869     0.312555    
1  1  150  45.2376     153.801     0.233552    
1  1  151  76.8849     222.096     0.715831    
1  1  152  118.63      92.9358     0.817163    
1  1  153  28.7037     206.408     0.777914    
1  1  154  424.605     235.856     0.974388    
1  1  155  169.44      244.15      0.877202    
1  1  156  28.9945     321.095     0.184846    
1  1  157  291.221     327.589     0.952341    
1  1  158  254.278     209.196     0.918016    
1  1  159  541.002     242.808     0.977335    
1  1  160  209.891     293.702     0.935978    
1  1  161  138.551     130.801     0.843976    
1  1  162  19.2259     205.214     0.509946    
1  1  163  19.4254     151.58      0.388697    
1  1  164  12.1644     3.52641     0.624264    
1  1  165  66.7686     119.003     0.73523     
1  1  166  139.464     182.9       0.849343    
1  1  167  233.753     100.526     0.961465    
1  1  168  74.5879     325.658     0.884274    
1  1  169  227.829     325.308     0.875907    
1  1  170  180.257     261.421     0.905505    
1  1  171  170.961     112.09      0.958388    
1  1  172  3.29204     180.311     0.69062     
1  1  173  0.674314    128.529     0.100656    
1  1  174  154.792     231.025     0.89786     
1  1  175  115.198     92.8678     0.705272    
1  1  176  380.945     162.631     0.96092     
1  1  177  25.5845     62.1194     0.390476    
1  1  178  132.27      106.316     0.807506    
2  -0 -178 0.417878    120         0.0821048   
2  -0 -177 10.9569     180         0.112166    
2  -0 -176 2.1219      240         0.0129642   
2  -0 -175 64.5549     120         0.424152    
2  -0 -174 356.693     360         0.999999    
2  -0 -173 107.297     240         0.906873    
2  -0 -172 159.008     120         0.999956    
2  -0 -171 193.003     -0          1           
2  -0 -170 59.8956     240         0.450844    
2  -0 -169 2.27689     120         0.0510238   
2  -0 -168 148.103     8.69114e-06 0.833879    
2  -0 -167 538.561     60          1           
2  -0 -166 48.7357     300         0.992628    
2  -0 -165 34.7149     360         0.538484    
2  -0 -164 12.4059     60          0.457439    
2  -0 -163 114.339     120         0.858362    
2  -0 -162 42.2212     360         0.584764    
2  -0 -161 13.8513     240         0.32001     
2  -0 -160 2.08177     300         0.630711    
2  -0 -159 198.822     3.22709e-08 0.999828    
2  -0 -158 26.3141     60          0.453342    
2  -0 -157 279.634     120         0.999991    
2  -0 -156 211.672     180         0.999123    
2  -0 -155 28.9374     60          0.490652    
2  -0 -154 417.57      120         1           
2  -0 -153 310.999     180         0.99913     
2  -0 -152 41.2673     240         0.0970462   
2  -0 -151 4.22362     300         0.0435928   
2  -0 -150 314.979     360         0.99924     
2  -0 -149 51.7209     60          0.958608    
2  -0 -148 21.1458     300         0.0261984   
2  -0 -147 54.5775     1.02646e-07 0.44418     
2  -0 -146 194.599     60          0.935056    
2  -0 -145 202.176     300         0.932656    
2  -0 -144 349.49      180         0.997128    
2  -0 -143 36.023      60          0.120881    
2  -0 -142 38.4791     300         0.211262    
2  -0 -141 55.9223     180         0.0937773   
2  -0 -140 323.636     240         0.866038    
2  -0 -139 756.118     120         1           
2  -0 -138 366.492     1.4295e-07  1           
2  -0 -137 119.436     60          0.676955    
2  -0 -136 252.604     120         0.999999    
2  -0 -135 867.879     180         1           
2  -0 -134 313.411     240         0.786418    
2  -0 -133 515.226     300         0.999965    
2  -0 -132 57.3229     180         0.337571    
2  -0 -131 262.06      59.9999     0.79008     
2  -0 -130 486.63      300         0.999975    
2  -0 -129 37.3317     3.00545e-06 0.83328     
2  -0 -128 815.316     60          1           
2  -0 -127 91.0697     120         0.504133    
2  -0 -126 1226.33     360         1           
2  -0 -125 638.38      240         0.999995    
2  -0 -124 735.1       300         0.999882    
2  -0 -123 232.327     180         0.124523    
2  -0 -122 664.919     60          0.999975    
2  -0 -121 354.172     300         0.727696    
2  -0 -120 919.702     -0          0.999999    
2  -0 -119 645.044     240         0.999999    
2  -0 -118 869.561     300         1           
2  -0 -117 1164.45     180         1           
2  -0 -116 629.049     240         0.993882    
2  -0 -115 1185.73     120         1           
2  -0 -114 249.874     360         0.999829    
2  -0 -113 802.396     60          1           
2  -0 -112 650.522     120         0.960288    
2  -0 -111 328.746     5.77453e-07 0.946124    
2  -0 -110 8.00552     240         0.982419    
2  -0 -109 833.635     120         1           
2  -0 -108 714.233     6.87929e-07 1           
2  -0 -107 987.376     60          0.999988    
2  -0 -106 48.3391     120         0.573773    
2  -0 -105 284.005     180         1           
2  -0 -104 1728.76     240         1           
2  -0 -103 137.299     120         0.0967287   
2  -0 -102 544.569     180         0.999863    
2  -0 -101 1293.23     240         1           
2  -0 -100 406.489     300         0.991127    
2  -0 -99  317.13      6.84146e-06 0.926337    
2  -0 -98  749.945     240         1           
2  -0 -97  693.351     300         1           
2  -0 -96  492.613     360         0.999987    
2  -0 -95  690.042     240         0.973259    
2  -0 -94  1429.05     300         1           
2  -0 -93  219.998     360         0.235609    
2  -0 -92  137.103     60          0.418799    
2  -0 -91  672.659     120         0.99995     
2  -0 -90  309.53      360         1           
2  -0 -89  503.152     60          1           
2  -0 -88  643.196     300         0.985533    
2  -0 -87  869.022     7.30652e-07 1           
2  -0 -86  757.842     240         0.855473    
2  -0 -85  116.969     120         0.547821    
2  -0 -84  237.905     360         0.999546    
2  -0 -83  1863.56     60          1           
2  -0 -82  978.139     300         1           
2  -0 -81  1948.24     3.24996e-07 1           
2  -0 -80  2.53457     239.998     0.00884945  
2  -0 -79  386.556     300         0.996136    
2  -0 -78  590.706     180         0.999593    
2  -0 -77  10.0423     240         0.299713    
2  -0 -76  85.8667     300         0.999198    
2  -0 -75  1052.39     180         1           
2  -0 -74  1662.06     60          1           
2  -0 -73  51.3546     120         0.102312    
2  -0 -72  834.19      360         0.999505    
2  -0 -71  31.164      240         0.0120035   
2  -0 -70  1073.57     300         1           
2  -0 -69  555.717     180         0.901099    
2  -0 -68  898.189     240         0.999993    
2  -0 -67  52.8308     300         0.435056    
2  -0 -66  381.231     1.23863e-06 0.995333    
2  -0 -65  110.355     240         0.74649     
2  -0 -64  778.139     300         0.951199    
2  -0 -63  698.49      4.6587e-06  0.999857    
2  -0 -62  195.48      240         0.808986    
2  -0 -61  564.338     300         0.990491    
2  -0 -60  17.407      180         0.63738     
2  -0 -59  149.021     240         0.895917    
2  -0 -58  450.668     300         0.999999    
2  -0 -57  282.88      2.61204e-06 1           
2  -0 -56  527.492     60          0.999822    
2  -0 -55  516.758     300         0.99924     
2  -0 -54  4.76456     360         0.1489      
2  -0 -53  10.6145     240         0.99323     
2  -0 -52  743.736     120         0.995291    
2  -0 -51  182.497     360         0.880873    
2  -0 -50  13.0413     240         0.210633    
2  -0 -49  852.722     120         1           
2  -0 -48  569.747     180         1           
2  -0 -47  70.7025     60.0001     0.106755    
2  -0 -46  1315.13     300         1           
2  -0 -45  2469.24     360         1           
2  -0 -44  1053.34     60          1           
2  -0 -43  191.28      300         0.107047    
2  -0 -42  250.814     180         0.974669    
2  -0 -41  332.358     60          0.99423     
2  -0 -40  48.8677     120         0.0634345   
2  -0 -39  173.858     180         0.801358    
2  -0 -38  806.789     240         0.999624    
2  -0 -37  227.588     120         0.155423    
2  -0 -36  1092.31     180         0.999603    
2  -0 -35  65.7598     240         0.748775    
2  -0 -34  2306.95     300         1           
2  -0 -33  754.048     180         0.998468    
2  -0 -32  49.0235     59.9998     0.148313    
2  -0 -31  821.812     120         0.999107    
2  -0 -30  727.393     180         0.999756    
2  -0 -29  1670.49     60          1           
2  -0 -28  10.5143     300         0.375917    
2  -0 -27  1265.28     2.68334e-06 0.999995    
2  -0 -26  150.023     60.0001     0.31099     
2  -0 -25  957.713     300         1           
2  -0 -24  218.174     360         0.325469    
2  -0 -23  516.322     240         0.999876    
2  -0 -22  93.9931     300         0.538369    
2  -0 -21  127.478     180         0.307287    
2  -0 -20  1466.47     240         0.999997    
2  -0 -19  94.4444     300         0.0217      
2  -0 -18  54.5435     1.65814e-05 0.285265    
2  -0 -17  2113.48     240         1           
2  -0 -16  3559.81     120         1           
2  -0 -15  15.0827     0.000132028 0.0545274   
2  -0 -14  1311.2      60          0.999858    
2  -0 -13  25.0111     120.001     0.0178865   
2  -0 -12  2265.34     1.30414e-05 1           
2  -0 -11  132.824     60.0001     0.217395    
2  -0 -10  1037.99     300         0.991141    
2  -0 -9   1.82867     180         0.220156    
2  -0 -8   217.876     240         0.0968186   
2  -0 -7   1318        120         0.988516    
2  -0 -6   880.784     180         0.40879     
2  -0 -5   1004.19     240         0.757072    
2  -0 -4   418.234     300         0.987264    
2  -0 -3   1153.04     0.000265904 0.711248    
2  -0 -2   1200.01     60          0.980845    
2  -0 -1   2579.25     120         0.985737    
2  0  0    2520.47     180         0.944512    
2  0  1    39.3768     59.9999     0.0335766   
2  0  2    1489.85     120         0.995202    
2  0  3    1483.3      360         0.794369    
2  0  4    687.065     59.9999     0.991681    
2  0  5    2072.52     300         0.99829     
2  0  6    847.091     360         0.165925    
2  0  7    582.614     240         0.840201    
2  0  8    40.0026     300         0.115082    
2  0  9    76.5343     180         0.0786817   
2  0  10   1118.16     240         0.980815    
2  0  11   565.511     120         0.734157    
2  0  12   1538.16     0           0.999995    
2  0  13   58.1577     240         0.649639    
2  0  14   3294.68     120         1           
2  0  15   47.3097     360         0.0200582   
2  0  16   1101.99     240         0.974968    
2  0  17   2050.16     300         0.999996    
2  0  18   2296.96     360         1           
2  0  19   119.845     60.0002     0.166475    
2  0  20   283.295     120         0.301876    
2  0  21   184.412     180         0.0662004   
2  0  22   67.9589     60          0.43943     
2  0  23   1609.65     120         0.999998    
2  0  24   158.087     180         0.427568    
2  0  25   1131.17     240         0.999894    
2  0  26   22.9717     300         0.074469    
2  0  27   1740.78     360         1           
2  0  28   101.011     60.0002     0.0572789   
2  0  29   825.27      120         0.999995    
2  0  30   1275.23     180         0.999993    
2  0  31   1906.71     240         1           
2  0  32   647.277     300         0.777771    
2  0  33   422.634     360         0.951676    
2  0  34   2160.75     60          1           
2  0  35   157.79      120         0.581692    
2  0  36   525.9       0           0.544309    
2  0  37   337.098     240         0.444709    
2  0  38   1095.56     120         1           
2  0  39   119.497     180         0.079559    
2  0  40   122.983     60.0002     0.202746    
2  0  41   758.137     300         0.979087    
2  0  42   726.077     9.61601e-07 0.99994     
2  0  43   33.9549     60          0.875494    
2  0  44   747.773     300         0.999999    
2  0  45   1986.73     0           1           
2  0  46   1408.65     240         1           
2  0  47   722.588     120         0.999992    
2  0  48   1082.42     180         1           
2  0  49   882.907     240         1           
2  0  50   410.204     120         0.999997    
2  0  51   16.457      180         0.0398789   
2  0  52   214.301     240         0.999678    
2  0  53   264.765     300         0.997255    
2  0  54   300.574     180         0.204356    
2  0  55   584.708     240         1           
2  0  56   4.7231      120         0.994497    
2  0  57   503.38      7.47624e-06 0.993888    
2  0  58   638.886     240         0.991832    
2  0  59   111.435     300         0.998748    
2  0  60   39.4969     360         0.565979    
2  0  61   715.839     60          1           
2  0  62   516.579     300         0.999723    
2  0  63   595.524     180         0.999934    
2  0  64   1101.76     60          0.978848    
2  0  65   1.79242     300         0.0382152   
2  0  66   175.495     180         0.937895    
2  0  67   3.2205      240.001     0.00718226  
2  0  68   163.831     120         0.984321    
2  0  69   295.82      2.00997e-05 0.38493     
2  0  70   1576.85     240         1           
2  0  71   4.31325     120         0.181053    
2  0  72   1587.59     360         1           
2  0  73   52.4152     240         0.454542    
2  0  74   54.0354     120         0.864645    
2  0  75   1165.86     180         1           
2  0  76   1464.63     240         1           
2  0  77   0.193921    300.037     0.000247935 
2  0  78   249.118     180         0.938546    
2  0  79   721.013     60          1           
2  0  80   670.779     120         0.999997    
2  0  81   1913.64     180         1           
2  0  82   99.5776     60          0.938749    
2  0  83   1719.63     300         1           
2  0  84   163.008     180         0.704888    
2  0  85   379.446     240         0.999997    
2  0  86   701.03      120         1           
2  0  87   1295.89     3.75544e-06 1           
2  0  88   45.1402     240         0.0922141   
2  0  89   1115.93     120         1           
2  0  90   809.026     0           1           
2  0  91   123.93      60          0.733494    
2  0  92   196.88      300         0.985638    
2  0  93   875.582     360         1           
2  0  94   581.427     60          1           
2  0  95   12.9427     300         0.260594    
2  0  96   296.337     180         0.863604    
2  0  97   851.222     240         0.995115    
2  0  98   1117.39     120         1           
2  0  99   108.145     6.8462e-06  0.3338      
2  0  100  580.012     240         0.999994    
2  0  101  816.694     120         1           
2  0  102  918.927     180         1           
2  0  103  119.262     60          0.290097    
2  0  104  1327.25     300         1           
2  0  105  727.098     180         1           
2  0  106  1377.21     60          1           
2  0  107  154.531     120         0.637841    
2  0  108  222.988     360         0.970308    
2  0  109  512.471     240         1           
2  0  110  237.409     120         0.853856    
2  0  111  9.47961     180         0.25267     
2  0  112  241.736     60          0.770551    
2  0  113  1384.55     300         1           
2  0  114  8.14182     180         0.902335    
2  0  115  1429.66     60          1           
2  0  116  8.44938     300         0.723444    
2  0  117  1214.91     180         1           
2  0  118  489.384     240         0.99758     
2  0  119  432.252     300         0.862182    
2  0  120  39.6255     180         0.999714    
2  0  121  167.697     240         0.17402     
2  0  122  236.748     120         0.994881    
2  0  123  926.838     1.29812e-06 0.999731    
2  0  124  714.881     60          0.999997    
2  0  125  272.988     300         0.960842    
2  0  126  1130.35     180         1           
2  0  127  834.907     240         1           
2  0  128  28.042      120         0.0269643   
2  0  129  81.6938     8.89094e-06 0.555837    
2  0  130  231.729     240         0.829634    
2  0  131  155.133     300         0.454062    
2  0  132  1619.69     360         1           
2  0  133  1057.47     240         1           
2  0  134  283.76      300         0.992832    
2  0  135  779.441     180         1           
2  0  136  44.5214     240         0.477479    
2  0  137  482.182     300         0.974285    
2  0  138  39.2191     360         0.995381    
2  0  139  260.047     59.9999     0.650996    
2  0  140  193.929     300         0.938186    
2  0  141  52.2367     360         0.64444     
2  0  142  254.472     60          0.884731    
2  0  143  23.6387     300         0.061058    
2  0  144  56.5277     360         0.228282    
2  0  145  194.227     240         0.717272    
2  0  146  258.962     300         0.995903    
2  0  147  476.763     360         0.999988    
2  0  148  3.50786     60          0.149147    
2  0  149  109.702     120         0.921701    
2  0  150  45.0597     180         0.127098    
2  0  151  18.1199     60          0.109249    
2  0  152  11.4446     300         0.0376638   
2  0  153  61.8231     8.54574e-06 0.10875     
2  0  154  247.36      240         0.997871    
2  0  155  24.0436     300         0.0767776   
2  0  156  383.707     360         0.999908    
2  0  157  83.2762     240         0.24808     
2  0  158  13.295      120         0.0706309   
2  0  159  153.476     180         0.998786    
2  0  160  221.895     60          0.991489    
2  0  161  15.768      300         0.154003    
2  0  162  160.532     180         0.981196    
2  0  163  8.78224     240         0.0639739   
2  0  164  149.03      300         0.824798    
2  0  165  181.115     180         0.889216    
2  0  166  20.6996     59.9999     0.130058    
2  0  167  417.565     120         1           
2  0  168  452.084     180         1           
2  0  169  3.46512     240         0.513592    
2  0  170  10.5136     300         0.478315    
2  0  171  163.159     180         0.998081    
2  0  172  55.9997     60          0.377164    
2  0  173  146.043     300         0.791134    
2  0  174  269.573     180         0.999906    
2  0  175  167.117     240         0.997624    
2  0  176  30.2379     120         0.207492    
2  0  177  233.374     360         0.909948    
2  0  178  17.2447     60          0.149059    
2  1  -177 200.517     138.951     0.892414    
2  1  -176 72.9694     18.3784     0.62341     
2  1  -175 36.5977     296.333     0.610952    
2  1  -174 28.0021     139.727     0.717683    
2  1  -173 10.5031     165.667     0.465272    
2  1  -172 2.5812      35.2962     0.410069    
2  1  -171 135.412     16.4971     0.915039    
2  1  -170 129.252     130.841     0.937651    
2  1  -169 43.0912     149.081     0.717706    
2  1  -168 317.442     188.203     0.963974    
2  1  -167 28.5403     86.8741     0.322918    
2  1  -166 117.907     148.248     0.900287    
2  1  -165 259.838     156.304     0.931831    
2  1  -164 64.1456     254.216     0.746903    
2  1  -163 6.1119      13.8439     0.34309     
2  1  -162 111.554     135.926     0.833219    
2  1  -161 8.17816     243.759     0.560445    
2  1  -160 251.002     303.598     0.790596    
2  1  -159 374.348     140.411     0.955443    
2  1  -158 401.616     351.899     0.97152     
2  1  -157 490.61      194.388     0.977615    
2  1  -156 364.105     225.607     0.920739    
2  1  -155 300.082     93.0543     0.954069    
2  1  -154 270.174     33.4554     0.948747    
2  1  -153 104.212     304.349     0.737031    
2  1  -152 148.138     149.258     0.864815    
2  1  -151 106.857     171.49      0.649061    
2  1  -150 30.0943     81.0533     0.42546     
2  1  -149 106.841     228.728     0.691116    
2  1  -148 122.053     100.721     0.7179      
2  1  -147 118.178     344.632     0.841245    
2  1  -146 20.8572     134.043     0.0624898   
2  1  -145 163.205     161.415     0.846006    
2  1  -144 219.649     327.776     0.929025    
2  1  -143 283.138     205.476     0.943616    
2  1  -142 385.817     62.4026     0.93577     
2  1  -141 111.605     42.479      0.818852    
2  1  -140 105.607     333.359     0.928672    
2  1  -139 36.5995     117.425     0.685194    
2  1  -138 18.201      37.4162     0.595032    
2  1  -137 287.705     306.433     0.942012    
2  1  -136 540.557     291.048     0.984363    
2  1  -135 456.177     33.2078     0.979199    
2  1  -134 815.276     103.585     0.972196    
2  1  -133 190.042     320.994     0.818102    
2  1  -132 523.653     141.022     0.978479    
2  1  -131 499.304     325.238     0.977511    
2  1  -130 312.552     188.027     0.868799    
2  1  -129 33.1193     190.109     0.693708    
2  1  -128 663.439     182.6       0.973005    
2  1  -127 422.675     144.207     0.908029    
2  1  -126 218.614     319.104     0.806253    
2  1  -125 23.7304     196.179     0.82144     
2  1  -124 599.954     136.094     0.955906    
2  1  -123 1.56486     133.133     0.597094    
2  1  -122 169.627     245.635     0.929151    
2  1  -121 1120.49     90.0331     0.988098    
2  1  -120 394.554     108.793     0.888635    
2  1  -119 1063.91     13.3328     0.981641    
2  1  -118 334.99      243.247     0.855803    
2  1  -117 735.804     307.261     0.980105    
2  1  -116 698.546     344.708     0.964818    
2  1  -115 777.183     221.587     0.959499    
2  1  -114 168.336     152.632     0.343759    
2  1  -113 205.314     347.662     0.534717    
2  1  -112 439.464     351.327     0.803899    
2  1  -111 1128.88     223.049     0.981324    
2  1  -110 227.995     197.658     0.903705    
2  1  -109 649.058     192.764     0.975033    
2  1  -108 1246.34     214.317     0.993235    
2  1  -107 248.226     303.066     0.9717      
2  1  -106 1025.87     354.783     0.986273    
2  1  -105 98.0557     242.61      0.187163    
2  1  -104 1044.98     78.4948     0.985131    
2  1  -103 536.06      283.229     0.91518     
2  1  -102 252.129     179.5       0.774426    
2  1  -101 454.135     268.634     0.948318    
2  1  -100 270.365     52.9444     0.903722    
2  1  -99  996.296     183.8       0.956174    
2  1  -98  1004.49     322.284     0.978699    
2  1  -97  631.566     211.711     0.97475     
2  1  -96  27.9708     349.145     0.508181    
2  1  -95  256.082     313.323     0.912438    
2  1  -94  434.947     22.6457     0.933585    
2  1  -93  721.23      85.0715     0.975253    
2  1  -92  698.976     127.158     0.957738    
2  1  -91  637.075     126.394     0.963919    
2  1  -90  3.51084     93.5066     0.1039      
2  1  -89  547.856     48.7239     0.922251    
2  1  -88  648.205     17.9618     0.952239    
2  1  -87  856.05      323.08      0.965239    
2  1  -86  190.107     27.4549     0.387121    
2  1  -85  39.1754     244.405     0.237854    
2  1  -84  577.731     310.776     0.962205    
2  1  -83  411.695     322.769     0.965975    
2  1  -82  153.398     298.238     0.654684    
2  1  -81  117.666     23.1047     0.871993    
2  1  -80  428.277     331.208     0.904825    
2  1  -79  74.2391     105.938     0.898274    
2  1  -78  363.487     269.268     0.940923    
2  1  -77  501.643     317.99      0.89784     
2  1  -76  411.509     280.659     0.963714    
2  1  -75  353.996     149.405     0.931651    
2  1  -74  297.227     239.789     0.909932    
2  1  -73  1151.76     282.447     0.981829    
2  1  -72  875.596     344.403     0.980706    
2  1  -71  129.045     74.2934     0.220822    
2  1  -70  517.993     196.326     0.960198    
2  1  -69  434.976     340.255     0.907384    
2  1  -68  370.615     86.6403     0.890228    
2  1  -67  926.594     13.9572     0.986391    
2  1  -66  118.007     182.163     0.817301    
2  1  -65  934.062     163.31      0.977448    
2  1  -64  230.209     26.4757     0.787896    
2  1  -63  43.4821     245.631     0.392135    
2  1  -62  528.03      61.4862     0.937809    
2  1  -61  801.93      177.884     0.948726    
2  1  -60  15.8416     77.1499     0.0470796   
2  1  -59  453.533     188.511     0.959229    
2  1  -58  4.23759     171.576     0.202282    
2  1  -57  783.277     162.555     0.982371    
2  1  -56  134.519     22.3673     0.37079     
2  1  -55  961.172     274.672     0.986247    
2  1  -54  604.819     128.05      0.981576    
2  1  -53  730.859     82.2674     0.971826    
2  1  -52  83.5922     195.509     0.861058    
2  1  -51  405.625     229.287     0.572569    
2  1  -50  735.285     129.986     0.98118     
2  1  -49  1222.94     159.295     0.987404    
2  1  -48  424.954     248.665     0.799238    
2  1  -47  1327.37     75.4134     0.99113     
2  1  -46  287.161     213.909     0.840534    
2  1  -45  593.727     353.98      0.970973    
2  1  -44  749.642     33.3479     0.93139     
2  1  -43  1445.19     96.6333     0.986641    
2  1  -42  1055.33     246.995     0.981229    
2  1  -41  883.125     14.2713     0.985881    
2  1  -40  858.535     273.505     0.97745     
2  1  -39  745.497     282.294     0.926632    
2  1  -38  771.523     330.744     0.973109    
2  1  -37  1737.11     56.1096     0.991515    
2  1  -36  309.57      79.0165     0.915907    
2  1  -35  1613.41     116.427     0.985804    
2  1  -34  1165.07     351.857     0.96925     
2  1  -33  1295.61     321.372     0.972915    
2  1  -32  1686.19     74.9172     0.985665    
2  1  -31  1725.61     298.038     0.98688     
2  1  -30  888.439     174.863     0.977191    
2  1  -29  348.487     52.1484     0.801243    
2  1  -28  1755.13     278.436     0.984353    
2  1  -27  1856.67     306.331     0.98267     
2  1  -26  335.533     172.911     0.593341    
2  1  -25  972.509     195.648     0.929818    
2  1  -24  735.684     286.876     0.951344    
2  1  -23  1508.94     156.762     0.973118    
2  1  -22  947.992     139.66      0.9594      
2  1  -21  2143.35     52.6209     0.979453    
2  1  -20  1982.59     88.8214     0.986846    
2  1  -19  1547.74     150.945     0.975056    
2  1  -18  1363.62     330.12      0.98321     
2  1  -17  843.498     80.4914     0.92152     
2  1  -16  332.18      306.669     0.92606     
2  1  -15  113.511     347.316     0.800476    
2  1  -14  971.252     82.25       0.931311    
2  1  -13  1917.57     83.7493     0.966991    
2  1  -12  1038.89     196.154     0.911927    
2  1  -11  107.072     30.4239     0.229546    
2  1  -10  280.148     309.23      0.816941    
2  1  -9   1482.98     153.783     0.931845    
2  1  -8   879.7       143.674     0.924731    
2  1  -7   511.933     134.921     0.71942     
2  1  -6   481.847     42.7343     0.668649    
2  1  -5   2152.4      131.644     0.961714    
2  1  -4   1279.59     341.201     0.918815    
2  1  -3   16.7046     323.575     0.126406    
2  1  -2   1051.72     142.822     0.841128    
2  1  -1   118.829     31.1794     0.482805    
2  1  0    70.4362     85.1513     0.10956     
2  1  1    352.902     269.033     0.705762    
2  1  2    469.544     213.884     0.589783    
2  1  3    194.481     154.899     0.482799    
2  1  4    1232.81     34.6545     0.88758     
2  1  5    1478.07     17.0348     0.912173    
2  1  6    916.022     96.3011     0.881372    
2  1  7    1107.57     11.6675     0.897205    
2  1  8    227.513     234.154     0.79359     
2  1  9    1609.01     88.8089     0.955799    
2  1  10   161.86      274.626     0.527069    
2  1  11   249.404     1.33995     0.177682    
2  1  12   1501.33     359.79      0.92678     
2  1  13   1981.94     87.174      0.959865    
2  1  14   798.51      256.896     0.896378    
2  1  15   21.8282     339.42      0.437087    
2  1  16   568.904     125.167     0.91684     
2  1  17   265.835     106.598     0.720016    
2  1  18   1948.61     165.736     0.984709    
2  1  19   1767.05     206.723     0.973847    
2  1  20   1732.79     307.889     0.983857    
2  1  21   2816.42     105.008     0.984222    
2  1  22   1001.98     22.9359     0.962575    
2  1  23   1202.12     224.996     0.945133    
2  1  24   367.435     211.582     0.869729    
2  1  25   1000.14     303.79      0.954       
2  1  26   86.9221     250.505     0.476586    
2  1  27   1636.84     62.324      0.975387    
2  1  28   1304.05     250.082     0.970389    
2  1  29   254.06      269.345     0.707243    
2  1  30   1091.33     182.664     0.977594    
2  1  31   1459.66     139.971     0.976878    
2  1  32   1895.21     99.2363     0.977534    
2  1  33   2060.75     152.726     0.986804    
2  1  34   1103.03     35.6741     0.976778    
2  1  35   1369.79     5.55928     0.978855    
2  1  36   898.126     126.962     0.974277    
2  1  37   2175.6      325.672     0.991908    
2  1  38   551.386     49.2914     0.926882    
2  1  39   427.725     197.737     0.687079    
2  1  40   1024.61     4.97114     0.964776    
2  1  41   803.749     336.559     0.970323    
2  1  42   1218.34     41.7268     0.988265    
2  1  43   1278.36     102.288     0.988535    
2  1  44   171.255     268.635     0.705861    
2  1  45   473.512     337.239     0.97304     
2  1  46   375.839     31.62       0.891559    
2  1  47   1352.78     99.5992     0.991389    
2  1  48   350.745     119.066     0.923141    
2  1  49   1139.18     212.087     0.986321    
2  1  50   669.773     359.551     0.976938    
2  1  51   356.688     291.609     0.970774    
2  1  52   76.5517     281.325     0.90094     
2  1  53   531.37      189.769     0.973284    
2  1  54   401.692     59.3986     0.970209    
2  1  55   1175.94     56.9401     0.985234    
2  1  56   120.146     11.0091     0.242916    
2  1  57   960.466     324.486     0.97826     
2  1  58   453.215     81.5719     0.950984    
2  1  59   696.36      350.286     0.963813    
2  1  60   241.224     163.403     0.833327    
2  1  61   587.133     39.2133     0.954732    
2  1  62   625.873     99.2119     0.932294    
2  1  63   81.5703     165.384     0.366175    
2  1  64   225.017     228.638     0.85257     
2  1  65   890.344     39.7303     0.977163    
2  1  66   83.5625     236.271     0.857579    
2  1  67   925.783     282.484     0.979348    
2  1  68   196.258     275.615     0.731641    
2  1  69   237.876     274.242     0.908516    
2  1  70   904.035     315.071     0.983195    
2  1  71   59.6285     351.248     0.406381    
2  1  72   689.505     132.342     0.980753    
2  1  73   887.521     252.359     0.984665    
2  1  74   447.372     79.8793     0.936131    
2  1  75   458.635     136.951     0.947473    
2  1  76   416.744     86.4397     0.953762    
2  1  77   663.592     282.865     0.927804    
2  1  78   23.1986     144.079     0.902704    
2  1  79   122.423     359.27      0.946906    
2  1  80   591.814     173.705     0.942486    
2  1  81   412.108     267.058     0.931288    
2  1  82   164.215     132.434     0.664799    
2  1  83   237.387     57.2484     0.898603    
2  1  84   524.669     188.73      0.955682    
2  1  85   155.965     241.825     0.823139    
2  1  86   579.363     220.43      0.89427     
2  1  87   623.336     117.125     0.934649    
2  1  88   788.199     43.0172     0.968156    
2  1  89   836.742     173.541     0.971117    
2  1  90   243.042     153.498     0.825995    
2  1  91   716.068     288.025     0.956343    
2  1  92   349.269     125.874     0.942634    
2  1  93   869.747     327.621     0.983304    
2  1  94   564.2       65.557      0.938084    
2  1  95   89.8253     219.51      0.939843    
2  1  96   34.047      4.34763     0.429989    
2  1  97   471.684     95.4485     0.924007    
2  1  98   630.259     31.6372     0.936823    
2  1  99   1023.53     114.911     0.98419     
2  1  100  244.641     143.314     0.885606    
2  1  101  830.769     224.589     0.974414    
2  1  102  725.604     70.5863     0.946551    
2  1  103  1099.69     273.668     0.981936    
2  1  104  955.036     244.072     0.971993    
2  1  105  31.3019     284.45      0.381114    
2  1  106  1075.04     205.901     0.985557    
2  1  107  342.126     349.912     0.92385     
2  1  108  1153.31     71.2067     0.987467    
2  1  109  64.822      206.156     0.688315    
2  1  110  636.075     75.555      0.978567    
2  1  111  826.185     262.503     0.981253    
2  1  112  120.374     74.1494     0.561599    
2  1  113  129.797     151.121     0.695373    
2  1  114  440.745     142.401     0.806512    
2  1  115  703.942     303.592     0.980085    
2  1  116  627.638     48.6139     0.889946    
2  1  117  883.643     67.3908     0.985452    
2  1  118  351.119     216.627     0.929041    
2  1  119  1111.99     168.323     0.987752    
2  1  120  216.291     18.3063     0.704468    
2  1  121  978.392     264.58      0.981435    
2  1  122  226.479     250.891     0.926012    
2  1  123  26.4164     122.861     0.115012    
2  1  124  38.8398     206.593     0.715433    
2  1  125  290.452     54.1006     0.880987    
2  1  126  180.95      233.273     0.281609    
2  1  127  415.267     30.8407     0.928764    
2  1  128  386.128     246.069     0.931347    
2  1  129  334.865     69.4592     0.927093    
2  1  130  381.007     345.375     0.921969    
2  1  131  661.703     303.194     0.979787    
2  1  132  449.673     294.01      0.96796     
2  1  133  181.569     284.625     0.888953    
2  1  134  990.895     321.302     0.986072    
2  1  135  287.635     58.9647     0.949674    
2  1  136  372.406     120.082     0.97321     
2  1  137  81.1062     87.5657     0.672359    
2  1  138  29.445      55.9133     0.822856    
2  1  139  3.20004     291.624     0.793647    
2  1  140  235.209     143.407     0.80259     
2  1  141  41.8535     321.909     0.324954    
2  1  142  330.533     256.428     0.921726    
2  1  143  430.948     342.965     0.933998    
2  1  144  33.6007     186.438     0.724075    
2  1  145  256.618     265.22      0.953071    
2  1  146  35.4588     50.4089     0.768998    
2  1  147  111.446     166.101     0.879656    
2  1  148  132.744     78.2179     0.876455    
2  1  149  62.2002     13.3715     0.417311    
2  1  150  38.7441     147.704     0.288272    
2  1  151  100.752     59.4003     0.752927    
2  1  152  3.98971     310.571     0.767267    
2  1  153  217.753     170.209     0.91588     
2  1  154  260.033     62.4586     0.8771      
2  1  155  430.221     282.362     0.946975    
2  1  156  120.819     12.9884     0.773185    
2  1  157  440.46      117.006     0.968015    
2  1  158  270.721     87.9275     0.932713    
2  1  159  332.483     75.3396     0.957525    
2  1  160  254.474     100.813     0.932167    
2  1  161  13.1561     50.5103     0.0743403   
2  1  162  173.777     358.424     0.920007    
2  1  163  158.794     268.947     0.913976    
2  1  164  90.715      96.338      0.815728    
2  1  165  121.203     161.195     0.777072    
2  1  166  3.90442     15.9559     0.422119    
2  1  167  15.5546     272.488     0.679673    
2  1  168  224.023     11.1336     0.955828    
2  1  169  82.9812     201.769     0.832911    
2  1  170  250.429     18.1091     0.969093    
2  1  171  8.21944     73.3218     0.554719    
2  1  172  103.856     281.909     0.791034    
2  1  173  63.4326     265.436     0.70804     
2  1  174  45.5489     67.7594     0.542505    
2  1  175  127.186     25.3542     0.876801    
2  1  176  120.038     296.028     0.819568    
2  1  177  97.2498     316.974     0.761543    
2  2  0    1993.65     112.107     0.976096    
2  2  1    1592.12     275.343     0.974678    
2  2  2    354.626     306.11      0.75806     
2  2  3    2181.65     217.055     0.979526    
2  2  4    1069.34     280.173     0.968487    
2  2  5    1719.78     28.2379     0.970493    
2  2  6    225.008     88.2856     0.624091    
2  2  7    928.314     83.6369     0.889644    
2  2  8    1454.02     148.644     0.960936    
2  2  9    144.459     235.261     0.192052    
2  2  10   1185.38     271.268     0.971306    
2  2  11   512.041     195.799     0.869765    
2  2  12   279.419     261.325     0.739043    
2  2  13   907.196     337.93      0.867205    
2  2  14   1077.25     123.258     0.937681    
2  2  15   1065.26     47.5536     0.964514    
2  2  16   1989.96     185.901     0.987575    
2  2  17   2282.81     247.733     0.989581    
2  2  18   2226.88     222.959     0.983475    
2  2  19   1024.75     324.618     0.943959    
2  2  20   840.898     34.6027     0.96042     
2  2  21   1396.45     103.949     0.961426    
2  2  22   602.138     36.5561     0.94575     
2  2  23   1434.26     166.383     0.967376    
2  2  24   709.775     191.907     0.961669    
2  2  25   2424.97     89.0467     0.991934    
2  2  26   1655.58     344.675     0.979078    
2  2  27   1575.94     144.068     0.979959    
2  2  28   1242.63     293.039     0.958943    
2  2  29   751.154     60.3511     0.97309     
2  2  30   1104.9      12.7067     0.979514    
2  2  31   1522.13     154.698     0.979269    
2  2  32   359.517     158.798     0.918293    
2  2  33   655.174     351.743     0.955592    
2  2  34   885.094     150.631     0.981459    
2  2  35   1056.62     92.4411     0.985258    
2  2  36   879.921     307.974     0.980186    
2  2  37   729.67      319.626     0.971667    
2  2  38   336.588     328.394     0.944737    
2  2  39   553.081     122.265     0.980061    
2  2  40   373.12      4.22673     0.941213    
2  2  41   701.645     17.0545     0.968133    
2  2  42   960.251     217.958     0.986702    
2  2  43   394.718     330.78      0.948173    
2  2  44   924.74      151.513     0.98905     
2  2  45   130.29      47.5135     0.830118    
2  2  46   742.678     210.565     0.985307    
2  2  47   910.364     262.321     0.986514    
2  2  48   1092.11     210.82      0.992778    
2  2  49   211.908     214.92      0.841969    
2  2  50   616.494     34.6952     0.985517    
2  2  51   759.415     335.208     0.961363    
2  2  52   124.408     140.602     0.917012    
2  2  53   613.749     221.268     0.979217    
2  2  54   592.528     104.781     0.982698    
2  2  55   323.086     204.856     0.848916    
2  2  56   518.821     318.689     0.955929    
2  2  57   45.5781     163.284     0.351618    
2  2  58   219.587     316.061     0.848275    
2  2  59   11.2171     52.9597     0.246933    
2  2  60   529.212     356.598     0.967983    
2  2  61   125.268     247.108     0.881474    
2  2  62   329.892     310.031     0.84484     
2  2  63   368.052     180.669     0.939409    
2  2  64   580.236     75.3858     0.964857    
2  2  65   361.58      178.965     0.924232    
2  2  66   606.971     299.154     0.948813    
2  2  67   513.881     216.021     0.96667     
2  2  68   1040.77     311.533     0.983602    
2  2  69   105.265     224.326     0.895462    
2  2  70   839.56      135.09      0.98167     
2  2  71   388.085     23.6808     0.936426    
2  2  72   737.561     94.8603     0.964226    
2  2  73   772.159     66.1794     0.974312    
2  2  74   889.598     24.816      0.986182    
2  2  75   1215.49     300.769     0.984048    
2  2  76   1151.77     289.16      0.987783    
2  2  77   766.368     144.689     0.978268    
2  2  78   751.796     90.8164     0.952954    
2  2  79   1020.82     182.296     0.989742    
2  2  80   1177.62     214.721     0.983424    
2  2  81   424.478     65.1815     0.974869    
2  2  82   139.778     62.6661     0.952432    
2  2  83   1541.64     188.277     0.994029    
2  2  84   1211        194.119     0.990412    
2  2  85   182.753     233.436     0.943309    
2  2  86   1155.63     297.912     0.9906      
2  2  87   1347.16     171.694     0.98811     
2  2  88   1268.34     264.168     0.984369    
2  2  89   1177.74     306.234     0.988641    
2  2  90   136.251     65.367      0.523525    
2  2  91   381.306     215.356     0.954674    
2  2  92   322.954     358.883     0.953015    
2  2  93   201.814     278.295     0.816566    
2  2  94   88.8479     273.971     0.869498    
2  2  95   375.074     289.211     0.952128    
2  2  96   91.9203     281.179     0.28867     
2  2  97   696.193     144.414     0.986416    
2  2  98   391.167     7.35755     0.876374    
2  2  99   469.142     93.1935     0.945231    
2  2  100  676.085     107.827     0.982457    
2  2  101  856.38      350.306     0.983207    
2  2  102  303.045     191.245     0.923322    
2  2  103  25.1731     325.121     0.624664    
2  2  104  323.387     130.273     0.824782    
2  2  105  1124.79     336.195     0.990484    
2  2  106  853.081     248.733     0.981493    
2  2  107  1121.35     209.859     0.988444    
2  2  108  162.279     223.371     0.892794    
2  2  109  98.0298     70.2603     0.581911    
2  2  110  402.04      217.525     0.851965    
2  2  111  761.073     296.985     0.940005    
2  2  112  150.474     354.791     0.863863    
2  2  113  527.163     90.3984     0.969572    
2  2  114  72.8915     324.309     0.605448    
2  2  115  1264.87     320.796     0.981212    
2  2  116  576.471     153.508     0.919763    
2  2  117  855.059     304.068     0.980424    
2  2  118  638.991     128.312     0.92065     
2  2  119  535.735     241.564     0.916853    
2  2  120  139.587     349.157     0.32553     
2  2  121  494.17      64.0811     0.952531    
2  2  122  439.228     22.3485     0.888509    
2  2  123  12.3965     358.785     0.313684    
2  2  124  354.608     244.19      0.944578    
2  2  125  313.171     57.8854     0.91655     
2  2  126  728.243     208.412     0.962089    
2  2  127  297.84      271.892     0.846538    
2  2  128  723.668     112.734     0.966138    
2  2  129  373.028     54.2758     0.904744    
2  2  130  319.992     345.62      0.963947    
2  2  131  821.635     106.516     0.991725    
2  2  132  339.434     273.504     0.939059    
2  2  133  57.3584     52.1697     0.948403    
2  2  134  302.289     133.46      0.950097    
2  2  135  602.63      263.74      0.982083    
2  2  136  79.0279     334.593     0.783903    
2  2  137  34.1875     18.7149     0.383174    
2  2  138  124.982     125.07      0.932508    
2  2  139  220.733     228.284     0.936642    
2  2  140  146.982     195.472     0.880297    
2  2  141  180.222     121.921     0.906137    
2  2  142  150.568     84.4865     0.86965     
2  2  143  434.147     171.792     0.960813    
2  2  144  211.554     201.645     0.87053     
2  2  145  84.9847     107.282     0.609677    
2  2  146  392.028     243.188     0.953463    
2  2  147  58.017      10.5986     0.520832    
2  2  148  39.1752     232.01      0.355232    
2  2  149  184.055     351.213     0.888148    
2  2  150  21.7996     246.81      0.56003     
2  2  151  181.39      210.681     0.914405    
2  2  152  138.275     44.9571     0.732017    
2  2  153  304.055     311.401     0.948959    
2  2  154  43.9384     0.939644    0.762804    
2  2  155  265.829     310.536     0.924084    
2  2  156  56.0327     269.659     0.713943    
2  2  157  105.983     352.922     0.866783    
2  2  158  96.186      350.591     0.860093    
2  2  159  1.5586      65.3049     0.473579    
2  2  160  62.661      320.173     0.734424    
2  2  161  134.853     101.844     0.91167     
2  2  162  80.5746     296.24      0.890793    
2  2  163  27.5337     187.254     0.353516    
2  2  164  46.5472     28.6177     0.628311    
2  2  165  110.063     265.673     0.863516    
2  2  166  95.4663     296.193     0.732065    
2  2  167  2.19496     202.218     0.0897662   
2  2  168  7.48737     276.144     0.494082    
2  2  169  3.02457     101.306     0.429706    
2  2  170  241.71      316.296     0.958759    
2  2  171  3.99681     52.0184     0.0880073   
2  2  172  351.103     143.964     0.92952     
2  2  173  10.6307     235.156     0.166095    
2  2  174  151.423     181.663     0.905968    
2  2  175  58.4604     357.607     0.666516    
2  2  176  0.727008    175.45      0.495903    
3  -0 -177 ?           ?           ?           
3  -0 -176 ?           ?           ?           
3  -0 -175 ?           ?           ?           
3  -0 -174 ?           ?           ?           
3  -0 -173 ?           ?           ?           
3  -0 -172 42.2686     120         0.297541    
3  -0 -171 1.68584     360         0.580887    
3  -0 -170 52.7567     240         0.364838    
3  -0 -169 18.3202     120         0.537057    
3  -0 -168 206.77      360         1           
3  -0 -167 153.236     240         0.847824    
3  -0 -166 74.183      120         0.599977    
3  -0 -165 8.02103     180         0.0295168   
3  -0 -164 39.1966     60.0001     0.457305    
3  -0 -163 2.21204     120         0.00828648  
3  -0 -162 0.268257    2.48695e-05 0.127917    
3  -0 -161 2.96374     240         0.219509    
3  -0 -160 0.409471    119.998     0.00794293  
3  -0 -159 218.218     360         0.983104    
3  -0 -158 287.965     240         0.999676    
3  -0 -157 722.388     300         1           
3  -0 -156 0.630157    180         0.683028    
3  -0 -155 240.916     59.9999     0.940148    
3  -0 -154 362.809     300         1           
3  -0 -153 14.3955     360         0.057679    
3  -0 -152 16.6504     60          0.0879131   
3  -0 -151 17.8022     120         0.158832    
3  -0 -150 63.2971     180         0.262966    
3  -0 -149 2.21576     60          0.269908    
3  -0 -148 14.1129     300         0.117379    
3  -0 -147 227.215     180         0.738123    
3  -0 -146 10.6648     59.9999     0.130195    
3  -0 -145 90.5181     120         0.184293    
3  -0 -144 236.792     7.15106e-07 0.863597    
3  -0 -143 253.402     60          0.997822    
3  -0 -142 479.214     120         0.995246    
3  -0 -141 117.658     180         0.902066    
3  -0 -140 385.817     240         0.997927    
3  -0 -139 304.631     300         0.993042    
3  -0 -138 264.041     180         0.999701    
3  -0 -137 266.973     240         0.986801    
3  -0 -136 3.81043     300         0.209766    
3  -0 -135 17.1474     180         0.161239    
3  -0 -134 555.529     240         0.999914    
3  -0 -133 724.81      120         1           
3  -0 -132 194.919     360         0.453515    
3  -0 -131 176.892     60          0.994166    
3  -0 -130 1275.92     120         1           
3  -0 -129 72.8408     360         0.724401    
3  -0 -128 531.92      60          0.999764    
3  -0 -127 455.807     300         0.999999    
3  -0 -126 337.993     180         0.994639    
3  -0 -125 30.52       60          0.224717    
3  -0 -124 80.7523     120         0.108372    
3  -0 -123 712.096     2.31694e-06 0.999794    
3  -0 -122 792.306     60          0.999854    
3  -0 -121 1563.93     300         1           
3  -0 -120 662.623     -0          0.987179    
3  -0 -119 67.6389     60          0.232421    
3  -0 -118 267.034     120         0.934293    
3  -0 -117 271.997     180         0.7383      
3  -0 -116 776.439     60          1           
3  -0 -115 746.374     300         0.99973     
3  -0 -114 635.964     180         0.992341    
3  -0 -113 825.61      60          0.926322    
3  -0 -112 68.2478     120         0.20446     
3  -0 -111 727.261     180         1           
3  -0 -110 832.993     240         0.928865    
3  -0 -109 1241.42     120         1           
3  -0 -108 1306.44     360         1           
3  -0 -107 675.945     240         1           
3  -0 -106 1103.78     120         1           
3  -0 -105 564.811     360         0.999668    
3  -0 -104 1496.61     240         1           
3  -0 -103 653.017     300         0.999999    
3  -0 -102 189.421     180         0.932212    
3  -0 -101 750.782     59.9999     0.881547    
3  -0 -100 676.53      300         0.999999    
3  -0 -99  59.0375     360         0.296623    
3  -0 -98  516.295     240         1           
3  -0 -97  212.827     120         0.808544    
3  -0 -96  80.8962     180         0.563011    
3  -0 -95  1043.18     60          1           
3  -0 -94  147.832     300         0.351502    
3  -0 -93  507.122     180         0.897906    
3  -0 -92  873.635     60          0.999428    
3  -0 -91  1017.73     300         1           
3  -0 -90  1226.25     180         1           
3  -0 -89  226.814     60          0.236708    
3  -0 -88  65.5617     120         0.040022    
3  -0 -87  132.267     360         0.684086    
3  -0 -86  399.068     240         0.962226    
3  -0 -85  1644.93     300         1           
3  -0 -84  23.8956     360         0.0576056   
3  -0 -83  637.562     240         1           
3  -0 -82  1098.9      120         0.999998    
3  -0 -81  418.639     1.41485e-06 1           
3  -0 -80  90.7664     240         0.654399    
3  -0 -79  46.5172     120         0.558803    
3  -0 -78  148.481     1.94083e-06 0.957659    
3  -0 -77  940.521     240         1           
3  -0 -76  829.837     120         1           
3  -0 -75  1323        8.69072e-07 1           
3  -0 -74  1641.52     240         1           
3  -0 -73  589.534     300         0.999988    
3  -0 -72  412.83      180         0.999993    
3  -0 -71  697.282     60          0.996016    
3  -0 -70  157.79      120         0.829894    
3  -0 -69  16.7349     180         0.114669    
3  -0 -68  642.373     240         1           
3  -0 -67  881.325     120         0.999546    
3  -0 -66  340.931     180         0.982192    
3  -0 -65  1056.56     240         1           
3  -0 -64  864.568     120         0.999355    
3  -0 -63  9.80846     180         0.555064    
3  -0 -62  119.811     240         0.812811    
3  -0 -61  279.584     300         0.128908    
3  -0 -60  523.424     180         0.973012    
3  -0 -59  665.057     60          0.999841    
3  -0 -58  125.284     120         0.627178    
3  -0 -57  36.1034     360         0.838044    
3  -0 -56  297.651     240         0.95712     
3  -0 -55  748.689     120         1           
3  -0 -54  173.188     180         0.644708    
3  -0 -53  653.357     240         0.999329    
3  -0 -52  288.96      120         0.763513    
3  -0 -51  664.012     360         0.925277    
3  -0 -50  768.71      240         1           
3  -0 -49  1286.3      120         1           
3  -0 -48  275.413     1.92091e-06 1           
3  -0 -47  87.2882     60          0.999898    
3  -0 -46  631.044     300         1           
3  -0 -45  919.22      180         1           
3  -0 -44  517.822     240         1           
3  -0 -43  845.057     120         1           
3  -0 -42  344.868     180         0.707527    
3  -0 -41  660.359     60          1           
3  -0 -40  756.481     120         1           
3  -0 -39  287.75      8.99195e-06 0.568593    
3  -0 -38  1572.04     240         1           
3  -0 -37  930.915     120         1           
3  -0 -36  548.273     -0          0.99995     
3  -0 -35  1607.22     240         1           
3  -0 -34  410.65      120         0.969075    
3  -0 -33  157.534     360         0.957701    
3  -0 -32  1312.12     60          1           
3  -0 -31  1062.84     120         1           
3  -0 -30  593.703     180         0.827085    
3  -0 -29  3112.68     240         1           
3  -0 -28  2307.19     300         1           
3  -0 -27  1580.58     180         1           
3  -0 -26  605.217     59.9999     0.952832    
3  -0 -25  1359.15     300         0.999959    
3  -0 -24  1410.18     7.03804e-06 0.999998    
3  -0 -23  1301.13     60          0.98967     
3  -0 -22  564.368     300         0.987719    
3  -0 -21  6.01957     180         0.0652996   
3  -0 -20  1803.65     240         1           
3  -0 -19  1658.63     120         1           
3  -0 -18  1976.88     1.16306e-05 0.999642    
3  -0 -17  1664.79     240         0.99733     
3  -0 -16  2186.71     300         1           
3  -0 -15  891.661     180         0.999087    
3  -0 -14  1251.12     240         0.999999    
3  -0 -13  1043.15     120         0.995914    
3  -0 -12  202.51      180         0.365117    
3  -0 -11  763.977     240         0.984342    
3  -0 -10  700.534     120         0.975328    
3  -0 -9   212.425     180         0.490803    
3  -0 -8   1487.93     60          0.999999    
3  -0 -7   115.103     300         0.283761    
3  -0 -6   6.62761     360         0.0351038   
3  -0 -5   1868.59     240         0.999997    
3  -0 -4   511.074     300         0.994204    
3  -0 -3   3007.35     1.93374e-06 1           
3  -0 -2   2596.21     60          1           
3  -0 -1   1674.77     300         0.693969    
3  0  0    1311.55     180         0.987249    
3  0  1    1742.03     60          0.998563    
3  0  2    70.1487     300         0.144549    
3  0  3    43.351      0.000143731 0.198303    
3  0  4    1009.11     240         0.840476    
3  0  5    3128.54     300         1           
3  0  6    917.214     180         0.912576    
3  0  7    619.751     240         0.881991    
3  0  8    884.525     300         0.998986    
3  0  9    1736.74     360         0.999959    
3  0  10   693.2       60          0.713376    
3  0  11   1667.02     120         1           
3  0  12   402.918     180         0.840014    
3  0  13   1761.84     60          1           
3  0  14   2328.81     300         1           
3  0  15   1442.94     180         0.994228    
3  0  16   1948.33     60          1           
3  0  17   1715.29     300         1           
3  0  18   1043.42     360         0.999999    
3  0  19   2131.21     240         1           
3  0  20   42.9621     300         0.537803    
3  0  21   125.916     180         0.289687    
3  0  22   942.15      240         1           
3  0  23   783.309     120         0.923326    
3  0  24   15.4074     6.681e-06   0.297106    
3  0  25   118.868     240         0.420142    
3  0  26   1094.78     300         1           
3  0  27   1666.47     180         1           
3  0  28   2100.79     240         1           
3  0  29   1544.6      300         0.999886    
3  0  30   136.437     180         0.832655    
3  0  31   1278.77     60          1           
3  0  32   1445.3      120         0.999999    
3  0  33   1074.73     360         1           
3  0  34   407.557     240         0.953735    
3  0  35   758.595     300         0.99674     
3  0  36   73.424      360         0.21835     
3  0  37   1670.25     240         1           
3  0  38   169.532     300         0.779907    
3  0  39   604.765     5.88995e-06 1           
3  0  40   1198.12     240         1           
3  0  41   405.587     300         0.998143    
3  0  42   1999.83     180         1           
3  0  43   252.395     60          0.97992     
3  0  44   1362.39     300         1           
3  0  45   1416.73     180         1           
3  0  46   123.486     240         0.720301    
3  0  47   220.524     120         1           
3  0  48   595.458     360         0.999981    
3  0  49   1510.35     240         1           
3  0  50   721.871     300         0.998873    
3  0  51   485.001     2.87828e-07 1           
3  0  52   92.3162     240         0.17047     
3  0  53   1234.41     300         1           
3  0  54   167.961     360         0.999999    
3  0  55   1480.49     240         1           
3  0  56   187.494     120         0.182962    
3  0  57   186.776     180         0.335471    
3  0  58   760.577     240         0.938174    
3  0  59   227.641     300         0.474877    
3  0  60   200.951     180         0.999899    
3  0  61   872.766     240         0.99998     
3  0  62   3.52874     120         0.0200089   
3  0  63   1376.57     360         1           
3  0  64   43.0611     240         0.0219875   
3  0  65   1406.13     300         1           
3  0  66   744.397     2.12442e-06 0.999022    
3  0  67   101.811     60          0.153502    
3  0  68   91.4954     300         0.0824767   
3  0  69   613.322     180         0.999547    
3  0  70   738.418     60          0.915782    
3  0  71   1170.46     300         1           
3  0  72   1018.39     180         1           
3  0  73   1519.78     240         1           
3  0  74   8.70264     300         0.206026    
3  0  75   863.303     360         1           
3  0  76   1010.11     60          0.999851    
3  0  77   153.632     300         0.957765    
3  0  78   820.988     360         1           
3  0  79   857.461     60          1           
3  0  80   39.8462     300         0.315698    
3  0  81   473.896     180         1           
3  0  82   71.6599     60          0.563221    
3  0  83   465.303     120         0.999417    
3  0  84   1086.62     180         1           
3  0  85   1635.72     240         1           
3  0  86   11.3375     300         0.303457    
3  0  87   1240.82     1.12209e-06 1           
3  0  88   5.66377     240         0.549325    
3  0  89   953.004     300         1           
3  0  90   260.357     6.93407e-06 0.87991     
3  0  91   528.801     60          0.999722    
3  0  92   249.539     300         0.948851    
3  0  93   1844        180         1           
3  0  94   145.779     60          0.192857    
3  0  95   261.66      300         1           
3  0  96   5.19534     180         0.273378    
3  0  97   730.487     60          0.999265    
3  0  98   890.362     120         1           
3  0  99   622.285     1.8096e-06  0.999763    
3  0  100  403.447     240         1           
3  0  101  88.4873     300         0.524402    
3  0  102  699.094     180         1           
3  0  103  1248.64     240         1           
3  0  104  293.954     300         0.993845    
3  0  105  36.5995     180         0.104675    
3  0  106  1565.89     60          1           
3  0  107  484.51      300         0.984504    
3  0  108  307.54      180         0.915873    
3  0  109  141.138     60          0.999999    
3  0  110  233.368     300         0.999961    
3  0  111  747.108     9.74428e-07 1           
3  0  112  0.903331    59.9998     0.0784142   
3  0  113  87.7426     120         0.384756    
3  0  114  92.7656     180         0.208306    
3  0  115  1275.42     60          1           
3  0  116  882.902     300         0.991746    
3  0  117  157.811     180         0.174626    
3  0  118  623.764     60          1           
3  0  119  1643.6      300         1           
3  0  120  95.5122     180         0.845095    
3  0  121  223.206     60          0.984203    
3  0  122  62.4276     300         0.310607    
3  0  123  539.975     180         0.999804    
3  0  124  111.567     240         0.530433    
3  0  125  127.05      120         0.124799    
3  0  126  108.605     180         0.595611    
3  0  127  14.4084     60          0.149023    
3  0  128  29.5114     300         0.0339064   
3  0  129  397.047     3.19813e-07 0.999944    
3  0  130  190.556     60          0.449903    
3  0  131  54.0896     300         0.082888    
3  0  132  761.538     180         1           
3  0  133  1025.8      240         1           
3  0  134  466.482     120         1           
3  0  135  37.8122     360         0.50929     
3  0  136  221.262     240         0.999998    
3  0  137  229.07      120         0.999862    
3  0  138  157.065     360         0.933801    
3  0  139  1.47037     240         0.75672     
3  0  140  51.1122     120         0.486223    
3  0  141  697.963     180         1           
3  0  142  14.4773     59.9998     0.0466353   
3  0  143  698.115     120         1           
3  0  144  329.431     180         0.916743    
3  0  145  110.226     240         0.241856    
3  0  146  176.667     120         0.930919    
3  0  147  256.929     3.83445e-07 0.969735    
3  0  148  36.2353     240         0.17556     
3  0  149  256.286     300         0.987765    
3  0  150  192.074     360         0.897218    
3  0  151  122.025     60          0.834935    
3  0  152  67.2847     300         0.753815    
3  0  153  6.70453     180         0.0718557   
3  0  154  58.9587     240         0.794503    
3  0  155  617.217     120         1           
3  0  156  117.93      360         0.998542    
3  0  157  24.271      240         0.122413    
3  0  158  59.626      120         0.201601    
3  0  159  356.359     1.95302e-07 0.995711    
3  0  160  39.7343     60          0.245999    
3  0  161  8.70524     300         0.613018    
3  0  162  23.7789     180         0.318263    
3  0  163  297.718     240         0.998815    
3  0  164  72.7072     120         0.361117    
3  0  165  9.03415     1.02622e-05 0.0386452   
3  0  166  41.7858     240         0.756906    
3  0  167  46.6618     300         0.978156    
3  0  168  19.4859     360         0.549126    
3  0  169  99.4206     240         0.670608    
3  0  170  265.338     300         0.999999    
3  0  171  190.464     2.92812e-06 0.978693    
3  0  172  250.553     60          0.999056    
3  0  173  14.6809     120         0.291841    
3  0  174  258.9       0           0.990003    
3  0  175  7.59706     240         0.0571559   
3  0  176  4.30824     300         0.0447092   
3  0  177  14.4853     180         0.0783659   
3  1  -176 52.939      27.4064     0.558265    
3  1  -175 116.243     92.566      0.820734    
3  1  -174 73.4244     66.3552     0.649563    
3  1  -173 2.00232     346.022     0.392977    
3  1  -172 312.852     245.994     0.943575    
3  1  -171 1.18306     162.457     0.25861     
3  1  -170 127.504     274.421     0.861968    
3  1  -169 5.66892     39.8731     0.181528    
3  1  -168 8.57928     75.3275     0.462097    
3  1  -167 10.2712     236.626     0.208859    
3  1  -166 26.1803     228.265     0.766424    
3  1  -165 150.735     11.0183     0.882541    
3  1  -164 41.1321     117.85      0.784581    
3  1  -163 101.111     28.0913     0.582737    
3  1  -162 4.1922      310.833     0.289988    
3  1  -161 43.7303     48.9667     0.481818    
3  1  -160 120.616     67.8294     0.847594    
3  1  -159 15.3861     0.76284     0.294661    
3  1  -158 272.062     307.744     0.94446     
3  1  -157 88.2935     221.97      0.722673    
3  1  -156 39.7102     131.017     0.37965     
3  1  -155 28.6255     270.275     0.72797     
3  1  -154 176.153     320.536     0.893422    
3  1  -153 254.921     100.274     0.964054    
3  1  -152 64.1964     305.675     0.57156     
3  1  -151 46.6536     344.474     0.626549    
3  1  -150 44.8656     354.028     0.477008    
3  1  -149 201.793     131.297     0.836791    
3  1  -148 216.92      141.038     0.875589    
3  1  -147 210.809     175.112     0.895928    
3  1  -146 267.613     37.2561     0.903421    
3  1  -145 202.829     22.0795     0.791795    
3  1  -144 0.822975    6.71951     0.110616    
3  1  -143 477.169     91.3376     0.953203    
3  1  -142 32.2721     0.178502    0.77547     
3  1  -141 125.094     33.5361     0.925128    
3  1  -140 90.3853     37.1818     0.806721    
3  1  -139 241.96      122.159     0.971719    
3  1  -138 54.8462     275.881     0.872714    
3  1  -137 195.248     123.834     0.919153    
3  1  -136 80.4774     19.3846     0.937918    
3  1  -135 12.8074     295.114     0.206064    
3  1  -134 454.908     25.6151     0.961892    
3  1  -133 575.966     265.878     0.971748    
3  1  -132 517.211     31.8743     0.968701    
3  1  -131 235.169     331.117     0.95504     
3  1  -130 296.773     202.074     0.970961    
3  1  -129 399.464     133.264     0.972474    
3  1  -128 823.906     257.435     0.97719     
3  1  -127 116.059     157.979     0.505047    
3  1  -126 215.613     314.081     0.802158    
3  1  -125 516.713     163.577     0.931706    
3  1  -124 992.832     137.302     0.968436    
3  1  -123 829.283     268.625     0.949105    
3  1  -122 0.575689    142.885     0.288761    
3  1  -121 9.78359     237.181     0.485727    
3  1  -120 13.247      127.359     0.399095    
3  1  -119 105.663     231.254     0.203838    
3  1  -118 161.777     309.594     0.900195    
3  1  -117 182.535     309.004     0.911029    
3  1  -116 621.942     236.92      0.97323     
3  1  -115 1177.73     180.788     0.986939    
3  1  -114 581.692     145.869     0.927792    
3  1  -113 1014.98     256.187     0.980004    
3  1  -112 32.7961     73.0296     0.279054    
3  1  -111 668.204     310.969     0.909636    
3  1  -110 260.345     83.1509     0.717523    
3  1  -109 987.26      318.768     0.978203    
3  1  -108 51.5899     222.803     0.210853    
3  1  -107 362.861     14.7941     0.918548    
3  1  -106 361.2       346.463     0.939796    
3  1  -105 149.995     82.3104     0.858586    
3  1  -104 579.485     161.518     0.965799    
3  1  -103 2.1876      40.9407     0.377205    
3  1  -102 79.0959     52.1997     0.78848     
3  1  -101 637.28      37.8491     0.961553    
3  1  -100 413.971     350.181     0.946328    
3  1  -99  394.256     27.1546     0.947768    
3  1  -98  803.129     147.817     0.973056    
3  1  -97  1389.83     266.463     0.99096     
3  1  -96  169.978     186.831     0.847207    
3  1  -95  591.626     305.244     0.907358    
3  1  -94  213.115     335.104     0.721005    
3  1  -93  31.8272     280.389     0.567329    
3  1  -92  111.944     160.459     0.51762     
3  1  -91  927.76      25.1871     0.97671     
3  1  -90  149.167     352.03      0.96413     
3  1  -89  1240.7      154.628     0.986946    
3  1  -88  189.323     100.514     0.256097    
3  1  -87  321.7       217.285     0.870154    
3  1  -86  1442.94     63.5916     0.988744    
3  1  -85  1045.97     191.043     0.980332    
3  1  -84  610.486     317.236     0.9722      
3  1  -83  1908.51     106.686     0.993964    
3  1  -82  73.5916     158.481     0.330954    
3  1  -81  608.267     83.9551     0.968299    
3  1  -80  1532.77     0.934181    0.990217    
3  1  -79  143.338     151.43      0.972783    
3  1  -78  841.476     322         0.967352    
3  1  -77  613.178     82.6377     0.975179    
3  1  -76  652.377     2.81196     0.974471    
3  1  -75  323.669     119.456     0.882953    
3  1  -74  779.034     108.785     0.982566    
3  1  -73  285.297     155.482     0.916183    
3  1  -72  517.49      242.796     0.933837    
3  1  -71  614.591     17.2872     0.974975    
3  1  -70  1226.45     357.173     0.986925    
3  1  -69  97.1325     138.319     0.948697    
3  1  -68  512.999     326.56      0.798461    
3  1  -67  520.962     230.33      0.926501    
3  1  -66  1000.32     200.56      0.983529    
3  1  -65  623.549     336.395     0.896133    
3  1  -64  485.83      283.081     0.961347    
3  1  -63  106.478     25.3303     0.178396    
3  1  -62  198.044     80.7882     0.923418    
3  1  -61  627.569     44.2116     0.924956    
3  1  -60  662.157     349.143     0.980941    
3  1  -59  106.897     308.11      0.86765     
3  1  -58  1063.03     95.6125     0.953299    
3  1  -57  87.2331     146.096     0.174937    
3  1  -56  607.389     50.8819     0.96121     
3  1  -55  10.0839     92.0592     0.611427    
3  1  -54  420.227     118.178     0.958777    
3  1  -53  1156.78     98.008      0.987638    
3  1  -52  773.905     256.104     0.983603    
3  1  -51  469.877     239.442     0.952563    
3  1  -50  913.929     203.777     0.985469    
3  1  -49  181.775     335.938     0.668779    
3  1  -48  660.412     235.756     0.971982    
3  1  -47  1564.88     255.382     0.991618    
3  1  -46  1099.59     42.954      0.985837    
3  1  -45  209.617     178.642     0.460765    
3  1  -44  682.186     258.172     0.972967    
3  1  -43  724.38      139.833     0.978286    
3  1  -42  1963.11     77.101      0.994309    
3  1  -41  1493.19     30.6647     0.991696    
3  1  -40  1012.04     161.479     0.977149    
3  1  -39  870.833     129.145     0.988222    
3  1  -38  825.452     259.07      0.897165    
3  1  -37  70.5222     274.501     0.780862    
3  1  -36  1481.64     216.032     0.984899    
3  1  -35  753.106     164.112     0.982799    
3  1  -34  552.931     184.823     0.930247    
3  1  -33  1028.28     100.515     0.972925    
3  1  -32  802.12      32.7106     0.971038    
3  1  -31  611.403     163.239     0.951971    
3  1  -30  853.854     331.527     0.95801     
3  1  -29  105.82      273.638     0.517131    
3  1  -28  380.461     126.195     0.947681    
3  1  -27  1976.08     95.241      0.985439    
3  1  -26  2202.79     43.0545     0.989708    
3  1  -25  1573.39     19.0412     0.989291    
3  1  -24  390.557     43.7407     0.89409     
3  1  -23  1443.06     116.211     0.975685    
3  1  -22  40.6806     138.181     0.0750431   
3  1  -21  1693.22     34.9351     0.975153    
3  1  -20  689.993     178.164     0.952954    
3  1  -19  752.635     345.864     0.972029    
3  1  -18  258.332     172.454     0.737242    
3  1  -17  2923.39     274.188     0.989641    
3  1  -16  1831.8      39.1703     0.985524    
3  1  -15  366.702     310.513     0.71437     
3  1  -14  702.878     309.526     0.941541    
3  1  -13  1225.68     110.204     0.959634    
3  1  -12  69.8399     343.79      0.219041    
3  1  -11  836.054     216.628     0.899717    
3  1  -10  1864.73     192.792     0.987716    
3  1  -9   1097.09     302.054     0.929234    
3  1  -8   1039.04     105.713     0.896697    
3  1  -7   162.59      271.39      0.848374    
3  1  -6   0.882089    229.124     0.460895    
3  1  -5   2283.57     181.135     0.98361     
3  1  -4   1526.07     12.9688     0.958279    
3  1  -3   882.242     256.32      0.925083    
3  1  -2   2049.27     258.317     0.989412    
3  1  -1   1177.9      16.3867     0.953808    
3  1  0    1661.4      225.086     0.98164     
3  1  1    1667.39     140.95      0.980853    
3  1  2    1188.67     109.018     0.980065    
3  1  3    1654.49     72.6228     0.960898    
3  1  4    448.072     143.061     0.891926    
3  1  5    111.197     119.844     0.750273    
3  1  6    1364.33     314.194     0.972873    
3  1  7    1311.83     247.568     0.867778    
3  1  8    1044.4      284.122     0.854403    
3  1  9    4.08202     304.131     0.0972754   
3  1  10   801.63      350.691     0.972468    
3  1  11   87.1846     248.773     0.138178    
3  1  12   96.6198     285.294     0.245713    
3  1  13   203.926     48.8349     0.559354    
3  1  14   16.9996     64.3334     0.548527    
3  1  15   1753.23     349.215     0.987846    
3  1  16   768.553     284.591     0.907713    
3  1  17   952.444     27.2549     0.91128     
3  1  18   1440.71     85.6692     0.984465    
3  1  19   792.964     86.8786     0.88888     
3  1  20   244.627     18.8406     0.782766    
3  1  21   5.08415     113.904     0.390395    
3  1  22   1196.29     286.691     0.978171    
3  1  23   1845.83     249.452     0.987534    
3  1  24   1209.21     357.719     0.97238     
3  1  25   2054.22     170.465     0.985975    
3  1  26   712.925     31.5986     0.868925    
3  1  27   2188.88     285.836     0.989675    
3  1  28   1143.71     237.808     0.956311    
3  1  29   107.402     204.854     0.881706    
3  1  30   2121.61     354.941     0.990615    
3  1  31   2001.35     325.547     0.990907    
3  1  32   617.129     71.9545     0.952628    
3  1  33   72.3607     150.831     0.0861804   
3  1  34   874.932     209.392     0.988647    
3  1  35   1257.29     8.17327     0.987674    
3  1  36   668.802     300.596     0.951142    
3  1  37   186.4       299.022     0.874718    
3  1  38   46.2175     153.536     0.319569    
3  1  39   751.699     13.7981     0.966524    
3  1  40   397.932     277.217     0.760841    
3  1  41   3.30383     211.854     0.851777    
3  1  42   141.071     144.817     0.920866    
3  1  43   192.489     163.363     0.939928    
3  1  44   1452.43     39.2305     0.989859    
3  1  45   685.697     353.902     0.944399    
3  1  46   2.22874     314.61      0.420795    
3  1  47   326.912     287.514     0.948913    
3  1  48   1386.24     60.8778     0.992812    
3  1  49   249.712     348.218     0.826367    
3  1  50   362.375     139.18      0.961535    
3  1  51   50.0899     125.643     0.616021    
3  1  52   1.58728     353.613     0.0197028   
3  1  53   8.05962     284.867     0.604954    
3  1  54   801.771     35.5443     0.984648    
3  1  55   274.427     32.6943     0.867372    
3  1  56   8.25519     352.872     0.440066    
3  1  57   21.2217     130.738     0.31282     
3  1  58   53.2206     30.1295     0.124894    
3  1  59   281.961     224.651     0.934672    
3  1  60   439.442     336.821     0.905216    
3  1  61   142.726     180.436     0.271269    
3  1  62   71.9919     145.925     0.427376    
3  1  63   50.3907     246.212     0.895808    
3  1  64   196.558     339.462     0.772249    
3  1  65   323.433     157.113     0.881241    
3  1  66   293.391     150.767     0.946744    
3  1  67   591.259     105.066     0.948482    
3  1  68   1293.56     87.1833     0.989278    
3  1  69   379.742     244.364     0.945193    
3  1  70   494.311     68.2841     0.916239    
3  1  71   120.914     234.068     0.833947    
3  1  72   851.486     295.598     0.985546    
3  1  73   1269.11     86.2329     0.993195    
3  1  74   989.563     224.588     0.990156    
3  1  75   643.455     56.9946     0.972811    
3  1  76   647.909     139.866     0.984393    
3  1  77   500.267     289.821     0.899041    
3  1  78   1062.39     245.236     0.986323    
3  1  79   1423.53     216.046     0.992399    
3  1  80   469.925     279.62      0.967786    
3  1  81   20.8005     294.763     0.24318     
3  1  82   555.207     325.724     0.931879    
3  1  83   426.386     239.78      0.970067    
3  1  84   1112.93     20.0454     0.986129    
3  1  85   452.275     57.7754     0.933256    
3  1  86   925.972     69.9665     0.980628    
3  1  87   965.681     274.788     0.979798    
3  1  88   1006.92     247.377     0.987547    
3  1  89   691.09      332.022     0.955217    
3  1  90   35.4596     74.1622     0.271199    
3  1  91   494.566     173.989     0.955503    
3  1  92   98.9772     1.80746     0.950555    
3  1  93   51.3015     143.982     0.637302    
3  1  94   289.707     182.2       0.440842    
3  1  95   465.475     175.983     0.965233    
3  1  96   70.3759     156.763     0.77979     
3  1  97   822.522     115.656     0.983482    
3  1  98   37.1804     90.8372     0.492634    
3  1  99   833.787     4.65684     0.985053    
3  1  100  355.434     80.9493     0.956479    
3  1  101  169.346     354.358     0.916844    
3  1  102  560.195     273.852     0.960327    
3  1  103  271.924     58.9772     0.675135    
3  1  104  895.125     168.777     0.969031    
3  1  105  1296.5      17.2396     0.993183    
3  1  106  174.818     275.692     0.361451    
3  1  107  557.81      17.0044     0.97293     
3  1  108  9.25785     238.64      0.824356    
3  1  109  896.677     193.745     0.973876    
3  1  110  228.377     148.45      0.822056    
3  1  111  451.585     286.322     0.924822    
3  1  112  74.618      279.716     0.340321    
3  1  113  196.191     328.428     0.825946    
3  1  114  603.924     177.241     0.980706    
3  1  115  732.497     244.501     0.978425    
3  1  116  740.862     264.267     0.970115    
3  1  117  1054.85     115.326     0.979383    
3  1  118  118.337     155.01      0.275252    
3  1  119  1061.09     79.8592     0.98277     
3  1  120  203.238     169.654     0.861892    
3  1  121  127.803     104.3       0.788554    
3  1  122  99.2212     336.877     0.611634    
3  1  123  232.535     91.6959     0.873519    
3  1  124  56.3949     223.632     0.15959     
3  1  125  84.281      14.6026     0.850953    
3  1  126  513.764     335.03      0.97362     
3  1  127  307.248     355.596     0.911184    
3  1  128  264.106     279.588     0.970264    
3  1  129  524.112     227.624     0.95415     
3  1  130  352.655     228.669     0.914566    
3  1  131  302.469     219.049     0.970238    
3  1  132  875.377     111.17      0.983825    
3  1  133  417.265     89.676      0.98484     
3  1  134  3.99273     33.5482     0.0136372   
3  1  135  257.295     124.696     0.913722    
3  1  136  47.8973     301.316     0.374511    
3  1  137  262.419     303.544     0.865148    
3  1  138  243.315     268.284     0.844217    
3  1  139  229.242     159.608     0.908477    
3  1  140  160.221     323.017     0.949752    
3  1  141  301.581     76.1897     0.941369    
3  1  142  75.4266     88.1545     0.693622    
3  1  143  130.896     283.977     0.907249    
3  1  144  178.017     344.909     0.868533    
3  1  145  34.6005     322.661     0.299355    
3  1  146  214.014     138.757     0.947246    
3  1  147  401.182     292.927     0.965397    
3  1  148  1.39382     63.7122     0.197064    
3  1  149  356.082     216.288     0.935181    
3  1  150  96.9037     238.756     0.816996    
3  1  151  94.1068     342.435     0.837611    
3  1  152  33.4977     95.3726     0.666475    
3  1  153  5.23407     151.33      0.117337    
3  1  154  3.53649     174.318     0.185609    
3  1  155  327.72      182.936     0.960013    
3  1  156  29.5515     78.8083     0.189538    
3  1  157  152.265     240.065     0.886689    
3  1  158  27.1073     211.627     0.396476    
3  1  159  8.20581     153.894     0.18481     
3  1  160  62.6209     175.964     0.87134     
3  1  161  54.3747     64.0167     0.568773    
3  1  162  278.345     126.501     0.946751    
3  1  163  276.263     85.003      0.939771    
3  1  164  268.705     202.609     0.910869    
3  1  165  11.4086     319.601     0.406563    
3  1  166  59.1929     143.878     0.620653    
3  1  167  2.59959     40.0046     0.683559    
3  1  168  96.3527     307.165     0.890256    
3  1  169  42.7399     298.107     0.399273    
3  1  170  383.587     157.707     0.981145    
3  1  171  37.1379     340.556     0.635407    
3  1  172  120.559     268.229     0.892712    
3  1  173  4.18962     85.1743     0.197946    
3  1  174  120.09      25.3571     0.889477    
3  1  175  242.346     186.964     0.946499    
3  1  176  32.5305     160.203     0.716225    
3  2  -175 211.827     208.595     0.878871    
3  2  -174 12.9843     337.387     0.567355    
3  2  -173 207.09      159.3       0.93574     
3  2  -172 25.5591     17.2859     0.407509    
3  2  -171 7.96504     306.417     0.115006    
3  2  -170 30.2909     167.589     0.529524    
3  2  -169 72.5191     318.533     0.809641    
3  2  -168 127.573     61.4415     0.865073    
3  2  -167 224.099     240.435     0.938183    
3  2  -166 97.8442     206.24      0.44779     
3  2  -165 69.4903     144.828     0.873101    
3  2  -164 199.441     326.468     0.829237    
3  2  -163 106.375     276.136     0.911334    
3  2  -162 46.5372     141.478     0.820531    
3  2  -161 127.635     185.721     0.918038    
3  2  -160 127.889     188.868     0.791271    
3  2  -159 6.67628     165.284     0.131988    
3  2  -158 116.678     187.624     0.828193    
3  2  -157 124.061     199.332     0.838785    
3  2  -156 3.21608     169.231     0.056407    
3  2  -155 2.43383     346.636     0.341658    
3  2  -154 5.13283     211.334     0.166178    
3  2  -153 45.3752     175.386     0.414134    
3  2  -152 2.49319     224.729     0.188915    
3  2  -151 366.247     150.596     0.937522    
3  2  -150 59.03       24.7636     0.531055    
3  2  -149 148.826     228.577     0.891564    
3  2  -148 120.216     255.632     0.831096    
3  2  -147 66.3087     331.404     0.430174    
3  2  -146 189.344     169.518     0.940326    
3  2  -145 163.64      77.4104     0.870849    
3  2  -144 225.301     286.664     0.922898    
3  2  -143 27.3296     236.095     0.306168    
3  2  -142 88.4603     202.579     0.841208    
3  2  -141 217.113     267.317     0.831975    
3  2  -140 185.462     329.753     0.918928    
3  2  -139 212.343     187.904     0.818779    
3  2  -138 5.80536     250.731     0.651484    
3  2  -137 687.505     276.754     0.977552    
3  2  -136 443.062     164.185     0.952849    
3  2  -135 250.68      350.51      0.971108    
3  2  -134 527.987     244.964     0.975842    
3  2  -133 3.61064     56.2506     0.186837    
3  2  -132 211.293     340.875     0.699142    
3  2  -131 220.403     240.76      0.912297    
3  2  -130 402.698     63.2378     0.918073    
3  2  -129 224.04      303.113     0.946001    
3  2  -128 310.817     10.4734     0.930932    
3  2  -127 70.9011     44.7221     0.70957     
3  2  -126 310.253     203.725     0.903413    
3  2  -125 456.862     309.534     0.941424    
3  2  -124 871.627     353.062     0.980225    
3  2  -123 7.60253     247.557     0.172397    
3  2  -122 757.022     238.369     0.977519    
3  2  -121 554.861     257.698     0.927329    
3  2  -120 419.124     161.948     0.957397    
3  2  -119 591.899     216.986     0.897377    
3  2  -118 962.871     104.376     0.978413    
3  2  -117 195.944     93.3344     0.806926    
3  2  -116 922.655     27.6443     0.968623    
3  2  -115 526.29      148.889     0.960552    
3  2  -114 21.8441     29.6479     0.260948    
3  2  -113 127.337     135.129     0.6182      
3  2  -112 532.893     45.484      0.971196    
3  2  -111 74.7135     197.877     0.511252    
3  2  -110 293.011     292.236     0.95753     
3  2  -109 404.833     332.358     0.859747    
3  2  -108 359.667     54.2684     0.663365    
3  2  -107 812.03      278.072     0.986279    
3  2  -106 599.559     136.82      0.961714    
3  2  -105 550.206     38.3696     0.962262    
3  2  -104 73.1219     287.58      0.202407    
3  2  -103 682.142     74.235      0.976594    
3  2  -102 630.032     317.406     0.977155    
3  2  -101 205.089     192.746     0.49732     
3  2  -100 663.872     53.2425     0.982006    
3  2  -99  862.981     284.701     0.971887    
3  2  -98  983.565     332.887     0.980452    
3  2  -97  234.658     354.922     0.846637    
3  2  -96  632.006     91.8334     0.905848    
3  2  -95  697.076     127.146     0.975157    
3  2  -94  223.394     56.735      0.823501    
3  2  -93  16.3711     206.718     0.863364    
3  2  -92  165.22      60.8721     0.877405    
3  2  -91  1231.31     129         0.99182     
3  2  -90  81.3744     179.655     0.724285    
3  2  -89  1531.98     61.7001     0.989207    
3  2  -88  208.584     247.656     0.748409    
3  2  -87  593.883     122.502     0.938014    
3  2  -86  1433.93     189.617     0.988597    
3  2  -85  1750.92     50.7526     0.992908    
3  2  -84  31.4306     299.663     0.777057    
3  2  -83  808.455     356.845     0.964954    
3  2  -82  627.598     31.1517     0.970693    
3  2  -81  442.452     239.722     0.959397    
3  2  -80  467.129     137.333     0.964568    
3  2  -79  512.688     39.6179     0.943117    
3  2  -78  1012.18     18.7077     0.986194    
3  2  -77  885.209     263.05      0.973683    
3  2  -76  160.4       319.202     0.936959    
3  2  -75  39.4559     53.7068     0.789208    
3  2  -74  282.532     64.7995     0.923197    
3  2  -73  239.618     301.662     0.926664    
3  2  -72  2.79865     97.6457     0.21306     
3  2  -71  1329.53     206.83      0.989314    
3  2  -70  1328.8      49.9641     0.977222    
3  2  -69  685.217     297.346     0.932552    
3  2  -68  54.9702     84.7969     0.669977    
3  2  -67  687.256     43.2488     0.977446    
3  2  -66  481.293     85.1164     0.963547    
3  2  -65  1252.15     120.006     0.9899      
3  2  -64  163.734     216.698     0.233177    
3  2  -63  207.918     235.735     0.895368    
3  2  -62  197.178     335.062     0.796463    
3  2  -61  792.185     140.715     0.971049    
3  2  -60  615.058     175.21      0.918757    
3  2  -59  255.289     350.432     0.852258    
3  2  -58  1159.56     244.536     0.967169    
3  2  -57  519.084     154.571     0.962988    
3  2  -56  647.566     172.561     0.979005    
3  2  -55  60.6395     234.992     0.619387    
3  2  -54  443.553     95.3598     0.896045    
3  2  -53  413.115     83.6004     0.504475    
3  2  -52  30.9805     61.4581     0.153299    
3  2  -51  714.998     64.1221     0.98081     
3  2  -50  265.566     108.394     0.858502    
3  2  -49  23.3494     23.738      0.0748478   
3  2  -48  286.226     111.005     0.574017    
3  2  -47  313.773     88.2263     0.886129    
3  2  -46  664.755     328.352     0.973786    
3  2  -45  685.999     324.751     0.932631    
3  2  -44  305.973     285.748     0.718281    
3  2  -43  208.589     306.111     0.905019    
3  2  -42  2054.85     330.535     0.995089    
3  2  -41  662.844     357.63      0.976782    
3  2  -40  112.607     48.2646     0.927907    
3  2  -39  567.023     307.313     0.68307     
3  2  -38  290.079     289.507     0.936169    
3  2  -37  767.014     205.522     0.978092    
3  2  -36  773.68      256.036     0.985249    
3  2  -35  645.617     266.592     0.965958    
3  2  -34  756.213     135.469     0.920667    
3  2  -33  827.221     214.375     0.986281    
3  2  -32  1658.78     83.0727     0.991489    
3  2  -31  762.627     170.825     0.938053    
3  2  -30  622.054     2.74738     0.934267    
3  2  -29  441.695     213.053     0.841927    
3  2  -28  467.442     216.876     0.903409    
3  2  -27  1063.22     315.918     0.979805    
3  2  -26  1191.5      185.001     0.986965    
3  2  -25  21.9742     26.0959     0.778511    
3  2  -24  407.728     307.429     0.954985    
3  2  -23  1048.15     323.607     0.985915    
3  2  -22  1849.22     206.07      0.991747    
3  2  -21  2608.63     243.866     0.994397    
3  2  -20  1650.85     114.263     0.989653    
3  2  -19  1299.57     160.771     0.975982    
3  2  -18  2195.67     216.2       0.993925    
3  2  -17  1650.91     84.3007     0.980801    
3  2  -16  9.01188     144.702     0.10693     
3  2  -15  833.864     155.745     0.883683    
3  2  -14  2038.54     232.397     0.989387    
3  2  -13  568.533     76.8676     0.908947    
3  2  -12  2255.62     328.242     0.990399    
3  2  -11  473.736     162.314     0.711297    
3  2  -10  351.191     136.563     0.794713    
3  2  -9   275.792     86.7767     0.895733    
3  2  -8   1865.36     333.361     0.99078     
3  2  -7   2462.98     207.717     0.987477    
3  2  -6   354.912     170.892     0.655705    
3  2  -5   2506.16     294.358     0.988016    
3  2  -4   571.98      147.819     0.938825    
3  2  -3   1391.07     208.492     0.976662    
3  2  -2   36.8646     127.19      0.48639     
3  2  -1   1663.24     129.633     0.988064    
3  2  0    127.19      128.219     0.659274    
3  2  1    1798.18     242.795     0.98656     
3  2  2    12.1285     150.732     0.323927    
3  2  3    734.208     38.7407     0.862794    
3  2  4    2567.3      21.9168     0.991786    
3  2  5    2104.63     64.518      0.985556    
3  2  6    2457.85     116.159     0.993245    
3  2  7    314.589     231.507     0.440602    
3  2  8    1435.8      218.285     0.969594    
3  2  9    36.7059     83.4921     0.291428    
3  2  10   1529.06     306.133     0.988409    
3  2  11   64.853      214.726     0.353471    
3  2  12   482.831     116.447     0.851651    
3  2  13   340.319     231.332     0.67195     
3  2  14   1707.32     125.219     0.980338    
3  2  15   587.719     202.717     0.953016    
3  2  16   1008.04     225.992     0.974861    
3  2  17   1124.33     262.637     0.967158    
3  2  18   1092.47     124.623     0.95935     
3  2  19   1773.04     18.5496     0.98895     
3  2  20   72.9991     44.1329     0.643861    
3  2  21   378.046     277.329     0.825011    
3  2  22   1503.33     326.499     0.981126    
3  2  23   271.33      26.8694     0.513991    
3  2  24   220.954     80.9044     0.645443    
3  2  25   131.901     13.9427     0.351462    
3  2  26   1420        151.379     0.98646     
3  2  27   704.706     208.229     0.975093    
3  2  28   1017.98     91.3113     0.966884    
3  2  29   1768.09     134.9       0.991883    
3  2  30   1518.38     190.402     0.990306    
3  2  31   1154.28     37.309      0.973534    
3  2  32   588.269     84.7362     0.937592    
3  2  33   567.115     142.397     0.977255    
3  2  34   1329.85     178.108     0.990889    
3  2  35   375.126     290.689     0.862904    
3  2  36   144.108     81.2368     0.83904     
3  2  37   717.917     158.54      0.978628    
3  2  38   1288.11     37.6933     0.992289    
3  2  39   254.339     73.9379     0.955936    
3  2  40   34.7249     325.014     0.306461    
3  2  41   2.57303     17.2028     0.0345341   
3  2  42   329.808     172.796     0.916455    
3  2  43   1272.21     73.4002     0.970632    
3  2  44   14.2853     13.55       0.555294    
3  2  45   1542.26     196.658     0.992276    
3  2  46   106.458     26.938      0.685542    
3  2  47   1267.76     270.38      0.993135    
3  2  48   710.732     140.858     0.972168    
3  2  49   1192.4      359.363     0.984718    
3  2  50   605.188     224.444     0.915398    
3  2  51   521.859     280.061     0.97381     
3  2  52   116.23      174.271     0.285133    
3  2  53   190.931     164.122     0.813967    
3  2  54   1476.71     247.698     0.991358    
3  2  55   1025.4      123.272     0.985914    
3  2  56   71.8515     128.739     0.60601     
3  2  57   18.9529     16.7603     0.372279    
3  2  58   708.145     69.4035     0.924757    
3  2  59   63.0966     332.386     0.138423    
3  2  60   794.601     156.94      0.983554    
3  2  61   66.0323     9.86307     0.377399    
3  2  62   46.9947     54.0325     0.612944    
3  2  63   15.8786     179.259     0.733226    
3  2  64   156.478     202.607     0.934417    
3  2  65   209.34      283.485     0.901088    
3  2  66   474.866     304.275     0.978115    
3  2  67   298.785     63.963      0.772445    
3  2  68   956.861     31.7439     0.989503    
3  2  69   35.7758     27.2187     0.0938912   
3  2  70   911.122     161.927     0.962996    
3  2  71   551.822     0.685037    0.925696    
3  2  72   417.701     190.579     0.821752    
3  2  73   35.2479     169.652     0.0989002   
3  2  74   378.011     183.118     0.944335    
3  2  75   634.214     231.487     0.970918    
3  2  76   357.026     352.923     0.905609    
3  2  77   829.213     299.737     0.986168    
3  2  78   56.8155     244.161     0.554544    
3  2  79   548.597     343.85      0.948011    
3  2  80   359.633     243.709     0.942608    
3  2  81   249.484     111.727     0.94189     
3  2  82   76.6795     172.025     0.13844     
3  2  83   1009.67     12.0354     0.983258    
3  2  84   1597.71     75.4627     0.992663    
3  2  85   410.239     317.234     0.964719    
3  2  86   90.0075     113.153     0.202545    
3  2  87   2185.69     41.5904     0.993952    
3  2  88   39.1173     280.83      0.506548    
3  2  89   1043.45     139.439     0.983782    
3  2  90   135.163     263.442     0.526418    
3  2  91   298.335     237.943     0.766784    
3  2  92   965.254     74.6996     0.978147    
3  2  93   1347.38     302.852     0.990197    
3  2  94   290.035     288.133     0.791542    
3  2  95   92.0865     133.778     0.21472     
3  2  96   433.702     276.608     0.976635    
3  2  97   949.808     330.429     0.989009    
3  2  98   1464.53     46.5354     0.990473    
3  2  99   436.702     236.463     0.934887    
3  2  100  303.878     234.035     0.936283    
3  2  101  1098.76     150.28      0.990282    
3  2  102  125.428     204.459     0.276468    
3  2  103  590.715     60.7782     0.909231    
3  2  104  1041.23     143.198     0.986923    
3  2  105  626.295     181.527     0.932441    
3  2  106  110.45      142.796     0.594373    
3  2  107  653.254     80.3576     0.981155    
3  2  108  277.067     179.161     0.919284    
3  2  109  217.81      27.0141     0.922227    
3  2  110  60.1329     8.50196     0.609276    
3  2  111  396.736     45.8037     0.889946    
3  2  112  540.303     136.543     0.963775    
3  2  113  371.899     64.5916     0.912923    
3  2  114  170.717     263.483     0.952314    
3  2  115  38.526      33.0478     0.209003    
3  2  116  3.94864     130.808     0.518431    
3  2  117  99.004      235.486     0.808189    
3  2  118  747.111     280.571     0.967786    
3  2  119  206.086     115.025     0.830325    
3  2  120  844.232     15.3228     0.975428    
3  2  121  41.0888     196.644     0.344843    
3  2  122  481.856     112.867     0.961642    
3  2  123  139.096     196.5       0.805356    
3  2  124  15.7482     136.433     0.20306     
3  2  125  26.9687     90.7049     0.320925    
3  2  126  50.2042     313.106     0.368389    
3  2  127  75.5039     354.738     0.2882      
3  2  128  361.007     32.8004     0.971556    
3  2  129  299.141     246.753     0.945824    
3  2  130  55.9327     96.2495     0.604888    
3  2  131  336.349     118.761     0.932938    
3  2  132  290.814     211.765     0.958679    
3  2  133  648.841     289.686     0.984821    
3  2  134  478.34      306.829     0.978406    
3  2  135  419.725     19.9749     0.971333    
3  2  136  34.3041     60.1571     0.492318    
3  2  137  120.59      282.55      0.302609    
3  2  138  173.414     137.443     0.856802    
3  2  139  567.377     356.634     0.97913     
3  2  140  521.753     64.3729     0.94918     
3  2  141  457.816     283.53      0.943056    
3  2  142  38.0667     202.34      0.324023    
3  2  143  37.6191     64.4215     0.667596    
3  2  144  203.865     59.7514     0.914588    
3  2  145  29.8843     354.513     0.6223      
3  2  146  348.762     11.275      0.93839     
3  2  147  74.4137     172.777     0.709858    
3  2  148  8.68041     193.781     0.0823053   
3  2  149  67.5666     101.281     0.631873    
3  2  150  496.172     168.458     0.982255    
3  2  151  105.515     326.876     0.751133    
3  2  152  269.313     296.213     0.935113    
3  2  153  268.158     129.764     0.893647    
3  2  154  262.619     135.563     0.916157    
3  2  155  173.401     220.306     0.829468    
3  2  156  181.347     102.617     0.905982    
3  2  157  202.451     130.004     0.887368    
3  2  158  15.3186     194.768     0.467938    
3  2  159  135.949     273.554     0.901536    
3  2  160  326.462     109.511     0.966404    
3  2  161  226.15      2.52535     0.924164    
3  2  162  20.2631     63.1865     0.345138    
3  2  163  61.6096     310.236     0.814506    
3  2  164  14.9679     203.217     0.21533     
3  2  165  270.63      354.276     0.957006    
3  2  166  21.8618     162.186     0.389012    
3  2  167  116.384     296.976     0.90088     
3  2  168  8.43282     323.325     0.153755    
3  2  169  20.2407     212.962     0.533666    
3  2  170  120.438     281.868     0.866016    
3  2  171  149.878     137.615     0.689408    
3  2  172  63.65       127.098     0.718326    
3  2  173  5.7644      81.4902     0.264634    
3  2  174  38.4865     238.603     0.451723    
3  2  175  98.5394     102.132     0.845538    
3  3  0    1307.41     83.2233     0.975096    
3  3  1    1429.8      54.3629     0.989087    
3  3  2    867.608     233.377     0.936749    
3  3  3    1284.86     300.533     0.989288    
3  3  4    565.419     70.1621     0.865407    
3  3  5    1681.71     270.08      0.991032    
3  3  6    667.432     72.3625     0.945087    
3  3  7    33.2189     155.041     0.265094    
3  3  8    1133.95     109.102     0.989046    
3  3  9    1663.17     33.4181     0.986764    
3  3  10   2034.28     346.699     0.993287    
3  3  11   1176.16     330.141     0.982019    
3  3  12   809.618     213.018     0.956735    
3  3  13   686.339     329.001     0.952949    
3  3  14   458.093     62.9496     0.935306    
3  3  15   349.043     119.118     0.937951    
3  3  16   147.532     126.181     0.252369    
3  3  17   1146.94     192.148     0.96929     
3  3  18   1595.7      32.7709     0.982294    
3  3  19   1765.79     130.569     0.981719    
3  3  20   1361.48     162.593     0.988586    
3  3  21   815.134     128.682     0.982905    
3  3  22   113.659     275.598     0.914239    
3  3  23   992.035     93.7762     0.981905    
3  3  24   122.341     252.337     0.14087     
3  3  25   107.317     22.6624     0.909175    
3  3  26   427.084     73.6904     0.96668     
3  3  27   114.726     187.982     0.811287    
3  3  28   415.066     328.363     0.950689    
3  3  29   455.253     5.69001     0.905081    
3  3  30   229.608     43.6995     0.727174    
3  3  31   1038.23     277.019     0.979477    
3  3  32   934.625     227.934     0.989223    
3  3  33   594.972     242.562     0.971984    
3  3  34   536.784     256.768     0.979892    
3  3  35   975.834     209.545     0.972784    
3  3  36   642.115     350.611     0.982846    
3  3  37   625.654     55.0381     0.964713    
3  3  38   553.078     341.197     0.971533    
3  3  39   936.903     135.633     0.990876    
3  3  40   1511.09     337.636     0.989984    
3  3  41   126.123     55.8077     0.42353     
3  3  42   146.992     258.994     0.776025    
3  3  43   421.511     8.93529     0.817734    
3  3  44   1135.61     308.235     0.978865    
3  3  45   552.01      226.418     0.952853    
3  3  46   46.0251     214.35      0.78571     
3  3  47   391.165     203.719     0.879786    
3  3  48   165.732     346.056     0.349702    
3  3  49   548.154     239.022     0.907876    
3  3  50   440.799     301.888     0.920925    
3  3  51   365.56      133.499     0.911447    
3  3  52   727.608     189.066     0.945615    
3  3  53   282.482     156.386     0.858626    
3  3  54   43.72       315.126     0.917111    
3  3  55   466.582     201.018     0.930039    
3  3  56   464.73      221.634     0.951676    
3  3  57   1103.93     67.5171     0.969703    
3  3  58   441.614     314.443     0.885819    
3  3  59   81.2025     173.318     0.880771    
3  3  60   964.733     100.18      0.984693    
3  3  61   163.036     201.032     0.807029    
3  3  62   212.331     242.958     0.931535    
3  3  63   604.728     234.505     0.924197    
3  3  64   695.726     25.0252     0.981221    
3  3  65   558.809     303.336     0.938679    
3  3  66   523.146     34.0492     0.963619    
3  3  67   738.19      310.409     0.981467    
3  3  68   977.688     126.292     0.974364    
3  3  69   1458.55     339.602     0.992001    
3  3  70   389.394     190.614     0.961385    
3  3  71   442.684     253.363     0.873467    
3  3  72   493.921     172.737     0.950888    
3  3  73   525.54      130.303     0.955747    
3  3  74   1079.28     339.743     0.985403    
3  3  75   1124.88     359.494     0.964434    
3  3  76   1089.15     166.005     0.98478     
3  3  77   869.326     48.2574     0.977105    
3  3  78   97.6339     187.942     0.859202    
3  3  79   427.689     237.612     0.945282    
3  3  80   241.459     244.487     0.867851    
3  3  81   1567.02     196.447     0.992538    
3  3  82   480.182     266.958     0.938009    
3  3  83   1158.06     197.807     0.981422    
3  3  84   1029.01     255.611     0.988557    
3  3  85   261.831     344.967     0.801122    
3  3  86   823.405     0.514402    0.972534    
3  3  87   33.1104     125.948     0.0639778   
3  3  88   129.965     139.56      0.911228    
3  3  89   1297.59     314.366     0.988093    
3  3  90   1049.26     87.4187     0.981823    
3  3  91   478.566     285.601     0.942001    
3  3  92   54.5443     20.9212     0.19707     
3  3  93   1321.8      171.156     0.97651     
3  3  94   200.223     269.681     0.6355      
3  3  95   626.753     136.267     0.966899    
3  3  96   977.19      121.729     0.989431    
3  3  97   811.955     313.88      0.973812    
3  3  98   489.538     93.9866     0.949014    
3  3  99   765.026     0.174505    0.97478     
3  3  100  120.647     112.624     0.813559    
3  3  101  551.659     293.59      0.964937    
3  3  102  662.163     204.771     0.910139    
3  3  103  489.355     62.2538     0.903232    
3  3  104  623.244     75.6693     0.969614    
3  3  105  757.899     192.7       0.979055    
3  3  106  511.201     177.134     0.950833    
3  3  107  568.279     83.0428     0.927961    
3  3  108  897.373     133.912     0.986015    
3  3  109  246.198     64.675      0.420894    
3  3  110  48.6182     9.01079     0.505204    
3  3  111  651.012     299.794     0.955805    
3  3  112  486.758     350.53      0.965946    
3  3  113  166.086     247.977     0.924801    
3  3  114  19.8484     229.747     0.796345    
3  3  115  227.36      333.025     0.813387    
3  3  116  214.18      160.575     0.672719    
3  3  117  139.536     92.1029     0.693149    
3  3  118  1149.3      13.8412     0.983077    
3  3  119  188.849     320.122     0.680329    
3  3  120  6.0304      117.35      0.143415    
3  3  121  51.8759     270.722     0.252948    
3  3  122  32.6366     307.748     0.444741    
3  3  123  348.78      2.72232     0.933029    
3  3  124  249.414     205.829     0.869902    
3  3  125  615.731     178.64      0.963062    
3  3  126  420.441     120.528     0.958806    
3  3  127  691.02      2.15232     0.967987    
3  3  128  712.435     109.966     0.984361    
3  3  129  1.86936     313.805     0.917551    
3  3  130  149.081     178.284     0.888254    
3  3  131  403.776     345.154     0.914809    
3  3  132  55.9471     51.9986     0.834046    
3  3  133  509.18      121.879     0.974551    
3  3  134  385.691     54.292      0.953224    
3  3  135  203.874     162.134     0.914208    
3  3  136  654.582     34.6537     0.971396    
3  3  137  614.034     84.661      0.967015    
3  3  138  442.114     48.6007     0.969104    
3  3  139  297.51      262.381     0.946751    
3  3  140  127.27      202.838     0.841833    
3  3  141  47.1351     212.606     0.640035    
3  3  142  113.691     234.25      0.761415    
3  3  143  333.911     262.832     0.960438    
3  3  144  403.913     350.644     0.958259    
3  3  145  38.11       96.999      0.520545    
3  3  146  0.862449    274.594     0.0410198   
3  3  147  159.66      231.23      0.860306    
3  3  148  105.294     9.98664     0.743226    
3  3  149  139.363     247.663     0.857475    
3  3  150  31.6347     47.878      0.623516    
3  3  151  316.893     23.7361     0.944595    
3  3  152  239.394     189.795     0.915858    
3  3  153  549.22      336.476     0.972592    
3  3  154  8.15529     118.176     0.091322    
3  3  155  159.098     172.549     0.773087    
3  3  156  119.918     37.4697     0.876007    
3  3  157  420.585     298.318     0.966066    
3  3  158  10.3674     287.985     0.216268    
3  3  159  94.779      134.625     0.754566    
3  3  160  200.588     286.97      0.917488    
3  3  161  133.267     245.257     0.79779     
3  3  162  10.7528     326.159     0.563964    
3  3  163  42.3708     349.757     0.288986    
3  3  164  8.56209     52.7615     0.195242    
3  3  165  38.4006     230.37      0.769424    
3  3  166  66.5329     93.0628     0.892073    
3  3  167  61.6821     89.9281     0.87601     
3  3  168  56.5052     115.627     0.486096    
3  3  169  45.6117     66.1389     0.558567    
3  3  170  2.33011     207.698     0.37922     
3  3  171  13.5692     315.429     0.530101    
3  3  172  255.076     320.201     0.899417    
3  3  173  13.3725     300.99      0.194125    
4  -0 -175 0.866673    120         0.0102963   
4  -0 -174 116.407     180         0.833509    
4  -0 -173 279.432     60          0.999962    
4  -0 -172 69.0206     300         0.709259    
4  -0 -171 266.216     4.7604e-06  0.880974    
4  -0 -170 1.78641     59.9999     0.13413     
4  -0 -169 22.3488     300         0.308646    
4  -0 -168 298.414     180         1           
4  -0 -167 63.0114     240         0.690765    
4  -0 -166 271.089     300         0.963099    
4  -0 -165 365.952     180         0.99999     
4  -0 -164 73.7221     60          0.500841    
4  -0 -163 0.170372    300         0.0691608   
4  -0 -162 29.9982     180         0.1597      
4  -0 -161 534.339     240         1           
4  -0 -160 42.236      120         0.415106    
4  -0 -159 435.918     180         1           
4  -0 -158 2.62111     240         0.124388    
4  -0 -157 210.527     120         0.878441    
4  -0 -156 39.4165     180         0.522838    
4  -0 -155 17.441      60          0.52242     
4  -0 -154 33.6704     120         0.364412    
4  -0 -153 180.078     180         0.981647    
4  -0 -152 227.635     60          0.999187    
4  -0 -151 6.3654      120         0.055755    
4  -0 -150 12.7028     180         0.541729    
4  -0 -149 19.3112     60          0.767781    
4  -0 -148 16.1626     120         0.144368    
4  -0 -147 389.212     360         0.999642    
4  -0 -146 220.447     240         0.999894    
4  -0 -145 10.3327     120         0.0990372   
4  -0 -144 17.0199     180         0.198058    
4  -0 -143 166.135     60          0.81164     
4  -0 -142 ?           ?           ?           
4  -0 -141 ?           ?           ?           
4  -0 -140 20.2843     240         0.220473    
4  -0 -139 376.554     120         0.999994    
4  -0 -138 74.2999     180         0.697124    
4  -0 -137 92.0045     60          0.822666    
4  -0 -136 70.4922     300         0.819855    
4  -0 -135 427.769     180         0.997488    
4  -0 -134 181.297     240         0.958722    
4  -0 -133 21.3843     300         0.152496    
4  -0 -132 181.934     180         0.880759    
4  -0 -131 162.801     60          0.538007    
4  -0 -130 577.69      300         0.999984    
4  -0 -129 656.44      1.89911e-06 0.999938    
4  -0 -128 666.184     60          0.999998    
4  -0 -127 121.389     120         0.692216    
4  -0 -126 1022.48     180         1           
4  -0 -125 32.3547     59.9999     0.0500853   
4  -0 -124 1009.48     300         1           
4  -0 -123 451.209     360         0.999691    
4  -0 -122 403.951     240         0.990363    
4  -0 -121 12.4492     120         0.0846431   
4  -0 -120 953.62      180         1           
4  -0 -119 380.701     240         0.999867    
4  -0 -118 695.644     120         0.999928    
4  -0 -117 816.608     180         1           
4  -0 -116 543.4       60          0.999808    
4  -0 -115 710.33      120         0.998787    
4  -0 -114 856.335     -0          1           
4  -0 -113 12.482      240         0.010304    
4  -0 -112 6.01525     300         0.306504    
4  -0 -111 423.777     180         0.999946    
4  -0 -110 5.69281     240         0.999818    
4  -0 -109 1.03041     300         0.0161472   
4  -0 -108 77.6846     180         0.177098    
4  -0 -107 1147.97     240         1           
4  -0 -106 220.854     120         0.627024    
4  -0 -105 349.398     1.82426e-06 0.953641    
4  -0 -104 249.192     60          0.999979    
4  -0 -103 1313.23     120         1           
4  -0 -102 21.4251     2.12419e-05 0.295486    
4  -0 -101 111.162     240         0.174287    
4  -0 -100 2.56478     300         0.791179    
4  -0 -99  188.853     1.57441e-05 0.56249     
4  -0 -98  1300.12     240         1           
4  -0 -97  104.481     300         0.999967    
4  -0 -96  255.729     180         0.971126    
4  -0 -95  1065.8      60          1           
4  -0 -94  119.712     300         0.558885    
4  -0 -93  547.74      180         1           
4  -0 -92  68.2715     240         0.0694263   
4  -0 -91  29.4432     300         0.937353    
4  -0 -90  626         360         1           
4  -0 -89  1185.73     240         1           
4  -0 -88  1.12851     300         0.241197    
4  -0 -87  4.03173     0.000154194 0.0784642   
4  -0 -86  135.797     60          0.320553    
4  -0 -85  30.3168     300         0.553508    
4  -0 -84  231.045     360         0.999803    
4  -0 -83  644.264     240         0.999995    
4  -0 -82  111.9       120         0.0953765   
4  -0 -81  268.191     180         1           
4  -0 -80  191.265     240         0.855749    
4  -0 -79  1066.59     120         0.999984    
4  -0 -78  1684.96     180         1           
4  -0 -77  809.467     240         1           
4  -0 -76  466.965     120         1           
4  -0 -75  330.879     180         1           
4  -0 -74  364.067     240         0.652175    
4  -0 -73  1355.57     120         1           
4  -0 -72  100.726     360         1           
4  -0 -71  612.062     240         1           
4  -0 -70  837.652     300         0.99683     
4  -0 -69  1187.39     360         0.999999    
4  -0 -68  1280.76     240         1           
4  -0 -67  500.761     120         1           
4  -0 -66  954.83      360         1           
4  -0 -65  570.586     60          0.994003    
4  -0 -64  264.528     300         0.306195    
4  -0 -63  78.3104     180         0.23793     
4  -0 -62  4.76438     240         0.318357    
4  -0 -61  979.06      300         0.99999     
4  -0 -60  39.771      360         0.0454778   
4  -0 -59  558.172     240         0.805328    
4  -0 -58  45.1623     300         0.0773317   
4  -0 -57  661.188     360         0.999984    
4  -0 -56  1096.85     240         1           
4  -0 -55  12.8403     300         0.0722277   
4  -0 -54  1077.06     180         1           
4  -0 -53  58.7724     240         0.0912734   
4  -0 -52  3.94967     120.001     0.0139455   
4  -0 -51  681.381     1.11267e-05 0.700557    
4  -0 -50  467.982     60          0.999887    
4  -0 -49  57.2121     120         0.964018    
4  -0 -48  46.0042     180         0.855644    
4  -0 -47  1043.55     60          1           
4  -0 -46  1800.71     120         1           
4  -0 -45  463.493     360         0.999996    
4  -0 -44  1633.45     60          1           
4  -0 -43  710.731     300         0.999999    
4  -0 -42  1169.23     180         1           
4  -0 -41  312.469     240         0.996609    
4  -0 -40  0.877646    120.002     0.0163697   
4  -0 -39  388.818     180         0.999884    
4  -0 -38  217.795     240         0.658559    
4  -0 -37  880.542     300         0.999993    
4  -0 -36  1469.88     180         1           
4  -0 -35  628.642     240         1           
4  -0 -34  480.357     120         0.992978    
4  -0 -33  567.593     6.72863e-06 1           
4  -0 -32  1925.18     60          1           
4  -0 -31  1318.07     300         1           
4  -0 -30  2206.77     4.15744e-06 1           
4  -0 -29  1749.02     60          1           
4  -0 -28  209.697     300         0.851929    
4  -0 -27  781.188     360         0.996172    
4  -0 -26  940.933     240         1           
4  -0 -25  890.439     120         0.99972     
4  -0 -24  1456.46     180         1           
4  -0 -23  1739.65     60          1           
4  -0 -22  770.648     300         0.985113    
4  -0 -21  1621.46     180         1           
4  -0 -20  2379.9      240         1           
4  -0 -19  1139.77     120         1           
4  -0 -18  1341.59     360         1           
4  -0 -17  2111.14     60          1           
4  -0 -16  499.226     300         0.951132    
4  -0 -15  873.825     3.38821e-06 1           
4  -0 -14  1926.01     60          1           
4  -0 -13  1684.88     120         0.999997    
4  -0 -12  790.889     180         0.999978    
4  -0 -11  188.807     240         0.798725    
4  -0 -10  1610.18     120         1           
4  -0 -9   242.525     8.53383e-05 0.370445    
4  -0 -8   1177.18     240         1           
4  -0 -7   995.313     300         0.999981    
4  -0 -6   1605.2      180         1           
4  -0 -5   40.9729     60          0.0846936   
4  -0 -4   726.225     120         0.999942    
4  -0 -3   394.611     360         0.242286    
4  -0 -2   442.391     60          1           
4  -0 -1   1216.49     300         0.999999    
4  0  0    40.0641     360         0.219877    
4  0  1    1328.49     60          1           
4  0  2    1594.97     300         1           
4  0  3    5.16444     180         0.0426628   
4  0  4    3857.8      60          1           
4  0  5    1846.38     300         0.999998    
4  0  6    1615.72     180         1           
4  0  7    18.2763     240         0.541849    
4  0  8    1581.01     300         0.999487    
4  0  9    7.48382     0.000131114 0.127433    
4  0  10   2098.23     60          1           
4  0  11   919.78      120         0.998538    
4  0  12   663.783     180         0.991077    
4  0  13   26.6777     60          0.482881    
4  0  14   1614.71     300         0.999997    
4  0  15   1918.36     180         1           
4  0  16   1290.89     60          1           
4  0  17   1922.26     300         1           
4  0  18   491.907     360         0.961396    
4  0  19   901.048     60          1           
4  0  20   15.4229     120         0.208918    
4  0  21   670.729     180         0.994031    
4  0  22   957.194     240         0.88553     
4  0  23   2600.06     300         1           
4  0  24   561.915     360         0.794018    
4  0  25   1354.4      60          0.994177    
4  0  26   108.649     300         0.186143    
4  0  27   1278.68     360         1           
4  0  28   2593.26     60          1           
4  0  29   910.226     300         0.999795    
4  0  30   436.267     180         0.98457     
4  0  31   1756.75     240         1           
4  0  32   1041.51     120         1           
4  0  33   398.125     360         0.784189    
4  0  34   737.052     240         1           
4  0  35   89.8104     120         0.783967    
4  0  36   35.2202     180         0.0692667   
4  0  37   788.201     60          1           
4  0  38   2003.99     120         1           
4  0  39   41.8849     180         0.999984    
4  0  40   1492.38     60          1           
4  0  41   738.174     300         1           
4  0  42   253.527     2.87864e-06 0.969127    
4  0  43   1419.67     60          1           
4  0  44   1120.97     120         1           
4  0  45   992.714     180         1           
4  0  46   1017.74     240         0.99592     
4  0  47   1384.85     300         1           
4  0  48   1374.06     360         1           
4  0  49   794.044     60          0.999999    
4  0  50   121.734     300         0.287775    
4  0  51   713.981     360         0.999998    
4  0  52   1157.03     60          1           
4  0  53   152.833     300         0.930809    
4  0  54   311.716     180         0.798533    
4  0  55   473.521     240         0.99997     
4  0  56   242.354     120         0.999895    
4  0  57   163.044     180         0.995982    
4  0  58   1533.02     60          1           
4  0  59   356.578     120         0.966258    
4  0  60   4.65205     180         0.0247781   
4  0  61   84.6415     59.9999     0.1513      
4  0  62   827.006     120         1           
4  0  63   781.045     180         0.999996    
4  0  64   429.444     240         0.987908    
4  0  65   248.251     120         0.711572    
4  0  66   1516.94     360         1           
4  0  67   259.669     240         0.606732    
4  0  68   686.007     120         0.999668    
4  0  69   2.57302     180.001     0.013102    
4  0  70   1287.08     240         1           
4  0  71   662.186     300         1           
4  0  72   121.556     180         0.200013    
4  0  73   75.2779     60          0.0643281   
4  0  74   21.3654     300         0.104672    
4  0  75   519.784     180         0.700572    
4  0  76   109.264     60          0.199791    
4  0  77   176.049     120         0.43788     
4  0  78   133.553     180         0.362365    
4  0  79   108.441     60          0.182576    
4  0  80   794.068     120         1           
4  0  81   574.607     360         1           
4  0  82   764.975     240         0.99996     
4  0  83   471.082     300         0.97718     
4  0  84   1637.25     1.72457e-07 1           
4  0  85   1889.25     60          1           
4  0  86   1216.76     300         1           
4  0  87   1850.25     180         1           
4  0  88   247.784     60.0001     0.642654    
4  0  89   818.771     120         0.999968    
4  0  90   425.487     360         0.998141    
4  0  91   812.956     60          0.995991    
4  0  92   1117.18     120         1           
4  0  93   1580.67     180         1           
4  0  94   107.518     59.9999     0.122583    
4  0  95   929.19      120         1           
4  0  96   952.523     360         1           
4  0  97   261.139     240         0.998491    
4  0  98   23.7383     120         0.833731    
4  0  99   17.8452     360         0.889794    
4  0  100  193.404     240         0.155701    
4  0  101  48.8387     300         0.919094    
4  0  102  1349.44     180         1           
4  0  103  1097.66     60          1           
4  0  104  347.528     300         0.967202    
4  0  105  588.173     360         0.981985    
4  0  106  267.884     240         0.279646    
4  0  107  827.467     120         1           
4  0  108  395.942     180         0.740516    
4  0  109  1566.74     60          1           
4  0  110  153.434     120         0.399653    
4  0  111  47.8456     180         0.0664938   
4  0  112  431.037     60          0.999929    
4  0  113  863.196     120         1           
4  0  114  30.3631     180         0.220442    
4  0  115  225.772     60          0.94417     
4  0  116  1031.34     120         1           
4  0  117  161.306     360         0.335139    
4  0  118  1126.17     240         1           
4  0  119  430.708     300         0.999952    
4  0  120  725.179     9.54823e-08 1           
4  0  121  16.369      240         0.0240447   
4  0  122  108.118     300         0.810098    
4  0  123  436.072     1.67964e-06 0.998657    
4  0  124  801.751     240         0.998552    
4  0  125  54.9105     300         0.0935126   
4  0  126  117.22      180         0.352713    
4  0  127  25.7975     240         0.0441205   
4  0  128  1204.6      120         1           
4  0  129  ?           ?           ?           
4  0  130  220.822     60          0.998397    
4  0  131  248.935     120         0.993639    
4  0  132  23.7402     180         0.070005    
4  0  133  641.342     240         1           
4  0  134  41.3838     300         0.194712    
4  0  135  114.11      180         0.257268    
4  0  136  548.737     60          1           
4  0  137  557.485     300         1           
4  0  138  39.0313     180         0.878617    
4  0  139  602.557     240         0.998656    
4  0  140  68.4913     300         0.542944    
4  0  141  275.442     360         0.977525    
4  0  142  0.812355    240         0.665804    
4  0  143  574.125     300         0.999983    
4  0  144  30.5355     180         0.154396    
4  0  145  63.5496     240         0.463877    
4  0  146  252.927     300         0.990071    
4  0  147  87.5551     180         0.708454    
4  0  148  306.127     60          0.958644    
4  0  149  63.2827     120         0.500349    
4  0  150  410.002     180         1           
4  0  151  265.718     240         0.99901     
4  0  152  32.0792     120         0.0964032   
4  0  153  1.15149     360         0.0159052   
4  0  154  20.1174     240         0.149002    
4  0  155  16.6117     300         0.21091     
4  0  156  156.833     180         0.90166     
4  0  157  236.539     60          0.995866    
4  0  158  563.311     120         1           
4  0  159  309.171     180         0.88341     
4  0  160  218.465     240         0.969071    
4  0  161  245.195     300         0.934691    
4  0  162  84.6581     360         0.777252    
4  0  163  18.712      240         0.400133    
4  0  164  71.9688     120         0.623289    
4  0  165  6.00918     7.48223e-06 0.0180594   
4  0  166  37.5309     60          0.364082    
4  0  167  291.897     120         0.991001    
4  0  168  0.157402    360         0.509561    
4  0  169  60.2484     60          0.409939    
4  0  170  54.3179     120         0.172722    
4  0  171  56.2551     180         0.631957    
4  0  172  296.485     60          1           
4  0  173  33.718      300         0.167748    
4  0  174  52.7688     180         0.475822    
4  0  175  22.0889     240         0.17138     
4  1  -174 194.245     316.882     0.902755    
4  1  -173 38.745      123.579     0.669486    
4  1  -172 140.71      272.916     0.888431    
4  1  -171 82.8541     207.537     0.733662    
4  1  -170 98.3762     359.559     0.911304    
4  1  -169 21.5271     207.18      0.293258    
4  1  -168 52.3755     239.472     0.658511    
4  1  -167 41.6492     27.9126     0.782627    
4  1  -166 79.9645     39.7966     0.876759    
4  1  -165 321.664     341.934     0.962074    
4  1  -164 2.11394     347.329     0.197774    
4  1  -163 10.0759     327.157     0.231961    
4  1  -162 39.4805     33.1235     0.579802    
4  1  -161 13.8286     123.051     0.577559    
4  1  -160 338.757     5.28306     0.960722    
4  1  -159 283.589     328.861     0.932134    
4  1  -158 108.819     132.567     0.791102    
4  1  -157 2.88565     267.305     0.267867    
4  1  -156 194.675     38.6069     0.932982    
4  1  -155 418.224     353.057     0.973762    
4  1  -154 11.2809     15.9767     0.452328    
4  1  -153 468.841     294.59      0.969677    
4  1  -152 509.705     250.159     0.964203    
4  1  -151 85.859      157.299     0.308503    
4  1  -150 171.962     168.754     0.941963    
4  1  -149 21.3242     278.991     0.284946    
4  1  -148 62.1437     294.02      0.631233    
4  1  -147 285.297     95.7507     0.943904    
4  1  -146 8.25037     88.2603     0.413676    
4  1  -145 179.744     196.875     0.833632    
4  1  -144 61.0241     156.484     0.874522    
4  1  -143 153.638     321.671     0.884347    
4  1  -142 423.998     255.469     0.920809    
4  1  -141 83.2592     251.158     0.379765    
4  1  -140 202.47      336.005     0.925004    
4  1  -139 553.233     326.036     0.974126    
4  1  -138 315.435     338.863     0.912808    
4  1  -137 290.715     193.488     0.712309    
4  1  -136 51.7012     253.879     0.237295    
4  1  -135 532.76      330.548     0.960074    
4  1  -134 535.162     154.447     0.977542    
4  1  -133 609.239     290.69      0.962961    
4  1  -132 102.703     204.821     0.374176    
4  1  -131 1.45859     134.324     0.0903618   
4  1  -130 383.186     145.021     0.940675    
4  1  -129 788.158     321.731     0.985818    
4  1  -128 329.486     270.261     0.952604    
4  1  -127 82.9529     129.026     0.643523    
4  1  -126 337.335     45.8928     0.939618    
4  1  -125 29.6156     167.154     0.143143    
4  1  -124 61.7322     170.008     0.260416    
4  1  -123 55.7043     119.936     0.643556    
4  1  -122 339.454     54.1899     0.924833    
4  1  -121 268.033     107.908     0.628005    
4  1  -120 440.069     346.769     0.870764    
4  1  -119 425.674     66.9575     0.945891    
4  1  -118 607.211     299.298     0.966107    
4  1  -117 697.83      39.3791     0.961738    
4  1  -116 905.08      36.1964     0.974697    
4  1  -115 268.461     336.27      0.924951    
4  1  -114 519.588     306.839     0.972621    
4  1  -113 117.272     288.358     0.489395    
4  1  -112 767.763     253.766     0.959145    
4  1  -111 32.6509     332.072     0.447328    
4  1  -110 274.182     347.247     0.875908    
4  1  -109 164.401     115.816     0.390097    
4  1  -108 65.97       119.872     0.606034    
4  1  -107 825.019     81.4363     0.976659    
4  1  -106 236.629     119.209     0.862741    
4  1  -105 316.476     261.582     0.879797    
4  1  -104 1322.87     308.197     0.982563    
4  1  -103 152.6       103.701     0.706155    
4  1  -102 726.122     42.0401     0.916995    
4  1  -101 646.37      197.399     0.968739    
4  1  -100 334.279     35.9657     0.93312     
4  1  -99  747.681     338.852     0.978045    
4  1  -98  1258.43     277.37      0.991381    
4  1  -97  1172.8      69.6242     0.993997    
4  1  -96  143.822     173.596     0.927325    
4  1  -95  1176.31     196.38      0.985736    
4  1  -94  304.502     74.8567     0.78467     
4  1  -93  1336.59     115.518     0.988066    
4  1  -92  570.716     72.0663     0.975504    
4  1  -91  539.786     256.453     0.908231    
4  1  -90  471.639     130.052     0.945041    
4  1  -89  898.948     301.227     0.977483    
4  1  -88  100.625     54.7459     0.603099    
4  1  -87  1198.12     240.473     0.987315    
4  1  -86  215.517     334.925     0.852215    
4  1  -85  204.764     133.841     0.47331     
4  1  -84  1151.4      142.602     0.990919    
4  1  -83  724.099     326.201     0.978772    
4  1  -82  897.096     259.207     0.983399    
4  1  -81  1255.72     48.6426     0.990593    
4  1  -80  45.3752     34.248      0.676195    
4  1  -79  58.7118     66.1382     0.171858    
4  1  -78  3.81383     163.674     0.677965    
4  1  -77  601.902     209.08      0.956955    
4  1  -76  902.382     24.7967     0.972932    
4  1  -75  638.515     22.6189     0.957661    
4  1  -74  517.877     302.278     0.976196    
4  1  -73  46.7236     122.476     0.850021    
4  1  -72  499.198     73.3372     0.94312     
4  1  -71  54.9852     1.17121     0.537212    
4  1  -70  188.236     79.4763     0.510631    
4  1  -69  162.763     149.719     0.802514    
4  1  -68  393.461     263.517     0.972052    
4  1  -67  793.859     38.7283     0.984182    
4  1  -66  151.74      142.017     0.833673    
4  1  -65  553.561     352.877     0.963678    
4  1  -64  69.9426     273.756     0.506233    
4  1  -63  610.797     290.337     0.957929    
4  1  -62  774.463     261.324     0.965746    
4  1  -61  155.217     222.248     0.89226     
4  1  -60  970.986     173.988     0.979056    
4  1  -59  113.954     152.676     0.812498    
4  1  -58  811.657     70.6233     0.935181    
4  1  -57  414.691     32.6532     0.765542    
4  1  -56  506.385     342.103     0.86377     
4  1  -55  815.305     3.54147     0.980104    
4  1  -54  537.368     322.039     0.964992    
4  1  -53  538.184     132.94      0.96492     
4  1  -52  951.724     76.8537     0.973225    
4  1  -51  119.217     218.183     0.784156    
4  1  -50  536.217     302.951     0.943746    
4  1  -49  1434.96     324.775     0.992465    
4  1  -48  240.152     294.649     0.93612     
4  1  -47  1023.7      223.788     0.984689    
4  1  -46  153.927     42.454      0.951212    
4  1  -45  647.099     173.862     0.978358    
4  1  -44  278.672     21.2888     0.890894    
4  1  -43  22.4602     237.936     0.662813    
4  1  -42  407.807     80.6991     0.95255     
4  1  -41  447.905     91.2086     0.958967    
4  1  -40  113.302     347.373     0.721325    
4  1  -39  21.0639     75.4087     0.334823    
4  1  -38  631.115     273.022     0.987351    
4  1  -37  17.1905     14.3063     0.634556    
4  1  -36  678.141     224.117     0.918701    
4  1  -35  31.3408     194.095     0.868713    
4  1  -34  841.841     141.027     0.9871      
4  1  -33  1404.3      300.09      0.991466    
4  1  -32  548.065     263.479     0.961776    
4  1  -31  220.835     315.852     0.703776    
4  1  -30  1192.34     170.926     0.990228    
4  1  -29  1569.99     325.707     0.989899    
4  1  -28  294.184     144.999     0.417359    
4  1  -27  877.605     65.3987     0.98624     
4  1  -26  1523.55     208.425     0.989103    
4  1  -25  14.3508     159.723     0.366192    
4  1  -24  461.563     342.127     0.926296    
4  1  -23  278.957     292.949     0.580734    
4  1  -22  1615.93     73.1053     0.987157    
4  1  -21  468.988     279.958     0.874078    
4  1  -20  44.006      255.425     0.317106    
4  1  -19  1761.43     321.33      0.991224    
4  1  -18  564.901     2.02606     0.84083     
4  1  -17  408.42      243.753     0.852129    
4  1  -16  1638.02     29.4642     0.982556    
4  1  -15  313.685     121.933     0.857082    
4  1  -14  1363.67     333.493     0.9789      
4  1  -13  314.749     306.228     0.865354    
4  1  -12  1440.21     118.137     0.952655    
4  1  -11  229.705     315.698     0.611413    
4  1  -10  1786.22     171.851     0.988534    
4  1  -9   327.49      215.713     0.72837     
4  1  -8   1245.56     87.9743     0.972975    
4  1  -7   1102.68     230.412     0.972555    
4  1  -6   2024.84     9.86773     0.990006    
4  1  -5   1852.35     164.727     0.98722     
4  1  -4   1075.86     298.138     0.95127     
4  1  -3   1977.61     48.4403     0.984953    
4  1  -2   980.621     96.529      0.926549    
4  1  -1   2317.41     34.2126     0.992209    
4  1  0    536.054     146.721     0.856092    
4  1  1    1756.91     302.678     0.979673    
4  1  2    952.842     325.731     0.937219    
4  1  3    840.655     83.7308     0.969817    
4  1  4    462.967     273.382     0.904011    
4  1  5    3414.68     170.298     0.995268    
4  1  6    843.041     156.083     0.950974    
4  1  7    2507.65     98.0374     0.990865    
4  1  8    824.98      117.503     0.970016    
4  1  9    21.6977     344.924     0.240774    
4  1  10   1891.12     178.386     0.987118    
4  1  11   48.9615     62.8415     0.120961    
4  1  12   2592.08     99.727      0.993333    
4  1  13   4.30498     298.902     0.0291119   
4  1  14   1357.09     31.625      0.980889    
4  1  15   1707.41     175.186     0.98635     
4  1  16   989.898     140.548     0.976492    
4  1  17   854.021     103.429     0.920188    
4  1  18   1729.06     54.3016     0.98982     
4  1  19   554.333     129.488     0.71989     
4  1  20   988.495     28.6414     0.962096    
4  1  21   1220.75     350.354     0.983694    
4  1  22   1703.68     121.236     0.990119    
4  1  23   1619.05     81.3605     0.988994    
4  1  24   1471.96     230.48      0.988423    
4  1  25   929.001     181.882     0.986379    
4  1  26   364.905     139.165     0.623029    
4  1  27   1458.92     78.0939     0.986375    
4  1  28   792.819     272.317     0.970811    
4  1  29   356.907     254.318     0.883956    
4  1  30   706.148     351.09      0.967682    
4  1  31   420.771     74.3209     0.933685    
4  1  32   1249.01     97.5521     0.988131    
4  1  33   605.126     87.6274     0.963335    
4  1  34   684.141     234.112     0.979257    
4  1  35   916.466     197.116     0.979983    
4  1  36   379.139     309.16      0.922299    
4  1  37   383.721     19.7764     0.964897    
4  1  38   460.536     46.9822     0.925697    
4  1  39   386.531     298.176     0.566388    
4  1  40   428.316     67.3417     0.943278    
4  1  41   1050.74     338.67      0.983797    
4  1  42   1696.43     102.211     0.991539    
4  1  43   640.709     88.6059     0.970386    
4  1  44   354.309     47.4867     0.696972    
4  1  45   113.019     126.93      0.913109    
4  1  46   431.645     135.448     0.962653    
4  1  47   142.965     233.641     0.442886    
4  1  48   161.821     86.9017     0.640813    
4  1  49   584.351     196.22      0.963546    
4  1  50   1030.76     9.31223     0.955033    
4  1  51   790.775     111.97      0.953698    
4  1  52   81.7377     177.544     0.190623    
4  1  53   503.578     276.458     0.929878    
4  1  54   570.229     42.5884     0.964197    
4  1  55   133.581     0.876674    0.353341    
4  1  56   901.6       158.685     0.976157    
4  1  57   913.879     297.268     0.975375    
4  1  58   1213.72     265.927     0.98098     
4  1  59   14.6582     142.986     0.442268    
4  1  60   83.6632     346.895     0.528591    
4  1  61   197.421     358.438     0.846685    
4  1  62   205.876     4.92098     0.826813    
4  1  63   750.418     77.042      0.963051    
4  1  64   12.9941     145.328     0.606657    
4  1  65   1405.95     355.427     0.990752    
4  1  66   221.228     119.721     0.901206    
4  1  67   13.4919     133.9       0.155319    
4  1  68   103.854     41.5397     0.70357     
4  1  69   764.713     194.529     0.977824    
4  1  70   1197.64     175.634     0.982734    
4  1  71   1107.69     196.024     0.981442    
4  1  72   10.7608     287.476     0.150865    
4  1  73   654.877     262.388     0.972275    
4  1  74   483.731     183.34      0.911238    
4  1  75   626.381     8.92253     0.957602    
4  1  76   354.791     134.124     0.826306    
4  1  77   378.823     11.9186     0.804472    
4  1  78   175.632     284.118     0.955903    
4  1  79   399.092     28.3029     0.951348    
4  1  80   743.237     12.7944     0.983201    
4  1  81   23.601      269.701     0.741012    
4  1  82   593.894     222.317     0.979688    
4  1  83   530.382     220.727     0.921116    
4  1  84   215.913     228.038     0.900321    
4  1  85   1448.82     193.988     0.987946    
4  1  86   778.657     144.547     0.983516    
4  1  87   1701.67     287.326     0.990547    
4  1  88   20.4476     27.866      0.714193    
4  1  89   291.961     97.6367     0.715306    
4  1  90   323.901     147.345     0.651902    
4  1  91   940.85      325.569     0.991104    
4  1  92   85.2233     149.411     0.368517    
4  1  93   1352.82     70.9912     0.975478    
4  1  94   476.507     93.1942     0.885265    
4  1  95   1157.94     8.24694     0.991606    
4  1  96   1129.88     120.534     0.985262    
4  1  97   471.798     115.545     0.870528    
4  1  98   128.465     280.527     0.735735    
4  1  99   380.379     201.013     0.895454    
4  1  100  729.628     187.507     0.989682    
4  1  101  445.639     192.478     0.910384    
4  1  102  739.183     106.185     0.984784    
4  1  103  81.0326     306.895     0.788095    
4  1  104  622.746     340.318     0.979966    
4  1  105  281.032     21.0585     0.759305    
4  1  106  791.385     263.548     0.974775    
4  1  107  811.064     298.329     0.967036    
4  1  108  647.055     313.506     0.948105    
4  1  109  274.305     11.7769     0.696607    
4  1  110  173.776     226.867     0.948467    
4  1  111  78.9464     187.797     0.763286    
4  1  112  1252.5      300.815     0.992539    
4  1  113  371.966     247.551     0.920913    
4  1  114  335.892     52.3714     0.947864    
4  1  115  23.2843     125.82      0.695496    
4  1  116  7.24096     84.3519     0.745475    
4  1  117  225.166     243.93      0.859155    
4  1  118  1284.51     60.7887     0.985854    
4  1  119  66.7582     97.2021     0.178912    
4  1  120  89.9179     126.923     0.287262    
4  1  121  538.799     101.697     0.852013    
4  1  122  735.452     303.857     0.940999    
4  1  123  11.5958     34.7288     0.228869    
4  1  124  835.669     51.6493     0.974196    
4  1  125  539.618     168.937     0.968328    
4  1  126  11.9564     26.6232     0.836027    
4  1  127  141.89      276.251     0.777411    
4  1  128  73.5839     244.595     0.37087     
4  1  129  463.874     164.269     0.943875    
4  1  130  865.273     164.799     0.989881    
4  1  131  230.993     340.242     0.927515    
4  1  132  350.321     76.4738     0.958752    
4  1  133  369.992     111.64      0.962785    
4  1  134  304.72      50.4709     0.956061    
4  1  135  677.505     8.74513     0.985446    
4  1  136  42.9762     29.1274     0.312999    
4  1  137  157.186     216.192     0.798154    
4  1  138  92.6563     260.023     0.946329    
4  1  139  323.18      53.4302     0.914615    
4  1  140  319.15      164.491     0.920751    
4  1  141  336.327     198.6       0.858123    
4  1  142  36.193      124.199     0.64528     
4  1  143  13.701      192.385     0.135473    
4  1  144  129.633     231.47      0.811254    
4  1  145  188.17      190.343     0.909425    
4  1  146  205.577     197.439     0.825738    
4  1  147  45.9393     187.049     0.547186    
4  1  148  266.547     249.752     0.929477    
4  1  149  435.881     35.5714     0.964977    
4  1  150  294.698     11.1936     0.965926    
4  1  151  166.82      10.1636     0.807963    
4  1  152  7.01143     302.143     0.0504595   
4  1  153  12.6532     189.154     0.26916     
4  1  154  13.3718     198.064     0.416941    
4  1  155  47.3621     244.131     0.297456    
4  1  156  60.9193     152.679     0.374977    
4  1  157  24.2937     102.223     0.0884249   
4  1  158  19.9469     289.817     0.477979    
4  1  159  13.0999     34.1762     0.135886    
4  1  160  68.6147     2.06579     0.65369     
4  1  161  35.005      115.287     0.571142    
4  1  162  29.7696     56.2401     0.290849    
4  1  163  1.98072     77.0282     0.593824    
4  1  164  0.78135     339.036     0.384225    
4  1  165  16.7204     259.76      0.353547    
4  1  166  125.464     330.496     0.788867    
4  1  167  89.6552     313.092     0.833916    
4  1  168  5.30718     66.3457     0.445092    
4  1  169  387.672     66.2059     0.979429    
4  1  170  177.181     150.543     0.944511    
4  1  171  26.9855     182.225     0.656669    
4  1  172  60.6968     287.025     0.779445    
4  1  173  53.4744     242.395     0.662444    
4  1  174  167.409     200.767     0.840101    
4  2  -173 11.8924     197.59      0.394167    
4  2  -172 146.426     50.9665     0.864032    
4  2  -171 38.7981     25.9184     0.671783    
4  2  -170 11.2647     189.567     0.415503    
4  2  -169 16.7034     277.034     0.162002    
4  2  -168 10.6557     35.0676     0.539252    
4  2  -167 18.805      83.1004     0.418053    
4  2  -166 65.4713     135.06      0.716327    
4  2  -165 134.874     67.0632     0.88057     
4  2  -164 95.5869     4.08737     0.766236    
4  2  -163 118.855     128.22      0.854794    
4  2  -162 19.6782     83.6755     0.43258     
4  2  -161 15.8635     312.655     0.234534    
4  2  -160 5.74354     323.102     0.0894091   
4  2  -159 4.41956     189.809     0.079344    
4  2  -158 1.73374     12.1543     0.37289     
4  2  -157 136.538     100.327     0.865413    
4  2  -156 200.678     152.345     0.903957    
4  2  -155 231.017     135.564     0.898733    
4  2  -154 6.77297     141.456     0.402778    
4  2  -153 44.0979     87.2764     0.587272    
4  2  -152 215.202     351.914     0.895865    
4  2  -151 196.303     176.515     0.909252    
4  2  -150 31.5962     172.642     0.301838    
4  2  -149 98.0202     164.858     0.570841    
4  2  -148 20.2036     183.452     0.650236    
4  2  -147 142.241     58.4422     0.813721    
4  2  -146 64.6229     333.7       0.821475    
4  2  -145 30.7087     219.883     0.583967    
4  2  -144 585.251     198.016     0.980252    
4  2  -143 259.26      89.8741     0.911501    
4  2  -142 32.3353     160.549     0.317483    
4  2  -141 23.9221     101.124     0.259018    
4  2  -140 283.128     100.233     0.922596    
4  2  -139 8.817       126.571     0.266901    
4  2  -138 61.6519     29.9362     0.701278    
4  2  -137 836.442     118         0.982843    
4  2  -136 294.925     186.389     0.923254    
4  2  -135 523.48      177.912     0.974643    
4  2  -134 735.209     53.6835     0.981512    
4  2  -133 286.009     93.2607     0.892342    
4  2  -132 21.5882     228.711     0.385427    
4  2  -131 308.96      7.86868     0.913284    
4  2  -130 771.257     301.836     0.982543    
4  2  -129 316.211     353.699     0.607164    
4  2  -128 738.766     202.866     0.988129    
4  2  -127 871.006     39.754      0.97165     
4  2  -126 124.721     134.846     0.431512    
4  2  -125 686.634     61.6146     0.978733    
4  2  -124 438.246     114.65      0.919222    
4  2  -123 197.119     96.1237     0.88281     
4  2  -122 141.742     107.782     0.708257    
4  2  -121 78.1745     138.132     0.678331    
4  2  -120 823.512     305.766     0.947483    
4  2  -119 53.7908     43.7443     0.570473    
4  2  -118 787.66      185.776     0.974592    
4  2  -117 26.5802     53.6614     0.0648584   
4  2  -116 522.317     238.429     0.925454    
4  2  -115 140.32      48.1657     0.213099    
4  2  -114 239.91      138.001     0.718864    
4  2  -113 103.801     44.1671     0.877028    
4  2  -112 209.268     93.3256     0.906138    
4  2  -111 172.548     267.193     0.81724     
4  2  -110 479.107     62.7019     0.967298    
4  2  -109 982.77      262.171     0.97617     
4  2  -108 914.521     307.718     0.976821    
4  2  -107 534.554     93.8364     0.942578    
4  2  -106 239.586     48.2083     0.841832    
4  2  -105 926.868     186.523     0.983921    
4  2  -104 263.664     74.0622     0.903364    
4  2  -103 1030.79     224.99      0.983597    
4  2  -102 767.466     173.513     0.970026    
4  2  -101 638.63      265.237     0.917585    
4  2  -100 86.9882     145.948     0.340415    
4  2  -99  990.597     232.131     0.983652    
4  2  -98  433.697     200.737     0.958227    
4  2  -97  807.209     142.003     0.982073    
4  2  -96  574.899     7.21765     0.975603    
4  2  -95  341.16      65.2538     0.873983    
4  2  -94  95.2753     100.941     0.862981    
4  2  -93  912.691     289.524     0.984444    
4  2  -92  152.861     156.221     0.409899    
4  2  -91  978.131     314.768     0.985326    
4  2  -90  844.088     241.298     0.965146    
4  2  -89  981.45      128.852     0.980482    
4  2  -88  23.9455     120.519     0.84714     
4  2  -87  478.569     200.487     0.944454    
4  2  -86  979.783     76.3597     0.973437    
4  2  -85  211.551     248.67      0.374594    
4  2  -84  571.797     350.184     0.970163    
4  2  -83  1241.67     124.075     0.984927    
4  2  -82  1.74733     231.418     0.203964    
4  2  -81  1604.37     304.483     0.992392    
4  2  -80  507.316     357.424     0.946251    
4  2  -79  157.623     284.905     0.694597    
4  2  -78  150.561     193.052     0.556549    
4  2  -77  828.063     119.263     0.974645    
4  2  -76  797.742     133.838     0.970961    
4  2  -75  433.983     317.434     0.918121    
4  2  -74  443.482     135.542     0.974873    
4  2  -73  140.899     106.398     0.731452    
4  2  -72  758.508     132.578     0.981344    
4  2  -71  748.267     43.6524     0.978796    
4  2  -70  948.417     260.37      0.980702    
4  2  -69  1455.31     237.078     0.990101    
4  2  -68  638.233     153.347     0.971998    
4  2  -67  483.466     88.673      0.959404    
4  2  -66  595.332     52.4017     0.915923    
4  2  -65  906.96      315.633     0.973792    
4  2  -64  479.194     312.419     0.961459    
4  2  -63  223.165     193.565     0.927391    
4  2  -62  268.684     284.17      0.94339     
4  2  -61  541.549     80.6299     0.880041    
4  2  -60  769.454     272.778     0.975167    
4  2  -59  457.022     351.72      0.908314    
4  2  -58  986.222     306.843     0.983691    
4  2  -57  953.597     233.662     0.978711    
4  2  -56  13.0161     145.963     0.850769    
4  2  -55  678.458     268.056     0.939638    
4  2  -54  524.622     299.278     0.917447    
4  2  -53  834.936     159.03      0.966765    
4  2  -52  266.934     250.494     0.564065    
4  2  -51  311.165     306.852     0.922542    
4  2  -50  491.872     276.3       0.899236    
4  2  -49  374.864     69.9316     0.957254    
4  2  -48  659.523     340.166     0.938015    
4  2  -47  373.584     303.268     0.936471    
4  2  -46  470.665     240.871     0.9472      
4  2  -45  41.0895     98.8356     0.93163     
4  2  -44  756.482     164.374     0.970862    
4  2  -43  351.038     204.806     0.83137     
4  2  -42  79.2144     92.9815     0.130737    
4  2  -41  387.735     252.662     0.942974    
4  2  -40  1292.4      122.518     0.987796    
4  2  -39  710.466     103.748     0.971461    
4  2  -38  209.979     348.17      0.910747    
4  2  -37  147.295     105.133     0.87826     
4  2  -36  1115.34     107.331     0.985047    
4  2  -35  1103.27     63.085      0.971131    
4  2  -34  195.667     95.7368     0.924188    
4  2  -33  305.359     202.756     0.94387     
4  2  -32  952.112     297.571     0.978795    
4  2  -31  565.661     39.0862     0.874993    
4  2  -30  251.085     358.497     0.647121    
4  2  -29  688.105     66.2306     0.974339    
4  2  -28  265.477     164.008     0.909805    
4  2  -27  242.335     145.716     0.730908    
4  2  -26  778.834     280.814     0.977346    
4  2  -25  600.555     15.9782     0.930163    
4  2  -24  230.864     349.602     0.866536    
4  2  -23  1275.47     212.71      0.992034    
4  2  -22  289.618     111.374     0.958919    
4  2  -21  395.236     16.3623     0.910067    
4  2  -20  1085.36     90.2287     0.983292    
4  2  -19  1863.43     169.884     0.990788    
4  2  -18  1291.62     35.4414     0.985924    
4  2  -17  1914.31     332.44      0.989429    
4  2  -16  979.258     133.508     0.941518    
4  2  -15  623.287     317.985     0.94293     
4  2  -14  299.673     6.13998     0.940127    
4  2  -13  1291.56     241.237     0.975089    
4  2  -12  613.823     71.079      0.936492    
4  2  -11  1251.09     44.9594     0.981666    
4  2  -10  2125.04     122.531     0.992361    
4  2  -9   1579.54     175.249     0.988437    
4  2  -8   1701.14     202.845     0.989899    
4  2  -7   361.091     119.952     0.861016    
4  2  -6   629.016     7.36891     0.881057    
4  2  -5   1158.22     334.986     0.987696    
4  2  -4   779.771     215.538     0.957697    
4  2  -3   660.39      81.4307     0.977116    
4  2  -2   1188.97     337.85      0.981082    
4  2  -1   1576.69     214.073     0.989379    
4  2  0    1082.48     276.623     0.985886    
4  2  1    922.23      64.3108     0.969209    
4  2  2    718.981     324.296     0.962042    
4  2  3    1010.59     344.703     0.984759    
4  2  4    789.733     268.302     0.934343    
4  2  5    1299.06     201.068     0.987925    
4  2  6    140.915     45.0885     0.780347    
4  2  7    532.83      0.00718168  0.894072    
4  2  8    924.668     319.937     0.979926    
4  2  9    1672.06     107.855     0.989785    
4  2  10   1678.59     261.324     0.98848     
4  2  11   1410.08     34.1264     0.983365    
4  2  12   864.824     269.099     0.978347    
4  2  13   649.855     195.238     0.840356    
4  2  14   145.768     211.932     0.903512    
4  2  15   1338.18     233.111     0.978154    
4  2  16   782.726     44.6475     0.956118    
4  2  17   1751.33     355.874     0.987459    
4  2  18   1094.82     243.689     0.983579    
4  2  19   915.848     255.414     0.972548    
4  2  20   1082.16     318.386     0.986506    
4  2  21   537.543     119.083     0.960877    
4  2  22   648.281     359.591     0.975595    
4  2  23   608.461     305.789     0.969139    
4  2  24   48.0732     83.2543     0.606435    
4  2  25   71.4454     53.1095     0.416212    
4  2  26   202.021     29.3495     0.445904    
4  2  27   441.625     245.767     0.937632    
4  2  28   937.391     205.622     0.9794      
4  2  29   495.957     254.502     0.933189    
4  2  30   114.677     212.662     0.681703    
4  2  31   1072.24     200.553     0.978181    
4  2  32   1230.05     335.061     0.989703    
4  2  33   1085.45     68.5732     0.983657    
4  2  34   381.506     74.4742     0.968817    
4  2  35   1145.24     270.095     0.976362    
4  2  36   1148.43     197.652     0.989       
4  2  37   166.178     353.461     0.898438    
4  2  38   665.754     81.3493     0.9823      
4  2  39   630.862     5.63673     0.977664    
4  2  40   934.768     216.289     0.980179    
4  2  41   167.463     227.695     0.493128    
4  2  42   542.403     290.483     0.836588    
4  2  43   71.5166     73.507      0.181531    
4  2  44   830.432     329.295     0.977994    
4  2  45   554.219     139.852     0.974703    
4  2  46   225.811     27.5174     0.920027    
4  2  47   161.454     186.407     0.728988    
4  2  48   54.1459     266.525     0.684207    
4  2  49   230.573     135.244     0.899326    
4  2  50   1079.94     162.509     0.962229    
4  2  51   58.7852     58.4146     0.781472    
4  2  52   229.482     114.593     0.939911    
4  2  53   430.865     221.121     0.928281    
4  2  54   173.218     146.645     0.260013    
4  2  55   595.005     84.924      0.9557      
4  2  56   653.306     101.279     0.966208    
4  2  57   1019.18     359.661     0.963616    
4  2  58   163.87      143.783     0.783056    
4  2  59   376.013     85.5101     0.949031    
4  2  60   989.944     277.803     0.98249     
4  2  61   286.122     340.28      0.89972     
4  2  62   99.6939     303.488     0.761307    
4  2  63   492.611     353.987     0.899905    
4  2  64   841.419     350.436     0.972062    
4  2  65   845.285     166.566     0.969941    
4  2  66   265.173     177.089     0.871831    
4  2  67   1149.22     350.246     0.989132    
4  2  68   820.961     263.489     0.980493    
4  2  69   1286.34     161.205     0.979841    
4  2  70   849.926     33.8208     0.97933     
4  2  71   171.076     117.598     0.899413    
4  2  72   246.753     275.59      0.876733    
4  2  73   672.75      16.852      0.972304    
4  2  74   691.094     290.268     0.976326    
4  2  75   998.486     48.5866     0.975374    
4  2  76   1268.53     294.041     0.985788    
4  2  77   1333.93     171.181     0.982185    
4  2  78   356.927     28.6872     0.817884    
4  2  79   715.929     208.403     0.97991     
4  2  80   271.857     168.797     0.944782    
4  2  81   1514.33     1.40547     0.991249    
4  2  82   443.492     93.5931     0.957435    
4  2  83   571.13      210.746     0.942181    
4  2  84   264.825     266.617     0.926822    
4  2  85   230.514     217.619     0.745691    
4  2  86   995.06      348.289     0.985949    
4  2  87   218.304     108.519     0.932234    
4  2  88   256.742     31.4341     0.812738    
4  2  89   600.557     302.306     0.965415    
4  2  90   1169.98     298.586     0.983112    
4  2  91   64.492      24.0078     0.195642    
4  2  92   209.441     241.15      0.926495    
4  2  93   1071.9      165.469     0.956904    
4  2  94   371.967     232.868     0.915765    
4  2  95   283.791     302.16      0.941987    
4  2  96   991.097     50.0722     0.982224    
4  2  97   716.044     356.745     0.979923    
4  2  98   104.403     326.14      0.874895    
4  2  99   656.968     199.068     0.972667    
4  2  100  203.515     84.6802     0.846849    
4  2  101  375.718     108.496     0.961341    
4  2  102  556.433     300.171     0.978635    
4  2  103  340.055     79.1704     0.910432    
4  2  104  800.936     220.217     0.983538    
4  2  105  882.96      200.866     0.988932    
4  2  106  1381.25     292.468     0.985008    
4  2  107  1033.98     111.719     0.982928    
4  2  108  43.3754     147.425     0.947122    
4  2  109  468.54      211.42      0.924032    
4  2  110  49.3898     73.298      0.191373    
4  2  111  836.006     302.159     0.981312    
4  2  112  340.671     18.1535     0.936992    
4  2  113  154.838     271.99      0.592021    
4  2  114  60.2761     265.124     0.571914    
4  2  115  579.875     230.011     0.930543    
4  2  116  394.062     208.198     0.90399     
4  2  117  181.118     271.864     0.85282     
4  2  118  623.041     160.141     0.975501    
4  2  119  211.501     100.736     0.323642    
4  2  120  188.75      170.913     0.436501    
4  2  121  26.6091     326.037     0.75443     
4  2  122  188.177     183.26      0.813268    
4  2  123  369.144     339.225     0.941718    
4  2  124  176.126     190.047     0.863462    
4  2  125  611.078     307.119     0.968175    
4  2  126  280.11      84.6639     0.938534    
4  2  127  959.553     312.469     0.984803    
4  2  128  726.598     285.118     0.984893    
4  2  129  456.6       54.1089     0.977755    
4  2  130  255.916     13.5016     0.933742    
4  2  131  30.5726     286.121     0.781272    
4  2  132  187.759     335.392     0.806469    
4  2  133  168.953     323.564     0.903648    
4  2  134  490.142     220.237     0.977898    
4  2  135  461.693     209.114     0.946259    
4  2  136  208.282     109.359     0.880457    
4  2  137  502.199     102.513     0.968024    
4  2  138  320.708     174.566     0.945094    
4  2  139  310.141     152.327     0.938543    
4  2  140  258.084     300.688     0.87125     
4  2  141  105.093     25.8011     0.82675     
4  2  142  30.8283     352.872     0.63377     
4  2  143  8.47431     169.407     0.329367    
4  2  144  301.549     136.704     0.977553    
4  2  145  9.07416     220.285     0.738414    
4  2  146  55.4265     238.416     0.835118    
4  2  147  270.759     206.744     0.924462    
4  2  148  66.4467     172.968     0.638498    
4  2  149  121.802     272.321     0.483394    
4  2  150  11.8268     124.263     0.26727     
4  2  151  35.6522     41.8015     0.541265    
4  2  152  206.513     335         0.878773    
4  2  153  34.374      153.563     0.117295    
4  2  154  25.4333     340.128     0.107145    
4  2  155  147.42      4.94152     0.858128    
4  2  156  311.669     187.769     0.961269    
4  2  157  86.695      1.7221      0.850695    
4  2  158  107.164     330.848     0.79095     
4  2  159  239.905     67.347      0.92631     
4  2  160  101.542     311.614     0.732083    
4  2  161  191.943     66.2672     0.884668    
4  2  162  199.922     20.0775     0.898013    
4  2  163  157.029     116.819     0.91888     
4  2  164  4.96651     251.754     0.12095     
4  2  165  140.865     110.776     0.852097    
4  2  166  8.1137      205.972     0.342666    
4  2  167  101.513     107.94      0.712748    
4  2  168  23.4368     22.1788     0.369588    
4  2  169  26.511      273.781     0.785665    
4  2  170  160.761     109.094     0.84972     
4  2  171  32.3353     145.365     0.368653    
4  2  172  111.67      241.27      0.679826    
4  2  173  131.586     40.2254     0.821208    
4  3  -171 138.286     277.051     0.856484    
4  3  -170 20.2183     283.747     0.490879    
4  3  -169 4.26518     253.281     0.346279    
4  3  -168 103.498     244.459     0.807464    
4  3  -167 6.79305     44.8479     0.159913    
4  3  -166 33.319      304.007     0.71407     
4  3  -165 171.58      97.5726     0.83882     
4  3  -164 159.907     13.2051     0.866429    
4  3  -163 55.0112     114.048     0.404552    
4  3  -162 330.065     138.378     0.956606    
4  3  -161 215.748     122.508     0.907681    
4  3  -160 52.7939     167.884     0.588002    
4  3  -159 201.541     291.085     0.931964    
4  3  -158 42.0928     93.9247     0.558411    
4  3  -157 226.494     178.283     0.879538    
4  3  -156 17.7636     203.992     0.384844    
4  3  -155 220.023     282.808     0.794834    
4  3  -154 2.51232     62.2715     0.0944536   
4  3  -153 205.236     204.321     0.893687    
4  3  -152 2.97583     303.934     0.680121    
4  3  -151 24.2396     233.698     0.58324     
4  3  -150 7.4018      246.087     0.207585    
4  3  -149 5.66872     168.469     0.313616    
4  3  -148 114.649     65.4343     0.531138    
4  3  -147 8.75743     20.5228     0.237194    
4  3  -146 9.99288     47.4745     0.736524    
4  3  -145 479.765     273.605     0.967278    
4  3  -144 72.163      106.118     0.84548     
4  3  -143 281.629     280.178     0.875587    
4  3  -142 287.455     95.2765     0.853462    
4  3  -141 112.33      49.3239     0.740788    
4  3  -140 545.302     289.883     0.958459    
4  3  -139 48.5486     90.2159     0.75509     
4  3  -138 331.271     357.929     0.936208    
4  3  -137 49.318      36.4661     0.380331    
4  3  -136 157.177     349.685     0.887346    
4  3  -135 120.364     304.389     0.924125    
4  3  -134 329.896     210.52      0.955226    
4  3  -133 119.598     72.9058     0.879831    
4  3  -132 451.386     216.406     0.958752    
4  3  -131 4.31955     292.009     0.340029    
4  3  -130 276.792     61.7842     0.931659    
4  3  -129 286.771     60.9127     0.948499    
4  3  -128 525.406     325.96      0.960572    
4  3  -127 169.845     183.444     0.803541    
4  3  -126 377.173     33.439      0.968615    
4  3  -125 689.108     16.6985     0.972194    
4  3  -124 401.571     36.0003     0.951209    
4  3  -123 107.751     313.626     0.755417    
4  3  -122 119.182     351.281     0.771352    
4  3  -121 643.948     120.589     0.965411    
4  3  -120 886.525     241.393     0.96106     
4  3  -119 705.204     228.106     0.979006    
4  3  -118 313.829     171.803     0.894688    
4  3  -117 507.371     313.484     0.873201    
4  3  -116 225.531     16.4323     0.918113    
4  3  -115 91.8463     359.368     0.231528    
4  3  -114 250.915     307.963     0.826251    
4  3  -113 39.3403     105.065     0.222922    
4  3  -112 624.553     15.6558     0.941045    
4  3  -111 958.704     86.8206     0.988408    
4  3  -110 413.385     129.207     0.958253    
4  3  -109 411.439     23.4114     0.956844    
4  3  -108 873.116     49.4213     0.97019     
4  3  -107 962.915     282.934     0.978373    
4  3  -106 845.052     336.89      0.983179    
4  3  -105 552.338     348.66      0.958729    
4  3  -104 188.352     278.756     0.812255    
4  3  -103 592.266     73.6814     0.976443    
4  3  -102 433.879     87.424      0.869625    
4  3  -101 0.483287    12.6821     0.881678    
4  3  -100 569.963     211.881     0.94276     
4  3  -99  273.001     207.544     0.696057    
4  3  -98  416.466     311.391     0.969876    
4  3  -97  114.583     237.424     0.678584    
4  3  -96  312.503     206.536     0.864495    
4  3  -95  1127.78     115.754     0.992077    
4  3  -94  153.462     33.4284     0.823606    
4  3  -93  3.41588     134.908     0.0511578   
4  3  -92  608.759     218.661     0.947441    
4  3  -91  110.831     329.175     0.790234    
4  3  -90  0.704247    183.829     0.0877048   
4  3  -89  529.165     142.733     0.97312     
4  3  -88  439.971     87.4205     0.93408     
4  3  -87  410.328     126.736     0.950836    
4  3  -86  62.9632     225.066     0.670301    
4  3  -85  1381.1      241.333     0.990515    
4  3  -84  378.563     35.0106     0.870778    
4  3  -83  146.308     196.19      0.767987    
4  3  -82  1187.98     235.281     0.983793    
4  3  -81  1083.29     228.722     0.990714    
4  3  -80  1302.93     127.27      0.986258    
4  3  -79  673.161     329.88      0.960767    
4  3  -78  578.555     192.698     0.926623    
4  3  -77  138.427     128.89      0.919983    
4  3  -76  530.745     98.259      0.970736    
4  3  -75  491.71      352.762     0.958939    
4  3  -74  511.527     211.711     0.985957    
4  3  -73  547.857     278.536     0.980694    
4  3  -72  798.353     297.856     0.983951    
4  3  -71  632.451     349.357     0.962628    
4  3  -70  588.926     292.788     0.968527    
4  3  -69  1237        72.8293     0.984299    
4  3  -68  1169.04     172.619     0.986264    
4  3  -67  55.8768     47.0063     0.644622    
4  3  -66  29.1187     298.747     0.483247    
4  3  -65  100.064     131.339     0.570752    
4  3  -64  618.727     186.964     0.974899    
4  3  -63  275.679     165.041     0.931363    
4  3  -62  737.145     68.0455     0.970656    
4  3  -61  176.673     303.371     0.960119    
4  3  -60  342.538     296.331     0.926052    
4  3  -59  537.571     232.419     0.966372    
4  3  -58  914.431     88.8404     0.983028    
4  3  -57  199.111     184.714     0.914864    
4  3  -56  634.268     30.8275     0.968089    
4  3  -55  400.158     215.315     0.939169    
4  3  -54  868.621     61.6179     0.986918    
4  3  -53  566.497     354.561     0.959924    
4  3  -52  1211.64     189.274     0.991998    
4  3  -51  306.151     353.041     0.883148    
4  3  -50  684.601     134.364     0.97163     
4  3  -49  1054.79     358.832     0.988249    
4  3  -48  881.72      209.778     0.976454    
4  3  -47  558.588     78.1101     0.898621    
4  3  -46  82.0456     339.301     0.750639    
4  3  -45  355.177     29.747      0.934373    
4  3  -44  524.849     214.579     0.962038    
4  3  -43  207.514     64.7335     0.926388    
4  3  -42  300.058     337.407     0.955807    
4  3  -41  103.843     181.294     0.327312    
4  3  -40  685.872     127.81      0.826909    
4  3  -39  816.765     50.6591     0.970946    
4  3  -38  700.014     347.341     0.946847    
4  3  -37  871.13      197.307     0.964054    
4  3  -36  524.462     26.9115     0.955538    
4  3  -35  1128.97     135.629     0.978147    
4  3  -34  688.395     169.17      0.962249    
4  3  -33  271.272     185.682     0.855426    
4  3  -32  2042.71     259.556     0.992536    
4  3  -31  274.418     346.833     0.904013    
4  3  -30  1328.53     202.948     0.986514    
4  3  -29  950.505     257.185     0.986649    
4  3  -28  455.873     87.7613     0.936605    
4  3  -27  641.556     183.577     0.959044    
4  3  -26  1648.6      187.469     0.992439    
4  3  -25  690.055     121.831     0.944702    
4  3  -24  502.651     260.813     0.942934    
4  3  -23  1134.03     336.36      0.989124    
4  3  -22  555.901     206.219     0.971328    
4  3  -21  945.75      251.584     0.991807    
4  3  -20  334.56      326.91      0.900314    
4  3  -19  899.324     300.509     0.978239    
4  3  -18  1528.79     206.97      0.986081    
4  3  -17  272.52      51.0773     0.967751    
4  3  -16  469.126     272.986     0.944697    
4  3  -15  2463.17     352.957     0.995636    
4  3  -14  554.439     184.015     0.969259    
4  3  -13  1829.54     68.5728     0.99397     
4  3  -12  577.952     298.793     0.964981    
4  3  -11  1221.34     169.351     0.990056    
4  3  -10  359.621     93.2104     0.918853    
4  3  -9   334.486     188.13      0.786358    
4  3  -8   590.915     16.718      0.96134     
4  3  -7   298.478     115.503     0.948876    
4  3  -6   1852.55     250.504     0.99387     
4  3  -5   854.275     295.062     0.977868    
4  3  -4   597.267     295.374     0.967442    
4  3  -3   578.418     121.608     0.868692    
4  3  -2   587.458     224.046     0.950315    
4  3  -1   1062.26     279.035     0.98488     
4  3  0    108.15      190.56      0.672035    
4  3  1    1430.48     31.6621     0.990244    
4  3  2    697.898     100.029     0.951463    
4  3  3    1171.68     325.092     0.98596     
4  3  4    257.415     2.12334     0.836175    
4  3  5    258.063     76.7909     0.972355    
4  3  6    312.215     66.9266     0.971463    
4  3  7    294.781     42.4688     0.362914    
4  3  8    351.713     208.232     0.972094    
4  3  9    1034.47     354.739     0.980128    
4  3  10   487.495     194.857     0.965837    
4  3  11   1536.16     160.445     0.991112    
4  3  12   962.512     302.042     0.9756      
4  3  13   2152.97     266.855     0.993984    
4  3  14   1964.64     145.499     0.994107    
4  3  15   865.25      204.57      0.980248    
4  3  16   1348.51     50.9405     0.990077    
4  3  17   95.0039     197.953     0.964285    
4  3  18   21.4988     145.797     0.399162    
4  3  19   598.778     175.049     0.972466    
4  3  20   221.99      201.292     0.929796    
4  3  21   69.688      323.422     0.82717     
4  3  22   188.702     323.991     0.794641    
4  3  23   465.996     125.029     0.883526    
4  3  24   122.635     8.02133     0.663981    
4  3  25   1173.27     295.785     0.988469    
4  3  26   1526.05     342.323     0.990277    
4  3  27   532.286     271.076     0.947065    
4  3  28   807.073     75.6491     0.965939    
4  3  29   1.75662     263.473     0.798159    
4  3  30   882.704     329.023     0.976255    
4  3  31   365.153     220.546     0.948274    
4  3  32   1072.11     95.9276     0.985974    
4  3  33   359.596     282.011     0.893986    
4  3  34   1130.76     11.3698     0.98937     
4  3  35   711.138     63.2266     0.967164    
4  3  36   1193.49     87.6853     0.985123    
4  3  37   444.766     47.7884     0.967744    
4  3  38   1217.17     164.509     0.986449    
4  3  39   544.989     252.407     0.97403     
4  3  40   1323.66     312.815     0.986077    
4  3  41   87.908      305.051     0.533753    
4  3  42   417.302     344.377     0.949138    
4  3  43   399.983     21.135      0.85618     
4  3  44   349.408     211.398     0.844319    
4  3  45   466.594     338.137     0.909908    
4  3  46   871.901     45.0637     0.963869    
4  3  47   146.325     242.378     0.507043    
4  3  48   151.068     279.432     0.702313    
4  3  49   1366.21     13.2159     0.985674    
4  3  50   682.755     127.74      0.955878    
4  3  51   792.888     276.204     0.953234    
4  3  52   1615.88     329.981     0.992136    
4  3  53   1357.39     43.3092     0.990889    
4  3  54   228.363     289.662     0.886768    
4  3  55   1541.62     301.588     0.98964     
4  3  56   823.085     247.26      0.957848    
4  3  57   156.625     279.609     0.889264    
4  3  58   63.2215     158.064     0.914163    
4  3  59   576.085     239.869     0.970599    
4  3  60   425.263     32.5604     0.949882    
4  3  61   733.005     76.5404     0.976307    
4  3  62   3.73635     105.896     0.731087    
4  3  63   677.652     50.4556     0.957764    
4  3  64   829.122     179.758     0.977148    
4  3  65   1082.62     48.0055     0.990308    
4  3  66   709.659     267.028     0.964056    
4  3  67   640.418     46.058      0.967813    
4  3  68   737.675     316.622     0.97328     
4  3  69   1041.59     233.525     0.988211    
4  3  70   1035.75     326.183     0.970333    
4  3  71   1228.34     306.651     0.991338    
4  3  72   438.866     10.7055     0.971399    
4  3  73   1531.12     72.3602     0.991833    
4  3  74   821.594     73.3892     0.954778    
4  3  75   1501.17     173.42      0.991507    
4  3  76   1328.82     223.544     0.991262    
4  3  77   418.542     24.463      0.702189    
4  3  78   485.213     213.784     0.868119    
4  3  79   339.633     280.684     0.801857    
4  3  80   61.8414     225.652     0.703243    
4  3  81   259.418     261.984     0.824332    
4  3  82   4.12905     101.159     0.0416524   
4  3  83   715.968     40.5963     0.963488    
4  3  84   240.397     240.731     0.836234    
4  3  85   780.589     117.766     0.97486     
4  3  86   1093.89     160.859     0.991378    
4  3  87   516.608     174.32      0.972608    
4  3  88   33.065      47.2269     0.853155    
4  3  89   669.683     193.713     0.968061    
4  3  90   62.5763     338.244     0.562695    
4  3  91   812.709     44.5557     0.986805    
4  3  92   51.7855     70.5075     0.397074    
4  3  93   545.914     31.4892     0.937945    
4  3  94   542.586     150.009     0.918624    
4  3  95   1116.27     256.155     0.97828     
4  3  96   90.8592     310.891     0.217409    
4  3  97   572.306     185.173     0.961905    
4  3  98   289.793     261.13      0.824376    
4  3  99   47.5048     254.054     0.482675    
4  3  100  52.804      139.842     0.858679    
4  3  101  658.462     308.177     0.965693    
4  3  102  590.857     354.861     0.943894    
4  3  103  546.913     162.089     0.928512    
4  3  104  853.36      277.599     0.958522    
4  3  105  161.342     147.391     0.491227    
4  3  106  315.59      186.118     0.963331    
4  3  107  274.558     17.4314     0.669355    
4  3  108  717.756     348.802     0.954432    
4  3  109  1391.31     30.0948     0.987134    
4  3  110  1777.1      49.4868     0.993183    
4  3  111  105.587     303.555     0.292501    
4  3  112  466.253     141.23      0.948048    
4  3  113  610.147     287.763     0.960322    
4  3  114  649.352     109.247     0.940587    
4  3  115  635.592     75.6205     0.934752    
4  3  116  941.968     196.481     0.961259    
4  3  117  226.485     139.247     0.763215    
4  3  118  53.8482     318.62      0.314024    
4  3  119  649.799     327.476     0.964329    
4  3  120  72.9753     53.3244     0.244418    
4  3  121  556.983     350.826     0.943355    
4  3  122  70.2463     277.991     0.279232    
4  3  123  53.6522     145.518     0.759259    
4  3  124  20.9812     2.29995     0.683418    
4  3  125  587.074     174.647     0.966289    
4  3  126  688.278     269.454     0.981653    
4  3  127  160.596     135.031     0.651845    
4  3  128  337.172     123.787     0.860546    
4  3  129  444.384     271.974     0.957335    
4  3  130  550.435     294.756     0.977334    
4  3  131  282.147     288.377     0.867828    
4  3  132  26.3533     206.184     0.62112     
4  3  133  158.126     175.997     0.56107     
4  3  134  199.489     38.186      0.883099    
4  3  135  11.001      305.124     0.823291    
4  3  136  674.375     229.331     0.984486    
4  3  137  624.858     292.987     0.972388    
4  3  138  492.283     170.119     0.944559    
4  3  139  263.341     315.983     0.935622    
4  3  140  376.963     76.7432     0.929473    
4  3  141  70.162      164.317     0.498937    
4  3  142  4.79347     294.41      0.218176    
4  3  143  212.887     13.3883     0.918885    
4  3  144  192.485     345.983     0.841176    
4  3  145  129.925     89.9013     0.908627    
4  3  146  25.3237     169.631     0.490991    
4  3  147  15.7139     310.4       0.268843    
4  3  148  100.879     209.537     0.850337    
4  3  149  258.761     322.365     0.87077     
4  3  150  263.346     345.729     0.943452    
4  3  151  72.7865     43.9172     0.480455    
4  3  152  242.246     98.5085     0.9407      
4  3  153  89.2266     354.718     0.714621    
4  3  154  370.31      166.159     0.951026    
4  3  155  16.2972     132.618     0.193558    
4  3  156  3.27551     209.067     0.142632    
4  3  157  54.0053     32.5707     0.675203    
4  3  158  246.769     197.595     0.922283    
4  3  159  179.017     216.385     0.836973    
4  3  160  23.2319     87.9689     0.196662    
4  3  161  135.313     343.771     0.860959    
4  3  162  260.206     3.91641     0.94065     
4  3  163  13.3362     265.773     0.440233    
4  3  164  40.9311     137.242     0.673462    
4  3  165  18.1107     324.424     0.619099    
4  3  166  35.4539     84.0937     0.560086    
4  3  167  64.2875     259.234     0.769544    
4  3  168  26.2845     7.00613     0.538405    
4  3  169  0.856867    144.322     0.174082    
4  3  170  3.81252     163.102     0.164622    
4  3  171  51.4576     90.9792     0.551157    
4  4  0    1545.89     127.063     0.978903    
4  4  1    880.959     280.134     0.979037    
4  4  2    1352.22     134.32      0.989549    
4  4  3    738.325     306.565     0.977705    
4  4  4    75.0076     129.488     0.553354    
4  4  5    601.977     79.183      0.977945    
4  4  6    857.805     333.545     0.982897    
4  4  7    611.485     202.743     0.941553    
4  4  8    360.277     308.618     0.970906    
4  4  9    749.711     124.374     0.977536    
4  4  10   643.011     358.613     0.933154    
4  4  11   127.063     57.0169     0.91352     
4  4  12   928.545     134.428     0.984075    
4  4  13   659.551     94.0463     0.975895    
4  4  14   964.885     335.721     0.98558     
4  4  15   1196.18     95.6794     0.986492    
4  4  16   1021.94     84.5626     0.964138    
4  4  17   412.847     101.385     0.944213    
4  4  18   89.7746     274.469     0.345064    
4  4  19   349.915     129.707     0.892639    
4  4  20   317.743     295.716     0.93661     
4  4  21   635.814     304.687     0.9699      
4  4  22   399.934     216.055     0.973487    
4  4  23   170.868     68.2395     0.378548    
4  4  24   244.045     329.449     0.918787    
4  4  25   121.115     53.8691     0.432607    
4  4  26   1114.07     67.6022     0.988843    
4  4  27   390.257     222.636     0.808436    
4  4  28   1095.91     353.326     0.964567    
4  4  29   852.538     160.725     0.977919    
4  4  30   746.205     69.7281     0.984832    
4  4  31   738.238     295.033     0.980569    
4  4  32   0.779552    347.327     0.818614    
4  4  33   84.5656     277.365     0.169269    
4  4  34   114.718     32.8413     0.82643     
4  4  35   120.869     144.595     0.512664    
4  4  36   687.015     181.222     0.937395    
4  4  37   687.609     287.118     0.961225    
4  4  38   670.156     245.569     0.983308    
4  4  39   98.2484     10.0216     0.398853    
4  4  40   55.2732     87.9835     0.718849    
4  4  41   930.325     203.014     0.978839    
4  4  42   607.856     250.197     0.960837    
4  4  43   3.98873     74.9675     0.770934    
4  4  44   1205.82     18.0804     0.98885     
4  4  45   93.4513     262.968     0.905429    
4  4  46   1401.34     9.48218     0.987368    
4  4  47   950.935     6.0373      0.982081    
4  4  48   207.4       167.091     0.791543    
4  4  49   961.234     205.467     0.976773    
4  4  50   1386.08     189.202     0.986902    
4  4  51   1511.62     132.329     0.990013    
4  4  52   873.656     170.9       0.983174    
4  4  53   307.379     244.781     0.976622    
4  4  54   794.728     268.198     0.981926    
4  4  55   222.424     231.753     0.933287    
4  4  56   330.823     194.944     0.915093    
4  4  57   1112.11     68.5143     0.988839    
4  4  58   546.314     191.97      0.979224    
4  4  59   862.955     59.7603     0.972386    
4  4  60   1224.11     65.826      0.992197    
4  4  61   833.107     44.6818     0.979004    
4  4  62   182.936     159.98      0.660439    
4  4  63   1032.89     209.108     0.985506    
4  4  64   489.161     261.249     0.960244    
4  4  65   66.4387     196         0.788098    
4  4  66   526.206     27.5566     0.954957    
4  4  67   1775.93     153.458     0.994989    
4  4  68   737.819     22.391      0.982849    
4  4  69   1018.4      9.30818     0.985376    
4  4  70   641.48      132.271     0.966861    
4  4  71   126.998     53.6249     0.819167    
4  4  72   1019.47     23.9145     0.985717    
4  4  73   152.907     10.9716     0.890273    
4  4  74   1538.9      286.323     0.992202    
4  4  75   288.874     15.0524     0.938054    
4  4  76   1077.38     59.1523     0.988372    
4  4  77   1220.31     173.724     0.988822    
4  4  78   938.762     203.427     0.973809    
4  4  79   690.894     208.535     0.939181    
4  4  80   487.311     193.309     0.880061    
4  4  81   1124.42     128.022     0.990468    
4  4  82   573.32      12.2316     0.969354    
4  4  83   823.616     158.286     0.981444    
4  4  84   793.108     243.761     0.973049    
4  4  85   354.794     29.6957     0.931902    
4  4  86   1451.62     14.1614     0.988253    
4  4  87   589.3       177.845     0.945687    
4  4  88   937.057     25.9032     0.990995    
4  4  89   1272.34     342.723     0.993715    
4  4  90   96.7694     281.896     0.512877    
4  4  91   584.196     238.975     0.983383    
4  4  92   505.402     69.0459     0.93068     
4  4  93   573.858     25.2206     0.950879    
4  4  94   576.073     158.766     0.979139    
4  4  95   400.119     34.6449     0.96639     
4  4  96   617.312     323.364     0.951959    
4  4  97   699.96      349.765     0.978124    
4  4  98   306.684     230.646     0.910592    
4  4  99   928.821     94.4831     0.980354    
4  4  100  601.577     78.1012     0.967018    
4  4  101  548.299     51.6289     0.938483    
4  4  102  171.153     139.048     0.728818    
4  4  103  561.404     232.826     0.964644    
4  4  104  1066.86     170.163     0.984189    
4  4  105  185.644     237.53      0.479102    
4  4  106  436.094     209.784     0.971883    
4  4  107  699.07      243.297     0.976105    
4  4  108  888.711     137.977     0.977094    
4  4  109  1003.11     188.919     0.977368    
4  4  110  774.327     248.673     0.972897    
4  4  111  42.7531     218.323     0.353714    
4  4  112  381.29      204.921     0.948371    
4  4  113  36.4985     173.117     0.0836979   
4  4  114  488.012     53.9348     0.898139    
4  4  115  594.829     307.29      0.965003    
4  4  116  1.78219     123.459     0.0311028   
4  4  117  241.979     279.93      0.826083    
4  4  118  95.1694     219.131     0.686505    
4  4  119  235.495     265.901     0.847787    
4  4  120  57.0692     240.632     0.827507    
4  4  121  85.159      121.661     0.747343    
4  4  122  79.7872     129.556     0.951669    
4  4  123  608.451     175.397     0.966448    
4  4  124  555.768     281.527     0.947232    
4  4  125  96.2437     243.634     0.594375    
4  4  126  80.9754     138.104     0.663831    
4  4  127  541.865     276.33      0.955796    
4  4  128  50.8341     203.4       0.155891    
4  4  129  198.834     240.628     0.942111    
4  4  130  58.0064     271.57      0.775263    
4  4  131  465.081     62.1961     0.966521    
4  4  132  323.639     186.262     0.910628    
4  4  133  367.744     195.902     0.902667    
4  4  134  352.193     75.033      0.891055    
4  4  135  474.708     119.024     0.969688    
4  4  136  286.307     63.4091     0.954727    
4  4  137  159.287     194.551     0.874818    
4  4  138  280.099     123.932     0.952622    
4  4  139  43.1348     207.208     0.685573    
4  4  140  404.435     283.845     0.961753    
4  4  141  573.617     14.0324     0.978817    
4  4  142  64.2444     60.4507     0.465665    
4  4  143  26.0394     55.7239     0.445626    
4  4  144  30.3174     36.9833     0.756013    
4  4  145  318.956     155.934     0.951371    
4  4  146  188.4       93.4643     0.866623    
4  4  147  40.6317     338.367     0.431976    
4  4  148  359.451     343.221     0.952362    
4  4  149  167.835     14.8415     0.842085    
4  4  150  167.135     86.8252     0.842741    
4  4  151  249.657     4.02518     0.896852    
4  4  152  5.57844     219.229     0.242762    
4  4  153  237.99      267.003     0.923007    
4  4  154  159.713     264.065     0.889341    
4  4  155  9.13332     317.751     0.0683941   
4  4  156  141.12      109.67      0.841796    
4  4  157  252.643     284.661     0.918928    
4  4  158  142.418     321.284     0.932336    
4  4  159  119.737     172.134     0.849933    
4  4  160  9.76595     206.946     0.111503    
4  4  161  122.359     146.186     0.809145    
4  4  162  192.697     299.1       0.888764    
4  4  163  131.253     255.818     0.923842    
4  4  164  73.5861     306.897     0.886964    
4  4  165  17.6469     312.385     0.58912     
4  4  166  125.878     46.2749     0.839437    
4  4  167  45.7825     169.701     0.59069     
4  4  168  16.6612     240.175     0.483166    
4  4  169  136.831     52.5106     0.844391    
5  -0 -174 72.9365     180         0.703749    
5  -0 -173 9.59863     240         0.453159    
5  -0 -172 327.563     120         0.999903    
5  -0 -171 123.929     360         0.862059    
5  -0 -170 1.07708     240         0.0173112   
5  -0 -169 176.327     300         0.902371    
5  -0 -168 13.542      8.08651e-06 0.20558     
5  -0 -167 36.5895     240         0.342093    
5  -0 -166 12.3609     300         0.674787    
5  -0 -165 219.783     5.80339e-07 0.999937    
5  -0 -164 299.214     240         0.926227    
5  -0 -163 13.0686     120         0.396775    
5  -0 -162 30.8482     8.69777e-06 0.517378    
5  -0 -161 73.57       240         0.631423    
5  -0 -160 164.349     120         0.983098    
5  -0 -159 326.086     360         0.998205    
5  -0 -158 21.8459     240         0.207934    
5  -0 -157 105.361     120         0.810681    
5  -0 -156 264.144     4.18286e-08 0.99653     
5  -0 -155 44.2557     240         0.834386    
5  -0 -154 209.569     120         0.902178    
5  -0 -153 306.011     180         0.999999    
5  -0 -152 290.091     60          0.999806    
5  -0 -151 17.3793     300         0.0683624   
5  -0 -150 328.69      360         1           
5  -0 -149 218.492     60          0.999783    
5  -0 -148 68.0906     300         0.526276    
5  -0 -147 117.079     180         0.427063    
5  -0 -146 83.8074     240         0.324211    
5  -0 -145 5.4482      300         0.0862498   
5  -0 -144 126.227     360         0.999911    
5  -0 -143 46.1651     240         0.191816    
5  -0 -142 20.6209     300         0.740161    
5  -0 -141 13.5934     360         0.15074     
5  -0 -140 64.1836     240         0.245388    
5  -0 -139 403.98      300         0.999996    
5  -0 -138 204.621     180         0.98212     
5  -0 -137 731.169     60          1           
5  -0 -136 0.391912    120         0.314238    
5  -0 -135 39.0446     360         0.0972794   
5  -0 -134 57.122      60          0.107914    
5  -0 -133 588.524     120         0.999997    
5  -0 -132 105.451     7.97235e-06 0.41024     
5  -0 -131 199.943     60          0.987108    
5  -0 -130 1241.52     300         1           
5  -0 -129 820.731     1.6265e-06  0.999286    
5  -0 -128 458.856     60          0.999996    
5  -0 -127 22.2831     120         0.826572    
5  -0 -126 270.52      3.29955e-07 0.817612    
5  -0 -125 244.361     60          0.874145    
5  -0 -124 320.077     300         0.884609    
5  -0 -123 1180.45     180         1           
5  -0 -122 ?           ?           ?           
5  -0 -121 ?           ?           ?           
5  -0 -120 ?           ?           ?           
5  -0 -119 ?           ?           ?           
5  -0 -118 ?           ?           ?           
5  -0 -117 ?           ?           ?           
5  -0 -116 ?           ?           ?           
5  -0 -115 ?           ?           ?           
5  -0 -114 ?           ?           ?           
5  -0 -113 ?           ?           ?           
5  -0 -112 ?           ?           ?           
5  -0 -111 ?           ?           ?           
5  -0 -110 ?           ?           ?           
5  -0 -109 ?           ?           ?           
5  -0 -108 ?           ?           ?           
5  -0 -107 143.922     240         0.521782    
5  -0 -106 323.45      120         0.999899    
5  -0 -105 139.568     4.21142e-07 0.123419    
5  -0 -104 237.174     60          0.806834    
5  -0 -103 1061.71     120         0.99994     
5  -0 -102 19.368      360         0.0291302   
5  -0 -101 63.0519     59.9999     0.615749    
5  -0 -100 573.341     300         1           
5  -0 -99  55.155      180         0.080834    
5  -0 -98  882.643     60          1           
5  -0 -97  604.987     300         1           
5  -0 -96  960.989     360         1           
5  -0 -95  1192.1      240         1           
5  -0 -94  244.308     300         0.91508     
5  -0 -93  1671.46     360         1           
5  -0 -92  220.822     240         0.619538    
5  -0 -91  1562.36     120         1           
5  -0 -90  166.259     6.55656e-07 0.997098    
5  -0 -89  337.649     60          0.999553    
5  -0 -88  592.682     300         1           
5  -0 -87  2366.68     3.61443e-08 1           
5  -0 -86  125.356     240         0.318926    
5  -0 -85  821.719     300         1           
5  -0 -84  91.7316     180         0.140942    
5  -0 -83  1160.71     60          0.999999    
5  -0 -82  491.058     120         0.956224    
5  -0 -81  1027.33     180         0.999899    
5  -0 -80  618.796     240         0.939202    
5  -0 -79  711.612     300         0.999928    
5  -0 -78  89.9994     4.73605e-06 0.929739    
5  -0 -77  627.131     60          0.999983    
5  -0 -76  460.023     300         0.886581    
5  -0 -75  589.808     9.24862e-07 0.999999    
5  -0 -74  454.547     240         0.999902    
5  -0 -73  1325.31     300         1           
5  -0 -72  995.67      7.04067e-07 1           
5  -0 -71  504.09      60          1           
5  -0 -70  74.5535     300         0.113191    
5  -0 -69  1218.89     9.74036e-06 1           
5  -0 -68  383.837     60          0.999991    
5  -0 -67  1143.55     300         1           
5  -0 -66  479.477     360         0.999999    
5  -0 -65  105.687     240         0.937347    
5  -0 -64  57.3169     120         0.26062     
5  -0 -63  1028.98     1.23084e-06 1           
5  -0 -62  154.146     60          0.865186    
5  -0 -61  102.958     300         0.843946    
5  -0 -60  43.2457     180         0.0381441   
5  -0 -59  751.37      240         0.99952     
5  -0 -58  1289.32     300         1           
5  -0 -57  736.748     360         0.999997    
5  -0 -56  696.925     240         0.999926    
5  -0 -55  784.077     120         1           
5  -0 -54  136.554     180         0.749314    
5  -0 -53  1225.85     60          1           
5  -0 -52  961.188     300         0.993299    
5  -0 -51  414.339     180         0.930587    
5  -0 -50  358.54      240         0.798315    
5  -0 -49  5.99794     300         0.0286673   
5  -0 -48  211.908     180         0.286375    
5  -0 -47  1043.29     240         0.999967    
5  -0 -46  679.798     120         1           
5  -0 -45  117.465     360         0.303835    
5  -0 -44  248.743     60          0.964826    
5  -0 -43  1107.17     120         0.999929    
5  -0 -42  1367.25     180         1           
5  -0 -41  303.945     240         0.999393    
5  -0 -40  52.7594     120         0.71828     
5  -0 -39  475.328     180         0.999998    
5  -0 -38  701.713     60          0.995842    
5  -0 -37  970.446     120         0.999999    
5  -0 -36  70.8119     180         0.23378     
5  -0 -35  248.319     60          1           
5  -0 -34  993.503     120         1           
5  -0 -33  637.714     180         1           
5  -0 -32  198.884     60          0.972371    
5  -0 -31  525.272     120         1           
5  -0 -30  360.946     6.25439e-05 0.735096    
5  -0 -29  964.27      240         0.999997    
5  -0 -28  490.797     120         0.999899    
5  -0 -27  450.533     6.77524e-06 0.946396    
5  -0 -26  473.818     59.9999     0.999474    
5  -0 -25  1818.91     300         1           
5  -0 -24  1179.63     -0          1           
5  -0 -23  50.1596     240         0.999751    
5  -0 -22  789.573     300         0.999995    
5  -0 -21  93.7042     180         0.400939    
5  -0 -20  837.56      240         0.999992    
5  -0 -19  1493.77     120         0.964608    
5  -0 -18  980.534     180         1           
5  -0 -17  414.182     240         0.895713    
5  -0 -16  760.013     120         0.999994    
5  -0 -15  830.229     180         0.999974    
5  -0 -14  22.7076     59.9999     0.0957264   
5  -0 -13  2718.14     300         1           
5  -0 -12  2268.2      180         1           
5  -0 -11  931.693     60          0.999954    
5  -0 -10  2274.75     300         1           
5  -0 -9   45.5087     180         0.081783    
5  -0 -8   2107.61     60          1           
5  -0 -7   284.049     300         0.598098    
5  -0 -6   8.6622      2.70991e-05 0.468206    
5  -0 -5   3509.28     60          1           
5  -0 -4   212.92      300         0.0892712   
5  -0 -3   2226.53     180         1           
5  -0 -2   833.383     240         0.999992    
5  -0 -1   221.451     300         0.249482    
5  0  0    99.7922     180         0.167008    
5  0  1    1635.19     60          1           
5  0  2    433.246     300         0.513358    
5  0  3    1260.92     180         1           
5  0  4    74.2016     240         0.589225    
5  0  5    962.926     300         0.997594    
5  0  6    29.9457     360         0.378647    
5  0  7    935.199     60.0001     0.80425     
5  0  8    12.0168     120         0.138404    
5  0  9    722.544     360         0.99933     
5  0  10   1776.22     60          1           
5  0  11   1139.48     300         1           
5  0  12   567.179     360         0.971638    
5  0  13   2128.59     60          1           
5  0  14   1121.49     120         1           
5  0  15   33.7899     5.92889e-05 0.121296    
5  0  16   301.464     240         0.7418      
5  0  17   1291.32     120         1           
5  0  18   401.65      180         0.456136    
5  0  19   1062.36     60          1           
5  0  20   508.951     300         0.459217    
5  0  21   244.119     1.22751e-05 0.442424    
5  0  22   1578.95     240         1           
5  0  23   26.0683     300         0.256386    
5  0  24   476.346     180         0.91899     
5  0  25   534.971     240         0.817397    
5  0  26   218.283     120         0.352241    
5  0  27   1377.34     6.19579e-06 1           
5  0  28   1440.29     240         0.999998    
5  0  29   650.306     300         0.999926    
5  0  30   1148.38     180         1           
5  0  31   910.811     60          1           
5  0  32   330.309     300         1           
5  0  33   1267.74     360         1           
5  0  34   61.6649     59.9998     0.186318    
5  0  35   43.2343     300         0.302972    
5  0  36   1233.74     360         1           
5  0  37   284.175     240         0.726869    
5  0  38   563.227     120         0.999953    
5  0  39   41.4114     180         0.26044     
5  0  40   244.508     240         0.36011     
5  0  41   462.723     300         1           
5  0  42   1107.86     0           1           
5  0  43   235.468     60          0.82819     
5  0  44   661.675     120         0.999999    
5  0  45   230.136     180         0.999925    
5  0  46   724.006     60          0.987707    
5  0  47   12.2216     300         0.0362691   
5  0  48   443.013     180         0.999994    
5  0  49   1538.1      60          1           
5  0  50   140.639     300         0.795045    
5  0  51   28.7449     360         0.55393     
5  0  52   480.415     60          0.999998    
5  0  53   677.457     300         0.999984    
5  0  54   259.479     180         0.529333    
5  0  55   299.792     240         0.990427    
5  0  56   12.5177     300         0.56101     
5  0  57   328.415     180         0.999188    
5  0  58   922.695     60          0.999999    
5  0  59   83.5831     300         0.285086    
5  0  60   534.896     180         0.969203    
5  0  61   200.697     240         0.946169    
5  0  62   912.759     300         1           
5  0  63   64.7387     180         0.437674    
5  0  64   58.3116     240         0.195479    
5  0  65   740.83      120         1           
5  0  66   47.0921     179.999     0.0787534   
5  0  67   1260.26     240         1           
5  0  68   106.11      300         0.319497    
5  0  69   1031.45     360         1           
5  0  70   652.555     60          0.991694    
5  0  71   268.367     120         1           
5  0  72   112.417     360         0.622987    
5  0  73   748.393     60          1           
5  0  74   96.0309     300         0.165728    
5  0  75   1074.69     360         1           
5  0  76   1706.53     60          1           
5  0  77   977.973     120         1           
5  0  78   314.567     180         0.999983    
5  0  79   1066.56     240         1           
5  0  80   561.195     120         1           
5  0  81   1649.87     180         1           
5  0  82   1320.11     60          1           
5  0  83   36.5479     300         0.101602    
5  0  84   23.5219     3.19936e-05 0.0445503   
5  0  85   212.901     60          0.873876    
5  0  86   225.334     300         0.313964    
5  0  87   241.111     360         0.521516    
5  0  88   7.25426     59.9999     0.411341    
5  0  89   1152.08     300         0.999998    
5  0  90   304.606     8.10431e-06 0.862233    
5  0  91   12.3114     60.0004     0.0210522   
5  0  92   141.644     120         0.316416    
5  0  93   858.713     360         1           
5  0  94   1138.5      240         0.999998    
5  0  95   604.29      300         0.984905    
5  0  96   640.42      180         0.999996    
5  0  97   757.913     240         1           
5  0  98   1200.88     120         1           
5  0  99   929.249     180         0.999345    
5  0  100  298.789     240         0.999968    
5  0  101  235.827     300         0.448683    
5  0  102  69.8        180         0.225739    
5  0  103  905.387     60          1           
5  0  104  4.58829     300         0.220618    
5  0  105  119.825     1.26348e-05 0.551618    
5  0  106  1077.62     60          1           
5  0  107  1075.31     120         1           
5  0  108  1111.59     180         1           
5  0  109  219.154     240         0.999988    
5  0  110  518.278     120         0.999437    
5  0  111  214.8       1.04177e-05 0.61684     
5  0  112  48.395      60          0.817243    
5  0  113  6.11913     300         0.165774    
5  0  114  278.263     180         0.996538    
5  0  115  103.877     60          0.650789    
5  0  116  969.963     300         1           
5  0  117  865.806     360         0.999987    
5  0  118  97.4982     240         0.82134     
5  0  119  431.056     120         0.999913    
5  0  120  553.831     180         0.999975    
5  0  121  460.316     240         0.999959    
5  0  122  600.734     120         0.999506    
5  0  123  87.4798     180         0.422038    
5  0  124  192.161     240         0.97128     
5  0  125  582.432     300         0.988007    
5  0  126  796.313     180         1           
5  0  127  698.479     240         1           
5  0  128  105.373     120         0.164245    
5  0  129  87.795      180         0.935819    
5  0  130  152.762     60          0.950094    
5  0  131  767.295     300         0.999999    
5  0  132  506.089     180         1           
5  0  133  131.329     60          0.205573    
5  0  134  731.412     120         1           
5  0  135  4.6689      180         0.0293458   
5  0  136  547.592     240         1           
5  0  137  687.13      120         0.999992    
5  0  138  103.385     2.76454e-07 0.657272    
5  0  139  9.96227     240         0.0204116   
5  0  140  540.753     120         1           
5  0  141  397.972     180         0.999307    
5  0  142  73.473      240         0.887097    
5  0  143  9.40608     300         0.755417    
5  0  144  14.3448     180         0.0304625   
5  0  145  6.01537     59.9999     0.202698    
5  0  146  28.85       300         0.893335    
5  0  147  439.189     3.32344e-07 0.999988    
5  0  148  126.331     60          0.959694    
5  0  149  492.582     120         0.998792    
5  0  150  8.88708     8.55113e-06 0.844908    
5  0  151  239.821     60          0.998729    
5  0  152  209.575     300         0.983237    
5  0  153  23.9228     9.10674e-06 0.126737    
5  0  154  55.8611     60          0.937048    
5  0  155  250.5       120         0.943196    
5  0  156  6.68431     180         0.162437    
5  0  157  442.909     240         1           
5  0  158  327.503     300         1           
5  0  159  10.8909     180         0.253877    
5  0  160  48.5064     240         0.277011    
5  0  161  170.981     300         0.99642     
5  0  162  4.22522     360         0.55058     
5  0  163  252.627     60          0.999606    
5  0  164  494.731     120         1           
5  0  165  0.630814    180         0.0134296   
5  0  166  133.263     240         0.96366     
5  0  167  219.616     120         0.999896    
5  0  168  83.3048     180         0.996932    
5  0  169  6.25115     240         0.547248    
5  0  170  8.57161     120         0.554193    
5  0  171  195.35      360         0.929657    
5  0  172  16.7328     240         0.488484    
5  0  173  4.53892     120         0.279888    
5  0  174  2.73758     180         0.0721146   
5  1  -172 123.513     99.1276     0.669071    
5  1  -171 0.732342    204.45      0.301744    
5  1  -170 2.07558     273.672     0.310229    
5  1  -169 180.634     157.427     0.780773    
5  1  -168 11.6342     221.658     0.366782    
5  1  -167 3.08788     101.177     0.391007    
5  1  -166 72.4454     250.141     0.922945    
5  1  -165 239.049     187.423     0.959479    
5  1  -164 6.68059     157.62      0.218754    
5  1  -163 225.138     289.454     0.812096    
5  1  -162 280.427     249.888     0.940203    
5  1  -161 34.4884     123.573     0.651451    
5  1  -160 63.6269     134.53      0.567081    
5  1  -159 299.343     146.079     0.961796    
5  1  -158 211.359     334.332     0.862163    
5  1  -157 29.5353     7.14592     0.451776    
5  1  -156 153.66      103.83      0.661253    
5  1  -155 327.224     180.761     0.94951     
5  1  -154 18.7344     299.487     0.274331    
5  1  -153 120.841     36.359      0.655042    
5  1  -152 254.107     137.652     0.857948    
5  1  -151 37.8349     88.7659     0.586593    
5  1  -150 209.702     290.058     0.917274    
5  1  -149 23.7284     30.7893     0.508934    
5  1  -148 310.028     297.819     0.931457    
5  1  -147 20.1599     61.1991     0.624294    
5  1  -146 321.98      163.638     0.920884    
5  1  -145 73.8857     29.9459     0.762901    
5  1  -144 382.286     79.0985     0.914024    
5  1  -143 122.368     171.143     0.485407    
5  1  -142 141.946     122.36      0.874107    
5  1  -141 58.8246     205.763     0.845064    
5  1  -140 349.164     226.843     0.949954    
5  1  -139 209.926     134.132     0.766119    
5  1  -138 376.858     312.864     0.836771    
5  1  -137 442.106     309.487     0.969026    
5  1  -136 73.5915     224.091     0.593658    
5  1  -135 90.7953     140.638     0.860581    
5  1  -134 709.568     325.283     0.983526    
5  1  -133 319.067     142.492     0.939926    
5  1  -132 1.61618     217.752     0.605774    
5  1  -131 268.912     322.269     0.915575    
5  1  -130 313.863     37.1661     0.961863    
5  1  -129 456.269     159.504     0.980492    
5  1  -128 463.576     69.0697     0.961722    
5  1  -127 560.946     122.773     0.931716    
5  1  -126 288.732     91.2238     0.95187     
5  1  -125 19.8801     53.6025     0.611452    
5  1  -124 375.404     143.584     0.952086    
5  1  -123 115.894     68.7771     0.852797    
5  1  -122 212.037     323.59      0.804803    
5  1  -121 406.717     182.489     0.818088    
5  1  -120 439.981     96.7147     0.831391    
5  1  -119 103.664     358.22      0.360304    
5  1  -118 61.4753     325.468     0.590247    
5  1  -117 26.3414     182.375     0.0765561   
5  1  -116 700.468     179.646     0.929258    
5  1  -115 8.96949     241.847     0.66498     
5  1  -114 116.844     242.386     0.689685    
5  1  -113 406.433     230.496     0.942536    
5  1  -112 193.012     124.829     0.900645    
5  1  -111 870.321     223.067     0.984871    
5  1  -110 639.244     135.312     0.95553     
5  1  -109 625.189     41.1673     0.950145    
5  1  -108 577.435     1.20208     0.831612    
5  1  -107 915.929     59.5912     0.945991    
5  1  -106 750.049     355.934     0.970359    
5  1  -105 617.267     134.705     0.982592    
5  1  -104 536.509     306.044     0.956668    
5  1  -103 668.178     308.543     0.962451    
5  1  -102 15.8989     211.313     0.0659647   
5  1  -101 366.248     160.746     0.913473    
5  1  -100 472.705     7.85247     0.944739    
5  1  -99  645.634     95.111      0.9725      
5  1  -98  17.5774     159.095     0.215291    
5  1  -97  563.38      69.6672     0.950979    
5  1  -96  867.186     60.539      0.976801    
5  1  -95  280.401     44.3233     0.938942    
5  1  -94  243.153     225.363     0.960769    
5  1  -93  612.607     200.003     0.948953    
5  1  -92  425.502     330.34      0.856699    
5  1  -91  38.226      238.429     0.481997    
5  1  -90  361.376     53.0684     0.733107    
5  1  -89  650.477     203.449     0.945579    
5  1  -88  1184.55     150.137     0.987587    
5  1  -87  920.664     284.144     0.978478    
5  1  -86  74.4224     97.5105     0.312174    
5  1  -85  968.13      296.756     0.982289    
5  1  -84  166.043     53.4755     0.951123    
5  1  -83  642.003     236.355     0.963741    
5  1  -82  60.2747     287.912     0.373638    
5  1  -81  1364.6      164.406     0.991244    
5  1  -80  9.90814     139.068     0.469849    
5  1  -79  1895.39     139.524     0.993186    
5  1  -78  837.836     32.8697     0.981094    
5  1  -77  1142.71     34.1798     0.986139    
5  1  -76  809.959     356.36      0.977335    
5  1  -75  321.796     39.5502     0.768748    
5  1  -74  493.11      206.439     0.979527    
5  1  -73  277.632     138.674     0.90287     
5  1  -72  140.589     245.291     0.720694    
5  1  -71  686.929     295.341     0.980284    
5  1  -70  668.156     101.812     0.982653    
5  1  -69  656.195     354.91      0.97904     
5  1  -68  94.5592     138.956     0.62147     
5  1  -67  1204.84     129.097     0.990829    
5  1  -66  232.138     128.76      0.833919    
5  1  -65  1011.28     135.839     0.989947    
5  1  -64  556.969     329.366     0.97238     
5  1  -63  836.026     100.267     0.965356    
5  1  -62  482.092     162.143     0.954496    
5  1  -61  126.255     5.27931     0.421113    
5  1  -60  768.424     69.0377     0.964961    
5  1  -59  726.298     340.079     0.976702    
5  1  -58  553.209     199.946     0.956322    
5  1  -57  544.497     86.2437     0.968711    
5  1  -56  975.797     239.761     0.986102    
5  1  -55  5.51913     32.5107     0.701292    
5  1  -54  786.806     336.063     0.969558    
5  1  -53  884.29      116.739     0.979501    
5  1  -52  155.442     232.086     0.851742    
5  1  -51  676.053     176.478     0.86654     
5  1  -50  1470.09     18.788      0.985312    
5  1  -49  966.999     168.14      0.980669    
5  1  -48  451.786     209.304     0.935014    
5  1  -47  351.681     231.101     0.958485    
5  1  -46  735.625     261.512     0.968191    
5  1  -45  336.367     182.058     0.925296    
5  1  -44  798.911     153.553     0.97204     
5  1  -43  258.434     6.19911     0.946029    
5  1  -42  254.644     74.4521     0.907024    
5  1  -41  497.207     326.699     0.878791    
5  1  -40  34.9624     250.795     0.322569    
5  1  -39  351         201.932     0.891398    
5  1  -38  441.848     105.368     0.826928    
5  1  -37  307.28      142.149     0.872177    
5  1  -36  1904.13     329.193     0.993717    
5  1  -35  335.113     1.5317      0.845707    
5  1  -34  1209.11     303.379     0.991944    
5  1  -33  1211.59     356.137     0.98462     
5  1  -32  900.063     204.409     0.990314    
5  1  -31  1175.76     34.1014     0.988742    
5  1  -30  248.599     292.643     0.417293    
5  1  -29  116.991     311.88      0.629445    
5  1  -28  1152.92     297.67      0.972406    
5  1  -27  527.787     97.0628     0.957181    
5  1  -26  786.819     74.5492     0.970949    
5  1  -25  69.3247     213.682     0.925428    
5  1  -24  341.705     164.175     0.84759     
5  1  -23  776.814     46.2901     0.969283    
5  1  -22  1014.32     17.5918     0.979396    
5  1  -21  600.781     45.986      0.9549      
5  1  -20  406.534     352.008     0.888825    
5  1  -19  629.381     128.648     0.965412    
5  1  -18  825.719     184.659     0.983388    
5  1  -17  1179.93     159.238     0.986061    
5  1  -16  1539.51     249.668     0.991906    
5  1  -15  1712.66     196.306     0.986574    
5  1  -14  1113.22     346.306     0.972711    
5  1  -13  688.238     23.3206     0.951246    
5  1  -12  614.29      351.534     0.973029    
5  1  -11  1328.9      221.127     0.981665    
5  1  -10  885.179     145.484     0.977138    
5  1  -9   2124.72     107.242     0.99299     
5  1  -8   129.043     308.01      0.889777    
5  1  -7   118.858     32.645      0.911254    
5  1  -6   106.931     107.688     0.492578    
5  1  -5   1280.73     70.7579     0.983396    
5  1  -4   874.375     332.673     0.975619    
5  1  -3   1257.6      91.5323     0.990479    
5  1  -2   1440.19     158.873     0.988708    
5  1  -1   779.758     317.699     0.923432    
5  1  0    986.136     43.4057     0.974208    
5  1  1    1509.59     267.64      0.990821    
5  1  2    1313.76     211.865     0.977992    
5  1  3    544.472     238.294     0.967975    
5  1  4    1004.21     267.909     0.962261    
5  1  5    127.014     265.168     0.661416    
5  1  6    1633.7      277.751     0.989075    
5  1  7    475.844     147.795     0.922314    
5  1  8    2377.58     211.719     0.99477     
5  1  9    1284.37     301.609     0.98968     
5  1  10   1282.15     120.113     0.990013    
5  1  11   889.958     297.591     0.977904    
5  1  12   1070.89     19.4246     0.974311    
5  1  13   835.019     333.21      0.92179     
5  1  14   936.862     340.424     0.982868    
5  1  15   1917.61     11.0158     0.993097    
5  1  16   1704.47     328.433     0.989784    
5  1  17   1777.4      232.48      0.985721    
5  1  18   268.038     51.7832     0.781529    
5  1  19   1317.12     271.542     0.987446    
5  1  20   1299.25     352.799     0.991863    
5  1  21   1131.01     298.896     0.990934    
5  1  22   741.239     149.075     0.977861    
5  1  23   1104.05     194.32      0.99007     
5  1  24   373.174     201.726     0.952603    
5  1  25   333.099     318.915     0.922491    
5  1  26   773.708     78.3203     0.967294    
5  1  27   1042.11     262.895     0.974499    
5  1  28   661.19      21.9831     0.974761    
5  1  29   595.264     171.63      0.970085    
5  1  30   788.227     303.607     0.949432    
5  1  31   593.775     352.918     0.932587    
5  1  32   69.3596     355.901     0.268984    
5  1  33   249.852     359.7       0.861905    
5  1  34   992.633     260.495     0.977265    
5  1  35   1040.34     46.2461     0.977318    
5  1  36   717.834     97.2654     0.977663    
5  1  37   647.522     205.787     0.955634    
5  1  38   553.739     120.92      0.901192    
5  1  39   88.3979     115.483     0.514078    
5  1  40   406.956     181.176     0.883286    
5  1  41   174.801     86.0094     0.3847      
5  1  42   170.065     179.028     0.489763    
5  1  43   593.039     270.269     0.966129    
5  1  44   380.316     56.447      0.940988    
5  1  45   3.43812     190.832     0.265667    
5  1  46   75.0881     233.893     0.877926    
5  1  47   336.698     333.863     0.909871    
5  1  48   762.214     298.51      0.986132    
5  1  49   521.948     347.232     0.975053    
5  1  50   525.937     24.8315     0.954965    
5  1  51   620.125     302.009     0.953126    
5  1  52   494.746     198.909     0.951325    
5  1  53   696.253     278.747     0.848546    
5  1  54   521.951     277.245     0.938       
5  1  55   987.605     321.113     0.957652    
5  1  56   722.589     300.922     0.947681    
5  1  57   545.758     273.012     0.8012      
5  1  58   625.859     251.472     0.970439    
5  1  59   421.698     227.987     0.852038    
5  1  60   459.448     6.10664     0.93986     
5  1  61   478.978     346.407     0.716944    
5  1  62   886.532     219.87      0.966122    
5  1  63   138.459     195.855     0.852366    
5  1  64   680.464     124.184     0.974958    
5  1  65   1000.41     238.178     0.973027    
5  1  66   1013.95     175.019     0.985794    
5  1  67   892.997     261.936     0.991438    
5  1  68   761.182     328.899     0.967494    
5  1  69   1317.28     307.946     0.985253    
5  1  70   870.006     319.015     0.979135    
5  1  71   392.265     314.698     0.606613    
5  1  72   17.5749     267.081     0.48639     
5  1  73   534.693     191.28      0.927805    
5  1  74   610.384     58.7871     0.982508    
5  1  75   296.429     220.163     0.896438    
5  1  76   881.22      273.918     0.967894    
5  1  77   460.871     75.6972     0.96191     
5  1  78   84.7551     141.549     0.309214    
5  1  79   752.549     56.8934     0.9684      
5  1  80   555.997     39.0137     0.972338    
5  1  81   913.754     278.332     0.969876    
5  1  82   90.2954     194.291     0.608864    
5  1  83   1186.37     288.531     0.990623    
5  1  84   584.88      94.9068     0.966623    
5  1  85   580.062     82.5829     0.965063    
5  1  86   636.536     229.132     0.964096    
5  1  87   1236.34     242.067     0.987399    
5  1  88   213.169     251.872     0.847693    
5  1  89   1147.87     161.956     0.983083    
5  1  90   531.201     96.6135     0.966056    
5  1  91   1098.5      160.164     0.98622     
5  1  92   495.386     229.967     0.947625    
5  1  93   827.996     260.547     0.970083    
5  1  94   7.12398     241.275     0.881359    
5  1  95   630.133     285.981     0.903255    
5  1  96   274.264     246.758     0.956739    
5  1  97   846.032     180.473     0.97701     
5  1  98   24.9583     286.1       0.600603    
5  1  99   1295.63     254.173     0.990708    
5  1  100  130.697     302.917     0.911868    
5  1  101  45.1002     305.235     0.758527    
5  1  102  810.073     353.797     0.977982    
5  1  103  767.731     297.498     0.980862    
5  1  104  40.4802     91.1516     0.268899    
5  1  105  538.203     249.208     0.896197    
5  1  106  117.045     88.4115     0.790264    
5  1  107  890         289.036     0.980761    
5  1  108  1030.42     3.96691     0.984145    
5  1  109  1163.03     84.0377     0.989902    
5  1  110  558.821     16.2521     0.964006    
5  1  111  295.808     71.1696     0.851834    
5  1  112  679.491     234.717     0.972444    
5  1  113  1015.85     38.3078     0.982866    
5  1  114  385.844     209.205     0.931334    
5  1  115  538.307     354.198     0.912655    
5  1  116  612.109     69.539      0.972333    
5  1  117  55.777      32.0305     0.367659    
5  1  118  42.1988     266.455     0.528279    
5  1  119  16.0999     302.198     0.238411    
5  1  120  621.644     122.681     0.920323    
5  1  121  838.606     299.445     0.974354    
5  1  122  690.843     21.8787     0.934064    
5  1  123  793.243     194.801     0.975742    
5  1  124  344.078     257.685     0.888003    
5  1  125  154.13      104.703     0.695752    
5  1  126  823.689     320.491     0.978343    
5  1  127  32.6673     121.606     0.333591    
5  1  128  26.0099     220.08      0.774692    
5  1  129  477.632     325.784     0.975048    
5  1  130  430.758     303.029     0.964122    
5  1  131  679.363     351.442     0.967122    
5  1  132  63.5294     286.41      0.802327    
5  1  133  258.81      109.486     0.944434    
5  1  134  492.655     295.826     0.934348    
5  1  135  419.104     211.008     0.974827    
5  1  136  78.8123     127.813     0.25598     
5  1  137  235.423     356.093     0.751036    
5  1  138  16.4166     69.1429     0.325926    
5  1  139  13.0066     224.398     0.0779248   
5  1  140  35.2379     37.1606     0.30395     
5  1  141  290.44      24.1553     0.897288    
5  1  142  422.818     64.0256     0.943016    
5  1  143  214.795     325.462     0.900862    
5  1  144  39.9074     141.562     0.677317    
5  1  145  37.9127     326.5       0.475887    
5  1  146  260.307     32.3554     0.944785    
5  1  147  218.806     5.87368     0.881718    
5  1  148  186.673     54.8731     0.887027    
5  1  149  246.186     73.4826     0.919516    
5  1  150  192.397     309.481     0.876342    
5  1  151  181.031     266.554     0.944748    
5  1  152  230.659     276.694     0.92972     
5  1  153  131.751     18.7366     0.818936    
5  1  154  204.011     208.552     0.89567     
5  1  155  253.139     18.0368     0.938821    
5  1  156  34.1119     128.636     0.22324     
5  1  157  316.205     149.045     0.959056    
5  1  158  270.472     190.974     0.963638    
5  1  159  188.317     272.102     0.91952     
5  1  160  85.5889     244.135     0.722727    
5  1  161  169.406     165.892     0.905997    
5  1  162  9.11264     81.1563     0.154559    
5  1  163  179.102     11.6619     0.865312    
5  1  164  46.1171     279.469     0.723384    
5  1  165  122.483     248.358     0.881084    
5  1  166  4.17553     127.156     0.596001    
5  1  167  21.9158     333.944     0.216767    
5  1  168  43.6997     4.50407     0.815723    
5  1  169  51.6764     288.819     0.702719    
5  1  170  174.267     318.413     0.909644    
5  1  171  22.5234     142.339     0.426999    
5  1  172  14.2998     243.675     0.154569    
5  2  -171 0.923424    37.8925     0.432435    
5  2  -170 48.5481     48.291      0.551711    
5  2  -169 0.919462    49.1133     0.416083    
5  2  -168 15.639      107.77      0.227887    
5  2  -167 60.0744     196.44      0.660363    
5  2  -166 23.5848     90.9117     0.63418     
5  2  -165 120.896     152.239     0.847413    
5  2  -164 32.2687     29.52       0.648463    
5  2  -163 29.9323     245.868     0.442814    
5  2  -162 284.373     289.815     0.949019    
5  2  -161 108.399     290.169     0.711839    
5  2  -160 98.3035     280.3       0.846186    
5  2  -159 105.735     18.0508     0.816881    
5  2  -158 99.7549     98.9165     0.835225    
5  2  -157 173.178     333.734     0.892096    
5  2  -156 236.333     277.444     0.943947    
5  2  -155 114.167     358.469     0.826245    
5  2  -154 2.74264     150.071     0.291192    
5  2  -153 31.0561     197.251     0.625683    
5  2  -152 23.2017     108.094     0.546812    
5  2  -151 95.6236     330.138     0.542774    
5  2  -150 252.942     31.0129     0.894287    
5  2  -149 331.589     180.269     0.956694    
5  2  -148 33.0235     24.2662     0.284139    
5  2  -147 66.2537     254.129     0.627649    
5  2  -146 21.8575     69.0233     0.456583    
5  2  -145 20.4248     179.216     0.31063     
5  2  -144 89.4808     276.972     0.511164    
5  2  -143 293.379     346.859     0.902169    
5  2  -142 120.898     200.711     0.815921    
5  2  -141 12.0298     79.432      0.650874    
5  2  -140 5.93688     233.435     0.427806    
5  2  -139 548.834     16.5465     0.959385    
5  2  -138 239.59      198.859     0.94485     
5  2  -137 1.27199     67.07       0.69189     
5  2  -136 472.876     8.97454     0.962622    
5  2  -135 386.998     293.67      0.898101    
5  2  -134 595.556     46.5112     0.97949     
5  2  -133 70.4921     40.4556     0.431596    
5  2  -132 309.375     314.683     0.912155    
5  2  -131 0.331186    231.601     0.765797    
5  2  -130 369.935     147.291     0.911254    
5  2  -129 12.8103     109.199     0.128553    
5  2  -128 209.259     238.782     0.42205     
5  2  -127 65.9665     245.057     0.902601    
5  2  -126 389.789     237.467     0.951966    
5  2  -125 472.353     119.711     0.965414    
5  2  -124 344.431     223.243     0.947751    
5  2  -123 332.766     71.4254     0.9304      
5  2  -122 27.3433     87.0495     0.872815    
5  2  -121 698.068     255.779     0.957572    
5  2  -120 6.14516     352.444     0.0875597   
5  2  -119 211.987     188.577     0.764755    
5  2  -118 160.017     6.01345     0.800326    
5  2  -117 609.171     123.67      0.960413    
5  2  -116 14.5127     87.7943     0.0858969   
5  2  -115 805.723     95.3593     0.952858    
5  2  -114 306.187     78.5232     0.931514    
5  2  -113 987.114     41.9828     0.980257    
5  2  -112 766.627     356.595     0.973597    
5  2  -111 1279.64     74.8961     0.988553    
5  2  -110 1154.13     229.707     0.986412    
5  2  -109 576.446     284.238     0.881036    
5  2  -108 280.663     210.748     0.857962    
5  2  -107 822.732     8.77109     0.955423    
5  2  -106 376.971     237.508     0.878524    
5  2  -105 79.9946     325.782     0.482803    
5  2  -104 595.127     126.728     0.91184     
5  2  -103 726.845     194.378     0.911927    
5  2  -102 911.596     258.081     0.973306    
5  2  -101 771.332     113.088     0.978047    
5  2  -100 246.783     14.1503     0.952774    
5  2  -99  268.683     48.6773     0.959807    
5  2  -98  316.22      339.348     0.967369    
5  2  -97  374.15      266.39      0.844405    
5  2  -96  504.5       87.8321     0.819889    
5  2  -95  1147.96     305.405     0.981517    
5  2  -94  387.714     49.4132     0.958944    
5  2  -93  734.611     330.679     0.974616    
5  2  -92  163.623     156.098     0.330129    
5  2  -91  1081.61     151.74      0.981784    
5  2  -90  786.295     42.5529     0.963952    
5  2  -89  1518.11     255.958     0.988046    
5  2  -88  229.739     291.666     0.951134    
5  2  -87  959.562     106.13      0.966267    
5  2  -86  911.769     204.852     0.984386    
5  2  -85  224.749     279.368     0.926127    
5  2  -84  289.596     257.868     0.949562    
5  2  -83  258.626     256.804     0.937246    
5  2  -82  900.277     162.88      0.976094    
5  2  -81  213.066     339.199     0.893975    
5  2  -80  466.736     23.1687     0.95056     
5  2  -79  0.622131    287.776     0.149151    
5  2  -78  757.119     226.797     0.977095    
5  2  -77  1122.73     306.485     0.985335    
5  2  -76  1208.18     40.0878     0.984262    
5  2  -75  1700.97     213.33      0.992116    
5  2  -74  177.307     23.5682     0.927295    
5  2  -73  1745.2      175.447     0.992943    
5  2  -72  285.975     331.406     0.650806    
5  2  -71  1364.85     111.331     0.991953    
5  2  -70  1101.33     178.901     0.981782    
5  2  -69  421.023     73.2562     0.930193    
5  2  -68  173.795     13.7655     0.903544    
5  2  -67  1390.89     6.65353     0.988408    
5  2  -66  99.6493     271.815     0.494591    
5  2  -65  815.525     158.423     0.989873    
5  2  -64  968.307     118.222     0.986747    
5  2  -63  792.011     0.999355    0.982522    
5  2  -62  191.298     203.59      0.548431    
5  2  -61  53.7383     37.4422     0.453266    
5  2  -60  631.35      1.87129     0.964755    
5  2  -59  386.576     161.605     0.965207    
5  2  -58  175.067     353.879     0.949673    
5  2  -57  593.911     296.616     0.946115    
5  2  -56  773.593     179.175     0.958203    
5  2  -55  672.79      187.435     0.962296    
5  2  -54  914.889     186.344     0.987549    
5  2  -53  1036.77     298.626     0.982126    
5  2  -52  681.955     351.812     0.97303     
5  2  -51  14.9963     148.485     0.558712    
5  2  -50  1111.45     95.1795     0.988219    
5  2  -49  1101.65     313.348     0.987641    
5  2  -48  956.995     208.616     0.980219    
5  2  -47  71.12       7.65502     0.193936    
5  2  -46  35.562      69.3461     0.76207     
5  2  -45  627.213     35.2665     0.924807    
5  2  -44  567.485     249.109     0.937646    
5  2  -43  27.9198     153.88      0.152193    
5  2  -42  1242.35     303.791     0.98639     
5  2  -41  187.949     177.553     0.895435    
5  2  -40  916.923     211.19      0.959606    
5  2  -39  254.191     158.538     0.83683     
5  2  -38  1332.4      167.444     0.986486    
5  2  -37  1014.63     5.5154      0.986421    
5  2  -36  617.847     84.3009     0.977114    
5  2  -35  362.321     203.516     0.889605    
5  2  -34  821.725     246.37      0.976521    
5  2  -33  998.292     192.354     0.985161    
5  2  -32  602.031     78.5822     0.944022    
5  2  -31  110.011     285.427     0.436894    
5  2  -30  1401.11     73.7592     0.984359    
5  2  -29  158.721     159.911     0.809771    
5  2  -28  1014.75     151.999     0.982883    
5  2  -27  717.878     349.678     0.979836    
5  2  -26  1540.5      94.9376     0.982465    
5  2  -25  59.7842     129.283     0.88428     
5  2  -24  245.33      191.22      0.902254    
5  2  -23  545.543     200.826     0.969278    
5  2  -22  535.688     219.491     0.9814      
5  2  -21  647.608     226.115     0.978044    
5  2  -20  382.143     33.2917     0.937293    
5  2  -19  916.312     106.891     0.983445    
5  2  -18  195.299     311.627     0.943883    
5  2  -17  537.772     228.232     0.965121    
5  2  -16  981.553     175.221     0.972341    
5  2  -15  737.092     59.6534     0.959855    
5  2  -14  1098.01     316.529     0.989164    
5  2  -13  1223        233.984     0.992229    
5  2  -12  1840.55     344.473     0.994277    
5  2  -11  1308.18     330.604     0.993338    
5  2  -10  1086.73     315.453     0.98718     
5  2  -9   1275.31     259.048     0.988685    
5  2  -8   806.335     62.8777     0.961024    
5  2  -7   1132.69     318.59      0.990812    
5  2  -6   178.963     117.846     0.564018    
5  2  -5   223.227     159.429     0.802084    
5  2  -4   1159.6      51.8218     0.988166    
5  2  -3   1160.22     46.996      0.977778    
5  2  -2   74.3382     138.495     0.711647    
5  2  -1   189.176     177.7       0.773675    
5  2  0    66.8278     171.185     0.707378    
5  2  1    1922.1      199.977     0.993978    
5  2  2    436.3       9.02864     0.950388    
5  2  3    449.335     232.599     0.950966    
5  2  4    961.457     83.6763     0.972008    
5  2  5    588.188     186.342     0.980624    
5  2  6    379.648     267.307     0.928704    
5  2  7    1470.91     189.907     0.989223    
5  2  8    1314.86     51.2772     0.988764    
5  2  9    659.052     270.753     0.974332    
5  2  10   680.185     104.909     0.955204    
5  2  11   1363.61     214.064     0.986242    
5  2  12   1480.26     142.203     0.991116    
5  2  13   1701.78     153.029     0.994945    
5  2  14   663.092     323.996     0.962161    
5  2  15   1278.45     2.85385     0.992878    
5  2  16   474.712     213.012     0.955982    
5  2  17   832.882     131.872     0.932913    
5  2  18   445.926     160.794     0.957268    
5  2  19   170.035     111.245     0.936848    
5  2  20   379.251     208.125     0.907426    
5  2  21   404.696     317.419     0.955636    
5  2  22   1169.19     89.6888     0.988759    
5  2  23   107.243     242.331     0.629629    
5  2  24   541.358     272.242     0.888772    
5  2  25   853.211     101.65      0.979797    
5  2  26   1015.45     145.3       0.977167    
5  2  27   418.463     105.205     0.951156    
5  2  28   746.434     149.812     0.974352    
5  2  29   112.053     326.742     0.904188    
5  2  30   1516.06     94.6288     0.988028    
5  2  31   294.807     113.465     0.957578    
5  2  32   1385.84     236.416     0.988602    
5  2  33   78.5207     52.7167     0.918915    
5  2  34   993.707     305.967     0.981268    
5  2  35   534.849     277.577     0.944077    
5  2  36   223.064     158.907     0.948492    
5  2  37   774.517     51.6179     0.884588    
5  2  38   593.321     8.51033     0.923859    
5  2  39   880.419     90.5777     0.985641    
5  2  40   500.344     114.828     0.946934    
5  2  41   653.045     215.204     0.967213    
5  2  42   679.208     122.78      0.967657    
5  2  43   349.626     71.817      0.950532    
5  2  44   1056.35     1.87411     0.979059    
5  2  45   645.986     333.73      0.888938    
5  2  46   444.556     153.538     0.90451     
5  2  47   48.3658     165.638     0.32033     
5  2  48   669.706     80.0648     0.973118    
5  2  49   684.7       30.8358     0.981972    
5  2  50   398.86      278.954     0.96829     
5  2  51   692.83      127.024     0.923733    
5  2  52   1304.69     147.415     0.988356    
5  2  53   593.043     53.6266     0.916304    
5  2  54   1563.76     87.141      0.990151    
5  2  55   36.2233     124.893     0.373013    
5  2  56   474.207     216.06      0.939192    
5  2  57   680.859     56.8701     0.936246    
5  2  58   285.366     14.3969     0.921662    
5  2  59   402.887     322.91      0.968549    
5  2  60   547.53      96.698      0.968799    
5  2  61   263.044     153.933     0.946544    
5  2  62   366.918     140.072     0.960388    
5  2  63   443.153     166.912     0.686581    
5  2  64   560.117     153.067     0.955455    
5  2  65   549.999     56.5871     0.974926    
5  2  66   457.32      57.8098     0.926771    
5  2  67   1072.3      231.155     0.982965    
5  2  68   829.127     218.973     0.948354    
5  2  69   1332.22     74.8335     0.98815     
5  2  70   1309.9      282.699     0.986656    
5  2  71   647.743     89.6286     0.962081    
5  2  72   562.973     160.18      0.953023    
5  2  73   1298.83     219.19      0.992285    
5  2  74   120.322     97.8212     0.888572    
5  2  75   595.526     272.657     0.974504    
5  2  76   121.923     174.689     0.806985    
5  2  77   250.401     13.0868     0.966489    
5  2  78   1468.46     93.6924     0.990341    
5  2  79   614.167     70.4413     0.971889    
5  2  80   1061.21     357.924     0.968576    
5  2  81   1272.55     6.28787     0.979762    
5  2  82   575.155     46.8885     0.938949    
5  2  83   499.241     33.2252     0.943934    
5  2  84   7.84009     112.751     0.534082    
5  2  85   329.847     335.297     0.84042     
5  2  86   549.619     60.1745     0.977978    
5  2  87   300.258     340.031     0.916656    
5  2  88   268.054     266.226     0.85313     
5  2  89   1143.51     49.2207     0.989952    
5  2  90   727.718     71.1588     0.982512    
5  2  91   707.495     201.066     0.977889    
5  2  92   17.4195     260.264     0.739589    
5  2  93   1359.47     163.532     0.991477    
5  2  94   655.447     10.4227     0.95959     
5  2  95   72.3199     17.37       0.941976    
5  2  96   314.187     101.011     0.962207    
5  2  97   501.77      49.4038     0.968044    
5  2  98   1116.62     118.564     0.990879    
5  2  99   402.711     34.6041     0.929644    
5  2  100  571.151     1.47088     0.941201    
5  2  101  232.026     255.551     0.873455    
5  2  102  454.972     23.4327     0.94033     
5  2  103  337.419     149.452     0.820131    
5  2  104  72.0235     191.133     0.406854    
5  2  105  1031.31     149.016     0.965507    
5  2  106  246.367     57.5962     0.962855    
5  2  107  451.886     137.335     0.960812    
5  2  108  111.006     172.626     0.885819    
5  2  109  768.077     279.096     0.970835    
5  2  110  164.689     57.4326     0.698859    
5  2  111  1215.8      128.774     0.987902    
5  2  112  800.403     299.494     0.982608    
5  2  113  271.719     122.629     0.89013     
5  2  114  284.897     45.6833     0.920777    
5  2  115  179.8       255.424     0.765319    
5  2  116  57.3258     69.1124     0.221698    
5  2  117  4.34524     332.085     0.3707      
5  2  118  263.141     333.015     0.900785    
5  2  119  787.282     68.9452     0.971117    
5  2  120  309.591     197.608     0.728833    
5  2  121  286.805     67.5242     0.851047    
5  2  122  382.725     130.383     0.862636    
5  2  123  74.7795     6.9059      0.885683    
5  2  124  488.914     336.194     0.97203     
5  2  125  602.502     70.4864     0.975557    
5  2  126  279.124     204.828     0.922856    
5  2  127  471.605     142.796     0.987687    
5  2  128  25.9347     5.73554     0.446236    
5  2  129  207.811     255.949     0.833294    
5  2  130  465.948     60.4355     0.961136    
5  2  131  635.004     201.596     0.981872    
5  2  132  27.4451     181.08      0.711212    
5  2  133  41.9317     76.9393     0.560467    
5  2  134  374.168     223.347     0.896478    
5  2  135  216.579     29.5465     0.90125     
5  2  136  638.504     103.765     0.970403    
5  2  137  495.029     112.851     0.949788    
5  2  138  387.784     323.208     0.944803    
5  2  139  434.695     20.1088     0.928117    
5  2  140  531.936     220.918     0.958113    
5  2  141  257.543     249.322     0.945782    
5  2  142  54.4394     220.57      0.78692     
5  2  143  235.05      136.207     0.929071    
5  2  144  22.6041     314.655     0.474307    
5  2  145  313.185     348.865     0.938283    
5  2  146  174.897     70.2227     0.917279    
5  2  147  107.658     55.0631     0.850192    
5  2  148  256.548     130.962     0.936108    
5  2  149  266.647     315.102     0.813709    
5  2  150  249.945     52.9676     0.922663    
5  2  151  37.5559     142.033     0.318901    
5  2  152  81.4904     242.202     0.541741    
5  2  153  42.6874     122.308     0.538933    
5  2  154  187.069     335.234     0.903012    
5  2  155  163.417     199.226     0.882249    
5  2  156  185.415     85.063      0.837459    
5  2  157  27.8868     341.864     0.474835    
5  2  158  247.598     209.004     0.914883    
5  2  159  84.0345     204.883     0.87242     
5  2  160  127.653     23.1015     0.832627    
5  2  161  324.405     237.054     0.964041    
5  2  162  73.4977     257.354     0.840192    
5  2  163  103.364     227.334     0.727003    
5  2  164  236.502     301.072     0.967951    
5  2  165  8.06127     290.761     0.238244    
5  2  166  31.7676     7.77841     0.585587    
5  2  167  20.2239     248.342     0.53572     
5  2  168  19.6162     64.1269     0.267461    
5  2  169  65.554      147.637     0.795189    
5  2  170  8.64911     37.5243     0.529033    
5  2  171  183.742     280.393     0.895969    
5  3  -169 26.666      326.731     0.583315    
5  3  -168 23.0097     46.4693     0.554699    
5  3  -167 54.4949     279.971     0.448503    
5  3  -166 69.4132     229.671     0.780213    
5  3  -165 1.01273     6.57769     0.653336    
5  3  -164 42.6501     112.58      0.607493    
5  3  -163 87.4056     25.328      0.917881    
5  3  -162 9.948       94.2201     0.575195    
5  3  -161 43.0763     309.829     0.781739    
5  3  -160 126.865     105.769     0.763478    
5  3  -159 56.2067     340.407     0.827072    
5  3  -158 20.9993     240.223     0.471423    
5  3  -157 141.681     22.2001     0.895064    
5  3  -156 68.6345     332.131     0.883769    
5  3  -155 9.15606     174.528     0.441262    
5  3  -154 195.124     54.7117     0.759857    
5  3  -153 169.282     37.484      0.786717    
5  3  -152 97.1344     122.035     0.901891    
5  3  -151 174.254     140.221     0.913666    
5  3  -150 44.5756     20.1511     0.735974    
5  3  -149 0.527609    105.733     0.574803    
5  3  -148 96.4606     186.293     0.63284     
5  3  -147 93.216      94.0538     0.518376    
5  3  -146 4.62516     195.148     0.202689    
5  3  -145 297.367     351.864     0.932568    
5  3  -144 365.581     286.288     0.924231    
5  3  -143 287.061     302.846     0.965823    
5  3  -142 452.948     76.6253     0.971327    
5  3  -141 340.75      118.956     0.938741    
5  3  -140 78.9585     67.9777     0.600376    
5  3  -139 247.075     115.168     0.924869    
5  3  -138 311.041     335.619     0.946452    
5  3  -137 417.206     36.4294     0.94792     
5  3  -136 546.034     268.366     0.974613    
5  3  -135 425.048     231.808     0.946971    
5  3  -134 298.315     252.566     0.884777    
5  3  -133 67.7213     49.7021     0.43685     
5  3  -132 505.806     352.761     0.968829    
5  3  -131 0.28845     350.043     0.0655935   
5  3  -130 428.337     115.058     0.977675    
5  3  -129 457.053     358.783     0.944283    
5  3  -128 117.722     314.615     0.627417    
5  3  -127 463.529     11.6408     0.971489    
5  3  -126 74.5078     31.395      0.532045    
5  3  -125 160.395     250.216     0.844312    
5  3  -124 81.7312     77.1396     0.495791    
5  3  -123 473.755     299.251     0.966593    
5  3  -122 1.08362     242.419     0.670967    
5  3  -121 1178.87     301.776     0.988456    
5  3  -120 155.053     82.4349     0.937735    
5  3  -119 396.215     114.439     0.924779    
5  3  -118 336.6       5.35988     0.917274    
5  3  -117 561.04      24.2998     0.940483    
5  3  -116 150.246     133.426     0.460846    
5  3  -115 3.43116     153.337     0.500107    
5  3  -114 308.475     141.126     0.881693    
5  3  -113 585.575     187.532     0.960989    
5  3  -112 608.891     180.402     0.964148    
5  3  -111 449.901     272.835     0.952405    
5  3  -110 1064.4      125.817     0.983835    
5  3  -109 971.471     151.642     0.968464    
5  3  -108 705.688     231.475     0.982015    
5  3  -107 875.187     241.434     0.967099    
5  3  -106 780.717     80.7037     0.978483    
5  3  -105 255.762     192.998     0.882906    
5  3  -104 580.323     275.257     0.967401    
5  3  -103 525.773     80.6309     0.947034    
5  3  -102 179.892     343.902     0.928781    
5  3  -101 1118.03     344.192     0.987134    
5  3  -100 456.089     23.3691     0.853613    
5  3  -99  241.428     224.209     0.952509    
5  3  -98  767.06      88.5402     0.97114     
5  3  -97  361.963     93.4515     0.888514    
5  3  -96  12.5141     24.148      0.956263    
5  3  -95  610.953     258.653     0.937415    
5  3  -94  1046.4      201.806     0.987713    
5  3  -93  623.763     6.30501     0.947229    
5  3  -92  156.365     301.502     0.343979    
5  3  -91  459.94      353.537     0.976775    
5  3  -90  122.082     91.1004     0.701867    
5  3  -89  1213.23     61.3203     0.992962    
5  3  -88  1276.51     153.075     0.989192    
5  3  -87  1054.73     128.306     0.986923    
5  3  -86  341.816     207.247     0.85801     
5  3  -85  1167.47     29.5602     0.969125    
5  3  -84  29.2632     153.911     0.525376    
5  3  -83  1309.78     154.602     0.990101    
5  3  -82  105.963     180.281     0.205729    
5  3  -81  50.2442     86.3486     0.184521    
5  3  -80  640.116     321.887     0.966244    
5  3  -79  770.233     105.522     0.967074    
5  3  -78  8.73995     288.363     0.270544    
5  3  -77  90.1749     317.605     0.240635    
5  3  -76  1647.55     270.588     0.991863    
5  3  -75  2.50434     340.557     0.254784    
5  3  -74  1201.02     182.372     0.989964    
5  3  -73  62.2703     220.816     0.184639    
5  3  -72  957.34      146.464     0.988662    
5  3  -71  790.369     49.6134     0.974489    
5  3  -70  716.837     280.942     0.972966    
5  3  -69  290.549     348.304     0.866212    
5  3  -68  1159.71     310.384     0.988687    
5  3  -67  1487.85     247.521     0.990565    
5  3  -66  474.503     195.952     0.969433    
5  3  -65  1676.37     306.945     0.993633    
5  3  -64  1086.54     111.678     0.98734     
5  3  -63  367.603     49.2502     0.974112    
5  3  -62  1004.45     104.715     0.98622     
5  3  -61  1114.49     194.244     0.988192    
5  3  -60  1165.71     230.352     0.986598    
5  3  -59  1178.55     34.9248     0.984528    
5  3  -58  866.018     317.685     0.986641    
5  3  -57  137.456     164.266     0.864382    
5  3  -56  464.887     140.022     0.909636    
5  3  -55  1078.82     69.405      0.949452    
5  3  -54  1030.98     347.518     0.971792    
5  3  -53  961.263     200.19      0.98273     
5  3  -52  669.258     348.384     0.980458    
5  3  -51  205.961     348.204     0.880329    
5  3  -50  176.941     48.9401     0.882301    
5  3  -49  546.984     70.6117     0.976249    
5  3  -48  1917.66     47.8163     0.992096    
5  3  -47  55.4013     114.797     0.761276    
5  3  -46  1211.92     231.853     0.989998    
5  3  -45  234.975     118.788     0.956494    
5  3  -44  524.127     88.8636     0.925233    
5  3  -43  775.164     4.69888     0.968843    
5  3  -42  252.069     110.362     0.933093    
5  3  -41  131.442     247.423     0.856474    
5  3  -40  4.91851     26.6024     0.508824    
5  3  -39  916.97      251.712     0.980979    
5  3  -38  813.527     117.359     0.973422    
5  3  -37  438.587     100.684     0.909158    
5  3  -36  689.038     4.03531     0.976932    
5  3  -35  16.1845     98.3719     0.120007    
5  3  -34  664.862     329.137     0.964768    
5  3  -33  245.655     157.521     0.848549    
5  3  -32  463.836     112.392     0.967561    
5  3  -31  707.495     341.978     0.981228    
5  3  -30  402.712     316.637     0.967132    
5  3  -29  568.645     293.279     0.960513    
5  3  -28  36.8285     307.404     0.238726    
5  3  -27  830.55      344.715     0.982743    
5  3  -26  730.604     325.645     0.985267    
5  3  -25  609.743     23.7631     0.90545     
5  3  -24  1314.57     298.957     0.990015    
5  3  -23  203.843     8.76804     0.765012    
5  3  -22  980.692     55.6853     0.966176    
5  3  -21  607.181     95.3425     0.866747    
5  3  -20  130.177     95.7146     0.398616    
5  3  -19  298.965     252.923     0.665533    
5  3  -18  1187.32     11.3949     0.984617    
5  3  -17  723.671     84.3121     0.979139    
5  3  -16  923.546     206.456     0.980819    
5  3  -15  783.273     256.028     0.986454    
5  3  -14  562.135     170.419     0.931442    
5  3  -13  359.551     288.68      0.929708    
5  3  -12  860.747     149.021     0.986715    
5  3  -11  824.354     196.832     0.983368    
5  3  -10  619.315     196.63      0.973183    
5  3  -9   735.004     39.7651     0.974072    
5  3  -8   884.616     146.449     0.980421    
5  3  -7   417.689     47.4504     0.920538    
5  3  -6   247.737     24.5668     0.743963    
5  3  -5   606.215     202.045     0.980926    
5  3  -4   1325.46     175.232     0.992304    
5  3  -3   384.241     164.268     0.960121    
5  3  -2   1093.98     7.99614     0.987782    
5  3  -1   7.46034     316.276     0.18166     
5  3  0    507.421     216.75      0.966246    
5  3  1    1094.96     173.344     0.983508    
5  3  2    314.189     169.186     0.837084    
5  3  3    780.895     114.655     0.969353    
5  3  4    988.996     41.1966     0.988382    
5  3  5    612.462     8.3518      0.984994    
5  3  6    375.748     169.134     0.972115    
5  3  7    313.641     321.822     0.91112     
5  3  8    520.202     15.7917     0.9663      
5  3  9    40.0721     310.264     0.80338     
5  3  10   221.582     219.821     0.801272    
5  3  11   388.737     240.307     0.822446    
5  3  12   915.612     204.304     0.97881     
5  3  13   82.6167     239.2       0.241687    
5  3  14   518.017     273.557     0.93463     
5  3  15   750.457     168.358     0.91526     
5  3  16   613.489     255.108     0.921614    
5  3  17   555.034     71.1513     0.955399    
5  3  18   620.6       57.5157     0.954116    
5  3  19   57.6294     185.322     0.802706    
5  3  20   51.1691     62.0079     0.819035    
5  3  21   86.792      123.998     0.43141     
5  3  22   16.0519     145.231     0.213905    
5  3  23   605.137     261.259     0.969345    
5  3  24   1101.93     86.6436     0.968793    
5  3  25   838.941     314.505     0.981373    
5  3  26   480.039     214.504     0.730357    
5  3  27   991.896     186.136     0.973271    
5  3  28   900.329     99.3617     0.968004    
5  3  29   313.847     355.678     0.931686    
5  3  30   294.338     280.746     0.954549    
5  3  31   735.71      131.765     0.974939    
5  3  32   549.849     225.427     0.945185    
5  3  33   854.307     173.19      0.932291    
5  3  34   334.528     230.224     0.936664    
5  3  35   36.4137     266.703     0.622243    
5  3  36   473.556     316.399     0.95755     
5  3  37   821.567     1.43236     0.958323    
5  3  38   730.527     139.892     0.941512    
5  3  39   102.122     96.7355     0.567781    
5  3  40   239.024     40.2894     0.246493    
5  3  41   737.664     132.437     0.965655    
5  3  42   490.004     139.556     0.958567    
5  3  43   498.912     224.338     0.970481    
5  3  44   1437.98     219.514     0.984681    
5  3  45   265.794     197.005     0.949823    
5  3  46   1067.82     207.637     0.938126    
5  3  47   394.937     200.48      0.842704    
5  3  48   1255.16     117.615     0.987471    
5  3  49   1485.69     197.511     0.990395    
5  3  50   661.817     0.126521    0.874994    
5  3  51   241.336     344.325     0.763946    
5  3  52   445.109     178.311     0.949187    
5  3  53   1024.94     126.388     0.985785    
5  3  54   1652.41     237.129     0.990454    
5  3  55   747.683     131.931     0.969648    
5  3  56   1136.16     140.871     0.99019     
5  3  57   590.585     28.185      0.93751     
5  3  58   458.884     67.9195     0.971264    
5  3  59   1139.84     108.75      0.977788    
5  3  60   89.2682     279.124     0.809377    
5  3  61   870.963     12.7709     0.985417    
5  3  62   1102.28     28.1236     0.990047    
5  3  63   665.209     100.214     0.961272    
5  3  64   1361.87     7.93424     0.989418    
5  3  65   846.786     66.7022     0.98266     
5  3  66   271.765     340.135     0.908834    
5  3  67   554.511     166.495     0.970282    
5  3  68   452.004     61.7815     0.95101     
5  3  69   1062.54     120.211     0.983372    
5  3  70   647.745     170.749     0.960027    
5  3  71   1507.57     195.943     0.990377    
5  3  72   1190.82     55.4992     0.986921    
5  3  73   20.1031     338.712     0.914188    
5  3  74   733.308     130.849     0.975147    
5  3  75   384.017     184.094     0.913986    
5  3  76   562.281     350.998     0.971713    
5  3  77   965.037     31.4207     0.987709    
5  3  78   610.582     29.2863     0.977417    
5  3  79   61.7218     135.173     0.530716    
5  3  80   804.07      52.7974     0.979562    
5  3  81   690.81      102.16      0.899132    
5  3  82   900.431     317.971     0.977193    
5  3  83   794.993     274.464     0.976997    
5  3  84   854.524     59.3996     0.982075    
5  3  85   1236.53     287.684     0.98646     
5  3  86   1445.23     317.928     0.991661    
5  3  87   765.756     158.154     0.91956     
5  3  88   250.244     215.996     0.696024    
5  3  89   364.232     269.366     0.916484    
5  3  90   37.6729     132.036     0.394142    
5  3  91   667.781     354.173     0.97274     
5  3  92   219.99      136.449     0.846832    
5  3  93   795.497     312.676     0.977237    
5  3  94   698.752     194.812     0.978743    
5  3  95   625.391     98.6228     0.966236    
5  3  96   590.819     251.54      0.948514    
5  3  97   805.591     282.119     0.941581    
5  3  98   823.601     247.898     0.978443    
5  3  99   927.126     79.5103     0.968008    
5  3  100  877.602     164.664     0.957199    
5  3  101  50.0625     57.585      0.734966    
5  3  102  987.839     213.385     0.987051    
5  3  103  257.493     11.3077     0.854808    
5  3  104  971.183     77.0471     0.987677    
5  3  105  407.214     96.712      0.866127    
5  3  106  457.091     357.718     0.907811    
5  3  107  612.173     315.652     0.889532    
5  3  108  109.412     288.883     0.456753    
5  3  109  49.3491     339.825     0.866936    
5  3  110  833.325     207.291     0.977829    
5  3  111  727.233     250.134     0.976607    
5  3  112  534.528     196.42      0.911442    
5  3  113  29.9685     345.289     0.0993283   
5  3  114  265.654     270.268     0.892924    
5  3  115  491.074     351.745     0.948253    
5  3  116  197.668     140.475     0.945693    
5  3  117  197.481     98.9501     0.67155     
5  3  118  242.76      249.372     0.942809    
5  3  119  184.612     281.445     0.783368    
5  3  120  45.1718     82.8117     0.38832     
5  3  121  230.628     38.8767     0.92801     
5  3  122  83.6905     321.952     0.803049    
5  3  123  373.943     317.65      0.935389    
5  3  124  825.184     128.21      0.986118    
5  3  125  495.888     66.6944     0.890857    
5  3  126  381.485     94.9468     0.884331    
5  3  127  22.7793     64.4514     0.289873    
5  3  128  8.66862     66.6827     0.469834    
5  3  129  630.451     73.4224     0.969918    
5  3  130  42.7086     328.946     0.327035    
5  3  131  644.466     225.348     0.974638    
5  3  132  5.60054     4.34031     0.0446071   
5  3  133  722.085     307.117     0.97624     
5  3  134  23.6168     308.31      0.429453    
5  3  135  3.51026     83.7748     0.631679    
5  3  136  370.379     279.961     0.965061    
5  3  137  34.3705     293.789     0.638503    
5  3  138  277.996     44.0294     0.946909    
5  3  139  265.179     152.559     0.899344    
5  3  140  324.963     126.395     0.951611    
5  3  141  553.339     161.567     0.976222    
5  3  142  396.475     240.703     0.958527    
5  3  143  420.769     238.053     0.963753    
5  3  144  183.162     282.915     0.895535    
5  3  145  92.4757     28.4834     0.876731    
5  3  146  247.996     248.982     0.860094    
5  3  147  36.9408     359.237     0.320207    
5  3  148  406.822     214.113     0.955912    
5  3  149  276.259     211.835     0.925484    
5  3  150  315.016     229.882     0.956139    
5  3  151  250.311     223.623     0.919425    
5  3  152  16.0621     3.98375     0.257539    
5  3  153  86.0486     50.9153     0.828388    
5  3  154  5.13889     117.472     0.0735484   
5  3  155  251.812     39.1777     0.940776    
5  3  156  80.0399     252.077     0.847037    
5  3  157  314.848     17.511      0.962043    
5  3  158  94.3221     104.347     0.911958    
5  3  159  63.4519     3.02253     0.543631    
5  3  160  107.533     115.124     0.852541    
5  3  161  180.009     70.6133     0.909515    
5  3  162  174.464     129.212     0.919013    
5  3  163  107.209     212.735     0.874391    
5  3  164  8.43187     330.065     0.312714    
5  3  165  41.3441     136.165     0.679203    
5  3  166  5.50864     53.488      0.529791    
5  3  167  221.152     67.9654     0.95047     
5  3  168  98.859      53.8684     0.803562    
5  3  169  63.5622     359.492     0.600297    
5  4  -166 21.0603     27.0782     0.586073    
5  4  -165 132.093     238.36      0.928983    
5  4  -164 127.183     197.067     0.792529    
5  4  -163 118.681     14.8098     0.743159    
5  4  -162 10.0131     124.977     0.322251    
5  4  -161 30.2258     193.135     0.494433    
5  4  -160 104.642     241.796     0.76223     
5  4  -159 178.688     122.531     0.913387    
5  4  -158 263.258     198.951     0.963305    
5  4  -157 173.941     204.303     0.933342    
5  4  -156 365.804     239.342     0.969865    
5  4  -155 92.5203     208.29      0.670117    
5  4  -154 276.705     336.818     0.952917    
5  4  -153 221.143     155.458     0.935905    
5  4  -152 305.369     353.431     0.960664    
5  4  -151 29.1026     183.599     0.676474    
5  4  -150 105.777     194.567     0.817911    
5  4  -149 214.776     282.082     0.927231    
5  4  -148 222.193     199.378     0.899466    
5  4  -147 155.086     156.982     0.902566    
5  4  -146 0.611061    156.049     0.055246    
5  4  -145 130.701     270.649     0.530199    
5  4  -144 177.592     288.389     0.907862    
5  4  -143 74.0648     108.266     0.651646    
5  4  -142 368.608     308.405     0.963177    
5  4  -141 278.479     296.182     0.938345    
5  4  -140 421.843     104.991     0.981618    
5  4  -139 311.104     170.521     0.894379    
5  4  -138 39.444      320.906     0.544082    
5  4  -137 20.4686     317.949     0.322637    
5  4  -136 8.78275     67.8829     0.683713    
5  4  -135 54.937      349.796     0.79357     
5  4  -134 577.919     302.207     0.951071    
5  4  -133 20.1694     139.608     0.233414    
5  4  -132 460.211     162.685     0.963155    
5  4  -131 159.665     208.962     0.821802    
5  4  -130 225.305     58.6847     0.954391    
5  4  -129 24.186      323.905     0.626239    
5  4  -128 558.889     86.3438     0.972647    
5  4  -127 409.175     244.285     0.976198    
5  4  -126 531.25      197.92      0.989308    
5  4  -125 119.742     137.515     0.866138    
5  4  -124 427.18      16.242      0.94363     
5  4  -123 446.891     116.078     0.970112    
5  4  -122 654.001     298.649     0.988016    
5  4  -121 386.895     90.0086     0.947879    
5  4  -120 453.552     250.761     0.977402    
5  4  -119 408.061     65.1439     0.942186    
5  4  -118 249.441     53.4259     0.926399    
5  4  -117 220.219     116.804     0.92091     
5  4  -116 189.669     82.3067     0.939084    
5  4  -115 616.558     15.0888     0.964706    
5  4  -114 302.009     359.642     0.829864    
5  4  -113 738.355     96.3642     0.961086    
5  4  -112 7.19406     143.483     0.54737     
5  4  -111 22.5119     281.204     0.388885    
5  4  -110 548.472     18.6278     0.951874    
5  4  -109 8.74979     80.275      0.0773493   
5  4  -108 444.314     170.528     0.937618    
5  4  -107 861.699     43.9924     0.96259     
5  4  -106 137.948     285.462     0.942589    
5  4  -105 518.731     103.214     0.965707    
5  4  -104 961.323     321.941     0.98702     
5  4  -103 270.624     247.652     0.941151    
5  4  -102 674.884     146.308     0.969304    
5  4  -101 5.5402      168.867     0.394184    
5  4  -100 407.295     175.456     0.95081     
5  4  -99  7.92166     206.649     0.942229    
5  4  -98  149.036     153.647     0.83829     
5  4  -97  125.155     79.3198     0.302182    
5  4  -96  948.79      214.598     0.97185     
5  4  -95  14.9467     232.421     0.35178     
5  4  -94  898.801     339.615     0.983595    
5  4  -93  10.1801     156.921     0.929972    
5  4  -92  349.197     250.422     0.942423    
5  4  -91  332.224     315.197     0.890297    
5  4  -90  525.6       281.834     0.967303    
5  4  -89  121.475     344.901     0.846871    
5  4  -88  303.414     171.293     0.950043    
5  4  -87  660.684     307.861     0.983467    
5  4  -86  1046.5      242.12      0.979949    
5  4  -85  344.222     249.321     0.932803    
5  4  -84  201.386     19.8777     0.880991    
5  4  -83  893.607     1.67017     0.987448    
5  4  -82  1285.13     283.005     0.988582    
5  4  -81  190.206     156.641     0.891781    
5  4  -80  836.737     107.46      0.962944    
5  4  -79  1367.23     9.17474     0.993608    
5  4  -78  1366.79     81.4955     0.989991    
5  4  -77  628.458     308.753     0.948685    
5  4  -76  984.803     44.9914     0.986142    
5  4  -75  849.654     343.043     0.977819    
5  4  -74  716.422     135.993     0.972243    
5  4  -73  1075.48     10.0521     0.948801    
5  4  -72  1053.59     284.899     0.993001    
5  4  -71  847.68      316.984     0.984949    
5  4  -70  808.896     289.006     0.983095    
5  4  -69  161.402     359.653     0.887721    
5  4  -68  746.755     301.909     0.987051    
5  4  -67  768.31      286.524     0.965727    
5  4  -66  17.3483     129.592     0.161404    
5  4  -65  852.647     111.439     0.964547    
5  4  -64  473.496     5.4018      0.905277    
5  4  -63  16.0714     197.313     0.382481    
5  4  -62  117.85      143.164     0.292697    
5  4  -61  660.866     157.39      0.906124    
5  4  -60  19.6158     182.079     0.448787    
5  4  -59  1528.95     235.768     0.990432    
5  4  -58  816.558     199.253     0.976177    
5  4  -57  1057.98     172.286     0.979913    
5  4  -56  1167.37     336.768     0.990225    
5  4  -55  928.365     145.752     0.977588    
5  4  -54  531.408     223.411     0.922231    
5  4  -53  307.822     210.862     0.940853    
5  4  -52  599.051     127.683     0.96885     
5  4  -51  1006.84     182.463     0.978875    
5  4  -50  508.485     89.317      0.859728    
5  4  -49  179.583     10.7661     0.886701    
5  4  -48  1197.38     189.671     0.980297    
5  4  -47  297.946     306.968     0.95131     
5  4  -46  846.465     242.415     0.977747    
5  4  -45  1152.19     18.6449     0.989047    
5  4  -44  38.3015     105.819     0.959355    
5  4  -43  222.014     314.096     0.8073      
5  4  -42  691.763     51.6535     0.949077    
5  4  -41  511.781     357.814     0.920789    
5  4  -40  276.688     272.4       0.844535    
5  4  -39  391.149     113.681     0.953661    
5  4  -38  64.3174     294.334     0.831743    
5  4  -37  275.008     17.1718     0.876136    
5  4  -36  644.772     2.26235     0.974123    
5  4  -35  1.39321     75.141      0.702064    
5  4  -34  346.176     4.43883     0.962418    
5  4  -33  118.681     38.2518     0.819924    
5  4  -32  550.99      267.032     0.952272    
5  4  -31  376.282     53.0187     0.907132    
5  4  -30  525.983     174.71      0.960049    
5  4  -29  718.613     303.161     0.929641    
5  4  -28  381.121     187.474     0.857211    
5  4  -27  108.504     191.189     0.60533     
5  4  -26  773.717     248.456     0.971453    
5  4  -25  131.148     170.246     0.495475    
5  4  -24  207.871     62.9565     0.295066    
5  4  -23  800.788     135.614     0.939195    
5  4  -22  0.187472    21.9133     0.175856    
5  4  -21  695.885     116.367     0.936916    
5  4  -20  610.993     124.984     0.924712    
5  4  -19  234.726     183.561     0.834406    
5  4  -18  353.875     49.0173     0.866738    
5  4  -17  57.849      16.2877     0.362145    
5  4  -16  939.937     149.933     0.94964     
5  4  -15  49.6905     236.318     0.641941    
5  4  -14  45.3234     148.274     0.154236    
5  4  -13  42.3879     173.463     0.472875    
5  4  -12  1012.8      151.114     0.981739    
5  4  -11  775.529     342.686     0.96659     
5  4  -10  423.493     334.669     0.955744    
5  4  -9   1021.02     51.7322     0.975338    
5  4  -8   371.045     248.015     0.838966    
5  4  -7   309.372     268.141     0.903095    
5  4  -6   1061.57     225.152     0.985465    
5  4  -5   1030.91     215.413     0.97402     
5  4  -4   1145.05     306.214     0.983813    
5  4  -3   795.606     94.7191     0.980919    
5  4  -2   907.641     334.805     0.981276    
5  4  -1   360.569     288.515     0.890771    
5  4  0    889.377     315.712     0.966822    
5  4  1    757.427     333.652     0.972029    
5  4  2    990.997     37.5804     0.94233     
5  4  3    455.423     331.858     0.907442    
5  4  4    407.966     154.633     0.726813    
5  4  5    103.181     357.286     0.476996    
5  4  6    673.453     60.6687     0.975201    
5  4  7    499.968     110.712     0.940398    
5  4  8    1324.95     182.2       0.975242    
5  4  9    552.591     170.573     0.963214    
5  4  10   731.055     239.22      0.958983    
5  4  11   982.206     341.074     0.985483    
5  4  12   345.393     248.269     0.841154    
5  4  13   716.63      357.855     0.951274    
5  4  14   67.78       168.415     0.846777    
5  4  15   522.723     314.422     0.917586    
5  4  16   606.322     317.83      0.964986    
5  4  17   507.405     113.099     0.816109    
5  4  18   1170.65     155.274     0.98396     
5  4  19   219.591     69.3842     0.517711    
5  4  20   1203.35     255.089     0.984081    
5  4  21   685.944     239.821     0.923634    
5  4  22   520.626     189.68      0.940846    
5  4  23   877.094     19.8443     0.979367    
5  4  24   163.515     107.161     0.5995      
5  4  25   119.924     229.281     0.257065    
5  4  26   684.115     95.9078     0.966095    
5  4  27   486.898     335.292     0.948325    
5  4  28   240.691     351.544     0.662554    
5  4  29   556.182     108.928     0.960611    
5  4  30   972.469     225.875     0.966303    
5  4  31   349.357     124.153     0.932339    
5  4  32   112.701     237.118     0.577337    
5  4  33   1282.88     347.582     0.97377     
5  4  34   56.8449     218.959     0.684294    
5  4  35   101.745     123.862     0.231909    
5  4  36   361.136     193.452     0.963141    
5  4  37   645.206     270.09      0.961564    
5  4  38   441.819     5.48415     0.942259    
5  4  39   499.006     104.426     0.90575     
5  4  40   994.052     57.1633     0.983108    
5  4  41   203.784     1.41554     0.866221    
5  4  42   1493.5      204.342     0.98999     
5  4  43   651.324     227.09      0.97388     
5  4  44   151.315     212.929     0.816689    
5  4  45   834.274     293.623     0.982076    
5  4  46   1293.87     171.505     0.991876    
5  4  47   621.503     143.103     0.973478    
5  4  48   691.65      236.932     0.980796    
5  4  49   529.367     101.114     0.942182    
5  4  50   543.014     54.5076     0.953019    
5  4  51   0.881135    57.0475     0.0646177   
5  4  52   748.383     336.481     0.950704    
5  4  53   485.565     143         0.927346    
5  4  54   265.949     241.464     0.89355     
5  4  55   50.0368     38.4996     0.859804    
5  4  56   1417.54     48.6379     0.982513    
5  4  57   575.696     267.471     0.914058    
5  4  58   14.4936     357.48      0.176843    
5  4  59   406.876     180.115     0.911305    
5  4  60   1094.43     290.731     0.987676    
5  4  61   267.139     97.1329     0.81204     
5  4  62   908.709     192.722     0.983635    
5  4  63   219.011     203.426     0.733721    
5  4  64   690.369     261.959     0.929474    
5  4  65   328.948     238.355     0.951329    
5  4  66   493.128     47.5394     0.966615    
5  4  67   1082.8      84.3685     0.982552    
5  4  68   996.355     178.672     0.984771    
5  4  69   266.34      270.383     0.8739      
5  4  70   309.823     75.2109     0.9542      
5  4  71   865.678     126.349     0.983272    
5  4  72   1068.52     188.202     0.985421    
5  4  73   818.034     238.038     0.975405    
5  4  74   517.698     215.83      0.973105    
5  4  75   1327.35     256.39      0.992265    
5  4  76   800.433     219.874     0.981418    
5  4  77   96.4971     58.8498     0.904784    
5  4  78   1162.17     305.879     0.982644    
5  4  79   584.038     150.235     0.979734    
5  4  80   908.924     294.914     0.986109    
5  4  81   844.413     281.733     0.983757    
5  4  82   1176.01     127.177     0.981943    
5  4  83   316.279     283.008     0.866274    
5  4  84   891.786     233.561     0.989743    
5  4  85   254.524     276.503     0.697841    
5  4  86   919.771     209.465     0.987565    
5  4  87   402.669     46.68       0.890626    
5  4  88   995.285     320.486     0.96628     
5  4  89   375.281     244.872     0.958546    
5  4  90   748.044     239.857     0.975806    
5  4  91   414.547     0.170441    0.928498    
5  4  92   780.355     172.517     0.94866     
5  4  93   981.825     70.2512     0.981351    
5  4  94   14.4561     18.2264     0.756756    
5  4  95   830.268     238.618     0.98451     
5  4  96   19.1785     61.6563     0.78371     
5  4  97   427.296     96.2528     0.9039      
5  4  98   103.339     208.19      0.358868    
5  4  99   36.6664     327.291     0.58727     
5  4  100  665.496     113.685     0.973145    
5  4  101  277.357     225.133     0.907746    
5  4  102  719.259     336.608     0.978915    
5  4  103  170.383     256.324     0.415964    
5  4  104  881.569     140.252     0.976621    
5  4  105  618.409     322.555     0.95525     
5  4  106  559.41      78.684      0.959167    
5  4  107  88.96       332.407     0.216904    
5  4  108  562.631     322.715     0.944963    
5  4  109  773.045     89.9871     0.961478    
5  4  110  56.0412     301.846     0.475262    
5  4  111  272.593     310.266     0.852478    
5  4  112  337.131     107.188     0.881472    
5  4  113  100.553     98.2122     0.75971     
5  4  114  181         165.391     0.619942    
5  4  115  194.145     91.546      0.863089    
5  4  116  541.093     183.133     0.957122    
5  4  117  55.6498     24.4366     0.430568    
5  4  118  453.97      321.043     0.959566    
5  4  119  158.303     126.257     0.962006    
5  4  120  256.435     122.286     0.970394    
5  4  121  657.085     214.46      0.986387    
5  4  122  78.7196     190.833     0.838206    
5  4  123  18.5979     188.89      0.671517    
5  4  124  165.086     317.475     0.863075    
5  4  125  519.256     228.543     0.961177    
5  4  126  317.605     10.4038     0.960479    
5  4  127  45.5308     82.7853     0.565099    
5  4  128  175.224     214.276     0.697236    
5  4  129  535.834     240.187     0.974526    
5  4  130  234.943     263.464     0.912974    
5  4  131  290.022     317.721     0.923047    
5  4  132  6.38399     218.74      0.0964797   
5  4  133  249.284     59.5062     0.877661    
5  4  134  197.622     254.995     0.559232    
5  4  135  403.98      355.843     0.96813     
5  4  136  140.758     29.2849     0.781415    
5  4  137  193.173     78.6619     0.92945     
5  4  138  0.122218    98.4988     0.213865    
5  4  139  204.266     58.5692     0.952179    
5  4  140  336.709     283.582     0.880895    
5  4  141  344.592     262.408     0.957317    
5  4  142  118.846     124.163     0.872885    
5  4  143  83.7038     141.16      0.509124    
5  4  144  287.484     106.059     0.944822    
5  4  145  17.0462     11.5126     0.374742    
5  4  146  9.47447     304.049     0.141469    
5  4  147  148.235     15.0791     0.881863    
5  4  148  215.412     27.6233     0.926954    
5  4  149  246.961     14.3945     0.953305    
5  4  150  2.90182     322.26      0.352148    
5  4  151  143.998     173.212     0.858277    
5  4  152  254.555     186.992     0.951172    
5  4  153  429.618     274.54      0.972184    
5  4  154  182.674     36.9701     0.932415    
5  4  155  10.6237     326.593     0.161967    
5  4  156  141.976     48.2573     0.910862    
5  4  157  119.655     166.469     0.760904    
5  4  158  27.4493     57.6749     0.818194    
5  4  159  257.93      353.062     0.948592    
5  4  160  4.09404     56.4762     0.126566    
5  4  161  131.202     75.4742     0.860593    
5  4  162  33.7215     100.384     0.518262    
5  4  163  17.1414     178.872     0.602687    
5  4  164  30.3584     306.325     0.386904    
5  4  165  48.8406     93.0569     0.698691    
5  4  166  54.512      107.53      0.589251    
5  5  0    467.423     141.081     0.915184    
5  5  1    345.111     99.3507     0.933112    
5  5  2    586.722     155.369     0.957807    
5  5  3    388.319     308.69      0.968928    
5  5  4    222.782     88.8087     0.954039    
5  5  5    349.034     92.0816     0.90973     
5  5  6    540.513     157.623     0.944682    
5  5  7    331.78      210.217     0.964672    
5  5  8    987.74      13.0631     0.987592    
5  5  9    261.538     339.934     0.898317    
5  5  10   126.012     155.629     0.91563     
5  5  11   494.564     270.565     0.96589     
5  5  12   337.437     243.941     0.951861    
5  5  13   13.5028     52.9055     0.670049    
5  5  14   386.065     233.162     0.725994    
5  5  15   962.184     126.184     0.943251    
5  5  16   686.198     97.1305     0.953881    
5  5  17   639.791     290.02      0.974543    
5  5  18   357.636     137.111     0.877046    
5  5  19   442.448     106.174     0.836656    
5  5  20   595.382     336.671     0.934327    
5  5  21   471.667     59.7128     0.946431    
5  5  22   217.135     73.3861     0.658822    
5  5  23   247.936     198.711     0.701817    
5  5  24   718.563     314.705     0.981435    
5  5  25   109.115     124.465     0.739576    
5  5  26   541.772     173.969     0.929079    
5  5  27   832.805     313.927     0.975344    
5  5  28   93.3856     275.845     0.114998    
5  5  29   783.985     91.8681     0.969081    
5  5  30   89.0711     292.494     0.449508    
5  5  31   53.5841     27.5129     0.530455    
5  5  32   1155.24     48.4271     0.987517    
5  5  33   98.8744     38.7745     0.130211    
5  5  34   759.874     41.3823     0.970367    
5  5  35   344.059     134.028     0.911727    
5  5  36   1272.28     25.4806     0.98482     
5  5  37   845.058     190.36      0.979264    
5  5  38   141.293     293.142     0.828056    
5  5  39   972.772     236.469     0.97747     
5  5  40   73.2183     322.627     0.753333    
5  5  41   1040.15     353.438     0.985648    
5  5  42   818.274     57.3051     0.983055    
5  5  43   584.692     39.3132     0.900999    
5  5  44   397.204     266.413     0.900233    
5  5  45   1093.35     184.181     0.981323    
5  5  46   1157.45     268.355     0.9712      
5  5  47   44.1734     102.316     0.415072    
5  5  48   276.972     223.859     0.940568    
5  5  49   1194.64     353.017     0.98775     
5  5  50   267.103     271.835     0.95459     
5  5  51   1149.57     329.09      0.988828    
5  5  52   299.297     209.204     0.841308    
5  5  53   183.805     333.817     0.828188    
5  5  54   301.179     328.525     0.953324    
5  5  55   816.97      37.3613     0.979667    
5  5  56   622.155     275.102     0.928534    
5  5  57   1097.08     330.033     0.991272    
5  5  58   266.614     263.884     0.897714    
5  5  59   583.059     77.9892     0.976766    
5  5  60   1151.05     170.411     0.979825    
5  5  61   571.18      262.392     0.955828    
5  5  62   1507.24     309.923     0.991105    
5  5  63   1482.93     67.8851     0.989708    
5  5  64   607.888     173.671     0.97124     
5  5  65   125.458     75.9533     0.942723    
5  5  66   1580.67     105.084     0.989686    
5  5  67   1383.8      66.9227     0.986775    
5  5  68   917.198     353.622     0.971003    
5  5  69   353         342.238     0.929255    
5  5  70   1255.37     77.5615     0.989622    
5  5  71   1293.79     121.795     0.987617    
5  5  72   211.589     19.4947     0.971147    
5  5  73   375.92      212.275     0.842293    
5  5  74   253.652     232.711     0.909943    
5  5  75   554.992     162.781     0.921993    
5  5  76   783.56      216.059     0.983938    
5  5  77   24.9447     212.549     0.907039    
5  5  78   1122.24     334.918     0.989689    
5  5  79   507.002     179.416     0.978376    
5  5  80   833.181     125.187     0.951909    
5  5  81   803.78      196.494     0.972414    
5  5  82   650.542     71.5119     0.949579    
5  5  83   226.229     248.816     0.892489    
5  5  84   347.755     132.933     0.969356    
5  5  85   293.084     58.5616     0.907859    
5  5  86   618.87      316.551     0.957022    
5  5  87   339.565     150.905     0.966987    
5  5  88   818.001     176.006     0.982027    
5  5  89   1177.45     277.886     0.98736     
5  5  90   92.9232     201.501     0.538781    
5  5  91   1130.81     115.511     0.986961    
5  5  92   997.813     38.173      0.980159    
5  5  93   753.106     210.465     0.975487    
5  5  94   722.315     277.043     0.952325    
5  5  95   686.535     336.972     0.976873    
5  5  96   834.164     338.653     0.978238    
5  5  97   496.887     78.6683     0.930997    
5  5  98   107.485     283.506     0.73377     
5  5  99   726.881     57.4524     0.967457    
5  5  100  263.249     77.8377     0.850433    
5  5  101  385.629     221         0.950376    
5  5  102  130.77      257.703     0.541592    
5  5  103  600.206     218.643     0.97089     
5  5  104  637.85      205.788     0.952657    
5  5  105  94.5128     354.917     0.430885    
5  5  106  523.421     331.879     0.936512    
5  5  107  237.52      137.679     0.761142    
5  5  108  0.256637    119.358     0.154523    
5  5  109  135.929     197.791     0.842768    
5  5  110  632.551     267.051     0.956778    
5  5  111  30.292      16.1883     0.71241     
5  5  112  49.8715     324.093     0.265228    
5  5  113  81.978      349.708     0.556557    
5  5  114  404.296     242.681     0.906349    
5  5  115  148.161     271.429     0.90251     
5  5  116  132.63      5.77873     0.912469    
5  5  117  283.852     196.312     0.959424    
5  5  118  4.86864     286.74      0.257265    
5  5  119  729.425     251.67      0.989717    
5  5  120  578.664     339.185     0.978467    
5  5  121  385.895     96.6234     0.961434    
5  5  122  44.7838     275.734     0.574563    
5  5  123  53.4758     304.807     0.197538    
5  5  124  170.992     206.091     0.945292    
5  5  125  173.705     347.113     0.886772    
5  5  126  104.614     28.6972     0.81097     
5  5  127  477.462     50.487      0.971603    
5  5  128  42.5205     265.313     0.196532    
5  5  129  197.187     152.948     0.674944    
5  5  130  49.4813     132.032     0.493922    
5  5  131  242.681     76.7028     0.919132    
5  5  132  9.15712     357.947     0.172289    
5  5  133  0.205755    0.420474    0.0384778   
5  5  134  208.697     22.5687     0.905106    
5  5  135  306.774     182.195     0.965389    
5  5  136  8.91842     229.86      0.220472    
5  5  137  103.059     207.628     0.874902    
5  5  138  144.349     82.4026     0.893763    
5  5  139  260.141     336.02      0.897542    
5  5  140  135.812     330.412     0.910852    
5  5  141  0.0352471   234.862     0.83711     
5  5  142  131.747     184.673     0.83469     
5  5  143  74.3619     334.288     0.72146     
5  5  144  4.69684     188.997     0.139044    
5  5  145  32.6339     126.018     0.417183    
5  5  146  168.211     321.036     0.900834    
5  5  147  76.3419     350.68      0.844287    
5  5  148  129.35      28.5771     0.87157     
5  5  149  129.053     149.539     0.871192    
5  5  150  321.239     173.553     0.950622    
5  5  151  296.584     4.83757     0.950797    
5  5  152  13.7539     328.325     0.251885    
5  5  153  73.6167     19.4552     0.669307    
5  5  154  148.764     104.084     0.849365    
5  5  155  9.13476     261.444     0.370214    
5  5  156  4.80708     67.0714     0.391236    
5  5  157  13.0295     24.3109     0.487805    
5  5  158  196.547     26.9627     0.914783    
5  5  159  219.731     116.541     0.968612    
5  5  160  2.07975     72.4609     0.238326    
5  5  161  253.32      329.745     0.905057    
5  5  162  22.9279     225.408     0.366555    
5  5  163  6.08557     34.2015     0.520015    
6  -0 -171 10.8101     360         0.102212    
6  -0 -170 21.4669     240         0.381855    
6  -0 -169 1.04055     300         0.0374064   
6  -0 -168 113.411     9.36374e-08 0.798581    
6  -0 -167 17.4153     60          0.194606    
6  -0 -166 237.185     120         0.985169    
6  -0 -165 38.8972     180         0.795152    
6  -0 -164 11.2451     240         0.812102    
6  -0 -163 189.204     120         0.98952     
6  -0 -162 351.144     360         1           
6  -0 -161 9.29822     240         0.805085    
6  -0 -160 31.3655     120         0.203839    
6  -0 -159 271.708     2.21852e-06 0.999997    
6  -0 -158 159.54      60          0.960735    
6  -0 -157 487.919     300         0.999908    
6  -0 -156 54.3941     360         0.290354    
6  -0 -155 159.87      60          0.751842    
6  -0 -154 1.98613     120         0.265772    
6  -0 -153 390.079     5.04464e-07 0.999999    
6  -0 -152 198.716     240         0.999815    
6  -0 -151 54.2232     300         0.154686    
6  -0 -150 6.25469     360         0.0256091   
6  -0 -149 38.2457     60          0.696072    
6  -0 -148 236.967     120         0.98682     
6  -0 -147 ?           ?           ?           
6  -0 -146 206.774     240         0.999199    
6  -0 -145 453.953     120         1           
6  -0 -144 92.196      360         0.236752    
6  -0 -143 323.101     240         0.989043    
6  -0 -142 44.1447     300         0.125376    
6  -0 -141 32.8699     180         0.115791    
6  -0 -140 591.751     60          0.999867    
6  -0 -139 15.2178     300         0.0291141   
6  -0 -138 613.586     180         0.999976    
6  -0 -137 95.3735     240         0.998986    
6  -0 -136 2.95578     120         0.350725    
6  -0 -135 15.3894     180         0.218137    
6  -0 -134 86.4458     240         0.608368    
6  -0 -133 280.608     120         0.998939    
6  -0 -132 186.972     180         0.863558    
6  -0 -131 177.728     60          0.925645    
6  -0 -130 248.474     120         0.914633    
6  -0 -129 2.16277     2.39585e-06 0.44526     
6  -0 -128 1166.03     240         1           
6  -0 -127 0.467302    120         0.0850499   
6  -0 -126 591.152     4.78747e-07 0.997649    
6  -0 -125 94.573      240         0.853337    
6  -0 -124 31.228      120         0.230605    
6  -0 -123 6.20778     3.18352e-05 0.0279072   
6  -0 -122 150.276     60          0.85558     
6  -0 -121 745.515     300         1           
6  -0 -120 259.796     180         0.936674    
6  -0 -119 568.776     60          0.999902    
6  -0 -118 2.15144     300         0.0121067   
6  -0 -117 335.55      180         0.981458    
6  -0 -116 751.658     60          0.999978    
6  -0 -115 376.05      120         0.75046     
6  -0 -114 119.509     360         0.141283    
6  -0 -113 92.0464     240         0.305159    
6  -0 -112 1228.13     120         1           
6  -0 -111 1276.76     360         1           
6  -0 -110 17.4692     240         0.197371    
6  -0 -109 870.248     300         1           
6  -0 -108 1050.18     180         1           
6  -0 -107 1047.91     240         1           
6  -0 -106 379.582     120         1           
6  -0 -105 1236.05     360         0.999983    
6  -0 -104 205.268     240         0.396579    
6  -0 -103 452.771     120         0.999911    
6  -0 -102 52.2688     180         0.0583362   
6  -0 -101 218.311     240         0.189248    
6  -0 -100 716         120         1           
6  -0 -99  47.9861     360         0.202298    
6  -0 -98  28.2422     59.9999     0.0842027   
6  -0 -97  ?           ?           ?           
6  -0 -96  90.3458     180         0.0672689   
6  -0 -95  1317.02     240         1           
6  -0 -94  229.119     120         0.218218    
6  -0 -93  8.33054     5.53321e-06 0.754483    
6  -0 -92  95.8395     240         0.960398    
6  -0 -91  154.881     120         0.478147    
6  -0 -90  176.958     180         0.161638    
6  -0 -89  163.15      60          0.670704    
6  -0 -88  224.704     120         0.152924    
6  -0 -87  97.0078     180         0.626343    
6  -0 -86  50.2798     240         0.196676    
6  -0 -85  1582.71     120         1           
6  -0 -84  1369.89     180         1           
6  -0 -83  866.549     60          1           
6  -0 -82  539.371     300         0.999983    
6  -0 -81  665.991     180         1           
6  -0 -80  1366.58     240         1           
6  -0 -79  670.824     300         0.999999    
6  -0 -78  528.738     5.93944e-06 0.90292     
6  -0 -77  39.2475     60          0.999655    
6  -0 -76  52.5341     120         0.928866    
6  -0 -75  21.2344     180         0.0137702   
6  -0 -74  1506.9      60          1           
6  -0 -73  402.755     300         0.999987    
6  -0 -72  1175.76     180         1           
6  -0 -71  251.926     60.0001     0.475766    
6  -0 -70  168.937     120         0.991646    
6  -0 -69  913.73      180         1           
6  -0 -68  1568.88     60          1           
6  -0 -67  167.991     300         0.881272    
6  -0 -66  407.731     1.68274e-06 1           
6  -0 -65  47.4974     59.9998     0.122112    
6  -0 -64  138.962     300         0.310438    
6  -0 -63  95.5425     180         0.772505    
6  -0 -62  690.187     60          1           
6  -0 -61  43.4512     300         0.690559    
6  -0 -60  655.664     1.9165e-06  1           
6  -0 -59  281.183     60          0.994567    
6  -0 -58  688.639     120         1           
6  -0 -57  440.291     180         0.905964    
6  -0 -56  1331.19     60          1           
6  -0 -55  993.488     120         1           
6  -0 -54  374.659     180         0.999998    
6  -0 -53  225.965     240         0.99687     
6  -0 -52  1202.26     300         1           
6  -0 -51  3.25944     6.90416e-06 0.278218    
6  -0 -50  1325.96     240         1           
6  -0 -49  859.309     300         1           
6  -0 -48  23.8013     180         0.594787    
6  -0 -47  225.319     60          0.847899    
6  -0 -46  17.0438     120         0.0768588   
6  -0 -45  583.356     5.58658e-06 0.999683    
6  -0 -44  426.136     60          0.992904    
6  -0 -43  58.2744     120         0.280354    
6  -0 -42  446.723     180         0.999978    
6  -0 -41  565.784     60          0.992931    
6  -0 -40  184.353     300         0.596392    
6  -0 -39  494.444     180         0.951888    
6  -0 -38  606.28      240         0.994725    
6  -0 -37  396.589     300         0.999972    
6  -0 -36  282.521     6.7657e-07  1           
6  -0 -35  959.563     240         1           
6  -0 -34  847.491     120         0.99759     
6  -0 -33  571.646     3.37062e-06 0.956862    
6  -0 -32  1832.81     240         1           
6  -0 -31  17.5444     120         0.718358    
6  -0 -30  1567.7      180         1           
6  -0 -29  788.059     60          0.999999    
6  -0 -28  1086.75     120         1           
6  -0 -27  1014.87     3.00374e-06 1           
6  -0 -26  1491.71     240         1           
6  -0 -25  43.2442     120         0.220993    
6  -0 -24  856.072     5.43115e-06 0.999999    
6  -0 -23  987.316     240         1           
6  -0 -22  1367.55     300         1           
6  -0 -21  1518.94     180         1           
6  -0 -20  47.8858     60          0.89448     
6  -0 -19  863.33      120         0.986373    
6  -0 -18  1439.95     360         1           
6  -0 -17  1.78756     59.9998     0.777684    
6  -0 -16  397.124     120         1           
6  -0 -15  2954.27     3.33579e-06 1           
6  -0 -14  649.345     60          0.998066    
6  -0 -13  1824.96     120         1           
6  -0 -12  733.568     180         0.999909    
6  -0 -11  619.377     240         1           
6  -0 -10  473.184     300         1           
6  -0 -9   131.149     360         0.988007    
6  -0 -8   7.85106     240         0.958859    
6  -0 -7   689.327     300         1           
6  -0 -6   2235.71     180         1           
6  -0 -5   10.6587     240         0.22424     
6  -0 -4   603.963     120         0.929827    
6  -0 -3   894.094     1.1258e-05  0.995666    
6  -0 -2   744.358     240         0.999994    
6  -0 -1   1058.17     120         1           
6  0  0    555.792     180         0.996744    
6  0  1    636.867     240         1           
6  0  2    560.056     120         1           
6  0  3    1255.1      180         1           
6  0  4    1106.4      60          1           
6  0  5    240.904     120         0.968545    
6  0  6    43.3954     2.63903e-05 0.708179    
6  0  7    1.97373     239.998     0.00783735  
6  0  8    280.44      300         0.999961    
6  0  9    1176.97     360         1           
6  0  10   27.2165     60          0.380009    
6  0  11   2760.49     120         1           
6  0  12   747.893     180         0.999995    
6  0  13   2034.47     240         1           
6  0  14   2082.84     300         1           
6  0  15   757.747     180         1           
6  0  16   2086.65     240         1           
6  0  17   273.407     300         0.999998    
6  0  18   164.046     180         0.991428    
6  0  19   891.347     240         1           
6  0  20   108.414     300         0.216947    
6  0  21   26.1002     360         0.179133    
6  0  22   8.83062     240         0.508479    
6  0  23   963.751     300         1           
6  0  24   25.9066     8.77946e-06 0.509686    
6  0  25   1456.97     60          1           
6  0  26   1057.27     300         1           
6  0  27   127.227     360         0.999669    
6  0  28   6.73641     240         0.0451928   
6  0  29   475.194     120         0.992876    
6  0  30   717.109     3.53518e-06 0.99999     
6  0  31   1317.14     60          1           
6  0  32   1019.03     120         1           
6  0  33   694.983     180         1           
6  0  34   1912.96     60          1           
6  0  35   1230.96     300         1           
6  0  36   328.275     180         1           
6  0  37   60.2172     60          0.107751    
6  0  38   1697.09     300         1           
6  0  39   216.813     180         0.928453    
6  0  40   1143.74     60          1           
6  0  41   77.0579     120         0.541481    
6  0  42   19.4561     180         0.0623155   
6  0  43   181.848     60          0.99634     
6  0  44   48.6231     120         0.861165    
6  0  45   436.764     360         0.949746    
6  0  46   1332.62     240         1           
6  0  47   435.986     300         0.999999    
6  0  48   867.898     180         0.998946    
6  0  49   1158.77     60          1           
6  0  50   156.52      120         0.194284    
6  0  51   1074.36     0           0.999998    
6  0  52   1215.32     240         1           
6  0  53   791.193     120         0.999995    
6  0  54   1109.54     180         1           
6  0  55   967.379     60          1           
6  0  56   441.454     120         1           
6  0  57   290.572     360         1           
6  0  58   335.539     60          0.999757    
6  0  59   34.1318     120         0.341564    
6  0  60   547.344     360         0.999895    
6  0  61   11.5121     240         0.961101    
6  0  62   468.06      300         0.946795    
6  0  63   70.2347     180         0.545493    
6  0  64   59.8678     60          0.141881    
6  0  65   689.99      300         1           
6  0  66   135.629     180         0.937138    
6  0  67   52.0542     60          0.2995      
6  0  68   68.4556     300         0.385178    
6  0  69   1483.61     180         1           
6  0  70   713.839     60          0.999995    
6  0  71   1067.2      300         1           
6  0  72   207.009     9.15073e-06 0.974299    
6  0  73   1949.08     60          1           
6  0  74   208.509     300         0.352238    
6  0  75   683.578     180         1           
6  0  76   116.617     60          0.999529    
6  0  77   563.866     120         0.987564    
6  0  78   270.587     1.10931e-05 0.995279    
6  0  79   1015.98     240         1           
6  0  80   130.188     300         0.273904    
6  0  81   586.329     0           1           
6  0  82   143.208     60          0.345445    
6  0  83   1523.31     120         1           
6  0  84   53.3426     180         0.52134     
6  0  85   1249.81     240         1           
6  0  86   1636.82     120         1           
6  0  87   1039.07     360         1           
6  0  88   1125.6      60          1           
6  0  89   7.14242     120         0.142143    
6  0  90   83.4381     180         0.523229    
6  0  91   136         60          0.932438    
6  0  92   227.394     300         0.994424    
6  0  93   16.3686     2.2282e-05  0.168375    
6  0  94   9.79303     240         0.0295515   
6  0  95   1416.64     120         1           
6  0  96   3.75345     180         0.412784    
6  0  97   769.233     60          0.999966    
6  0  98   26.7488     300         0.844669    
6  0  99   191.312     180         0.999814    
6  0  100  55.0051     60          0.999998    
6  0  101  603.121     300         0.999836    
6  0  102  201.115     180         0.991941    
6  0  103  72.4301     60          0.0992286   
6  0  104  536.129     120         1           
6  0  105  1335.13     180         1           
6  0  106  455.165     60          0.959492    
6  0  107  279.38      300         0.867608    
6  0  108  808.569     180         1           
6  0  109  389.353     60          0.995705    
6  0  110  1596.69     300         1           
6  0  111  801.736     360         1           
6  0  112  416.684     60          0.999925    
6  0  113  316.465     120         0.978009    
6  0  114  201.34      2.24424e-06 0.894561    
6  0  115  842.738     240         0.999995    
6  0  116  516.51      300         0.829551    
6  0  117  603.673     360         0.990254    
6  0  118  3.37913     60.0002     0.00342003  
6  0  119  218.059     120         0.945822    
6  0  120  186.895     180         0.614103    
6  0  121  17.3008     240         0.337224    
6  0  122  2.29957     300         0.0464386   
6  0  123  547.046     360         1           
6  0  124  78.5852     60          0.136311    
6  0  125  97.8469     300         0.784156    
6  0  126  126.619     180         0.894276    
6  0  127  11.0222     240         0.0262708   
6  0  128  93.1994     120         0.747269    
6  0  129  692.383     180         0.999414    
6  0  130  560.311     60          0.999997    
6  0  131  382.819     120         0.999959    
6  0  132  65.578      8.92244e-06 0.252476    
6  0  133  84.1572     240         0.207635    
6  0  134  600.751     120         0.981907    
6  0  135  5.02107     180         0.0780962   
6  0  136  506.285     60          1           
6  0  137  424.348     300         0.999208    
6  0  138  702.492     360         1           
6  0  139  8.53403     60.0002     0.0178401   
6  0  140  334.85      300         0.962035    
6  0  141  442.036     6.16971e-08 0.999955    
6  0  142  28.0063     60          0.296058    
6  0  143  501.293     120         1           
6  0  144  122.557     8.92472e-06 0.429064    
6  0  145  482.459     240         0.999996    
6  0  146  43.6869     300         0.168624    
6  0  147  61.9205     360         0.580373    
6  0  148  309.041     240         0.734076    
6  0  149  11.6169     120         0.0577981   
6  0  150  34.8005     180         0.0892595   
6  0  151  56.0304     60          0.759405    
6  0  152  443.142     120         0.999938    
6  0  153  33.988      180         0.546462    
6  0  154  183.774     240         0.913024    
6  0  155  1.73425     120         0.265155    
6  0  156  287.757     180         1           
6  0  157  156.725     60          0.899851    
6  0  158  59.6064     120         0.171991    
6  0  159  261.762     180         0.951637    
6  0  160  20.2565     240         0.0563449   
6  0  161  4.85462     120         0.0481045   
6  0  162  175.205     180         0.986581    
6  0  163  37.2122     240         0.795692    
6  0  164  208.921     300         0.987345    
6  0  165  7.01483     180         0.174689    
6  0  166  16.0562     240         0.386706    
6  0  167  35.6687     300         0.217579    
6  0  168  15.6052     180         0.68949     
6  0  169  15.091      240         0.0776008   
6  0  170  80.0288     300         0.697667    
6  0  171  316.073     180         0.948819    
6  1  -170 6.40915     50.1078     0.193146    
6  1  -169 146.572     22.2023     0.91342     
6  1  -168 138.917     34.4553     0.798363    
6  1  -167 1.33924     336.879     0.125534    
6  1  -166 35.8367     2.48385     0.530778    
6  1  -165 23.341      346.334     0.493788    
6  1  -164 28.561      211.422     0.814632    
6  1  -163 20.8605     257.304     0.449866    
6  1  -162 5.67011     326.19      0.328734    
6  1  -161 3.95363     260.79      0.295316    
6  1  -160 23.1638     307.151     0.36478     
6  1  -159 197.334     260.186     0.929866    
6  1  -158 288.663     217.751     0.946323    
6  1  -157 121.46      120.92      0.803159    
6  1  -156 14.1603     145.892     0.388675    
6  1  -155 100.826     289.511     0.888434    
6  1  -154 196.293     157.429     0.899329    
6  1  -153 165.979     90.8624     0.893741    
6  1  -152 5.64283     186.554     0.457782    
6  1  -151 17.2484     18.5104     0.336271    
6  1  -150 276.692     216.048     0.924388    
6  1  -149 136.59      95.2059     0.502077    
6  1  -148 359.541     48.2627     0.94126     
6  1  -147 302.226     266.213     0.916879    
6  1  -146 17.1171     17.7583     0.12099     
6  1  -145 29.8863     163.928     0.235087    
6  1  -144 36.2762     248.899     0.316204    
6  1  -143 171.34      118.63      0.72346     
6  1  -142 7.39928     332.107     0.523693    
6  1  -141 270.981     327.814     0.944594    
6  1  -140 489.258     49.4748     0.968389    
6  1  -139 38.4117     164.448     0.580311    
6  1  -138 183.242     27.9386     0.936419    
6  1  -137 398.757     47.2303     0.929799    
6  1  -136 142.863     255.154     0.917606    
6  1  -135 672.597     39.3386     0.970308    
6  1  -134 718.809     211.631     0.984563    
6  1  -133 650.938     261.627     0.955005    
6  1  -132 324.446     293.455     0.883911    
6  1  -131 332.885     133.947     0.960149    
6  1  -130 668.857     95.999      0.97184     
6  1  -129 17.3723     292.057     0.593643    
6  1  -128 27.4343     288.739     0.814891    
6  1  -127 607.71      345.622     0.974471    
6  1  -126 412.417     91.3516     0.928083    
6  1  -125 630.506     253.094     0.973782    
6  1  -124 298.432     331.56      0.944331    
6  1  -123 443.082     232.621     0.969826    
6  1  -122 558.925     86.5076     0.959775    
6  1  -121 519.731     148.867     0.912919    
6  1  -120 18.2056     250.959     0.0488919   
6  1  -119 530.218     56.3661     0.931065    
6  1  -118 3.90132     253.375     0.630017    
6  1  -117 335.803     38.3841     0.858569    
6  1  -116 397.785     291.244     0.943051    
6  1  -115 544.13      229.036     0.912932    
6  1  -114 107.698     293.355     0.19748     
6  1  -113 257.919     127.935     0.827546    
6  1  -112 300.611     250.402     0.787137    
6  1  -111 642.361     341.659     0.953595    
6  1  -110 568.148     210.662     0.928977    
6  1  -109 835.993     107.563     0.982634    
6  1  -108 679.74      269.631     0.977425    
6  1  -107 486.976     128.841     0.957191    
6  1  -106 908.056     233.556     0.987598    
6  1  -105 335.565     137.429     0.909283    
6  1  -104 623.38      9.14383     0.979875    
6  1  -103 335.145     279.502     0.858406    
6  1  -102 459.391     316.472     0.943604    
6  1  -101 889.601     359.986     0.962165    
6  1  -100 1117.83     337.303     0.991814    
6  1  -99  567.791     96.4721     0.890609    
6  1  -98  698.169     173.843     0.967647    
6  1  -97  840.095     46.4375     0.97678     
6  1  -96  374.784     138.704     0.929812    
6  1  -95  810.06      38.8103     0.980732    
6  1  -94  50.1276     218.733     0.432608    
6  1  -93  523.966     219.909     0.982871    
6  1  -92  582.333     71.5484     0.972319    
6  1  -91  655.747     31.9616     0.978725    
6  1  -90  1101.3      323.367     0.986873    
6  1  -89  673.726     59.3499     0.970331    
6  1  -88  566.412     317.423     0.964491    
6  1  -87  925.209     131.083     0.987424    
6  1  -86  310.774     75.2278     0.941315    
6  1  -85  524.382     91.3224     0.968418    
6  1  -84  749.519     16.2989     0.987159    
6  1  -83  234.875     29.1667     0.84775     
6  1  -82  842.394     52.8751     0.978045    
6  1  -81  777.509     10.5294     0.974148    
6  1  -80  220.259     14.4253     0.865857    
6  1  -79  101.563     330.557     0.963295    
6  1  -78  270.304     355.785     0.852102    
6  1  -77  1265.26     195.763     0.983192    
6  1  -76  584.651     355.212     0.963964    
6  1  -75  1246.97     139.611     0.985233    
6  1  -74  1324.71     159.854     0.982906    
6  1  -73  1259.61     5.68372     0.987918    
6  1  -72  507.59      111.201     0.956789    
6  1  -71  609.642     267.633     0.971953    
6  1  -70  599.852     174.773     0.965951    
6  1  -69  1068.08     120.531     0.98889     
6  1  -68  1482.31     271.652     0.986695    
6  1  -67  353.011     163.031     0.947957    
6  1  -66  1158.77     224.375     0.982384    
6  1  -65  1552.68     227.348     0.990319    
6  1  -64  283.785     170.754     0.943646    
6  1  -63  90.8959     276.038     0.755421    
6  1  -62  178.655     244.606     0.852656    
6  1  -61  690.02      237.538     0.978255    
6  1  -60  899.757     41.0185     0.986111    
6  1  -59  570.157     165.255     0.961588    
6  1  -58  389.994     60.9381     0.940941    
6  1  -57  1150.27     255.974     0.986597    
6  1  -56  588.391     257.702     0.965358    
6  1  -55  16.2432     189.13      0.722969    
6  1  -54  399.767     106.434     0.915678    
6  1  -53  1724.7      258.642     0.986387    
6  1  -52  1426.18     226.031     0.991577    
6  1  -51  1952.26     60.7021     0.995024    
6  1  -50  1569.26     245.195     0.990364    
6  1  -49  580.308     14.5648     0.976859    
6  1  -48  1660.25     4.69587     0.992327    
6  1  -47  1196.26     68.5219     0.988126    
6  1  -46  603.698     94.3467     0.982519    
6  1  -45  549.014     270.457     0.97342     
6  1  -44  193.477     282.206     0.734577    
6  1  -43  47.2307     87.4913     0.197632    
6  1  -42  1143.2      168.66      0.983832    
6  1  -41  1012.61     226.135     0.979894    
6  1  -40  243.665     46.8198     0.955581    
6  1  -39  475.859     191.23      0.958351    
6  1  -38  105.356     11.3402     0.838709    
6  1  -37  702.415     113.045     0.956786    
6  1  -36  318.246     121.947     0.899998    
6  1  -35  106.521     344.415     0.357733    
6  1  -34  641.687     76.0792     0.973152    
6  1  -33  498.298     337.632     0.965881    
6  1  -32  394.105     335.035     0.954815    
6  1  -31  1192.65     155.026     0.981609    
6  1  -30  18.1776     155.677     0.38427     
6  1  -29  515.441     42.2767     0.943929    
6  1  -28  1558.13     13.2394     0.991032    
6  1  -27  121.329     144.558     0.544729    
6  1  -26  437.418     77.0741     0.822208    
6  1  -25  264.466     249.396     0.89793     
6  1  -24  652.104     76.7472     0.952174    
6  1  -23  520.804     7.04794     0.961642    
6  1  -22  452.564     289.328     0.958393    
6  1  -21  451.748     177.115     0.953525    
6  1  -20  868.748     318.272     0.987252    
6  1  -19  104.013     148.241     0.770646    
6  1  -18  180.214     325.805     0.903428    
6  1  -17  412.981     40.2735     0.938056    
6  1  -16  705.704     333.964     0.97914     
6  1  -15  346.906     43.907      0.930247    
6  1  -14  637.448     207.361     0.922706    
6  1  -13  749.831     57.8009     0.976665    
6  1  -12  1732.17     127.239     0.994657    
6  1  -11  1300.68     102.071     0.990452    
6  1  -10  120.457     320.98      0.660333    
6  1  -9   151.376     325.173     0.356448    
6  1  -8   1138.63     163.746     0.977403    
6  1  -7   677.191     165.705     0.946491    
6  1  -6   295.069     319.279     0.9606      
6  1  -5   1564.09     277.689     0.991267    
6  1  -4   1181.67     275.638     0.992934    
6  1  -3   739.461     167.278     0.978951    
6  1  -2   884.607     97.8472     0.848659    
6  1  -1   588.787     141.838     0.948668    
6  1  0    671.659     100.155     0.978994    
6  1  1    1050.8      58.798      0.991051    
6  1  2    677.683     158.214     0.984852    
6  1  3    988.84      203.055     0.987521    
6  1  4    725.804     20.0165     0.968139    
6  1  5    316.014     311.871     0.954381    
6  1  6    558.698     66.3859     0.963106    
6  1  7    667.041     339.2       0.943824    
6  1  8    579.875     23.8211     0.952458    
6  1  9    1658.98     111.667     0.992375    
6  1  10   834.164     174.646     0.98342     
6  1  11   564.233     68.3655     0.985165    
6  1  12   1210.7      32.2904     0.987618    
6  1  13   1245.75     348.125     0.993152    
6  1  14   1635.24     145.379     0.992809    
6  1  15   761.996     31.2922     0.98061     
6  1  16   105.872     204.096     0.617428    
6  1  17   944.073     54.6219     0.989526    
6  1  18   336.121     280.488     0.838231    
6  1  19   372.004     22.0998     0.944906    
6  1  20   648.152     112.155     0.972189    
6  1  21   758.715     313.748     0.964097    
6  1  22   725.48      114.883     0.977234    
6  1  23   76.0102     228.505     0.287796    
6  1  24   694.503     200.695     0.972743    
6  1  25   711.094     216.823     0.955104    
6  1  26   139.814     142.17      0.705633    
6  1  27   487.12      117.109     0.963892    
6  1  28   1658.46     316.366     0.992279    
6  1  29   1249        20.8509     0.987398    
6  1  30   115.861     299.501     0.776882    
6  1  31   1160.42     178.408     0.975647    
6  1  32   746.962     323.98      0.982802    
6  1  33   15.0367     249.37      0.705812    
6  1  34   1043.95     110.491     0.979057    
6  1  35   651.692     122.839     0.940249    
6  1  36   792.02      242.651     0.954988    
6  1  37   684.498     211.777     0.953249    
6  1  38   107.215     295.564     0.709974    
6  1  39   314.56      351.77      0.939889    
6  1  40   163.963     233.656     0.901205    
6  1  41   1143.4      105.722     0.978204    
6  1  42   713.72      116.833     0.963951    
6  1  43   577.131     102.789     0.947483    
6  1  44   1036.48     141.608     0.96694     
6  1  45   280.642     267.803     0.929911    
6  1  46   1078.82     164.712     0.986579    
6  1  47   199.872     142.493     0.68922     
6  1  48   1077.34     119.956     0.973678    
6  1  49   957.53      49.2588     0.985089    
6  1  50   995.63      105.068     0.981741    
6  1  51   1280.94     189.619     0.987725    
6  1  52   1002.12     57.3203     0.982854    
6  1  53   865.756     149.054     0.922859    
6  1  54   576.272     358.895     0.907756    
6  1  55   339.637     35.3751     0.926395    
6  1  56   437.385     125.088     0.961117    
6  1  57   378.178     205.53      0.904169    
6  1  58   648.372     222.492     0.962778    
6  1  59   810.142     158.112     0.966508    
6  1  60   131.469     172.481     0.43535     
6  1  61   463.177     236.392     0.895693    
6  1  62   311.735     50.3931     0.764795    
6  1  63   236.906     60.785      0.793365    
6  1  64   1086.65     301.003     0.978851    
6  1  65   483.212     1.36615     0.974445    
6  1  66   488.798     325.002     0.97032     
6  1  67   1234.85     42.6718     0.992101    
6  1  68   664.01      129.477     0.981211    
6  1  69   938.927     332.569     0.981045    
6  1  70   723.409     65.2248     0.975284    
6  1  71   265.067     133.828     0.725779    
6  1  72   93.7934     248.323     0.601182    
6  1  73   935.842     286.237     0.984956    
6  1  74   795.649     110.925     0.959771    
6  1  75   769.923     62.7205     0.977754    
6  1  76   377.077     95.5646     0.908081    
6  1  77   1000.51     217.701     0.983222    
6  1  78   805.205     72.0875     0.957332    
6  1  79   202.278     32.8727     0.951393    
6  1  80   49.3925     313.152     0.825469    
6  1  81   477.844     203.253     0.940481    
6  1  82   547.563     191.32      0.877092    
6  1  83   681.019     172.795     0.94379     
6  1  84   1058.33     212.147     0.985505    
6  1  85   814.515     225.563     0.979942    
6  1  86   952.334     271.043     0.981731    
6  1  87   642.753     16.13       0.950724    
6  1  88   341.88      68.481      0.811462    
6  1  89   445.533     71.8501     0.967972    
6  1  90   1115.46     299.287     0.986103    
6  1  91   1373.87     104.104     0.991796    
6  1  92   549.126     105.315     0.971687    
6  1  93   769.047     324.193     0.985414    
6  1  94   68.7557     114.007     0.759612    
6  1  95   65.7395     70.7809     0.808693    
6  1  96   149.149     72.0232     0.497256    
6  1  97   477.631     168.457     0.972985    
6  1  98   781.843     8.53689     0.976628    
6  1  99   125.36      302.781     0.888254    
6  1  100  27.6547     139.002     0.528592    
6  1  101  112.046     354.776     0.81027     
6  1  102  245.129     191.931     0.928612    
6  1  103  829.777     285.791     0.975178    
6  1  104  1109.39     328.214     0.986188    
6  1  105  270.651     133.088     0.910869    
6  1  106  434.983     248.166     0.929175    
6  1  107  405.893     167.752     0.908027    
6  1  108  941.099     341.884     0.97729     
6  1  109  998.256     227.783     0.985       
6  1  110  660.371     338.819     0.971574    
6  1  111  928.407     148.05      0.988067    
6  1  112  18.385      118.507     0.215943    
6  1  113  410.636     287.994     0.892943    
6  1  114  510.123     67.3366     0.941123    
6  1  115  394.509     126.131     0.917811    
6  1  116  56.2904     343.11      0.231091    
6  1  117  55.767      185.277     0.656879    
6  1  118  347.903     221.586     0.938051    
6  1  119  684.507     339.302     0.966499    
6  1  120  7.47683     9.49319     0.0707262   
6  1  121  1.66598     236.919     0.407073    
6  1  122  10.0565     86.6939     0.443973    
6  1  123  154.041     16.5901     0.540004    
6  1  124  410.097     74.696      0.952942    
6  1  125  579.313     288.481     0.966148    
6  1  126  193.319     25.4307     0.928131    
6  1  127  158.757     70.0202     0.948464    
6  1  128  32.232      128.252     0.291181    
6  1  129  291.798     150.3       0.966485    
6  1  130  468.607     257.109     0.960654    
6  1  131  296.114     61.0099     0.936051    
6  1  132  269.915     21.0361     0.961243    
6  1  133  100.713     234.078     0.505838    
6  1  134  49.5487     221.383     0.513815    
6  1  135  322.022     157.767     0.940879    
6  1  136  627.884     230.901     0.984967    
6  1  137  501.44      120.798     0.890196    
6  1  138  30.2085     213.824     0.297315    
6  1  139  98.7424     58.9787     0.43517     
6  1  140  195.348     126.386     0.902523    
6  1  141  487.009     92.6768     0.968577    
6  1  142  184.944     141.794     0.910261    
6  1  143  251.815     39.645      0.896973    
6  1  144  79.4011     172.866     0.839248    
6  1  145  313.164     357.565     0.945392    
6  1  146  17.3597     89.5747     0.472694    
6  1  147  263.232     197.841     0.939669    
6  1  148  259.479     341.84      0.952339    
6  1  149  26.454      90.9542     0.203309    
6  1  150  29.8524     344.924     0.454735    
6  1  151  116.416     147.792     0.810167    
6  1  152  15.6272     290.059     0.104815    
6  1  153  348.399     224.889     0.951509    
6  1  154  24.6616     214.562     0.67975     
6  1  155  10.3189     58.2043     0.573539    
6  1  156  80.4591     22.4455     0.703003    
6  1  157  2.78121     30.6124     0.201961    
6  1  158  263.455     38.7387     0.943285    
6  1  159  197.712     70.4778     0.922983    
6  1  160  25.7894     305.585     0.298167    
6  1  161  327.838     65.0084     0.96037     
6  1  162  161.238     105.145     0.79702     
6  1  163  8.91762     230.561     0.553784    
6  1  164  243.919     124.421     0.963999    
6  1  165  2.72524     298.995     0.168514    
6  1  166  36.8809     267.807     0.388687    
6  1  167  109.256     280.506     0.792385    
6  1  168  54.5141     117.232     0.770912    
6  1  169  140.461     66.7689     0.850699    
6  1  170  15.5365     129.155     0.422119    
6  2  -168 20.8489     78.8056     0.341934    
6  2  -167 163.289     74.6468     0.862736    
6  2  -166 52.7493     32.2688     0.719401    
6  2  -165 40.7751     252.847     0.644912    
6  2  -164 15.6089     358.715     0.312412    
6  2  -163 42.775      164.658     0.761035    
6  2  -162 33.1424     166.053     0.455513    
6  2  -161 165.923     74.7853     0.851541    
6  2  -160 12.9877     85.695      0.522376    
6  2  -159 20.5414     151.46      0.657106    
6  2  -158 88.636      135.833     0.828021    
6  2  -157 82.9212     129.43      0.804606    
6  2  -156 143.679     145.077     0.896822    
6  2  -155 94.569      128.408     0.745241    
6  2  -154 185.385     280.837     0.927368    
6  2  -153 139.42      163.873     0.891705    
6  2  -152 49.4844     331.558     0.34144     
6  2  -151 300.119     24.9025     0.885958    
6  2  -150 75.2748     261.594     0.759892    
6  2  -149 288.832     12.8383     0.918463    
6  2  -148 11.7585     199.774     0.235837    
6  2  -147 102.212     5.42065     0.461022    
6  2  -146 552.355     340.641     0.974238    
6  2  -145 187.571     150.994     0.904443    
6  2  -144 314.266     51.0017     0.942694    
6  2  -143 321.219     101.796     0.967353    
6  2  -142 576.808     298.861     0.98058     
6  2  -141 3.10258     147.221     0.248634    
6  2  -140 384.26      235.552     0.966335    
6  2  -139 5.56248     256.158     0.642798    
6  2  -138 98.9088     181.35      0.714139    
6  2  -137 460.841     201.57      0.951687    
6  2  -136 426.615     82.51       0.967809    
6  2  -135 572.728     23.1919     0.955902    
6  2  -134 61.8808     209.383     0.564598    
6  2  -133 562.288     345.682     0.950282    
6  2  -132 674.888     75.8413     0.974896    
6  2  -131 340.693     303.532     0.902382    
6  2  -130 36.0042     141.139     0.584567    
6  2  -129 459.559     141.408     0.948715    
6  2  -128 582.29      68.9886     0.969637    
6  2  -127 506.162     185.845     0.926794    
6  2  -126 63.5638     229.947     0.731596    
6  2  -125 802.621     192.524     0.984309    
6  2  -124 602.475     77.9703     0.973607    
6  2  -123 493.616     172.031     0.936852    
6  2  -122 76.0903     232.667     0.83555     
6  2  -121 62.9341     343.471     0.550312    
6  2  -120 22.4056     196.461     0.19784     
6  2  -119 96.8155     310.997     0.802115    
6  2  -118 128.848     162.478     0.695146    
6  2  -117 553.959     325.891     0.96883     
6  2  -116 41.2109     162.363     0.252875    
6  2  -115 430.536     163.044     0.922882    
6  2  -114 370.934     317.564     0.887008    
6  2  -113 433.856     33.9697     0.869136    
6  2  -112 759.897     295.698     0.932255    
6  2  -111 280.635     184.228     0.818312    
6  2  -110 449.605     343.822     0.945445    
6  2  -109 28.9682     33.7037     0.0581145   
6  2  -108 542.713     77.9892     0.954093    
6  2  -107 540.923     3.81388     0.961852    
6  2  -106 369.652     171.106     0.778021    
6  2  -105 259.093     22.7526     0.931767    
6  2  -104 1114.06     256.177     0.975211    
6  2  -103 262.702     344.834     0.946531    
6  2  -102 924.846     59.768      0.980683    
6  2  -101 365.192     201.822     0.947771    
6  2  -100 464.011     164.321     0.961994    
6  2  -99  1136.28     140.67      0.987213    
6  2  -98  211.073     112.101     0.909977    
6  2  -97  620.302     253.635     0.952166    
6  2  -96  402.153     167.035     0.921352    
6  2  -95  821.495     163.629     0.986069    
6  2  -94  50.7176     33.9532     0.154004    
6  2  -93  195.298     151.48      0.922179    
6  2  -92  30.8992     294.599     0.792725    
6  2  -91  766.925     172.917     0.962915    
6  2  -90  753.789     168.717     0.972375    
6  2  -89  762.928     116.57      0.9783      
6  2  -88  455.669     126.156     0.968813    
6  2  -87  24.0824     344.331     0.674796    
6  2  -86  1380.89     14.3881     0.990676    
6  2  -85  382.454     111.924     0.935803    
6  2  -84  1526.19     96.1821     0.991118    
6  2  -83  112.028     234.462     0.832585    
6  2  -82  35.009      108.755     0.696057    
6  2  -81  681.528     322.936     0.979359    
6  2  -80  732.991     179.537     0.975902    
6  2  -79  440.575     181.148     0.962718    
6  2  -78  1018.24     187.412     0.984532    
6  2  -77  171.746     51.5466     0.950504    
6  2  -76  880.085     122.139     0.973509    
6  2  -75  1137.58     109.868     0.984177    
6  2  -74  1217.77     327.627     0.991355    
6  2  -73  1071.23     293.709     0.981021    
6  2  -72  1487.88     297.087     0.989869    
6  2  -71  1215.05     244.432     0.988789    
6  2  -70  1437.17     359.614     0.989392    
6  2  -69  1357.42     225.351     0.986725    
6  2  -68  979.93      270.824     0.958772    
6  2  -67  746.913     240.855     0.966005    
6  2  -66  366.202     28.7464     0.904286    
6  2  -65  84.9588     113.424     0.476058    
6  2  -64  868.503     292.127     0.984072    
6  2  -63  44.0936     95.0849     0.487232    
6  2  -62  1050.44     332.854     0.98383     
6  2  -61  330.554     189.948     0.94249     
6  2  -60  804.976     176.083     0.981059    
6  2  -59  706.711     320.692     0.974698    
6  2  -58  55.0308     101.588     0.856556    
6  2  -57  280.941     268.295     0.964423    
6  2  -56  806.734     208.752     0.981289    
6  2  -55  951.166     19.1713     0.964957    
6  2  -54  1141.23     325.19      0.986881    
6  2  -53  631.391     35.5294     0.934639    
6  2  -52  101.344     115.093     0.558713    
6  2  -51  1018.95     211.394     0.985884    
6  2  -50  273.262     29.0926     0.893028    
6  2  -49  1412.56     169.734     0.991253    
6  2  -48  1275.51     281.774     0.987443    
6  2  -47  142.503     178.541     0.62683     
6  2  -46  905.074     64.2942     0.970672    
6  2  -45  225.131     149         0.759682    
6  2  -44  1158.15     37.3559     0.983688    
6  2  -43  122.994     220.78      0.944386    
6  2  -42  493.779     336.731     0.81585     
6  2  -41  54.7246     109.164     0.804751    
6  2  -40  124.568     107.366     0.682832    
6  2  -39  11.4601     92.9379     0.267495    
6  2  -38  209.346     64.3713     0.663034    
6  2  -37  460.052     152.034     0.931745    
6  2  -36  758.96      199.805     0.967192    
6  2  -35  949.576     358.288     0.941745    
6  2  -34  73.4495     300.173     0.486997    
6  2  -33  785.765     19.6596     0.967571    
6  2  -32  42.1189     196.053     0.201804    
6  2  -31  512.205     312.942     0.944937    
6  2  -30  263.015     350.293     0.948307    
6  2  -29  37.0472     127.68      0.762432    
6  2  -28  353.785     77.1973     0.932915    
6  2  -27  350.078     5.67697     0.95738     
6  2  -26  733.934     278.038     0.945532    
6  2  -25  1353.29     191.551     0.991966    
6  2  -24  903.022     135.529     0.973051    
6  2  -23  716.283     135.047     0.95631     
6  2  -22  1118.39     264.664     0.973237    
6  2  -21  712.181     217.606     0.985687    
6  2  -20  185.943     177.349     0.334793    
6  2  -19  286.26      225.965     0.875694    
6  2  -18  631.974     229.774     0.961734    
6  2  -17  386.454     14.4636     0.925232    
6  2  -16  309.748     177.66      0.871393    
6  2  -15  895.562     154.268     0.973651    
6  2  -14  875.735     139.151     0.968934    
6  2  -13  72.4612     320.284     0.143593    
6  2  -12  383.151     63.5229     0.891262    
6  2  -11  180.026     324.343     0.740638    
6  2  -10  152.066     346.617     0.884197    
6  2  -9   62.4434     128.836     0.383068    
6  2  -8   484.031     223.784     0.946219    
6  2  -7   133.105     201.996     0.814147    
6  2  -6   600.57      98.457      0.981644    
6  2  -5   199.331     139.203     0.956262    
6  2  -4   982.786     357.523     0.980194    
6  2  -3   751.69      223.691     0.926346    
6  2  -2   502.58      46.3446     0.92821     
6  2  -1   1646.4      18.9927     0.991144    
6  2  0    334.579     122.496     0.638443    
6  2  1    637.788     104.572     0.976612    
6  2  2    940.976     352.758     0.980037    
6  2  3    579.121     114.578     0.974496    
6  2  4    1165.63     210.198     0.989433    
6  2  5    516.377     54.0782     0.95018     
6  2  6    621.001     336.473     0.967823    
6  2  7    220.279     323.447     0.886849    
6  2  8    857.224     218.354     0.954386    
6  2  9    441.353     28.5015     0.910383    
6  2  10   1113.4      350.073     0.983601    
6  2  11   28.5928     21.044      0.812117    
6  2  12   1031.25     309.538     0.975349    
6  2  13   237.711     277.903     0.933445    
6  2  14   310.289     18.3225     0.945863    
6  2  15   570.169     242.885     0.961797    
6  2  16   728.85      59.1283     0.973177    
6  2  17   393.368     89.4672     0.903172    
6  2  18   923.594     212.95      0.982187    
6  2  19   471.261     289.105     0.923216    
6  2  20   477.783     79.1353     0.860643    
6  2  21   732.233     123.792     0.960481    
6  2  22   1238.93     322.218     0.970153    
6  2  23   17.2123     104.703     0.737671    
6  2  24   1283.36     271.905     0.984204    
6  2  25   755.468     114.121     0.960306    
6  2  26   662.06      296.385     0.974768    
6  2  27   361.67      186.704     0.826396    
6  2  28   334.206     22.3156     0.955971    
6  2  29   104.736     20.1124     0.340692    
6  2  30   19.7949     32.9174     0.860007    
6  2  31   501.157     174.601     0.947326    
6  2  32   605.158     117.203     0.965449    
6  2  33   84.7247     117.806     0.334288    
6  2  34   189.964     102.119     0.830395    
6  2  35   44.3956     343.364     0.739207    
6  2  36   100.258     348.45      0.184006    
6  2  37   302.155     324.056     0.932941    
6  2  38   715.702     217.537     0.968335    
6  2  39   521.635     152.9       0.931132    
6  2  40   699.091     323.078     0.976629    
6  2  41   509.46      36.5429     0.902243    
6  2  42   141.384     92.1555     0.277855    
6  2  43   562.567     283.579     0.938584    
6  2  44   9.4792      68.4314     0.496244    
6  2  45   764.282     143.183     0.981289    
6  2  46   758.448     29.7014     0.971916    
6  2  47   706.237     205.001     0.975539    
6  2  48   922.116     251.585     0.982451    
6  2  49   185.997     15.8698     0.89307     
6  2  50   1030.22     355.134     0.985246    
6  2  51   646.038     39.832      0.983809    
6  2  52   275.705     198.207     0.91223     
6  2  53   1420.91     293.147     0.987485    
6  2  54   521.159     325.286     0.961238    
6  2  55   914.025     128.322     0.967835    
6  2  56   83.6847     325.681     0.468535    
6  2  57   784.328     282.029     0.973775    
6  2  58   1310.13     262.081     0.98846     
6  2  59   294.673     116.924     0.830234    
6  2  60   737.008     229.708     0.977374    
6  2  61   1214.06     8.36609     0.99121     
6  2  62   1236.89     118.245     0.984439    
6  2  63   1381.6      262.381     0.990619    
6  2  64   580.296     183.686     0.96335     
6  2  65   1851.64     219.225     0.991033    
6  2  66   589.937     318.354     0.970385    
6  2  67   536.252     171.713     0.969606    
6  2  68   1476.41     63.8965     0.990809    
6  2  69   237.034     244.289     0.872742    
6  2  70   1322.32     58.3776     0.990243    
6  2  71   336.547     339.749     0.907335    
6  2  72   326.235     256.229     0.959848    
6  2  73   477.411     54.2622     0.954113    
6  2  74   1235.1      8.56733     0.991479    
6  2  75   124.816     79.3513     0.945468    
6  2  76   1843.05     112.356     0.991624    
6  2  77   1043.76     206.908     0.98468     
6  2  78   1548.51     264.732     0.987399    
6  2  79   9.36232     298.479     0.271459    
6  2  80   552.09      247.968     0.967564    
6  2  81   342.996     34.3568     0.953523    
6  2  82   25.9697     332.972     0.906094    
6  2  83   1455.95     250.899     0.991662    
6  2  84   151.784     18.9151     0.72603     
6  2  85   105.975     210.739     0.520938    
6  2  86   354.218     121.67      0.952314    
6  2  87   1862.76     280.233     0.990579    
6  2  88   745.223     163.713     0.812206    
6  2  89   1058.06     262.678     0.983674    
6  2  90   250.792     199.348     0.848067    
6  2  91   16.2904     96.0303     0.0602754   
6  2  92   836.32      305.143     0.937553    
6  2  93   5.68482     295.401     0.0941683   
6  2  94   1127.5      249.675     0.984296    
6  2  95   320.284     100.27      0.909167    
6  2  96   238.767     315.663     0.793397    
6  2  97   225.653     55.283      0.867027    
6  2  98   349.251     243.671     0.938542    
6  2  99   254.123     24.1835     0.883994    
6  2  100  545.066     232.709     0.909611    
6  2  101  962.725     269.109     0.982294    
6  2  102  228.295     103.628     0.749866    
6  2  103  403.928     37.2415     0.93509     
6  2  104  3.92856     258.045     0.73126     
6  2  105  200.482     136.613     0.694049    
6  2  106  477.187     205.61      0.908131    
6  2  107  303.623     269.894     0.940687    
6  2  108  708.557     71.0732     0.965073    
6  2  109  509.736     100.101     0.970118    
6  2  110  306.534     57.8965     0.896807    
6  2  111  381.417     354.82      0.893356    
6  2  112  720.414     63.379      0.971264    
6  2  113  111.068     159.358     0.287707    
6  2  114  23.1447     327.786     0.463359    
6  2  115  160.633     230.986     0.790575    
6  2  116  354.67      349.428     0.921002    
6  2  117  785.391     131.67      0.974111    
6  2  118  686.186     9.21553     0.955178    
6  2  119  350.032     240.797     0.91462     
6  2  120  350.856     153.785     0.956653    
6  2  121  687.642     139.159     0.974053    
6  2  122  796.983     228.281     0.97882     
6  2  123  364.353     261.827     0.962188    
6  2  124  515.991     269.568     0.982699    
6  2  125  228.198     31.5012     0.902472    
6  2  126  13.0302     253.52      0.134988    
6  2  127  12.425      108.115     0.847912    
6  2  128  419.505     298.27      0.92664     
6  2  129  74.8343     214.01      0.657495    
6  2  130  610.132     214.581     0.981533    
6  2  131  178.418     32.4887     0.721957    
6  2  132  346.697     186.743     0.964943    
6  2  133  55.9052     270.757     0.596815    
6  2  134  31.8879     185.757     0.22231     
6  2  135  466.543     172.121     0.953325    
6  2  136  306.404     109.334     0.94138     
6  2  137  84.6447     354.276     0.906036    
6  2  138  448.608     207.199     0.977171    
6  2  139  501.823     209.692     0.975513    
6  2  140  216.712     317.601     0.947169    
6  2  141  139.96      170.172     0.809333    
6  2  142  264.732     340.909     0.950279    
6  2  143  66.8508     91.8938     0.732509    
6  2  144  93.6044     263.935     0.831447    
6  2  145  392.14      185.998     0.950554    
6  2  146  114.272     273.619     0.756659    
6  2  147  91.1908     352.176     0.70368     
6  2  148  256.391     32.6231     0.884579    
6  2  149  59.6979     281.006     0.480002    
6  2  150  19.7624     213.991     0.345026    
6  2  151  53.9063     346.277     0.658667    
6  2  152  88.1939     173.711     0.61778     
6  2  153  18.7594     79.9578     0.249244    
6  2  154  21.2124     158.998     0.42844     
6  2  155  7.86116     34.3417     0.627117    
6  2  156  277.37      358.753     0.952532    
6  2  157  11.1118     42.6035     0.100469    
6  2  158  297.277     273.674     0.968105    
6  2  159  160.551     355.453     0.898939    
6  2  160  93.3081     194.036     0.567495    
6  2  161  222.993     282.674     0.95789     
6  2  162  108.021     277.294     0.760281    
6  2  163  136.694     11.1041     0.922058    
6  2  164  34.09       128.983     0.629157    
6  2  165  27.0748     88.5277     0.477808    
6  2  166  7.84984     123.452     0.351822    
6  2  167  17.6896     40.9788     0.314678    
6  2  168  12.4967     140.056     0.17033     
6  3  -166 39.4141     181.244     0.439636    
6  3  -165 1.85767     322.85      0.490494    
6  3  -164 63.062      260.112     0.753578    
6  3  -163 202.881     255.506     0.868862    
6  3  -162 159.008     132.547     0.916553    
6  3  -161 2.89774     214.01      0.534914    
6  3  -160 81.9757     208.68      0.8843      
6  3  -159 16.1906     292.341     0.402843    
6  3  -158 119.262     19.6099     0.872552    
6  3  -157 40.7002     256.832     0.72093     
6  3  -156 115.567     240.6       0.800852    
6  3  -155 264.328     345.234     0.953847    
6  3  -154 31.3993     125.961     0.391027    
6  3  -153 221.39      227.941     0.91789     
6  3  -152 211.881     233.336     0.894126    
6  3  -151 27.5935     201.659     0.718543    
6  3  -150 264.487     358.277     0.931678    
6  3  -149 136.55      180.925     0.890696    
6  3  -148 24.6042     316.524     0.814657    
6  3  -147 71.9641     177.616     0.670431    
6  3  -146 23.9898     48.9701     0.314186    
6  3  -145 63.7285     258.626     0.847861    
6  3  -144 144.033     110.159     0.742575    
6  3  -143 58.6193     165.426     0.481666    
6  3  -142 260.504     111.089     0.939501    
6  3  -141 162.011     113.09      0.85849     
6  3  -140 73.3827     210.49      0.771584    
6  3  -139 406.892     203.618     0.967698    
6  3  -138 99.679      91.6218     0.740699    
6  3  -137 180.69      302.776     0.71285     
6  3  -136 108.834     127.163     0.870004    
6  3  -135 161.208     207.539     0.877899    
6  3  -134 219.277     121.663     0.921687    
6  3  -133 39.8673     334.796     0.171589    
6  3  -132 2.87233     194.768     0.607195    
6  3  -131 221.994     133.899     0.895057    
6  3  -130 530.242     300.72      0.973968    
6  3  -129 121.393     64.4203     0.861244    
6  3  -128 492.842     225.491     0.955374    
6  3  -127 317.765     186.334     0.889399    
6  3  -126 356.133     307.037     0.956298    
6  3  -125 527.257     330.353     0.962296    
6  3  -124 430.063     211.005     0.973063    
6  3  -123 491.267     249.988     0.981087    
6  3  -122 16.3922     214.152     0.25428     
6  3  -121 570.192     131.428     0.981698    
6  3  -120 379.722     31.0752     0.957299    
6  3  -119 102.141     8.73265     0.577406    
6  3  -118 332.213     233.975     0.967485    
6  3  -117 620.501     183.611     0.958848    
6  3  -116 95.7678     249.689     0.967089    
6  3  -115 400.724     59.4339     0.931805    
6  3  -114 50.6355     349.683     0.604997    
6  3  -113 335.895     297.35      0.928026    
6  3  -112 720.122     240.403     0.979465    
6  3  -111 445.508     131.748     0.944165    
6  3  -110 15.9552     66.0637     0.374555    
6  3  -109 270.281     206.085     0.914543    
6  3  -108 77.7329     179.828     0.188066    
6  3  -107 57.1663     337.302     0.28354     
6  3  -106 890.138     104.405     0.961881    
6  3  -105 969.355     287.177     0.976871    
6  3  -104 935.64      120.025     0.977257    
6  3  -103 23.3963     304.19      0.660667    
6  3  -102 412.184     254.92      0.915674    
6  3  -101 82.1508     89.5781     0.754623    
6  3  -100 822.085     291.681     0.978447    
6  3  -99  765.775     110.773     0.96359     
6  3  -98  404.758     52.7863     0.934575    
6  3  -97  451.653     75.3922     0.903869    
6  3  -96  1047.56     324.089     0.986837    
6  3  -95  899.911     291.547     0.979675    
6  3  -94  601.209     18.3647     0.958184    
6  3  -93  14.6869     171.438     0.860657    
6  3  -92  12.8174     204.333     0.952716    
6  3  -91  699.202     94.6247     0.975001    
6  3  -90  410.47      53.4942     0.93337     
6  3  -89  1134.25     103.66      0.984442    
6  3  -88  565.371     66.3608     0.963484    
6  3  -87  840.633     309.046     0.979423    
6  3  -86  1332.85     138.565     0.991169    
6  3  -85  91.189      234.716     0.312019    
6  3  -84  260.518     251.254     0.78632     
6  3  -83  1154.74     323.274     0.989886    
6  3  -82  208.624     148.192     0.879418    
6  3  -81  247.933     10.5641     0.933832    
6  3  -80  996.689     319.416     0.980263    
6  3  -79  834.668     266.438     0.987143    
6  3  -78  160.837     313.961     0.904592    
6  3  -77  508.709     111.191     0.961479    
6  3  -76  144.751     205.632     0.754621    
6  3  -75  1363.08     19.0859     0.992059    
6  3  -74  383.93      330.936     0.963958    
6  3  -73  862.836     168.758     0.982222    
6  3  -72  402.317     327.324     0.931393    
6  3  -71  98.7224     36.8863     0.552262    
6  3  -70  1275.08     201.648     0.988816    
6  3  -69  734.835     195.347     0.970557    
6  3  -68  675.998     0.56879     0.973323    
6  3  -67  1069.41     48.644      0.991291    
6  3  -66  618.133     240.475     0.970861    
6  3  -65  236.977     10.7575     0.931962    
6  3  -64  432.488     27.9473     0.929496    
6  3  -63  1112.97     297.346     0.982343    
6  3  -62  144.514     27.2849     0.48924     
6  3  -61  67.0675     245.922     0.395476    
6  3  -60  109.96      134.2       0.890337    
6  3  -59  764.239     188.749     0.983323    
6  3  -58  1475.57     74.4172     0.993651    
6  3  -57  203.598     150.141     0.889888    
6  3  -56  1087.61     58.5847     0.991683    
6  3  -55  1227.35     321.288     0.988504    
6  3  -54  940.687     329.339     0.98332     
6  3  -53  593.663     74.6192     0.968636    
6  3  -52  9.35906     284.497     0.894036    
6  3  -51  1050.89     262.173     0.984969    
6  3  -50  581.687     48.6542     0.9695      
6  3  -49  61.2732     33.3139     0.636877    
6  3  -48  1407.49     287.185     0.989125    
6  3  -47  46.0829     122.16      0.274905    
6  3  -46  964.126     356.377     0.987784    
6  3  -45  881.327     28.9872     0.983786    
6  3  -44  909.957     200.499     0.976469    
6  3  -43  277.714     241.359     0.883308    
6  3  -42  802.336     200.444     0.979893    
6  3  -41  451.659     39.9129     0.897294    
6  3  -40  573.77      144.401     0.958768    
6  3  -39  13.5496     250.1       0.148409    
6  3  -38  564.294     81.1552     0.983628    
6  3  -37  122.254     293.609     0.894724    
6  3  -36  103.771     183.401     0.460673    
6  3  -35  940.382     223.402     0.977661    
6  3  -34  1131.12     328.25      0.983619    
6  3  -33  15.1248     206.593     0.623272    
6  3  -32  446.774     264.664     0.929605    
6  3  -31  967.349     158.998     0.968128    
6  3  -30  256.797     190.218     0.822466    
6  3  -29  338.09      99.9481     0.876453    
6  3  -28  203.109     140.216     0.906045    
6  3  -27  218.68      187.532     0.704696    
6  3  -26  830.053     150.04      0.973359    
6  3  -25  250.226     235.681     0.728008    
6  3  -24  706.77      334.806     0.930364    
6  3  -23  69.4202     133.283     0.419789    
6  3  -22  658.778     133.216     0.951096    
6  3  -21  435.474     46.5421     0.937581    
6  3  -20  743.016     69.467      0.961722    
6  3  -19  2.45538     125.638     0.667326    
6  3  -18  358.417     27.3035     0.946093    
6  3  -17  76.2108     175.71      0.680818    
6  3  -16  413.012     139.506     0.914701    
6  3  -15  314.589     62.1836     0.704105    
6  3  -14  13.3083     227.89      0.472117    
6  3  -13  629.987     180.322     0.933222    
6  3  -12  980.036     114.173     0.968719    
6  3  -11  339.449     134.27      0.910374    
6  3  -10  361.967     215.895     0.843415    
6  3  -9   675.293     157.378     0.956927    
6  3  -8   335.096     328.448     0.882711    
6  3  -7   1070.38     39.4946     0.981118    
6  3  -6   38.2714     163.522     0.207845    
6  3  -5   1113.86     16.3119     0.985811    
6  3  -4   796.465     41.104      0.943997    
6  3  -3   543.008     18.4198     0.938425    
6  3  -2   1654.58     153.969     0.992416    
6  3  -1   697.243     85.5697     0.971454    
6  3  0    1259.24     352.199     0.985275    
6  3  1    262.324     250.132     0.908003    
6  3  2    1592.17     190.143     0.986169    
6  3  3    269.394     298.03      0.955086    
6  3  4    449.796     187.802     0.940707    
6  3  5    804.614     228.208     0.937469    
6  3  6    57.2534     263.087     0.906577    
6  3  7    925.394     262.795     0.969736    
6  3  8    136.288     335.725     0.834746    
6  3  9    182.268     352.06      0.880227    
6  3  10   563.683     43.9168     0.970392    
6  3  11   12.7542     113.94      0.770383    
6  3  12   1087.63     226.333     0.97959     
6  3  13   1219.39     163.721     0.979364    
6  3  14   86.2402     254.18      0.548427    
6  3  15   668.395     57.5612     0.965876    
6  3  16   538.432     97.0689     0.961063    
6  3  17   189.783     308.896     0.414442    
6  3  18   85.369      38.2047     0.728641    
6  3  19   141.64      260.246     0.430459    
6  3  20   546.76      239.273     0.94927     
6  3  21   656.159     64.4828     0.976121    
6  3  22   573.937     47.3921     0.937208    
6  3  23   493.579     36.1853     0.914144    
6  3  24   919.209     260.715     0.961808    
6  3  25   95.5393     343.875     0.710793    
6  3  26   278.947     178.43      0.804379    
6  3  27   789.572     64.6515     0.973917    
6  3  28   350.289     142.969     0.848916    
6  3  29   267.178     220.368     0.932294    
6  3  30   542.523     100.862     0.957823    
6  3  31   938.53      300.094     0.969109    
6  3  32   170.69      48.7034     0.380717    
6  3  33   524.97      311.238     0.932535    
6  3  34   653.756     34.513      0.966968    
6  3  35   941.082     79.5215     0.981174    
6  3  36   504.474     321.322     0.950371    
6  3  37   129.516     276.636     0.265802    
6  3  38   674.966     180.48      0.974711    
6  3  39   109.57      145.959     0.638211    
6  3  40   1423.75     215.482     0.986036    
6  3  41   717.5       334.454     0.968228    
6  3  42   850.923     291.606     0.979272    
6  3  43   219.207     87.6119     0.770428    
6  3  44   1260.85     11.4306     0.990821    
6  3  45   882.302     62.0442     0.979909    
6  3  46   1127.82     292.073     0.982884    
6  3  47   36.811      73.0291     0.0564205   
6  3  48   1385.55     105.996     0.990513    
6  3  49   347.327     244.18      0.894502    
6  3  50   299.933     311.494     0.962784    
6  3  51   524.69      343.798     0.981058    
6  3  52   995.011     18.4161     0.978684    
6  3  53   545.642     232.397     0.979372    
6  3  54   709.907     211.165     0.962472    
6  3  55   843.351     86.8718     0.973258    
6  3  56   673.86      4.45935     0.954095    
6  3  57   970.968     114.527     0.972999    
6  3  58   1165.43     47.5692     0.988226    
6  3  59   419.097     69.362      0.898296    
6  3  60   1510.94     76.8963     0.9927      
6  3  61   100.329     145.707     0.801877    
6  3  62   551.876     278.019     0.971476    
6  3  63   87.3888     322.283     0.517267    
6  3  64   896.658     141.598     0.974198    
6  3  65   557.133     262.13      0.968284    
6  3  66   1144.05     296.256     0.984872    
6  3  67   1205.09     325.72      0.987482    
6  3  68   936.024     66.9173     0.968913    
6  3  69   1042.06     133.538     0.972826    
6  3  70   737.545     296.205     0.959936    
6  3  71   374.671     161.536     0.95084     
6  3  72   538.515     273.708     0.930533    
6  3  73   1198.64     152.513     0.990539    
6  3  74   641.126     87.4004     0.949928    
6  3  75   1349.88     95.3215     0.984477    
6  3  76   804.529     243.486     0.986654    
6  3  77   460.275     112.72      0.947149    
6  3  78   528.263     121.876     0.958803    
6  3  79   439.316     300.862     0.973031    
6  3  80   906.878     162.38      0.982165    
6  3  81   413.417     288.666     0.946627    
6  3  82   69.1033     143.53      0.197966    
6  3  83   1442.87     50.3028     0.990267    
6  3  84   819         196.357     0.970311    
6  3  85   232.993     241.628     0.482986    
6  3  86   1052.29     105.014     0.98497     
6  3  87   207.63      98.4036     0.922335    
6  3  88   149.831     95.5818     0.787908    
6  3  89   212.179     320.193     0.685883    
6  3  90   521.868     58.7703     0.964652    
6  3  91   499.203     222.823     0.945277    
6  3  92   1073.68     313.242     0.985273    
6  3  93   905.602     263.478     0.983653    
6  3  94   447.446     100.341     0.976951    
6  3  95   251.66      243.521     0.904914    
6  3  96   38.4148     136.801     0.778562    
6  3  97   42.9556     47.0512     0.268535    
6  3  98   129.684     105.86      0.932004    
6  3  99   8.63352     71.7054     0.889458    
6  3  100  449.187     111.592     0.950497    
6  3  101  252.391     130.212     0.913685    
6  3  102  346.292     86.8926     0.924684    
6  3  103  463.484     42.6029     0.93883     
6  3  104  66.6923     186.263     0.16411     
6  3  105  864.161     302.995     0.970794    
6  3  106  866.604     332.067     0.98226     
6  3  107  537.042     25.0682     0.964807    
6  3  108  707.677     19.6138     0.932657    
6  3  109  505.497     297.546     0.913868    
6  3  110  19.9207     220.949     0.445172    
6  3  111  173.395     199.852     0.830916    
6  3  112  497.272     199.771     0.954987    
6  3  113  24.4492     296.637     0.661052    
6  3  114  294.095     216.879     0.930611    
6  3  115  622.09      163.669     0.975861    
6  3  116  916.839     225.577     0.969108    
6  3  117  644.121     300.027     0.979254    
6  3  118  527.693     232.044     0.959051    
6  3  119  28.789      301.514     0.744767    
6  3  120  55.8877     25.6815     0.666128    
6  3  121  571.447     296.825     0.970126    
6  3  122  363.078     41.8475     0.970598    
6  3  123  174.591     158.768     0.924494    
6  3  124  309.038     122.281     0.930991    
6  3  125  196.518     252.489     0.896862    
6  3  126  276.024     238.382     0.934696    
6  3  127  48.7563     20.4806     0.847869    
6  3  128  357.269     4.54629     0.93036     
6  3  129  0.0689988   210.89      0.453403    
6  3  130  359.056     60.8662     0.952434    
6  3  131  798.462     69.305      0.980907    
6  3  132  37.5083     233.73      0.613116    
6  3  133  28.3159     334.585     0.664154    
6  3  134  176.529     300.432     0.802901    
6  3  135  264.528     328.371     0.922532    
6  3  136  124.577     25.9867     0.850829    
6  3  137  178.541     331.304     0.808551    
6  3  138  208.14      2.05058     0.889651    
6  3  139  356.42      1.28575     0.938498    
6  3  140  9.64497     2.41638     0.0711379   
6  3  141  40.3137     145.329     0.326224    
6  3  142  27.5212     6.57033     0.261824    
6  3  143  7.38583     162.735     0.406663    
6  3  144  135.185     351.92      0.88363     
6  3  145  61.2233     286.847     0.420849    
6  3  146  6.20883     21.7028     0.0668568   
6  3  147  2.02357     201.427     0.0718912   
6  3  148  10.6859     240.811     0.119983    
6  3  149  28.4627     75.5137     0.360327    
6  3  150  279.732     38.1855     0.956128    
6  3  151  92.9535     62.0023     0.796779    
6  3  152  12.8223     39.501      0.527799    
6  3  153  242.529     73.9194     0.929203    
6  3  154  25.6031     160.618     0.633493    
6  3  155  121.398     251.547     0.849718    
6  3  156  293.196     264.365     0.92857     
6  3  157  165.197     211.547     0.860106    
6  3  158  47.312      10.8972     0.768701    
6  3  159  134.374     172.706     0.875572    
6  3  160  173.429     352.978     0.924015    
6  3  161  168.201     332.258     0.808299    
6  3  162  112.348     237.395     0.680992    
6  3  163  14.1436     308.92      0.489574    
6  3  164  8.75556     54.7902     0.267502    
6  3  165  9.14888     225.113     0.557887    
6  3  166  15.7408     10.8809     0.56931     
6  4  -163 ?           ?           ?           
6  4  -162 ?           ?           ?           
6  4  -161 30.287      243.876     0.365545    
6  4  -160 120.557     47.1206     0.919608    
6  4  -159 163.3       309.162     0.925341    
6  4  -158 22.9345     267.038     0.379717    
6  4  -157 181.256     48.7231     0.901393    
6  4  -156 63.2855     52.5879     0.89177     
6  4  -155 178.659     145.123     0.925594    
6  4  -154 184.811     127.074     0.936754    
6  4  -153 369.872     40.1266     0.947199    
6  4  -152 77.8086     212.403     0.641156    
6  4  -151 84.8507     116.118     0.560803    
6  4  -150 27.8607     169.117     0.661867    
6  4  -149 364.116     58.3365     0.948767    
6  4  -148 13.7574     170.24      0.29178     
6  4  -147 258.111     339.123     0.904412    
6  4  -146 115.007     169.515     0.890381    
6  4  -145 493.559     71.0735     0.975468    
6  4  -144 43.1905     338.825     0.57355     
6  4  -143 20.383      253.02      0.320853    
6  4  -142 4.20005     346.427     0.122525    
6  4  -141 4.19531     117.557     0.103993    
6  4  -140 11.8984     110.325     0.577791    
6  4  -139 0.794329    295.994     0.347096    
6  4  -138 30.6355     339.034     0.462105    
6  4  -137 153.808     323.166     0.90386     
6  4  -136 458.92      281.881     0.97101     
6  4  -135 0.000680279 132.728     0.454991    
6  4  -134 144.035     191.889     0.914404    
6  4  -133 377.498     92.5338     0.976046    
6  4  -132 259.724     5.69188     0.940755    
6  4  -131 266.416     292.622     0.905269    
6  4  -130 419.451     26.3034     0.963147    
6  4  -129 584.701     302.661     0.960672    
6  4  -128 507.188     247.455     0.923182    
6  4  -127 576.837     128.962     0.975529    
6  4  -126 295.059     67.6467     0.953127    
6  4  -125 107.5       109.923     0.378461    
6  4  -124 122.314     171.965     0.932885    
6  4  -123 180.715     285.75      0.813569    
6  4  -122 655.81      93.1203     0.981071    
6  4  -121 418.845     332.131     0.985826    
6  4  -120 228.471     122.753     0.954229    
6  4  -119 637.063     30.2827     0.976193    
6  4  -118 79.6933     264.643     0.373658    
6  4  -117 313.736     183.862     0.973661    
6  4  -116 24.8524     224.569     0.108763    
6  4  -115 688.171     238.591     0.9803      
6  4  -114 261.378     295.555     0.901821    
6  4  -113 317.908     204.419     0.90296     
6  4  -112 369.071     54.182      0.911687    
6  4  -111 17.5331     58.7085     0.622923    
6  4  -110 77.2595     52.2835     0.453619    
6  4  -109 121.592     336.965     0.462304    
6  4  -108 423.653     28.246      0.964308    
6  4  -107 378.686     273.669     0.877477    
6  4  -106 272.449     157.588     0.887591    
6  4  -105 11.3689     177.775     0.542182    
6  4  -104 672.532     211.978     0.958204    
6  4  -103 53.6818     115.782     0.175766    
6  4  -102 19.1885     307.668     0.442757    
6  4  -101 205.159     41.6114     0.629953    
6  4  -100 111.308     164.574     0.471523    
6  4  -99  83.4044     108.394     0.189118    
6  4  -98  68.3388     291.661     0.822416    
6  4  -97  600.808     187.37      0.962647    
6  4  -96  123.652     49.0367     0.953421    
6  4  -95  797.126     115.731     0.964179    
6  4  -94  511.226     343.836     0.929156    
6  4  -93  889.56      349.764     0.971819    
6  4  -92  121.892     55.7089     0.54604     
6  4  -91  299.279     341.554     0.90195     
6  4  -90  1039.88     145.096     0.985102    
6  4  -89  526.199     257.086     0.970736    
6  4  -88  187.9       164.385     0.801879    
6  4  -87  1024.72     207.504     0.932728    
6  4  -86  441.127     296.817     0.976232    
6  4  -85  1179.97     216.421     0.988847    
6  4  -84  921.486     161.313     0.9557      
6  4  -83  1784.96     158.913     0.992745    
6  4  -82  3.60736     61.137      0.94929     
6  4  -81  94.6108     309.958     0.611385    
6  4  -80  910.811     141.371     0.979262    
6  4  -79  229.045     275.777     0.799152    
6  4  -78  846.109     215.26      0.980935    
6  4  -77  839.193     80.8629     0.972447    
6  4  -76  388.947     1.09452     0.943297    
6  4  -75  273.056     355.093     0.959778    
6  4  -74  763.825     72.8299     0.985065    
6  4  -73  942.74      65.8437     0.97957     
6  4  -72  273.914     131.179     0.83577     
6  4  -71  136.386     232.446     0.826248    
6  4  -70  436.709     205.253     0.968589    
6  4  -69  334.075     167.034     0.971224    
6  4  -68  1139.17     166.127     0.977041    
6  4  -67  412.873     231.299     0.982395    
6  4  -66  347.211     282.248     0.955659    
6  4  -65  181.067     151.099     0.346341    
6  4  -64  476.109     338.209     0.954241    
6  4  -63  187.848     213.727     0.896874    
6  4  -62  472.06      52.0035     0.957994    
6  4  -61  1345.53     306.767     0.992743    
6  4  -60  1346.83     167.58      0.988984    
6  4  -59  1495.84     58.6295     0.989516    
6  4  -58  80.6852     319.486     0.203956    
6  4  -57  804.344     158.118     0.975694    
6  4  -56  1069.52     196.135     0.98798     
6  4  -55  40.2027     308.598     0.356445    
6  4  -54  1781.32     111.388     0.988505    
6  4  -53  4.40611     43.1204     0.0895983   
6  4  -52  76.1785     84.2139     0.922545    
6  4  -51  408.087     79.4102     0.950813    
6  4  -50  560.144     133.851     0.957981    
6  4  -49  1141.65     153.163     0.987853    
6  4  -48  1139.43     52.9621     0.987842    
6  4  -47  1181.43     266.193     0.983874    
6  4  -46  1422.62     134.078     0.99249     
6  4  -45  797.856     13.9067     0.981383    
6  4  -44  707.089     239.571     0.980922    
6  4  -43  284.827     259.156     0.867001    
6  4  -42  52.0891     239.807     0.795883    
6  4  -41  578.269     179.23      0.973514    
6  4  -40  290.121     201.686     0.972388    
6  4  -39  860.111     66.0582     0.986008    
6  4  -38  1049.88     345.154     0.989719    
6  4  -37  106.872     290.268     0.788391    
6  4  -36  403.017     99.2933     0.964487    
6  4  -35  234.715     214.256     0.866997    
6  4  -34  669.744     151.111     0.925434    
6  4  -33  489.686     280.898     0.959445    
6  4  -32  61.0942     267.902     0.517515    
6  4  -31  34.9045     148.651     0.329285    
6  4  -30  51.5852     338.677     0.10224     
6  4  -29  31.2829     323.984     0.354025    
6  4  -28  977.761     287.943     0.981616    
6  4  -27  11.0645     328.04      0.562658    
6  4  -26  183.442     142.963     0.844036    
6  4  -25  418.987     59.8934     0.942778    
6  4  -24  629.213     134.211     0.977444    
6  4  -23  347.417     281.494     0.926094    
6  4  -22  174.574     281.089     0.906771    
6  4  -21  658.519     240.542     0.935624    
6  4  -20  623.678     341.506     0.951474    
6  4  -19  484.432     340.966     0.942299    
6  4  -18  873.695     230.905     0.94082     
6  4  -17  164.055     114.352     0.281905    
6  4  -16  236.246     263.651     0.801522    
6  4  -15  475.26      41.4778     0.891646    
6  4  -14  260.548     222.11      0.891084    
6  4  -13  441.964     285.797     0.935148    
6  4  -12  1026.84     346.345     0.949743    
6  4  -11  372.877     357.574     0.927789    
6  4  -10  314.192     56.6046     0.935962    
6  4  -9   949.669     289.153     0.979564    
6  4  -8   542.572     2.59054     0.979653    
6  4  -7   1019.45     191.529     0.964792    
6  4  -6   69.2889     35.4287     0.55991     
6  4  -5   100.71      22.4102     0.596634    
6  4  -4   150.742     353.709     0.489263    
6  4  -3   481.515     33.8162     0.960193    
6  4  -2   706.858     275.613     0.958263    
6  4  -1   671.657     291.492     0.930712    
6  4  0    566.112     202.739     0.896083    
6  4  1    345.507     190.03      0.916242    
6  4  2    66.5967     147.796     0.360118    
6  4  3    740.303     312.211     0.983306    
6  4  4    780.602     313.678     0.936999    
6  4  5    419.189     225.105     0.925019    
6  4  6    970.611     276.911     0.976482    
6  4  7    1162.42     343.48      0.984687    
6  4  8    61.3606     80.5729     0.114803    
6  4  9    94.6442     151.311     0.451049    
6  4  10   708.398     294.957     0.968623    
6  4  11   691.827     170.477     0.970883    
6  4  12   1139.79     52.6404     0.980881    
6  4  13   161.296     322.313     0.776034    
6  4  14   444.721     163.486     0.94638     
6  4  15   365.594     233.469     0.755523    
6  4  16   1130.76     226.064     0.98809     
6  4  17   25.1391     107.505     0.748206    
6  4  18   773.394     311.717     0.985717    
6  4  19   19.4002     86.7171     0.599822    
6  4  20   280.889     115.317     0.925512    
6  4  21   449.746     268.068     0.935903    
6  4  22   129.334     2.33959     0.869834    
6  4  23   5.65102     44.2682     0.62745     
6  4  24   196.622     74.8066     0.898757    
6  4  25   872.34      279.043     0.977872    
6  4  26   228.084     198.049     0.911729    
6  4  27   19.4864     17.7993     0.0952633   
6  4  28   163.532     204.56      0.370866    
6  4  29   599.57      311.195     0.984292    
6  4  30   301.496     319.001     0.915043    
6  4  31   240.389     107.201     0.843856    
6  4  32   90.1713     315.124     0.461936    
6  4  33   867.164     125.821     0.987479    
6  4  34   83.7855     357.578     0.294141    
6  4  35   926.374     37.0616     0.975447    
6  4  36   1082.5      131.517     0.987943    
6  4  37   600.15      131.322     0.95718     
6  4  38   706.746     237.176     0.986314    
6  4  39   548.553     56.5124     0.976978    
6  4  40   1145.82     291.317     0.989088    
6  4  41   1021.91     201.602     0.987181    
6  4  42   842.716     217.55      0.947763    
6  4  43   548.042     267.821     0.97889     
6  4  44   633.566     100.485     0.96862     
6  4  45   135.823     257.097     0.582643    
6  4  46   339.087     81.1436     0.832286    
6  4  47   711.338     185.613     0.981138    
6  4  48   1402.26     157.452     0.988228    
6  4  49   60.0442     173.755     0.7712      
6  4  50   1913.32     235.466     0.993348    
6  4  51   760.447     311.115     0.978813    
6  4  52   376.609     54.2941     0.916763    
6  4  53   212.098     61.0811     0.972173    
6  4  54   84.9998     246.107     0.941036    
6  4  55   309.749     218.991     0.879216    
6  4  56   339.415     66.0059     0.937197    
6  4  57   11.2043     117.115     0.668601    
6  4  58   1382.25     282.938     0.991651    
6  4  59   527.546     235.931     0.945353    
6  4  60   216.373     166.52      0.911227    
6  4  61   727.063     213.502     0.968995    
6  4  62   453.626     248.184     0.932769    
6  4  63   793.03      176.317     0.981176    
6  4  64   535.447     258.424     0.943023    
6  4  65   200.301     224.413     0.902566    
6  4  66   442.72      239.706     0.900947    
6  4  67   1312.9      326.349     0.986848    
6  4  68   873.163     6.72837     0.980042    
6  4  69   864.359     310.858     0.967495    
6  4  70   841.455     278.464     0.97796     
6  4  71   1061.2      327.843     0.972549    
6  4  72   351.895     172.94      0.918642    
6  4  73   1497.26     258.704     0.992271    
6  4  74   28.1475     109.657     0.766551    
6  4  75   262.894     182.181     0.896455    
6  4  76   1361.14     71.3434     0.986486    
6  4  77   223.989     209.577     0.833072    
6  4  78   1357.97     150.88      0.99305     
6  4  79   344.223     209.684     0.954805    
6  4  80   774.643     322.045     0.975249    
6  4  81   448.587     17.4115     0.894861    
6  4  82   395.326     129.143     0.960817    
6  4  83   362.656     291.487     0.948789    
6  4  84   731.225     18.799      0.961994    
6  4  85   382.362     329.551     0.965325    
6  4  86   1373.91     9.98209     0.99079     
6  4  87   291.385     92.0131     0.959146    
6  4  88   145.81      54.1157     0.85041     
6  4  89   1162.35     122.668     0.980074    
6  4  90   1059.54     358.186     0.986946    
6  4  91   344.246     18.5405     0.86685     
6  4  92   447.86      81.4955     0.905899    
6  4  93   483.051     17.1762     0.944275    
6  4  94   1340.17     25.0488     0.989332    
6  4  95   1434.42     64.7683     0.98855     
6  4  96   520.713     165.177     0.93437     
6  4  97   738.547     242.546     0.962084    
6  4  98   1023.63     194.096     0.973439    
6  4  99   572.682     272.442     0.955102    
6  4  100  207.257     140.612     0.583297    
6  4  101  72.2407     167.517     0.70587     
6  4  102  847.12      207.407     0.971348    
6  4  103  0.981571    123.785     0.325458    
6  4  104  527.587     327.481     0.936021    
6  4  105  30.419      53.2812     0.663047    
6  4  106  515.371     208.031     0.945236    
6  4  107  83.0278     2.70221     0.453628    
6  4  108  17.0631     66.3732     0.362709    
6  4  109  54.854      227.104     0.844212    
6  4  110  240.105     86.617      0.890704    
6  4  111  555.017     101.445     0.969717    
6  4  112  395.45      154.668     0.973138    
6  4  113  45.9247     353.252     0.210161    
6  4  114  439.113     54.7602     0.948354    
6  4  115  186.696     247.061     0.919279    
6  4  116  358.14      326.357     0.978434    
6  4  117  593.603     17.9047     0.976543    
6  4  118  262.133     282.708     0.95903     
6  4  119  112.721     166.354     0.568967    
6  4  120  250.538     38.8374     0.888662    
6  4  121  482.065     15.2759     0.947179    
6  4  122  522.127     70.9391     0.954182    
6  4  123  61.7579     239.012     0.438557    
6  4  124  403.562     28.769      0.958263    
6  4  125  648.568     51.8409     0.985576    
6  4  126  255.751     116.85      0.881468    
6  4  127  10.4065     169.871     0.705736    
6  4  128  220.334     250.159     0.794705    
6  4  129  302.056     8.7058      0.902079    
6  4  130  49.3534     188.422     0.214625    
6  4  131  166.639     300.71      0.876103    
6  4  132  623.677     44.4625     0.976215    
6  4  133  382.492     270.616     0.962628    
6  4  134  374.815     311.525     0.969339    
6  4  135  159.738     238.699     0.661788    
6  4  136  428.096     235.569     0.968072    
6  4  137  10.0798     45.6038     0.474008    
6  4  138  235.368     289.119     0.94081     
6  4  139  150.55      236.098     0.810656    
6  4  140  186.23      82.2322     0.905934    
6  4  141  232.441     127.383     0.869211    
6  4  142  25.96       310.596     0.584093    
6  4  143  127.273     44.3207     0.867049    
6  4  144  342.043     108.742     0.961574    
6  4  145  317.217     154.84      0.948656    
6  4  146  247.147     201.973     0.957278    
6  4  147  266.386     32.1265     0.965492    
6  4  148  190.751     274.5       0.868905    
6  4  149  5.0856      54.0405     0.349353    
6  4  150  123.228     262.863     0.582608    
6  4  151  15.6828     50.5131     0.357513    
6  4  152  206.038     72.2986     0.880456    
6  4  153  18.9117     257.918     0.553496    
6  4  154  114.184     216.294     0.736715    
6  4  155  200.868     14.5857     0.886549    
6  4  156  0.913583    154.906     0.0986937   
6  4  157  327.911     294.718     0.960168    
6  4  158  9.63854     119.689     0.134042    
6  4  159  191.183     233.57      0.883546    
6  4  160  10.151      329.438     0.531052    
6  4  161  15.8364     226.902     0.489813    
6  4  162  55.337      200.36      0.742385    
6  4  163  94.6598     84.0936     0.893072    
6  5  -160 269.933     266.545     0.930707    
6  5  -159 74.7825     302.116     0.82026     
6  5  -158 281.524     257.802     0.954529    
6  5  -157 27.7171     307.306     0.48622     
6  5  -156 37.2954     310.252     0.500684    
6  5  -155 114.316     46.0172     0.90773     
6  5  -154 66.5307     313.437     0.707758    
6  5  -153 298.419     353.46      0.953286    
6  5  -152 236.61      118.299     0.909279    
6  5  -151 176.61      214.323     0.889413    
6  5  -150 414.716     314.529     0.966278    
6  5  -149 130.678     183.966     0.886928    
6  5  -148 157.241     28.3963     0.860851    
6  5  -147 232.275     201.653     0.94485     
6  5  -146 64.7113     48.1179     0.7384      
6  5  -145 14.4226     156.326     0.220489    
6  5  -144 92.4672     13.6307     0.568144    
6  5  -143 407.328     154.939     0.968141    
6  5  -142 227.367     83.6347     0.921898    
6  5  -141 168.818     176.63      0.833516    
6  5  -140 25.2931     31.548      0.377683    
6  5  -139 214.147     60.7006     0.890719    
6  5  -138 191.895     331.979     0.835597    
6  5  -137 146.398     316.431     0.91877     
6  5  -136 375.938     134.791     0.959021    
6  5  -135 166.46      11.9727     0.89669     
6  5  -134 271.919     324.393     0.956511    
6  5  -133 32.6516     243.63      0.666704    
6  5  -132 139.566     122.611     0.928361    
6  5  -131 27.4066     187.366     0.532498    
6  5  -130 210.083     207.879     0.950711    
6  5  -129 186.748     132.429     0.909969    
6  5  -128 185.893     18.7066     0.90061     
6  5  -127 251.743     152.146     0.689926    
6  5  -126 207.964     195.136     0.946414    
6  5  -125 53.918      210.959     0.438308    
6  5  -124 55.8602     307.836     0.428494    
6  5  -123 11.9332     202.489     0.848719    
6  5  -122 87.7087     262.573     0.894243    
6  5  -121 379.241     302.07      0.955574    
6  5  -120 773.067     272.529     0.979698    
6  5  -119 486.903     47.2852     0.935593    
6  5  -118 220.738     160.617     0.814064    
6  5  -117 359.397     29.9632     0.960025    
6  5  -116 13.0158     358.145     0.751371    
6  5  -115 10.5701     81.8974     0.453349    
6  5  -114 280.079     49.3375     0.977841    
6  5  -113 1070.5      272.064     0.986198    
6  5  -112 577.008     193.892     0.976889    
6  5  -111 393.779     90.2661     0.969144    
6  5  -110 287.159     20.2355     0.819291    
6  5  -109 821.277     64.6734     0.985466    
6  5  -108 467.403     241.959     0.983447    
6  5  -107 149.69      156.18      0.830537    
6  5  -106 64.4897     11.1862     0.500154    
6  5  -105 443.398     39.2629     0.923826    
6  5  -104 86.0227     78.3518     0.325709    
6  5  -103 104.099     256.93      0.549765    
6  5  -102 333.048     284.163     0.913589    
6  5  -101 607.778     281.749     0.960131    
6  5  -100 597.768     43.6896     0.939823    
6  5  -99  244.218     89.1938     0.917794    
6  5  -98  101.215     111.445     0.541079    
6  5  -97  648.434     279.61      0.959301    
6  5  -96  907.997     136.789     0.932969    
6  5  -95  1186.14     62.7539     0.980529    
6  5  -94  43.5741     97.2442     0.368374    
6  5  -93  886.062     296.811     0.976117    
6  5  -92  106.472     354.052     0.887424    
6  5  -91  600.378     226.745     0.945553    
6  5  -90  75.8569     35.6885     0.153699    
6  5  -89  800.481     147.936     0.89302     
6  5  -88  349.958     187.427     0.68163     
6  5  -87  1016.72     156.831     0.981077    
6  5  -86  607.635     108.267     0.965307    
6  5  -85  1342.92     107.16      0.986711    
6  5  -84  504.876     126.723     0.937322    
6  5  -83  629.369     42.7823     0.983794    
6  5  -82  8.02807     37.222      0.643745    
6  5  -81  573.559     43.3265     0.97511     
6  5  -80  859.313     290.73      0.973036    
6  5  -79  441.526     318.041     0.969944    
6  5  -78  893.085     89.4995     0.980025    
6  5  -77  377.671     257.141     0.953476    
6  5  -76  216.104     96.6528     0.869781    
6  5  -75  49.1441     14.7238     0.223405    
6  5  -74  1459.36     300.104     0.992832    
6  5  -73  677.58      144.019     0.979104    
6  5  -72  661.967     33.2576     0.963464    
6  5  -71  441.002     193.088     0.969468    
6  5  -70  691.446     215.693     0.927805    
6  5  -69  160.485     271.745     0.749838    
6  5  -68  1002.22     225.575     0.987595    
6  5  -67  47.2996     127.53      0.845729    
6  5  -66  1000.29     309.583     0.986652    
6  5  -65  207.068     311.383     0.482326    
6  5  -64  263.614     149.29      0.958641    
6  5  -63  305.101     12.5305     0.943052    
6  5  -62  1452.75     19.3868     0.992963    
6  5  -61  470.584     279.72      0.920683    
6  5  -60  37.9686     202.098     0.484916    
6  5  -59  108.286     103.112     0.784852    
6  5  -58  340.056     149.916     0.943451    
6  5  -57  382.224     79.6675     0.963702    
6  5  -56  45.3975     192.941     0.485799    
6  5  -55  900.187     205.069     0.970677    
6  5  -54  216.789     206.09      0.879225    
6  5  -53  1128.35     262.493     0.989847    
6  5  -52  328.242     278.758     0.927155    
6  5  -51  720.397     270.403     0.981197    
6  5  -50  232.645     305.851     0.948437    
6  5  -49  1336.35     271.195     0.989277    
6  5  -48  734.083     50.153      0.955746    
6  5  -47  318.284     47.9152     0.88349     
6  5  -46  18.2636     290.504     0.357078    
6  5  -45  255.422     98.7933     0.708149    
6  5  -44  1222.12     138.808     0.990873    
6  5  -43  526.785     54.9995     0.959407    
6  5  -42  1412.8      243.843     0.986452    
6  5  -41  373.973     59.9162     0.95871     
6  5  -40  96.3617     19.5391     0.77899     
6  5  -39  5.51914     288.865     0.598949    
6  5  -38  1476.41     99.1849     0.993563    
6  5  -37  909.022     121.628     0.973427    
6  5  -36  564.547     146.172     0.981011    
6  5  -35  694.172     315.053     0.94931     
6  5  -34  1137.41     199.191     0.98446     
6  5  -33  715.649     101.556     0.960505    
6  5  -32  26.432      173.219     0.830419    
6  5  -31  441.134     351.777     0.93639     
6  5  -30  303.263     224.175     0.891312    
6  5  -29  425.249     333.73      0.909869    
6  5  -28  1384.68     7.51325     0.991564    
6  5  -27  388.993     198.409     0.940011    
6  5  -26  667.028     18.8593     0.981606    
6  5  -25  3.16248     67.4065     0.710785    
6  5  -24  1090.3      295.442     0.960812    
6  5  -23  1244.32     218.687     0.990385    
6  5  -22  382.744     99.2078     0.964887    
6  5  -21  1454.15     165.155     0.98864     
6  5  -20  97.7595     13.3099     0.582045    
6  5  -19  436.333     115.383     0.753319    
6  5  -18  439.215     302.313     0.913206    
6  5  -17  46.4531     327.474     0.825672    
6  5  -16  621.262     336.032     0.876326    
6  5  -15  969.828     243.756     0.973055    
6  5  -14  246.465     169.797     0.840174    
6  5  -13  36.068      41.3072     0.654245    
6  5  -12  926.362     101.161     0.986652    
6  5  -11  36.5537     161.262     0.818437    
6  5  -10  552.596     130.952     0.961349    
6  5  -9   375.055     55.1001     0.687609    
6  5  -8   594.354     221.894     0.936735    
6  5  -7   803.255     39.511      0.950707    
6  5  -6   712.507     329.241     0.976235    
6  5  -5   341.148     28.1333     0.899221    
6  5  -4   143.802     141.262     0.874311    
6  5  -3   280.492     278.006     0.904631    
6  5  -2   490.306     52.5026     0.951085    
6  5  -1   644.714     7.24852     0.980295    
6  5  0    343.613     294.241     0.890049    
6  5  1    414.703     1.23582     0.958052    
6  5  2    1062.76     42.9312     0.981305    
6  5  3    577.894     210.01      0.958809    
6  5  4    372.867     80.5278     0.833242    
6  5  5    94.329      50.7321     0.948911    
6  5  6    9.04829     91.9014     0.792351    
6  5  7    979.278     111.261     0.966199    
6  5  8    398.765     217.324     0.648341    
6  5  9    145.064     162.064     0.913089    
6  5  10   176.78      246.971     0.509995    
6  5  11   95.4601     239.07      0.622348    
6  5  12   329.485     269.367     0.811091    
6  5  13   664.542     197.67      0.958447    
6  5  14   627.249     2.55138     0.917104    
6  5  15   349.684     80.418      0.890267    
6  5  16   689.138     90.1133     0.976199    
6  5  17   268.057     326.416     0.938639    
6  5  18   722.937     317.078     0.971999    
6  5  19   370.588     291.698     0.921315    
6  5  20   127.801     75.5895     0.620257    
6  5  21   1061.56     208.043     0.987031    
6  5  22   779.352     342.877     0.96883     
6  5  23   65.2619     95.1955     0.751098    
6  5  24   565.045     221.141     0.932056    
6  5  25   1039.52     183.68      0.987499    
6  5  26   47.1142     94.4247     0.104684    
6  5  27   886.787     65.6398     0.963459    
6  5  28   33.9929     351.988     0.609973    
6  5  29   880.42      56.9101     0.978632    
6  5  30   814.808     109.518     0.982135    
6  5  31   794.935     133.17      0.973027    
6  5  32   1231.25     133.193     0.989837    
6  5  33   397.347     358.192     0.943785    
6  5  34   612.579     210.613     0.965809    
6  5  35   316.586     285.926     0.952988    
6  5  36   739.594     191.6       0.95784     
6  5  37   792.768     355.361     0.986195    
6  5  38   600.807     177.042     0.947197    
6  5  39   660.337     273.332     0.955203    
6  5  40   130.532     73.9743     0.847525    
6  5  41   34.8184     267.14      0.662615    
6  5  42   1100.55     58.0359     0.981113    
6  5  43   405.372     73.0656     0.81051     
6  5  44   837.242     345.071     0.986229    
6  5  45   1582.91     249.85      0.986181    
6  5  46   359.656     236.481     0.931393    
6  5  47   1212.82     175.695     0.990005    
6  5  48   1793.41     306.789     0.99337     
6  5  49   908.955     54.7657     0.978724    
6  5  50   958.905     259.71      0.980732    
6  5  51   1326        27.84       0.982992    
6  5  52   26.6396     26.0777     0.880184    
6  5  53   545.462     70.315      0.921462    
6  5  54   1045.1      61.0921     0.987825    
6  5  55   1091.73     248.327     0.987635    
6  5  56   58.2283     324.75      0.797727    
6  5  57   625.124     217.629     0.970933    
6  5  58   1193.18     71.8992     0.988582    
6  5  59   282.878     358.389     0.867727    
6  5  60   562.038     353.042     0.96708     
6  5  61   653.784     37.6212     0.986332    
6  5  62   1150.72     158.852     0.974175    
6  5  63   538.032     322.385     0.968652    
6  5  64   1256.43     275.796     0.990005    
6  5  65   620.509     101.234     0.954619    
6  5  66   1057.51     153.919     0.987616    
6  5  67   686.589     250.383     0.964405    
6  5  68   168.262     233.415     0.900488    
6  5  69   664.211     66.4876     0.967289    
6  5  70   522.996     130.724     0.973627    
6  5  71   1386.07     317.883     0.993835    
6  5  72   201.702     7.66302     0.838269    
6  5  73   1169.97     0.890181    0.989636    
6  5  74   1223.11     36.1362     0.984949    
6  5  75   229.401     198.703     0.953649    
6  5  76   197.026     123.478     0.715455    
6  5  77   487.062     62.9431     0.98007     
6  5  78   460.539     271.219     0.958548    
6  5  79   614.964     150.702     0.926463    
6  5  80   897.15      181.016     0.977357    
6  5  81   383.688     154.615     0.973607    
6  5  82   458.137     241.89      0.920409    
6  5  83   729.992     114.171     0.987347    
6  5  84   804.693     312.403     0.975103    
6  5  85   599.621     321.427     0.967335    
6  5  86   458.347     72.9878     0.957803    
6  5  87   932.519     258.009     0.979274    
6  5  88   1182.72     338.582     0.987191    
6  5  89   483.391     34.3527     0.936718    
6  5  90   461.659     98.1181     0.952353    
6  5  91   140.276     73.6169     0.862747    
6  5  92   507.583     269.972     0.943806    
6  5  93   748.437     110.902     0.963947    
6  5  94   172.356     224.9       0.792898    
6  5  95   555.343     175.471     0.917236    
6  5  96   83.8716     319.367     0.795515    
6  5  97   530.941     279.651     0.868994    
6  5  98   470.866     115.454     0.936322    
6  5  99   491.578     185.12      0.8912      
6  5  100  786.202     340.36      0.935963    
6  5  101  101.041     240.169     0.710586    
6  5  102  481.537     124.85      0.901723    
6  5  103  850.1       102.426     0.967603    
6  5  104  295.616     200.135     0.746045    
6  5  105  348.893     321.423     0.911091    
6  5  106  364.355     36.514      0.883092    
6  5  107  357.813     144.528     0.951354    
6  5  108  545.521     147.538     0.952255    
6  5  109  471.876     15.5696     0.970091    
6  5  110  198.714     276.279     0.943864    
6  5  111  269.373     281.162     0.737773    
6  5  112  60.4485     30.6006     0.852738    
6  5  113  357.597     29.3236     0.964644    
6  5  114  684.154     281.386     0.983694    
6  5  115  252.268     336.755     0.905842    
6  5  116  138.186     202.493     0.942475    
6  5  117  281.08      276.301     0.904907    
6  5  118  10.6374     140.537     0.532055    
6  5  119  289.658     132.619     0.877993    
6  5  120  29.6079     25.9171     0.7174      
6  5  121  11.9135     258.832     0.658621    
6  5  122  80.4169     151.979     0.728448    
6  5  123  233.292     191.521     0.931373    
6  5  124  274.831     255.671     0.948459    
6  5  125  362.719     233.051     0.885865    
6  5  126  412.386     310.07      0.938821    
6  5  127  102.245     169.794     0.808283    
6  5  128  418.641     241.391     0.97393     
6  5  129  131.46      238.324     0.899285    
6  5  130  107.532     223.403     0.863258    
6  5  131  437.308     260.619     0.978169    
6  5  132  97.3889     240.87      0.832541    
6  5  133  163.203     24.7125     0.870862    
6  5  134  206.685     101.428     0.893325    
6  5  135  198.746     138.273     0.926469    
6  5  136  16.8658     126.191     0.558545    
6  5  137  347.128     108.965     0.952702    
6  5  138  14.7294     348.757     0.368774    
6  5  139  21.0573     344.559     0.301407    
6  5  140  62.093      192.915     0.712443    
6  5  141  22.9141     327.51      0.484431    
6  5  142  185.05      81.8264     0.938473    
6  5  143  409.87      146.925     0.970175    
6  5  144  184.422     185.279     0.880378    
6  5  145  252.721     220.92      0.95061     
6  5  146  262.544     46.4102     0.884275    
6  5  147  86.4825     243.455     0.880855    
6  5  148  106.222     229.177     0.772266    
6  5  149  137.85      329.859     0.897005    
6  5  150  114.436     121.691     0.907295    
6  5  151  38.6193     62.4321     0.521887    
6  5  152  180.405     185.334     0.92163     
6  5  153  10.0145     199.665     0.371091    
6  5  154  173.352     282.994     0.894397    
6  5  155  62.8651     263.289     0.766776    
6  5  156  115.46      49.9343     0.930937    
6  5  157  249.642     80.0511     0.95836     
6  5  158  127.102     127.329     0.913287    
6  5  159  265.933     177.79      0.851878    
6  5  160  3.2187      153.867     0.141115    
6  6  0    1044.69     1.28751     0.966382    
6  6  1    555.732     148.185     0.927377    
6  6  2    801.121     272.275     0.980033    
6  6  3    405.413     341.856     0.953858    
6  6  4    318.685     192.219     0.686634    
6  6  5    876.528     89.2504     0.98233     
6  6  6    382.23      92.0499     0.957896    
6  6  7    484.677     254.322     0.936871    
6  6  8    497.266     251.524     0.820697    
6  6  9    878.069     124.869     0.97376     
6  6  10   529.433     240.805     0.952733    
6  6  11   1238.58     284.488     0.987073    
6  6  12   542.659     9.03294     0.930763    
6  6  13   640.2       202.393     0.967935    
6  6  14   558.22      213.806     0.978642    
6  6  15   1133.72     299.474     0.986795    
6  6  16   1038.62     319.94      0.98452     
6  6  17   931.356     227.193     0.97476     
6  6  18   842.274     89.7166     0.978814    
6  6  19   531.672     225.102     0.91809     
6  6  20   174.311     28.7762     0.940825    
6  6  21   308.881     329.299     0.866502    
6  6  22   624.051     82.5419     0.978061    
6  6  23   438.784     265.468     0.869725    
6  6  24   140.518     67.1783     0.913684    
6  6  25   242.112     53.8068     0.924884    
6  6  26   865.313     352.853     0.964318    
6  6  27   848.944     355.453     0.979174    
6  6  28   694.021     72.147      0.959112    
6  6  29   106.457     206.174     0.873231    
6  6  30   582.263     345.371     0.95407     
6  6  31   406.83      324.173     0.959165    
6  6  32   1137.91     243.848     0.983644    
6  6  33   922.363     335.167     0.963535    
6  6  34   936.469     298.032     0.96811     
6  6  35   437.323     165.101     0.963899    
6  6  36   1386.53     317.613     0.981227    
6  6  37   10.5075     102.988     0.503554    
6  6  38   874.829     1.98629     0.971963    
6  6  39   1063.3      65.498      0.975651    
6  6  40   1374.12     121.815     0.98806     
6  6  41   1422.91     241.074     0.987706    
6  6  42   1119.08     327.607     0.987221    
6  6  43   20.8933     288.521     0.606978    
6  6  44   1084.37     134.802     0.985919    
6  6  45   719.185     102.661     0.972332    
6  6  46   90.1145     48.8722     0.186296    
6  6  47   728.781     356.41      0.981952    
6  6  48   467.888     131.352     0.929606    
6  6  49   529.959     266.248     0.947801    
6  6  50   203.211     276.954     0.929412    
6  6  51   1105.7      285.248     0.986026    
6  6  52   635.952     103.918     0.931463    
6  6  53   752.279     46.3786     0.955561    
6  6  54   310.872     32.5351     0.88761     
6  6  55   1314.6      65.0406     0.984657    
6  6  56   823.907     330.53      0.979588    
6  6  57   840.564     199.86      0.97844     
6  6  58   262.484     130.428     0.949431    
6  6  59   357.041     295.818     0.875482    
6  6  60   345.137     326.303     0.904253    
6  6  61   113.196     179.26      0.47152     
6  6  62   23.4354     135.356     0.537148    
6  6  63   917.357     85.713      0.986433    
6  6  64   718.958     178.197     0.986662    
6  6  65   658.932     195.608     0.969684    
6  6  66   430.823     237.687     0.970921    
6  6  67   831.983     164.364     0.966246    
6  6  68   86.4283     122.163     0.544754    
6  6  69   908.11      25.5365     0.969449    
6  6  70   711.604     97.3421     0.986689    
6  6  71   543.127     110.55      0.972929    
6  6  72   121.056     125.369     0.850388    
6  6  73   618.648     308.002     0.976405    
6  6  74   671.266     128.93      0.929829    
6  6  75   203.954     330.651     0.928084    
6  6  76   310.992     39.9823     0.950985    
6  6  77   833.27      112.969     0.97773     
6  6  78   1285.88     198.307     0.987902    
6  6  79   824.235     200.433     0.977592    
6  6  80   596.654     307.224     0.970834    
6  6  81   855.23      179.68      0.983489    
6  6  82   1174.41     294.163     0.98868     
6  6  83   649.256     269.114     0.959987    
6  6  84   238.22      219.613     0.94184     
6  6  85   750.515     130.838     0.965175    
6  6  86   844.042     206.156     0.976958    
6  6  87   5.19716     153.555     0.53974     
6  6  88   61.1833     188.343     0.663031    
6  6  89   435.624     288.59      0.961745    
6  6  90   389.615     339.742     0.88831     
6  6  91   51.4652     315.854     0.878281    
6  6  92   849.305     325.491     0.981538    
6  6  93   834.876     108.022     0.961943    
6  6  94   44.7884     130.458     0.358038    
6  6  95   114.04      332.91      0.794527    
6  6  96   312.745     132.447     0.751052    
6  6  97   56.1194     150.183     0.710615    
6  6  98   569.066     120.567     0.950099    
6  6  99   602.442     3.66112     0.967577    
6  6  100  144.725     52.7666     0.529953    
6  6  101  42.785      77.0869     0.566882    
6  6  102  112.313     5.34661     0.57923     
6  6  103  74.2189     318.656     0.650551    
6  6  104  63.4064     86.079      0.770341    
6  6  105  240.699     171.061     0.895622    
6  6  106  27.8998     61.2541     0.222208    
6  6  107  93.605      177.495     0.911393    
6  6  108  45.7201     322.264     0.472305    
6  6  109  165.855     42.8601     0.819135    
6  6  110  241.347     241.747     0.909112    
6  6  111  330.772     277.537     0.910042    
6  6  112  108.599     140.048     0.659213    
6  6  113  512.15      347.056     0.977485    
6  6  114  283.452     22.528      0.91729     
6  6  115  724.928     278.356     0.969134    
6  6  116  712.175     48.4644     0.981259    
6  6  117  210.314     191.011     0.884484    
6  6  118  46.2011     165.552     0.149741    
6  6  119  140.452     268.267     0.875496    
6  6  120  439.375     88.8386     0.967365    
6  6  121  43.6546     10.0037     0.238363    
6  6  122  221.443     152.334     0.912988    
6  6  123  38.5519     255.354     0.562572    
6  6  124  114.356     104.885     0.737596    
6  6  125  16.2648     62.5587     0.83694     
6  6  126  355.134     351.506     0.919393    
6  6  127  189.581     143.582     0.917383    
6  6  128  306.766     70.4455     0.952741    
6  6  129  11.4581     229.436     0.521867    
6  6  130  382.911     19.3653     0.965312    
6  6  131  211.668     7.63694     0.905764    
6  6  132  422.364     314.913     0.95705     
6  6  133  1.81928     16.4368     0.373826    
6  6  134  313.916     207.84      0.903243    
6  6  135  173.789     225.024     0.822888    
6  6  136  9.35174     68.2754     0.53787     
6  6  137  191.438     173.828     0.885232    
6  6  138  188.289     239.092     0.900892    
6  6  139  399.839     266.999     0.967458    
6  6  140  10.7711     255.464     0.136701    
6  6  141  14.579      62.7427     0.324541    
6  6  142  55.2705     256.254     0.814649    
6  6  143  225.315     336.519     0.960854    
6  6  144  84.7888     66.4058     0.908035    
6  6  145  26.7066     9.30025     0.181778    
6  6  146  26.7933     348.543     0.493472    
6  6  147  126.847     42.0128     0.89982     
6  6  148  163.445     249.288     0.907908    
6  6  149  61.421      337.454     0.639552    
6  6  150  141.89      122.383     0.948691    
6  6  151  10.6763     154.872     0.471552    
6  6  152  150.881     3.1725      0.908342    
6  6  153  20.1362     236.343     0.400684    
6  6  154  64.0062     51.3106     0.667407    
6  6  155  42.8199     119.743     0.574055    
6  6  156  218.109     230.515     0.919086    
7  -0 -169 44.1638     120         0.406132    
7  -0 -168 27.6137     360         0.331615    
7  -0 -167 63.9476     240         0.828982    
7  -0 -166 76.992      300         0.71717     
7  -0 -165 32.7833     180         0.383596    
7  -0 -164 1.97705     240         0.565541    
7  -0 -163 3.70877     300         0.0551754   
7  -0 -162 40.5586     180         0.582401    
7  -0 -161 237.459     60          1           
7  -0 -160 10.6627     120         0.301511    
7  -0 -159 419.511     180         0.999994    
7  -0 -158 199.766     60          0.99505     
7  -0 -157 96.0047     120         0.83507     
7  -0 -156 131.226     180         0.948086    
7  -0 -155 0.15158     59.9959     0.00077328  
7  -0 -154 8.18474     120         0.14934
[truncated: 1,348,084 more chars]
