# Supplementary material for: A DNA damage-activated kinase phosphorylates a transcriptional repressor to control bacterial immune pathway expression
Source: EMBO J. 2026 Jun 9;45(14):5079–100. doi: 10.1038/s44318-026-00831-y (PMC13373217; doi:10.1038/s44318-026-00831-y)
Supplement: Supplementary file 6 — Structures [file 44318_2026_831_MOESM6_ESM.zip › 9Z72_model_annotate_v2.pdb]

HEADER    DNA BINDING PROTEIN                     15-NOV-25   9Z72              
TITLE     STRUCTURE OF V. CHOLERAE CAPS (FORM 1)                                
COMPND    MOL_ID: 1;                                                            
COMPND   2 MOLECULE: MARR FAMILY TRANSCRIPTIONAL REGULATOR;                     
COMPND   3 CHAIN: A, B, C, D, E;                                                
COMPND   4 ENGINEERED: YES;                                                     
COMPND   5 MUTATION: YES                                                        
SOURCE    MOL_ID: 1;                                                            
SOURCE   2 ORGANISM_SCIENTIFIC: VIBRIO CHOLERAE;                                
SOURCE   3 ORGANISM_TAXID: 666;                                                 
SOURCE   4 GENE: G4V31_21100;                                                   
SOURCE   5 EXPRESSION_SYSTEM: ESCHERICHIA COLI;                                 
SOURCE   6 EXPRESSION_SYSTEM_TAXID: 562                                         
KEYWDS    STAS DOMAIN, DNA BINDING PROTEIN                                      
EXPDTA    X-RAY DIFFRACTION                                                     
AUTHOR    L.R.CHAMBERS,K.D.CORBETT                                              
JRNL        AUTH   L.R.CHAMBERS,K.D.CORBETT                                     
JRNL        TITL   A DNA DAMAGE-ACTIVATED KINASE CONTROLS BACTERIAL IMMUNE      
JRNL        TITL 2 PATHWAY EXPRESSION                                           
JRNL        REF    TO BE PUBLISHED                                              
JRNL        REFN                                                                
REMARK   2                                                                      
REMARK   2 RESOLUTION.    2.38 ANGSTROMS.                                       
REMARK   3                                                                      
REMARK   3 REFINEMENT.                                                          
REMARK   3   PROGRAM     : PHENIX 1.21.1_5286                                   
REMARK   3   AUTHORS     : PAUL ADAMS,PAVEL AFONINE,VINCENT CHEN,IAN            
REMARK   3               : DAVIS,KRESHNA GOPAL,RALF GROSSE-KUNSTLEVE,           
REMARK   3               : LI-WEI HUNG,ROBERT IMMORMINO,TOM IOERGER,            
REMARK   3               : AIRLIE MCCOY,ERIK MCKEE,NIGEL MORIARTY,              
REMARK   3               : REETAL PAI,RANDY READ,JANE RICHARDSON,               
REMARK   3               : DAVID RICHARDSON,TOD ROMO,JIM SACCHETTINI,           
REMARK   3               : NICHOLAS SAUTER,JACOB SMITH,LAURENT                  
REMARK   3               : STORONI,TOM TERWILLIGER,PETER ZWART                  
REMARK   3                                                                      
REMARK   3    REFINEMENT TARGET : GEOSTD + MONOMER LIBRARY + CDL V1.2           
REMARK   3                                                                      
REMARK   3  DATA USED IN REFINEMENT.                                            
REMARK   3   RESOLUTION RANGE HIGH (ANGSTROMS) : 2.38                           
REMARK   3   RESOLUTION RANGE LOW  (ANGSTROMS) : 51.25                          
REMARK   3   MIN(FOBS/SIGMA_FOBS)              : 1.350                          
REMARK   3   COMPLETENESS FOR RANGE        (%) : 99.7                           
REMARK   3   NUMBER OF REFLECTIONS             : 36296                          
REMARK   3                                                                      
REMARK   3  FIT TO DATA USED IN REFINEMENT.                                     
REMARK   3   R VALUE     (WORKING + TEST SET) : 0.214                           
REMARK   3   R VALUE            (WORKING SET) : 0.211                           
REMARK   3   FREE R VALUE                     : 0.269                           
REMARK   3   FREE R VALUE TEST SET SIZE   (%) : 5.040                           
REMARK   3   FREE R VALUE TEST SET COUNT      : 1828                            
REMARK   3                                                                      
REMARK   3  FIT TO DATA USED IN REFINEMENT (IN BINS).                           
REMARK   3   BIN  RESOLUTION RANGE  COMPL.    NWORK NFREE   RWORK  RFREE        
REMARK   3     1 51.2500 -  5.6000    0.99     2942   133  0.1959 0.2476        
REMARK   3     2  5.5900 -  4.4400    1.00     2735   141  0.1664 0.1998        
REMARK   3     3  4.4400 -  3.8800    1.00     2699   154  0.1762 0.2296        
REMARK   3     4  3.8800 -  3.5300    1.00     2639   153  0.1981 0.2361        
REMARK   3     5  3.5300 -  3.2700    1.00     2628   149  0.1962 0.2802        
REMARK   3     6  3.2700 -  3.0800    1.00     2636   144  0.2495 0.3022        
REMARK   3     7  3.0800 -  2.9300    1.00     2625   119  0.2489 0.3133        
REMARK   3     8  2.9300 -  2.8000    1.00     2624   132  0.2477 0.3543        
REMARK   3     9  2.8000 -  2.6900    1.00     2544   159  0.2523 0.3101        
REMARK   3    10  2.6900 -  2.6000    1.00     2681   125  0.2683 0.4050        
REMARK   3    11  2.6000 -  2.5200    1.00     2595   138  0.2908 0.3691        
REMARK   3    12  2.5200 -  2.4400    1.00     2536   143  0.2614 0.3155        
REMARK   3    13  2.4400 -  2.3800    0.99     2584   138  0.2723 0.3288        
REMARK   3                                                                      
REMARK   3  BULK SOLVENT MODELLING.                                             
REMARK   3   METHOD USED        : FLAT BULK SOLVENT MODEL                       
REMARK   3   SOLVENT RADIUS     : 1.10                                          
REMARK   3   SHRINKAGE RADIUS   : 0.90                                          
REMARK   3   K_SOL              : NULL                                          
REMARK   3   B_SOL              : NULL                                          
REMARK   3                                                                      
REMARK   3  ERROR ESTIMATES.                                                    
REMARK   3   COORDINATE ERROR (MAXIMUM-LIKELIHOOD BASED)     : 0.320            
REMARK   3   PHASE ERROR (DEGREES, MAXIMUM-LIKELIHOOD BASED) : 28.128           
REMARK   3                                                                      
REMARK   3  B VALUES.                                                           
REMARK   3   FROM WILSON PLOT           (A**2) : 42.76                          
REMARK   3   MEAN B VALUE      (OVERALL, A**2) : 51.12                          
REMARK   3   OVERALL ANISOTROPIC B VALUE.                                       
REMARK   3    B11 (A**2) : NULL                                                 
REMARK   3    B22 (A**2) : NULL                                                 
REMARK   3    B33 (A**2) : NULL                                                 
REMARK   3    B12 (A**2) : NULL                                                 
REMARK   3    B13 (A**2) : NULL                                                 
REMARK   3    B23 (A**2) : NULL                                                 
REMARK   3                                                                      
REMARK   3  TWINNING INFORMATION.                                               
REMARK   3   FRACTION: NULL                                                     
REMARK   3   OPERATOR: NULL                                                     
REMARK   3                                                                      
REMARK   3  DEVIATIONS FROM IDEAL VALUES.                                       
REMARK   3                 RMSD          COUNT                                  
REMARK   3   BOND      :  0.003           7054                                  
REMARK   3   ANGLE     :  0.592           9515                                  
REMARK   3   CHIRALITY :  0.041           1102                                  
REMARK   3   PLANARITY :  0.005           1203                                  
REMARK   3   DIHEDRAL  : 12.768           2566                                  
REMARK   3                                                                      
REMARK   3  TLS DETAILS                                                         
REMARK   3   NUMBER OF TLS GROUPS  : 5                                          
REMARK   3   TLS GROUP : 1                                                      
REMARK   3    SELECTION: CHAIN A                                                
REMARK   3    ORIGIN FOR THE GROUP (A): -18.2720  19.7625 -24.5328              
REMARK   3    T TENSOR                                                          
REMARK   3      T11:   0.2666 T22:   0.2063                                     
REMARK   3      T33:   0.3408 T12:  -0.0608                                     
REMARK   3      T13:  -0.0372 T23:  -0.0157                                     
REMARK   3    L TENSOR                                                          
REMARK   3      L11:   2.5741 L22:   2.1373                                     
REMARK   3      L33:   3.5033 L12:  -0.0086                                     
REMARK   3      L13:   0.5920 L23:  -0.5788                                     
REMARK   3    S TENSOR                                                          
REMARK   3      S11:   0.1568 S12:  -0.2620 S13:  -0.2292                       
REMARK   3      S21:   0.0786 S22:   0.0152 S23:   0.0293                       
REMARK   3      S31:   0.1118 S32:  -0.1385 S33:  -0.1116                       
REMARK   3   TLS GROUP : 2                                                      
REMARK   3    SELECTION: CHAIN B                                                
REMARK   3    ORIGIN FOR THE GROUP (A): -36.6986  14.8194  -3.7466              
REMARK   3    T TENSOR                                                          
REMARK   3      T11:   0.3474 T22:   0.3453                                     
REMARK   3      T33:   0.3509 T12:  -0.0276                                     
REMARK   3      T13:  -0.0276 T23:   0.0623                                     
REMARK   3    L TENSOR                                                          
REMARK   3      L11:   2.5742 L22:   1.6418                                     
REMARK   3      L33:   4.7049 L12:   0.3306                                     
REMARK   3      L13:   0.3051 L23:  -0.3637                                     
REMARK   3    S TENSOR                                                          
REMARK   3      S11:   0.0126 S12:   0.3351 S13:  -0.2316                       
REMARK   3      S21:  -0.0721 S22:   0.0564 S23:  -0.0432                       
REMARK   3      S31:  -0.1195 S32:   0.0838 S33:  -0.0698                       
REMARK   3   TLS GROUP : 3                                                      
REMARK   3    SELECTION: CHAIN C                                                
REMARK   3    ORIGIN FOR THE GROUP (A): -26.9809  -0.7018 -52.6818              
REMARK   3    T TENSOR                                                          
REMARK   3      T11:   0.3319 T22:   0.2876                                     
REMARK   3      T33:   0.3748 T12:   0.0736                                     
REMARK   3      T13:   0.0639 T23:   0.0814                                     
REMARK   3    L TENSOR                                                          
REMARK   3      L11:   2.1475 L22:   1.9806                                     
REMARK   3      L33:   6.0347 L12:  -0.0654                                     
REMARK   3      L13:  -0.8518 L23:  -1.1913                                     
REMARK   3    S TENSOR                                                          
REMARK   3      S11:   0.0981 S12:  -0.1104 S13:   0.0542                       
REMARK   3      S21:   0.1948 S22:   0.3724 S23:   0.1948                       
REMARK   3      S31:  -0.3551 S32:  -0.7721 S33:  -0.3240                       
REMARK   3   TLS GROUP : 4                                                      
REMARK   3    SELECTION: CHAIN D                                                
REMARK   3    ORIGIN FOR THE GROUP (A): -55.1723  26.4398 -32.4567              
REMARK   3    T TENSOR                                                          
REMARK   3      T11:   0.3888 T22:   0.2974                                     
REMARK   3      T33:   0.3357 T12:  -0.1205                                     
REMARK   3      T13:  -0.0538 T23:   0.0770                                     
REMARK   3    L TENSOR                                                          
REMARK   3      L11:   1.4994 L22:   3.5394                                     
REMARK   3      L33:   2.2937 L12:  -1.0711                                     
REMARK   3      L13:  -0.7319 L23:   0.8795                                     
REMARK   3    S TENSOR                                                          
REMARK   3      S11:   0.0548 S12:   0.1337 S13:  -0.1019                       
REMARK   3      S21:  -0.2155 S22:  -0.0907 S23:   0.0356                       
REMARK   3      S31:  -0.2603 S32:   0.0672 S33:   0.0517                       
REMARK   3   TLS GROUP : 5                                                      
REMARK   3    SELECTION: CHAIN E                                                
REMARK   3    ORIGIN FOR THE GROUP (A): -16.9975  20.5706 -60.7162              
REMARK   3    T TENSOR                                                          
REMARK   3      T11:   0.6262 T22:   0.2619                                     
REMARK   3      T33:   0.3662 T12:  -0.0410                                     
REMARK   3      T13:   0.0055 T23:   0.0755                                     
REMARK   3    L TENSOR                                                          
REMARK   3      L11:   1.8433 L22:   1.8931                                     
REMARK   3      L33:   3.8368 L12:  -0.9731                                     
REMARK   3      L13:  -0.3484 L23:  -0.0767                                     
REMARK   3    S TENSOR                                                          
REMARK   3      S11:   0.0298 S12:   0.2457 S13:   0.0910                       
REMARK   3      S21:  -0.6517 S22:  -0.0615 S23:  -0.2193                       
REMARK   3      S31:   0.2572 S32:   0.1172 S33:   0.0538                       
REMARK   3                                                                      
REMARK   3  NCS DETAILS                                                         
REMARK   3   NUMBER OF NCS GROUPS : NULL                                        
REMARK   3                                                                      
REMARK   3  OTHER REFINEMENT REMARKS: NULL                                      
REMARK   4                                                                      
REMARK   4 9Z72 COMPLIES WITH FORMAT V. 3.30, 13-JUL-11                         
REMARK 100                                                                      
REMARK 100 THIS ENTRY HAS BEEN PROCESSED BY RCSB ON 17-NOV-25.                  
REMARK 100 THE DEPOSITION ID IS D_1000302230.                                   
REMARK 200                                                                      
REMARK 200 EXPERIMENTAL DETAILS                                                 
REMARK 200  EXPERIMENT TYPE                : X-RAY DIFFRACTION                  
REMARK 200  DATE OF DATA COLLECTION        : 19-JUN-24                          
REMARK 200  TEMPERATURE           (KELVIN) : 100                                
REMARK 200  PH                             : NULL                               
REMARK 200  NUMBER OF CRYSTALS USED        : 1                                  
REMARK 200                                                                      
REMARK 200  SYNCHROTRON              (Y/N) : Y                                  
REMARK 200  RADIATION SOURCE               : SSRL                               
REMARK 200  BEAMLINE                       : BL9-2                              
REMARK 200  X-RAY GENERATOR MODEL          : NULL                               
REMARK 200  MONOCHROMATIC OR LAUE    (M/L) : M                                  
REMARK 200  WAVELENGTH OR RANGE        (A) : 0.97946                            
REMARK 200  MONOCHROMATOR                  : NULL                               
REMARK 200  OPTICS                         : NULL                               
REMARK 200                                                                      
REMARK 200  DETECTOR TYPE                  : PIXEL                              
REMARK 200  DETECTOR MANUFACTURER          : DECTRIS EIGER X 16M                
REMARK 200  INTENSITY-INTEGRATION SOFTWARE : XDS                                
REMARK 200  DATA SCALING SOFTWARE          : AIMLESS                            
REMARK 200                                                                      
REMARK 200  NUMBER OF UNIQUE REFLECTIONS   : 36315                              
REMARK 200  RESOLUTION RANGE HIGH      (A) : 2.380                              
REMARK 200  RESOLUTION RANGE LOW       (A) : 51.250                             
REMARK 200  REJECTION CRITERIA  (SIGMA(I)) : NULL                               
REMARK 200                                                                      
REMARK 200 OVERALL.                                                             
REMARK 200  COMPLETENESS FOR RANGE     (%) : 99.8                               
REMARK 200  DATA REDUNDANCY                : 4.700                              
REMARK 200  R MERGE                    (I) : 0.15700                            
REMARK 200  R SYM                      (I) : NULL                               
REMARK 200  <I/SIGMA(I)> FOR THE DATA SET  : 4.8000                             
REMARK 200                                                                      
REMARK 200 IN THE HIGHEST RESOLUTION SHELL.                                     
REMARK 200  HIGHEST RESOLUTION SHELL, RANGE HIGH (A) : 2.38                     
REMARK 200  HIGHEST RESOLUTION SHELL, RANGE LOW  (A) : 2.42                     
REMARK 200  COMPLETENESS FOR SHELL     (%) : NULL                               
REMARK 200  DATA REDUNDANCY IN SHELL       : NULL                               
REMARK 200  R MERGE FOR SHELL          (I) : 1.65400                            
REMARK 200  R SYM FOR SHELL            (I) : NULL                               
REMARK 200  <I/SIGMA(I)> FOR SHELL         : 1.600                              
REMARK 200                                                                      
REMARK 200 DIFFRACTION PROTOCOL: SINGLE WAVELENGTH                              
REMARK 200 METHOD USED TO DETERMINE THE STRUCTURE: MOLECULAR REPLACEMENT        
REMARK 200 SOFTWARE USED: PHASER                                                
REMARK 200 STARTING MODEL: NULL                                                 
REMARK 200                                                                      
REMARK 200 REMARK: NULL                                                         
REMARK 280                                                                      
REMARK 280 CRYSTAL                                                              
REMARK 280 SOLVENT CONTENT, VS   (%): 42.79                                     
REMARK 280 MATTHEWS COEFFICIENT, VM (ANGSTROMS**3/DA): 2.15                     
REMARK 280                                                                      
REMARK 280 CRYSTALLIZATION CONDITIONS: 0.2 M MGCL2, 0.1 M BIS-TRIS PH 5.5,      
REMARK 280  AND 20% (W/V) PEG 3350, VAPOR DIFFUSION, HANGING DROP,              
REMARK 280  TEMPERATURE 293K                                                    
REMARK 290                                                                      
REMARK 290 CRYSTALLOGRAPHIC SYMMETRY                                            
REMARK 290 SYMMETRY OPERATORS FOR SPACE GROUP: P 31 2 1                         
REMARK 290                                                                      
REMARK 290      SYMOP   SYMMETRY                                                
REMARK 290     NNNMMM   OPERATOR                                                
REMARK 290       1555   X,Y,Z                                                   
REMARK 290       2555   -Y,X-Y,Z+1/3                                            
REMARK 290       3555   -X+Y,-X,Z+2/3                                           
REMARK 290       4555   Y,X,-Z                                                  
REMARK 290       5555   X-Y,-Y,-Z+2/3                                           
REMARK 290       6555   -X,-X+Y,-Z+1/3                                          
REMARK 290                                                                      
REMARK 290     WHERE NNN -> OPERATOR NUMBER                                     
REMARK 290           MMM -> TRANSLATION VECTOR                                  
REMARK 290                                                                      
REMARK 290 CRYSTALLOGRAPHIC SYMMETRY TRANSFORMATIONS                            
REMARK 290 THE FOLLOWING TRANSFORMATIONS OPERATE ON THE ATOM/HETATM             
REMARK 290 RECORDS IN THIS ENTRY TO PRODUCE CRYSTALLOGRAPHICALLY                
REMARK 290 RELATED MOLECULES.                                                   
REMARK 290   SMTRY1   1  1.000000  0.000000  0.000000        0.00000            
REMARK 290   SMTRY2   1  0.000000  1.000000  0.000000        0.00000            
REMARK 290   SMTRY3   1  0.000000  0.000000  1.000000        0.00000            
REMARK 290   SMTRY1   2 -0.500000 -0.866025  0.000000        0.00000            
REMARK 290   SMTRY2   2  0.866025 -0.500000  0.000000        0.00000            
REMARK 290   SMTRY3   2  0.000000  0.000000  1.000000      142.06767            
REMARK 290   SMTRY1   3 -0.500000  0.866025  0.000000        0.00000            
REMARK 290   SMTRY2   3 -0.866025 -0.500000  0.000000        0.00000            
REMARK 290   SMTRY3   3  0.000000  0.000000  1.000000      284.13533            
REMARK 290   SMTRY1   4 -0.500000  0.866025  0.000000        0.00000            
REMARK 290   SMTRY2   4  0.866025  0.500000  0.000000        0.00000            
REMARK 290   SMTRY3   4  0.000000  0.000000 -1.000000        0.00000            
REMARK 290   SMTRY1   5  1.000000  0.000000  0.000000        0.00000            
REMARK 290   SMTRY2   5  0.000000 -1.000000  0.000000        0.00000            
REMARK 290   SMTRY3   5  0.000000  0.000000 -1.000000      284.13533            
REMARK 290   SMTRY1   6 -0.500000 -0.866025  0.000000        0.00000            
REMARK 290   SMTRY2   6 -0.866025  0.500000  0.000000        0.00000            
REMARK 290   SMTRY3   6  0.000000  0.000000 -1.000000      142.06767            
REMARK 290                                                                      
REMARK 290 REMARK: NULL                                                         
REMARK 300                                                                      
REMARK 300 BIOMOLECULE: 1, 2, 3                                                 
REMARK 300 SEE REMARK 350 FOR THE AUTHOR PROVIDED AND/OR PROGRAM                
REMARK 300 GENERATED ASSEMBLY INFORMATION FOR THE STRUCTURE IN                  
REMARK 300 THIS ENTRY. THE REMARK MAY ALSO PROVIDE INFORMATION ON               
REMARK 300 BURIED SURFACE AREA.                                                 
REMARK 350                                                                      
REMARK 350 COORDINATES FOR A COMPLETE MULTIMER REPRESENTING THE KNOWN           
REMARK 350 BIOLOGICALLY SIGNIFICANT OLIGOMERIZATION STATE OF THE                
REMARK 350 MOLECULE CAN BE GENERATED BY APPLYING BIOMT TRANSFORMATIONS          
REMARK 350 GIVEN BELOW.  BOTH NON-CRYSTALLOGRAPHIC AND                          
REMARK 350 CRYSTALLOGRAPHIC OPERATIONS ARE GIVEN.                               
REMARK 350                                                                      
REMARK 350 BIOMOLECULE: 1                                                       
REMARK 350 AUTHOR DETERMINED BIOLOGICAL UNIT: DIMERIC                           
REMARK 350 APPLY THE FOLLOWING TO CHAINS: A, E                                  
REMARK 350   BIOMT1   1  1.000000  0.000000  0.000000        0.00000            
REMARK 350   BIOMT2   1  0.000000  1.000000  0.000000        0.00000            
REMARK 350   BIOMT3   1  0.000000  0.000000  1.000000        0.00000            
REMARK 350                                                                      
REMARK 350 BIOMOLECULE: 2                                                       
REMARK 350 AUTHOR DETERMINED BIOLOGICAL UNIT: DIMERIC                           
REMARK 350 APPLY THE FOLLOWING TO CHAINS: D                                     
REMARK 350   BIOMT1   1  1.000000  0.000000  0.000000        0.00000            
REMARK 350   BIOMT2   1  0.000000  1.000000  0.000000        0.00000            
REMARK 350   BIOMT3   1  0.000000  0.000000  1.000000        0.00000            
REMARK 350 APPLY THE FOLLOWING TO CHAINS: B                                     
REMARK 350   BIOMT1   2 -0.500000  0.866025  0.000000      -88.75950            
REMARK 350   BIOMT2   2  0.866025  0.500000  0.000000       51.24532            
REMARK 350   BIOMT3   2  0.000000  0.000000 -1.000000        0.00000            
REMARK 350                                                                      
REMARK 350 BIOMOLECULE: 3                                                       
REMARK 350 AUTHOR DETERMINED BIOLOGICAL UNIT: DIMERIC                           
REMARK 350 APPLY THE FOLLOWING TO CHAINS: C                                     
REMARK 350   BIOMT1   1  1.000000  0.000000  0.000000        0.00000            
REMARK 350   BIOMT2   1  0.000000  1.000000  0.000000        0.00000            
REMARK 350   BIOMT3   1  0.000000  0.000000  1.000000        0.00000            
REMARK 350 APPLY THE FOLLOWING TO CHAINS: C                                     
REMARK 350   BIOMT1   2  1.000000  0.000000  0.000000        0.00000            
REMARK 350   BIOMT2   2  0.000000 -1.000000  0.000000        0.00000            
REMARK 350   BIOMT3   2  0.000000  0.000000 -1.000000     -142.06767            
REMARK 375                                                                      
REMARK 375 SPECIAL POSITION                                                     
REMARK 375 THE FOLLOWING ATOMS ARE FOUND TO BE WITHIN 0.15 ANGSTROMS            
REMARK 375 OF A SYMMETRY RELATED ATOM AND ARE ASSUMED TO BE ON SPECIAL          
REMARK 375 POSITIONS.                                                           
REMARK 375                                                                      
REMARK 375 ATOM RES CSSEQI                                                      
REMARK 375      HOH B 225  LIES ON A SPECIAL POSITION.                          
REMARK 465                                                                      
REMARK 465 MISSING RESIDUES                                                     
REMARK 465 THE FOLLOWING RESIDUES WERE NOT LOCATED IN THE                       
REMARK 465 EXPERIMENT. (M=MODEL NUMBER; RES=RESIDUE NAME; C=CHAIN               
REMARK 465 IDENTIFIER; SSSEQ=SEQUENCE NUMBER; I=INSERTION CODE.)                
REMARK 465                                                                      
REMARK 465   M RES C SSSEQI                                                     
REMARK 465     SER A    -1                                                      
REMARK 465     ASN A     0                                                      
REMARK 465     ALA A     1                                                      
REMARK 465     LYS A     2                                                      
REMARK 465     SER B    -1                                                      
REMARK 465     ASN B     0                                                      
REMARK 465     ALA B     1                                                      
REMARK 465     LYS B     2                                                      
REMARK 465     SER C    -1                                                      
REMARK 465     ASN C     0                                                      
REMARK 465     ALA C     1                                                      
REMARK 465     SER D    -1                                                      
REMARK 465     ASN D     0                                                      
REMARK 465     ALA D     1                                                      
REMARK 465     LYS D     2                                                      
REMARK 465     SER E    -1                                                      
REMARK 465     ASN E     0                                                      
REMARK 465     ALA E     1                                                      
REMARK 465     LYS E     2                                                      
REMARK 470                                                                      
REMARK 470 MISSING ATOM                                                         
REMARK 470 THE FOLLOWING RESIDUES HAVE MISSING ATOMS (M=MODEL NUMBER;           
REMARK 470 RES=RESIDUE NAME; C=CHAIN IDENTIFIER; SSEQ=SEQUENCE NUMBER;          
REMARK 470 I=INSERTION CODE):                                                   
REMARK 470   M RES CSSEQI  ATOMS                                                
REMARK 470     GLN D   3    CG   CD   OE1  NE2                                  
REMARK 500                                                                      
REMARK 500 GEOMETRY AND STEREOCHEMISTRY                                         
REMARK 500 SUBTOPIC: CLOSE CONTACTS IN SAME ASYMMETRIC UNIT                     
REMARK 500                                                                      
REMARK 500 THE FOLLOWING ATOMS ARE IN CLOSE CONTACT.                            
REMARK 500                                                                      
REMARK 500  ATM1  RES C  SSEQI   ATM2  RES C  SSEQI           DISTANCE          
REMARK 500   HG   SER C   140     O    ILE C   145              1.57            
REMARK 500   HG   SER E   140     O    ILE E   145              1.59            
REMARK 500   HH   TYR D   110     OD1  ASP D   126              1.60            
REMARK 500   HG   SER B   140     O    ILE B   145              1.60            
REMARK 500   OE2  GLU A   123     O    HOH A   201              1.92            
REMARK 500   O    HOH B   203     O    HOH B   207              1.96            
REMARK 500   OH   TYR A    93     O    HOH A   202              2.06            
REMARK 500   O    HOH E   240     O    HOH E   246              2.14            
REMARK 500   O    HOH A   201     O    HOH A   252              2.16            
REMARK 500   OD1  ASP C    99     O    HOH C   201              2.19            
REMARK 500   OE1  GLU A   123     O    HOH A   203              2.19            
REMARK 500                                                                      
REMARK 500 REMARK: NULL                                                         
REMARK 500                                                                      
REMARK 500 GEOMETRY AND STEREOCHEMISTRY                                         
REMARK 500 SUBTOPIC: CLOSE CONTACTS                                             
REMARK 500                                                                      
REMARK 500 THE FOLLOWING ATOMS THAT ARE RELATED BY CRYSTALLOGRAPHIC             
REMARK 500 SYMMETRY ARE IN CLOSE CONTACT.  AN ATOM LOCATED WITHIN 0.15          
REMARK 500 ANGSTROMS OF A SYMMETRY RELATED ATOM IS ASSUMED TO BE ON A           
REMARK 500 SPECIAL POSITION AND IS, THEREFORE, LISTED IN REMARK 375             
REMARK 500 INSTEAD OF REMARK 500.  ATOMS WITH NON-BLANK ALTERNATE               
REMARK 500 LOCATION INDICATORS ARE NOT INCLUDED IN THE CALCULATIONS.            
REMARK 500                                                                      
REMARK 500 DISTANCE CUTOFF:                                                     
REMARK 500 2.2 ANGSTROMS FOR CONTACTS NOT INVOLVING HYDROGEN ATOMS              
REMARK 500 1.6 ANGSTROMS FOR CONTACTS INVOLVING HYDROGEN ATOMS                  
REMARK 500                                                                      
REMARK 500  ATM1  RES C  SSEQI   ATM2  RES C  SSEQI  SSYMOP   DISTANCE          
REMARK 500   OE2  GLU D   171     OG1  THR E   120     1455     2.09            
REMARK 500                                                                      
REMARK 500 REMARK: NULL                                                         
REMARK 500                                                                      
REMARK 500 GEOMETRY AND STEREOCHEMISTRY                                         
REMARK 500 SUBTOPIC: TORSION ANGLES                                             
REMARK 500                                                                      
REMARK 500 TORSION ANGLES OUTSIDE THE EXPECTED RAMACHANDRAN REGIONS:            
REMARK 500 (M=MODEL NUMBER; RES=RESIDUE NAME; C=CHAIN IDENTIFIER;               
REMARK 500 SSEQ=SEQUENCE NUMBER; I=INSERTION CODE).                             
REMARK 500                                                                      
REMARK 500 STANDARD TABLE:                                                      
REMARK 500 FORMAT:(10X,I3,1X,A3,1X,A1,I4,A1,4X,F7.2,3X,F7.2)                    
REMARK 500                                                                      
REMARK 500 EXPECTED VALUES: GJ KLEYWEGT AND TA JONES (1996). PHI/PSI-           
REMARK 500 CHOLOGY: RAMACHANDRAN REVISITED. STRUCTURE 4, 1395 - 1400            
REMARK 500                                                                      
REMARK 500  M RES CSSEQI        PSI       PHI                                   
REMARK 500    SER A  63      -96.65   -111.38                                   
REMARK 500    LYS A 132      -48.52     69.26                                   
REMARK 500    SER B  63     -100.16   -109.30                                   
REMARK 500    LYS B 132      -54.60     62.35                                   
REMARK 500    SER C  63     -101.57   -115.96                                   
REMARK 500    LYS C 132      -54.80     64.36                                   
REMARK 500    SER D  63      -94.07   -110.18                                   
REMARK 500    LYS D 132      -38.25     69.12                                   
REMARK 500    LEU E  49       32.14    -92.54                                   
REMARK 500    SER E  63     -100.77   -111.96                                   
REMARK 500    LYS E 132      -64.79     64.10                                   
REMARK 500                                                                      
REMARK 500 REMARK: NULL                                                         
DBREF1 9Z72 A    2   183  UNP                  A0A9Q4UMM6_KLEPN                 
DBREF2 9Z72 A     A0A9Q4UMM6                          2         183             
DBREF1 9Z72 B    2   183  UNP                  A0A9Q4UMM6_KLEPN                 
DBREF2 9Z72 B     A0A9Q4UMM6                          2         183             
DBREF1 9Z72 C    2   183  UNP                  A0A9Q4UMM6_KLEPN                 
DBREF2 9Z72 C     A0A9Q4UMM6                          2         183             
DBREF1 9Z72 D    2   183  UNP                  A0A9Q4UMM6_KLEPN                 
DBREF2 9Z72 D     A0A9Q4UMM6                          2         183             
DBREF1 9Z72 E    2   183  UNP                  A0A9Q4UMM6_KLEPN                 
DBREF2 9Z72 E     A0A9Q4UMM6                          2         183             
SEQADV 9Z72 SER A   -1  UNP  A0A9Q4UMM           EXPRESSION TAG                 
SEQADV 9Z72 ASN A    0  UNP  A0A9Q4UMM           EXPRESSION TAG                 
SEQADV 9Z72 ALA A    1  UNP  A0A9Q4UMM           EXPRESSION TAG                 
SEQADV 9Z72 ALA A   58  UNP  A0A9Q4UMM SER    58 ENGINEERED MUTATION            
SEQADV 9Z72 SER B   -1  UNP  A0A9Q4UMM           EXPRESSION TAG                 
SEQADV 9Z72 ASN B    0  UNP  A0A9Q4UMM           EXPRESSION TAG                 
SEQADV 9Z72 ALA B    1  UNP  A0A9Q4UMM           EXPRESSION TAG                 
SEQADV 9Z72 ALA B   58  UNP  A0A9Q4UMM SER    58 ENGINEERED MUTATION            
SEQADV 9Z72 SER C   -1  UNP  A0A9Q4UMM           EXPRESSION TAG                 
SEQADV 9Z72 ASN C    0  UNP  A0A9Q4UMM           EXPRESSION TAG                 
SEQADV 9Z72 ALA C    1  UNP  A0A9Q4UMM           EXPRESSION TAG                 
SEQADV 9Z72 ALA C   58  UNP  A0A9Q4UMM SER    58 ENGINEERED MUTATION            
SEQADV 9Z72 SER D   -1  UNP  A0A9Q4UMM           EXPRESSION TAG                 
SEQADV 9Z72 ASN D    0  UNP  A0A9Q4UMM           EXPRESSION TAG                 
SEQADV 9Z72 ALA D    1  UNP  A0A9Q4UMM           EXPRESSION TAG                 
SEQADV 9Z72 ALA D   58  UNP  A0A9Q4UMM SER    58 ENGINEERED MUTATION            
SEQADV 9Z72 SER E   -1  UNP  A0A9Q4UMM           EXPRESSION TAG                 
SEQADV 9Z72 ASN E    0  UNP  A0A9Q4UMM           EXPRESSION TAG                 
SEQADV 9Z72 ALA E    1  UNP  A0A9Q4UMM           EXPRESSION TAG                 
SEQADV 9Z72 ALA E   58  UNP  A0A9Q4UMM SER    58 ENGINEERED MUTATION            
SEQRES   1 A  185  SER ASN ALA LYS GLN LEU THR HIS LYS ILE LEU LEU SER          
SEQRES   2 A  185  GLU VAL VAL GLY SER ASP HIS ALA PHE GLY ASN ASP GLU          
SEQRES   3 A  185  GLY SER GLU ALA TYR VAL LYS ILE LYS LYS ILE VAL ASP          
SEQRES   4 A  185  GLY HIS PRO SER CYS ASP ILE PHE ALA ILE SER LEU GLU          
SEQRES   5 A  185  GLY ILE ARG PHE THR ASP ALA ALA PHE PRO ARG GLU SER          
SEQRES   6 A  185  VAL ILE SER LEU ALA LYS ALA LEU LYS GLY GLU LYS GLY          
SEQRES   7 A  185  PHE TYR LEU SER ASN VAL PRO SER ARG ASP LEU LEU ASP          
SEQRES   8 A  185  ASN TRP SER TYR GLY ALA THR ALA LYS ASP GLN PRO LEU          
SEQRES   9 A  185  LEU VAL LYS SER ASP SER GLY TYR GLU VAL LEU GLY VAL          
SEQRES  10 A  185  LYS LEU SER ALA THR VAL LYS GLU LEU LEU ASP PHE VAL          
SEQRES  11 A  185  ILE ALA LYS LYS THR VAL THR SER SER HIS VAL SER LYS          
SEQRES  12 A  185  HIS PHE ASP ILE SER ALA GLN ASN ALA SER GLY ARG LEU          
SEQRES  13 A  185  LYS LYS LEU HIS ALA THR GLY LEU VAL LEU GLY GLN LYS          
SEQRES  14 A  185  GLU VAL ALA GLU SER GLY GLY LEU GLU PHE VAL TYR ARG          
SEQRES  15 A  185  SER ILE LEU                                                  
SEQRES   1 B  185  SER ASN ALA LYS GLN LEU THR HIS LYS ILE LEU LEU SER          
SEQRES   2 B  185  GLU VAL VAL GLY SER ASP HIS ALA PHE GLY ASN ASP GLU          
SEQRES   3 B  185  GLY SER GLU ALA TYR VAL LYS ILE LYS LYS ILE VAL ASP          
SEQRES   4 B  185  GLY HIS PRO SER CYS ASP ILE PHE ALA ILE SER LEU GLU          
SEQRES   5 B  185  GLY ILE ARG PHE THR ASP ALA ALA PHE PRO ARG GLU SER          
SEQRES   6 B  185  VAL ILE SER LEU ALA LYS ALA LEU LYS GLY GLU LYS GLY          
SEQRES   7 B  185  PHE TYR LEU SER ASN VAL PRO SER ARG ASP LEU LEU ASP          
SEQRES   8 B  185  ASN TRP SER TYR GLY ALA THR ALA LYS ASP GLN PRO LEU          
SEQRES   9 B  185  LEU VAL LYS SER ASP SER GLY TYR GLU VAL LEU GLY VAL          
SEQRES  10 B  185  LYS LEU SER ALA THR VAL LYS GLU LEU LEU ASP PHE VAL          
SEQRES  11 B  185  ILE ALA LYS LYS THR VAL THR SER SER HIS VAL SER LYS          
SEQRES  12 B  185  HIS PHE ASP ILE SER ALA GLN ASN ALA SER GLY ARG LEU          
SEQRES  13 B  185  LYS LYS LEU HIS ALA THR GLY LEU VAL LEU GLY GLN LYS          
SEQRES  14 B  185  GLU VAL ALA GLU SER GLY GLY LEU GLU PHE VAL TYR ARG          
SEQRES  15 B  185  SER ILE LEU                                                  
SEQRES   1 C  185  SER ASN ALA LYS GLN LEU THR HIS LYS ILE LEU LEU SER          
SEQRES   2 C  185  GLU VAL VAL GLY SER ASP HIS ALA PHE GLY ASN ASP GLU          
SEQRES   3 C  185  GLY SER GLU ALA TYR VAL LYS ILE LYS LYS ILE VAL ASP          
SEQRES   4 C  185  GLY HIS PRO SER CYS ASP ILE PHE ALA ILE SER LEU GLU          
SEQRES   5 C  185  GLY ILE ARG PHE THR ASP ALA ALA PHE PRO ARG GLU SER          
SEQRES   6 C  185  VAL ILE SER LEU ALA LYS ALA LEU LYS GLY GLU LYS GLY          
SEQRES   7 C  185  PHE TYR LEU SER ASN VAL PRO SER ARG ASP LEU LEU ASP          
SEQRES   8 C  185  ASN TRP SER TYR GLY ALA THR ALA LYS ASP GLN PRO LEU          
SEQRES   9 C  185  LEU VAL LYS SER ASP SER GLY TYR GLU VAL LEU GLY VAL          
SEQRES  10 C  185  LYS LEU SER ALA THR VAL LYS GLU LEU LEU ASP PHE VAL          
SEQRES  11 C  185  ILE ALA LYS LYS THR VAL THR SER SER HIS VAL SER LYS          
SEQRES  12 C  185  HIS PHE ASP ILE SER ALA GLN ASN ALA SER GLY ARG LEU          
SEQRES  13 C  185  LYS LYS LEU HIS ALA THR GLY LEU VAL LEU GLY GLN LYS          
SEQRES  14 C  185  GLU VAL ALA GLU SER GLY GLY LEU GLU PHE VAL TYR ARG          
SEQRES  15 C  185  SER ILE LEU                                                  
SEQRES   1 D  185  SER ASN ALA LYS GLN LEU THR HIS LYS ILE LEU LEU SER          
SEQRES   2 D  185  GLU VAL VAL GLY SER ASP HIS ALA PHE GLY ASN ASP GLU          
SEQRES   3 D  185  GLY SER GLU ALA TYR VAL LYS ILE LYS LYS ILE VAL ASP          
SEQRES   4 D  185  GLY HIS PRO SER CYS ASP ILE PHE ALA ILE SER LEU GLU          
SEQRES   5 D  185  GLY ILE ARG PHE THR ASP ALA ALA PHE PRO ARG GLU SER          
SEQRES   6 D  185  VAL ILE SER LEU ALA LYS ALA LEU LYS GLY GLU LYS GLY          
SEQRES   7 D  185  PHE TYR LEU SER ASN VAL PRO SER ARG ASP LEU LEU ASP          
SEQRES   8 D  185  ASN TRP SER TYR GLY ALA THR ALA LYS ASP GLN PRO LEU          
SEQRES   9 D  185  LEU VAL LYS SER ASP SER GLY TYR GLU VAL LEU GLY VAL          
SEQRES  10 D  185  LYS LEU SER ALA THR VAL LYS GLU LEU LEU ASP PHE VAL          
SEQRES  11 D  185  ILE ALA LYS LYS THR VAL THR SER SER HIS VAL SER LYS          
SEQRES  12 D  185  HIS PHE ASP ILE SER ALA GLN ASN ALA SER GLY ARG LEU          
SEQRES  13 D  185  LYS LYS LEU HIS ALA THR GLY LEU VAL LEU GLY GLN LYS          
SEQRES  14 D  185  GLU VAL ALA GLU SER GLY GLY LEU GLU PHE VAL TYR ARG          
SEQRES  15 D  185  SER ILE LEU                                                  
SEQRES   1 E  185  SER ASN ALA LYS GLN LEU THR HIS LYS ILE LEU LEU SER          
SEQRES   2 E  185  GLU VAL VAL GLY SER ASP HIS ALA PHE GLY ASN ASP GLU          
SEQRES   3 E  185  GLY SER GLU ALA TYR VAL LYS ILE LYS LYS ILE VAL ASP          
SEQRES   4 E  185  GLY HIS PRO SER CYS ASP ILE PHE ALA ILE SER LEU GLU          
SEQRES   5 E  185  GLY ILE ARG PHE THR ASP ALA ALA PHE PRO ARG GLU SER          
SEQRES   6 E  185  VAL ILE SER LEU ALA LYS ALA LEU LYS GLY GLU LYS GLY          
SEQRES   7 E  185  PHE TYR LEU SER ASN VAL PRO SER ARG ASP LEU LEU ASP          
SEQRES   8 E  185  ASN TRP SER TYR GLY ALA THR ALA LYS ASP GLN PRO LEU          
SEQRES   9 E  185  LEU VAL LYS SER ASP SER GLY TYR GLU VAL LEU GLY VAL          
SEQRES  10 E  185  LYS LEU SER ALA THR VAL LYS GLU LEU LEU ASP PHE VAL          
SEQRES  11 E  185  ILE ALA LYS LYS THR VAL THR SER SER HIS VAL SER LYS          
SEQRES  12 E  185  HIS PHE ASP ILE SER ALA GLN ASN ALA SER GLY ARG LEU          
SEQRES  13 E  185  LYS LYS LEU HIS ALA THR GLY LEU VAL LEU GLY GLN LYS          
SEQRES  14 E  185  GLU VAL ALA GLU SER GLY GLY LEU GLU PHE VAL TYR ARG          
SEQRES  15 E  185  SER ILE LEU                                                  
FORMUL   6  HOH   *274(H2 O)                                                    
HELIX    1 AA1 LEU A   10  GLY A   15  1                                   6    
HELIX    2 AA2 GLY A   21  GLY A   38  1                                  18    
HELIX    3 AA3 ALA A   57  SER A   63  1                                   7    
HELIX    4 AA4 SER A   63  LEU A   71  1                                   9    
HELIX    5 AA5 SER A   84  LYS A   98  1                                  15    
HELIX    6 AA6 SER A  118  LYS A  132  1                                  15    
HELIX    7 AA7 THR A  135  PHE A  143  1                                   9    
HELIX    8 AA8 SER A  146  THR A  160  1                                  15    
HELIX    9 AA9 LEU B   10  GLY B   15  1                                   6    
HELIX   10 AB1 GLY B   21  GLY B   38  1                                  18    
HELIX   11 AB2 ALA B   57  SER B   63  1                                   7    
HELIX   12 AB3 SER B   63  LEU B   71  1                                   9    
HELIX   13 AB4 SER B   84  LYS B   98  1                                  15    
HELIX   14 AB5 SER B  118  LYS B  132  1                                  15    
HELIX   15 AB6 THR B  135  ASP B  144  1                                  10    
HELIX   16 AB7 SER B  146  ALA B  159  1                                  14    
HELIX   17 AB8 LEU C   10  GLY C   15  1                                   6    
HELIX   18 AB9 GLY C   21  GLY C   38  1                                  18    
HELIX   19 AC1 ALA C   57  SER C   63  1                                   7    
HELIX   20 AC2 SER C   63  LEU C   71  1                                   9    
HELIX   21 AC3 SER C   84  ASP C   99  1                                  16    
HELIX   22 AC4 SER C  118  LYS C  132  1                                  15    
HELIX   23 AC5 THR C  135  PHE C  143  1                                   9    
HELIX   24 AC6 SER C  146  THR C  160  1                                  15    
HELIX   25 AC7 LEU D   10  GLY D   15  1                                   6    
HELIX   26 AC8 GLY D   21  GLY D   38  1                                  18    
HELIX   27 AC9 ALA D   57  SER D   63  1                                   7    
HELIX   28 AD1 SER D   63  LEU D   71  1                                   9    
HELIX   29 AD2 SER D   84  ASP D   99  1                                  16    
HELIX   30 AD3 SER D  118  LYS D  132  1                                  15    
HELIX   31 AD4 THR D  135  ASP D  144  1                                  10    
HELIX   32 AD5 SER D  146  THR D  160  1                                  15    
HELIX   33 AD6 LEU E   10  GLY E   15  1                                   6    
HELIX   34 AD7 GLY E   21  HIS E   39  1                                  19    
HELIX   35 AD8 ALA E   57  SER E   63  1                                   7    
HELIX   36 AD9 SER E   63  LEU E   71  1                                   9    
HELIX   37 AE1 SER E   84  LYS E   98  1                                  15    
HELIX   38 AE2 SER E  118  LYS E  132  1                                  15    
HELIX   39 AE3 THR E  135  PHE E  143  1                                   9    
HELIX   40 AE4 SER E  146  THR E  160  1                                  15    
SHEET    1 AA1 5 LEU A   4  LEU A   9  0                                        
SHEET    2 AA1 5 CYS A  42  SER A  48  1  O  SER A  48   N  ILE A   8           
SHEET    3 AA1 5 GLY A  76  SER A  80  1  O  TYR A  78   N  ILE A  47           
SHEET    4 AA1 5 LEU A 102  LYS A 105  1  O  LYS A 105   N  LEU A  79           
SHEET    5 AA1 5 TYR A 110  LEU A 113 -1  O  LEU A 113   N  LEU A 102           
SHEET    1 AA2 2 HIS A  18  ALA A  19  0                                        
SHEET    2 AA2 2 PHE A  54  THR A  55  1  O  PHE A  54   N  ALA A  19           
SHEET    1 AA3 3 THR A 133  VAL A 134  0                                        
SHEET    2 AA3 3 LEU A 175  SER A 181 -1  O  TYR A 179   N  VAL A 134           
SHEET    3 AA3 3 VAL A 163  VAL A 169 -1  N  GLU A 168   O  GLU A 176           
SHEET    1 AA4 5 THR B   5  LEU B   9  0                                        
SHEET    2 AA4 5 ILE B  44  SER B  48  1  O  ALA B  46   N  ILE B   8           
SHEET    3 AA4 5 GLY B  76  SER B  80  1  O  TYR B  78   N  ILE B  47           
SHEET    4 AA4 5 LEU B 102  LYS B 105  1  O  LYS B 105   N  LEU B  79           
SHEET    5 AA4 5 TYR B 110  LEU B 113 -1  O  LEU B 113   N  LEU B 102           
SHEET    1 AA5 2 HIS B  18  ALA B  19  0                                        
SHEET    2 AA5 2 PHE B  54  THR B  55  1  O  PHE B  54   N  ALA B  19           
SHEET    1 AA6 3 THR B 133  VAL B 134  0                                        
SHEET    2 AA6 3 LEU B 175  SER B 181 -1  O  TYR B 179   N  VAL B 134           
SHEET    3 AA6 3 VAL B 163  VAL B 169 -1  N  GLU B 168   O  GLU B 176           
SHEET    1 AA7 5 LEU C   4  LEU C   9  0                                        
SHEET    2 AA7 5 CYS C  42  SER C  48  1  O  ALA C  46   N  ILE C   8           
SHEET    3 AA7 5 GLY C  76  SER C  80  1  O  GLY C  76   N  ASP C  43           
SHEET    4 AA7 5 LEU C 102  LYS C 105  1  O  LYS C 105   N  LEU C  79           
SHEET    5 AA7 5 TYR C 110  LEU C 113 -1  O  LEU C 113   N  LEU C 102           
SHEET    1 AA8 2 HIS C  18  ALA C  19  0                                        
SHEET    2 AA8 2 PHE C  54  THR C  55  1  O  PHE C  54   N  ALA C  19           
SHEET    1 AA9 3 THR C 133  VAL C 134  0                                        
SHEET    2 AA9 3 LEU C 175  SER C 181 -1  O  TYR C 179   N  VAL C 134           
SHEET    3 AA9 3 VAL C 163  VAL C 169 -1  N  GLU C 168   O  GLU C 176           
SHEET    1 AB1 5 THR D   5  LEU D   9  0                                        
SHEET    2 AB1 5 ILE D  44  SER D  48  1  O  ALA D  46   N  ILE D   8           
SHEET    3 AB1 5 GLY D  76  SER D  80  1  O  TYR D  78   N  ILE D  47           
SHEET    4 AB1 5 LEU D 102  LYS D 105  1  O  LYS D 105   N  LEU D  79           
SHEET    5 AB1 5 TYR D 110  LEU D 113 -1  O  LEU D 113   N  LEU D 102           
SHEET    1 AB2 2 HIS D  18  ALA D  19  0                                        
SHEET    2 AB2 2 PHE D  54  THR D  55  1  O  PHE D  54   N  ALA D  19           
SHEET    1 AB3 3 THR D 133  VAL D 134  0                                        
SHEET    2 AB3 3 LEU D 175  SER D 181 -1  O  TYR D 179   N  VAL D 134           
SHEET    3 AB3 3 VAL D 163  VAL D 169 -1  N  GLN D 166   O  VAL D 178           
SHEET    1 AB4 5 THR E   5  LEU E   9  0                                        
SHEET    2 AB4 5 ILE E  44  SER E  48  1  O  ALA E  46   N  ILE E   8           
SHEET    3 AB4 5 GLY E  76  SER E  80  1  O  TYR E  78   N  ILE E  47           
SHEET    4 AB4 5 LEU E 102  LYS E 105  1  O  LYS E 105   N  LEU E  79           
SHEET    5 AB4 5 TYR E 110  LEU E 113 -1  O  LEU E 113   N  LEU E 102           
SHEET    1 AB5 2 HIS E  18  ALA E  19  0                                        
SHEET    2 AB5 2 PHE E  54  THR E  55  1  O  PHE E  54   N  ALA E  19           
SHEET    1 AB6 3 THR E 133  VAL E 134  0                                        
SHEET    2 AB6 3 LEU E 175  SER E 181 -1  O  TYR E 179   N  VAL E 134           
SHEET    3 AB6 3 VAL E 163  VAL E 169 -1  N  LEU E 164   O  ARG E 180           
CRYST1   59.173   59.173  426.203  90.00  90.00 120.00 P 31 2 1     30          
ORIGX1      1.000000  0.000000  0.000000        0.00000                         
ORIGX2      0.000000  1.000000  0.000000        0.00000                         
ORIGX3      0.000000  0.000000  1.000000        0.00000                         
SCALE1      0.016900  0.009757  0.000000        0.00000                         
SCALE2      0.000000  0.019514  0.000000        0.00000                         
SCALE3      0.000000  0.000000  0.002346        0.00000                         
ATOM      1  N   GLN A   3     -18.721  19.601 -12.335  1.00 60.31           N  
ANISOU    1  N   GLN A   3     7679   8099   7137   -913   -277    369       N  
ATOM      2  CA  GLN A   3     -19.401  20.275 -11.237  1.00 59.56           C  
ANISOU    2  CA  GLN A   3     7611   8209   6811   -897   -161    336       C  
ATOM      3  C   GLN A   3     -20.531  21.174 -11.756  1.00 57.56           C  
ANISOU    3  C   GLN A   3     7315   7985   6572   -812     -5    226       C  
ATOM      4  O   GLN A   3     -21.550  20.688 -12.251  1.00 58.39           O  
ANISOU    4  O   GLN A   3     7317   8106   6763   -825     54    324       O  
ATOM      5  CB  GLN A   3     -18.413  21.110 -10.414  1.00 60.06           C  
ANISOU    5  CB  GLN A   3     7782   8328   6712   -882   -211    201       C  
ATOM      6  CG  GLN A   3     -17.216  20.357  -9.866  1.00 68.64           C  
ANISOU    6  CG  GLN A   3     8896   9411   7775   -948   -380    302       C  
ATOM      7  CD  GLN A   3     -16.004  21.263  -9.698  1.00 74.76           C  
ANISOU    7  CD  GLN A   3     9740  10159   8506   -944   -471    133       C  
ATOM      8  OE1 GLN A   3     -16.120  22.490  -9.739  1.00 67.25           O  
ANISOU    8  OE1 GLN A   3     8852   9203   7497   -906   -401    -59       O  
ATOM      9  NE2 GLN A   3     -14.831  20.659  -9.525  1.00 77.17           N  
ANISOU    9  NE2 GLN A   3    10031  10441   8850   -984   -635    209       N  
ATOM     10  HA  GLN A   3     -19.788  19.604 -10.654  1.00 71.67           H  
ATOM     11  HB2 GLN A   3     -18.072  21.822 -10.978  1.00 72.27           H  
ATOM     12  HB3 GLN A   3     -18.889  21.485  -9.656  1.00 72.27           H  
ATOM     13  HG2 GLN A   3     -17.441  19.987  -8.998  1.00 82.57           H  
ATOM     14  HG3 GLN A   3     -16.980  19.643 -10.479  1.00 82.57           H  
ATOM     15 HE21 GLN A   3     -14.787  19.800  -9.513  1.00 92.80           H  
ATOM     16 HE22 GLN A   3     -14.117  21.128  -9.426  1.00 92.80           H  
ATOM     17  N   LEU A   4     -20.333  22.485 -11.660  1.00 51.32           N  
ANISOU   17  N   LEU A   4     6604   7189   5706   -726     47     24       N  
ATOM     18  CA  LEU A   4     -21.426  23.438 -11.794  1.00 49.44           C  
ANISOU   18  CA  LEU A   4     6348   7013   5426   -612    204    -82       C  
ATOM     19  C   LEU A   4     -21.551  23.941 -13.223  1.00 45.73           C  
ANISOU   19  C   LEU A   4     5851   6360   5166   -550    204   -164       C  
ATOM     20  O   LEU A   4     -20.556  24.308 -13.856  1.00 41.80           O  
ANISOU   20  O   LEU A   4     5421   5693   4768   -562    113   -253       O  
ATOM     21  CB  LEU A   4     -21.221  24.612 -10.841  1.00 48.54           C  
ANISOU   21  CB  LEU A   4     6368   6976   5100   -538    261   -265       C  
ATOM     22  CG  LEU A   4     -21.253  24.219  -9.365  1.00 43.33           C  
ANISOU   22  CG  LEU A   4     5742   6542   4180   -584    282   -194       C  
ATOM     23  CD1 LEU A   4     -20.735  25.365  -8.522  1.00 47.72           C  
ANISOU   23  CD1 LEU A   4     6471   7127   4534   -531    287   -409       C  
ATOM     24  CD2 LEU A   4     -22.662  23.819  -8.956  1.00 45.42           C  
ANISOU   24  CD2 LEU A   4     5882   7023   4351   -550    446    -68       C  
ATOM     25  H   LEU A   4     -19.568  22.849 -11.515  1.00 61.77           H  
ATOM     26  HA  LEU A   4     -22.257  22.989 -11.574  1.00 59.53           H  
ATOM     27  HB2 LEU A   4     -20.357  25.013 -11.023  1.00 58.44           H  
ATOM     28  HB3 LEU A   4     -21.926  25.262 -10.990  1.00 58.44           H  
ATOM     29  HG  LEU A   4     -20.680  23.451  -9.212  1.00 52.19           H  
ATOM     30 HD11 LEU A   4     -20.776  25.112  -7.587  1.00 57.45           H  
ATOM     31 HD12 LEU A   4     -19.817  25.552  -8.775  1.00 57.45           H  
ATOM     32 HD13 LEU A   4     -21.287  26.147  -8.679  1.00 57.45           H  
ATOM     33 HD21 LEU A   4     -22.684  23.676  -7.997  1.00 54.69           H  
ATOM     34 HD22 LEU A   4     -23.275  24.531  -9.198  1.00 54.69           H  
ATOM     35 HD23 LEU A   4     -22.905  23.002  -9.418  1.00 54.69           H  
ATOM     36  N   THR A   5     -22.786  23.965 -13.714  1.00 47.34           N  
ANISOU   36  N   THR A   5     5945   6617   5423   -488    305   -123       N  
ATOM     37  CA  THR A   5     -23.112  24.373 -15.070  1.00 43.60           C  
ANISOU   37  CA  THR A   5     5433   6003   5130   -425    306   -171       C  
ATOM     38  C   THR A   5     -23.751  25.755 -15.050  1.00 41.54           C  
ANISOU   38  C   THR A   5     5212   5759   4811   -258    425   -323       C  
ATOM     39  O   THR A   5     -24.532  26.075 -14.149  1.00 42.91           O  
ANISOU   39  O   THR A   5     5362   6112   4831   -177    548   -341       O  
ATOM     40  CB  THR A   5     -24.069  23.366 -15.710  1.00 42.63           C  
ANISOU   40  CB  THR A   5     5148   5927   5122   -480    305     -6       C  
ATOM     41  OG1 THR A   5     -23.458  22.069 -15.733  1.00 39.54           O  
ANISOU   41  OG1 THR A   5     4752   5479   4794   -624    184    126       O  
ATOM     42  CG2 THR A   5     -24.417  23.785 -17.120  1.00 40.46           C  
ANISOU   42  CG2 THR A   5     4838   5525   5010   -415    291    -55       C  
ATOM     43  H   THR A   5     -23.479  23.739 -13.259  1.00 57.00           H  
ATOM     44  HA  THR A   5     -22.306  24.421 -15.607  1.00 52.51           H  
ATOM     45  HB  THR A   5     -24.890  23.326 -15.195  1.00 51.34           H  
ATOM     46  HG1 THR A   5     -23.988  21.507 -16.062  1.00 47.64           H  
ATOM     47 HG21 THR A   5     -24.860  23.057 -17.583  1.00 48.74           H  
ATOM     48 HG22 THR A   5     -25.010  24.553 -17.101  1.00 48.74           H  
ATOM     49 HG23 THR A   5     -23.611  24.022 -17.604  1.00 48.74           H  
ATOM     50  N   HIS A   6     -23.411  26.577 -16.039  1.00 40.47           N  
ANISOU   50  N   HIS A   6     5147   5437   4794   -197    394   -430       N  
ATOM     51  CA  HIS A   6     -24.021  27.890 -16.199  1.00 41.54           C  
ANISOU   51  CA  HIS A   6     5336   5536   4910    -23    489   -564       C  
ATOM     52  C   HIS A   6     -24.736  27.937 -17.541  1.00 39.20           C  
ANISOU   52  C   HIS A   6     4939   5174   4781     38    487   -509       C  
ATOM     53  O   HIS A   6     -24.159  27.565 -18.569  1.00 37.95           O  
ANISOU   53  O   HIS A   6     4782   4880   4756    -45    386   -469       O  
ATOM     54  CB  HIS A   6     -22.996  29.020 -16.114  1.00 38.63           C  
ANISOU   54  CB  HIS A   6     5174   4986   4518     -5    447   -739       C  
ATOM     55  CG  HIS A   6     -23.600  30.377 -16.300  1.00 42.85           C  
ANISOU   55  CG  HIS A   6     5799   5436   5048    181    532   -875       C  
ATOM     56  ND1 HIS A   6     -23.328  31.172 -17.391  1.00 43.89           N  
ANISOU   56  ND1 HIS A   6     6011   5349   5316    220    488   -925       N  
ATOM     57  CD2 HIS A   6     -24.495  31.061 -15.549  1.00 40.90           C  
ANISOU   57  CD2 HIS A   6     5576   5291   4675    356    663   -964       C  
ATOM     58  CE1 HIS A   6     -24.015  32.297 -17.296  1.00 43.31           C  
ANISOU   58  CE1 HIS A   6     6020   5222   5214    410    575  -1035       C  
ATOM     59  NE2 HIS A   6     -24.730  32.256 -16.186  1.00 42.82           N  
ANISOU   59  NE2 HIS A   6     5922   5352   4994    508    685  -1072       N  
ATOM     60  H   HIS A   6     -22.821  26.392 -16.637  1.00 48.76           H  
ATOM     61  HA  HIS A   6     -24.665  28.026 -15.486  1.00 50.03           H  
ATOM     62  HB2 HIS A   6     -22.575  28.997 -15.241  1.00 46.55           H  
ATOM     63  HB3 HIS A   6     -22.330  28.892 -16.808  1.00 46.55           H  
ATOM     64  HD2 HIS A   6     -24.879  30.777 -14.751  1.00 49.28           H  
ATOM     65  HE1 HIS A   6     -23.998  32.998 -17.907  1.00 52.16           H  
ATOM     66  HE2 HIS A   6     -25.257  32.875 -15.908  1.00 51.57           H  
ATOM     67  N   LYS A   7     -25.984  28.393 -17.528  1.00 40.38           N  
ANISOU   67  N   LYS A   7     4995   5437   4911    193    598   -508       N  
ATOM     68  CA  LYS A   7     -26.813  28.423 -18.728  1.00 41.38           C  
ANISOU   68  CA  LYS A   7     5000   5544   5177    260    588   -440       C  
ATOM     69  C   LYS A   7     -26.585  29.735 -19.469  1.00 39.41           C  
ANISOU   69  C   LYS A   7     4893   5089   4991    396    580   -562       C  
ATOM     70  O   LYS A   7     -26.811  30.816 -18.915  1.00 38.08           O  
ANISOU   70  O   LYS A   7     4825   4896   4747    558    665   -686       O  
ATOM     71  CB  LYS A   7     -28.288  28.256 -18.360  1.00 37.79           C  
ANISOU   71  CB  LYS A   7     4341   5338   4679    362    705   -357       C  
ATOM     72  CG  LYS A   7     -29.207  28.127 -19.563  1.00 46.10           C  
ANISOU   72  CG  LYS A   7     5231   6412   5874    405    671   -262       C  
ATOM     73  CD  LYS A   7     -30.669  28.014 -19.160  1.00 47.69           C  
ANISOU   73  CD  LYS A   7     5194   6892   6035    506    789   -174       C  
ATOM     74  CE  LYS A   7     -31.555  27.865 -20.389  1.00 47.86           C  
ANISOU   74  CE  LYS A   7     5040   6946   6199    533    725    -73       C  
ATOM     75  NZ  LYS A   7     -33.000  27.939 -20.051  1.00 53.88           N  
ANISOU   75  NZ  LYS A   7     5543   7995   6934    660    843      9       N  
ATOM     76  H   LYS A   7     -26.379  28.696 -16.827  1.00 48.65           H  
ATOM     77  HA  LYS A   7     -26.559  27.695 -19.316  1.00 49.84           H  
ATOM     78  HB2 LYS A   7     -28.387  27.454 -17.824  1.00 45.54           H  
ATOM     79  HB3 LYS A   7     -28.572  29.032 -17.852  1.00 45.54           H  
ATOM     80  HG2 LYS A   7     -29.108  28.911 -20.125  1.00 55.52           H  
ATOM     81  HG3 LYS A   7     -28.969  27.330 -20.062  1.00 55.52           H  
ATOM     82  HD2 LYS A   7     -30.791  27.235 -18.596  1.00 57.42           H  
ATOM     83  HD3 LYS A   7     -30.937  28.815 -18.682  1.00 57.42           H  
ATOM     84  HE2 LYS A   7     -31.355  28.579 -21.015  1.00 57.63           H  
ATOM     85  HE3 LYS A   7     -31.385  27.004 -20.802  1.00 57.63           H  
ATOM     86  HZ1 LYS A   7     -33.490  27.856 -20.790  1.00 64.85           H  
ATOM     87  HZ2 LYS A   7     -33.215  27.286 -19.487  1.00 64.85           H  
ATOM     88  HZ3 LYS A   7     -33.184  28.722 -19.670  1.00 64.85           H  
ATOM     89  N   ILE A   8     -26.134  29.641 -20.717  1.00 38.23           N  
ANISOU   89  N   ILE A   8     4766   4786   4974    333    478   -525       N  
ATOM     90  CA  ILE A   8     -25.977  30.796 -21.596  1.00 37.68           C  
ANISOU   90  CA  ILE A   8     4820   4521   4975    442    459   -595       C  
ATOM     91  C   ILE A   8     -27.024  30.683 -22.695  1.00 38.79           C  
ANISOU   91  C   ILE A   8     4814   4715   5211    524    442   -492       C  
ATOM     92  O   ILE A   8     -27.191  29.613 -23.291  1.00 39.58           O  
ANISOU   92  O   ILE A   8     4784   4889   5365    404    374   -380       O  
ATOM     93  CB  ILE A   8     -24.562  30.873 -22.193  1.00 39.29           C  
ANISOU   93  CB  ILE A   8     5169   4527   5233    299    360   -626       C  
ATOM     94  CG1 ILE A   8     -23.510  30.884 -21.081  1.00 38.32           C  
ANISOU   94  CG1 ILE A   8     5159   4383   5017    196    352   -714       C  
ATOM     95  CG2 ILE A   8     -24.412  32.117 -23.069  1.00 41.48           C  
ANISOU   95  CG2 ILE A   8     5586   4600   5576    393    345   -675       C  
ATOM     96  CD1 ILE A   8     -22.079  30.938 -21.583  1.00 38.49           C  
ANISOU   96  CD1 ILE A   8     5284   4248   5092     48    259   -735       C  
ATOM     97  H   ILE A   8     -25.906  28.898 -21.086  1.00 46.07           H  
ATOM     98  HA  ILE A   8     -26.133  31.611 -21.092  1.00 45.40           H  
ATOM     99  HB  ILE A   8     -24.426  30.085 -22.743  1.00 47.34           H  
ATOM    100 HG12 ILE A   8     -23.656  31.664 -20.523  1.00 46.17           H  
ATOM    101 HG13 ILE A   8     -23.607  30.076 -20.554  1.00 46.17           H  
ATOM    102 HG21 ILE A   8     -23.527  32.121 -23.464  1.00 49.97           H  
ATOM    103 HG22 ILE A   8     -25.086  32.094 -23.767  1.00 49.97           H  
ATOM    104 HG23 ILE A   8     -24.533  32.907 -22.519  1.00 49.97           H  
ATOM    105 HD11 ILE A   8     -21.479  30.742 -20.847  1.00 46.38           H  
ATOM    106 HD12 ILE A   8     -21.966  30.280 -22.286  1.00 46.38           H  
ATOM    107 HD13 ILE A   8     -21.899  31.826 -21.929  1.00 46.38           H  
ATOM    108  N   LEU A   9     -27.734  31.775 -22.957  1.00 41.89           N  
ANISOU  108  N   LEU A   9     5232   5062   5621    732    492   -530       N  
ATOM    109  CA  LEU A   9     -28.727  31.823 -24.027  1.00 42.90           C  
ANISOU  109  CA  LEU A   9     5223   5241   5834    833    460   -429       C  
ATOM    110  C   LEU A   9     -28.080  32.483 -25.241  1.00 39.09           C  
ANISOU  110  C   LEU A   9     4898   4527   5429    829    372   -432       C  
ATOM    111  O   LEU A   9     -27.750  33.673 -25.207  1.00 39.60           O  
ANISOU  111  O   LEU A   9     5146   4406   5494    939    395   -517       O  
ATOM    112  CB  LEU A   9     -29.977  32.574 -23.579  1.00 46.86           C  
ANISOU  112  CB  LEU A   9     5631   5863   6312   1092    570   -447       C  
ATOM    113  CG  LEU A   9     -31.142  32.540 -24.570  1.00 49.51           C  
ANISOU  113  CG  LEU A   9     5770   6310   6730   1204    530   -323       C  
ATOM    114  CD1 LEU A   9     -31.617  31.112 -24.785  1.00 48.04           C  
ANISOU  114  CD1 LEU A   9     5347   6340   6564   1017    474   -187       C  
ATOM    115  CD2 LEU A   9     -32.289  33.422 -24.103  1.00 50.38           C  
ANISOU  115  CD2 LEU A   9     5789   6531   6822   1502    647   -352       C  
ATOM    116  H   LEU A   9     -27.658  32.513 -22.522  1.00 50.46           H  
ATOM    117  HA  LEU A   9     -28.993  30.923 -24.271  1.00 51.67           H  
ATOM    118  HB2 LEU A   9     -30.288  32.181 -22.749  1.00 56.43           H  
ATOM    119  HB3 LEU A   9     -29.741  33.504 -23.438  1.00 56.43           H  
ATOM    120  HG  LEU A   9     -30.834  32.889 -25.421  1.00 59.60           H  
ATOM    121 HD11 LEU A   9     -32.452  31.127 -25.278  1.00 57.83           H  
ATOM    122 HD12 LEU A   9     -30.944  30.628 -25.289  1.00 57.83           H  
ATOM    123 HD13 LEU A   9     -31.750  30.690 -23.921  1.00 57.83           H  
ATOM    124 HD21 LEU A   9     -33.074  33.230 -24.638  1.00 60.65           H  
ATOM    125 HD22 LEU A   9     -32.471  33.235 -23.169  1.00 60.65           H  
ATOM    126 HD23 LEU A   9     -32.035  34.353 -24.210  1.00 60.65           H  
ATOM    127  N   LEU A  10     -27.889  31.706 -26.311  1.00 38.87           N  
ANISOU  127  N   LEU A  10     4809   4505   5455    694    271   -338       N  
ATOM    128  CA  LEU A  10     -27.228  32.237 -27.500  1.00 42.14           C  
ANISOU  128  CA  LEU A  10     5363   4731   5916    671    196   -324       C  
ATOM    129  C   LEU A  10     -27.974  33.439 -28.066  1.00 39.35           C  
ANISOU  129  C   LEU A  10     5055   4300   5598    889    203   -302       C  
ATOM    130  O   LEU A  10     -27.351  34.354 -28.620  1.00 39.14           O  
ANISOU  130  O   LEU A  10     5215   4065   5592    910    179   -318       O  
ATOM    131  CB  LEU A  10     -27.100  31.135 -28.553  1.00 40.87           C  
ANISOU  131  CB  LEU A  10     5115   4632   5784    521     95   -236       C  
ATOM    132  CG  LEU A  10     -26.249  31.478 -29.776  1.00 39.30           C  
ANISOU  132  CG  LEU A  10     5055   4276   5601    463     30   -218       C  
ATOM    133  CD1 LEU A  10     -24.805  31.690 -29.362  1.00 31.05           C  
ANISOU  133  CD1 LEU A  10     4165   3092   4540    345     54   -297       C  
ATOM    134  CD2 LEU A  10     -26.355  30.402 -30.852  1.00 39.40           C  
ANISOU  134  CD2 LEU A  10     4980   4373   5619    355    -66   -146       C  
ATOM    135  H   LEU A  10     -28.128  30.882 -26.371  1.00 46.84           H  
ATOM    136  HA  LEU A  10     -26.335  32.531 -27.263  1.00 50.75           H  
ATOM    137  HB2 LEU A  10     -26.700  30.359 -28.132  1.00 49.24           H  
ATOM    138  HB3 LEU A  10     -27.990  30.918 -28.874  1.00 49.24           H  
ATOM    139  HG  LEU A  10     -26.583  32.301 -30.166  1.00 47.35           H  
ATOM    140 HD11 LEU A  10     -24.260  31.790 -30.158  1.00 37.45           H  
ATOM    141 HD12 LEU A  10     -24.746  32.491 -28.818  1.00 37.45           H  
ATOM    142 HD13 LEU A  10     -24.506  30.921 -28.852  1.00 37.45           H  
ATOM    143 HD21 LEU A  10     -25.786  30.646 -31.599  1.00 47.48           H  
ATOM    144 HD22 LEU A  10     -26.066  29.554 -30.479  1.00 47.48           H  
ATOM    145 HD23 LEU A  10     -27.277  30.338 -31.145  1.00 47.48           H  
ATOM    146  N   SER A  11     -29.302  33.461 -27.925  1.00 42.51           N  
ANISOU  146  N   SER A  11     5279   4867   6008   1055    234   -254       N  
ATOM    147  CA  SER A  11     -30.085  34.575 -28.446  1.00 43.08           C  
ANISOU  147  CA  SER A  11     5374   4875   6120   1298    234   -221       C  
ATOM    148  C   SER A  11     -29.641  35.904 -27.847  1.00 43.96           C  
ANISOU  148  C   SER A  11     5724   4755   6224   1438    303   -341       C  
ATOM    149  O   SER A  11     -29.663  36.930 -28.538  1.00 44.64           O  
ANISOU  149  O   SER A  11     5953   4653   6356   1567    267   -316       O  
ATOM    150  CB  SER A  11     -31.573  34.332 -28.181  1.00 43.40           C  
ANISOU  150  CB  SER A  11     5146   5174   6169   1462    272   -157       C  
ATOM    151  OG  SER A  11     -31.917  34.614 -26.836  1.00 48.07           O  
ANISOU  151  OG  SER A  11     5709   5846   6709   1587    412   -252       O  
ATOM    152  H   SER A  11     -29.766  32.851 -27.536  1.00 51.21           H  
ATOM    153  HA  SER A  11     -29.957  34.630 -29.406  1.00 51.89           H  
ATOM    154  HB2 SER A  11     -32.092  34.907 -28.765  1.00 52.27           H  
ATOM    155  HB3 SER A  11     -31.775  33.401 -28.367  1.00 52.27           H  
ATOM    156  HG  SER A  11     -32.752  34.677 -26.761  1.00 57.87           H  
ATOM    157  N   GLU A  12     -29.220  35.904 -26.576  1.00 45.15           N  
ANISOU  157  N   GLU A  12     5940   4905   6311   1406    391   -469       N  
ATOM    158  CA  GLU A  12     -28.779  37.138 -25.934  1.00 43.02           C  
ANISOU  158  CA  GLU A  12     5920   4404   6023   1520    444   -609       C  
ATOM    159  C   GLU A  12     -27.359  37.509 -26.339  1.00 42.20           C  
ANISOU  159  C   GLU A  12     6052   4043   5939   1322    372   -638       C  
ATOM    160  O   GLU A  12     -27.054  38.693 -26.528  1.00 42.16           O  
ANISOU  160  O   GLU A  12     6272   3778   5969   1403    358   -684       O  
ATOM    161  CB  GLU A  12     -28.855  37.002 -24.416  1.00 48.05           C  
ANISOU  161  CB  GLU A  12     6545   5155   6557   1552    557   -742       C  
ATOM    162  CG  GLU A  12     -30.218  36.619 -23.907  1.00 55.27           C  
ANISOU  162  CG  GLU A  12     7206   6359   7437   1732    654   -707       C  
ATOM    163  CD  GLU A  12     -30.271  36.586 -22.401  1.00 56.61           C  
ANISOU  163  CD  GLU A  12     7388   6646   7474   1776    780   -840       C  
ATOM    164  OE1 GLU A  12     -30.051  37.645 -21.778  1.00 56.94           O  
ANISOU  164  OE1 GLU A  12     7651   6513   7469   1920    835  -1001       O  
ATOM    165  OE2 GLU A  12     -30.516  35.498 -21.841  1.00 61.56           O  
ANISOU  165  OE2 GLU A  12     7820   7532   8037   1658    819   -784       O  
ATOM    166  H   GLU A  12     -29.183  35.209 -26.072  1.00 54.37           H  
ATOM    167  HA  GLU A  12     -29.376  37.852 -26.210  1.00 51.82           H  
ATOM    168  HB2 GLU A  12     -28.231  36.315 -24.133  1.00 57.85           H  
ATOM    169  HB3 GLU A  12     -28.618  37.852 -24.014  1.00 57.85           H  
ATOM    170  HG2 GLU A  12     -30.869  37.268 -24.219  1.00 66.52           H  
ATOM    171  HG3 GLU A  12     -30.446  35.736 -24.238  1.00 66.52           H  
ATOM    172  N   VAL A  13     -26.475  36.514 -26.449  1.00 39.58           N  
ANISOU  172  N   VAL A  13     5670   3780   5588   1065    327   -610       N  
ATOM    173  CA  VAL A  13     -25.122  36.774 -26.933  1.00 41.36           C  
ANISOU  173  CA  VAL A  13     6068   3811   5835    870    264   -615       C  
ATOM    174  C   VAL A  13     -25.175  37.385 -28.325  1.00 45.33           C  
ANISOU  174  C   VAL A  13     6644   4174   6405    909    200   -501       C  
ATOM    175  O   VAL A  13     -24.469  38.357 -28.624  1.00 42.57           O  
ANISOU  175  O   VAL A  13     6504   3584   6085    870    176   -513       O  
ATOM    176  CB  VAL A  13     -24.295  35.475 -26.915  1.00 44.32           C  
ANISOU  176  CB  VAL A  13     6332   4321   6185    630    229   -588       C  
ATOM    177  CG1 VAL A  13     -22.880  35.725 -27.431  1.00 40.33           C  
ANISOU  177  CG1 VAL A  13     5965   3656   5701    438    177   -585       C  
ATOM    178  CG2 VAL A  13     -24.260  34.889 -25.510  1.00 40.62           C  
ANISOU  178  CG2 VAL A  13     5803   3991   5640    594    283   -677       C  
ATOM    179  H   VAL A  13     -26.632  35.692 -26.253  1.00 47.69           H  
ATOM    180  HA  VAL A  13     -24.693  37.410 -26.339  1.00 49.82           H  
ATOM    181  HB  VAL A  13     -24.716  34.829 -27.504  1.00 53.37           H  
ATOM    182 HG11 VAL A  13     -22.345  34.929 -27.283  1.00 48.58           H  
ATOM    183 HG12 VAL A  13     -22.920  35.924 -28.380  1.00 48.58           H  
ATOM    184 HG13 VAL A  13     -22.496  36.475 -26.952  1.00 48.58           H  
ATOM    185 HG21 VAL A  13     -23.677  34.113 -25.505  1.00 48.94           H  
ATOM    186 HG22 VAL A  13     -23.922  35.560 -24.896  1.00 48.94           H  
ATOM    187 HG23 VAL A  13     -25.159  34.629 -25.253  1.00 48.94           H  
ATOM    188  N   VAL A  14     -26.035  36.839 -29.192  1.00 45.83           N  
ANISOU  188  N   VAL A  14     6538   4389   6487    976    165   -381       N  
ATOM    189  CA  VAL A  14     -26.136  37.314 -30.570  1.00 42.65           C  
ANISOU  189  CA  VAL A  14     6193   3892   6122   1011     94   -255       C  
ATOM    190  C   VAL A  14     -27.071  38.505 -30.711  1.00 45.54           C  
ANISOU  190  C   VAL A  14     6637   4136   6532   1282     99   -228       C  
ATOM    191  O   VAL A  14     -26.973  39.238 -31.702  1.00 47.02           O  
ANISOU  191  O   VAL A  14     6951   4165   6748   1318     41   -129       O  
ATOM    192  CB  VAL A  14     -26.594  36.155 -31.472  1.00 42.27           C  
ANISOU  192  CB  VAL A  14     5940   4063   6056    947     30   -146       C  
ATOM    193  CG1 VAL A  14     -26.892  36.629 -32.886  1.00 52.99           C  
ANISOU  193  CG1 VAL A  14     7342   5366   7424   1010    -50     -9       C  
ATOM    194  CG2 VAL A  14     -25.532  35.059 -31.499  1.00 40.77           C  
ANISOU  194  CG2 VAL A  14     5718   3940   5833    697     17   -171       C  
ATOM    195  H   VAL A  14     -26.570  36.192 -29.004  1.00 55.19           H  
ATOM    196  HA  VAL A  14     -25.263  37.615 -30.864  1.00 51.38           H  
ATOM    197  HB  VAL A  14     -27.415  35.792 -31.104  1.00 50.91           H  
ATOM    198 HG11 VAL A  14     -27.313  35.908 -33.379  1.00 63.78           H  
ATOM    199 HG12 VAL A  14     -27.489  37.393 -32.844  1.00 63.78           H  
ATOM    200 HG13 VAL A  14     -26.060  36.883 -33.316  1.00 63.78           H  
ATOM    201 HG21 VAL A  14     -25.826  34.349 -32.091  1.00 49.12           H  
ATOM    202 HG22 VAL A  14     -24.699  35.436 -31.823  1.00 49.12           H  
ATOM    203 HG23 VAL A  14     -25.412  34.713 -30.601  1.00 49.12           H  
ATOM    204  N   GLY A  15     -27.972  38.728 -29.757  1.00 47.60           N  
ANISOU  204  N   GLY A  15     6828   4468   6792   1486    171   -307       N  
ATOM    205  CA  GLY A  15     -28.928  39.808 -29.886  1.00 47.05           C  
ANISOU  205  CA  GLY A  15     6810   4296   6769   1787    181   -285       C  
ATOM    206  C   GLY A  15     -29.990  39.594 -30.936  1.00 46.93           C  
ANISOU  206  C   GLY A  15     6610   4438   6784   1921    109   -120       C  
ATOM    207  O   GLY A  15     -30.715  40.538 -31.269  1.00 45.94           O  
ANISOU  207  O   GLY A  15     6535   4211   6709   2178     92    -68       O  
ATOM    208  H   GLY A  15     -28.045  38.269 -29.034  1.00 57.32           H  
ATOM    209  HA2 GLY A  15     -29.375  39.930 -29.034  1.00 56.65           H  
ATOM    210  HA3 GLY A  15     -28.450  40.621 -30.111  1.00 56.65           H  
ATOM    211  N   SER A  16     -30.110  38.381 -31.471  1.00 51.87           N  
ANISOU  211  N   SER A  16     7029   5300   7381   1758     56    -39       N  
ATOM    212  CA  SER A  16     -31.080  38.097 -32.521  1.00 53.54           C  
ANISOU  212  CA  SER A  16     7060   5676   7606   1846    -39    115       C  
ATOM    213  C   SER A  16     -31.409  36.609 -32.495  1.00 51.45           C  
ANISOU  213  C   SER A  16     6534   5707   7307   1677    -65    137       C  
ATOM    214  O   SER A  16     -30.924  35.858 -31.643  1.00 50.30           O  
ANISOU  214  O   SER A  16     6353   5625   7133   1519     -2     46       O  
ATOM    215  CB  SER A  16     -30.555  38.525 -33.889  1.00 55.23           C  
ANISOU  215  CB  SER A  16     7436   5735   7815   1780   -147    236       C  
ATOM    216  OG  SER A  16     -31.516  38.278 -34.901  1.00 63.88           O  
ANISOU  216  OG  SER A  16     8366   7001   8906   1869   -256    383       O  
ATOM    217  H   SER A  16     -29.636  37.702 -31.240  1.00 62.44           H  
ATOM    218  HA  SER A  16     -31.893  38.591 -32.332  1.00 64.44           H  
ATOM    219  HB2 SER A  16     -30.357  39.475 -33.868  1.00 66.47           H  
ATOM    220  HB3 SER A  16     -29.750  38.023 -34.089  1.00 66.47           H  
ATOM    221  HG  SER A  16     -31.202  38.484 -35.652  1.00 76.85           H  
ATOM    222  N   ASP A  17     -32.246  36.189 -33.445  1.00 46.15           N  
ANISOU  222  N   ASP A  17     5688   5208   6639   1705   -172    267       N  
ATOM    223  CA  ASP A  17     -32.672  34.804 -33.564  1.00 46.01           C  
ANISOU  223  CA  ASP A  17     5432   5451   6599   1537   -227    301       C  
ATOM    224  C   ASP A  17     -31.877  34.048 -34.623  1.00 43.81           C  
ANISOU  224  C   ASP A  17     5232   5145   6268   1296   -332    333       C  
ATOM    225  O   ASP A  17     -32.295  32.968 -35.055  1.00 44.63           O  
ANISOU  225  O   ASP A  17     5173   5432   6352   1166   -421    375       O  
ATOM    226  CB  ASP A  17     -34.171  34.744 -33.873  1.00 49.11           C  
ANISOU  226  CB  ASP A  17     5553   6082   7024   1705   -290    413       C  
ATOM    227  CG  ASP A  17     -34.536  35.416 -35.189  1.00 52.34           C  
ANISOU  227  CG  ASP A  17     6010   6444   7433   1830   -422    543       C  
ATOM    228  OD1 ASP A  17     -33.658  36.055 -35.809  1.00 52.08           O  
ANISOU  228  OD1 ASP A  17     6237   6176   7375   1805   -445    551       O  
ATOM    229  OD2 ASP A  17     -35.707  35.300 -35.609  1.00 53.36           O  
ANISOU  229  OD2 ASP A  17     5906   6784   7583   1944   -508    651       O  
ATOM    230  H   ASP A  17     -32.585  36.705 -34.044  1.00 55.57           H  
ATOM    231  HA  ASP A  17     -32.526  34.358 -32.715  1.00 55.40           H  
ATOM    232  HB2 ASP A  17     -34.445  33.814 -33.926  1.00 59.12           H  
ATOM    233  HB3 ASP A  17     -34.657  35.192 -33.163  1.00 59.12           H  
ATOM    234  N   HIS A  18     -30.733  34.583 -35.033  1.00 44.16           N  
ANISOU  234  N   HIS A  18     5526   4968   6287   1229   -322    310       N  
ATOM    235  CA  HIS A  18     -29.917  33.988 -36.083  1.00 44.49           C  
ANISOU  235  CA  HIS A  18     5654   4988   6261   1032   -399    336       C  
ATOM    236  C   HIS A  18     -28.551  34.656 -36.027  1.00 40.40           C  
ANISOU  236  C   HIS A  18     5383   4236   5730    956   -330    287       C  
ATOM    237  O   HIS A  18     -28.379  35.701 -35.395  1.00 41.69           O  
ANISOU  237  O   HIS A  18     5669   4232   5939   1065   -258    254       O  
ATOM    238  CB  HIS A  18     -30.556  34.175 -37.457  1.00 43.15           C  
ANISOU  238  CB  HIS A  18     5461   4887   6047   1098   -534    471       C  
ATOM    239  CG  HIS A  18     -30.540  35.593 -37.930  1.00 42.48           C  
ANISOU  239  CG  HIS A  18     5546   4622   5972   1271   -538    558       C  
ATOM    240  ND1 HIS A  18     -31.549  36.486 -37.642  1.00 47.43           N  
ANISOU  240  ND1 HIS A  18     6116   5238   6667   1533   -537    612       N  
ATOM    241  CD2 HIS A  18     -29.621  36.281 -38.647  1.00 43.51           C  
ANISOU  241  CD2 HIS A  18     5908   4567   6058   1222   -539    607       C  
ATOM    242  CE1 HIS A  18     -31.258  37.660 -38.173  1.00 47.61           C  
ANISOU  242  CE1 HIS A  18     6348   5048   6692   1641   -551    691       C  
ATOM    243  NE2 HIS A  18     -30.093  37.562 -38.789  1.00 49.64           N  
ANISOU  243  NE2 HIS A  18     6782   5200   6880   1440   -552    697       N  
ATOM    244  H   HIS A  18     -30.401  35.307 -34.710  1.00 53.19           H  
ATOM    245  HA  HIS A  18     -29.810  33.038 -35.923  1.00 53.58           H  
ATOM    246  HB2 HIS A  18     -30.072  33.640 -38.104  1.00 51.97           H  
ATOM    247  HB3 HIS A  18     -31.481  33.887 -37.414  1.00 51.97           H  
ATOM    248  HD1 HIS A  18     -32.257  36.307 -37.188  1.00 57.11           H  
ATOM    249  HD2 HIS A  18     -28.820  35.948 -38.982  1.00 52.40           H  
ATOM    250  HE1 HIS A  18     -31.783  38.426 -38.122  1.00 57.32           H  
ATOM    251  N   ALA A  19     -27.582  34.047 -36.705  1.00 42.82           N  
ANISOU  251  N   ALA A  19     5760   4535   5975    766   -353    280       N  
ATOM    252  CA  ALA A  19     -26.238  34.605 -36.781  1.00 41.67           C  
ANISOU  252  CA  ALA A  19     5814   4206   5813    664   -293    256       C  
ATOM    253  C   ALA A  19     -25.443  33.827 -37.816  1.00 38.31           C  
ANISOU  253  C   ALA A  19     5415   3845   5298    496   -328    274       C  
ATOM    254  O   ALA A  19     -25.641  32.623 -37.984  1.00 39.52           O  
ANISOU  254  O   ALA A  19     5447   4149   5419    421   -374    236       O  
ATOM    255  CB  ALA A  19     -25.526  34.548 -35.424  1.00 39.42           C  
ANISOU  255  CB  ALA A  19     5552   3849   5575    595   -195    128       C  
ATOM    256  H   ALA A  19     -27.680  33.307 -37.131  1.00 51.58           H  
ATOM    257  HA  ALA A  19     -26.292  35.531 -37.064  1.00 50.20           H  
ATOM    258  HB1 ALA A  19     -24.685  35.028 -35.488  1.00 47.49           H  
ATOM    259  HB2 ALA A  19     -26.092  34.960 -34.753  1.00 47.49           H  
ATOM    260  HB3 ALA A  19     -25.361  33.620 -35.193  1.00 47.49           H  
ATOM    261  N   PHE A  20     -24.532  34.518 -38.493  1.00 38.80           N  
ANISOU  261  N   PHE A  20     5639   3787   5316    437   -304    330       N  
ATOM    262  CA  PHE A  20     -23.717  33.848 -39.495  1.00 39.09           C  
ANISOU  262  CA  PHE A  20     5703   3902   5247    297   -313    342       C  
ATOM    263  C   PHE A  20     -22.438  34.636 -39.722  1.00 38.91           C  
ANISOU  263  C   PHE A  20     5836   3742   5206    194   -235    380       C  
ATOM    264  O   PHE A  20     -22.414  35.864 -39.590  1.00 36.77           O  
ANISOU  264  O   PHE A  20     5691   3300   4982    243   -218    449       O  
ATOM    265  CB  PHE A  20     -24.479  33.682 -40.820  1.00 40.54           C  
ANISOU  265  CB  PHE A  20     5874   4203   5327    352   -421    445       C  
ATOM    266  CG  PHE A  20     -25.122  34.945 -41.314  1.00 38.12           C  
ANISOU  266  CG  PHE A  20     5658   3804   5021    495   -466    591       C  
ATOM    267  CD1 PHE A  20     -26.413  35.268 -40.936  1.00 41.04           C  
ANISOU  267  CD1 PHE A  20     5935   4195   5464    673   -528    624       C  
ATOM    268  CD2 PHE A  20     -24.437  35.810 -42.155  1.00 43.08           C  
ANISOU  268  CD2 PHE A  20     6460   4329   5579    458   -446    709       C  
ATOM    269  CE1 PHE A  20     -27.012  36.429 -41.384  1.00 46.04           C  
ANISOU  269  CE1 PHE A  20     6653   4732   6108    836   -577    762       C  
ATOM    270  CE2 PHE A  20     -25.031  36.976 -42.607  1.00 41.14           C  
ANISOU  270  CE2 PHE A  20     6318   3973   5342    596   -500    861       C  
ATOM    271  CZ  PHE A  20     -26.320  37.285 -42.220  1.00 42.00           C  
ANISOU  271  CZ  PHE A  20     6338   4087   5531    799   -570    883       C  
ATOM    272  H   PHE A  20     -24.371  35.356 -38.391  1.00 46.75           H  
ATOM    273  HA  PHE A  20     -23.472  32.970 -39.165  1.00 47.10           H  
ATOM    274  HB2 PHE A  20     -23.858  33.381 -41.501  1.00 48.84           H  
ATOM    275  HB3 PHE A  20     -25.180  33.024 -40.696  1.00 48.84           H  
ATOM    276  HD1 PHE A  20     -26.884  34.696 -40.374  1.00 49.44           H  
ATOM    277  HD2 PHE A  20     -23.569  35.605 -42.418  1.00 51.89           H  
ATOM    278  HE1 PHE A  20     -27.880  36.636 -41.122  1.00 55.44           H  
ATOM    279  HE2 PHE A  20     -24.563  37.550 -43.170  1.00 49.57           H  
ATOM    280  HZ  PHE A  20     -26.723  38.067 -42.521  1.00 50.59           H  
ATOM    281  N   GLY A  21     -21.378  33.911 -40.044  1.00 35.14           N  
ANISOU  281  N   GLY A  21     5346   3340   4667     51   -188    334       N  
ATOM    282  CA  GLY A  21     -20.162  34.515 -40.539  1.00 36.85           C  
ANISOU  282  CA  GLY A  21     5672   3492   4839    -68   -115    396       C  
ATOM    283  C   GLY A  21     -19.044  34.497 -39.508  1.00 39.63           C  
ANISOU  283  C   GLY A  21     6007   3782   5270   -188    -33    306       C  
ATOM    284  O   GLY A  21     -19.264  34.435 -38.296  1.00 37.32           O  
ANISOU  284  O   GLY A  21     5671   3435   5074   -160    -33    212       O  
ATOM    285  H   GLY A  21     -21.342  33.054 -39.983  1.00 42.36           H  
ATOM    286  HA2 GLY A  21     -19.861  34.032 -41.325  1.00 44.42           H  
ATOM    287  HA3 GLY A  21     -20.338  35.437 -40.783  1.00 44.42           H  
ATOM    288  N   ASN A  22     -17.815  34.564 -40.024  1.00 40.89           N  
ANISOU  288  N   ASN A  22     6191   3969   5374   -325     37    342       N  
ATOM    289  CA  ASN A  22     -16.624  34.560 -39.179  1.00 36.44           C  
ANISOU  289  CA  ASN A  22     5591   3377   4878   -459    105    275       C  
ATOM    290  C   ASN A  22     -16.636  35.728 -38.203  1.00 41.81           C  
ANISOU  290  C   ASN A  22     6372   3846   5669   -480     98    276       C  
ATOM    291  O   ASN A  22     -16.378  35.556 -37.006  1.00 39.62           O  
ANISOU  291  O   ASN A  22     6050   3536   5468   -510    101    165       O  
ATOM    292  CB  ASN A  22     -15.379  34.601 -40.082  1.00 40.48           C  
ANISOU  292  CB  ASN A  22     6099   3978   5304   -597    187    350       C  
ATOM    293  CG  ASN A  22     -14.077  34.640 -39.300  1.00 39.46           C  
ANISOU  293  CG  ASN A  22     5902   3846   5243   -749    249    303       C  
ATOM    294  OD1 ASN A  22     -13.537  33.601 -38.922  1.00 46.60           O  
ANISOU  294  OD1 ASN A  22     6672   4878   6155   -758    272    201       O  
ATOM    295  ND2 ASN A  22     -13.543  35.838 -39.095  1.00 41.53           N  
ANISOU  295  ND2 ASN A  22     6260   3961   5558   -874    266    384       N  
ATOM    296  H   ASN A  22     -17.643  34.614 -40.865  1.00 49.25           H  
ATOM    297  HA  ASN A  22     -16.598  33.746 -38.652  1.00 43.92           H  
ATOM    298  HB2 ASN A  22     -15.368  33.808 -40.640  1.00 48.77           H  
ATOM    299  HB3 ASN A  22     -15.418  35.396 -40.636  1.00 48.77           H  
ATOM    300 HD21 ASN A  22     -12.806  35.911 -38.657  1.00 50.03           H  
ATOM    301 HD22 ASN A  22     -13.934  36.541 -39.398  1.00 50.03           H  
ATOM    302  N   ASP A  23     -16.942  36.927 -38.695  1.00 44.16           N  
ANISOU  302  N   ASP A  23     6824   3986   5967   -461     80    399       N  
ATOM    303  CA  ASP A  23     -16.847  38.116 -37.855  1.00 42.63           C  
ANISOU  303  CA  ASP A  23     6768   3553   5877   -489     70    392       C  
ATOM    304  C   ASP A  23     -17.858  38.072 -36.716  1.00 39.69           C  
ANISOU  304  C   ASP A  23     6382   3121   5577   -327     32    268       C  
ATOM    305  O   ASP A  23     -17.520  38.357 -35.562  1.00 40.24           O  
ANISOU  305  O   ASP A  23     6482   3093   5714   -373     40    161       O  
ATOM    306  CB  ASP A  23     -17.028  39.368 -38.711  1.00 37.48           C  
ANISOU  306  CB  ASP A  23     6304   2724   5214   -485     50    565       C  
ATOM    307  CG  ASP A  23     -15.824  39.638 -39.586  1.00 47.19           C  
ANISOU  307  CG  ASP A  23     7560   3989   6379   -696    108    697       C  
ATOM    308  OD1 ASP A  23     -14.842  38.873 -39.456  1.00 44.01           O  
ANISOU  308  OD1 ASP A  23     7016   3753   5951   -828    168    636       O  
ATOM    309  OD2 ASP A  23     -15.849  40.598 -40.392  1.00 49.75           O  
ANISOU  309  OD2 ASP A  23     8039   4186   6678   -726     96    870       O  
ATOM    310  H   ASP A  23     -17.204  37.077 -39.500  1.00 53.18           H  
ATOM    311  HA  ASP A  23     -15.963  38.152 -37.456  1.00 51.35           H  
ATOM    312  HB2 ASP A  23     -17.800  39.252 -39.286  1.00 45.17           H  
ATOM    313  HB3 ASP A  23     -17.158  40.135 -38.131  1.00 45.17           H  
ATOM    314  N   GLU A  24     -19.107  37.709 -37.017  1.00 40.13           N  
ANISOU  314  N   GLU A  24     6385   3254   5610   -140    -11    281       N  
ATOM    315  CA  GLU A  24     -20.121  37.660 -35.970  1.00 41.76           C  
ANISOU  315  CA  GLU A  24     6551   3441   5876     21    -30    178       C  
ATOM    316  C   GLU A  24     -19.840  36.542 -34.972  1.00 42.18           C  
ANISOU  316  C   GLU A  24     6453   3638   5936    -36     -4     39       C  
ATOM    317  O   GLU A  24     -20.154  36.682 -33.784  1.00 41.13           O  
ANISOU  317  O   GLU A  24     6319   3461   5847     22      8    -64       O  
ATOM    318  CB  GLU A  24     -21.509  37.503 -36.594  1.00 36.96           C  
ANISOU  318  CB  GLU A  24     5883   2917   5244    218    -86    246       C  
ATOM    319  CG  GLU A  24     -22.645  37.643 -35.589  1.00 46.00           C  
ANISOU  319  CG  GLU A  24     6976   4052   6450    408    -91    167       C  
ATOM    320  CD  GLU A  24     -24.014  37.813 -36.235  1.00 49.73           C  
ANISOU  320  CD  GLU A  24     7394   4584   6917    616   -154    263       C  
ATOM    321  OE1 GLU A  24     -24.121  37.688 -37.475  1.00 48.45           O  
ANISOU  321  OE1 GLU A  24     7232   4487   6690    602   -210    385       O  
ATOM    322  OE2 GLU A  24     -24.986  38.077 -35.491  1.00 51.34           O  
ANISOU  322  OE2 GLU A  24     7548   4786   7172    798   -147    216       O  
ATOM    323  H   GLU A  24     -19.384  37.491 -37.802  1.00 48.35           H  
ATOM    324  HA  GLU A  24     -20.115  38.498 -35.480  1.00 50.31           H  
ATOM    325  HB2 GLU A  24     -21.626  38.186 -37.272  1.00 44.55           H  
ATOM    326  HB3 GLU A  24     -21.574  36.622 -36.995  1.00 44.55           H  
ATOM    327  HG2 GLU A  24     -22.675  36.846 -35.037  1.00 55.39           H  
ATOM    328  HG3 GLU A  24     -22.480  38.423 -35.037  1.00 55.39           H  
ATOM    329  N   GLY A  25     -19.246  35.436 -35.429  1.00 41.18           N  
ANISOU  329  N   GLY A  25     6210   3678   5758   -140      4     35       N  
ATOM    330  CA  GLY A  25     -18.836  34.392 -34.506  1.00 36.33           C  
ANISOU  330  CA  GLY A  25     5472   3176   5157   -201     20    -77       C  
ATOM    331  C   GLY A  25     -17.720  34.838 -33.580  1.00 37.84           C  
ANISOU  331  C   GLY A  25     5713   3278   5387   -333     51   -141       C  
ATOM    332  O   GLY A  25     -17.709  34.492 -32.395  1.00 38.67           O  
ANISOU  332  O   GLY A  25     5771   3407   5514   -334     51   -240       O  
ATOM    333  H   GLY A  25     -19.074  35.273 -36.256  1.00 49.61           H  
ATOM    334  HA2 GLY A  25     -19.595  34.128 -33.963  1.00 43.79           H  
ATOM    335  HA3 GLY A  25     -18.525  33.623 -35.009  1.00 43.79           H  
ATOM    336  N   SER A  26     -16.771  35.619 -34.101  1.00 37.95           N  
ANISOU  336  N   SER A  26     5819   3200   5402   -459     71    -77       N  
ATOM    337  CA  SER A  26     -15.708  36.144 -33.250  1.00 41.99           C  
ANISOU  337  CA  SER A  26     6377   3623   5955   -611     80   -131       C  
ATOM    338  C   SER A  26     -16.268  37.069 -32.176  1.00 40.99           C  
ANISOU  338  C   SER A  26     6384   3317   5873   -542     57   -213       C  
ATOM    339  O   SER A  26     -15.763  37.105 -31.050  1.00 40.74           O  
ANISOU  339  O   SER A  26     6357   3264   5856   -617     46   -317       O  
ATOM    340  CB  SER A  26     -14.667  36.874 -34.099  1.00 41.40           C  
ANISOU  340  CB  SER A  26     6370   3485   5876   -778    104    -22       C  
ATOM    341  OG  SER A  26     -14.000  35.973 -34.967  1.00 50.43           O  
ANISOU  341  OG  SER A  26     7376   4824   6963   -838    145     29       O  
ATOM    342  H   SER A  26     -16.723  35.853 -34.927  1.00 45.74           H  
ATOM    343  HA  SER A  26     -15.266  35.402 -32.809  1.00 50.59           H  
ATOM    344  HB2 SER A  26     -15.112  37.553 -34.630  1.00 49.88           H  
ATOM    345  HB3 SER A  26     -14.015  37.287 -33.511  1.00 49.88           H  
ATOM    346  HG  SER A  26     -14.558  35.581 -35.457  1.00 60.71           H  
ATOM    347  N   GLU A  27     -17.312  37.834 -32.507  1.00 42.77           N  
ANISOU  347  N   GLU A  27     6725   3415   6112   -385     45   -171       N  
ATOM    348  CA  GLU A  27     -17.944  38.680 -31.499  1.00 43.92           C  
ANISOU  348  CA  GLU A  27     7000   3394   6292   -271     36   -267       C  
ATOM    349  C   GLU A  27     -18.583  37.834 -30.406  1.00 46.94           C  
ANISOU  349  C   GLU A  27     7257   3928   6649   -166     51   -386       C  
ATOM    350  O   GLU A  27     -18.528  38.189 -29.223  1.00 42.45           O  
ANISOU  350  O   GLU A  27     6758   3294   6077   -159     56   -510       O  
ATOM    351  CB  GLU A  27     -18.978  39.591 -32.159  1.00 40.57           C  
ANISOU  351  CB  GLU A  27     6702   2820   5893    -85     21   -185       C  
ATOM    352  CG  GLU A  27     -18.366  40.603 -33.121  1.00 47.66           C  
ANISOU  352  CG  GLU A  27     7768   3525   6814   -195      1    -51       C  
ATOM    353  CD  GLU A  27     -19.389  41.241 -34.044  1.00 54.11           C  
ANISOU  353  CD  GLU A  27     8673   4246   7640     -4    -26     77       C  
ATOM    354  OE1 GLU A  27     -20.602  41.034 -33.824  1.00 57.55           O  
ANISOU  354  OE1 GLU A  27     9041   4749   8077    227    -31     44       O  
ATOM    355  OE2 GLU A  27     -18.980  41.946 -34.994  1.00 52.08           O  
ANISOU  355  OE2 GLU A  27     8542   3861   7385    -88    -44    225       O  
ATOM    356  H   GLU A  27     -17.663  37.880 -33.291  1.00 51.52           H  
ATOM    357  HA  GLU A  27     -17.271  39.244 -31.086  1.00 52.89           H  
ATOM    358  HB2 GLU A  27     -19.603  39.045 -32.660  1.00 48.88           H  
ATOM    359  HB3 GLU A  27     -19.448  40.084 -31.468  1.00 48.88           H  
ATOM    360  HG2 GLU A  27     -17.945  41.311 -32.608  1.00 57.38           H  
ATOM    361  HG3 GLU A  27     -17.705  40.155 -33.671  1.00 57.38           H  
ATOM    362  N   ALA A  28     -19.189  36.706 -30.785  1.00 40.75           N  
ANISOU  362  N   ALA A  28     6296   3349   5836    -96     56   -348       N  
ATOM    363  CA  ALA A  28     -19.780  35.816 -29.792  1.00 35.56           C  
ANISOU  363  CA  ALA A  28     5508   2848   5154    -27     72   -430       C  
ATOM    364  C   ALA A  28     -18.702  35.166 -28.937  1.00 39.56           C  
ANISOU  364  C   ALA A  28     5963   3428   5641   -190     69   -504       C  
ATOM    365  O   ALA A  28     -18.892  34.963 -27.733  1.00 42.45           O  
ANISOU  365  O   ALA A  28     6311   3842   5977   -164     81   -595       O  
ATOM    366  CB  ALA A  28     -20.634  34.755 -30.484  1.00 35.02           C  
ANISOU  366  CB  ALA A  28     5274   2961   5071     48     58   -358       C  
ATOM    367  H   ALA A  28     -19.269  36.440 -31.599  1.00 49.09           H  
ATOM    368  HA  ALA A  28     -20.360  36.331 -29.210  1.00 42.86           H  
ATOM    369  HB1 ALA A  28     -21.013  34.167 -29.812  1.00 42.22           H  
ATOM    370  HB2 ALA A  28     -21.343  35.193 -30.979  1.00 42.22           H  
ATOM    371  HB3 ALA A  28     -20.074  34.245 -31.090  1.00 42.22           H  
ATOM    372  N   TYR A  29     -17.563  34.835 -29.543  1.00 42.21           N  
ANISOU  372  N   TYR A  29     6265   3788   5983   -349     54   -458       N  
ATOM    373  CA  TYR A  29     -16.441  34.303 -28.782  1.00 40.34           C  
ANISOU  373  CA  TYR A  29     5969   3622   5738   -497     40   -513       C  
ATOM    374  C   TYR A  29     -16.075  35.218 -27.624  1.00 38.65           C  
ANISOU  374  C   TYR A  29     5882   3286   5516   -551     24   -615       C  
ATOM    375  O   TYR A  29     -15.846  34.755 -26.502  1.00 40.60           O  
ANISOU  375  O   TYR A  29     6086   3616   5726   -582      8   -693       O  
ATOM    376  CB  TYR A  29     -15.240  34.121 -29.710  1.00 40.14           C  
ANISOU  376  CB  TYR A  29     5896   3628   5727   -644     40   -442       C  
ATOM    377  CG  TYR A  29     -14.031  33.488 -29.068  1.00 40.28           C  
ANISOU  377  CG  TYR A  29     5812   3747   5745   -780     19   -480       C  
ATOM    378  CD1 TYR A  29     -13.170  34.227 -28.266  1.00 39.76           C  
ANISOU  378  CD1 TYR A  29     5809   3608   5689   -918    -13   -532       C  
ATOM    379  CD2 TYR A  29     -13.737  32.153 -29.285  1.00 38.99           C  
ANISOU  379  CD2 TYR A  29     5493   3747   5574   -770     18   -462       C  
ATOM    380  CE1 TYR A  29     -12.063  33.641 -27.690  1.00 37.73           C  
ANISOU  380  CE1 TYR A  29     5436   3467   5433  -1037    -47   -554       C  
ATOM    381  CE2 TYR A  29     -12.636  31.564 -28.716  1.00 35.07           C  
ANISOU  381  CE2 TYR A  29     4894   3346   5085   -866     -7   -485       C  
ATOM    382  CZ  TYR A  29     -11.803  32.307 -27.924  1.00 37.15           C  
ANISOU  382  CZ  TYR A  29     5195   3564   5357   -998    -41   -524       C  
ATOM    383  OH  TYR A  29     -10.709  31.693 -27.368  1.00 44.56           O  
ANISOU  383  OH  TYR A  29     6008   4622   6303  -1088    -81   -534       O  
ATOM    384  H   TYR A  29     -17.417  34.909 -30.388  1.00 50.84           H  
ATOM    385  HA  TYR A  29     -16.686  33.438 -28.416  1.00 48.61           H  
ATOM    386  HB2 TYR A  29     -15.506  33.554 -30.451  1.00 48.36           H  
ATOM    387  HB3 TYR A  29     -14.971  34.993 -30.039  1.00 48.36           H  
ATOM    388  HD1 TYR A  29     -13.343  35.128 -28.115  1.00 47.90           H  
ATOM    389  HD2 TYR A  29     -14.296  31.645 -29.828  1.00 46.98           H  
ATOM    390  HE1 TYR A  29     -11.497  34.142 -27.148  1.00 45.47           H  
ATOM    391  HE2 TYR A  29     -12.457  30.664 -28.867  1.00 42.28           H  
ATOM    392  HH  TYR A  29     -10.269  32.246 -26.914  1.00 53.67           H  
ATOM    393  N   VAL A  30     -16.009  36.525 -27.881  1.00 39.99           N  
ANISOU  393  N   VAL A  30     6228   3252   5717   -568     19   -614       N  
ATOM    394  CA  VAL A  30     -15.548  37.465 -26.866  1.00 39.37           C  
ANISOU  394  CA  VAL A  30     6305   3022   5632   -647    -13   -725       C  
ATOM    395  C   VAL A  30     -16.599  37.633 -25.779  1.00 44.61           C  
ANISOU  395  C   VAL A  30     7032   3675   6243   -468     10   -845       C  
ATOM    396  O   VAL A  30     -16.273  37.752 -24.591  1.00 43.43           O  
ANISOU  396  O   VAL A  30     6937   3528   6038   -518    -14   -967       O  
ATOM    397  CB  VAL A  30     -15.193  38.811 -27.524  1.00 38.76           C  
ANISOU  397  CB  VAL A  30     6419   2695   5612   -726    -33   -679       C  
ATOM    398  CG1 VAL A  30     -14.745  39.814 -26.480  1.00 41.60           C  
ANISOU  398  CG1 VAL A  30     6972   2866   5969   -819    -84   -811       C  
ATOM    399  CG2 VAL A  30     -14.114  38.618 -28.582  1.00 40.70           C  
ANISOU  399  CG2 VAL A  30     6579   2994   5890   -915    -35   -546       C  
ATOM    400  H   VAL A  30     -16.224  36.888 -28.630  1.00 48.19           H  
ATOM    401  HA  VAL A  30     -14.748  37.108 -26.449  1.00 47.44           H  
ATOM    402  HB  VAL A  30     -15.985  39.164 -27.959  1.00 46.70           H  
ATOM    403 HG11 VAL A  30     -14.336  40.572 -26.926  1.00 50.12           H  
ATOM    404 HG12 VAL A  30     -15.518  40.107 -25.972  1.00 50.12           H  
ATOM    405 HG13 VAL A  30     -14.102  39.391 -25.890  1.00 50.12           H  
ATOM    406 HG21 VAL A  30     -13.934  39.470 -29.009  1.00 49.03           H  
ATOM    407 HG22 VAL A  30     -13.309  38.286 -28.155  1.00 49.03           H  
ATOM    408 HG23 VAL A  30     -14.427  37.978 -29.240  1.00 49.03           H  
ATOM    409  N   LYS A  31     -17.875  37.642 -26.168  1.00 41.22           N  
ANISOU  409  N   LYS A  31     6586   3256   5818   -255     56   -811       N  
ATOM    410  CA  LYS A  31     -18.955  37.780 -25.198  1.00 39.96           C  
ANISOU  410  CA  LYS A  31     6453   3125   5605    -60    102   -913       C  
ATOM    411  C   LYS A  31     -19.081  36.533 -24.334  1.00 41.21           C  
ANISOU  411  C   LYS A  31     6436   3534   5689    -72    120   -939       C  
ATOM    412  O   LYS A  31     -19.197  36.625 -23.106  1.00 39.37           O  
ANISOU  412  O   LYS A  31     6250   3338   5373    -42    138  -1056       O  
ATOM    413  CB  LYS A  31     -20.266  38.072 -25.930  1.00 36.96           C  
ANISOU  413  CB  LYS A  31     6058   2724   5261    169    141   -844       C  
ATOM    414  CG  LYS A  31     -20.221  39.368 -26.728  1.00 49.18           C  
ANISOU  414  CG  LYS A  31     7805   4002   6879    205    116   -803       C  
ATOM    415  CD  LYS A  31     -21.557  39.719 -27.365  1.00 45.74           C  
ANISOU  415  CD  LYS A  31     7353   3548   6476    462    142   -732       C  
ATOM    416  CE  LYS A  31     -22.289  40.791 -26.569  1.00 53.05           C  
ANISOU  416  CE  LYS A  31     8448   4310   7399    682    179   -857       C  
ATOM    417  NZ  LYS A  31     -23.370  41.431 -27.372  1.00 55.85           N  
ANISOU  417  NZ  LYS A  31     8829   4579   7812    929    182   -766       N  
ATOM    418  H   LYS A  31     -18.139  37.571 -26.984  1.00 49.65           H  
ATOM    419  HA  LYS A  31     -18.762  38.527 -24.610  1.00 48.14           H  
ATOM    420  HB2 LYS A  31     -20.451  37.346 -26.547  1.00 44.54           H  
ATOM    421  HB3 LYS A  31     -20.981  38.145 -25.280  1.00 44.54           H  
ATOM    422  HG2 LYS A  31     -19.972  40.095 -26.136  1.00 59.21           H  
ATOM    423  HG3 LYS A  31     -19.566  39.279 -27.438  1.00 59.21           H  
ATOM    424  HD2 LYS A  31     -21.407  40.055 -28.262  1.00 55.08           H  
ATOM    425  HD3 LYS A  31     -22.117  38.927 -27.396  1.00 55.08           H  
ATOM    426  HE2 LYS A  31     -22.691  40.388 -25.783  1.00 63.85           H  
ATOM    427  HE3 LYS A  31     -21.659  41.479 -26.304  1.00 63.85           H  
ATOM    428  HZ1 LYS A  31     -23.788  42.047 -26.883  1.00 67.21           H  
ATOM    429  HZ2 LYS A  31     -23.024  41.821 -28.093  1.00 67.21           H  
ATOM    430  HZ3 LYS A  31     -23.962  40.818 -27.630  1.00 67.21           H  
ATOM    431  N   ILE A  32     -19.066  35.354 -24.958  1.00 39.94           N  
ANISOU  431  N   ILE A  32     6088   3540   5548   -116    113   -831       N  
ATOM    432  CA  ILE A  32     -19.157  34.114 -24.193  1.00 37.31           C  
ANISOU  432  CA  ILE A  32     5602   3418   5159   -142    118   -831       C  
ATOM    433  C   ILE A  32     -17.940  33.964 -23.287  1.00 36.53           C  
ANISOU  433  C   ILE A  32     5532   3334   5012   -308     70   -898       C  
ATOM    434  O   ILE A  32     -18.055  33.519 -22.139  1.00 37.30           O  
ANISOU  434  O   ILE A  32     5601   3549   5023   -304     76   -950       O  
ATOM    435  CB  ILE A  32     -19.325  32.911 -25.144  1.00 37.14           C  
ANISOU  435  CB  ILE A  32     5408   3523   5182   -164    103   -708       C  
ATOM    436  CG1 ILE A  32     -20.595  33.091 -25.986  1.00 35.82           C  
ANISOU  436  CG1 ILE A  32     5203   3360   5048     -6    130   -644       C  
ATOM    437  CG2 ILE A  32     -19.360  31.605 -24.359  1.00 34.57           C  
ANISOU  437  CG2 ILE A  32     4946   3378   4811   -206     94   -694       C  
ATOM    438  CD1 ILE A  32     -21.026  31.861 -26.752  1.00 39.86           C  
ANISOU  438  CD1 ILE A  32     5552   4010   5583    -18    104   -546       C  
ATOM    439  H   ILE A  32     -19.006  35.248 -25.809  1.00 48.12           H  
ATOM    440  HA  ILE A  32     -19.944  34.152 -23.626  1.00 44.97           H  
ATOM    441  HB  ILE A  32     -18.563  32.872 -25.743  1.00 44.76           H  
ATOM    442 HG12 ILE A  32     -21.324  33.337 -25.395  1.00 43.18           H  
ATOM    443 HG13 ILE A  32     -20.438  33.797 -26.632  1.00 43.18           H  
ATOM    444 HG21 ILE A  32     -19.392  30.863 -24.982  1.00 41.68           H  
ATOM    445 HG22 ILE A  32     -18.561  31.544 -23.812  1.00 41.68           H  
ATOM    446 HG23 ILE A  32     -20.148  31.598 -23.794  1.00 41.68           H  
ATOM    447 HD11 ILE A  32     -21.665  32.121 -27.433  1.00 48.03           H  
ATOM    448 HD12 ILE A  32     -20.247  31.458 -27.166  1.00 48.03           H  
ATOM    449 HD13 ILE A  32     -21.436  31.233 -26.136  1.00 48.03           H  
ATOM    450  N   LYS A  33     -16.760  34.353 -23.777  1.00 34.45           N  
ANISOU  450  N   LYS A  33     5319   2971   4798   -462     18   -886       N  
ATOM    451  CA  LYS A  33     -15.557  34.237 -22.958  1.00 40.02           C  
ANISOU  451  CA  LYS A  33     6029   3710   5467   -630    -46   -940       C  
ATOM    452  C   LYS A  33     -15.610  35.163 -21.748  1.00 41.54           C  
ANISOU  452  C   LYS A  33     6392   3816   5574   -626    -60  -1087       C  
ATOM    453  O   LYS A  33     -15.027  34.849 -20.704  1.00 36.80           O  
ANISOU  453  O   LYS A  33     5780   3308   4894   -714   -110  -1146       O  
ATOM    454  CB  LYS A  33     -14.314  34.536 -23.794  1.00 39.26           C  
ANISOU  454  CB  LYS A  33     5925   3544   5446   -801    -91   -885       C  
ATOM    455  CG  LYS A  33     -13.052  33.840 -23.304  1.00 38.61           C  
ANISOU  455  CG  LYS A  33     5725   3592   5352   -960   -159   -878       C  
ATOM    456  CD  LYS A  33     -12.108  34.774 -22.567  1.00 47.05           C  
ANISOU  456  CD  LYS A  33     6904   4573   6400  -1129   -234   -964       C  
ATOM    457  CE  LYS A  33     -10.813  34.043 -22.239  1.00 49.52           C  
ANISOU  457  CE  LYS A  33     7056   5044   6714  -1282   -311   -929       C  
ATOM    458  NZ  LYS A  33     -10.023  34.710 -21.173  1.00 42.14           N  
ANISOU  458  NZ  LYS A  33     6205   4081   5724  -1443   -412  -1028       N  
ATOM    459  H   LYS A  33     -16.633  34.679 -24.562  1.00 41.53           H  
ATOM    460  HA  LYS A  33     -15.489  33.324 -22.638  1.00 48.22           H  
ATOM    461  HB2 LYS A  33     -14.476  34.246 -24.705  1.00 47.30           H  
ATOM    462  HB3 LYS A  33     -14.149  35.492 -23.775  1.00 47.30           H  
ATOM    463  HG2 LYS A  33     -13.301  33.126 -22.695  1.00 46.52           H  
ATOM    464  HG3 LYS A  33     -12.576  33.475 -24.066  1.00 46.52           H  
ATOM    465  HD2 LYS A  33     -11.901  35.539 -23.127  1.00 56.65           H  
ATOM    466  HD3 LYS A  33     -12.518  35.069 -21.740  1.00 56.65           H  
ATOM    467  HE2 LYS A  33     -11.025  33.146 -21.936  1.00 59.61           H  
ATOM    468  HE3 LYS A  33     -10.263  34.003 -23.037  1.00 59.61           H  
ATOM    469  HZ1 LYS A  33      -9.294  34.232 -20.990  1.00 50.76           H  
ATOM    470  HZ2 LYS A  33      -9.776  35.522 -21.439  1.00 50.76           H  
ATOM    471  HZ3 LYS A  33     -10.512  34.785 -20.433  1.00 50.76           H  
ATOM    472  N   LYS A  34     -16.287  36.310 -21.870  1.00 42.95           N  
ANISOU  472  N   LYS A  34     6742   3814   5763   -515    -23  -1152       N  
ATOM    473  CA  LYS A  34     -16.510  37.157 -20.704  1.00 44.02           C  
ANISOU  473  CA  LYS A  34     7062   3862   5803   -466    -24  -1319       C  
ATOM    474  C   LYS A  34     -17.415  36.462 -19.696  1.00 43.11           C  
ANISOU  474  C   LYS A  34     6868   3949   5564   -321     42  -1362       C  
ATOM    475  O   LYS A  34     -17.195  36.560 -18.482  1.00 41.99           O  
ANISOU  475  O   LYS A  34     6802   3859   5292   -351     22  -1481       O  
ATOM    476  CB  LYS A  34     -17.121  38.493 -21.126  1.00 45.15           C  
ANISOU  476  CB  LYS A  34     7410   3747   5996   -339      7  -1374       C  
ATOM    477  CG  LYS A  34     -17.630  39.342 -19.961  1.00 53.36           C  
ANISOU  477  CG  LYS A  34     8654   4692   6928   -213     31  -1569       C  
ATOM    478  CD  LYS A  34     -18.440  40.535 -20.457  1.00 64.28           C  
ANISOU  478  CD  LYS A  34    10224   5822   8377    -18     74  -1609       C  
ATOM    479  CE  LYS A  34     -18.997  41.360 -19.311  1.00 68.67           C  
ANISOU  479  CE  LYS A  34    10966   6300   8824    148    111  -1814       C  
ATOM    480  NZ  LYS A  34     -19.727  42.560 -19.812  1.00 77.90           N  
ANISOU  480  NZ  LYS A  34    12241   7264  10091    344    139  -1816       N  
ATOM    481  H   LYS A  34     -16.619  36.611 -22.604  1.00 51.73           H  
ATOM    482  HA  LYS A  34     -15.655  37.340 -20.283  1.00 53.02           H  
ATOM    483  HB2 LYS A  34     -16.446  39.009 -21.594  1.00 54.37           H  
ATOM    484  HB3 LYS A  34     -17.872  38.319 -21.715  1.00 54.37           H  
ATOM    485  HG2 LYS A  34     -18.200  38.800 -19.393  1.00 64.22           H  
ATOM    486  HG3 LYS A  34     -16.875  39.675 -19.452  1.00 64.22           H  
ATOM    487  HD2 LYS A  34     -17.869  41.107 -20.993  1.00 77.33           H  
ATOM    488  HD3 LYS A  34     -19.184  40.216 -20.991  1.00 77.33           H  
ATOM    489  HE2 LYS A  34     -19.616  40.818 -18.795  1.00 82.59           H  
ATOM    490  HE3 LYS A  34     -18.268  41.659 -18.745  1.00 82.59           H  
ATOM    491  HZ1 LYS A  34     -19.532  43.268 -19.308  1.00 93.67           H  
ATOM    492  HZ2 LYS A  34     -19.492  42.730 -20.653  1.00 93.67           H  
ATOM    493  HZ3 LYS A  34     -20.605  42.418 -19.780  1.00 93.67           H  
ATOM    494  N   ILE A  35     -18.449  35.765 -20.183  1.00 38.17           N  
ANISOU  494  N   ILE A  35     6089   3448   4965   -175    117  -1260       N  
ATOM    495  CA  ILE A  35     -19.361  35.057 -19.291  1.00 39.80           C  
ANISOU  495  CA  ILE A  35     6195   3868   5061    -56    190  -1268       C  
ATOM    496  C   ILE A  35     -18.627  33.949 -18.550  1.00 39.38           C  
ANISOU  496  C   ILE A  35     6035   3996   4934   -208    135  -1229       C  
ATOM    497  O   ILE A  35     -18.800  33.775 -17.338  1.00 42.36           O  
ANISOU  497  O   ILE A  35     6433   4498   5162   -189    157  -1296       O  
ATOM    498  CB  ILE A  35     -20.567  34.513 -20.081  1.00 40.32           C  
ANISOU  498  CB  ILE A  35     6097   4032   5192     92    261  -1145       C  
ATOM    499  CG1 ILE A  35     -21.420  35.680 -20.589  1.00 42.78           C  
ANISOU  499  CG1 ILE A  35     6516   4186   5552    288    316  -1189       C  
ATOM    500  CG2 ILE A  35     -21.380  33.555 -19.213  1.00 35.46           C  
ANISOU  500  CG2 ILE A  35     5332   3669   4474    153    328  -1109       C  
ATOM    501  CD1 ILE A  35     -22.649  35.272 -21.369  1.00 36.20           C  
ANISOU  501  CD1 ILE A  35     5515   3459   4781    441    369  -1070       C  
ATOM    502  H   ILE A  35     -18.639  35.689 -21.019  1.00 45.99           H  
ATOM    503  HA  ILE A  35     -19.695  35.684 -18.632  1.00 47.95           H  
ATOM    504  HB  ILE A  35     -20.250  34.013 -20.849  1.00 48.58           H  
ATOM    505 HG12 ILE A  35     -21.718  36.199 -19.825  1.00 51.53           H  
ATOM    506 HG13 ILE A  35     -20.873  36.230 -21.172  1.00 51.53           H  
ATOM    507 HG21 ILE A  35     -22.213  33.349 -19.666  1.00 42.75           H  
ATOM    508 HG22 ILE A  35     -20.869  32.743 -19.075  1.00 42.75           H  
ATOM    509 HG23 ILE A  35     -21.564  33.980 -18.361  1.00 42.75           H  
ATOM    510 HD11 ILE A  35     -22.957  36.029 -21.891  1.00 43.63           H  
ATOM    511 HD12 ILE A  35     -22.419  34.536 -21.957  1.00 43.63           H  
ATOM    512 HD13 ILE A  35     -23.340  34.996 -20.747  1.00 43.63           H  
ATOM    513  N   VAL A  36     -17.802  33.178 -19.261  1.00 40.36           N  
ANISOU  513  N   VAL A  36     6045   4141   5150   -348     65  -1118       N  
ATOM    514  CA  VAL A  36     -17.023  32.132 -18.602  1.00 39.12           C  
ANISOU  514  CA  VAL A  36     5790   4134   4940   -476     -2  -1071       C  
ATOM    515  C   VAL A  36     -16.096  32.751 -17.560  1.00 40.44           C  
ANISOU  515  C   VAL A  36     6088   4274   5003   -588    -76  -1195       C  
ATOM    516  O   VAL A  36     -16.079  32.337 -16.394  1.00 37.03           O  
ANISOU  516  O   VAL A  36     5656   3985   4430   -602    -92  -1223       O  
ATOM    517  CB  VAL A  36     -16.247  31.306 -19.644  1.00 38.20           C  
ANISOU  517  CB  VAL A  36     5541   4022   4951   -575    -60   -949       C  
ATOM    518  CG1 VAL A  36     -15.342  30.283 -18.970  1.00 36.39           C  
ANISOU  518  CG1 VAL A  36     5217   3926   4682   -685   -142   -900       C  
ATOM    519  CG2 VAL A  36     -17.223  30.610 -20.592  1.00 37.28           C  
ANISOU  519  CG2 VAL A  36     5310   3944   4912   -474     -4   -843       C  
ATOM    520  H   VAL A  36     -17.677  33.240 -20.110  1.00 48.63           H  
ATOM    521  HA  VAL A  36     -17.628  31.530 -18.142  1.00 47.14           H  
ATOM    522  HB  VAL A  36     -15.684  31.905 -20.158  1.00 46.03           H  
ATOM    523 HG11 VAL A  36     -15.054  29.633 -19.630  1.00 43.86           H  
ATOM    524 HG12 VAL A  36     -14.572  30.740 -18.597  1.00 43.86           H  
ATOM    525 HG13 VAL A  36     -15.838  29.840 -18.263  1.00 43.86           H  
ATOM    526 HG21 VAL A  36     -16.722  30.046 -21.202  1.00 44.93           H  
ATOM    527 HG22 VAL A  36     -17.838  30.070 -20.072  1.00 44.93           H  
ATOM    528 HG23 VAL A  36     -17.713  31.282 -21.090  1.00 44.93           H  
ATOM    529  N   ASP A  37     -15.335  33.779 -17.958  1.00 38.64           N  
ANISOU  529  N   ASP A  37     5982   3863   4835   -680   -129  -1265       N  
ATOM    530  CA  ASP A  37     -14.457  34.454 -17.007  1.00 37.35           C  
ANISOU  530  CA  ASP A  37     5956   3658   4579   -812   -221  -1394       C  
ATOM    531  C   ASP A  37     -15.230  34.953 -15.792  1.00 43.74           C  
ANISOU  531  C   ASP A  37     6917   4493   5209   -696   -171  -1544       C  
ATOM    532  O   ASP A  37     -14.704  34.941 -14.674  1.00 44.64           O  
ANISOU  532  O   ASP A  37     7091   4692   5178   -783   -243  -1628       O  
ATOM    533  CB  ASP A  37     -13.731  35.619 -17.686  1.00 41.58           C  
ANISOU  533  CB  ASP A  37     6621   3960   5217   -932   -275  -1443       C  
ATOM    534  CG  ASP A  37     -12.682  35.162 -18.696  1.00 45.48           C  
ANISOU  534  CG  ASP A  37     6958   4473   5850  -1084   -329  -1306       C  
ATOM    535  OD1 ASP A  37     -12.458  33.940 -18.834  1.00 43.77           O  
ANISOU  535  OD1 ASP A  37     6546   4435   5650  -1084   -335  -1194       O  
ATOM    536  OD2 ASP A  37     -12.078  36.036 -19.354  1.00 47.61           O  
ANISOU  536  OD2 ASP A  37     7306   4576   6209  -1201   -363  -1309       O  
ATOM    537  H   ASP A  37     -15.312  34.095 -18.758  1.00 46.55           H  
ATOM    538  HA  ASP A  37     -13.786  33.822 -16.703  1.00 45.02           H  
ATOM    539  HB2 ASP A  37     -14.381  36.163 -18.157  1.00 50.09           H  
ATOM    540  HB3 ASP A  37     -13.283  36.149 -17.009  1.00 50.09           H  
ATOM    541  N   GLY A  38     -16.479  35.377 -15.988  1.00 45.41           N  
ANISOU  541  N   GLY A  38     7183   4653   5418   -490    -49  -1579       N  
ATOM    542  CA  GLY A  38     -17.310  35.872 -14.911  1.00 43.10           C  
ANISOU  542  CA  GLY A  38     7022   4401   4953   -338     29  -1726       C  
ATOM    543  C   GLY A  38     -18.036  34.823 -14.099  1.00 41.79           C  
ANISOU  543  C   GLY A  38     6715   4518   4647   -253    107  -1662       C  
ATOM    544  O   GLY A  38     -18.771  35.180 -13.174  1.00 44.16           O  
ANISOU  544  O   GLY A  38     7105   4896   4780   -114    195  -1778       O  
ATOM    545  H   GLY A  38     -16.868  35.386 -16.754  1.00 54.68           H  
ATOM    546  HA2 GLY A  38     -16.750  36.377 -14.300  1.00 51.91           H  
ATOM    547  HA3 GLY A  38     -17.979  36.463 -15.288  1.00 51.91           H  
ATOM    548  N   HIS A  39     -17.865  33.541 -14.411  1.00 44.63           N  
ANISOU  548  N   HIS A  39     6862   5031   5063   -330     82  -1479       N  
ATOM    549  CA  HIS A  39     -18.475  32.447 -13.652  1.00 41.13           C  
ANISOU  549  CA  HIS A  39     6285   4845   4498   -291    140  -1382       C  
ATOM    550  C   HIS A  39     -17.399  31.407 -13.352  1.00 41.88           C  
ANISOU  550  C   HIS A  39     6285   5043   4583   -474     12  -1272       C  
ATOM    551  O   HIS A  39     -17.436  30.276 -13.854  1.00 42.61           O  
ANISOU  551  O   HIS A  39     6208   5210   4771   -506     -1  -1102       O  
ATOM    552  CB  HIS A  39     -19.664  31.854 -14.409  1.00 40.36           C  
ANISOU  552  CB  HIS A  39     6018   4818   4500   -165    247  -1246       C  
ATOM    553  CG  HIS A  39     -20.867  32.751 -14.437  1.00 45.68           C  
ANISOU  553  CG  HIS A  39     6748   5463   5146     51    383  -1339       C  
ATOM    554  ND1 HIS A  39     -21.071  33.698 -15.417  1.00 48.29           N  
ANISOU  554  ND1 HIS A  39     7154   5580   5614    141    394  -1390       N  
ATOM    555  CD2 HIS A  39     -21.917  32.862 -13.589  1.00 53.30           C  
ANISOU  555  CD2 HIS A  39     7702   6595   5957    208    516  -1385       C  
ATOM    556  CE1 HIS A  39     -22.199  34.344 -15.179  1.00 44.11           C  
ANISOU  556  CE1 HIS A  39     6656   5074   5029    361    520  -1466       C  
ATOM    557  NE2 HIS A  39     -22.732  33.857 -14.074  1.00 52.14           N  
ANISOU  557  NE2 HIS A  39     7612   6330   5867    409    604  -1471       N  
ATOM    558  H   HIS A  39     -17.388  33.272 -15.075  1.00 53.74           H  
ATOM    559  HA  HIS A  39     -18.809  32.778 -12.804  1.00 49.55           H  
ATOM    560  HB2 HIS A  39     -19.398  31.686 -15.327  1.00 48.62           H  
ATOM    561  HB3 HIS A  39     -19.923  31.023 -13.982  1.00 48.62           H  
ATOM    562  HD1 HIS A  39     -20.545  33.846 -16.081  1.00 58.14           H  
ATOM    563  HD2 HIS A  39     -22.060  32.359 -12.820  1.00 64.16           H  
ATOM    564  HE1 HIS A  39     -22.557  35.026 -15.702  1.00 53.12           H  
ATOM    565  N   PRO A  40     -16.423  31.766 -12.510  1.00 42.43           N  
ANISOU  565  N   PRO A  40     6468   5116   4535   -591    -94  -1372       N  
ATOM    566  CA  PRO A  40     -15.286  30.859 -12.266  1.00 42.51           C  
ANISOU  566  CA  PRO A  40     6380   5220   4552   -754   -236  -1264       C  
ATOM    567  C   PRO A  40     -15.653  29.591 -11.516  1.00 43.77           C  
ANISOU  567  C   PRO A  40     6425   5606   4599   -741   -222  -1117       C  
ATOM    568  O   PRO A  40     -14.983  28.567 -11.696  1.00 49.76           O  
ANISOU  568  O   PRO A  40     7057   6417   5433   -824   -315   -970       O  
ATOM    569  CB  PRO A  40     -14.319  31.732 -11.452  1.00 40.31           C  
ANISOU  569  CB  PRO A  40     6265   4902   4149   -874   -355  -1427       C  
ATOM    570  CG  PRO A  40     -15.222  32.714 -10.752  1.00 44.88           C  
ANISOU  570  CG  PRO A  40     7037   5455   4561   -745   -250  -1611       C  
ATOM    571  CD  PRO A  40     -16.304  33.027 -11.752  1.00 39.30           C  
ANISOU  571  CD  PRO A  40     6302   4632   3997   -578   -104  -1593       C  
ATOM    572  HA  PRO A  40     -14.878  30.613 -13.111  1.00 51.20           H  
ATOM    573  HB2 PRO A  40     -13.831  31.188 -10.814  1.00 48.57           H  
ATOM    574  HB3 PRO A  40     -13.698  32.186 -12.043  1.00 48.57           H  
ATOM    575  HG2 PRO A  40     -15.595  32.310  -9.953  1.00 54.05           H  
ATOM    576  HG3 PRO A  40     -14.725  33.514 -10.518  1.00 54.05           H  
ATOM    577  HD2 PRO A  40     -17.137  33.244 -11.306  1.00 47.35           H  
ATOM    578  HD3 PRO A  40     -16.039  33.757 -12.333  1.00 47.35           H  
ATOM    579  N   SER A  41     -16.683  29.626 -10.667  1.00 39.64           N  
ANISOU  579  N   SER A  41     5946   5222   3895   -636   -107  -1146       N  
ATOM    580  CA  SER A  41     -17.122  28.412  -9.988  1.00 45.47           C  
ANISOU  580  CA  SER A  41     6573   6176   4526   -639    -82   -975       C  
ATOM    581  C   SER A  41     -17.723  27.397 -10.956  1.00 43.13           C  
ANISOU  581  C   SER A  41     6098   5870   4420   -614    -36   -786       C  
ATOM    582  O   SER A  41     -17.807  26.210 -10.618  1.00 44.74           O  
ANISOU  582  O   SER A  41     6203   6196   4601   -664    -62   -608       O  
ATOM    583  CB  SER A  41     -18.128  28.761  -8.891  1.00 50.79           C  
ANISOU  583  CB  SER A  41     7325   7025   4950   -532     56  -1049       C  
ATOM    584  OG  SER A  41     -19.329  29.287  -9.436  1.00 58.77           O  
ANISOU  584  OG  SER A  41     8313   7996   6020   -371    220  -1098       O  
ATOM    585  H   SER A  41     -17.136  30.330 -10.472  1.00 47.77           H  
ATOM    586  HA  SER A  41     -16.356  27.995  -9.563  1.00 54.75           H  
ATOM    587  HB2 SER A  41     -18.337  27.957  -8.390  1.00 61.15           H  
ATOM    588  HB3 SER A  41     -17.734  29.425  -8.304  1.00 61.15           H  
ATOM    589  HG  SER A  41     -19.879  29.444  -8.821  1.00 70.71           H  
ATOM    590  N   CYS A  42     -18.129  27.825 -12.147  1.00 47.11           N  
ANISOU  590  N   CYS A  42     6572   6221   5107   -548     19   -816       N  
ATOM    591  CA  CYS A  42     -18.690  26.919 -13.141  1.00 44.90           C  
ANISOU  591  CA  CYS A  42     6137   5921   5001   -534     44   -660       C  
ATOM    592  C   CYS A  42     -17.605  26.464 -14.111  1.00 38.89           C  
ANISOU  592  C   CYS A  42     5329   5021   4426   -622    -79   -608       C  
ATOM    593  O   CYS A  42     -16.810  27.277 -14.593  1.00 43.78           O  
ANISOU  593  O   CYS A  42     6017   5508   5111   -649   -128   -714       O  
ATOM    594  CB  CYS A  42     -19.834  27.607 -13.883  1.00 41.79           C  
ANISOU  594  CB  CYS A  42     5727   5473   4679   -398    171   -711       C  
ATOM    595  SG  CYS A  42     -21.168  28.099 -12.758  1.00 48.47           S  
ANISOU  595  SG  CYS A  42     6592   6517   5307   -256    343   -770       S  
ATOM    596  H   CYS A  42     -18.089  28.644 -12.405  1.00 56.72           H  
ATOM    597  HA  CYS A  42     -19.039  26.126 -12.705  1.00 54.07           H  
ATOM    598  HB2 CYS A  42     -19.496  28.403 -14.322  1.00 50.34           H  
ATOM    599  HB3 CYS A  42     -20.200  26.995 -14.540  1.00 50.34           H  
ATOM    600  HG  CYS A  42     -21.864  28.906 -13.309  1.00 58.35           H  
ATOM    601  N   ASP A  43     -17.564  25.156 -14.371  1.00 38.57           N  
ANISOU  601  N   ASP A  43     5176   5013   4467   -667   -128   -443       N  
ATOM    602  CA  ASP A  43     -16.661  24.575 -15.354  1.00 46.10           C  
ANISOU  602  CA  ASP A  43     6071   5849   5595   -714   -224   -391       C  
ATOM    603  C   ASP A  43     -17.370  24.134 -16.627  1.00 44.31           C  
ANISOU  603  C   ASP A  43     5769   5539   5528   -671   -182   -333       C  
ATOM    604  O   ASP A  43     -16.698  23.832 -17.620  1.00 37.99           O  
ANISOU  604  O   ASP A  43     4937   4634   4865   -685   -238   -323       O  
ATOM    605  CB  ASP A  43     -15.927  23.360 -14.758  1.00 45.19           C  
ANISOU  605  CB  ASP A  43     5908   5799   5464   -781   -336   -259       C  
ATOM    606  CG  ASP A  43     -14.916  23.742 -13.692  1.00 48.57           C  
ANISOU  606  CG  ASP A  43     6395   6303   5754   -840   -424   -311       C  
ATOM    607  OD1 ASP A  43     -13.965  24.497 -14.001  1.00 42.68           O  
ANISOU  607  OD1 ASP A  43     5675   5490   5050   -874   -478   -416       O  
ATOM    608  OD2 ASP A  43     -15.076  23.278 -12.542  1.00 56.71           O  
ANISOU  608  OD2 ASP A  43     7446   7474   6629   -865   -446   -236       O  
ATOM    609  H   ASP A  43     -18.062  24.574 -13.980  1.00 46.48           H  
ATOM    610  HA  ASP A  43     -15.995  25.240 -15.590  1.00 55.51           H  
ATOM    611  HB2 ASP A  43     -16.578  22.766 -14.353  1.00 54.42           H  
ATOM    612  HB3 ASP A  43     -15.453  22.899 -15.468  1.00 54.42           H  
ATOM    613  N   ILE A  44     -18.696  24.068 -16.617  1.00 38.57           N  
ANISOU  613  N   ILE A  44     5004   4876   4777   -619    -88   -294       N  
ATOM    614  CA  ILE A  44     -19.482  23.596 -17.748  1.00 38.30           C  
ANISOU  614  CA  ILE A  44     4890   4787   4877   -595    -66   -231       C  
ATOM    615  C   ILE A  44     -20.435  24.707 -18.149  1.00 39.36           C  
ANISOU  615  C   ILE A  44     5033   4918   5004   -492     38   -316       C  
ATOM    616  O   ILE A  44     -20.996  25.397 -17.289  1.00 37.49           O  
ANISOU  616  O   ILE A  44     4828   4778   4640   -430    123   -370       O  
ATOM    617  CB  ILE A  44     -20.254  22.304 -17.408  1.00 43.12           C  
ANISOU  617  CB  ILE A  44     5412   5487   5487   -649    -74    -68       C  
ATOM    618  CG1 ILE A  44     -19.266  21.193 -17.046  1.00 41.35           C  
ANISOU  618  CG1 ILE A  44     5197   5230   5283   -729   -191     25       C  
ATOM    619  CG2 ILE A  44     -21.164  21.901 -18.569  1.00 33.72           C  
ANISOU  619  CG2 ILE A  44     4140   4247   4425   -640    -64    -18       C  
ATOM    620  CD1 ILE A  44     -19.910  20.016 -16.349  1.00 46.98           C  
ANISOU  620  CD1 ILE A  44     5862   6030   5960   -802   -205    200       C  
ATOM    621  H   ILE A  44     -19.178  24.299 -15.944  1.00 46.48           H  
ATOM    622  HA  ILE A  44     -18.894  23.403 -18.496  1.00 46.16           H  
ATOM    623  HB  ILE A  44     -20.823  22.464 -16.639  1.00 51.94           H  
ATOM    624 HG12 ILE A  44     -18.851  20.867 -17.860  1.00 49.81           H  
ATOM    625 HG13 ILE A  44     -18.591  21.557 -16.453  1.00 49.81           H  
ATOM    626 HG21 ILE A  44     -21.518  21.014 -18.400  1.00 40.65           H  
ATOM    627 HG22 ILE A  44     -21.891  22.540 -18.637  1.00 40.65           H  
ATOM    628 HG23 ILE A  44     -20.647  21.900 -19.390  1.00 40.65           H  
ATOM    629 HD11 ILE A  44     -19.219  19.385 -16.093  1.00 56.57           H  
ATOM    630 HD12 ILE A  44     -20.378  20.333 -15.561  1.00 56.57           H  
ATOM    631 HD13 ILE A  44     -20.536  19.592 -16.958  1.00 56.57           H  
ATOM    632  N   PHE A  45     -20.620  24.879 -19.453  1.00 39.53           N  
ANISOU  632  N   PHE A  45     5034   4834   5152   -459     31   -327       N  
ATOM    633  CA  PHE A  45     -21.436  25.965 -19.981  1.00 39.68           C  
ANISOU  633  CA  PHE A  45     5067   4826   5183   -346    109   -394       C  
ATOM    634  C   PHE A  45     -22.394  25.418 -21.020  1.00 36.86           C  
ANISOU  634  C   PHE A  45     4600   4481   4925   -328    104   -308       C  
ATOM    635  O   PHE A  45     -21.976  24.975 -22.094  1.00 34.52           O  
ANISOU  635  O   PHE A  45     4300   4088   4728   -369     34   -287       O  
ATOM    636  CB  PHE A  45     -20.551  27.065 -20.544  1.00 34.69           C  
ANISOU  636  CB  PHE A  45     4554   4039   4586   -328     90   -506       C  
ATOM    637  CG  PHE A  45     -19.835  27.818 -19.480  1.00 38.42           C  
ANISOU  637  CG  PHE A  45     5142   4504   4952   -346     93   -610       C  
ATOM    638  CD1 PHE A  45     -20.414  28.934 -18.903  1.00 38.05           C  
ANISOU  638  CD1 PHE A  45     5182   4456   4818   -242    173   -713       C  
ATOM    639  CD2 PHE A  45     -18.618  27.373 -19.001  1.00 38.70           C  
ANISOU  639  CD2 PHE A  45     5195   4542   4966   -459      9   -607       C  
ATOM    640  CE1 PHE A  45     -19.770  29.615 -17.895  1.00 39.84           C  
ANISOU  640  CE1 PHE A  45     5538   4668   4931   -269    162   -829       C  
ATOM    641  CE2 PHE A  45     -17.969  28.051 -17.994  1.00 37.01           C  
ANISOU  641  CE2 PHE A  45     5085   4336   4641   -495    -10   -705       C  
ATOM    642  CZ  PHE A  45     -18.547  29.170 -17.438  1.00 39.80           C  
ANISOU  642  CZ  PHE A  45     5548   4674   4899   -409     64   -823       C  
ATOM    643  H   PHE A  45     -20.278  24.373 -20.059  1.00 47.63           H  
ATOM    644  HA  PHE A  45     -21.981  26.338 -19.270  1.00 47.81           H  
ATOM    645  HB2 PHE A  45     -19.888  26.669 -21.131  1.00 41.81           H  
ATOM    646  HB3 PHE A  45     -21.101  27.692 -21.039  1.00 41.81           H  
ATOM    647  HD1 PHE A  45     -21.245  29.227 -19.198  1.00 45.85           H  
ATOM    648  HD2 PHE A  45     -18.232  26.608 -19.364  1.00 46.63           H  
ATOM    649  HE1 PHE A  45     -20.158  30.374 -17.523  1.00 48.00           H  
ATOM    650  HE2 PHE A  45     -17.143  27.753 -17.690  1.00 44.60           H  
ATOM    651  HZ  PHE A  45     -18.112  29.627 -16.754  1.00 47.95           H  
ATOM    652  N   ALA A  46     -23.679  25.452 -20.683  1.00 33.71           N  
ANISOU  652  N   ALA A  46     4105   4216   4487   -266    179   -262       N  
ATOM    653  CA  ALA A  46     -24.749  24.977 -21.554  1.00 32.39           C  
ANISOU  653  CA  ALA A  46     3807   4096   4402   -259    167   -173       C  
ATOM    654  C   ALA A  46     -25.165  26.119 -22.471  1.00 31.85           C  
ANISOU  654  C   ALA A  46     3764   3960   4378   -124    194   -238       C  
ATOM    655  O   ALA A  46     -25.693  27.136 -22.010  1.00 34.26           O  
ANISOU  655  O   ALA A  46     4084   4307   4626     14    286   -298       O  
ATOM    656  CB  ALA A  46     -25.922  24.483 -20.718  1.00 36.55           C  
ANISOU  656  CB  ALA A  46     4188   4831   4868   -268    236    -73       C  
ATOM    657  H   ALA A  46     -23.966  25.756 -19.931  1.00 40.64           H  
ATOM    658  HA  ALA A  46     -24.430  24.244 -22.103  1.00 39.05           H  
ATOM    659  HB1 ALA A  46     -26.597  24.112 -21.308  1.00 44.05           H  
ATOM    660  HB2 ALA A  46     -25.608  23.801 -20.105  1.00 44.05           H  
ATOM    661  HB3 ALA A  46     -26.292  25.230 -20.221  1.00 44.05           H  
ATOM    662  N   ILE A  47     -24.939  25.949 -23.771  1.00 37.64           N  
ANISOU  662  N   ILE A  47     4510   4588   5204   -150    115   -225       N  
ATOM    663  CA  ILE A  47     -25.310  26.950 -24.768  1.00 35.07           C  
ANISOU  663  CA  ILE A  47     4214   4194   4919    -32    121   -256       C  
ATOM    664  C   ILE A  47     -26.696  26.596 -25.292  1.00 36.73           C  
ANISOU  664  C   ILE A  47     4256   4533   5166      5    108   -163       C  
ATOM    665  O   ILE A  47     -26.854  25.634 -26.048  1.00 38.69           O  
ANISOU  665  O   ILE A  47     4441   4791   5468    -97     17    -98       O  
ATOM    666  CB  ILE A  47     -24.286  27.015 -25.909  1.00 36.27           C  
ANISOU  666  CB  ILE A  47     4472   4187   5123    -83     48   -284       C  
ATOM    667  CG1 ILE A  47     -22.868  27.116 -25.341  1.00 35.26           C  
ANISOU  667  CG1 ILE A  47     4458   3970   4968   -157     47   -353       C  
ATOM    668  CG2 ILE A  47     -24.600  28.190 -26.831  1.00 38.74           C  
ANISOU  668  CG2 ILE A  47     4842   4419   5457     38     58   -302       C  
ATOM    669  CD1 ILE A  47     -22.665  28.278 -24.378  1.00 38.17           C  
ANISOU  669  CD1 ILE A  47     4925   4306   5272    -89    117   -441       C  
ATOM    670  H   ILE A  47     -24.566  25.251 -24.106  1.00 45.36           H  
ATOM    671  HA  ILE A  47     -25.353  27.822 -24.345  1.00 42.28           H  
ATOM    672  HB  ILE A  47     -24.343  26.199 -26.430  1.00 43.72           H  
ATOM    673 HG12 ILE A  47     -22.667  26.297 -24.862  1.00 42.50           H  
ATOM    674 HG13 ILE A  47     -22.247  27.231 -26.077  1.00 42.50           H  
ATOM    675 HG21 ILE A  47     -23.885  28.281 -27.481  1.00 46.68           H  
ATOM    676 HG22 ILE A  47     -25.440  28.020 -27.285  1.00 46.68           H  
ATOM    677 HG23 ILE A  47     -24.669  28.999 -26.300  1.00 46.68           H  
ATOM    678 HD11 ILE A  47     -21.729  28.320 -24.127  1.00 46.00           H  
ATOM    679 HD12 ILE A  47     -22.927  29.102 -24.817  1.00 46.00           H  
ATOM    680 HD13 ILE A  47     -23.212  28.134 -23.590  1.00 46.00           H  
ATOM    681  N   SER A  48     -27.700  27.371 -24.895  1.00 39.54           N  
ANISOU  681  N   SER A  48     4537   4992   5494    155    192   -163       N  
ATOM    682  CA  SER A  48     -29.073  27.124 -25.317  1.00 40.87           C  
ANISOU  682  CA  SER A  48     4508   5321   5699    202    182    -65       C  
ATOM    683  C   SER A  48     -29.320  27.807 -26.658  1.00 38.22           C  
ANISOU  683  C   SER A  48     4199   4901   5420    300    118    -61       C  
ATOM    684  O   SER A  48     -29.102  29.019 -26.794  1.00 36.97           O  
ANISOU  684  O   SER A  48     4163   4630   5255    449    160   -128       O  
ATOM    685  CB  SER A  48     -30.069  27.619 -24.274  1.00 39.76           C  
ANISOU  685  CB  SER A  48     4244   5365   5497    344    314    -58       C  
ATOM    686  OG  SER A  48     -31.389  27.243 -24.629  1.00 40.62           O  
ANISOU  686  OG  SER A  48     4116   5670   5648    363    301     57       O  
ATOM    687  H   SER A  48     -27.609  28.051 -24.377  1.00 47.64           H  
ATOM    688  HA  SER A  48     -29.202  26.168 -25.426  1.00 49.23           H  
ATOM    689  HB2 SER A  48     -29.849  27.229 -23.414  1.00 47.90           H  
ATOM    690  HB3 SER A  48     -30.019  28.586 -24.222  1.00 47.90           H  
ATOM    691  HG  SER A  48     -31.937  27.562 -24.078  1.00 48.94           H  
ATOM    692  N   LEU A  49     -29.773  27.029 -27.641  1.00 42.34           N  
ANISOU  692  N   LEU A  49     4622   5471   5993    208      7     20       N  
ATOM    693  CA  LEU A  49     -30.145  27.540 -28.951  1.00 36.30           C  
ANISOU  693  CA  LEU A  49     3861   4670   5263    289    -72     48       C  
ATOM    694  C   LEU A  49     -31.647  27.775 -29.069  1.00 39.05           C  
ANISOU  694  C   LEU A  49     3988   5214   5634    408    -73    137       C  
ATOM    695  O   LEU A  49     -32.159  27.936 -30.180  1.00 41.85           O  
ANISOU  695  O   LEU A  49     4296   5589   6016    449   -171    192       O  
ATOM    696  CB  LEU A  49     -29.671  26.586 -30.044  1.00 35.23           C  
ANISOU  696  CB  LEU A  49     3771   4468   5146    123   -207     65       C  
ATOM    697  CG  LEU A  49     -28.203  26.752 -30.439  1.00 35.16           C  
ANISOU  697  CG  LEU A  49     3979   4262   5117     77   -211    -18       C  
ATOM    698  CD1 LEU A  49     -27.273  26.372 -29.300  1.00 34.97           C  
ANISOU  698  CD1 LEU A  49     4020   4190   5078     -3   -146    -75       C  
ATOM    699  CD2 LEU A  49     -27.898  25.936 -31.685  1.00 35.56           C  
ANISOU  699  CD2 LEU A  49     4069   4272   5168    -35   -333    -10       C  
ATOM    700  H   LEU A  49     -29.874  26.178 -27.567  1.00 51.00           H  
ATOM    701  HA  LEU A  49     -29.700  28.391 -29.087  1.00 43.75           H  
ATOM    702  HB2 LEU A  49     -29.790  25.676 -29.732  1.00 42.47           H  
ATOM    703  HB3 LEU A  49     -30.208  26.737 -30.838  1.00 42.47           H  
ATOM    704  HG  LEU A  49     -28.038  27.687 -30.639  1.00 42.38           H  
ATOM    705 HD11 LEU A  49     -26.357  26.395 -29.618  1.00 42.16           H  
ATOM    706 HD12 LEU A  49     -27.387  27.006 -28.575  1.00 42.16           H  
ATOM    707 HD13 LEU A  49     -27.496  25.478 -28.996  1.00 42.16           H  
ATOM    708 HD21 LEU A  49     -26.962  26.045 -31.914  1.00 42.86           H  
ATOM    709 HD22 LEU A  49     -28.087  25.002 -31.505  1.00 42.86           H  
ATOM    710 HD23 LEU A  49     -28.456  26.251 -32.414  1.00 42.86           H  
ATOM    711  N   GLU A  50     -32.366  27.797 -27.948  1.00 41.57           N  
ANISOU  711  N   GLU A  50     4158   5701   5934    470     36    159       N  
ATOM    712  CA  GLU A  50     -33.785  28.123 -28.004  1.00 44.81           C  
ANISOU  712  CA  GLU A  50     4330   6327   6369    614     56    245       C  
ATOM    713  C   GLU A  50     -33.951  29.544 -28.527  1.00 42.98           C  
ANISOU  713  C   GLU A  50     4183   5999   6149    877     75    210       C  
ATOM    714  O   GLU A  50     -33.205  30.453 -28.150  1.00 45.33           O  
ANISOU  714  O   GLU A  50     4692   6115   6418    987    153    104       O  
ATOM    715  CB  GLU A  50     -34.432  27.957 -26.627  1.00 45.19           C  
ANISOU  715  CB  GLU A  50     4209   6587   6373    649    202    268       C  
ATOM    716  CG  GLU A  50     -33.927  28.911 -25.560  1.00 50.67           C  
ANISOU  716  CG  GLU A  50     5058   7202   6991    816    360    142       C  
ATOM    717  CD  GLU A  50     -34.413  28.558 -24.154  1.00 58.12           C  
ANISOU  717  CD  GLU A  50     5860   8369   7853    812    507    160       C  
ATOM    718  OE1 GLU A  50     -35.645  28.510 -23.936  1.00 56.74           O  
ANISOU  718  OE1 GLU A  50     5418   8458   7682    899    569    252       O  
ATOM    719  OE2 GLU A  50     -33.555  28.328 -23.270  1.00 42.75           O  
ANISOU  719  OE2 GLU A  50     4060   6354   5830    720    560     92       O  
ATOM    720  H   GLU A  50     -32.062  27.630 -27.161  1.00 50.07           H  
ATOM    721  HA  GLU A  50     -34.248  27.516 -28.603  1.00 53.97           H  
ATOM    722  HB2 GLU A  50     -35.387  28.102 -26.718  1.00 54.42           H  
ATOM    723  HB3 GLU A  50     -34.261  27.055 -26.315  1.00 54.42           H  
ATOM    724  HG2 GLU A  50     -32.957  28.891 -25.554  1.00 60.99           H  
ATOM    725  HG3 GLU A  50     -34.239  29.806 -25.767  1.00 60.99           H  
ATOM    726  N   GLY A  51     -34.917  29.727 -29.427  1.00 43.02           N  
ANISOU  726  N   GLY A  51     4031   6115   6199    968    -13    305       N  
ATOM    727  CA  GLY A  51     -35.146  31.013 -30.056  1.00 44.87           C  
ANISOU  727  CA  GLY A  51     4342   6252   6453   1221    -22    303       C  
ATOM    728  C   GLY A  51     -34.258  31.317 -31.240  1.00 42.82           C  
ANISOU  728  C   GLY A  51     4319   5759   6191   1169   -135    291       C  
ATOM    729  O   GLY A  51     -34.337  32.427 -31.783  1.00 44.76           O  
ANISOU  729  O   GLY A  51     4668   5888   6451   1366   -148    304       O  
ATOM    730  H   GLY A  51     -35.456  29.110 -29.689  1.00 51.81           H  
ATOM    731  HA2 GLY A  51     -36.066  31.048 -30.361  1.00 54.03           H  
ATOM    732  HA3 GLY A  51     -35.005  31.709 -29.395  1.00 54.03           H  
ATOM    733  N   ILE A  52     -33.418  30.372 -31.654  1.00 48.52           N  
ANISOU  733  N   ILE A  52     5132   6411   6892    918   -212    272       N  
ATOM    734  CA  ILE A  52     -32.490  30.548 -32.767  1.00 45.15           C  
ANISOU  734  CA  ILE A  52     4919   5794   6441    850   -299    258       C  
ATOM    735  C   ILE A  52     -33.068  29.830 -33.983  1.00 40.93           C  
ANISOU  735  C   ILE A  52     4274   5379   5899    754   -468    348       C  
ATOM    736  O   ILE A  52     -33.253  28.607 -33.958  1.00 36.65           O  
ANISOU  736  O   ILE A  52     3620   4946   5360    563   -532    357       O  
ATOM    737  CB  ILE A  52     -31.095  30.007 -32.413  1.00 41.48           C  
ANISOU  737  CB  ILE A  52     4631   5181   5948    664   -262    161       C  
ATOM    738  CG1 ILE A  52     -30.494  30.758 -31.216  1.00 40.37           C  
ANISOU  738  CG1 ILE A  52     4611   4928   5802    743   -118     67       C  
ATOM    739  CG2 ILE A  52     -30.152  30.091 -33.614  1.00 44.29           C  
ANISOU  739  CG2 ILE A  52     5174   5386   6267    586   -339    156       C  
ATOM    740  CD1 ILE A  52     -30.286  32.250 -31.444  1.00 41.42           C  
ANISOU  740  CD1 ILE A  52     4915   4882   5942    930    -81     46       C  
ATOM    741  H   ILE A  52     -33.366  29.593 -31.294  1.00 58.42           H  
ATOM    742  HA  ILE A  52     -32.410  31.491 -32.980  1.00 54.37           H  
ATOM    743  HB  ILE A  52     -31.202  29.075 -32.166  1.00 49.97           H  
ATOM    744 HG12 ILE A  52     -31.091  30.658 -30.458  1.00 48.64           H  
ATOM    745 HG13 ILE A  52     -29.629  30.370 -31.010  1.00 48.64           H  
ATOM    746 HG21 ILE A  52     -29.239  29.970 -33.308  1.00 53.34           H  
ATOM    747 HG22 ILE A  52     -30.384  29.393 -34.247  1.00 53.34           H  
ATOM    748 HG23 ILE A  52     -30.249  30.961 -34.031  1.00 53.34           H  
ATOM    749 HD11 ILE A  52     -29.816  32.624 -30.682  1.00 49.90           H  
ATOM    750 HD12 ILE A  52     -29.762  32.377 -32.250  1.00 49.90           H  
ATOM    751 HD13 ILE A  52     -31.151  32.678 -31.542  1.00 49.90           H  
ATOM    752  N   ARG A  53     -33.352  30.591 -35.049  1.00 44.43           N  
ANISOU  752  N   ARG A  53     4764   5791   6326    880   -550    415       N  
ATOM    753  CA  ARG A  53     -33.920  30.015 -36.265  1.00 42.69           C  
ANISOU  753  CA  ARG A  53     4453   5692   6073    799   -728    497       C  
ATOM    754  C   ARG A  53     -32.863  29.315 -37.112  1.00 42.81           C  
ANISOU  754  C   ARG A  53     4656   5596   6014    600   -799    441       C  
ATOM    755  O   ARG A  53     -33.073  28.188 -37.577  1.00 43.42           O  
ANISOU  755  O   ARG A  53     4663   5768   6068    426   -914    437       O  
ATOM    756  CB  ARG A  53     -34.599  31.102 -37.106  1.00 43.82           C  
ANISOU  756  CB  ARG A  53     4586   5855   6210   1019   -800    603       C  
ATOM    757  CG  ARG A  53     -35.929  31.583 -36.572  1.00 53.32           C  
ANISOU  757  CG  ARG A  53     5535   7240   7485   1230   -777    681       C  
ATOM    758  CD  ARG A  53     -36.607  32.532 -37.554  1.00 53.28           C  
ANISOU  758  CD  ARG A  53     5512   7258   7473   1447   -885    805       C  
ATOM    759  NE  ARG A  53     -35.863  33.776 -37.719  1.00 54.80           N  
ANISOU  759  NE  ARG A  53     5981   7184   7656   1606   -819    793       N  
ATOM    760  CZ  ARG A  53     -35.264  34.160 -38.839  1.00 53.49           C  
ANISOU  760  CZ  ARG A  53     6025   6880   7418   1578   -905    844       C  
ATOM    761  NH1 ARG A  53     -35.311  33.426 -39.939  1.00 55.72           N  
ANISOU  761  NH1 ARG A  53     6287   7271   7612   1419  -1062    894       N  
ATOM    762  NH2 ARG A  53     -34.610  35.317 -38.856  1.00 55.05           N  
ANISOU  762  NH2 ARG A  53     6468   6826   7622   1706   -834    846       N  
ATOM    763  H   ARG A  53     -33.223  31.440 -35.090  1.00 53.50           H  
ATOM    764  HA  ARG A  53     -34.586  29.363 -35.997  1.00 51.42           H  
ATOM    765  HB2 ARG A  53     -34.008  31.870 -37.150  1.00 52.78           H  
ATOM    766  HB3 ARG A  53     -34.753  30.750 -37.996  1.00 52.78           H  
ATOM    767  HG2 ARG A  53     -36.513  30.822 -36.428  1.00 64.18           H  
ATOM    768  HG3 ARG A  53     -35.788  32.056 -35.737  1.00 64.18           H  
ATOM    769  HD2 ARG A  53     -36.672  32.101 -38.420  1.00 64.13           H  
ATOM    770  HD3 ARG A  53     -37.493  32.750 -37.225  1.00 64.13           H  
ATOM    771  HE  ARG A  53     -35.810  34.300 -37.039  1.00 65.95           H  
ATOM    772 HH11 ARG A  53     -35.738  32.680 -39.940  1.00 67.05           H  
ATOM    773 HH12 ARG A  53     -34.914  33.696 -40.653  1.00 67.05           H  
ATOM    774 HH21 ARG A  53     -34.580  35.805 -38.148  1.00 66.25           H  
ATOM    775 HH22 ARG A  53     -34.217  35.578 -39.575  1.00 66.25           H  
ATOM    776  N   PHE A  54     -31.733  29.980 -37.349  1.00 36.83           N  
ANISOU  776  N   PHE A  54     4136   4639   5218    625   -732    396       N  
ATOM    777  CA  PHE A  54     -30.687  29.405 -38.178  1.00 38.82           C  
ANISOU  777  CA  PHE A  54     4554   4807   5388    466   -774    345       C  
ATOM    778  C   PHE A  54     -29.357  30.059 -37.844  1.00 38.25           C  
ANISOU  778  C   PHE A  54     4687   4536   5309    469   -644    283       C  
ATOM    779  O   PHE A  54     -29.301  31.149 -37.266  1.00 35.71           O  
ANISOU  779  O   PHE A  54     4421   4116   5033    602   -555    294       O  
ATOM    780  CB  PHE A  54     -30.992  29.578 -39.676  1.00 41.24           C  
ANISOU  780  CB  PHE A  54     4906   5165   5597    486   -915    424       C  
ATOM    781  CG  PHE A  54     -30.893  31.001 -40.157  1.00 38.13           C  
ANISOU  781  CG  PHE A  54     4639   4669   5180    659   -891    513       C  
ATOM    782  CD1 PHE A  54     -31.985  31.847 -40.077  1.00 45.53           C  
ANISOU  782  CD1 PHE A  54     5465   5664   6170    861   -924    616       C  
ATOM    783  CD2 PHE A  54     -29.711  31.494 -40.687  1.00 39.16           C  
ANISOU  783  CD2 PHE A  54     4995   4645   5241    623   -834    504       C  
ATOM    784  CE1 PHE A  54     -31.901  33.159 -40.515  1.00 45.26           C  
ANISOU  784  CE1 PHE A  54     5570   5502   6124   1030   -912    708       C  
ATOM    785  CE2 PHE A  54     -29.622  32.805 -41.125  1.00 43.47           C  
ANISOU  785  CE2 PHE A  54     5672   5074   5772    761   -819    606       C  
ATOM    786  CZ  PHE A  54     -30.719  33.637 -41.038  1.00 43.00           C  
ANISOU  786  CZ  PHE A  54     5528   5039   5770    967   -864    707       C  
ATOM    787  H   PHE A  54     -31.553  30.762 -37.040  1.00 44.39           H  
ATOM    788  HA  PHE A  54     -30.621  28.458 -37.977  1.00 46.77           H  
ATOM    789  HB2 PHE A  54     -30.358  29.049 -40.186  1.00 49.68           H  
ATOM    790  HB3 PHE A  54     -31.895  29.269 -39.847  1.00 49.68           H  
ATOM    791  HD1 PHE A  54     -32.785  31.532 -39.724  1.00 54.83           H  
ATOM    792  HD2 PHE A  54     -28.968  30.937 -40.749  1.00 47.19           H  
ATOM    793  HE1 PHE A  54     -32.643  33.717 -40.457  1.00 54.50           H  
ATOM    794  HE2 PHE A  54     -28.823  33.125 -41.478  1.00 52.36           H  
ATOM    795  HZ  PHE A  54     -30.661  34.518 -41.331  1.00 51.79           H  
ATOM    796  N   THR A  55     -28.285  29.356 -38.206  1.00 37.64           N  
ANISOU  796  N   THR A  55     4719   4405   5178    319   -638    213       N  
ATOM    797  CA  THR A  55     -26.950  29.921 -38.312  1.00 37.45           C  
ANISOU  797  CA  THR A  55     4879   4227   5122    291   -546    179       C  
ATOM    798  C   THR A  55     -26.289  29.302 -39.539  1.00 36.33           C  
ANISOU  798  C   THR A  55     4827   4108   4867    189   -600    163       C  
ATOM    799  O   THR A  55     -26.806  28.352 -40.135  1.00 36.69           O  
ANISOU  799  O   THR A  55     4812   4264   4866    131   -709    148       O  
ATOM    800  CB  THR A  55     -26.091  29.656 -37.071  1.00 34.85           C  
ANISOU  800  CB  THR A  55     4564   3823   4855    222   -436     83       C  
ATOM    801  OG1 THR A  55     -25.788  28.260 -36.974  1.00 38.87           O  
ANISOU  801  OG1 THR A  55     5020   4390   5357     88   -468     13       O  
ATOM    802  CG2 THR A  55     -26.812  30.085 -35.819  1.00 35.12           C  
ANISOU  802  CG2 THR A  55     4505   3869   4971    318   -381     79       C  
ATOM    803  H   THR A  55     -28.311  28.518 -38.401  1.00 45.36           H  
ATOM    804  HA  THR A  55     -27.020  30.883 -38.415  1.00 45.13           H  
ATOM    805  HB  THR A  55     -25.269  30.164 -37.145  1.00 42.01           H  
ATOM    806  HG1 THR A  55     -25.286  28.031 -37.608  1.00 46.83           H  
ATOM    807 HG21 THR A  55     -26.240  29.956 -35.046  1.00 42.34           H  
ATOM    808 HG22 THR A  55     -27.053  31.023 -35.880  1.00 42.34           H  
ATOM    809 HG23 THR A  55     -27.620  29.560 -35.705  1.00 42.34           H  
ATOM    810  N   ASP A  56     -25.139  29.844 -39.923  1.00 35.90           N  
ANISOU  810  N   ASP A  56     4920   3957   4762    161   -523    163       N  
ATOM    811  CA  ASP A  56     -24.289  29.185 -40.900  1.00 35.22           C  
ANISOU  811  CA  ASP A  56     4914   3906   4561     67   -530    122       C  
ATOM    812  C   ASP A  56     -23.334  28.280 -40.123  1.00 35.96           C  
ANISOU  812  C   ASP A  56     4988   3970   4705    -28   -459      2       C  
ATOM    813  O   ASP A  56     -23.538  28.000 -38.939  1.00 35.09           O  
ANISOU  813  O   ASP A  56     4794   3837   4701    -35   -437    -39       O  
ATOM    814  CB  ASP A  56     -23.575  30.203 -41.778  1.00 35.57           C  
ANISOU  814  CB  ASP A  56     5102   3897   4514     80   -478    208       C  
ATOM    815  CG  ASP A  56     -22.400  30.844 -41.091  1.00 37.84           C  
ANISOU  815  CG  ASP A  56     5454   4060   4862     32   -345    193       C  
ATOM    816  OD1 ASP A  56     -22.437  30.957 -39.847  1.00 38.59           O  
ANISOU  816  OD1 ASP A  56     5497   4087   5077     42   -305    144       O  
ATOM    817  OD2 ASP A  56     -21.440  31.228 -41.795  1.00 33.57           O  
ANISOU  817  OD2 ASP A  56     5011   3505   4238    -24   -283    234       O  
ATOM    818  H   ASP A  56     -24.831  30.592 -39.631  1.00 43.27           H  
ATOM    819  HA  ASP A  56     -24.828  28.647 -41.501  1.00 42.45           H  
ATOM    820  HB2 ASP A  56     -23.250  29.759 -42.577  1.00 42.87           H  
ATOM    821  HB3 ASP A  56     -24.200  30.905 -42.020  1.00 42.87           H  
ATOM    822  N   ALA A  57     -22.272  27.805 -40.780  1.00 33.84           N  
ANISOU  822  N   ALA A  57     4792   3714   4352    -90   -418    -51       N  
ATOM    823  CA  ALA A  57     -21.281  26.962 -40.121  1.00 32.79           C  
ANISOU  823  CA  ALA A  57     4636   3555   4266   -155   -355   -156       C  
ATOM    824  C   ALA A  57     -20.085  27.750 -39.606  1.00 31.16           C  
ANISOU  824  C   ALA A  57     4464   3278   4096   -182   -230   -143       C  
ATOM    825  O   ALA A  57     -19.406  27.286 -38.684  1.00 30.81           O  
ANISOU  825  O   ALA A  57     4373   3206   4126   -222   -186   -209       O  
ATOM    826  CB  ALA A  57     -20.802  25.864 -41.080  1.00 31.97           C  
ANISOU  826  CB  ALA A  57     4576   3515   4057   -185   -382   -242       C  
ATOM    827  H   ALA A  57     -22.107  27.959 -41.610  1.00 40.80           H  
ATOM    828  HA  ALA A  57     -21.691  26.521 -39.360  1.00 39.54           H  
ATOM    829  HB1 ALA A  57     -20.135  25.321 -40.631  1.00 38.56           H  
ATOM    830  HB2 ALA A  57     -21.559  25.314 -41.334  1.00 38.56           H  
ATOM    831  HB3 ALA A  57     -20.415  26.279 -41.867  1.00 38.56           H  
ATOM    832  N   ALA A  58     -19.834  28.940 -40.154  1.00 31.57           N  
ANISOU  832  N   ALA A  58     4597   3298   4101   -173   -186    -49       N  
ATOM    833  CA  ALA A  58     -18.682  29.728 -39.736  1.00 31.60           C  
ANISOU  833  CA  ALA A  58     4636   3230   4140   -234    -81    -27       C  
ATOM    834  C   ALA A  58     -18.932  30.454 -38.421  1.00 34.90           C  
ANISOU  834  C   ALA A  58     5044   3533   4682   -223    -70    -28       C  
ATOM    835  O   ALA A  58     -17.976  30.750 -37.695  1.00 31.85           O  
ANISOU  835  O   ALA A  58     4659   3095   4350   -295     -7    -56       O  
ATOM    836  CB  ALA A  58     -18.307  30.726 -40.831  1.00 36.99           C  
ANISOU  836  CB  ALA A  58     5424   3906   4724   -253    -41     91       C  
ATOM    837  H   ALA A  58     -20.314  29.308 -40.766  1.00 38.08           H  
ATOM    838  HA  ALA A  58     -17.926  29.134 -39.605  1.00 38.11           H  
ATOM    839  HB1 ALA A  58     -17.549  31.253 -40.532  1.00 44.58           H  
ATOM    840  HB2 ALA A  58     -18.073  30.239 -41.637  1.00 44.58           H  
ATOM    841  N   PHE A  59     -20.198  30.746 -38.092  1.00 33.79           N  
ANISOU  841  N   PHE A  59     4889   3368   4582   -129   -131     -4       N  
ATOM    842  CA  PHE A  59     -20.479  31.348 -36.790  1.00 34.40           C  
ANISOU  842  CA  PHE A  59     4960   3354   4759    -95   -109    -30       C  
ATOM    843  C   PHE A  59     -20.172  30.390 -35.648  1.00 36.49           C  
ANISOU  843  C   PHE A  59     5129   3659   5075   -145    -95   -130       C  
ATOM    844  O   PHE A  59     -19.469  30.789 -34.702  1.00 34.05           O  
ANISOU  844  O   PHE A  59     4843   3284   4811   -194    -47   -172       O  
ATOM    845  CB  PHE A  59     -21.932  31.823 -36.716  1.00 34.04           C  
ANISOU  845  CB  PHE A  59     4893   3303   4737     45   -163     18       C  
ATOM    846  CG  PHE A  59     -22.354  32.221 -35.326  1.00 36.19           C  
ANISOU  846  CG  PHE A  59     5140   3521   5091    106   -130    -34       C  
ATOM    847  CD1 PHE A  59     -22.082  33.493 -34.844  1.00 36.29           C  
ANISOU  847  CD1 PHE A  59     5274   3373   5140    141    -84    -33       C  
ATOM    848  CD2 PHE A  59     -22.989  31.313 -34.492  1.00 31.86           C  
ANISOU  848  CD2 PHE A  59     4457   3077   4572    119   -143    -88       C  
ATOM    849  CE1 PHE A  59     -22.445  33.863 -33.563  1.00 30.27           C  
ANISOU  849  CE1 PHE A  59     4508   2565   4428    209    -48   -105       C  
ATOM    850  CE2 PHE A  59     -23.357  31.672 -33.204  1.00 37.15           C  
ANISOU  850  CE2 PHE A  59     5104   3724   5286    179    -96   -138       C  
ATOM    851  CZ  PHE A  59     -23.084  32.950 -32.740  1.00 36.53           C  
ANISOU  851  CZ  PHE A  59     5155   3494   5229    234    -47   -157       C  
ATOM    852  H   PHE A  59     -20.886  30.609 -38.589  1.00 40.74           H  
ATOM    853  HA  PHE A  59     -19.904  32.125 -36.710  1.00 41.48           H  
ATOM    854  HB2 PHE A  59     -22.040  32.595 -37.294  1.00 41.04           H  
ATOM    855  HB3 PHE A  59     -22.513  31.104 -37.011  1.00 41.04           H  
ATOM    856  HD1 PHE A  59     -21.648  34.107 -35.392  1.00 43.74           H  
ATOM    857  HD2 PHE A  59     -23.171  30.454 -34.800  1.00 38.43           H  
ATOM    858  HE1 PHE A  59     -22.262  34.721 -33.255  1.00 36.51           H  
ATOM    859  HE2 PHE A  59     -23.785  31.058 -32.653  1.00 44.77           H  
ATOM    860  HZ  PHE A  59     -23.330  33.195 -31.877  1.00 44.02           H  
ATOM    861  N   PRO A  60     -20.681  29.156 -35.635  1.00 30.81           N  
ANISOU  861  N   PRO A  60     4315   3040   4353   -144   -147   -166       N  
ATOM    862  CA  PRO A  60     -20.294  28.239 -34.551  1.00 33.74           C  
ANISOU  862  CA  PRO A  60     4613   3434   4771   -198   -138   -238       C  
ATOM    863  C   PRO A  60     -18.803  27.970 -34.523  1.00 33.92           C  
ANISOU  863  C   PRO A  60     4654   3445   4790   -281    -91   -279       C  
ATOM    864  O   PRO A  60     -18.203  27.907 -33.442  1.00 34.11           O  
ANISOU  864  O   PRO A  60     4653   3450   4856   -323    -66   -318       O  
ATOM    865  CB  PRO A  60     -21.107  26.970 -34.851  1.00 33.67           C  
ANISOU  865  CB  PRO A  60     4526   3510   4758   -199   -218   -247       C  
ATOM    866  CG  PRO A  60     -21.538  27.105 -36.281  1.00 32.34           C  
ANISOU  866  CG  PRO A  60     4397   3375   4515   -168   -268   -205       C  
ATOM    867  CD  PRO A  60     -21.677  28.564 -36.544  1.00 30.01           C  
ANISOU  867  CD  PRO A  60     4172   3023   4206   -104   -232   -135       C  
ATOM    868  HA  PRO A  60     -20.577  28.595 -33.694  1.00 40.68           H  
ATOM    869  HB2 PRO A  60     -20.548  26.186 -34.730  1.00 40.60           H  
ATOM    870  HB3 PRO A  60     -21.875  26.925 -34.260  1.00 40.60           H  
ATOM    871  HG2 PRO A  60     -20.866  26.716 -36.861  1.00 39.00           H  
ATOM    872  HG3 PRO A  60     -22.387  26.652 -36.408  1.00 39.00           H  
ATOM    873  HD2 PRO A  60     -21.470  28.771 -37.468  1.00 36.20           H  
ATOM    874  HD3 PRO A  60     -22.571  28.872 -36.327  1.00 36.20           H  
ATOM    875  N   ARG A  61     -18.185  27.830 -35.698  1.00 33.08           N  
ANISOU  875  N   ARG A  61     4582   3367   4620   -300    -77   -268       N  
ATOM    876  CA  ARG A  61     -16.764  27.511 -35.765  1.00 35.72           C  
ANISOU  876  CA  ARG A  61     4899   3726   4947   -362    -22   -302       C  
ATOM    877  C   ARG A  61     -15.919  28.502 -34.975  1.00 33.78           C  
ANISOU  877  C   ARG A  61     4666   3422   4745   -431     32   -288       C  
ATOM    878  O   ARG A  61     -14.947  28.108 -34.318  1.00 32.48           O  
ANISOU  878  O   ARG A  61     4441   3284   4617   -483     51   -328       O  
ATOM    879  CB  ARG A  61     -16.310  27.483 -37.227  1.00 33.56           C  
ANISOU  879  CB  ARG A  61     4667   3512   4574   -360     10   -279       C  
ATOM    880  CG  ARG A  61     -14.825  27.236 -37.426  1.00 33.85           C  
ANISOU  880  CG  ARG A  61     4660   3608   4592   -407     89   -303       C  
ATOM    881  CD  ARG A  61     -14.412  27.634 -38.826  1.00 37.31           C  
ANISOU  881  CD  ARG A  61     5148   4116   4910   -414    150   -250       C  
ATOM    882  NE  ARG A  61     -14.466  29.078 -39.029  1.00 36.26           N  
ANISOU  882  NE  ARG A  61     5089   3921   4767   -469    180   -138       N  
ATOM    883  CZ  ARG A  61     -14.554  29.663 -40.214  1.00 30.47           C  
ANISOU  883  CZ  ARG A  61     4433   3220   3923   -472    207    -49       C  
ATOM    884  NH1 ARG A  61     -14.684  28.954 -41.321  1.00 31.87           N  
ANISOU  884  NH1 ARG A  61     4628   3508   3973   -418    206    -73       N  
ATOM    885  NH2 ARG A  61     -14.504  30.989 -40.288  1.00 34.62           N  
ANISOU  885  NH2 ARG A  61     5038   3658   4460   -533    229     66       N  
ATOM    886  H   ARG A  61     -18.565  27.914 -36.465  1.00 39.89           H  
ATOM    887  HA  ARG A  61     -16.629  26.632 -35.378  1.00 43.05           H  
ATOM    888  HB2 ARG A  61     -16.788  26.774 -37.685  1.00 40.47           H  
ATOM    889  HB3 ARG A  61     -16.520  28.339 -37.631  1.00 40.47           H  
ATOM    890  HG2 ARG A  61     -14.318  27.765 -36.790  1.00 40.81           H  
ATOM    891  HG3 ARG A  61     -14.632  26.294 -37.301  1.00 40.81           H  
ATOM    892  HD2 ARG A  61     -13.501  27.341 -38.984  1.00 44.96           H  
ATOM    893  HD3 ARG A  61     -15.011  27.217 -39.465  1.00 44.96           H  
ATOM    894  HE  ARG A  61     -14.440  29.583 -38.333  1.00 43.70           H  
ATOM    895 HH11 ARG A  61     -14.714  28.096 -41.281  1.00 38.44           H  
ATOM    896 HH12 ARG A  61     -14.740  29.351 -42.082  1.00 38.44           H  
ATOM    897 HH21 ARG A  61     -14.417  31.457 -39.572  1.00 41.74           H  
ATOM    898 HH22 ARG A  61     -14.560  31.379 -41.053  1.00 41.74           H  
ATOM    899  N   GLU A  62     -16.261  29.792 -35.035  1.00 37.53           N  
ANISOU  899  N   GLU A  62     5228   3811   5222   -432     46   -232       N  
ATOM    900  CA  GLU A  62     -15.453  30.841 -34.426  1.00 34.27           C  
ANISOU  900  CA  GLU A  62     4860   3313   4846   -520     83   -221       C  
ATOM    901  C   GLU A  62     -15.932  31.247 -33.039  1.00 37.34           C  
ANISOU  901  C   GLU A  62     5272   3624   5290   -500     58   -274       C  
ATOM    902  O   GLU A  62     -15.251  32.035 -32.371  1.00 35.77           O  
ANISOU  902  O   GLU A  62     5123   3348   5121   -584     70   -293       O  
ATOM    903  CB  GLU A  62     -15.432  32.086 -35.328  1.00 39.85           C  
ANISOU  903  CB  GLU A  62     5684   3934   5523   -544    109   -124       C  
ATOM    904  CG  GLU A  62     -14.716  31.899 -36.664  1.00 38.74           C  
ANISOU  904  CG  GLU A  62     5531   3887   5301   -592    157    -58       C  
ATOM    905  CD  GLU A  62     -13.241  31.565 -36.509  1.00 37.53           C  
ANISOU  905  CD  GLU A  62     5282   3820   5156   -707    215    -79       C  
ATOM    906  OE1 GLU A  62     -12.566  32.183 -35.660  1.00 39.60           O  
ANISOU  906  OE1 GLU A  62     5543   4019   5483   -812    220    -86       O  
ATOM    907  OE2 GLU A  62     -12.757  30.677 -37.242  1.00 41.01           O  
ANISOU  907  OE2 GLU A  62     5647   4400   5536   -687    253    -93       O  
ATOM    908  H   GLU A  62     -16.967  30.085 -35.429  1.00 45.23           H  
ATOM    909  HA  GLU A  62     -14.544  30.512 -34.341  1.00 41.31           H  
ATOM    910  HB2 GLU A  62     -16.348  32.341 -35.521  1.00 48.01           H  
ATOM    911  HB3 GLU A  62     -14.981  32.802 -34.853  1.00 48.01           H  
ATOM    912  HG2 GLU A  62     -15.137  31.171 -37.148  1.00 46.68           H  
ATOM    913  HG3 GLU A  62     -14.783  32.720 -37.175  1.00 46.68           H  
ATOM    914  N   SER A  63     -17.079  30.724 -32.588  1.00 32.29           N  
ANISOU  914  N   SER A  63     4597   3014   4658   -401     25   -301       N  
ATOM    915  CA  SER A  63     -17.660  31.138 -31.327  1.00 31.35           C  
ANISOU  915  CA  SER A  63     4499   2848   4564   -358     21   -350       C  
ATOM    916  C   SER A  63     -17.563  29.976 -30.349  1.00 30.05           C  
ANISOU  916  C   SER A  63     4231   2782   4404   -380      2   -400       C  
ATOM    917  O   SER A  63     -16.509  29.795 -29.716  1.00 30.36           O  
ANISOU  917  O   SER A  63     4251   2834   4451   -469      1   -436       O  
ATOM    918  CB  SER A  63     -19.098  31.624 -31.542  1.00 29.13           C  
ANISOU  918  CB  SER A  63     4246   2541   4282   -218     12   -318       C  
ATOM    919  OG  SER A  63     -19.921  30.569 -32.014  1.00 27.61           O  
ANISOU  919  OG  SER A  63     3948   2466   4076   -170    -25   -290       O  
ATOM    920  H   SER A  63     -17.535  30.125 -33.004  1.00 38.94           H  
ATOM    921  HA  SER A  63     -17.124  31.869 -30.982  1.00 37.81           H  
ATOM    922  HB2 SER A  63     -19.452  31.947 -30.698  1.00 35.15           H  
ATOM    923  HB3 SER A  63     -19.096  32.340 -32.197  1.00 35.15           H  
ATOM    924  HG  SER A  63     -19.627  30.280 -32.746  1.00 33.32           H  
ATOM    925  N   VAL A  64     -18.612  29.169 -30.184  1.00 35.09           N  
ANISOU  925  N   VAL A  64     4797   3496   5042   -312    -21   -391       N  
ATOM    926  CA  VAL A  64     -18.606  28.130 -29.158  1.00 30.09           C  
ANISOU  926  CA  VAL A  64     4083   2940   4412   -340    -41   -415       C  
ATOM    927  C   VAL A  64     -17.483  27.132 -29.403  1.00 33.74           C  
ANISOU  927  C   VAL A  64     4499   3433   4887   -414    -67   -422       C  
ATOM    928  O   VAL A  64     -16.766  26.741 -28.473  1.00 32.01           O  
ANISOU  928  O   VAL A  64     4250   3238   4672   -463    -79   -445       O  
ATOM    929  CB  VAL A  64     -19.977  27.426 -29.119  1.00 30.04           C  
ANISOU  929  CB  VAL A  64     3997   3010   4407   -280    -65   -378       C  
ATOM    930  CG1 VAL A  64     -19.954  26.259 -28.140  1.00 31.76           C  
ANISOU  930  CG1 VAL A  64     4141   3300   4629   -331    -90   -375       C  
ATOM    931  CG2 VAL A  64     -21.071  28.416 -28.769  1.00 30.45           C  
ANISOU  931  CG2 VAL A  64     4064   3058   4447   -177    -27   -374       C  
ATOM    932  H   VAL A  64     -19.334  29.204 -30.649  1.00 42.31           H  
ATOM    933  HA  VAL A  64     -18.447  28.550 -28.299  1.00 36.30           H  
ATOM    934  HB  VAL A  64     -20.172  27.066 -29.999  1.00 36.24           H  
ATOM    935 HG11 VAL A  64     -20.865  25.972 -27.970  1.00 38.31           H  
ATOM    936 HG12 VAL A  64     -19.445  25.531 -28.528  1.00 38.31           H  
ATOM    937 HG13 VAL A  64     -19.539  26.549 -27.313  1.00 38.31           H  
ATOM    938 HG21 VAL A  64     -21.911  27.939 -28.680  1.00 36.73           H  
ATOM    939 HG22 VAL A  64     -20.847  28.850 -27.931  1.00 36.73           H  
ATOM    940 HG23 VAL A  64     -21.137  29.076 -29.476  1.00 36.73           H  
ATOM    941  N   ILE A  65     -17.314  26.701 -30.656  1.00 30.46           N  
ANISOU  941  N   ILE A  65     4078   3024   4470   -406    -78   -404       N  
ATOM    942  CA  ILE A  65     -16.393  25.608 -30.959  1.00 29.43           C  
ANISOU  942  CA  ILE A  65     3902   2929   4352   -434    -97   -422       C  
ATOM    943  C   ILE A  65     -14.952  26.042 -30.742  1.00 32.29           C  
ANISOU  943  C   ILE A  65     4252   3296   4720   -493    -62   -438       C  
ATOM    944  O   ILE A  65     -14.140  25.288 -30.191  1.00 31.48           O  
ANISOU  944  O   ILE A  65     4086   3230   4642   -512    -83   -454       O  
ATOM    945  CB  ILE A  65     -16.629  25.105 -32.397  1.00 36.27           C  
ANISOU  945  CB  ILE A  65     4785   3809   5189   -397   -110   -420       C  
ATOM    946  CG1 ILE A  65     -18.006  24.445 -32.486  1.00 34.24           C  
ANISOU  946  CG1 ILE A  65     4513   3560   4936   -368   -175   -404       C  
ATOM    947  CG2 ILE A  65     -15.532  24.127 -32.832  1.00 35.50           C  
ANISOU  947  CG2 ILE A  65     4656   3738   5094   -395   -108   -459       C  
ATOM    948  CD1 ILE A  65     -18.534  24.323 -33.877  1.00 34.26           C  
ANISOU  948  CD1 ILE A  65     4551   3577   4889   -338   -205   -399       C  
ATOM    949  H   ILE A  65     -17.720  27.022 -31.343  1.00 36.74           H  
ATOM    950  HA  ILE A  65     -16.572  24.875 -30.349  1.00 35.51           H  
ATOM    951  HB  ILE A  65     -16.597  25.867 -32.998  1.00 43.72           H  
ATOM    952 HG12 ILE A  65     -17.946  23.551 -32.114  1.00 41.28           H  
ATOM    953 HG13 ILE A  65     -18.638  24.975 -31.976  1.00 41.28           H  
ATOM    954 HG21 ILE A  65     -15.781  23.731 -33.682  1.00 42.79           H  
ATOM    955 HG22 ILE A  65     -14.696  24.611 -32.925  1.00 42.79           H  
ATOM    956 HG23 ILE A  65     -15.441  23.435 -32.159  1.00 42.79           H  
ATOM    957 HD11 ILE A  65     -19.440  23.979 -33.842  1.00 41.30           H  
ATOM    958 HD12 ILE A  65     -18.529  25.199 -34.294  1.00 41.30           H  
ATOM    959 HD13 ILE A  65     -17.969  23.715 -34.377  1.00 41.30           H  
ATOM    960  N   SER A  66     -14.607  27.256 -31.172  1.00 32.80           N  
ANISOU  960  N   SER A  66     4370   3323   4768   -530    -16   -421       N  
ATOM    961  CA  SER A  66     -13.249  27.747 -30.971  1.00 31.60           C  
ANISOU  961  CA  SER A  66     4192   3187   4629   -620     11   -423       C  
ATOM    962  C   SER A  66     -12.942  27.927 -29.491  1.00 34.40           C  
ANISOU  962  C   SER A  66     4532   3535   5002   -674    -26   -456       C  
ATOM    963  O   SER A  66     -11.841  27.592 -29.034  1.00 33.75           O  
ANISOU  963  O   SER A  66     4369   3515   4938   -731    -44   -465       O  
ATOM    964  CB  SER A  66     -13.057  29.061 -31.723  1.00 35.60           C  
ANISOU  964  CB  SER A  66     4778   3633   5117   -674     58   -380       C  
ATOM    965  OG  SER A  66     -12.827  28.816 -33.097  1.00 41.88           O  
ANISOU  965  OG  SER A  66     5561   4481   5871   -653    100   -341       O  
ATOM    966  H   SER A  66     -15.131  27.804 -31.577  1.00 39.55           H  
ATOM    967  HA  SER A  66     -12.622  27.098 -31.328  1.00 38.12           H  
ATOM    968  HB2 SER A  66     -13.858  29.600 -31.627  1.00 42.92           H  
ATOM    969  HB3 SER A  66     -12.294  29.530 -31.352  1.00 42.92           H  
ATOM    970  HG  SER A  66     -13.463  28.374 -33.421  1.00 50.45           H  
ATOM    971  N   LEU A  67     -13.900  28.460 -28.726  1.00 35.63           N  
ANISOU  971  N   LEU A  67     4762   3633   5144   -648    -37   -477       N  
ATOM    972  CA  LEU A  67     -13.680  28.646 -27.296  1.00 35.49           C  
ANISOU  972  CA  LEU A  67     4752   3622   5112   -692    -70   -520       C  
ATOM    973  C   LEU A  67     -13.571  27.301 -26.589  1.00 29.71           C  
ANISOU  973  C   LEU A  67     3926   2983   4379   -672   -116   -513       C  
ATOM    974  O   LEU A  67     -12.751  27.136 -25.680  1.00 33.70           O  
ANISOU  974  O   LEU A  67     4393   3537   4875   -732   -159   -527       O  
ATOM    975  CB  LEU A  67     -14.801  29.496 -26.699  1.00 33.42           C  
ANISOU  975  CB  LEU A  67     4594   3289   4816   -637    -53   -555       C  
ATOM    976  CG  LEU A  67     -14.677  29.911 -25.231  1.00 35.15           C  
ANISOU  976  CG  LEU A  67     4861   3509   4986   -673    -76   -622       C  
ATOM    977  CD1 LEU A  67     -13.441  30.744 -24.964  1.00 33.56           C  
ANISOU  977  CD1 LEU A  67     4706   3257   4789   -809   -108   -660       C  
ATOM    978  CD2 LEU A  67     -15.913  30.687 -24.809  1.00 37.03           C  
ANISOU  978  CD2 LEU A  67     5198   3688   5186   -570    -35   -665       C  
ATOM    979  H   LEU A  67     -14.671  28.717 -29.008  1.00 42.95           H  
ATOM    980  HA  LEU A  67     -12.848  29.125 -27.157  1.00 42.79           H  
ATOM    981  HB2 LEU A  67     -14.859  30.314 -27.217  1.00 40.30           H  
ATOM    982  HB3 LEU A  67     -15.627  28.994 -26.779  1.00 40.30           H  
ATOM    983  HG  LEU A  67     -14.596  29.102 -24.701  1.00 42.37           H  
ATOM    984 HD11 LEU A  67     -13.428  30.998 -24.028  1.00 40.47           H  
ATOM    985 HD12 LEU A  67     -12.654  30.217 -25.175  1.00 40.47           H  
ATOM    986 HD13 LEU A  67     -13.468  31.536 -25.522  1.00 40.47           H  
ATOM    987 HD21 LEU A  67     -15.816  30.958 -23.883  1.00 44.63           H  
ATOM    988 HD22 LEU A  67     -16.002  31.470 -25.375  1.00 44.63           H  
ATOM    989 HD23 LEU A  67     -16.692  30.118 -24.907  1.00 44.63           H  
ATOM    990  N   ALA A  68     -14.370  26.319 -27.012  1.00 31.42           N  
ANISOU  990  N   ALA A  68     4110   3220   4608   -597   -121   -483       N  
ATOM    991  CA  ALA A  68     -14.244  24.980 -26.447  1.00 32.05           C  
ANISOU  991  CA  ALA A  68     4121   3355   4702   -584   -173   -459       C  
ATOM    992  C   ALA A  68     -12.875  24.384 -26.755  1.00 33.50           C  
ANISOU  992  C   ALA A  68     4231   3574   4924   -599   -196   -457       C  
ATOM    993  O   ALA A  68     -12.294  23.678 -25.922  1.00 33.61           O  
ANISOU  993  O   ALA A  68     4192   3633   4947   -607   -251   -439       O  
ATOM    994  CB  ALA A  68     -15.356  24.079 -26.979  1.00 26.76           C  
ANISOU  994  CB  ALA A  68     3444   2675   4048   -527   -186   -427       C  
ATOM    995  H   ALA A  68     -14.979  26.401 -27.613  1.00 37.90           H  
ATOM    996  HA  ALA A  68     -14.341  25.034 -25.483  1.00 38.65           H  
ATOM    997  HB1 ALA A  68     -15.246  23.189 -26.609  1.00 32.30           H  
ATOM    998  HB2 ALA A  68     -16.214  24.444 -26.712  1.00 32.30           H  
ATOM    999  HB3 ALA A  68     -15.299  24.044 -27.947  1.00 32.30           H  
ATOM   1000  N   LYS A  69     -12.341  24.664 -27.946  1.00 34.71           N  
ANISOU 1000  N   LYS A  69     4373   3722   5092   -594   -152   -466       N  
ATOM   1001  CA  LYS A  69     -11.003  24.192 -28.289  1.00 33.10           C  
ANISOU 1001  CA  LYS A  69     4074   3582   4920   -591   -151   -465       C  
ATOM   1002  C   LYS A  69      -9.937  24.945 -27.501  1.00 35.63           C  
ANISOU 1002  C   LYS A  69     4340   3956   5241   -692   -167   -464       C  
ATOM   1003  O   LYS A  69      -8.970  24.341 -27.022  1.00 34.71           O  
ANISOU 1003  O   LYS A  69     4119   3917   5152   -688   -212   -451       O  
ATOM   1004  CB  LYS A  69     -10.779  24.338 -29.793  1.00 33.38           C  
ANISOU 1004  CB  LYS A  69     4110   3626   4945   -560    -80   -471       C  
ATOM   1005  CG  LYS A  69      -9.583  23.583 -30.328  1.00 31.23           C  
ANISOU 1005  CG  LYS A  69     3730   3440   4697   -507    -58   -480       C  
ATOM   1006  CD  LYS A  69      -9.654  23.465 -31.843  1.00 37.17           C  
ANISOU 1006  CD  LYS A  69     4510   4207   5406   -446     15   -498       C  
ATOM   1007  CE  LYS A  69      -8.459  22.709 -32.409  1.00 40.93           C  
ANISOU 1007  CE  LYS A  69     4874   4785   5892   -363     59   -522       C  
ATOM   1008  NZ  LYS A  69      -8.272  22.995 -33.863  1.00 46.93           N  
ANISOU 1008  NZ  LYS A  69     5649   5606   6575   -337    161   -532       N  
ATOM   1009  H   LYS A  69     -12.728  25.120 -28.564  1.00 41.84           H  
ATOM   1010  HA  LYS A  69     -10.926  23.251 -28.064  1.00 39.91           H  
ATOM   1011  HB2 LYS A  69     -11.565  24.006 -30.255  1.00 40.24           H  
ATOM   1012  HB3 LYS A  69     -10.647  25.277 -29.995  1.00 40.24           H  
ATOM   1013  HG2 LYS A  69      -8.769  24.056 -30.094  1.00 37.67           H  
ATOM   1014  HG3 LYS A  69      -9.567  22.689 -29.950  1.00 37.67           H  
ATOM   1015  HD2 LYS A  69     -10.460  22.986 -32.089  1.00 44.80           H  
ATOM   1016  HD3 LYS A  69      -9.663  24.353 -32.233  1.00 44.80           H  
ATOM   1017  HE2 LYS A  69      -7.655  22.980 -31.939  1.00 49.31           H  
ATOM   1018  HE3 LYS A  69      -8.601  21.756 -32.301  1.00 49.31           H  
ATOM   1019  HZ1 LYS A  69      -7.566  22.549 -34.172  1.00 56.51           H  
ATOM   1020  HZ2 LYS A  69      -8.994  22.743 -34.318  1.00 56.51           H  
ATOM   1021  HZ3 LYS A  69      -8.141  23.866 -33.988  1.00 56.51           H  
ATOM   1022  N   ALA A  70     -10.097  26.262 -27.349  1.00 36.74           N  
ANISOU 1022  N   ALA A  70     4555   4051   5355   -781   -145   -476       N  
ATOM   1023  CA  ALA A  70      -9.162  27.022 -26.526  1.00 36.40           C  
ANISOU 1023  CA  ALA A  70     4482   4040   5308   -905   -184   -487       C  
ATOM   1024  C   ALA A  70      -9.155  26.532 -25.082  1.00 34.24           C  
ANISOU 1024  C   ALA A  70     4195   3809   5007   -909   -270   -500       C  
ATOM   1025  O   ALA A  70      -8.129  26.627 -24.398  1.00 36.62           O  
ANISOU 1025  O   ALA A  70     4418   4189   5308   -991   -333   -498       O  
ATOM   1026  CB  ALA A  70      -9.507  28.512 -26.583  1.00 35.30           C  
ANISOU 1026  CB  ALA A  70     4473   3793   5146   -994   -156   -511       C  
ATOM   1027  H   ALA A  70     -10.726  26.728 -27.705  1.00 44.28           H  
ATOM   1028  HA  ALA A  70      -8.267  26.908 -26.883  1.00 43.87           H  
ATOM   1029  HB1 ALA A  70      -8.889  29.001 -26.017  1.00 42.55           H  
ATOM   1030  HB2 ALA A  70      -9.430  28.819 -27.500  1.00 42.55           H  
ATOM   1031  HB3 ALA A  70     -10.415  28.638 -26.266  1.00 42.55           H  
ATOM   1032  N   LEU A  71     -10.280  25.996 -24.604  1.00 34.57           N  
ANISOU 1032  N   LEU A  71     4300   3820   5017   -831   -278   -500       N  
ATOM   1033  CA  LEU A  71     -10.412  25.525 -23.230  1.00 35.65           C  
ANISOU 1033  CA  LEU A  71     4438   4007   5100   -835   -349   -494       C  
ATOM   1034  C   LEU A  71     -10.507  24.006 -23.148  1.00 31.52           C  
ANISOU 1034  C   LEU A  71     3848   3519   4609   -748   -389   -430       C  
ATOM   1035  O   LEU A  71     -11.044  23.472 -22.173  1.00 34.06           O  
ANISOU 1035  O   LEU A  71     4195   3864   4881   -736   -430   -397       O  
ATOM   1036  CB  LEU A  71     -11.638  26.171 -22.579  1.00 35.39           C  
ANISOU 1036  CB  LEU A  71     4529   3926   4990   -826   -319   -533       C  
ATOM   1037  CG  LEU A  71     -11.583  27.697 -22.497  1.00 37.80           C  
ANISOU 1037  CG  LEU A  71     4940   4159   5264   -897   -294   -610       C  
ATOM   1038  CD1 LEU A  71     -12.938  28.307 -22.192  1.00 35.41           C  
ANISOU 1038  CD1 LEU A  71     4756   3795   4904   -827   -237   -654       C  
ATOM   1039  CD2 LEU A  71     -10.570  28.120 -21.444  1.00 36.01           C  
ANISOU 1039  CD2 LEU A  71     4712   3984   4987  -1014   -377   -650       C  
ATOM   1040  H   LEU A  71     -10.995  25.893 -25.070  1.00 41.68           H  
ATOM   1041  HA  LEU A  71      -9.625  25.793 -22.731  1.00 42.97           H  
ATOM   1042  HB2 LEU A  71     -12.423  25.933 -23.096  1.00 42.66           H  
ATOM   1043  HB3 LEU A  71     -11.721  25.832 -21.674  1.00 42.66           H  
ATOM   1044  HG  LEU A  71     -11.310  28.036 -23.364  1.00 45.55           H  
ATOM   1045 HD11 LEU A  71     -12.849  29.273 -22.161  1.00 42.69           H  
ATOM   1046 HD12 LEU A  71     -13.562  28.055 -22.890  1.00 42.69           H  
ATOM   1047 HD13 LEU A  71     -13.248  27.976 -21.334  1.00 42.69           H  
ATOM   1048 HD21 LEU A  71     -10.589  29.085 -21.356  1.00 43.41           H  
ATOM   1049 HD22 LEU A  71     -10.802  27.706 -20.598  1.00 43.41           H  
ATOM   1050 HD23 LEU A  71      -9.686  27.831 -21.721  1.00 43.41           H  
ATOM   1051  N   LYS A  72      -9.989  23.301 -24.147  1.00 37.67           N  
ANISOU 1051  N   LYS A  72     4554   4295   5462   -686   -376   -411       N  
ATOM   1052  CA  LYS A  72     -10.176  21.860 -24.228  1.00 37.39           C  
ANISOU 1052  CA  LYS A  72     4493   4242   5470   -591   -415   -365       C  
ATOM   1053  C   LYS A  72      -9.652  21.157 -22.982  1.00 34.32           C  
ANISOU 1053  C   LYS A  72     4058   3912   5068   -592   -514   -305       C  
ATOM   1054  O   LYS A  72      -8.511  21.372 -22.563  1.00 36.20           O  
ANISOU 1054  O   LYS A  72     4209   4237   5308   -623   -561   -300       O  
ATOM   1055  CB  LYS A  72      -9.468  21.327 -25.477  1.00 32.58           C  
ANISOU 1055  CB  LYS A  72     3819   3628   4930   -510   -382   -381       C  
ATOM   1056  CG  LYS A  72      -9.637  19.839 -25.690  1.00 33.73           C  
ANISOU 1056  CG  LYS A  72     3972   3714   5131   -399   -428   -356       C  
ATOM   1057  CD  LYS A  72      -9.825  19.512 -27.152  1.00 32.40           C  
ANISOU 1057  CD  LYS A  72     3832   3491   4987   -321   -368   -409       C  
ATOM   1058  CE  LYS A  72      -8.683  18.678 -27.695  1.00 41.60           C  
ANISOU 1058  CE  LYS A  72     4916   4684   6208   -198   -368   -430       C  
ATOM   1059  NZ  LYS A  72      -9.054  18.121 -29.034  1.00 40.39           N  
ANISOU 1059  NZ  LYS A  72     4831   4459   6056   -108   -324   -498       N  
ATOM   1060  H   LYS A  72      -9.525  23.634 -24.790  1.00 45.39           H  
ATOM   1061  HA  LYS A  72     -11.124  21.665 -24.292  1.00 45.06           H  
ATOM   1062  HB2 LYS A  72      -9.828  21.780 -26.255  1.00 39.28           H  
ATOM   1063  HB3 LYS A  72      -8.518  21.508 -25.397  1.00 39.28           H  
ATOM   1064  HG2 LYS A  72      -8.846  19.377 -25.372  1.00 40.67           H  
ATOM   1065  HG3 LYS A  72     -10.418  19.531 -25.205  1.00 40.67           H  
ATOM   1066  HD2 LYS A  72     -10.647  19.010 -27.265  1.00 39.07           H  
ATOM   1067  HD3 LYS A  72      -9.867  20.336 -27.662  1.00 39.07           H  
ATOM   1068  HE2 LYS A  72      -7.892  19.231 -27.795  1.00 50.12           H  
ATOM   1069  HE3 LYS A  72      -8.499  17.942 -27.090  1.00 50.12           H  
ATOM   1070  HZ1 LYS A  72      -8.519  17.440 -29.239  1.00 48.66           H  
ATOM   1071  HZ2 LYS A  72      -9.896  17.833 -29.021  1.00 48.66           H  
ATOM   1072  HZ3 LYS A  72      -8.974  18.750 -29.658  1.00 48.66           H  
ATOM   1073  N   GLY A  73     -10.490  20.309 -22.392  1.00 33.49           N  
ANISOU 1073  N   GLY A  73     4007   3771   4948   -568   -553   -246       N  
ATOM   1074  CA  GLY A  73     -10.107  19.559 -21.219  1.00 36.01           C  
ANISOU 1074  CA  GLY A  73     4301   4138   5242   -566   -652   -163       C  
ATOM   1075  C   GLY A  73     -10.089  20.352 -19.933  1.00 37.74           C  
ANISOU 1075  C   GLY A  73     4544   4456   5340   -660   -681   -163       C  
ATOM   1076  O   GLY A  73      -9.849  19.766 -18.868  1.00 39.03           O  
ANISOU 1076  O   GLY A  73     4699   4679   5452   -667   -769    -82       O  
ATOM   1077  H   GLY A  73     -11.292  20.155 -22.661  1.00 40.38           H  
ATOM   1078  HA2 GLY A  73     -10.730  18.824 -21.104  1.00 43.40           H  
ATOM   1079  HA3 GLY A  73      -9.217  19.200 -21.357  1.00 43.40           H  
ATOM   1080  N   GLU A  74     -10.331  21.660 -20.001  1.00 36.87           N  
ANISOU 1080  N   GLU A  74     4478   4357   5174   -727   -616   -252       N  
ATOM   1081  CA  GLU A  74     -10.358  22.546 -18.846  1.00 34.37           C  
ANISOU 1081  CA  GLU A  74     4217   4114   4728   -812   -638   -291       C  
ATOM   1082  C   GLU A  74     -11.771  22.979 -18.494  1.00 38.10           C  
ANISOU 1082  C   GLU A  74     4794   4568   5113   -809   -557   -316       C  
ATOM   1083  O   GLU A  74     -12.163  22.951 -17.323  1.00 46.84           O  
ANISOU 1083  O   GLU A  74     5948   5754   6095   -833   -576   -295       O  
ATOM   1084  CB  GLU A  74      -9.512  23.800 -19.117  1.00 36.13           C  
ANISOU 1084  CB  GLU A  74     4430   4343   4955   -894   -634   -385       C  
ATOM   1085  CG  GLU A  74      -8.130  23.548 -19.681  1.00 44.26           C  
ANISOU 1085  CG  GLU A  74     5319   5418   6082   -901   -683   -362       C  
ATOM   1086  CD  GLU A  74      -7.499  24.816 -20.239  1.00 46.01           C  
ANISOU 1086  CD  GLU A  74     5530   5626   6327  -1005   -652   -437       C  
ATOM   1087  OE1 GLU A  74      -7.388  25.819 -19.499  1.00 49.67           O  
ANISOU 1087  OE1 GLU A  74     6067   6098   6709  -1118   -688   -501       O  
ATOM   1088  OE2 GLU A  74      -7.128  24.813 -21.429  1.00 47.67           O  
ANISOU 1088  OE2 GLU A  74     5671   5811   6628   -978   -590   -432       O  
ATOM   1089  H   GLU A  74     -10.490  22.072 -20.738  1.00 44.44           H  
ATOM   1090  HA  GLU A  74      -9.971  22.078 -18.090  1.00 41.44           H  
ATOM   1091  HB2 GLU A  74      -9.987  24.356 -19.754  1.00 43.55           H  
ATOM   1092  HB3 GLU A  74      -9.399  24.278 -18.280  1.00 43.55           H  
ATOM   1093  HG2 GLU A  74      -7.556  23.208 -18.977  1.00 53.31           H  
ATOM   1094  HG3 GLU A  74      -8.193  22.900 -20.399  1.00 53.31           H  
ATOM   1095  N   LYS A  75     -12.537  23.408 -19.492  1.00 34.84           N  
ANISOU 1095  N   LYS A  75     4412   4070   4754   -773   -465   -359       N  
ATOM   1096  CA  LYS A  75     -13.928  23.795 -19.324  1.00 36.43           C  
ANISOU 1096  CA  LYS A  75     4680   4266   4896   -743   -382   -376       C  
ATOM   1097  C   LYS A  75     -14.743  23.110 -20.409  1.00 37.43           C  
ANISOU 1097  C   LYS A  75     4774   4329   5120   -686   -343   -326       C  
ATOM   1098  O   LYS A  75     -14.240  22.838 -21.503  1.00 36.84           O  
ANISOU 1098  O   LYS A  75     4666   4189   5144   -667   -354   -331       O  
ATOM   1099  CB  LYS A  75     -14.115  25.310 -19.421  1.00 38.96           C  
ANISOU 1099  CB  LYS A  75     5087   4540   5175   -751   -320   -493       C  
ATOM   1100  CG  LYS A  75     -13.112  26.131 -18.627  1.00 41.01           C  
ANISOU 1100  CG  LYS A  75     5395   4824   5361   -835   -378   -570       C  
ATOM   1101  CD  LYS A  75     -13.685  26.569 -17.293  1.00 42.08           C  
ANISOU 1101  CD  LYS A  75     5622   5033   5332   -834   -363   -623       C  
ATOM   1102  CE  LYS A  75     -12.818  27.638 -16.653  1.00 44.88           C  
ANISOU 1102  CE  LYS A  75     6066   5376   5611   -927   -424   -738       C  
ATOM   1103  NZ  LYS A  75     -13.366  28.074 -15.341  1.00 47.38           N  
ANISOU 1103  NZ  LYS A  75     6496   5768   5738   -913   -407   -814       N  
ATOM   1104  H   LYS A  75     -12.262  23.486 -20.303  1.00 41.99           H  
ATOM   1105  HA  LYS A  75     -14.248  23.517 -18.452  1.00 43.91           H  
ATOM   1106  HB2 LYS A  75     -14.033  25.571 -20.351  1.00 46.94           H  
ATOM   1107  HB3 LYS A  75     -15.000  25.532 -19.090  1.00 46.94           H  
ATOM   1108  HG2 LYS A  75     -12.321  25.596 -18.458  1.00 49.40           H  
ATOM   1109  HG3 LYS A  75     -12.875  26.924 -19.132  1.00 49.40           H  
ATOM   1110  HD2 LYS A  75     -14.573  26.934 -17.427  1.00 50.69           H  
ATOM   1111  HD3 LYS A  75     -13.726  25.808 -16.693  1.00 50.69           H  
ATOM   1112  HE2 LYS A  75     -11.927  27.284 -16.509  1.00 54.05           H  
ATOM   1113  HE3 LYS A  75     -12.777  28.411 -17.238  1.00 54.05           H  
ATOM   1114  HZ1 LYS A  75     -12.960  28.820 -15.075  1.00 57.05           H  
ATOM   1115  HZ2 LYS A  75     -14.239  28.230 -15.413  1.00 57.05           H  
ATOM   1116  HZ3 LYS A  75     -13.234  27.440 -14.731  1.00 57.05           H  
ATOM   1117  N   GLY A  76     -16.010  22.846 -20.106  1.00 36.07           N  
ANISOU 1117  N   GLY A  76     4606   4192   4908   -666   -298   -281       N  
ATOM   1118  CA  GLY A  76     -16.878  22.090 -20.988  1.00 33.22           C  
ANISOU 1118  CA  GLY A  76     4206   3786   4628   -640   -287   -223       C  
ATOM   1119  C   GLY A  76     -17.962  22.952 -21.606  1.00 31.45           C  
ANISOU 1119  C   GLY A  76     3992   3554   4403   -592   -204   -268       C  
ATOM   1120  O   GLY A  76     -18.431  23.916 -20.997  1.00 30.64           O  
ANISOU 1120  O   GLY A  76     3923   3500   4218   -563   -140   -317       O  
ATOM   1121  H   GLY A  76     -16.393  23.101 -19.380  1.00 43.48           H  
ATOM   1122  HA2 GLY A  76     -16.351  21.702 -21.704  1.00 40.05           H  
ATOM   1123  HA3 GLY A  76     -17.304  21.376 -20.487  1.00 40.05           H  
ATOM   1124  N   PHE A  77     -18.360  22.596 -22.825  1.00 34.69           N  
ANISOU 1124  N   PHE A  77     4379   3902   4900   -572   -213   -254       N  
ATOM   1125  CA  PHE A  77     -19.470  23.238 -23.512  1.00 33.55           C  
ANISOU 1125  CA  PHE A  77     4224   3760   4764   -520   -158   -269       C  
ATOM   1126  C   PHE A  77     -20.358  22.170 -24.131  1.00 34.80           C  
ANISOU 1126  C   PHE A  77     4320   3921   4980   -544   -199   -192       C  
ATOM   1127  O   PHE A  77     -19.888  21.104 -24.535  1.00 36.76           O  
ANISOU 1127  O   PHE A  77     4572   4108   5287   -584   -272   -165       O  
ATOM   1128  CB  PHE A  77     -18.985  24.202 -24.601  1.00 30.45           C  
ANISOU 1128  CB  PHE A  77     3885   3282   4403   -480   -138   -342       C  
ATOM   1129  CG  PHE A  77     -18.157  25.337 -24.073  1.00 32.54           C  
ANISOU 1129  CG  PHE A  77     4222   3520   4623   -485   -109   -416       C  
ATOM   1130  CD1 PHE A  77     -16.823  25.139 -23.747  1.00 29.55           C  
ANISOU 1130  CD1 PHE A  77     3849   3132   4248   -547   -153   -434       C  
ATOM   1131  CD2 PHE A  77     -18.709  26.598 -23.899  1.00 31.26           C  
ANISOU 1131  CD2 PHE A  77     4120   3335   4420   -427    -48   -469       C  
ATOM   1132  CE1 PHE A  77     -16.051  26.174 -23.255  1.00 29.34           C  
ANISOU 1132  CE1 PHE A  77     3884   3083   4183   -583   -146   -502       C  
ATOM   1133  CE2 PHE A  77     -17.942  27.644 -23.408  1.00 34.98           C  
ANISOU 1133  CE2 PHE A  77     4685   3753   4855   -451    -38   -548       C  
ATOM   1134  CZ  PHE A  77     -16.609  27.430 -23.085  1.00 36.78           C  
ANISOU 1134  CZ  PHE A  77     4913   3978   5083   -546    -92   -564       C  
ATOM   1135  H   PHE A  77     -17.991  21.969 -23.284  1.00 41.82           H  
ATOM   1136  HA  PHE A  77     -19.994  23.747 -22.875  1.00 40.45           H  
ATOM   1137  HB2 PHE A  77     -18.442  23.709 -25.236  1.00 36.73           H  
ATOM   1138  HB3 PHE A  77     -19.757  24.581 -25.049  1.00 36.73           H  
ATOM   1139  HD1 PHE A  77     -16.443  24.298 -23.862  1.00 35.66           H  
ATOM   1140  HD2 PHE A  77     -19.602  26.743 -24.113  1.00 37.70           H  
ATOM   1141  HE1 PHE A  77     -15.159  26.027 -23.038  1.00 35.41           H  
ATOM   1142  HE2 PHE A  77     -18.319  28.487 -23.296  1.00 42.17           H  
ATOM   1143  HZ  PHE A  77     -16.092  28.129 -22.756  1.00 44.33           H  
ATOM   1144  N   TYR A  78     -21.653  22.457 -24.184  1.00 34.21           N  
ANISOU 1144  N   TYR A  78     4186   3919   4892   -516   -159   -160       N  
ATOM   1145  CA  TYR A  78     -22.590  21.570 -24.862  1.00 31.00           C  
ANISOU 1145  CA  TYR A  78     3709   3525   4543   -561   -212    -89       C  
ATOM   1146  C   TYR A  78     -23.804  22.388 -25.263  1.00 33.03           C  
ANISOU 1146  C   TYR A  78     3897   3863   4790   -490   -162    -83       C  
ATOM   1147  O   TYR A  78     -24.100  23.430 -24.674  1.00 31.60           O  
ANISOU 1147  O   TYR A  78     3713   3744   4552   -404    -74   -115       O  
ATOM   1148  CB  TYR A  78     -22.979  20.372 -23.984  1.00 31.36           C  
ANISOU 1148  CB  TYR A  78     3700   3625   4590   -663   -248     22       C  
ATOM   1149  CG  TYR A  78     -23.919  20.668 -22.831  1.00 35.82           C  
ANISOU 1149  CG  TYR A  78     4178   4357   5074   -664   -164     89       C  
ATOM   1150  CD1 TYR A  78     -25.296  20.686 -23.019  1.00 34.02           C  
ANISOU 1150  CD1 TYR A  78     3823   4246   4856   -670   -136    155       C  
ATOM   1151  CD2 TYR A  78     -23.432  20.893 -21.548  1.00 35.71           C  
ANISOU 1151  CD2 TYR A  78     4199   4406   4964   -659   -113     89       C  
ATOM   1152  CE1 TYR A  78     -26.162  20.943 -21.968  1.00 35.38           C  
ANISOU 1152  CE1 TYR A  78     3895   4604   4946   -656    -37    219       C  
ATOM   1153  CE2 TYR A  78     -24.292  21.151 -20.488  1.00 39.06           C  
ANISOU 1153  CE2 TYR A  78     4549   5006   5288   -649    -20    143       C  
ATOM   1154  CZ  TYR A  78     -25.656  21.172 -20.704  1.00 41.70           C  
ANISOU 1154  CZ  TYR A  78     4746   5463   5634   -642     28    208       C  
ATOM   1155  OH  TYR A  78     -26.516  21.429 -19.657  1.00 41.12           O  
ANISOU 1155  OH  TYR A  78     4578   5594   5453   -616    142    263       O  
ATOM   1156  H   TYR A  78     -22.013  23.157 -23.837  1.00 41.24           H  
ATOM   1157  HA  TYR A  78     -22.184  21.214 -25.668  1.00 37.39           H  
ATOM   1158  HB2 TYR A  78     -23.414  19.713 -24.546  1.00 37.82           H  
ATOM   1159  HB3 TYR A  78     -22.168  20.000 -23.603  1.00 37.82           H  
ATOM   1160  HD1 TYR A  78     -25.643  20.523 -23.867  1.00 41.01           H  
ATOM   1161  HD2 TYR A  78     -22.514  20.872 -21.397  1.00 43.05           H  
ATOM   1162  HE1 TYR A  78     -27.081  20.961 -22.114  1.00 42.65           H  
ATOM   1163  HE2 TYR A  78     -23.951  21.308 -19.637  1.00 47.07           H  
ATOM   1164  HH  TYR A  78     -26.083  21.499 -18.941  1.00 49.54           H  
ATOM   1165  N   LEU A  79     -24.494  21.909 -26.294  1.00 35.76           N  
ANISOU 1165  N   LEU A  79     4192   4203   5190   -518   -228    -49       N  
ATOM   1166  CA  LEU A  79     -25.668  22.586 -26.823  1.00 33.36           C  
ANISOU 1166  CA  LEU A  79     3801   3986   4887   -446   -208    -27       C  
ATOM   1167  C   LEU A  79     -26.934  22.036 -26.177  1.00 33.17           C  
ANISOU 1167  C   LEU A  79     3615   4125   4865   -503   -198     82       C  
ATOM   1168  O   LEU A  79     -27.016  20.852 -25.839  1.00 35.30           O  
ANISOU 1168  O   LEU A  79     3851   4399   5161   -641   -256    155       O  
ATOM   1169  CB  LEU A  79     -25.740  22.415 -28.342  1.00 35.92           C  
ANISOU 1169  CB  LEU A  79     4153   4243   5251   -452   -300    -46       C  
ATOM   1170  CG  LEU A  79     -24.542  22.922 -29.151  1.00 33.53           C  
ANISOU 1170  CG  LEU A  79     3994   3810   4936   -405   -300   -134       C  
ATOM   1171  CD1 LEU A  79     -24.905  22.976 -30.637  1.00 31.50           C  
ANISOU 1171  CD1 LEU A  79     3752   3536   4680   -387   -372   -140       C  
ATOM   1172  CD2 LEU A  79     -24.043  24.282 -28.661  1.00 27.07           C  
ANISOU 1172  CD2 LEU A  79     3238   2966   4080   -306   -200   -183       C  
ATOM   1173  H   LEU A  79     -24.298  21.182 -26.709  1.00 43.10           H  
ATOM   1174  HA  LEU A  79     -25.615  23.534 -26.625  1.00 40.22           H  
ATOM   1175  HB2 LEU A  79     -25.831  21.468 -28.533  1.00 43.29           H  
ATOM   1176  HB3 LEU A  79     -26.521  22.895 -28.660  1.00 43.29           H  
ATOM   1177  HG  LEU A  79     -23.806  22.302 -29.028  1.00 40.43           H  
ATOM   1178 HD11 LEU A  79     -24.138  23.294 -31.138  1.00 37.99           H  
ATOM   1179 HD12 LEU A  79     -25.149  22.085 -30.935  1.00 37.99           H  
ATOM   1180 HD13 LEU A  79     -25.654  23.581 -30.757  1.00 37.99           H  
ATOM   1181 HD21 LEU A  79     -23.380  24.618 -29.284  1.00 32.67           H  
ATOM   1182 HD22 LEU A  79     -24.794  24.895 -28.613  1.00 32.67           H  
ATOM   1183 HD23 LEU A  79     -23.647  24.175 -27.782  1.00 32.67           H  
ATOM   1184  N   SER A  80     -27.929  22.906 -26.006  1.00 31.50           N  
ANISOU 1184  N   SER A  80     3296   4045   4628   -394   -123    101       N  
ATOM   1185  CA  SER A  80     -29.221  22.478 -25.485  1.00 35.76           C  
ANISOU 1185  CA  SER A  80     3638   4782   5168   -438   -100    216       C  
ATOM   1186  C   SER A  80     -30.349  23.198 -26.211  1.00 36.39           C  
ANISOU 1186  C   SER A  80     3584   4973   5270   -322    -98    240       C  
ATOM   1187  O   SER A  80     -30.171  24.281 -26.773  1.00 38.02           O  
ANISOU 1187  O   SER A  80     3866   5110   5470   -167    -76    167       O  
ATOM   1188  CB  SER A  80     -29.332  22.720 -23.969  1.00 36.55           C  
ANISOU 1188  CB  SER A  80     3699   5011   5179   -403     35    235       C  
ATOM   1189  OG  SER A  80     -29.127  24.082 -23.641  1.00 38.59           O  
ANISOU 1189  OG  SER A  80     4030   5258   5374   -213    141    129       O  
ATOM   1190  H   SER A  80     -27.878  23.746 -26.184  1.00 37.99           H  
ATOM   1191  HA  SER A  80     -29.323  21.529 -25.656  1.00 43.11           H  
ATOM   1192  HB2 SER A  80     -30.219  22.458 -23.675  1.00 44.06           H  
ATOM   1193  HB3 SER A  80     -28.661  22.185 -23.518  1.00 44.06           H  
ATOM   1194  HG  SER A  80     -29.717  24.557 -24.003  1.00 46.50           H  
ATOM   1195  N   ASN A  81     -31.523  22.565 -26.195  1.00 37.89           N  
ANISOU 1195  N   ASN A  81     3566   5337   5492   -409   -130    360       N  
ATOM   1196  CA  ASN A  81     -32.732  23.137 -26.786  1.00 34.76           C  
ANISOU 1196  CA  ASN A  81     2988   5097   5122   -303   -138    410       C  
ATOM   1197  C   ASN A  81     -32.507  23.511 -28.249  1.00 36.15           C  
ANISOU 1197  C   ASN A  81     3260   5143   5332   -252   -256    357       C  
ATOM   1198  O   ASN A  81     -33.009  24.526 -28.737  1.00 34.39           O  
ANISOU 1198  O   ASN A  81     2993   4965   5107    -72   -238    350       O  
ATOM   1199  CB  ASN A  81     -33.198  24.351 -25.981  1.00 37.36           C  
ANISOU 1199  CB  ASN A  81     3249   5554   5392    -72     31    384       C  
ATOM   1200  CG  ASN A  81     -33.180  24.101 -24.485  1.00 41.55           C  
ANISOU 1200  CG  ASN A  81     3739   6202   5844   -103    166    407       C  
ATOM   1201  OD1 ASN A  81     -33.771  23.140 -23.995  1.00 38.75           O  
ANISOU 1201  OD1 ASN A  81     3226   6003   5493   -266    163    531       O  
ATOM   1202  ND2 ASN A  81     -32.483  24.960 -23.754  1.00 41.79           N  
ANISOU 1202  ND2 ASN A  81     3926   6156   5795     36    279    292       N  
ATOM   1203  H   ASN A  81     -31.646  21.791 -25.842  1.00 45.66           H  
ATOM   1204  HA  ASN A  81     -33.433  22.467 -26.764  1.00 41.90           H  
ATOM   1205  HB2 ASN A  81     -32.610  25.099 -26.168  1.00 45.02           H  
ATOM   1206  HB3 ASN A  81     -34.107  24.570 -26.238  1.00 45.02           H  
ATOM   1207 HD21 ASN A  81     -32.440  24.863 -22.901  1.00 50.34           H  
ATOM   1208 HD22 ASN A  81     -32.073  25.613 -24.134  1.00 50.34           H  
ATOM   1209  N   VAL A  82     -31.742  22.683 -28.958  1.00 39.01           N  
ANISOU 1209  N   VAL A  82     3762   5343   5717   -399   -376    321       N  
ATOM   1210  CA  VAL A  82     -31.439  22.939 -30.366  1.00 37.87           C  
ANISOU 1210  CA  VAL A  82     3727   5087   5575   -366   -483    268       C  
ATOM   1211  C   VAL A  82     -32.718  22.709 -31.160  1.00 36.62           C  
ANISOU 1211  C   VAL A  82     3382   5084   5447   -403   -602    357       C  
ATOM   1212  O   VAL A  82     -33.284  21.610 -31.100  1.00 36.67           O  
ANISOU 1212  O   VAL A  82     3275   5163   5493   -593   -692    426       O  
ATOM   1213  CB  VAL A  82     -30.304  22.043 -30.878  1.00 36.25           C  
ANISOU 1213  CB  VAL A  82     3712   4691   5372   -498   -566    195       C  
ATOM   1214  CG1 VAL A  82     -30.025  22.351 -32.348  1.00 39.56           C  
ANISOU 1214  CG1 VAL A  82     4239   5029   5762   -454   -658    141       C  
ATOM   1215  CG2 VAL A  82     -29.057  22.230 -30.033  1.00 34.17           C  
ANISOU 1215  CG2 VAL A  82     3593   4306   5085   -467   -460    124       C  
ATOM   1216  H   VAL A  82     -31.386  21.965 -28.646  1.00 47.00           H  
ATOM   1217  HA  VAL A  82     -31.153  23.859 -30.472  1.00 45.64           H  
ATOM   1218  HB  VAL A  82     -30.568  21.112 -30.807  1.00 43.70           H  
ATOM   1219 HG11 VAL A  82     -29.179  21.949 -32.600  1.00 47.66           H  
ATOM   1220 HG12 VAL A  82     -30.741  21.982 -32.889  1.00 47.66           H  
ATOM   1221 HG13 VAL A  82     -29.983  23.313 -32.466  1.00 47.66           H  
ATOM   1222 HG21 VAL A  82     -28.339  21.697 -30.408  1.00 41.20           H  
ATOM   1223 HG22 VAL A  82     -28.811  23.168 -30.037  1.00 41.20           H  
ATOM   1224 HG23 VAL A  82     -29.245  21.941 -29.126  1.00 41.20           H  
ATOM   1225  N   PRO A  83     -33.216  23.701 -31.910  1.00 34.24           N  
ANISOU 1225  N   PRO A  83     3041   4836   5131   -239   -620    368       N  
ATOM   1226  CA  PRO A  83     -34.533  23.533 -32.544  1.00 38.06           C  
ANISOU 1226  CA  PRO A  83     3304   5513   5644   -264   -738    470       C  
ATOM   1227  C   PRO A  83     -34.536  22.721 -33.831  1.00 37.57           C  
ANISOU 1227  C   PRO A  83     3302   5401   5573   -425   -941    458       C  
ATOM   1228  O   PRO A  83     -35.584  22.150 -34.162  1.00 38.88           O  
ANISOU 1228  O   PRO A  83     3276   5727   5771   -542  -1069    544       O  
ATOM   1229  CB  PRO A  83     -34.985  24.983 -32.815  1.00 38.07           C  
ANISOU 1229  CB  PRO A  83     3261   5574   5630      8   -681    489       C  
ATOM   1230  CG  PRO A  83     -33.995  25.872 -32.098  1.00 35.27           C  
ANISOU 1230  CG  PRO A  83     3098   5058   5247    153   -516    396       C  
ATOM   1231  CD  PRO A  83     -32.725  25.087 -32.028  1.00 35.78           C  
ANISOU 1231  CD  PRO A  83     3363   4938   5291    -16   -526    311       C  
ATOM   1232  HA  PRO A  83     -35.136  23.113 -31.911  1.00 45.86           H  
ATOM   1233  HB2 PRO A  83     -34.973  25.155 -33.769  1.00 45.88           H  
ATOM   1234  HB3 PRO A  83     -35.881  25.115 -32.465  1.00 45.88           H  
ATOM   1235  HG2 PRO A  83     -33.866  26.691 -32.602  1.00 42.52           H  
ATOM   1236  HG3 PRO A  83     -34.322  26.078 -31.209  1.00 42.52           H  
ATOM   1237  HD2 PRO A  83     -32.199  25.203 -32.834  1.00 43.12           H  
ATOM   1238  HD3 PRO A  83     -32.202  25.339 -31.251  1.00 43.12           H  
ATOM   1239  N   SER A  84     -33.425  22.634 -34.567  1.00 37.19           N  
ANISOU 1239  N   SER A  84     3504   5152   5474   -439   -978    353       N  
ATOM   1240  CA  SER A  84     -33.474  22.086 -35.917  1.00 38.58           C  
ANISOU 1240  CA  SER A  84     3755   5299   5606   -540  -1162    324       C  
ATOM   1241  C   SER A  84     -32.259  21.224 -36.224  1.00 38.21           C  
ANISOU 1241  C   SER A  84     3945   5044   5528   -654  -1188    203       C  
ATOM   1242  O   SER A  84     -31.182  21.409 -35.648  1.00 38.95           O  
ANISOU 1242  O   SER A  84     4172   5007   5620   -601  -1058    140       O  
ATOM   1243  CB  SER A  84     -33.565  23.207 -36.974  1.00 33.59           C  
ANISOU 1243  CB  SER A  84     3173   4687   4901   -362  -1194    336       C  
ATOM   1244  OG  SER A  84     -32.296  23.807 -37.188  1.00 40.65           O  
ANISOU 1244  OG  SER A  84     4303   5403   5738   -267  -1096    251       O  
ATOM   1245  H   SER A  84     -32.644  22.883 -34.307  1.00 44.82           H  
ATOM   1246  HA  SER A  84     -34.254  21.511 -35.971  1.00 46.49           H  
ATOM   1247  HB2 SER A  84     -33.880  22.828 -37.809  1.00 39.47           H  
ATOM   1248  HB3 SER A  84     -34.185  23.885 -36.662  1.00 39.47           H  
ATOM   1249  HG  SER A  84     -32.333  24.332 -37.843  1.00 48.97           H  
ATOM   1250  N   ARG A  85     -32.452  20.287 -37.156  1.00 43.39           N  
ANISOU 1250  N   ARG A  85     4651   5678   6157   -804  -1365    165       N  
ATOM   1251  CA  ARG A  85     -31.342  19.471 -37.639  1.00 43.23           C  
ANISOU 1251  CA  ARG A  85     4867   5465   6095   -877  -1399     32       C  
ATOM   1252  C   ARG A  85     -30.423  20.279 -38.545  1.00 38.34           C  
ANISOU 1252  C   ARG A  85     4426   4779   5363   -727  -1345    -43       C  
ATOM   1253  O   ARG A  85     -29.225  19.985 -38.627  1.00 39.08           O  
ANISOU 1253  O   ARG A  85     4695   4726   5425   -714  -1282   -146       O  
ATOM   1254  CB  ARG A  85     -31.897  18.235 -38.358  1.00 42.74           C  
ANISOU 1254  CB  ARG A  85     4821   5389   6028  -1080  -1611     -1       C  
ATOM   1255  CG  ARG A  85     -30.869  17.365 -39.084  1.00 47.56           C  
ANISOU 1255  CG  ARG A  85     5692   5802   6577  -1129  -1669   -162       C  
ATOM   1256  CD  ARG A  85     -30.499  16.113 -38.292  1.00 57.59           C  
ANISOU 1256  CD  ARG A  85     7024   6910   7946  -1272  -1683   -195       C  
ATOM   1257  NE  ARG A  85     -29.271  16.254 -37.516  1.00 59.56           N  
ANISOU 1257  NE  ARG A  85     7371   7039   8222  -1164  -1510   -235       N  
ATOM   1258  CZ  ARG A  85     -28.910  15.443 -36.532  1.00 63.86           C  
ANISOU 1258  CZ  ARG A  85     7936   7468   8860  -1242  -1482   -220       C  
ATOM   1259  NH1 ARG A  85     -29.720  14.496 -36.090  1.00 59.85           N  
ANISOU 1259  NH1 ARG A  85     7354   6947   8439  -1436  -1596   -146       N  
ATOM   1260  NH2 ARG A  85     -27.706  15.578 -35.987  1.00 56.84           N  
ANISOU 1260  NH2 ARG A  85     7144   6479   7976  -1132  -1347   -266       N  
ATOM   1261  H   ARG A  85     -33.210  20.107 -37.522  1.00 52.26           H  
ATOM   1262  HA  ARG A  85     -30.809  19.158 -36.892  1.00 52.07           H  
ATOM   1263  HB2 ARG A  85     -32.336  17.673 -37.701  1.00 51.48           H  
ATOM   1264  HB3 ARG A  85     -32.540  18.533 -39.021  1.00 51.48           H  
ATOM   1265  HG2 ARG A  85     -31.236  17.083 -39.937  1.00 57.26           H  
ATOM   1266  HG3 ARG A  85     -30.060  17.881 -39.226  1.00 57.26           H  
ATOM   1267  HD2 ARG A  85     -31.218  15.910 -37.674  1.00 69.30           H  
ATOM   1268  HD3 ARG A  85     -30.375  15.377 -38.911  1.00 69.30           H  
ATOM   1269  HE  ARG A  85     -28.746  16.907 -37.710  1.00 71.67           H  
ATOM   1270 HH11 ARG A  85     -30.498  14.396 -36.443  1.00 72.01           H  
ATOM   1271 HH12 ARG A  85     -29.469  13.979 -35.450  1.00 72.01           H  
ATOM   1272 HH21 ARG A  85     -27.170  16.186 -36.274  1.00 68.41           H  
ATOM   1273 HH22 ARG A  85     -27.462  15.057 -35.348  1.00 68.41           H  
ATOM   1274  N   ASP A  86     -30.958  21.303 -39.218  1.00 37.68           N  
ANISOU 1274  N   ASP A  86     4291   4808   5218   -610  -1367     20       N  
ATOM   1275  CA  ASP A  86     -30.100  22.209 -39.973  1.00 35.55           C  
ANISOU 1275  CA  ASP A  86     4184   4480   4843   -473  -1296    -14       C  
ATOM   1276  C   ASP A  86     -29.081  22.860 -39.049  1.00 39.16           C  
ANISOU 1276  C   ASP A  86     4702   4831   5345   -380  -1099    -32       C  
ATOM   1277  O   ASP A  86     -27.893  22.954 -39.384  1.00 35.71           O  
ANISOU 1277  O   ASP A  86     4429   4289   4850   -356  -1026   -107       O  
ATOM   1278  CB  ASP A  86     -30.937  23.273 -40.683  1.00 35.95           C  
ANISOU 1278  CB  ASP A  86     4159   4661   4839   -353  -1354     92       C  
ATOM   1279  CG  ASP A  86     -31.682  22.732 -41.894  1.00 38.51           C  
ANISOU 1279  CG  ASP A  86     4473   5090   5069   -439  -1567     94       C  
ATOM   1280  OD1 ASP A  86     -31.124  21.862 -42.598  1.00 40.15           O  
ANISOU 1280  OD1 ASP A  86     4837   5227   5191   -543  -1638    -22       O  
ATOM   1281  OD2 ASP A  86     -32.819  23.186 -42.144  1.00 46.65           O  
ANISOU 1281  OD2 ASP A  86     5339   6280   6108   -395  -1666    206       O  
ATOM   1282  H   ASP A  86     -31.797  21.489 -39.251  1.00 45.41           H  
ATOM   1283  HA  ASP A  86     -29.629  21.707 -40.656  1.00 42.85           H  
ATOM   1284  HB2 ASP A  86     -31.594  23.625 -40.062  1.00 43.33           H  
ATOM   1285  HB3 ASP A  86     -30.352  23.985 -40.986  1.00 43.33           H  
ATOM   1286  N   LEU A  87     -29.531  23.296 -37.871  1.00 37.80           N  
ANISOU 1286  N   LEU A  87     4394   4700   5268   -333  -1012     33       N  
ATOM   1287  CA  LEU A  87     -28.610  23.847 -36.885  1.00 31.50           C  
ANISOU 1287  CA  LEU A  87     3656   3804   4506   -267   -845      4       C  
ATOM   1288  C   LEU A  87     -27.618  22.786 -36.423  1.00 32.61           C  
ANISOU 1288  C   LEU A  87     3883   3838   4671   -379   -820    -84       C  
ATOM   1289  O   LEU A  87     -26.409  23.029 -36.383  1.00 35.06           O  
ANISOU 1289  O   LEU A  87     4319   4047   4957   -347   -733   -145       O  
ATOM   1290  CB  LEU A  87     -29.395  24.436 -35.711  1.00 35.96           C  
ANISOU 1290  CB  LEU A  87     4063   4453   5145   -191   -764     76       C  
ATOM   1291  CG  LEU A  87     -29.910  25.860 -35.945  1.00 35.36           C  
ANISOU 1291  CG  LEU A  87     3962   4417   5056     -4   -726    141       C  
ATOM   1292  CD1 LEU A  87     -31.007  26.220 -34.960  1.00 40.28           C  
ANISOU 1292  CD1 LEU A  87     4387   5174   5744     82   -673    209       C  
ATOM   1293  CD2 LEU A  87     -28.766  26.853 -35.839  1.00 34.50           C  
ANISOU 1293  CD2 LEU A  87     4032   4153   4922     82   -609     95       C  
ATOM   1294  H   LEU A  87     -30.354  23.283 -37.623  1.00 45.55           H  
ATOM   1295  HA  LEU A  87     -28.102  24.571 -37.284  1.00 37.99           H  
ATOM   1296  HB2 LEU A  87     -30.163  23.870 -35.539  1.00 43.34           H  
ATOM   1297  HB3 LEU A  87     -28.817  24.457 -34.933  1.00 43.34           H  
ATOM   1298  HG  LEU A  87     -30.289  25.910 -36.837  1.00 42.62           H  
ATOM   1299 HD11 LEU A  87     -31.317  27.120 -35.146  1.00 48.53           H  
ATOM   1300 HD12 LEU A  87     -31.739  25.591 -35.059  1.00 48.53           H  
ATOM   1301 HD13 LEU A  87     -30.651  26.172 -34.059  1.00 48.53           H  
ATOM   1302 HD21 LEU A  87     -29.122  27.753 -35.906  1.00 41.59           H  
ATOM   1303 HD22 LEU A  87     -28.323  26.735 -34.985  1.00 41.59           H  
ATOM   1304 HD23 LEU A  87     -28.140  26.692 -36.562  1.00 41.59           H  
ATOM   1305  N   LEU A  88     -28.107  21.582 -36.109  1.00 33.02           N  
ANISOU 1305  N   LEU A  88     3866   3907   4773   -514   -907    -82       N  
ATOM   1306  CA  LEU A  88     -27.195  20.509 -35.720  1.00 34.70           C  
ANISOU 1306  CA  LEU A  88     4174   3995   5014   -604   -903   -156       C  
ATOM   1307  C   LEU A  88     -26.163  20.243 -36.811  1.00 34.15           C  
ANISOU 1307  C   LEU A  88     4283   3828   4866   -584   -923   -266       C  
ATOM   1308  O   LEU A  88     -24.965  20.120 -36.530  1.00 33.36           O  
ANISOU 1308  O   LEU A  88     4274   3634   4768   -553   -840   -329       O  
ATOM   1309  CB  LEU A  88     -27.980  19.236 -35.407  1.00 40.50           C  
ANISOU 1309  CB  LEU A  88     4832   4741   5816   -768  -1022   -123       C  
ATOM   1310  CG  LEU A  88     -28.784  19.235 -34.108  1.00 41.02           C  
ANISOU 1310  CG  LEU A  88     4720   4909   5958   -814   -973    -10       C  
ATOM   1311  CD1 LEU A  88     -29.522  17.915 -33.974  1.00 38.94           C  
ANISOU 1311  CD1 LEU A  88     4392   4645   5758  -1014  -1107     38       C  
ATOM   1312  CD2 LEU A  88     -27.879  19.494 -32.905  1.00 40.18           C  
ANISOU 1312  CD2 LEU A  88     4651   4745   5868   -758   -827    -18       C  
ATOM   1313  H   LEU A  88     -28.940  21.369 -36.114  1.00 39.81           H  
ATOM   1314  HA  LEU A  88     -26.727  20.779 -34.915  1.00 41.83           H  
ATOM   1315  HB2 LEU A  88     -28.607  19.084 -36.131  1.00 48.80           H  
ATOM   1316  HB3 LEU A  88     -27.350  18.501 -35.354  1.00 48.80           H  
ATOM   1317  HG  LEU A  88     -29.438  19.951 -34.125  1.00 49.42           H  
ATOM   1318 HD11 LEU A  88     -30.032  17.920 -33.149  1.00 46.92           H  
ATOM   1319 HD12 LEU A  88     -30.119  17.809 -34.731  1.00 46.92           H  
ATOM   1320 HD13 LEU A  88     -28.875  17.192 -33.959  1.00 46.92           H  
ATOM   1321 HD21 LEU A  88     -28.380  19.326 -32.091  1.00 48.40           H  
ATOM   1322 HD22 LEU A  88     -27.114  18.899 -32.951  1.00 48.40           H  
ATOM   1323 HD23 LEU A  88     -27.582  20.417 -32.926  1.00 48.40           H  
ATOM   1324  N   ASP A  89     -26.612  20.147 -38.066  1.00 35.21           N  
ANISOU 1324  N   ASP A  89     4457   4002   4918   -596  -1034   -289       N  
ATOM   1325  CA  ASP A  89     -25.685  19.938 -39.174  1.00 35.19           C  
ANISOU 1325  CA  ASP A  89     4625   3939   4808   -563  -1039   -397       C  
ATOM   1326  C   ASP A  89     -24.679  21.077 -39.272  1.00 33.01           C  
ANISOU 1326  C   ASP A  89     4406   3657   4480   -443   -887   -391       C  
ATOM   1327  O   ASP A  89     -23.472  20.846 -39.414  1.00 31.87           O  
ANISOU 1327  O   ASP A  89     4359   3445   4305   -415   -810   -470       O  
ATOM   1328  CB  ASP A  89     -26.453  19.803 -40.488  1.00 35.60           C  
ANISOU 1328  CB  ASP A  89     4709   4066   4751   -593  -1188   -411       C  
ATOM   1329  CG  ASP A  89     -27.240  18.522 -40.568  1.00 32.52           C  
ANISOU 1329  CG  ASP A  89     4302   3652   4402   -746  -1361   -447       C  
ATOM   1330  OD1 ASP A  89     -26.846  17.551 -39.893  1.00 34.71           O  
ANISOU 1330  OD1 ASP A  89     4615   3808   4766   -816  -1360   -496       O  
ATOM   1331  OD2 ASP A  89     -28.247  18.482 -41.305  1.00 40.38           O  
ANISOU 1331  OD2 ASP A  89     5251   4746   5345   -804  -1510   -418       O  
ATOM   1332  H   ASP A  89     -27.439  20.200 -38.297  1.00 42.44           H  
ATOM   1333  HA  ASP A  89     -25.201  19.112 -39.015  1.00 42.42           H  
ATOM   1334  HB2 ASP A  89     -27.075  20.543 -40.569  1.00 42.91           H  
ATOM   1335  HB3 ASP A  89     -25.824  19.815 -41.226  1.00 42.91           H  
ATOM   1336  N   ASN A  90     -25.161  22.322 -39.198  1.00 32.15           N  
ANISOU 1336  N   ASN A  90     4234   3616   4366   -370   -843   -292       N  
ATOM   1337  CA  ASN A  90     -24.272  23.468 -39.360  1.00 33.47           C  
ANISOU 1337  CA  ASN A  90     4472   3758   4487   -282   -716   -272       C  
ATOM   1338  C   ASN A  90     -23.242  23.535 -38.241  1.00 30.14           C  
ANISOU 1338  C   ASN A  90     4051   3256   4144   -283   -592   -302       C  
ATOM   1339  O   ASN A  90     -22.068  23.838 -38.483  1.00 30.33           O  
ANISOU 1339  O   ASN A  90     4152   3244   4128   -264   -503   -336       O  
ATOM   1340  CB  ASN A  90     -25.077  24.768 -39.405  1.00 36.26           C  
ANISOU 1340  CB  ASN A  90     4775   4163   4841   -196   -709   -157       C  
ATOM   1341  CG  ASN A  90     -25.670  25.040 -40.770  1.00 33.42           C  
ANISOU 1341  CG  ASN A  90     4455   3882   4363   -166   -812   -112       C  
ATOM   1342  OD1 ASN A  90     -24.950  25.326 -41.726  1.00 32.41           O  
ANISOU 1342  OD1 ASN A  90     4450   3748   4118   -150   -784   -122       O  
ATOM   1343  ND2 ASN A  90     -26.991  24.968 -40.866  1.00 33.04           N  
ANISOU 1343  ND2 ASN A  90     4290   3929   4334   -162   -931    -49       N  
ATOM   1344  H   ASN A  90     -25.985  22.524 -39.057  1.00 38.77           H  
ATOM   1345  HA  ASN A  90     -23.804  23.370 -40.204  1.00 40.36           H  
ATOM   1346  HB2 ASN A  90     -25.805  24.712 -38.767  1.00 43.71           H  
ATOM   1347  HB3 ASN A  90     -24.493  25.509 -39.177  1.00 43.71           H  
ATOM   1348 HD21 ASN A  90     -27.376  25.114 -41.621  1.00 39.84           H  
ATOM   1349 HD22 ASN A  90     -27.462  24.774 -40.173  1.00 39.84           H  
ATOM   1350  N   TRP A  91     -23.664  23.288 -37.004  1.00 31.99           N  
ANISOU 1350  N   TRP A  91     4191   3485   4481   -311   -585   -281       N  
ATOM   1351  CA  TRP A  91     -22.711  23.305 -35.900  1.00 31.78           C  
ANISOU 1351  CA  TRP A  91     4166   3397   4513   -318   -488   -308       C  
ATOM   1352  C   TRP A  91     -21.775  22.112 -35.993  1.00 30.86           C  
ANISOU 1352  C   TRP A  91     4102   3223   4402   -364   -504   -392       C  
ATOM   1353  O   TRP A  91     -20.575  22.231 -35.721  1.00 30.72           O  
ANISOU 1353  O   TRP A  91     4117   3168   4387   -348   -424   -428       O  
ATOM   1354  CB  TRP A  91     -23.470  23.348 -34.577  1.00 32.68           C  
ANISOU 1354  CB  TRP A  91     4171   3541   4704   -330   -476   -258       C  
ATOM   1355  CG  TRP A  91     -24.088  24.698 -34.363  1.00 31.43           C  
ANISOU 1355  CG  TRP A  91     3982   3418   4542   -239   -424   -199       C  
ATOM   1356  CD1 TRP A  91     -25.032  25.296 -35.146  1.00 29.24           C  
ANISOU 1356  CD1 TRP A  91     3677   3196   4235   -174   -471   -142       C  
ATOM   1357  CD2 TRP A  91     -23.793  25.626 -33.313  1.00 31.75           C  
ANISOU 1357  CD2 TRP A  91     4028   3427   4606   -188   -324   -198       C  
ATOM   1358  NE1 TRP A  91     -25.338  26.539 -34.653  1.00 30.51           N  
ANISOU 1358  NE1 TRP A  91     3831   3349   4413    -68   -400   -104       N  
ATOM   1359  CE2 TRP A  91     -24.591  26.767 -33.527  1.00 33.32           C  
ANISOU 1359  CE2 TRP A  91     4217   3645   4798    -79   -308   -148       C  
ATOM   1360  CE3 TRP A  91     -22.922  25.607 -32.218  1.00 29.51           C  
ANISOU 1360  CE3 TRP A  91     3767   3099   4345   -220   -257   -240       C  
ATOM   1361  CZ2 TRP A  91     -24.556  27.875 -32.678  1.00 34.62           C  
ANISOU 1361  CZ2 TRP A  91     4412   3764   4979      3   -222   -154       C  
ATOM   1362  CZ3 TRP A  91     -22.885  26.711 -31.379  1.00 27.27           C  
ANISOU 1362  CZ3 TRP A  91     3509   2790   4064   -159   -180   -246       C  
ATOM   1363  CH2 TRP A  91     -23.699  27.827 -31.612  1.00 30.79           C  
ANISOU 1363  CH2 TRP A  91     3962   3233   4504    -46   -160   -212       C  
ATOM   1364  H   TRP A  91     -24.476  23.113 -36.783  1.00 38.59           H  
ATOM   1365  HA  TRP A  91     -22.162  24.104 -35.937  1.00 38.33           H  
ATOM   1366  HB2 TRP A  91     -24.177  22.683 -34.587  1.00 39.41           H  
ATOM   1367  HB3 TRP A  91     -22.858  23.169 -33.846  1.00 39.41           H  
ATOM   1368  HD1 TRP A  91     -25.413  24.915 -35.904  1.00 35.27           H  
ATOM   1369  HE1 TRP A  91     -25.906  27.087 -34.995  1.00 36.81           H  
ATOM   1370  HE3 TRP A  91     -22.379  24.870 -32.056  1.00 35.60           H  
ATOM   1371  HZ2 TRP A  91     -25.095  28.618 -32.831  1.00 41.74           H  
ATOM   1372  HZ3 TRP A  91     -22.310  26.710 -30.648  1.00 32.92           H  
ATOM   1373  HH2 TRP A  91     -23.657  28.551 -31.030  1.00 37.14           H  
ATOM   1374  N   SER A  92     -22.297  20.970 -36.433  1.00 32.42           N  
ANISOU 1374  N   SER A  92     4309   3409   4598   -418   -614   -426       N  
ATOM   1375  CA  SER A  92     -21.455  19.803 -36.652  1.00 31.76           C  
ANISOU 1375  CA  SER A  92     4303   3246   4520   -433   -639   -520       C  
ATOM   1376  C   SER A  92     -20.317  20.115 -37.618  1.00 32.85           C  
ANISOU 1376  C   SER A  92     4528   3391   4564   -359   -564   -588       C  
ATOM   1377  O   SER A  92     -19.164  19.746 -37.364  1.00 33.04           O  
ANISOU 1377  O   SER A  92     4572   3375   4608   -324   -501   -641       O  
ATOM   1378  CB  SER A  92     -22.318  18.653 -37.169  1.00 29.92           C  
ANISOU 1378  CB  SER A  92     4100   2980   4290   -510   -788   -554       C  
ATOM   1379  OG  SER A  92     -21.658  17.409 -37.037  1.00 40.76           O  
ANISOU 1379  OG  SER A  92     5550   4233   5704   -524   -825   -636       O  
ATOM   1380  H   SER A  92     -23.130  20.847 -36.612  1.00 39.09           H  
ATOM   1381  HA  SER A  92     -21.053  19.530 -35.813  1.00 38.31           H  
ATOM   1382  HB2 SER A  92     -23.142  18.625 -36.658  1.00 36.10           H  
ATOM   1383  HB3 SER A  92     -22.514  18.805 -38.106  1.00 36.10           H  
ATOM   1384  HG  SER A  92     -20.951  17.410 -37.490  1.00 49.11           H  
ATOM   1385  N   TYR A  93     -20.611  20.806 -38.725  1.00 33.10           N  
ANISOU 1385  N   TYR A  93     4600   3490   4486   -332   -566   -576       N  
ATOM   1386  CA  TYR A  93     -19.572  21.066 -39.719  1.00 32.94           C  
ANISOU 1386  CA  TYR A  93     4660   3504   4353   -273   -485   -627       C  
ATOM   1387  C   TYR A  93     -18.517  22.022 -39.174  1.00 30.52           C  
ANISOU 1387  C   TYR A  93     4314   3209   4074   -251   -345   -580       C  
ATOM   1388  O   TYR A  93     -17.321  21.856 -39.443  1.00 31.53           O  
ANISOU 1388  O   TYR A  93     4456   3355   4168   -217   -260   -630       O  
ATOM   1389  CB  TYR A  93     -20.184  21.628 -41.000  1.00 28.71           C  
ANISOU 1389  CB  TYR A  93     4183   3048   3676   -259   -527   -599       C  
ATOM   1390  CG  TYR A  93     -21.209  20.730 -41.654  1.00 32.17           C  
ANISOU 1390  CG  TYR A  93     4663   3493   4068   -299   -687   -652       C  
ATOM   1391  CD1 TYR A  93     -21.199  19.352 -41.455  1.00 33.17           C  
ANISOU 1391  CD1 TYR A  93     4826   3533   4246   -337   -767   -758       C  
ATOM   1392  CD2 TYR A  93     -22.195  21.261 -42.471  1.00 31.73           C  
ANISOU 1392  CD2 TYR A  93     4615   3521   3921   -306   -775   -590       C  
ATOM   1393  CE1 TYR A  93     -22.143  18.531 -42.057  1.00 28.82           C  
ANISOU 1393  CE1 TYR A  93     4325   2971   3656   -404   -933   -812       C  
ATOM   1394  CE2 TYR A  93     -23.141  20.453 -43.073  1.00 34.74           C  
ANISOU 1394  CE2 TYR A  93     5024   3921   4256   -365   -943   -638       C  
ATOM   1395  CZ  TYR A  93     -23.113  19.088 -42.867  1.00 36.54           C  
ANISOU 1395  CZ  TYR A  93     5295   4055   4536   -426  -1023   -754       C  
ATOM   1396  OH  TYR A  93     -24.063  18.286 -43.471  1.00 33.90           O  
ANISOU 1396  OH  TYR A  93     4998   3723   4158   -513  -1208   -806       O  
ATOM   1397  H   TYR A  93     -21.386  21.126 -38.918  1.00 39.91           H  
ATOM   1398  HA  TYR A  93     -19.141  20.225 -39.938  1.00 39.72           H  
ATOM   1399  HB2 TYR A  93     -20.622  22.468 -40.791  1.00 34.64           H  
ATOM   1400  HB3 TYR A  93     -19.472  21.776 -41.643  1.00 34.64           H  
ATOM   1401  HD1 TYR A  93     -20.548  18.975 -40.908  1.00 40.00           H  
ATOM   1402  HD2 TYR A  93     -22.220  22.180 -42.617  1.00 38.27           H  
ATOM   1403  HE1 TYR A  93     -22.122  17.612 -41.916  1.00 34.76           H  
ATOM   1404  HE2 TYR A  93     -23.796  20.828 -43.616  1.00 41.89           H  
ATOM   1405  HH  TYR A  93     -24.363  17.729 -42.918  1.00 40.87           H  
ATOM   1406  N   GLY A  94     -18.939  23.034 -38.415  1.00 32.85           N  
ANISOU 1406  N   GLY A  94     4555   3497   4428   -269   -321   -488       N  
ATOM   1407  CA  GLY A  94     -17.971  23.852 -37.709  1.00 34.15           C  
ANISOU 1407  CA  GLY A  94     4692   3648   4637   -276   -214   -456       C  
ATOM   1408  C   GLY A  94     -17.099  23.029 -36.784  1.00 33.14           C  
ANISOU 1408  C   GLY A  94     4513   3490   4588   -287   -195   -512       C  
ATOM   1409  O   GLY A  94     -15.899  23.284 -36.651  1.00 36.22           O  
ANISOU 1409  O   GLY A  94     4879   3901   4982   -289   -113   -520       O  
ATOM   1410  H   GLY A  94     -19.761  23.258 -38.298  1.00 39.61           H  
ATOM   1411  HA2 GLY A  94     -17.399  24.302 -38.351  1.00 41.18           H  
ATOM   1412  HA3 GLY A  94     -18.437  24.519 -37.180  1.00 41.18           H  
ATOM   1413  N   ALA A  95     -17.688  22.016 -36.144  1.00 29.98           N  
ANISOU 1413  N   ALA A  95     4090   3049   4254   -301   -277   -536       N  
ATOM   1414  CA  ALA A  95     -16.939  21.202 -35.195  1.00 32.12           C  
ANISOU 1414  CA  ALA A  95     4321   3281   4603   -304   -276   -566       C  
ATOM   1415  C   ALA A  95     -15.946  20.298 -35.910  1.00 34.11           C  
ANISOU 1415  C   ALA A  95     4605   3526   4827   -243   -262   -653       C  
ATOM   1416  O   ALA A  95     -14.821  20.101 -35.438  1.00 35.61           O  
ANISOU 1416  O   ALA A  95     4748   3726   5056   -213   -213   -669       O  
ATOM   1417  CB  ALA A  95     -17.906  20.381 -34.344  1.00 32.80           C  
ANISOU 1417  CB  ALA A  95     4384   3319   4760   -348   -369   -542       C  
ATOM   1418  H   ALA A  95     -18.510  21.784 -36.243  1.00 36.17           H  
ATOM   1419  HA  ALA A  95     -16.437  21.784 -34.602  1.00 38.74           H  
ATOM   1420  HB1 ALA A  95     -17.397  19.808 -33.750  1.00 39.55           H  
ATOM   1421  HB2 ALA A  95     -18.462  20.984 -33.826  1.00 39.55           H  
ATOM   1422  HB3 ALA A  95     -18.461  19.841 -34.929  1.00 39.55           H  
ATOM   1423  N   THR A  96     -16.344  19.737 -37.051  1.00 33.65           N  
ANISOU 1423  N   THR A  96     4627   3462   4696   -214   -307   -715       N  
ATOM   1424  CA  THR A  96     -15.405  18.967 -37.857  1.00 30.27           C  
ANISOU 1424  CA  THR A  96     4246   3038   4215   -126   -274   -819       C  
ATOM   1425  C   THR A  96     -14.298  19.856 -38.407  1.00 30.71           C  
ANISOU 1425  C   THR A  96     4262   3211   4194    -89   -134   -806       C  
ATOM   1426  O   THR A  96     -13.136  19.441 -38.477  1.00 34.86           O  
ANISOU 1426  O   THR A  96     4748   3773   4723    -14    -63   -858       O  
ATOM   1427  CB  THR A  96     -16.146  18.276 -39.001  1.00 36.63           C  
ANISOU 1427  CB  THR A  96     5169   3817   4931   -112   -359   -903       C  
ATOM   1428  OG1 THR A  96     -17.052  17.302 -38.467  1.00 38.37           O  
ANISOU 1428  OG1 THR A  96     5420   3920   5240   -170   -497   -913       O  
ATOM   1429  CG2 THR A  96     -15.168  17.602 -39.948  1.00 30.62           C  
ANISOU 1429  CG2 THR A  96     4476   3076   4082      4   -303  -1032       C  
ATOM   1430  H   THR A  96     -17.140  19.786 -37.374  1.00 40.57           H  
ATOM   1431  HA  THR A  96     -15.000  18.284 -37.300  1.00 36.51           H  
ATOM   1432  HB  THR A  96     -16.645  18.935 -39.507  1.00 44.15           H  
ATOM   1433  HG1 THR A  96     -16.629  16.730 -38.020  1.00 46.24           H  
ATOM   1434 HG21 THR A  96     -15.633  16.948 -40.494  1.00 36.94           H  
ATOM   1435 HG22 THR A  96     -14.759  18.263 -40.528  1.00 36.94           H  
ATOM   1436 HG23 THR A  96     -14.472  17.153 -39.443  1.00 36.94           H  
ATOM   1437  N   ALA A  97     -14.637  21.082 -38.808  1.00 32.89           N  
ANISOU 1437  N   ALA A  97     4542   3548   4406   -141    -92   -726       N  
ATOM   1438  CA  ALA A  97     -13.624  21.976 -39.361  1.00 34.76           C  
ANISOU 1438  CA  ALA A  97     4747   3892   4569   -139     38   -688       C  
ATOM   1439  C   ALA A  97     -12.535  22.278 -38.336  1.00 36.65           C  
ANISOU 1439  C   ALA A  97     4870   4149   4908   -166    103   -654       C  
ATOM   1440  O   ALA A  97     -11.355  22.404 -38.685  1.00 34.05           O  
ANISOU 1440  O   ALA A  97     4472   3920   4544   -144    206   -657       O  
ATOM   1441  CB  ALA A  97     -14.279  23.264 -39.854  1.00 33.91           C  
ANISOU 1441  CB  ALA A  97     4685   3806   4393   -199     49   -585       C  
ATOM   1442  H   ALA A  97     -15.430  21.413 -38.771  1.00 39.66           H  
ATOM   1443  HA  ALA A  97     -13.205  21.545 -40.122  1.00 41.90           H  
ATOM   1444  HB1 ALA A  97     -13.599  23.834 -40.246  1.00 40.88           H  
ATOM   1445  HB2 ALA A  97     -14.950  23.043 -40.519  1.00 40.88           H  
ATOM   1446  HB3 ALA A  97     -14.694  23.715 -39.102  1.00 40.88           H  
ATOM   1447  N   LYS A  98     -12.908  22.388 -37.062  1.00 34.61           N  
ANISOU 1447  N   LYS A  98     4575   3814   4760   -217     42   -618       N  
ATOM   1448  CA  LYS A  98     -11.950  22.668 -35.999  1.00 38.08           C  
ANISOU 1448  CA  LYS A  98     4912   4273   5284   -256     74   -589       C  
ATOM   1449  C   LYS A  98     -11.445  21.408 -35.305  1.00 37.05           C  
ANISOU 1449  C   LYS A  98     4727   4119   5230   -188     28   -643       C  
ATOM   1450  O   LYS A  98     -10.690  21.518 -34.332  1.00 37.27           O  
ANISOU 1450  O   LYS A  98     4663   4171   5326   -215     30   -615       O  
ATOM   1451  CB  LYS A  98     -12.586  23.606 -34.963  1.00 37.17           C  
ANISOU 1451  CB  LYS A  98     4806   4097   5221   -344     39   -524       C  
ATOM   1452  CG  LYS A  98     -12.715  25.054 -35.425  1.00 38.46           C  
ANISOU 1452  CG  LYS A  98     5014   4262   5335   -410     93   -456       C  
ATOM   1453  CD  LYS A  98     -11.362  25.753 -35.439  1.00 44.14           C  
ANISOU 1453  CD  LYS A  98     5665   5050   6057   -482    176   -420       C  
ATOM   1454  CE  LYS A  98     -11.494  27.211 -35.841  1.00 45.82           C  
ANISOU 1454  CE  LYS A  98     5948   5226   6235   -568    217   -337       C  
ATOM   1455  NZ  LYS A  98     -10.174  27.888 -35.827  1.00 45.68           N  
ANISOU 1455  NZ  LYS A  98     5855   5273   6228   -677    288   -289       N  
ATOM   1456  H   LYS A  98     -13.719  22.305 -36.788  1.00 41.72           H  
ATOM   1457  HA  LYS A  98     -11.182  23.118 -36.383  1.00 45.89           H  
ATOM   1458  HB2 LYS A  98     -13.477  23.282 -34.757  1.00 44.80           H  
ATOM   1459  HB3 LYS A  98     -12.039  23.600 -34.162  1.00 44.80           H  
ATOM   1460  HG2 LYS A  98     -13.078  25.074 -36.324  1.00 46.34           H  
ATOM   1461  HG3 LYS A  98     -13.301  25.535 -34.820  1.00 46.34           H  
ATOM   1462  HD2 LYS A  98     -10.972  25.715 -34.552  1.00 53.16           H  
ATOM   1463  HD3 LYS A  98     -10.780  25.313 -36.078  1.00 53.16           H  
ATOM   1464  HE2 LYS A  98     -11.859  27.268 -36.738  1.00 55.18           H  
ATOM   1465  HE3 LYS A  98     -12.080  27.667 -35.216  1.00 55.18           H  
ATOM   1466  HZ1 LYS A  98     -10.253  28.716 -36.142  1.00 55.00           H  
ATOM   1467  HZ2 LYS A  98      -9.860  27.925 -34.995  1.00 55.00           H  
ATOM   1468  HZ3 LYS A  98      -9.597  27.439 -36.334  1.00 55.00           H  
ATOM   1469  N   ASP A  99     -11.817  20.221 -35.780  1.00 35.82           N  
ANISOU 1469  N   ASP A  99     4635   3908   5066   -102    -25   -718       N  
ATOM   1470  CA  ASP A  99     -11.434  18.977 -35.117  1.00 35.68           C  
ANISOU 1470  CA  ASP A  99     4595   3827   5133    -29    -86   -759       C  
ATOM   1471  C   ASP A  99     -11.772  19.038 -33.628  1.00 38.72           C  
ANISOU 1471  C   ASP A  99     4943   4160   5609   -105   -157   -684       C  
ATOM   1472  O   ASP A  99     -11.018  18.570 -32.772  1.00 38.56           O  
ANISOU 1472  O   ASP A  99     4852   4142   5656    -74   -181   -668       O  
ATOM   1473  CB  ASP A  99      -9.946  18.681 -35.323  1.00 36.12           C  
ANISOU 1473  CB  ASP A  99     4551   3977   5196     74     -5   -795       C  
ATOM   1474  CG  ASP A  99      -9.529  17.342 -34.736  1.00 42.04           C  
ANISOU 1474  CG  ASP A  99     5292   4645   6038    187    -76   -835       C  
ATOM   1475  OD1 ASP A  99     -10.397  16.450 -34.619  1.00 40.42           O  
ANISOU 1475  OD1 ASP A  99     5201   4291   5866    196   -179   -864       O  
ATOM   1476  OD2 ASP A  99      -8.341  17.191 -34.375  1.00 48.01           O  
ANISOU 1476  OD2 ASP A  99     5921   5482   6839    260    -37   -826       O  
ATOM   1477  H   ASP A  99     -12.294  20.110 -36.487  1.00 43.17           H  
ATOM   1478  HA  ASP A  99     -11.938  18.248 -35.511  1.00 43.00           H  
ATOM   1479  HB2 ASP A  99      -9.755  18.665 -36.274  1.00 43.54           H  
ATOM   1480  HB3 ASP A  99      -9.423  19.374 -34.891  1.00 43.54           H  
ATOM   1481  N   GLN A 100     -12.917  19.637 -33.315  1.00 36.67           N  
ANISOU 1481  N   GLN A 100     4725   3870   5339   -195   -190   -636       N  
ATOM   1482  CA  GLN A 100     -13.339  19.866 -31.935  1.00 31.69           C  
ANISOU 1482  CA  GLN A 100     4063   3219   4758   -267   -235   -568       C  
ATOM   1483  C   GLN A 100     -14.748  19.322 -31.765  1.00 33.00           C  
ANISOU 1483  C   GLN A 100     4287   3314   4938   -302   -314   -547       C  
ATOM   1484  O   GLN A 100     -15.734  20.039 -31.988  1.00 30.39           O  
ANISOU 1484  O   GLN A 100     3976   3001   4572   -344   -307   -522       O  
ATOM   1485  CB  GLN A 100     -13.275  21.351 -31.579  1.00 35.59           C  
ANISOU 1485  CB  GLN A 100     4530   3769   5222   -339   -174   -528       C  
ATOM   1486  CG  GLN A 100     -13.865  21.694 -30.219  1.00 36.11           C  
ANISOU 1486  CG  GLN A 100     4589   3824   5308   -400   -209   -481       C  
ATOM   1487  CD  GLN A 100     -13.096  21.074 -29.072  1.00 34.18           C  
ANISOU 1487  CD  GLN A 100     4287   3595   5103   -404   -253   -461       C  
ATOM   1488  OE1 GLN A 100     -11.867  21.005 -29.097  1.00 35.38           O  
ANISOU 1488  OE1 GLN A 100     4376   3794   5274   -383   -238   -474       O  
ATOM   1489  NE2 GLN A 100     -13.819  20.616 -28.058  1.00 35.71           N  
ANISOU 1489  NE2 GLN A 100     4493   3770   5308   -431   -308   -417       N  
ATOM   1490  H   GLN A 100     -13.480  19.925 -33.898  1.00 44.20           H  
ATOM   1491  HA  GLN A 100     -12.750  19.382 -31.335  1.00 38.21           H  
ATOM   1492  HB2 GLN A 100     -12.345  21.629 -31.574  1.00 42.89           H  
ATOM   1493  HB3 GLN A 100     -13.767  21.851 -32.248  1.00 42.89           H  
ATOM   1494  HG2 GLN A 100     -13.853  22.657 -30.103  1.00 43.53           H  
ATOM   1495  HG3 GLN A 100     -14.778  21.367 -30.179  1.00 43.53           H  
ATOM   1496 HE21 GLN A 100     -14.676  20.680 -28.078  1.00 43.05           H  
ATOM   1497 HE22 GLN A 100     -13.430  20.254 -27.382  1.00 43.05           H  
ATOM   1498  N   PRO A 101     -14.884  18.060 -31.362  1.00 30.34           N  
ANISOU 1498  N   PRO A 101     3972   2897   4658   -290   -396   -544       N  
ATOM   1499  CA  PRO A 101     -16.224  17.491 -31.166  1.00 34.88           C  
ANISOU 1499  CA  PRO A 101     4585   3414   5254   -357   -478   -504       C  
ATOM   1500  C   PRO A 101     -17.008  18.256 -30.110  1.00 31.68           C  
ANISOU 1500  C   PRO A 101     4123   3073   4839   -433   -459   -419       C  
ATOM   1501  O   PRO A 101     -16.444  18.837 -29.179  1.00 29.05           O  
ANISOU 1501  O   PRO A 101     3746   2792   4498   -438   -417   -391       O  
ATOM   1502  CB  PRO A 101     -15.943  16.049 -30.720  1.00 35.58           C  
ANISOU 1502  CB  PRO A 101     4712   3388   5417   -339   -565   -497       C  
ATOM   1503  CG  PRO A 101     -14.534  15.774 -31.140  1.00 32.78           C  
ANISOU 1503  CG  PRO A 101     4356   3027   5072   -217   -528   -570       C  
ATOM   1504  CD  PRO A 101     -13.816  17.085 -31.071  1.00 25.37           C  
ANISOU 1504  CD  PRO A 101     3331   2225   4085   -213   -423   -565       C  
ATOM   1505  HA  PRO A 101     -16.719  17.486 -32.001  1.00 42.05           H  
ATOM   1506  HB2 PRO A 101     -16.038  15.979 -29.757  1.00 42.88           H  
ATOM   1507  HB3 PRO A 101     -16.560  15.443 -31.159  1.00 42.88           H  
ATOM   1508  HG2 PRO A 101     -14.132  15.132 -30.534  1.00 39.53           H  
ATOM   1509  HG3 PRO A 101     -14.525  15.426 -32.045  1.00 39.53           H  
ATOM   1510  HD2 PRO A 101     -13.444  17.231 -30.187  1.00 30.64           H  
ATOM   1511  HD3 PRO A 101     -13.113  17.131 -31.738  1.00 30.64           H  
ATOM   1512  N   LEU A 102     -18.329  18.225 -30.257  1.00 35.67           N  
ANISOU 1512  N   LEU A 102     4628   3587   5339   -490   -495   -383       N  
ATOM   1513  CA  LEU A 102     -19.226  19.071 -29.486  1.00 32.07           C  
ANISOU 1513  CA  LEU A 102     4110   3217   4858   -529   -457   -317       C  
ATOM   1514  C   LEU A 102     -20.411  18.251 -29.011  1.00 34.39           C  
ANISOU 1514  C   LEU A 102     4367   3514   5185   -614   -525   -237       C  
ATOM   1515  O   LEU A 102     -21.083  17.603 -29.819  1.00 32.11           O  
ANISOU 1515  O   LEU A 102     4098   3186   4918   -654   -601   -243       O  
ATOM   1516  CB  LEU A 102     -19.717  20.251 -30.336  1.00 35.82           C  
ANISOU 1516  CB  LEU A 102     4584   3743   5284   -492   -408   -340       C  
ATOM   1517  CG  LEU A 102     -20.731  21.194 -29.695  1.00 35.39           C  
ANISOU 1517  CG  LEU A 102     4470   3770   5206   -491   -362   -287       C  
ATOM   1518  CD1 LEU A 102     -20.077  21.995 -28.585  1.00 35.54           C  
ANISOU 1518  CD1 LEU A 102     4491   3812   5203   -475   -289   -293       C  
ATOM   1519  CD2 LEU A 102     -21.336  22.112 -30.744  1.00 39.22           C  
ANISOU 1519  CD2 LEU A 102     4965   4280   5658   -440   -348   -296       C  
ATOM   1520  H   LEU A 102     -18.737  17.710 -30.811  1.00 43.00           H  
ATOM   1521  HA  LEU A 102     -18.762  19.412 -28.705  1.00 38.68           H  
ATOM   1522  HB2 LEU A 102     -18.945  20.787 -30.576  1.00 43.18           H  
ATOM   1523  HB3 LEU A 102     -20.132  19.891 -31.135  1.00 43.18           H  
ATOM   1524  HG  LEU A 102     -21.451  20.675 -29.304  1.00 42.66           H  
ATOM   1525 HD11 LEU A 102     -20.728  22.610 -28.214  1.00 42.84           H  
ATOM   1526 HD12 LEU A 102     -19.767  21.386 -27.897  1.00 42.84           H  
ATOM   1527 HD13 LEU A 102     -19.327  22.489 -28.952  1.00 42.84           H  
ATOM   1528 HD21 LEU A 102     -21.930  22.743 -30.307  1.00 47.26           H  
ATOM   1529 HD22 LEU A 102     -20.623  22.589 -31.196  1.00 47.26           H  
ATOM   1530 HD23 LEU A 102     -21.833  21.577 -31.383  1.00 47.26           H  
ATOM   1531  N   LEU A 103     -20.673  18.290 -27.711  1.00 34.15           N  
ANISOU 1531  N   LEU A 103     4284   3544   5148   -654   -500   -159       N  
ATOM   1532  CA  LEU A 103     -21.792  17.548 -27.151  1.00 36.23           C  
ANISOU 1532  CA  LEU A 103     4492   3840   5434   -754   -547    -56       C  
ATOM   1533  C   LEU A 103     -23.100  18.306 -27.347  1.00 31.34           C  
ANISOU 1533  C   LEU A 103     3778   3344   4786   -759   -508    -24       C  
ATOM   1534  O   LEU A 103     -23.143  19.539 -27.313  1.00 33.16           O  
ANISOU 1534  O   LEU A 103     3987   3645   4966   -674   -422    -61       O  
ATOM   1535  CB  LEU A 103     -21.563  17.283 -25.663  1.00 37.94           C  
ANISOU 1535  CB  LEU A 103     4685   4101   5629   -793   -525     30       C  
ATOM   1536  CG  LEU A 103     -20.464  16.273 -25.335  1.00 34.52           C  
ANISOU 1536  CG  LEU A 103     4327   3549   5240   -795   -593     42       C  
ATOM   1537  CD1 LEU A 103     -20.015  16.389 -23.894  1.00 34.75           C  
ANISOU 1537  CD1 LEU A 103     4339   3653   5213   -804   -562    112       C  
ATOM   1538  CD2 LEU A 103     -20.961  14.869 -25.622  1.00 37.08           C  
ANISOU 1538  CD2 LEU A 103     4692   3752   5645   -888   -707    105       C  
ATOM   1539  H   LEU A 103     -20.219  18.738 -27.134  1.00 41.18           H  
ATOM   1540  HA  LEU A 103     -21.870  16.695 -27.604  1.00 43.67           H  
ATOM   1541  HB2 LEU A 103     -21.322  18.121 -25.238  1.00 45.72           H  
ATOM   1542  HB3 LEU A 103     -22.389  16.945 -25.284  1.00 45.72           H  
ATOM   1543  HG  LEU A 103     -19.692  16.459 -25.892  1.00 41.61           H  
ATOM   1544 HD11 LEU A 103     -19.331  15.724 -23.723  1.00 41.90           H  
ATOM   1545 HD12 LEU A 103     -19.657  17.278 -23.746  1.00 41.90           H  
ATOM   1546 HD13 LEU A 103     -20.777  16.238 -23.313  1.00 41.90           H  
ATOM   1547 HD21 LEU A 103     -20.246  14.239 -25.442  1.00 44.69           H  
ATOM   1548 HD22 LEU A 103     -21.720  14.679 -25.049  1.00 44.69           H  
ATOM   1549 HD23 LEU A 103     -21.226  14.812 -26.553  1.00 44.69           H  
ATOM   1550  N   VAL A 104     -24.175  17.550 -27.553  1.00 30.88           N  
ANISOU 1550  N   VAL A 104     3660   3307   4767   -860   -582     48       N  
ATOM   1551  CA  VAL A 104     -25.528  18.092 -27.594  1.00 34.58           C  
ANISOU 1551  CA  VAL A 104     3993   3926   5218   -873   -555    108       C  
ATOM   1552  C   VAL A 104     -26.373  17.319 -26.594  1.00 34.67           C  
ANISOU 1552  C   VAL A 104     3900   4026   5248  -1006   -566    248       C  
ATOM   1553  O   VAL A 104     -26.336  16.084 -26.568  1.00 37.18           O  
ANISOU 1553  O   VAL A 104     4260   4242   5624  -1136   -667    302       O  
ATOM   1554  CB  VAL A 104     -26.153  18.000 -28.999  1.00 38.55           C  
ANISOU 1554  CB  VAL A 104     4489   4413   5744   -890   -647     74       C  
ATOM   1555  CG1 VAL A 104     -27.566  18.588 -28.997  1.00 33.89           C  
ANISOU 1555  CG1 VAL A 104     3726   4006   5144   -887   -627    151       C  
ATOM   1556  CG2 VAL A 104     -25.277  18.703 -30.015  1.00 38.67           C  
ANISOU 1556  CG2 VAL A 104     4616   4352   5724   -770   -630    -46       C  
ATOM   1557  H   VAL A 104     -24.144  16.699 -27.676  1.00 37.25           H  
ATOM   1558  HA  VAL A 104     -25.503  19.027 -27.335  1.00 41.68           H  
ATOM   1559  HB  VAL A 104     -26.219  17.067 -29.255  1.00 46.45           H  
ATOM   1560 HG11 VAL A 104     -27.886  18.645 -29.910  1.00 40.85           H  
ATOM   1561 HG12 VAL A 104     -28.147  18.010 -28.478  1.00 40.85           H  
ATOM   1562 HG13 VAL A 104     -27.539  19.472 -28.599  1.00 40.85           H  
ATOM   1563 HG21 VAL A 104     -25.673  18.606 -30.895  1.00 46.60           H  
ATOM   1564 HG22 VAL A 104     -25.216  19.643 -29.782  1.00 46.60           H  
ATOM   1565 HG23 VAL A 104     -24.394  18.302 -30.002  1.00 46.60           H  
ATOM   1566  N   LYS A 105     -27.134  18.042 -25.778  1.00 35.97           N  
ANISOU 1566  N   LYS A 105     3935   4375   5358   -970   -460    310       N  
ATOM   1567  CA  LYS A 105     -28.064  17.440 -24.833  1.00 40.63           C  
ANISOU 1567  CA  LYS A 105     4391   5104   5943  -1094   -442    461       C  
ATOM   1568  C   LYS A 105     -29.469  17.503 -25.413  1.00 44.77           C  
ANISOU 1568  C   LYS A 105     4737   5772   6501  -1143   -471    528       C  
ATOM   1569  O   LYS A 105     -29.933  18.575 -25.816  1.00 44.84           O  
ANISOU 1569  O   LYS A 105     4672   5883   6483  -1004   -411    479       O  
ATOM   1570  CB  LYS A 105     -28.020  18.155 -23.482  1.00 42.88           C  
ANISOU 1570  CB  LYS A 105     4633   5537   6123  -1015   -291    486       C  
ATOM   1571  CG  LYS A 105     -28.740  17.415 -22.356  1.00 42.06           C  
ANISOU 1571  CG  LYS A 105     4414   5581   5985  -1154   -257    657       C  
ATOM   1572  CD  LYS A 105     -28.307  17.939 -20.992  1.00 48.24           C  
ANISOU 1572  CD  LYS A 105     5224   6468   6634  -1079   -128    658       C  
ATOM   1573  CE  LYS A 105     -28.329  16.853 -19.908  1.00 54.89           C  
ANISOU 1573  CE  LYS A 105     6059   7357   7440  -1243   -141    827       C  
ATOM   1574  NZ  LYS A 105     -27.426  17.186 -18.744  1.00 48.01           N  
ANISOU 1574  NZ  LYS A 105     5292   6513   6436  -1176    -73    800       N  
ATOM   1575  H   LYS A 105     -27.129  18.901 -25.755  1.00 43.36           H  
ATOM   1576  HA  LYS A 105     -27.823  16.511 -24.687  1.00 48.95           H  
ATOM   1577  HB2 LYS A 105     -27.093  18.262 -23.218  1.00 51.65           H  
ATOM   1578  HB3 LYS A 105     -28.440  19.024 -23.578  1.00 51.65           H  
ATOM   1579  HG2 LYS A 105     -29.697  17.545 -22.444  1.00 50.66           H  
ATOM   1580  HG3 LYS A 105     -28.528  16.470 -22.403  1.00 50.66           H  
ATOM   1581  HD2 LYS A 105     -27.401  18.280 -21.057  1.00 58.07           H  
ATOM   1582  HD3 LYS A 105     -28.909  18.648 -20.718  1.00 58.07           H  
ATOM   1583  HE2 LYS A 105     -29.233  16.758 -19.571  1.00 66.06           H  
ATOM   1584  HE3 LYS A 105     -28.029  16.014 -20.293  1.00 66.06           H  
ATOM   1585  HZ1 LYS A 105     -27.459  16.536 -18.137  1.00 57.80           H  
ATOM   1586  HZ2 LYS A 105     -26.586  17.275 -19.025  1.00 57.80           H  
ATOM   1587  HZ3 LYS A 105     -27.686  17.948 -18.365  1.00 57.80           H  
ATOM   1588  N   SER A 106     -30.134  16.357 -25.459  1.00 52.78           N  
ANISOU 1588  N   SER A 106     5684   6790   7581  -1344   -573    645       N  
ATOM   1589  CA  SER A 106     -31.527  16.253 -25.866  1.00 54.45           C  
ANISOU 1589  CA  SER A 106     5688   7169   7829  -1438   -618    739       C  
ATOM   1590  C   SER A 106     -32.344  15.688 -24.707  1.00 58.58           C  
ANISOU 1590  C   SER A 106     6042   7873   8342  -1592   -561    929       C  
ATOM   1591  O   SER A 106     -31.810  15.344 -23.649  1.00 57.34           O  
ANISOU 1591  O   SER A 106     5953   7694   8140  -1625   -498    984       O  
ATOM   1592  CB  SER A 106     -31.663  15.385 -27.121  1.00 56.75           C  
ANISOU 1592  CB  SER A 106     6047   7308   8209  -1577   -817    709       C  
ATOM   1593  OG  SER A 106     -30.992  14.145 -26.973  1.00 54.54           O  
ANISOU 1593  OG  SER A 106     5934   6807   7983  -1724   -918    723       O  
ATOM   1594  H   SER A 106     -29.787  15.599 -25.252  1.00 63.53           H  
ATOM   1595  HA  SER A 106     -31.870  17.136 -26.079  1.00 65.53           H  
ATOM   1596  HB2 SER A 106     -32.604  15.213 -27.282  1.00 68.30           H  
ATOM   1597  HB3 SER A 106     -31.279  15.861 -27.874  1.00 68.30           H  
ATOM   1598  HG  SER A 106     -31.086  13.683 -27.668  1.00 65.65           H  
ATOM   1599  N   ASP A 107     -33.662  15.618 -24.906  1.00 68.64           N  
ANISOU 1599  N   ASP A 107     7080   9353   9649  -1687   -582   1040       N  
ATOM   1600  CA  ASP A 107     -34.510  14.905 -23.957  1.00 70.96           C  
ANISOU 1600  CA  ASP A 107     7192   9827   9945  -1887   -546   1248       C  
ATOM   1601  C   ASP A 107     -34.297  13.400 -24.059  1.00 71.13           C  
ANISOU 1601  C   ASP A 107     7333   9633  10058  -2166   -718   1337       C  
ATOM   1602  O   ASP A 107     -34.506  12.672 -23.082  1.00 69.83           O  
ANISOU 1602  O   ASP A 107     7156   9510   9865  -2294   -678   1483       O  
ATOM   1603  CB  ASP A 107     -35.981  15.246 -24.200  1.00 75.70           C  
ANISOU 1603  CB  ASP A 107     7472  10726  10564  -1917   -526   1350       C  
ATOM   1604  CG  ASP A 107     -36.373  16.598 -23.631  1.00 80.00           C  
ANISOU 1604  CG  ASP A 107     7862  11528  11007  -1648   -313   1319       C  
ATOM   1605  OD1 ASP A 107     -35.554  17.211 -22.916  1.00 79.40           O  
ANISOU 1605  OD1 ASP A 107     7931  11403  10835  -1475   -181   1228       O  
ATOM   1606  OD2 ASP A 107     -37.509  17.048 -23.898  1.00 88.58           O  
ANISOU 1606  OD2 ASP A 107     8682  12865  12109  -1604   -286   1381       O  
ATOM   1607  H   ASP A 107     -34.080  15.968 -25.571  1.00 82.56           H  
ATOM   1608  HA  ASP A 107     -34.284  15.189 -23.058  1.00 85.35           H  
ATOM   1609  HB2 ASP A 107     -36.148  15.263 -25.155  1.00 91.03           H  
ATOM   1610  HB3 ASP A 107     -36.536  14.571 -23.778  1.00 91.03           H  
ATOM   1611  N   SER A 108     -33.886  12.922 -25.237  1.00 75.33           N  
ANISOU 1611  N   SER A 108     8041   9914  10664  -2196   -893   1214       N  
ATOM   1612  CA  SER A 108     -33.626  11.501 -25.432  1.00 77.96           C  
ANISOU 1612  CA  SER A 108     8590   9990  11042  -2332  -1028   1215       C  
ATOM   1613  C   SER A 108     -32.362  11.055 -24.711  1.00 73.44           C  
ANISOU 1613  C   SER A 108     8232   9212  10460  -2301  -1009   1205       C  
ATOM   1614  O   SER A 108     -32.266   9.900 -24.281  1.00 77.92           O  
ANISOU 1614  O   SER A 108     8918   9641  11048  -2413  -1068   1287       O  
ATOM   1615  CB  SER A 108     -33.515  11.207 -26.930  1.00 76.51           C  
ANISOU 1615  CB  SER A 108     8544   9622  10906  -2322  -1192   1055       C  
ATOM   1616  OG  SER A 108     -32.797  10.013 -27.184  1.00 84.86           O  
ANISOU 1616  OG  SER A 108     9866  10380  11998  -2370  -1301    994       O  
ATOM   1617  H   SER A 108     -33.752  13.402 -25.937  1.00 90.58           H  
ATOM   1618  HA  SER A 108     -34.366  10.988 -25.071  1.00 93.75           H  
ATOM   1619  HB2 SER A 108     -34.409  11.117 -27.297  1.00 92.01           H  
ATOM   1620  HB3 SER A 108     -33.054  11.945 -27.359  1.00 92.01           H  
ATOM   1621  HG  SER A 108     -32.702   9.906 -28.012  1.00102.03           H  
ATOM   1622  N   GLY A 109     -31.400  11.957 -24.557  1.00 59.30           N  
ANISOU 1622  N   GLY A 109     6490   7402   8641  -2146   -933   1115       N  
ATOM   1623  CA  GLY A 109     -30.077  11.609 -24.089  1.00 55.14           C  
ANISOU 1623  CA  GLY A 109     6182   6669   8102  -2071   -931   1067       C  
ATOM   1624  C   GLY A 109     -29.076  12.638 -24.567  1.00 51.53           C  
ANISOU 1624  C   GLY A 109     5824   6165   7589  -1812   -862    863       C  
ATOM   1625  O   GLY A 109     -29.170  13.813 -24.199  1.00 52.47           O  
ANISOU 1625  O   GLY A 109     5848   6471   7619  -1662   -717    826       O  
ATOM   1626  H   GLY A 109     -31.495  12.796 -24.721  1.00 71.36           H  
ATOM   1627  HA2 GLY A 109     -30.065  11.582 -23.119  1.00 66.37           H  
ATOM   1628  HA3 GLY A 109     -29.823  10.737 -24.432  1.00 66.37           H  
ATOM   1629  N   TYR A 110     -28.124  12.228 -25.399  1.00 46.38           N  
ANISOU 1629  N   TYR A 110     5366   5267   6988  -1756   -963    728       N  
ATOM   1630  CA  TYR A 110     -27.152  13.169 -25.929  1.00 43.99           C  
ANISOU 1630  CA  TYR A 110     5147   4930   6637  -1536   -898    550       C  
ATOM   1631  C   TYR A 110     -26.614  12.645 -27.252  1.00 42.62           C  
ANISOU 1631  C   TYR A 110     5131   4541   6520  -1514  -1024    409       C  
ATOM   1632  O   TYR A 110     -26.825  11.491 -27.628  1.00 40.64           O  
ANISOU 1632  O   TYR A 110     4962   4129   6349  -1654  -1166    432       O  
ATOM   1633  CB  TYR A 110     -26.006  13.416 -24.936  1.00 38.95           C  
ANISOU 1633  CB  TYR A 110     4584   4270   5944  -1427   -812    543       C  
ATOM   1634  CG  TYR A 110     -24.990  12.299 -24.879  1.00 40.13           C  
ANISOU 1634  CG  TYR A 110     4905   4184   6160  -1445   -914    539       C  
ATOM   1635  CD1 TYR A 110     -25.243  11.143 -24.154  1.00 41.75           C  
ANISOU 1635  CD1 TYR A 110     5140   4308   6416  -1604   -992    699       C  
ATOM   1636  CD2 TYR A 110     -23.778  12.401 -25.551  1.00 43.39           C  
ANISOU 1636  CD2 TYR A 110     5445   4455   6586  -1297   -930    386       C  
ATOM   1637  CE1 TYR A 110     -24.320  10.116 -24.097  1.00 41.36           C  
ANISOU 1637  CE1 TYR A 110     5259   4021   6437  -1595  -1094    702       C  
ATOM   1638  CE2 TYR A 110     -22.847  11.375 -25.503  1.00 48.85           C  
ANISOU 1638  CE2 TYR A 110     6280   4938   7343  -1279  -1019    379       C  
ATOM   1639  CZ  TYR A 110     -23.126  10.234 -24.772  1.00 46.54           C  
ANISOU 1639  CZ  TYR A 110     6030   4545   7109  -1418  -1106    534       C  
ATOM   1640  OH  TYR A 110     -22.212   9.206 -24.709  1.00 46.03           O  
ANISOU 1640  OH  TYR A 110     6119   4250   7119  -1377  -1204    535       O  
ATOM   1641  H   TYR A 110     -28.024  11.417 -25.667  1.00 55.85           H  
ATOM   1642  HA  TYR A 110     -27.598  14.013 -26.099  1.00 52.98           H  
ATOM   1643  HB2 TYR A 110     -25.540  14.226 -25.195  1.00 46.93           H  
ATOM   1644  HB3 TYR A 110     -26.382  13.518 -24.048  1.00 46.93           H  
ATOM   1645  HD1 TYR A 110     -26.048  11.058 -23.697  1.00 50.30           H  
ATOM   1646  HD2 TYR A 110     -23.589  13.168 -26.041  1.00 52.26           H  
ATOM   1647  HE1 TYR A 110     -24.505   9.348 -23.606  1.00 49.83           H  
ATOM   1648  HE2 TYR A 110     -22.040  11.453 -25.959  1.00 58.81           H  
ATOM   1649  HH  TYR A 110     -22.312   8.777 -23.993  1.00 55.42           H  
ATOM   1650  N   GLU A 111     -25.901  13.521 -27.949  1.00 41.36           N  
ANISOU 1650  N   GLU A 111     5024   4379   6313  -1339   -968    261       N  
ATOM   1651  CA  GLU A 111     -25.334  13.239 -29.260  1.00 39.81           C  
ANISOU 1651  CA  GLU A 111     4968   4028   6131  -1281  -1050    111       C  
ATOM   1652  C   GLU A 111     -24.003  13.964 -29.352  1.00 39.12           C  
ANISOU 1652  C   GLU A 111     4953   3916   5994  -1093   -951      0       C  
ATOM   1653  O   GLU A 111     -23.770  14.951 -28.649  1.00 37.49           O  
ANISOU 1653  O   GLU A 111     4675   3833   5736  -1016   -830     23       O  
ATOM   1654  CB  GLU A 111     -26.325  13.658 -30.355  1.00 38.27           C  
ANISOU 1654  CB  GLU A 111     4705   3925   5912  -1311  -1102     75       C  
ATOM   1655  CG  GLU A 111     -25.735  14.257 -31.613  1.00 43.28           C  
ANISOU 1655  CG  GLU A 111     5430   4529   6483  -1172  -1094    -80       C  
ATOM   1656  CD  GLU A 111     -26.770  14.371 -32.728  1.00 51.51           C  
ANISOU 1656  CD  GLU A 111     6428   5644   7500  -1232  -1194    -99       C  
ATOM   1657  OE1 GLU A 111     -27.962  14.600 -32.419  1.00 53.37           O  
ANISOU 1657  OE1 GLU A 111     6494   6034   7752  -1320  -1210     14       O  
ATOM   1658  OE2 GLU A 111     -26.398  14.211 -33.911  1.00 53.29           O  
ANISOU 1658  OE2 GLU A 111     6780   5788   7679  -1188  -1260   -226       O  
ATOM   1659  H   GLU A 111     -25.725  14.316 -27.673  1.00 49.83           H  
ATOM   1660  HA  GLU A 111     -25.146  12.297 -29.396  1.00 47.97           H  
ATOM   1661  HB2 GLU A 111     -26.826  12.872 -30.623  1.00 46.12           H  
ATOM   1662  HB3 GLU A 111     -26.925  14.321 -29.979  1.00 46.12           H  
ATOM   1663  HG2 GLU A 111     -25.400  15.146 -31.417  1.00 52.12           H  
ATOM   1664  HG3 GLU A 111     -25.011  13.692 -31.927  1.00 52.12           H  
ATOM   1665  N   VAL A 112     -23.112  13.446 -30.193  1.00 39.59           N  
ANISOU 1665  N   VAL A 112     5156   3820   6068  -1024  -1002   -121       N  
ATOM   1666  CA  VAL A 112     -21.806  14.051 -30.419  1.00 40.37           C  
ANISOU 1666  CA  VAL A 112     5304   3910   6124   -860   -912   -222       C  
ATOM   1667  C   VAL A 112     -21.749  14.567 -31.852  1.00 37.43           C  
ANISOU 1667  C   VAL A 112     4976   3557   5688   -788   -907   -344       C  
ATOM   1668  O   VAL A 112     -22.013  13.821 -32.803  1.00 38.33           O  
ANISOU 1668  O   VAL A 112     5181   3576   5805   -821  -1010   -416       O  
ATOM   1669  CB  VAL A 112     -20.662  13.062 -30.144  1.00 38.19           C  
ANISOU 1669  CB  VAL A 112     5135   3470   5904   -804   -950   -254       C  
ATOM   1670  CG1 VAL A 112     -19.330  13.707 -30.460  1.00 35.33           C  
ANISOU 1670  CG1 VAL A 112     4787   3138   5499   -642   -855   -351       C  
ATOM   1671  CG2 VAL A 112     -20.690  12.602 -28.693  1.00 41.40           C  
ANISOU 1671  CG2 VAL A 112     5505   3870   6356   -874   -960   -110       C  
ATOM   1672  H   VAL A 112     -23.246  12.730 -30.651  1.00 47.70           H  
ATOM   1673  HA  VAL A 112     -21.703  14.807 -29.820  1.00 48.63           H  
ATOM   1674  HB  VAL A 112     -20.775  12.283 -30.712  1.00 46.02           H  
ATOM   1675 HG11 VAL A 112     -18.621  13.181 -30.058  1.00 42.59           H  
ATOM   1676 HG12 VAL A 112     -19.214  13.737 -31.423  1.00 42.59           H  
ATOM   1677 HG13 VAL A 112     -19.321  14.607 -30.098  1.00 42.59           H  
ATOM   1678 HG21 VAL A 112     -19.972  11.965 -28.549  1.00 49.88           H  
ATOM   1679 HG22 VAL A 112     -20.569  13.372 -28.115  1.00 49.88           H  
ATOM   1680 HG23 VAL A 112     -21.545  12.183 -28.511  1.00 49.88           H  
ATOM   1681  N   LEU A 113     -21.409  15.842 -32.000  1.00 34.49           N  
ANISOU 1681  N   LEU A 113     4556   3301   5250   -698   -795   -365       N  
ATOM   1682  CA  LEU A 113     -21.245  16.475 -33.297  1.00 35.60           C  
ANISOU 1682  CA  LEU A 113     4739   3476   5312   -625   -772   -454       C  
ATOM   1683  C   LEU A 113     -19.768  16.527 -33.667  1.00 37.55           C  
ANISOU 1683  C   LEU A 113     5054   3682   5532   -510   -701   -545       C  
ATOM   1684  O   LEU A 113     -18.900  16.697 -32.809  1.00 35.15           O  
ANISOU 1684  O   LEU A 113     4716   3381   5258   -472   -637   -523       O  
ATOM   1685  CB  LEU A 113     -21.810  17.897 -33.286  1.00 31.88           C  
ANISOU 1685  CB  LEU A 113     4179   3143   4790   -599   -695   -401       C  
ATOM   1686  CG  LEU A 113     -23.275  18.083 -32.899  1.00 35.90           C  
ANISOU 1686  CG  LEU A 113     4577   3744   5318   -676   -735   -304       C  
ATOM   1687  CD1 LEU A 113     -23.682  19.526 -33.174  1.00 35.34           C  
ANISOU 1687  CD1 LEU A 113     4451   3782   5192   -596   -662   -279       C  
ATOM   1688  CD2 LEU A 113     -24.188  17.121 -33.632  1.00 32.25           C  
ANISOU 1688  CD2 LEU A 113     4126   3254   4872   -778   -880   -307       C  
ATOM   1689  H   LEU A 113     -21.265  16.376 -31.342  1.00 41.59           H  
ATOM   1690  HA  LEU A 113     -21.721  15.961 -33.968  1.00 42.91           H  
ATOM   1691  HB2 LEU A 113     -21.287  18.417 -32.655  1.00 38.44           H  
ATOM   1692  HB3 LEU A 113     -21.709  18.261 -34.179  1.00 38.44           H  
ATOM   1693  HG  LEU A 113     -23.378  17.888 -31.954  1.00 43.27           H  
ATOM   1694 HD11 LEU A 113     -24.613  19.644 -32.930  1.00 42.59           H  
ATOM   1695 HD12 LEU A 113     -23.124  20.118 -32.644  1.00 42.59           H  
ATOM   1696 HD13 LEU A 113     -23.561  19.714 -34.118  1.00 42.59           H  
ATOM   1697 HD21 LEU A 113     -25.110  17.335 -33.418  1.00 38.89           H  
ATOM   1698 HD22 LEU A 113     -24.041  17.212 -34.587  1.00 38.89           H  
ATOM   1699 HD23 LEU A 113     -23.984  16.216 -33.351  1.00 38.89           H  
ATOM   1700  N   GLY A 114     -19.489  16.381 -34.966  1.00 40.83           N  
ANISOU 1700  N   GLY A 114     5556   4080   5879   -455   -714   -647       N  
ATOM   1701  CA  GLY A 114     -18.171  16.624 -35.515  1.00 39.24           C  
ANISOU 1701  CA  GLY A 114     5389   3894   5625   -340   -621   -727       C  
ATOM   1702  C   GLY A 114     -17.317  15.389 -35.697  1.00 38.21           C  
ANISOU 1702  C   GLY A 114     5344   3647   5529   -264   -652   -824       C  
ATOM   1703  O   GLY A 114     -16.378  15.413 -36.502  1.00 38.44           O  
ANISOU 1703  O   GLY A 114     5410   3704   5492   -155   -582   -915       O  
ATOM   1704  H   GLY A 114     -20.066  16.135 -35.555  1.00 49.19           H  
ATOM   1705  HA2 GLY A 114     -18.269  17.045 -36.383  1.00 47.28           H  
ATOM   1706  HA3 GLY A 114     -17.695  17.227 -34.923  1.00 47.28           H  
ATOM   1707  N   VAL A 115     -17.602  14.325 -34.950  1.00 40.45           N  
ANISOU 1707  N   VAL A 115     5656   3800   5912   -313   -750   -797       N  
ATOM   1708  CA  VAL A 115     -16.972  13.027 -35.149  1.00 41.18           C  
ANISOU 1708  CA  VAL A 115     5861   3734   6053   -233   -809   -890       C  
ATOM   1709  C   VAL A 115     -18.019  11.961 -34.868  1.00 38.49           C  
ANISOU 1709  C   VAL A 115     5599   3236   5790   -362   -968   -858       C  
ATOM   1710  O   VAL A 115     -19.136  12.243 -34.432  1.00 42.74           O  
ANISOU 1710  O   VAL A 115     6071   3824   6346   -509  -1013   -752       O  
ATOM   1711  CB  VAL A 115     -15.737  12.807 -34.246  1.00 43.72           C  
ANISOU 1711  CB  VAL A 115     6128   4038   6447   -131   -753   -860       C  
ATOM   1712  CG1 VAL A 115     -14.580  13.675 -34.709  1.00 46.71           C  
ANISOU 1712  CG1 VAL A 115     6430   4564   6753    -11   -608   -908       C  
ATOM   1713  CG2 VAL A 115     -16.079  13.080 -32.782  1.00 35.74           C  
ANISOU 1713  CG2 VAL A 115     5018   3056   5504   -233   -766   -703       C  
ATOM   1714  H   VAL A 115     -18.173  14.333 -34.307  1.00 48.73           H  
ATOM   1715  HA  VAL A 115     -16.677  12.956 -36.071  1.00 49.61           H  
ATOM   1716  HB  VAL A 115     -15.461  11.880 -34.313  1.00 52.66           H  
ATOM   1717 HG11 VAL A 115     -13.811  13.505 -34.143  1.00 56.24           H  
ATOM   1718 HG12 VAL A 115     -14.368  13.453 -35.630  1.00 56.24           H  
ATOM   1719 HG13 VAL A 115     -14.839  14.607 -34.645  1.00 56.24           H  
ATOM   1720 HG21 VAL A 115     -15.266  13.039 -32.255  1.00 43.08           H  
ATOM   1721 HG22 VAL A 115     -16.475  13.963 -32.709  1.00 43.08           H  
ATOM   1722 HG23 VAL A 115     -16.707  12.409 -32.473  1.00 43.08           H  
ATOM   1723  N   LYS A 116     -17.635  10.720 -35.128  1.00 40.67           N  
ANISOU 1723  N   LYS A 116     6018   3320   6116   -303  -1050   -949       N  
ATOM   1724  CA  LYS A 116     -18.416   9.541 -34.773  1.00 42.73           C  
ANISOU 1724  CA  LYS A 116     6370   3402   6464   -428  -1198   -904       C  
ATOM   1725  C   LYS A 116     -17.520   8.681 -33.896  1.00 47.93           C  
ANISOU 1725  C   LYS A 116     7064   3922   7224   -334  -1205   -862       C  
ATOM   1726  O   LYS A 116     -16.347   8.475 -34.223  1.00 52.26           O  
ANISOU 1726  O   LYS A 116     7663   4417   7778   -138  -1159   -974       O  
ATOM   1727  CB  LYS A 116     -18.873   8.804 -36.031  1.00 47.72           C  
ANISOU 1727  CB  LYS A 116     7145   3967   7019   -437  -1268  -1032       C  
ATOM   1728  CG  LYS A 116     -19.750   7.583 -35.791  1.00 60.86           C  
ANISOU 1728  CG  LYS A 116     8879   5503   8742   -580  -1388   -965       C  
ATOM   1729  CD  LYS A 116     -21.127   7.949 -35.261  1.00 73.57           C  
ANISOU 1729  CD  LYS A 116    10360   7220  10372   -801  -1440   -806       C  
ATOM   1730  CE  LYS A 116     -22.008   6.711 -35.128  1.00 78.59           C  
ANISOU 1730  CE  LYS A 116    11063   7735  11063   -955  -1562   -746       C  
ATOM   1731  NZ  LYS A 116     -23.351   7.030 -34.569  1.00 87.72           N  
ANISOU 1731  NZ  LYS A 116    12068   9020  12244  -1165  -1603   -582       N  
ATOM   1732  H   LYS A 116     -16.897  10.527 -35.524  1.00 49.00           H  
ATOM   1733  HA  LYS A 116     -19.219   9.763 -34.276  1.00 51.47           H  
ATOM   1734  HB2 LYS A 116     -19.382   9.421 -36.579  1.00 57.45           H  
ATOM   1735  HB3 LYS A 116     -18.086   8.504 -36.513  1.00 57.45           H  
ATOM   1736  HG2 LYS A 116     -19.866   7.106 -36.627  1.00 73.22           H  
ATOM   1737  HG3 LYS A 116     -19.320   7.007 -35.138  1.00 73.22           H  
ATOM   1738  HD2 LYS A 116     -21.039   8.359 -34.387  1.00 88.47           H  
ATOM   1739  HD3 LYS A 116     -21.556   8.566 -35.875  1.00 88.47           H  
ATOM   1740  HE2 LYS A 116     -22.132   6.313 -36.004  1.00 94.50           H  
ATOM   1741  HE3 LYS A 116     -21.577   6.076 -34.534  1.00 94.50           H  
ATOM   1742  HZ1 LYS A 116     -23.834   6.287 -34.495  1.00105.46           H  
ATOM   1743  HZ2 LYS A 116     -23.265   7.401 -33.764  1.00105.46           H  
ATOM   1744  HZ3 LYS A 116     -23.776   7.599 -35.105  1.00105.46           H  
ATOM   1745  N   LEU A 117     -18.049   8.225 -32.768  1.00 48.90           N  
ANISOU 1745  N   LEU A 117     7150   4003   7425   -461  -1261   -694       N  
ATOM   1746  CA  LEU A 117     -17.296   7.398 -31.841  1.00 49.99           C  
ANISOU 1746  CA  LEU A 117     7328   4005   7660   -388  -1294   -622       C  
ATOM   1747  C   LEU A 117     -17.605   5.932 -32.097  1.00 51.46           C  
ANISOU 1747  C   LEU A 117     7672   3998   7883   -413  -1395   -635       C  
ATOM   1748  O   LEU A 117     -18.747   5.567 -32.383  1.00 51.04           O  
ANISOU 1748  O   LEU A 117     7648   3937   7810   -582  -1459   -605       O  
ATOM   1749  CB  LEU A 117     -17.631   7.741 -30.394  1.00 46.95           C  
ANISOU 1749  CB  LEU A 117     6827   3687   7326   -514  -1298   -420       C  
ATOM   1750  CG  LEU A 117     -17.616   9.212 -29.987  1.00 40.87           C  
ANISOU 1750  CG  LEU A 117     5884   3154   6492   -531  -1181   -377       C  
ATOM   1751  CD1 LEU A 117     -18.231   9.348 -28.605  1.00 46.45           C  
ANISOU 1751  CD1 LEU A 117     6496   3940   7212   -676  -1186   -179       C  
ATOM   1752  CD2 LEU A 117     -16.212   9.780 -30.015  1.00 48.00           C  
ANISOU 1752  CD2 LEU A 117     6724   4151   7361   -335  -1073   -446       C  
ATOM   1753  H   LEU A 117     -18.856   8.384 -32.515  1.00 58.87           H  
ATOM   1754  HA  LEU A 117     -16.348   7.551 -31.976  1.00 60.18           H  
ATOM   1755  HB2 LEU A 117     -18.524   7.410 -30.211  1.00 56.53           H  
ATOM   1756  HB3 LEU A 117     -16.987   7.288 -29.827  1.00 56.53           H  
ATOM   1757  HG  LEU A 117     -18.137   9.730 -30.621  1.00 49.24           H  
ATOM   1758 HD11 LEU A 117     -18.202  10.280 -28.337  1.00 55.93           H  
ATOM   1759 HD12 LEU A 117     -19.150   9.041 -28.637  1.00 55.93           H  
ATOM   1760 HD13 LEU A 117     -17.723   8.808 -27.979  1.00 55.93           H  
ATOM   1761 HD21 LEU A 117     -16.243  10.711 -29.743  1.00 57.79           H  
ATOM   1762 HD22 LEU A 117     -15.655   9.275 -29.402  1.00 57.79           H  
ATOM   1763 HD23 LEU A 117     -15.861   9.709 -30.916  1.00 57.79           H  
ATOM   1764  N   SER A 118     -16.580   5.093 -31.995  1.00 54.17           N  
ANISOU 1764  N   SER A 118     8113   4183   8287   -240  -1413   -680       N  
ATOM   1765  CA  SER A 118     -16.798   3.652 -31.990  1.00 51.60           C  
ANISOU 1765  CA  SER A 118     7946   3642   8020   -262  -1516   -666       C  
ATOM   1766  C   SER A 118     -17.568   3.264 -30.734  1.00 51.83           C  
ANISOU 1766  C   SER A 118     7937   3642   8115   -461  -1591   -438       C  
ATOM   1767  O   SER A 118     -17.498   3.945 -29.708  1.00 52.65           O  
ANISOU 1767  O   SER A 118     7911   3861   8233   -505  -1558   -296       O  
ATOM   1768  CB  SER A 118     -15.469   2.918 -32.052  1.00 55.07           C  
ANISOU 1768  CB  SER A 118     8481   3928   8516     -5  -1511   -751       C  
ATOM   1769  OG  SER A 118     -14.716   3.162 -30.877  1.00 58.81           O  
ANISOU 1769  OG  SER A 118     8858   4423   9062     70  -1502   -617       O  
ATOM   1770  H   SER A 118     -15.756   5.330 -31.929  1.00 65.20           H  
ATOM   1771  HA  SER A 118     -17.313   3.381 -32.766  1.00 62.12           H  
ATOM   1772  HB2 SER A 118     -15.635   1.966 -32.131  1.00 66.28           H  
ATOM   1773  HB3 SER A 118     -14.968   3.233 -32.821  1.00 66.28           H  
ATOM   1774  HG  SER A 118     -15.080   2.786 -30.220  1.00 70.76           H  
ATOM   1775  N   ALA A 119     -18.307   2.154 -30.816  1.00 54.97           N  
ANISOU 1775  N   ALA A 119     8452   3886   8548   -586  -1692   -401       N  
ATOM   1776  CA  ALA A 119     -19.113   1.731 -29.676  1.00 52.50           C  
ANISOU 1776  CA  ALA A 119     8104   3557   8288   -791  -1759   -176       C  
ATOM   1777  C   ALA A 119     -18.280   1.647 -28.403  1.00 52.30           C  
ANISOU 1777  C   ALA A 119     8050   3499   8324   -709  -1758    -26       C  
ATOM   1778  O   ALA A 119     -18.751   2.012 -27.318  1.00 54.67           O  
ANISOU 1778  O   ALA A 119     8240   3912   8621   -852  -1752    166       O  
ATOM   1779  CB  ALA A 119     -19.770   0.379 -29.967  1.00 47.60           C  
ANISOU 1779  CB  ALA A 119     7644   2726   7717   -907  -1880   -170       C  
ATOM   1780  H   ALA A 119     -18.356   1.642 -31.505  1.00 66.15           H  
ATOM   1781  HA  ALA A 119     -19.814   2.386 -29.536  1.00 63.20           H  
ATOM   1782  HB1 ALA A 119     -20.313   0.121 -29.206  1.00 57.31           H  
ATOM   1783  HB2 ALA A 119     -20.327   0.462 -30.757  1.00 57.31           H  
ATOM   1784  HB3 ALA A 119     -19.077  -0.283 -30.119  1.00 57.31           H  
ATOM   1785  N   THR A 120     -17.038   1.170 -28.514  1.00 53.27           N  
ANISOU 1785  N   THR A 120     8265   3479   8496   -472  -1764   -107       N  
ATOM   1786  CA  THR A 120     -16.182   1.046 -27.338  1.00 54.31           C  
ANISOU 1786  CA  THR A 120     8369   3577   8690   -375  -1784     40       C  
ATOM   1787  C   THR A 120     -15.939   2.402 -26.687  1.00 54.59           C  
ANISOU 1787  C   THR A 120     8217   3841   8682   -383  -1704    109       C  
ATOM   1788  O   THR A 120     -16.126   2.563 -25.475  1.00 52.91           O  
ANISOU 1788  O   THR A 120     7936   3692   8475   -492  -1726    312       O  
ATOM   1789  CB  THR A 120     -14.863   0.380 -27.732  1.00 55.66           C  
ANISOU 1789  CB  THR A 120     8645   3582   8920    -82  -1794    -83       C  
ATOM   1790  OG1 THR A 120     -14.251   1.117 -28.799  1.00 58.41           O  
ANISOU 1790  OG1 THR A 120     8947   4031   9214     89  -1694   -299       O  
ATOM   1791  CG2 THR A 120     -15.099  -1.045 -28.197  1.00 59.04           C  
ANISOU 1791  CG2 THR A 120     9281   3751   9402    -81  -1883   -131       C  
ATOM   1792  H   THR A 120     -16.673   0.915 -29.250  1.00 64.12           H  
ATOM   1793  HA  THR A 120     -16.622   0.482 -26.682  1.00 65.36           H  
ATOM   1794  HB  THR A 120     -14.274   0.363 -26.961  1.00 66.98           H  
ATOM   1795  HG1 THR A 120     -13.581   0.701 -29.088  1.00 70.28           H  
ATOM   1796 HG21 THR A 120     -14.258  -1.453 -28.455  1.00 71.04           H  
ATOM   1797 HG22 THR A 120     -15.496  -1.566 -27.482  1.00 71.04           H  
ATOM   1798 HG23 THR A 120     -15.698  -1.050 -28.960  1.00 71.04           H  
ATOM   1799  N   VAL A 121     -15.532   3.394 -27.482  1.00 52.30           N  
ANISOU 1799  N   VAL A 121     7850   3679   8344   -277  -1611    -58       N  
ATOM   1800  CA  VAL A 121     -15.322   4.742 -26.956  1.00 53.17           C  
ANISOU 1800  CA  VAL A 121     7791   3991   8420   -295  -1536    -13       C  
ATOM   1801  C   VAL A 121     -16.636   5.336 -26.457  1.00 51.28           C  
ANISOU 1801  C   VAL A 121     7459   3906   8119   -556  -1514    114       C  
ATOM   1802  O   VAL A 121     -16.675   6.009 -25.418  1.00 47.03           O  
ANISOU 1802  O   VAL A 121     6809   3507   7554   -628  -1481    254       O  
ATOM   1803  CB  VAL A 121     -14.673   5.632 -28.035  1.00 51.29           C  
ANISOU 1803  CB  VAL A 121     7501   3847   8142   -138  -1439   -225       C  
ATOM   1804  CG1 VAL A 121     -14.524   7.055 -27.543  1.00 47.86           C  
ANISOU 1804  CG1 VAL A 121     6856   3728   7601   -170  -1303   -180       C  
ATOM   1805  CG2 VAL A 121     -13.323   5.069 -28.444  1.00 57.06           C  
ANISOU 1805  CG2 VAL A 121     8286   4464   8929    144  -1440   -342       C  
ATOM   1806  H   VAL A 121     -15.371   3.313 -28.323  1.00 62.95           H  
ATOM   1807  HA  VAL A 121     -14.717   4.688 -26.200  1.00 63.99           H  
ATOM   1808  HB  VAL A 121     -15.250   5.643 -28.814  1.00 61.75           H  
ATOM   1809 HG11 VAL A 121     -13.965   7.547 -28.165  1.00 57.62           H  
ATOM   1810 HG12 VAL A 121     -15.402   7.465 -27.492  1.00 57.62           H  
ATOM   1811 HG13 VAL A 121     -14.112   7.045 -26.665  1.00 57.62           H  
ATOM   1812 HG21 VAL A 121     -12.923   5.657 -29.103  1.00 68.66           H  
ATOM   1813 HG22 VAL A 121     -12.754   5.013 -27.661  1.00 68.66           H  
ATOM   1814 HG23 VAL A 121     -13.452   4.185 -28.823  1.00 68.66           H  
ATOM   1815  N   LYS A 122     -17.731   5.108 -27.193  1.00 53.19           N  
ANISOU 1815  N   LYS A 122     7732   4158   8321   -688  -1520     67       N  
ATOM   1816  CA  LYS A 122     -19.039   5.589 -26.753  1.00 48.84           C  
ANISOU 1816  CA  LYS A 122     7072   3766   7719   -916  -1498    192       C  
ATOM   1817  C   LYS A 122     -19.439   4.966 -25.423  1.00 50.47           C  
ANISOU 1817  C   LYS A 122     7273   3950   7953  -1056  -1552    427       C  
ATOM   1818  O   LYS A 122     -20.093   5.625 -24.604  1.00 50.20           O  
ANISOU 1818  O   LYS A 122     7110   4093   7870  -1195  -1502    566       O  
ATOM   1819  CB  LYS A 122     -20.088   5.284 -27.831  1.00 51.07           C  
ANISOU 1819  CB  LYS A 122     7390   4042   7971  -1018  -1525    104       C  
ATOM   1820  CG  LYS A 122     -21.539   5.572 -27.442  1.00 54.70           C  
ANISOU 1820  CG  LYS A 122     7728   4660   8398  -1248  -1520    241       C  
ATOM   1821  CD  LYS A 122     -21.885   7.053 -27.547  1.00 56.96           C  
ANISOU 1821  CD  LYS A 122     7850   5178   8614  -1259  -1417    214       C  
ATOM   1822  CE  LYS A 122     -23.379   7.275 -27.335  1.00 57.80           C  
ANISOU 1822  CE  LYS A 122     7824   5444   8693  -1462  -1414    332       C  
ATOM   1823  NZ  LYS A 122     -23.793   8.678 -27.603  1.00 63.82           N  
ANISOU 1823  NZ  LYS A 122     8436   6417   9397  -1456  -1326    291       N  
ATOM   1824  H   LYS A 122     -17.741   4.683 -27.941  1.00 64.03           H  
ATOM   1825  HA  LYS A 122     -19.004   6.550 -26.632  1.00 58.80           H  
ATOM   1826  HB2 LYS A 122     -19.887   5.822 -28.612  1.00 61.47           H  
ATOM   1827  HB3 LYS A 122     -20.031   4.341 -28.053  1.00 61.47           H  
ATOM   1828  HG2 LYS A 122     -22.130   5.082 -28.035  1.00 65.84           H  
ATOM   1829  HG3 LYS A 122     -21.684   5.293 -26.525  1.00 65.84           H  
ATOM   1830  HD2 LYS A 122     -21.401   7.548 -26.868  1.00 68.54           H  
ATOM   1831  HD3 LYS A 122     -21.648   7.379 -28.429  1.00 68.54           H  
ATOM   1832  HE2 LYS A 122     -23.874   6.696 -27.935  1.00 69.55           H  
ATOM   1833  HE3 LYS A 122     -23.602   7.067 -26.414  1.00 69.55           H  
ATOM   1834  HZ1 LYS A 122     -24.626   8.810 -27.317  1.00 76.78           H  
ATOM   1835  HZ2 LYS A 122     -23.250   9.242 -27.181  1.00 76.78           H  
ATOM   1836  HZ3 LYS A 122     -23.759   8.843 -28.477  1.00 76.78           H  
ATOM   1837  N   GLU A 123     -19.055   3.706 -25.194  1.00 56.93           N  
ANISOU 1837  N   GLU A 123     8232   4558   8841  -1016  -1648    478       N  
ATOM   1838  CA  GLU A 123     -19.351   3.053 -23.925  1.00 53.14           C  
ANISOU 1838  CA  GLU A 123     7763   4048   8380  -1143  -1704    717       C  
ATOM   1839  C   GLU A 123     -18.566   3.681 -22.781  1.00 50.83           C  
ANISOU 1839  C   GLU A 123     7396   3851   8066  -1084  -1676    843       C  
ATOM   1840  O   GLU A 123     -19.053   3.744 -21.646  1.00 51.10           O  
ANISOU 1840  O   GLU A 123     7369   3993   8053  -1232  -1670   1054       O  
ATOM   1841  CB  GLU A 123     -19.031   1.562 -24.009  1.00 53.43           C  
ANISOU 1841  CB  GLU A 123     7985   3815   8502  -1094  -1820    732       C  
ATOM   1842  CG  GLU A 123     -20.237   0.681 -24.258  1.00 63.78           C  
ANISOU 1842  CG  GLU A 123     9356   5048   9829  -1300  -1885    784       C  
ATOM   1843  CD  GLU A 123     -21.339   0.900 -23.238  1.00 68.32           C  
ANISOU 1843  CD  GLU A 123     9801   5802  10353  -1546  -1862   1013       C  
ATOM   1844  OE1 GLU A 123     -21.023   1.100 -22.045  1.00 68.60           O  
ANISOU 1844  OE1 GLU A 123     9786   5918  10361  -1558  -1843   1190       O  
ATOM   1845  OE2 GLU A 123     -22.522   0.892 -23.640  1.00 71.68           O  
ANISOU 1845  OE2 GLU A 123    10170   6307  10760  -1722  -1861   1017       O  
ATOM   1846  H   GLU A 123     -18.625   3.215 -25.754  1.00 68.51           H  
ATOM   1847  HA  GLU A 123     -20.298   3.157 -23.744  1.00 63.96           H  
ATOM   1848  HB2 GLU A 123     -18.407   1.420 -24.737  1.00 64.31           H  
ATOM   1849  HB3 GLU A 123     -18.631   1.283 -23.170  1.00 64.31           H  
ATOM   1850  HG2 GLU A 123     -20.597   0.878 -25.137  1.00 76.73           H  
ATOM   1851  HG3 GLU A 123     -19.965  -0.249 -24.211  1.00 76.73           H  
ATOM   1852  N   LEU A 124     -17.336   4.118 -23.050  1.00 45.02           N  
ANISOU 1852  N   LEU A 124     6664   3083   7359   -868  -1661    725       N  
ATOM   1853  CA  LEU A 124     -16.552   4.777 -22.012  1.00 50.44           C  
ANISOU 1853  CA  LEU A 124     7256   3908   8000   -799  -1630    827       C  
ATOM   1854  C   LEU A 124     -17.143   6.141 -21.684  1.00 48.59           C  
ANISOU 1854  C   LEU A 124     6841   4003   7617   -897  -1482    821       C  
ATOM   1855  O   LEU A 124     -17.308   6.495 -20.512  1.00 46.11           O  
ANISOU 1855  O   LEU A 124     6449   3866   7204   -975  -1445    975       O  
ATOM   1856  CB  LEU A 124     -15.096   4.901 -22.454  1.00 49.23           C  
ANISOU 1856  CB  LEU A 124     7096   3734   7876   -520  -1615    676       C  
ATOM   1857  CG  LEU A 124     -14.120   5.406 -21.390  1.00 51.15           C  
ANISOU 1857  CG  LEU A 124     7222   4169   8044   -420  -1587    766       C  
ATOM   1858  CD1 LEU A 124     -14.148   4.503 -20.163  1.00 49.06           C  
ANISOU 1858  CD1 LEU A 124     7034   3808   7798   -484  -1707   1019       C  
ATOM   1859  CD2 LEU A 124     -12.715   5.501 -21.962  1.00 47.97           C  
ANISOU 1859  CD2 LEU A 124     6779   3761   7685   -153  -1573    615       C  
ATOM   1860  H   LEU A 124     -16.942   4.046 -23.810  1.00 54.22           H  
ATOM   1861  HA  LEU A 124     -16.567   4.237 -21.207  1.00 60.72           H  
ATOM   1862  HB2 LEU A 124     -14.789   4.025 -22.735  1.00 59.27           H  
ATOM   1863  HB3 LEU A 124     -15.057   5.521 -23.199  1.00 59.27           H  
ATOM   1864  HG  LEU A 124     -14.389   6.294 -21.108  1.00 61.58           H  
ATOM   1865 HD11 LEU A 124     -13.395   4.723 -19.592  1.00 59.06           H  
ATOM   1866 HD12 LEU A 124     -14.980   4.647 -19.684  1.00 59.06           H  
ATOM   1867 HD13 LEU A 124     -14.087   3.578 -20.450  1.00 59.06           H  
ATOM   1868 HD21 LEU A 124     -12.105   5.771 -21.259  1.00 57.75           H  
ATOM   1869 HD22 LEU A 124     -12.456   4.633 -22.310  1.00 57.75           H  
ATOM   1870 HD23 LEU A 124     -12.709   6.158 -22.676  1.00 57.75           H  
ATOM   1871  N   LEU A 125     -17.490   6.917 -22.714  1.00 46.54           N  
ANISOU 1871  N   LEU A 125     6524   3826   7332   -885  -1399    643       N  
ATOM   1872  CA  LEU A 125     -18.100   8.223 -22.487  1.00 42.37           C  
ANISOU 1872  CA  LEU A 125     5842   3578   6678   -956  -1264    628       C  
ATOM   1873  C   LEU A 125     -19.388   8.095 -21.683  1.00 44.91           C  
ANISOU 1873  C   LEU A 125     6115   3993   6956  -1175  -1259    813       C  
ATOM   1874  O   LEU A 125     -19.589   8.815 -20.700  1.00 46.75           O  
ANISOU 1874  O   LEU A 125     6245   4448   7068  -1213  -1170    898       O  
ATOM   1875  CB  LEU A 125     -18.359   8.909 -23.826  1.00 43.21           C  
ANISOU 1875  CB  LEU A 125     5922   3715   6780   -913  -1204    432       C  
ATOM   1876  CG  LEU A 125     -18.982  10.303 -23.825  1.00 43.44           C  
ANISOU 1876  CG  LEU A 125     5811   3995   6699   -951  -1071    392       C  
ATOM   1877  CD1 LEU A 125     -18.158  11.297 -23.031  1.00 39.27           C  
ANISOU 1877  CD1 LEU A 125     5202   3642   6076   -860   -980    384       C  
ATOM   1878  CD2 LEU A 125     -19.138  10.754 -25.278  1.00 41.46           C  
ANISOU 1878  CD2 LEU A 125     5570   3726   6458   -896  -1046    216       C  
ATOM   1879  H   LEU A 125     -17.383   6.712 -23.543  1.00 56.04           H  
ATOM   1880  HA  LEU A 125     -17.487   8.776 -21.977  1.00 51.03           H  
ATOM   1881  HB2 LEU A 125     -17.507   8.988 -24.283  1.00 52.04           H  
ATOM   1882  HB3 LEU A 125     -18.957   8.340 -24.335  1.00 52.04           H  
ATOM   1883  HG  LEU A 125     -19.849  10.275 -23.391  1.00 52.32           H  
ATOM   1884 HD11 LEU A 125     -18.576  12.171 -23.088  1.00 47.31           H  
ATOM   1885 HD12 LEU A 125     -18.120  11.008 -22.105  1.00 47.31           H  
ATOM   1886 HD13 LEU A 125     -17.263  11.334 -23.402  1.00 47.31           H  
ATOM   1887 HD21 LEU A 125     -19.539  11.637 -25.293  1.00 49.95           H  
ATOM   1888 HD22 LEU A 125     -18.263  10.781 -25.696  1.00 49.95           H  
ATOM   1889 HD23 LEU A 125     -19.708  10.123 -25.744  1.00 49.95           H  
ATOM   1890  N   ASP A 126     -20.274   7.176 -22.081  1.00 47.26           N  
ANISOU 1890  N   ASP A 126     6484   4130   7344  -1328  -1352    876       N  
ATOM   1891  CA  ASP A 126     -21.502   6.965 -21.321  1.00 46.55           C  
ANISOU 1891  CA  ASP A 126     6325   4143   7220  -1556  -1346   1077       C  
ATOM   1892  C   ASP A 126     -21.197   6.672 -19.857  1.00 49.31           C  
ANISOU 1892  C   ASP A 126     6676   4559   7501  -1591  -1345   1288       C  
ATOM   1893  O   ASP A 126     -21.903   7.139 -18.956  1.00 49.68           O  
ANISOU 1893  O   ASP A 126     6604   4843   7430  -1701  -1253   1420       O  
ATOM   1894  CB  ASP A 126     -22.307   5.807 -21.915  1.00 46.80           C  
ANISOU 1894  CB  ASP A 126     6431   4033   7316  -1660  -1434   1090       C  
ATOM   1895  CG  ASP A 126     -22.944   6.153 -23.242  1.00 49.39           C  
ANISOU 1895  CG  ASP A 126     6725   4389   7653  -1656  -1418    912       C  
ATOM   1896  OD1 ASP A 126     -22.925   7.339 -23.631  1.00 50.21           O  
ANISOU 1896  OD1 ASP A 126     6731   4634   7714  -1598  -1333    807       O  
ATOM   1897  OD2 ASP A 126     -23.470   5.230 -23.898  1.00 58.93           O  
ANISOU 1897  OD2 ASP A 126     8012   5473   8906  -1718  -1499    882       O  
ATOM   1898  H   ASP A 126     -20.186   6.673 -22.773  1.00 56.91           H  
ATOM   1899  HA  ASP A 126     -22.039   7.771 -21.378  1.00 56.06           H  
ATOM   1900  HB2 ASP A 126     -21.716   5.051 -22.055  1.00 56.35           H  
ATOM   1901  HB3 ASP A 126     -23.015   5.566 -21.297  1.00 56.35           H  
ATOM   1902  N   PHE A 127     -20.152   5.884 -19.608  1.00 47.43           N  
ANISOU 1902  N   PHE A 127     6571   4121   7328  -1486  -1449   1325       N  
ATOM   1903  CA  PHE A 127     -19.801   5.497 -18.247  1.00 46.88           C  
ANISOU 1903  CA  PHE A 127     6523   4096   7192  -1514  -1478   1543       C  
ATOM   1904  C   PHE A 127     -19.281   6.686 -17.451  1.00 48.79           C  
ANISOU 1904  C   PHE A 127     6642   4636   7259  -1413  -1355   1509       C  
ATOM   1905  O   PHE A 127     -19.558   6.800 -16.250  1.00 43.34           O  
ANISOU 1905  O   PHE A 127     5908   4124   6435  -1502  -1316   1684       O  
ATOM   1906  CB  PHE A 127     -18.773   4.365 -18.307  1.00 49.60           C  
ANISOU 1906  CB  PHE A 127     7044   4136   7667  -1392  -1635   1578       C  
ATOM   1907  CG  PHE A 127     -18.162   4.010 -16.984  1.00 53.32           C  
ANISOU 1907  CG  PHE A 127     7544   4648   8068  -1369  -1686   1791       C  
ATOM   1908  CD1 PHE A 127     -18.859   3.246 -16.063  1.00 51.22           C  
ANISOU 1908  CD1 PHE A 127     7318   4380   7764  -1556  -1728   2047       C  
ATOM   1909  CD2 PHE A 127     -16.874   4.415 -16.676  1.00 52.12           C  
ANISOU 1909  CD2 PHE A 127     7362   4570   7871  -1152  -1687   1723       C  
ATOM   1910  CE1 PHE A 127     -18.289   2.910 -14.850  1.00 57.10           C  
ANISOU 1910  CE1 PHE A 127     8104   5162   8431  -1538  -1787   2262       C  
ATOM   1911  CE2 PHE A 127     -16.299   4.082 -15.469  1.00 56.66           C  
ANISOU 1911  CE2 PHE A 127     7962   5195   8372  -1128  -1754   1923       C  
ATOM   1912  CZ  PHE A 127     -17.007   3.325 -14.553  1.00 57.88           C  
ANISOU 1912  CZ  PHE A 127     8185   5317   8488  -1321  -1810   2203       C  
ATOM   1913  H   PHE A 127     -19.630   5.559 -20.211  1.00 57.10           H  
ATOM   1914  HA  PHE A 127     -20.587   5.170 -17.781  1.00 56.44           H  
ATOM   1915  HB2 PHE A 127     -19.208   3.569 -18.651  1.00 59.72           H  
ATOM   1916  HB3 PHE A 127     -18.053   4.632 -18.900  1.00 59.72           H  
ATOM   1917  HD1 PHE A 127     -19.719   2.955 -16.263  1.00 61.66           H  
ATOM   1918  HD2 PHE A 127     -16.391   4.918 -17.291  1.00 62.74           H  
ATOM   1919  HE1 PHE A 127     -18.769   2.404 -14.234  1.00 68.72           H  
ATOM   1920  HE2 PHE A 127     -15.436   4.365 -15.270  1.00 68.19           H  
ATOM   1921  HZ  PHE A 127     -16.620   3.096 -13.739  1.00 69.64           H  
ATOM   1922  N   VAL A 128     -18.536   7.588 -18.101  1.00 47.95           N  
ANISOU 1922  N   VAL A 128     6487   4589   7141  -1238  -1294   1285       N  
ATOM   1923  CA  VAL A 128     -18.064   8.785 -17.411  1.00 45.48           C  
ANISOU 1923  CA  VAL A 128     6072   4539   6671  -1163  -1190   1232       C  
ATOM   1924  C   VAL A 128     -19.225   9.736 -17.152  1.00 43.81           C  
ANISOU 1924  C   VAL A 128     5747   4566   6335  -1273  -1047   1227       C  
ATOM   1925  O   VAL A 128     -19.253  10.428 -16.127  1.00 46.86           O  
ANISOU 1925  O   VAL A 128     6075   5174   6556  -1283   -969   1272       O  
ATOM   1926  CB  VAL A 128     -16.950   9.482 -18.213  1.00 43.46           C  
ANISOU 1926  CB  VAL A 128     5792   4271   6448   -973  -1167   1010       C  
ATOM   1927  CG1 VAL A 128     -16.476  10.736 -17.483  1.00 40.18           C  
ANISOU 1927  CG1 VAL A 128     5286   4105   5876   -928  -1078    954       C  
ATOM   1928  CG2 VAL A 128     -15.776   8.545 -18.439  1.00 42.41           C  
ANISOU 1928  CG2 VAL A 128     5745   3932   6436   -831  -1294   1014       C  
ATOM   1929  H   VAL A 128     -18.297   7.529 -18.925  1.00 57.73           H  
ATOM   1930  HA  VAL A 128     -17.686   8.511 -16.561  1.00 54.77           H  
ATOM   1931  HB  VAL A 128     -17.311   9.736 -19.077  1.00 52.34           H  
ATOM   1932 HG11 VAL A 128     -15.671  11.066 -17.913  1.00 48.41           H  
ATOM   1933 HG12 VAL A 128     -17.173  11.409 -17.526  1.00 48.41           H  
ATOM   1934 HG13 VAL A 128     -16.288  10.512 -16.559  1.00 48.41           H  
ATOM   1935 HG21 VAL A 128     -15.134   8.979 -19.023  1.00 51.08           H  
ATOM   1936 HG22 VAL A 128     -15.363   8.344 -17.585  1.00 51.08           H  
ATOM   1937 HG23 VAL A 128     -16.098   7.729 -18.852  1.00 51.08           H  
ATOM   1938  N   ILE A 129     -20.202   9.787 -18.064  1.00 47.29           N  
ANISOU 1938  N   ILE A 129     6152   4973   6844  -1345  -1016   1168       N  
ATOM   1939  CA  ILE A 129     -21.365  10.642 -17.855  1.00 47.04           C  
ANISOU 1939  CA  ILE A 129     5992   5173   6709  -1427   -883   1174       C  
ATOM   1940  C   ILE A 129     -22.212  10.119 -16.705  1.00 44.47           C  
ANISOU 1940  C   ILE A 129     5628   4972   6297  -1597   -863   1414       C  
ATOM   1941  O   ILE A 129     -22.832  10.903 -15.975  1.00 46.04           O  
ANISOU 1941  O   ILE A 129     5721   5430   6344  -1620   -731   1444       O  
ATOM   1942  CB  ILE A 129     -22.185  10.751 -19.155  1.00 45.24           C  
ANISOU 1942  CB  ILE A 129     5724   4885   6582  -1461   -878   1069       C  
ATOM   1943  CG1 ILE A 129     -21.348  11.442 -20.232  1.00 45.41           C  
ANISOU 1943  CG1 ILE A 129     5776   4833   6645  -1289   -868    839       C  
ATOM   1944  CG2 ILE A 129     -23.494  11.499 -18.900  1.00 41.35           C  
ANISOU 1944  CG2 ILE A 129     5075   4637   5998  -1541   -752   1108       C  
ATOM   1945  CD1 ILE A 129     -21.990  11.475 -21.595  1.00 42.58           C  
ANISOU 1945  CD1 ILE A 129     5407   4400   6373  -1307   -888    732       C  
ATOM   1946  H   ILE A 129     -20.213   9.341 -18.800  1.00 56.94           H  
ATOM   1947  HA  ILE A 129     -21.057  11.531 -17.619  1.00 56.65           H  
ATOM   1948  HB  ILE A 129     -22.412   9.861 -19.466  1.00 54.48           H  
ATOM   1949 HG12 ILE A 129     -21.190  12.360 -19.960  1.00 54.69           H  
ATOM   1950 HG13 ILE A 129     -20.504  10.971 -20.317  1.00 54.69           H  
ATOM   1951 HG21 ILE A 129     -23.957  11.622 -19.744  1.00 49.81           H  
ATOM   1952 HG22 ILE A 129     -24.043  10.976 -18.295  1.00 49.81           H  
ATOM   1953 HG23 ILE A 129     -23.293  12.361 -18.504  1.00 49.81           H  
ATOM   1954 HD11 ILE A 129     -21.314  11.683 -22.258  1.00 51.29           H  
ATOM   1955 HD12 ILE A 129     -22.381  10.607 -21.781  1.00 51.29           H  
ATOM   1956 HD13 ILE A 129     -22.680  12.157 -21.602  1.00 51.29           H  
ATOM   1957  N   ALA A 130     -22.258   8.798 -16.525  1.00 45.81           N  
ANISOU 1957  N   ALA A 130     5888   4959   6558  -1715   -989   1591       N  
ATOM   1958  CA  ALA A 130     -23.042   8.225 -15.439  1.00 48.24           C  
ANISOU 1958  CA  ALA A 130     6163   5381   6783  -1902   -974   1853       C  
ATOM   1959  C   ALA A 130     -22.379   8.481 -14.092  1.00 50.82           C  
ANISOU 1959  C   ALA A 130     6510   5871   6928  -1847   -939   1948       C  
ATOM   1960  O   ALA A 130     -23.006   9.021 -13.173  1.00 52.84           O  
ANISOU 1960  O   ALA A 130     6670   6407   7000  -1905   -810   2032       O  
ATOM   1961  CB  ALA A 130     -23.231   6.726 -15.675  1.00 40.74           C  
ANISOU 1961  CB  ALA A 130     5335   4148   5997  -2057  -1138   2022       C  
ATOM   1962  H   ALA A 130     -21.848   8.221 -17.014  1.00 55.16           H  
ATOM   1963  HA  ALA A 130     -23.918   8.642 -15.424  1.00 58.08           H  
ATOM   1964  HB1 ALA A 130     -23.745   6.353 -14.943  1.00 48.98           H  
ATOM   1965  HB2 ALA A 130     -23.704   6.596 -16.512  1.00 48.98           H  
ATOM   1966  HB3 ALA A 130     -22.360   6.301 -15.719  1.00 48.98           H  
ATOM   1967  N   LYS A 131     -21.103   8.108 -13.962  1.00 49.96           N  
ANISOU 1967  N   LYS A 131     6522   5605   6856  -1725  -1053   1931       N  
ATOM   1968  CA  LYS A 131     -20.393   8.269 -12.702  1.00 45.60           C  
ANISOU 1968  CA  LYS A 131     5996   5199   6131  -1677  -1056   2030       C  
ATOM   1969  C   LYS A 131     -19.953   9.704 -12.440  1.00 48.96           C  
ANISOU 1969  C   LYS A 131     6349   5856   6398  -1543   -941   1831       C  
ATOM   1970  O   LYS A 131     -19.608  10.025 -11.295  1.00 49.37           O  
ANISOU 1970  O   LYS A 131     6408   6095   6256  -1532   -920   1899       O  
ATOM   1971  CB  LYS A 131     -19.168   7.352 -12.673  1.00 46.23           C  
ANISOU 1971  CB  LYS A 131     6211   5036   6318  -1580  -1236   2090       C  
ATOM   1972  CG  LYS A 131     -19.484   5.883 -12.420  1.00 53.34           C  
ANISOU 1972  CG  LYS A 131     7227   5717   7320  -1719  -1367   2353       C  
ATOM   1973  CD  LYS A 131     -18.260   5.175 -11.836  1.00 66.30           C  
ANISOU 1973  CD  LYS A 131     8988   7224   8980  -1602  -1524   2469       C  
ATOM   1974  CE  LYS A 131     -18.571   3.756 -11.365  1.00 74.91           C  
ANISOU 1974  CE  LYS A 131    10217   8101  10146  -1746  -1659   2772       C  
ATOM   1975  NZ  LYS A 131     -17.379   3.075 -10.760  1.00 71.56           N  
ANISOU 1975  NZ  LYS A 131     9907   7546   9737  -1606  -1822   2904       N  
ATOM   1976  H   LYS A 131     -20.631   7.760 -14.590  1.00 60.15           H  
ATOM   1977  HA  LYS A 131     -20.988   8.008 -11.982  1.00 54.91           H  
ATOM   1978  HB2 LYS A 131     -18.717   7.412 -13.529  1.00 55.67           H  
ATOM   1979  HB3 LYS A 131     -18.576   7.651 -11.965  1.00 55.67           H  
ATOM   1980  HG2 LYS A 131     -20.216   5.811 -11.787  1.00 64.19           H  
ATOM   1981  HG3 LYS A 131     -19.723   5.452 -13.255  1.00 64.19           H  
ATOM   1982  HD2 LYS A 131     -17.571   5.121 -12.516  1.00 79.75           H  
ATOM   1983  HD3 LYS A 131     -17.936   5.679 -11.073  1.00 79.75           H  
ATOM   1984  HE2 LYS A 131     -19.270   3.791 -10.693  1.00 90.09           H  
ATOM   1985  HE3 LYS A 131     -18.865   3.228 -12.123  1.00 90.09           H  
ATOM   1986  HZ1 LYS A 131     -17.599   2.253 -10.500  1.00 86.06           H  
ATOM   1987  HZ2 LYS A 131     -16.722   3.023 -11.358  1.00 86.06           H  
ATOM   1988  HZ3 LYS A 131     -17.092   3.534 -10.054  1.00 86.06           H  
ATOM   1989  N   LYS A 132     -19.935  10.559 -13.465  1.00 51.92           N  
ANISOU 1989  N   LYS A 132     6672   6212   6845  -1448   -878   1592       N  
ATOM   1990  CA  LYS A 132     -19.608  11.977 -13.323  1.00 45.95           C  
ANISOU 1990  CA  LYS A 132     5862   5638   5959  -1338   -771   1397       C  
ATOM   1991  C   LYS A 132     -18.139  12.209 -12.981  1.00 39.72           C  
ANISOU 1991  C   LYS A 132     5125   4831   5135  -1219   -857   1328       C  
ATOM   1992  O   LYS A 132     -17.485  13.045 -13.615  1.00 41.84           O  
ANISOU 1992  O   LYS A 132     5374   5080   5442  -1113   -839   1127       O  
ATOM   1993  CB  LYS A 132     -20.513  12.628 -12.274  1.00 48.45           C  
ANISOU 1993  CB  LYS A 132     6114   6243   6054  -1403   -627   1457       C  
ATOM   1994  CG  LYS A 132     -21.993  12.584 -12.647  1.00 56.82           C  
ANISOU 1994  CG  LYS A 132     7071   7374   7145  -1505   -522   1511       C  
ATOM   1995  CD  LYS A 132     -22.901  13.013 -11.499  1.00 63.31           C  
ANISOU 1995  CD  LYS A 132     7814   8502   7739  -1565   -371   1610       C  
ATOM   1996  CE  LYS A 132     -24.370  12.792 -11.854  1.00 71.85           C  
ANISOU 1996  CE  LYS A 132     8758   9671   8871  -1681   -280   1705       C  
ATOM   1997  NZ  LYS A 132     -25.298  13.135 -10.740  1.00 76.46           N  
ANISOU 1997  NZ  LYS A 132     9239  10583   9229  -1732   -114   1817       N  
ATOM   1998  H   LYS A 132     -20.113  10.335 -14.275  1.00 62.50           H  
ATOM   1999  HA  LYS A 132     -19.764  12.405 -14.179  1.00 55.33           H  
ATOM   2000  HB2 LYS A 132     -20.404  12.161 -11.431  1.00 58.34           H  
ATOM   2001  HB3 LYS A 132     -20.259  13.559 -12.174  1.00 58.34           H  
ATOM   2002  HG2 LYS A 132     -22.150  13.183 -13.394  1.00 68.38           H  
ATOM   2003  HG3 LYS A 132     -22.231  11.676 -12.895  1.00 68.38           H  
ATOM   2004  HD2 LYS A 132     -22.694  12.489 -10.709  1.00 76.17           H  
ATOM   2005  HD3 LYS A 132     -22.768  13.956 -11.315  1.00 76.17           H  
ATOM   2006  HE2 LYS A 132     -24.598  13.349 -12.614  1.00 86.41           H  
ATOM   2007  HE3 LYS A 132     -24.504  11.857 -12.076  1.00 86.41           H  
ATOM   2008  HZ1 LYS A 132     -26.124  12.871 -10.939  1.00 91.95           H  
ATOM   2009  HZ2 LYS A 132     -25.037  12.730  -9.991  1.00 91.95           H  
ATOM   2010  HZ3 LYS A 132     -25.300  14.015 -10.607  1.00 91.95           H  
ATOM   2011  N   THR A 133     -17.612  11.491 -11.990  1.00 45.77           N  
ANISOU 2011  N   THR A 133     5948   5613   5828  -1244   -957   1505       N  
ATOM   2012  CA  THR A 133     -16.204  11.580 -11.612  1.00 47.03           C  
ANISOU 2012  CA  THR A 133     6136   5771   5961  -1138  -1066   1471       C  
ATOM   2013  C   THR A 133     -15.608  10.183 -11.626  1.00 49.20           C  
ANISOU 2013  C   THR A 133     6485   5835   6374  -1113  -1234   1645       C  
ATOM   2014  O   THR A 133     -16.190   9.252 -11.059  1.00 53.98           O  
ANISOU 2014  O   THR A 133     7148   6403   6961  -1221  -1275   1872       O  
ATOM   2015  CB  THR A 133     -16.040  12.224 -10.230  1.00 50.32           C  
ANISOU 2015  CB  THR A 133     6557   6451   6111  -1166  -1040   1510       C  
ATOM   2016  OG1 THR A 133     -16.388  13.612 -10.320  1.00 48.47           O  
ANISOU 2016  OG1 THR A 133     6277   6368   5770  -1147   -898   1301       O  
ATOM   2017  CG2 THR A 133     -14.606  12.089  -9.725  1.00 49.67           C  
ANISOU 2017  CG2 THR A 133     6496   6376   6001  -1083  -1194   1529       C  
ATOM   2018  H   THR A 133     -18.060  10.933 -11.512  1.00 55.11           H  
ATOM   2019  HA  THR A 133     -15.723  12.125 -12.254  1.00 56.62           H  
ATOM   2020  HB  THR A 133     -16.618  11.778  -9.592  1.00 60.58           H  
ATOM   2021  HG1 THR A 133     -16.367  13.964  -9.558  1.00 58.35           H  
ATOM   2022 HG21 THR A 133     -14.491  12.604  -8.911  1.00 59.80           H  
ATOM   2023 HG22 THR A 133     -14.407  11.158  -9.539  1.00 59.80           H  
ATOM   2024 HG23 THR A 133     -13.986  12.416 -10.395  1.00 59.80           H  
ATOM   2025  N   VAL A 134     -14.445  10.036 -12.258  1.00 47.37           N  
ANISOU 2025  N   VAL A 134     6250   5467   6280   -969  -1328   1547       N  
ATOM   2026  CA  VAL A 134     -13.919   8.714 -12.579  1.00 46.79           C  
ANISOU 2026  CA  VAL A 134     6252   5140   6385   -898  -1475   1665       C  
ATOM   2027  C   VAL A 134     -12.402   8.765 -12.614  1.00 48.08           C  
ANISOU 2027  C   VAL A 134     6374   5297   6596   -721  -1579   1601       C  
ATOM   2028  O   VAL A 134     -11.802   9.776 -12.986  1.00 48.53           O  
ANISOU 2028  O   VAL A 134     6339   5469   6632   -655  -1524   1409       O  
ATOM   2029  CB  VAL A 134     -14.524   8.230 -13.922  1.00 52.17           C  
ANISOU 2029  CB  VAL A 134     6970   5584   7266   -902  -1450   1577       C  
ATOM   2030  CG1 VAL A 134     -13.481   7.563 -14.805  1.00 51.74           C  
ANISOU 2030  CG1 VAL A 134     6954   5299   7407   -720  -1554   1498       C  
ATOM   2031  CG2 VAL A 134     -15.706   7.302 -13.654  1.00 53.84           C  
ANISOU 2031  CG2 VAL A 134     7263   5694   7500  -1077  -1468   1780       C  
ATOM   2032  H   VAL A 134     -13.943  10.687 -12.510  1.00 57.03           H  
ATOM   2033  HA  VAL A 134     -14.146   8.082 -11.879  1.00 56.34           H  
ATOM   2034  HB  VAL A 134     -14.845   9.002 -14.413  1.00 62.79           H  
ATOM   2035 HG11 VAL A 134     -13.921   7.180 -15.580  1.00 62.28           H  
ATOM   2036 HG12 VAL A 134     -12.833   8.228 -15.087  1.00 62.28           H  
ATOM   2037 HG13 VAL A 134     -13.038   6.864 -14.298  1.00 62.28           H  
ATOM   2038 HG21 VAL A 134     -16.072   7.004 -14.502  1.00 64.80           H  
ATOM   2039 HG22 VAL A 134     -15.399   6.539 -13.140  1.00 64.80           H  
ATOM   2040 HG23 VAL A 134     -16.382   7.787 -13.155  1.00 64.80           H  
ATOM   2041  N   THR A 135     -11.781   7.657 -12.210  1.00 48.78           N  
ANISOU 2041  N   THR A 135     6528   5253   6754   -646  -1736   1777       N  
ATOM   2042  CA  THR A 135     -10.338   7.475 -12.295  1.00 48.27           C  
ANISOU 2042  CA  THR A 135     6408   5165   6769   -451  -1852   1746       C  
ATOM   2043  C   THR A 135     -10.048   6.177 -13.039  1.00 49.80           C  
ANISOU 2043  C   THR A 135     6692   5035   7194   -312  -1953   1795       C  
ATOM   2044  O   THR A 135     -10.950   5.387 -13.334  1.00 52.35           O  
ANISOU 2044  O   THR A 135     7143   5148   7602   -398  -1957   1874       O  
ATOM   2045  CB  THR A 135      -9.679   7.439 -10.909  1.00 53.16           C  
ANISOU 2045  CB  THR A 135     7010   5966   7224   -449  -1973   1923       C  
ATOM   2046  OG1 THR A 135     -10.104   6.266 -10.203  1.00 56.59           O  
ANISOU 2046  OG1 THR A 135     7578   6271   7654   -502  -2077   2198       O  
ATOM   2047  CG2 THR A 135     -10.040   8.676 -10.102  1.00 55.28           C  
ANISOU 2047  CG2 THR A 135     7226   6540   7238   -590  -1878   1864       C  
ATOM   2048  H   THR A 135     -12.189   6.979 -11.873  1.00 58.73           H  
ATOM   2049  HA  THR A 135      -9.956   8.217 -12.789  1.00 58.12           H  
ATOM   2050  HB  THR A 135      -8.715   7.421 -11.015  1.00 63.99           H  
ATOM   2051  HG1 THR A 135      -9.715   6.222  -9.460  1.00 68.10           H  
ATOM   2052 HG21 THR A 135      -9.540   8.687  -9.271  1.00 66.53           H  
ATOM   2053 HG22 THR A 135      -9.826   9.476 -10.608  1.00 66.53           H  
ATOM   2054 HG23 THR A 135     -10.988   8.675  -9.899  1.00 66.53           H  
ATOM   2055  N   SER A 136      -8.766   5.950 -13.333  1.00 49.22           N  
ANISOU 2055  N   SER A 136     6552   4924   7226    -95  -2040   1744       N  
ATOM   2056  CA  SER A 136      -8.390   4.743 -14.061  1.00 51.99           C  
ANISOU 2056  CA  SER A 136     6997   4962   7796     84  -2131   1761       C  
ATOM   2057  C   SER A 136      -8.841   3.485 -13.325  1.00 59.82           C  
ANISOU 2057  C   SER A 136     8168   5742   8819     32  -2269   2035       C  
ATOM   2058  O   SER A 136      -9.243   2.502 -13.958  1.00 62.48           O  
ANISOU 2058  O   SER A 136     8659   5761   9320     58  -2312   2051       O  
ATOM   2059  CB  SER A 136      -6.878   4.714 -14.290  1.00 50.42           C  
ANISOU 2059  CB  SER A 136     6665   4811   7682    346  -2202   1693       C  
ATOM   2060  OG  SER A 136      -6.173   4.662 -13.064  1.00 61.75           O  
ANISOU 2060  OG  SER A 136     8040   6410   9014    376  -2334   1879       O  
ATOM   2061  H   SER A 136      -8.112   6.468 -13.127  1.00 59.26           H  
ATOM   2062  HA  SER A 136      -8.826   4.757 -14.927  1.00 62.58           H  
ATOM   2063  HB2 SER A 136      -6.655   3.929 -14.815  1.00 60.70           H  
ATOM   2064  HB3 SER A 136      -6.618   5.517 -14.768  1.00 60.70           H  
ATOM   2065  HG  SER A 136      -5.346   4.656 -13.208  1.00 74.30           H  
ATOM   2066  N   SER A 137      -8.786   3.491 -11.989  1.00 56.33           N  
ANISOU 2066  N   SER A 137     7724   5465   8215    -53  -2347   2256       N  
ATOM   2067  CA  SER A 137      -9.213   2.309 -11.244  1.00 56.88           C  
ANISOU 2067  CA  SER A 137     7970   5342   8301   -120  -2478   2551       C  
ATOM   2068  C   SER A 137     -10.699   2.039 -11.463  1.00 56.05           C  
ANISOU 2068  C   SER A 137     7987   5110   8201   -367  -2395   2601       C  
ATOM   2069  O   SER A 137     -11.099   0.900 -11.736  1.00 55.88           O  
ANISOU 2069  O   SER A 137     8130   4775   8326   -388  -2469   2703       O  
ATOM   2070  CB  SER A 137      -8.892   2.465  -9.754  1.00 57.60           C  
ANISOU 2070  CB  SER A 137     8030   5682   8176   -176  -2567   2782       C  
ATOM   2071  OG  SER A 137      -9.439   3.651  -9.211  1.00 62.89           O  
ANISOU 2071  OG  SER A 137     8606   6685   8604   -363  -2432   2717       O  
ATOM   2072  H   SER A 137      -8.513   4.148 -11.507  1.00 67.79           H  
ATOM   2073  HA  SER A 137      -8.715   1.541 -11.565  1.00 68.45           H  
ATOM   2074  HB2 SER A 137      -9.261   1.706  -9.276  1.00 69.32           H  
ATOM   2075  HB3 SER A 137      -7.928   2.489  -9.645  1.00 69.32           H  
ATOM   2076  HG  SER A 137      -9.059   4.322  -9.544  1.00 75.66           H  
ATOM   2077  N   HIS A 138     -11.533   3.081 -11.366  1.00 53.24           N  
ANISOU 2077  N   HIS A 138     7542   5004   7685   -553  -2230   2509       N  
ATOM   2078  CA  HIS A 138     -12.955   2.923 -11.658  1.00 56.81           C  
ANISOU 2078  CA  HIS A 138     8059   5380   8145   -781  -2139   2541       C  
ATOM   2079  C   HIS A 138     -13.162   2.248 -13.011  1.00 60.67           C  
ANISOU 2079  C   HIS A 138     8644   5529   8879   -726  -2162   2403       C  
ATOM   2080  O   HIS A 138     -13.947   1.300 -13.138  1.00 60.39           O  
ANISOU 2080  O   HIS A 138     8743   5269   8935   -857  -2208   2518       O  
ATOM   2081  CB  HIS A 138     -13.661   4.283 -11.642  1.00 55.05           C  
ANISOU 2081  CB  HIS A 138     7696   5471   7749   -909  -1946   2387       C  
ATOM   2082  CG  HIS A 138     -13.661   4.963 -10.307  1.00 54.25           C  
ANISOU 2082  CG  HIS A 138     7530   5701   7380   -989  -1908   2501       C  
ATOM   2083  ND1 HIS A 138     -13.656   6.334 -10.174  1.00 51.39           N  
ANISOU 2083  ND1 HIS A 138     7042   5629   6856   -995  -1775   2316       N  
ATOM   2084  CD2 HIS A 138     -13.677   4.464  -9.048  1.00 68.05           C  
ANISOU 2084  CD2 HIS A 138     9340   7534   8982  -1067  -1989   2778       C  
ATOM   2085  CE1 HIS A 138     -13.661   6.652  -8.893  1.00 53.65           C  
ANISOU 2085  CE1 HIS A 138     7320   6164   6901  -1067  -1775   2451       C  
ATOM   2086  NE2 HIS A 138     -13.673   5.536  -8.188  1.00 67.45           N  
ANISOU 2086  NE2 HIS A 138     9174   7809   8645  -1113  -1901   2737       N  
ATOM   2087  H   HIS A 138     -11.301   3.877 -11.137  1.00 64.09           H  
ATOM   2088  HA  HIS A 138     -13.348   2.369 -10.965  1.00 68.36           H  
ATOM   2089  HB2 HIS A 138     -13.215   4.871 -12.271  1.00 66.25           H  
ATOM   2090  HB3 HIS A 138     -14.586   4.156 -11.906  1.00 66.25           H  
ATOM   2091  HD2 HIS A 138     -13.689   3.565  -8.811  1.00 81.86           H  
ATOM   2092  HE1 HIS A 138     -13.656   7.515  -8.546  1.00 64.57           H  
ATOM   2093  HE2 HIS A 138     -13.677   5.487  -7.329  1.00 81.13           H  
ATOM   2094  N   VAL A 139     -12.457   2.729 -14.039  1.00 57.95           N  
ANISOU 2094  N   VAL A 139     8226   5170   8625   -536  -2117   2132       N  
ATOM   2095  CA  VAL A 139     -12.642   2.199 -15.386  1.00 58.74           C  
ANISOU 2095  CA  VAL A 139     8418   4981   8921   -472  -2124   1964       C  
ATOM   2096  C   VAL A 139     -12.063   0.796 -15.505  1.00 59.82           C  
ANISOU 2096  C   VAL A 139     8720   4783   9225   -316  -2280   2042       C  
ATOM   2097  O   VAL A 139     -12.614  -0.046 -16.226  1.00 59.53           O  
ANISOU 2097  O   VAL A 139     8803   4534   9282   -355  -2273   1953       O  
ATOM   2098  CB  VAL A 139     -12.017   3.166 -16.413  1.00 57.34           C  
ANISOU 2098  CB  VAL A 139     8104   4928   8754   -311  -2010   1659       C  
ATOM   2099  CG1 VAL A 139     -11.883   2.505 -17.778  1.00 55.80           C  
ANISOU 2099  CG1 VAL A 139     8018   4438   8747   -176  -2036   1479       C  
ATOM   2100  CG2 VAL A 139     -12.853   4.442 -16.518  1.00 54.88           C  
ANISOU 2100  CG2 VAL A 139     7667   4887   8298   -481  -1841   1550       C  
ATOM   2101  H   VAL A 139     -11.871   3.357 -13.981  1.00 69.74           H  
ATOM   2102  HA  VAL A 139     -13.592   2.132 -15.568  1.00 70.69           H  
ATOM   2103  HB  VAL A 139     -11.126   3.404 -16.110  1.00 69.00           H  
ATOM   2104 HG11 VAL A 139     -11.726   3.189 -18.447  1.00 67.15           H  
ATOM   2105 HG12 VAL A 139     -11.136   1.886 -17.757  1.00 67.15           H  
ATOM   2106 HG13 VAL A 139     -12.703   2.027 -17.979  1.00 67.15           H  
ATOM   2107 HG21 VAL A 139     -12.469   5.016 -17.200  1.00 66.05           H  
ATOM   2108 HG22 VAL A 139     -13.762   4.205 -16.759  1.00 66.05           H  
ATOM   2109 HG23 VAL A 139     -12.845   4.896 -15.661  1.00 66.05           H  
ATOM   2110  N   SER A 140     -10.964   0.511 -14.802  1.00 58.91           N  
ANISOU 2110  N   SER A 140     8584   4694   9105   -131  -2380   2153       N  
ATOM   2111  CA  SER A 140     -10.353  -0.810 -14.889  1.00 61.24           C  
ANISOU 2111  CA  SER A 140     9002   4745   9520     50  -2470   2172       C  
ATOM   2112  C   SER A 140     -11.233  -1.886 -14.266  1.00 60.61           C  
ANISOU 2112  C   SER A 140     9078   4527   9423   -146  -2510   2366       C  
ATOM   2113  O   SER A 140     -11.203  -3.040 -14.711  1.00 62.05           O  
ANISOU 2113  O   SER A 140     9412   4434   9729    -71  -2556   2330       O  
ATOM   2114  CB  SER A 140      -8.983  -0.807 -14.210  1.00 65.92           C  
ANISOU 2114  CB  SER A 140     9505   5441  10099    294  -2566   2262       C  
ATOM   2115  OG  SER A 140      -8.462  -2.123 -14.102  1.00 68.94           O  
ANISOU 2115  OG  SER A 140    10016   5596  10583    460  -2652   2327       O  
ATOM   2116  H   SER A 140     -10.561   1.059 -14.276  1.00 70.88           H  
ATOM   2117  HA  SER A 140     -10.230  -1.024 -15.827  1.00 73.67           H  
ATOM   2118  HB2 SER A 140      -8.372  -0.269 -14.738  1.00 79.29           H  
ATOM   2119  HB3 SER A 140      -9.073  -0.431 -13.321  1.00 79.29           H  
ATOM   2120  HG  SER A 140      -8.329  -2.443 -14.867  1.00 82.93           H  
ATOM   2121  N   LYS A 141     -12.004  -1.542 -13.232  1.00 61.53           N  
ANISOU 2121  N   LYS A 141     9160   4836   9382   -394  -2489   2574       N  
ATOM   2122  CA  LYS A 141     -12.881  -2.527 -12.608  1.00 60.90           C  
ANISOU 2122  CA  LYS A 141     9204   4655   9280   -597  -2517   2772       C  
ATOM   2123  C   LYS A 141     -14.171  -2.695 -13.401  1.00 59.58           C  
ANISOU 2123  C   LYS A 141     9078   4397   9162   -813  -2440   2670       C  
ATOM   2124  O   LYS A 141     -14.616  -3.820 -13.650  1.00 64.70           O  
ANISOU 2124  O   LYS A 141     9869   4806   9906   -874  -2490   2696       O  
ATOM   2125  CB  LYS A 141     -13.193  -2.127 -11.161  1.00 63.82           C  
ANISOU 2125  CB  LYS A 141     9509   5302   9437   -768  -2508   3036       C  
ATOM   2126  CG  LYS A 141     -14.112  -3.112 -10.432  1.00 77.52           C  
ANISOU 2126  CG  LYS A 141    11353   6966  11135   -989  -2526   3263       C  
ATOM   2127  CD  LYS A 141     -14.294  -2.765  -8.956  1.00 81.86           C  
ANISOU 2127  CD  LYS A 141    11843   7812  11449  -1125  -2511   3522       C  
ATOM   2128  CE  LYS A 141     -15.179  -3.790  -8.251  1.00 86.95           C  
ANISOU 2128  CE  LYS A 141    12590   8383  12064  -1339  -2525   3756       C  
ATOM   2129  NZ  LYS A 141     -15.248  -3.579  -6.776  1.00 86.19           N  
ANISOU 2129  NZ  LYS A 141    12454   8570  11724  -1443  -2512   4013       N  
ATOM   2130  H   LYS A 141     -12.036  -0.758 -12.881  1.00 74.03           H  
ATOM   2131  HA  LYS A 141     -12.420  -3.381 -12.586  1.00 73.27           H  
ATOM   2132  HB2 LYS A 141     -12.361  -2.076 -10.665  1.00 76.77           H  
ATOM   2133  HB3 LYS A 141     -13.631  -1.261 -11.165  1.00 76.77           H  
ATOM   2134  HG2 LYS A 141     -14.986  -3.101 -10.853  1.00 93.22           H  
ATOM   2135  HG3 LYS A 141     -13.730  -4.002 -10.486  1.00 93.22           H  
ATOM   2136  HD2 LYS A 141     -13.429  -2.755  -8.518  1.00 98.43           H  
ATOM   2137  HD3 LYS A 141     -14.715  -1.894  -8.879  1.00 98.43           H  
ATOM   2138  HE2 LYS A 141     -16.080  -3.727  -8.605  1.00104.53           H  
ATOM   2139  HE3 LYS A 141     -14.822  -4.678  -8.410  1.00104.53           H  
ATOM   2140  HZ1 LYS A 141     -15.771  -4.196  -6.404  1.00103.62           H  
ATOM   2141  HZ2 LYS A 141     -14.434  -3.637  -6.421  1.00103.62           H  
ATOM   2142  HZ3 LYS A 141     -15.583  -2.773  -6.599  1.00103.62           H  
ATOM   2143  N   HIS A 142     -14.784  -1.584 -13.813  1.00 58.35           N  
ANISOU 2143  N   HIS A 142     8798   4434   8940   -929  -2327   2556       N  
ATOM   2144  CA  HIS A 142     -16.051  -1.672 -14.529  1.00 58.88           C  
ANISOU 2144  CA  HIS A 142     8871   4464   9036  -1135  -2257   2468       C  
ATOM   2145  C   HIS A 142     -15.907  -2.467 -15.820  1.00 59.05           C  
ANISOU 2145  C   HIS A 142     9019   4188   9228  -1016  -2301   2251       C  
ATOM   2146  O   HIS A 142     -16.787  -3.264 -16.167  1.00 59.28           O  
ANISOU 2146  O   HIS A 142     9137   4078   9310  -1170  -2323   2256       O  
ATOM   2147  CB  HIS A 142     -16.581  -0.273 -14.833  1.00 58.07           C  
ANISOU 2147  CB  HIS A 142     8605   4618   8840  -1228  -2126   2362       C  
ATOM   2148  CG  HIS A 142     -17.904  -0.269 -15.531  1.00 57.89           C  
ANISOU 2148  CG  HIS A 142     8554   4611   8833  -1430  -2054   2281       C  
ATOM   2149  ND1 HIS A 142     -19.101  -0.348 -14.854  1.00 61.56           N  
ANISOU 2149  ND1 HIS A 142     8958   5231   9201  -1688  -2002   2459       N  
ATOM   2150  CD2 HIS A 142     -18.219  -0.197 -16.846  1.00 54.22           C  
ANISOU 2150  CD2 HIS A 142     8098   4048   8456  -1404  -2028   2044       C  
ATOM   2151  CE1 HIS A 142     -20.098  -0.319 -15.721  1.00 59.30           C  
ANISOU 2151  CE1 HIS A 142     8633   4942   8957  -1810  -1956   2340       C  
ATOM   2152  NE2 HIS A 142     -19.589  -0.230 -16.937  1.00 58.58           N  
ANISOU 2152  NE2 HIS A 142     8592   4696   8970  -1645  -1976   2088       N  
ATOM   2153  H   HIS A 142     -14.493  -0.784 -13.692  1.00 70.22           H  
ATOM   2154  HA  HIS A 142     -16.693  -2.127 -13.962  1.00 70.85           H  
ATOM   2155  HB2 HIS A 142     -16.685   0.209 -13.998  1.00 69.87           H  
ATOM   2156  HB3 HIS A 142     -15.943   0.184 -15.403  1.00 69.87           H  
ATOM   2157  HD2 HIS A 142     -17.620  -0.136 -17.555  1.00 65.26           H  
ATOM   2158  HE1 HIS A 142     -21.003  -0.355 -15.511  1.00 71.36           H  
ATOM   2159  HE2 HIS A 142     -20.043  -0.198 -17.667  1.00 70.49           H  
ATOM   2160  N   PHE A 143     -14.811  -2.259 -16.549  1.00 61.42           N  
ANISOU 2160  N   PHE A 143     9325   4406   9607   -744  -2313   2057       N  
ATOM   2161  CA  PHE A 143     -14.596  -2.900 -17.838  1.00 61.28           C  
ANISOU 2161  CA  PHE A 143     9422   4143   9718   -603  -2330   1822       C  
ATOM   2162  C   PHE A 143     -13.665  -4.104 -17.766  1.00 64.84           C  
ANISOU 2162  C   PHE A 143    10028   4331  10278   -383  -2435   1849       C  
ATOM   2163  O   PHE A 143     -13.372  -4.702 -18.806  1.00 66.88           O  
ANISOU 2163  O   PHE A 143    10397   4379  10636   -233  -2446   1651       O  
ATOM   2164  CB  PHE A 143     -14.034  -1.887 -18.841  1.00 60.46           C  
ANISOU 2164  CB  PHE A 143     9218   4134   9622   -433  -2248   1564       C  
ATOM   2165  CG  PHE A 143     -15.017  -0.831 -19.256  1.00 60.08           C  
ANISOU 2165  CG  PHE A 143     9050   4283   9493   -627  -2142   1484       C  
ATOM   2166  CD1 PHE A 143     -15.883  -1.053 -20.311  1.00 55.44           C  
ANISOU 2166  CD1 PHE A 143     8512   3624   8929   -730  -2111   1328       C  
ATOM   2167  CD2 PHE A 143     -15.071   0.386 -18.598  1.00 59.77           C  
ANISOU 2167  CD2 PHE A 143     8854   4506   9350   -700  -2077   1566       C  
ATOM   2168  CE1 PHE A 143     -16.786  -0.084 -20.699  1.00 58.91           C  
ANISOU 2168  CE1 PHE A 143     8831   4259   9295   -890  -2016   1260       C  
ATOM   2169  CE2 PHE A 143     -15.972   1.359 -18.984  1.00 57.82           C  
ANISOU 2169  CE2 PHE A 143     8499   4435   9034   -861  -1971   1490       C  
ATOM   2170  CZ  PHE A 143     -16.830   1.123 -20.036  1.00 57.02           C  
ANISOU 2170  CZ  PHE A 143     8432   4270   8962   -949  -1941   1340       C  
ATOM   2171  H   PHE A 143     -14.168  -1.741 -16.310  1.00 73.90           H  
ATOM   2172  HA  PHE A 143     -15.454  -3.211 -18.168  1.00 73.73           H  
ATOM   2173  HB2 PHE A 143     -13.273  -1.439 -18.437  1.00 72.75           H  
ATOM   2174  HB3 PHE A 143     -13.754  -2.361 -19.639  1.00 72.75           H  
ATOM   2175  HD1 PHE A 143     -15.857  -1.865 -20.764  1.00 66.72           H  
ATOM   2176  HD2 PHE A 143     -14.493   0.550 -17.888  1.00 71.92           H  
ATOM   2177  HE1 PHE A 143     -17.365  -0.246 -21.409  1.00 70.89           H  
ATOM   2178  HE2 PHE A 143     -15.999   2.173 -18.534  1.00 69.57           H  
ATOM   2179  HZ  PHE A 143     -17.437   1.777 -20.298  1.00 68.61           H  
ATOM   2180  N   ASP A 144     -13.199  -4.472 -16.574  1.00 66.65           N  
ANISOU 2180  N   ASP A 144    10270   4574  10481   -352  -2509   2087       N  
ATOM   2181  CA  ASP A 144     -12.332  -5.632 -16.370  1.00 65.72           C  
ANISOU 2181  CA  ASP A 144    10295   4212  10463   -138  -2612   2149       C  
ATOM   2182  C   ASP A 144     -11.150  -5.606 -17.341  1.00 67.35           C  
ANISOU 2182  C   ASP A 144    10494   4331  10764    211  -2595   1906       C  
ATOM   2183  O   ASP A 144     -10.903  -6.545 -18.100  1.00 66.22           O  
ANISOU 2183  O   ASP A 144    10504   3924  10734    355  -2621   1778       O  
ATOM   2184  CB  ASP A 144     -13.125  -6.939 -16.501  1.00 67.47           C  
ANISOU 2184  CB  ASP A 144    10721   4150  10764   -287  -2677   2211       C  
ATOM   2185  CG  ASP A 144     -12.464  -8.108 -15.771  1.00 75.26           C  
ANISOU 2185  CG  ASP A 144    11855   4920  11821   -150  -2793   2397       C  
ATOM   2186  OD1 ASP A 144     -11.218  -8.174 -15.742  1.00 73.72           O  
ANISOU 2186  OD1 ASP A 144    11643   4698  11671    162  -2821   2362       O  
ATOM   2187  OD2 ASP A 144     -13.193  -8.965 -15.222  1.00 75.65           O  
ANISOU 2187  OD2 ASP A 144    12029   4833  11882   -352  -2856   2587       O  
ATOM   2188  H   ASP A 144     -13.377  -4.052 -15.844  1.00 80.18           H  
ATOM   2189  HA  ASP A 144     -11.973  -5.589 -15.470  1.00 79.05           H  
ATOM   2190  HB2 ASP A 144     -14.009  -6.811 -16.123  1.00 80.82           H  
ATOM   2191  HB3 ASP A 144     -13.196  -7.173 -17.440  1.00 80.82           H  
ATOM   2192  N   ILE A 145     -10.416  -4.493 -17.301  1.00 67.13           N  
ANISOU 2192  N   ILE A 145    10280   4543  10683    345  -2546   1844       N  
ATOM   2193  CA  ILE A 145      -9.218  -4.299 -18.105  1.00 68.33           C  
ANISOU 2193  CA  ILE A 145    10367   4690  10906    680  -2514   1636       C  
ATOM   2194  C   ILE A 145      -8.074  -3.909 -17.176  1.00 66.43           C  
ANISOU 2194  C   ILE A 145     9974   4635  10631    866  -2568   1779       C  
ATOM   2195  O   ILE A 145      -8.271  -3.609 -15.998  1.00 61.06           O  
ANISOU 2195  O   ILE A 145     9239   4112   9849    717  -2620   2010       O  
ATOM   2196  CB  ILE A 145      -9.416  -3.236 -19.207  1.00 66.10           C  
ANISOU 2196  CB  ILE A 145     9977   4539  10599    667  -2394   1381       C  
ATOM   2197  CG1 ILE A 145      -9.960  -1.940 -18.601  1.00 64.70           C  
ANISOU 2197  CG1 ILE A 145     9640   4643  10301    447  -2353   1474       C  
ATOM   2198  CG2 ILE A 145     -10.348  -3.767 -20.290  1.00 66.24           C  
ANISOU 2198  CG2 ILE A 145    10149   4368  10651    545  -2354   1211       C  
ATOM   2199  CD1 ILE A 145     -10.237  -0.848 -19.618  1.00 62.70           C  
ANISOU 2199  CD1 ILE A 145     9286   4513  10023    415  -2236   1247       C  
ATOM   2200  H   ILE A 145     -10.601  -3.819 -16.800  1.00 80.75           H  
ATOM   2201  HA  ILE A 145      -8.985  -5.136 -18.537  1.00 82.19           H  
ATOM   2202  HB  ILE A 145      -8.557  -3.043 -19.613  1.00 79.51           H  
ATOM   2203 HG12 ILE A 145     -10.793  -2.136 -18.146  1.00 77.84           H  
ATOM   2204 HG13 ILE A 145      -9.309  -1.596 -17.970  1.00 77.84           H  
ATOM   2205 HG21 ILE A 145     -10.349  -3.149 -21.037  1.00 79.68           H  
ATOM   2206 HG22 ILE A 145     -10.032  -4.637 -20.581  1.00 79.68           H  
ATOM   2207 HG23 ILE A 145     -11.244  -3.846 -19.926  1.00 79.68           H  
ATOM   2208 HD11 ILE A 145     -10.432  -0.022 -19.148  1.00 75.43           H  
ATOM   2209 HD12 ILE A 145      -9.453  -0.733 -20.178  1.00 75.43           H  
ATOM   2210 HD13 ILE A 145     -10.997  -1.108 -20.161  1.00 75.43           H  
ATOM   2211  N   SER A 146      -6.862  -3.928 -17.724  1.00 66.51           N  
ANISOU 2211  N   SER A 146     9904   4651  10714   1197  -2554   1638       N  
ATOM   2212  CA  SER A 146      -5.688  -3.589 -16.934  1.00 68.39           C  
ANISOU 2212  CA  SER A 146     9966   5092  10928   1397  -2614   1758       C  
ATOM   2213  C   SER A 146      -5.729  -2.121 -16.528  1.00 66.56           C  
ANISOU 2213  C   SER A 146     9518   5192  10578   1263  -2587   1781       C  
ATOM   2214  O   SER A 146      -6.326  -1.282 -17.208  1.00 65.83           O  
ANISOU 2214  O   SER A 146     9384   5167  10462   1131  -2493   1628       O  
ATOM   2215  CB  SER A 146      -4.409  -3.871 -17.721  1.00 68.57           C  
ANISOU 2215  CB  SER A 146     9910   5088  11054   1782  -2579   1585       C  
ATOM   2216  OG  SER A 146      -4.091  -2.787 -18.576  1.00 71.52           O  
ANISOU 2216  OG  SER A 146    10101   5657  11416   1848  -2470   1367       O  
ATOM   2217  H   SER A 146      -6.696  -4.132 -18.543  1.00 80.00           H  
ATOM   2218  HA  SER A 146      -5.672  -4.134 -16.131  1.00 82.26           H  
ATOM   2219  HB2 SER A 146      -3.678  -4.005 -17.098  1.00 82.47           H  
ATOM   2220  HB3 SER A 146      -4.538  -4.669 -18.258  1.00 82.47           H  
ATOM   2221  HG  SER A 146      -3.328  -2.897 -18.909  1.00 86.02           H  
ATOM   2222  N   ALA A 147      -5.091  -1.816 -15.396  1.00 70.50           N  
ANISOU 2222  N   ALA A 147     9887   5905  10996   1296  -2676   1976       N  
ATOM   2223  CA  ALA A 147      -4.897  -0.421 -15.019  1.00 73.84           C  
ANISOU 2223  CA  ALA A 147    10088   6660  11306   1210  -2666   1983       C  
ATOM   2224  C   ALA A 147      -4.324   0.383 -16.179  1.00 67.80           C  
ANISOU 2224  C   ALA A 147     9156   5990  10615   1370  -2570   1718       C  
ATOM   2225  O   ALA A 147      -4.750   1.515 -16.435  1.00 58.00           O  
ANISOU 2225  O   ALA A 147     7806   4967   9265   1190  -2438   1592       O  
ATOM   2226  CB  ALA A 147      -3.972  -0.330 -13.804  1.00 60.01           C  
ANISOU 2226  CB  ALA A 147     8200   5139   9463   1294  -2788   2185       C  
ATOM   2227  H   ALA A 147      -4.768  -2.388 -14.842  1.00 84.80           H  
ATOM   2228  HA  ALA A 147      -5.755  -0.038 -14.773  1.00 88.79           H  
ATOM   2229  HB1 ALA A 147      -3.848   0.604 -13.571  1.00 72.21           H  
ATOM   2230  HB2 ALA A 147      -4.377  -0.805 -13.062  1.00 72.21           H  
ATOM   2231  HB3 ALA A 147      -3.118  -0.731 -14.027  1.00 72.21           H  
ATOM   2232  N   GLN A 148      -3.362  -0.197 -16.903  1.00 67.56           N  
ANISOU 2232  N   GLN A 148     9088   5878  10704   1678  -2546   1584       N  
ATOM   2233  CA  GLN A 148      -2.697   0.539 -17.971  1.00 74.56           C  
ANISOU 2233  CA  GLN A 148     9786   6898  11645   1847  -2438   1341       C  
ATOM   2234  C   GLN A 148      -3.625   0.753 -19.161  1.00 70.47           C  
ANISOU 2234  C   GLN A 148     9394   6233  11149   1735  -2307   1123       C  
ATOM   2235  O   GLN A 148      -3.604   1.821 -19.784  1.00 71.62           O  
ANISOU 2235  O   GLN A 148     9384   6616  11210   1660  -2147    945       O  
ATOM   2236  CB  GLN A 148      -1.432  -0.198 -18.409  1.00 75.15           C  
ANISOU 2236  CB  GLN A 148     9782   6952  11818   2214  -2424   1268       C  
ATOM   2237  CG  GLN A 148      -0.216   0.703 -18.556  1.00 80.85           C  
ANISOU 2237  CG  GLN A 148    10160   8018  12542   2386  -2392   1195       C  
ATOM   2238  CD  GLN A 148       0.323   1.170 -17.217  1.00 89.12           C  
ANISOU 2238  CD  GLN A 148    11023   9338  13501   2317  -2532   1419       C  
ATOM   2239  OE1 GLN A 148      -0.145   0.740 -16.162  1.00 88.64           O  
ANISOU 2239  OE1 GLN A 148    11105   9205  13369   2177  -2648   1634       O  
ATOM   2240  NE2 GLN A 148       1.316   2.051 -17.252  1.00 97.03           N  
ANISOU 2240  NE2 GLN A 148    11705  10687  14474   2386  -2499   1362       N  
ATOM   2241  H   GLN A 148      -3.083  -1.003 -16.795  1.00 81.26           H  
ATOM   2242  HA  GLN A 148      -2.437   1.409 -17.631  1.00 89.66           H  
ATOM   2243  HB2 GLN A 148      -1.221  -0.875 -17.747  1.00 90.37           H  
ATOM   2244  HB3 GLN A 148      -1.596  -0.615 -19.269  1.00 90.37           H  
ATOM   2245  HG2 GLN A 148       0.487   0.214 -19.011  1.00 97.22           H  
ATOM   2246  HG3 GLN A 148      -0.463   1.487 -19.072  1.00 97.22           H  
ATOM   2247 HE21 GLN A 148       1.619   2.327 -18.008  1.00116.62           H  
ATOM   2248 HE22 GLN A 148       1.655   2.346 -16.519  1.00116.62           H  
ATOM   2249  N   ASN A 149      -4.441  -0.248 -19.501  1.00 64.93           N  
ANISOU 2249  N   ASN A 149     8957   5232  10483   1663  -2302   1106       N  
ATOM   2250  CA  ASN A 149      -5.386  -0.067 -20.599  1.00 66.23           C  
ANISOU 2250  CA  ASN A 149     9239   5279  10645   1528  -2194    907       C  
ATOM   2251  C   ASN A 149      -6.498   0.900 -20.201  1.00 62.34           C  
ANISOU 2251  C   ASN A 149     8727   4907  10052   1192  -2174    977       C  
ATOM   2252  O   ASN A 149      -6.929   1.726 -21.014  1.00 60.21           O  
ANISOU 2252  O   ASN A 149     8397   4764   9714   1089  -2029    792       O  
ATOM   2253  CB  ASN A 149      -5.960  -1.419 -21.035  1.00 70.26           C  
ANISOU 2253  CB  ASN A 149    10019   5470  11207   1513  -2207    872       C  
ATOM   2254  CG  ASN A 149      -6.728  -1.337 -22.355  1.00 74.80           C  
ANISOU 2254  CG  ASN A 149    10701   5949  11772   1426  -2101    631       C  
ATOM   2255  OD1 ASN A 149      -6.584  -0.374 -23.113  1.00 70.92           O  
ANISOU 2255  OD1 ASN A 149    10083   5615  11248   1459  -1998    458       O  
ATOM   2256  ND2 ASN A 149      -7.545  -2.351 -22.631  1.00 66.19           N  
ANISOU 2256  ND2 ASN A 149     9838   4610  10704   1308  -2132    624       N  
ATOM   2257  H   ASN A 149      -4.465  -1.019 -19.122  1.00 78.11           H  
ATOM   2258  HA  ASN A 149      -4.920   0.307 -21.363  1.00 79.66           H  
ATOM   2259  HB2 ASN A 149      -5.232  -2.049 -21.150  1.00 84.50           H  
ATOM   2260  HB3 ASN A 149      -6.570  -1.738 -20.352  1.00 84.50           H  
ATOM   2261 HD21 ASN A 149      -7.999  -2.350 -23.362  1.00 79.63           H  
ATOM   2262 HD22 ASN A 149      -7.619  -3.006 -22.079  1.00 79.63           H  
ATOM   2263  N   ALA A 150      -6.959   0.829 -18.949  1.00 62.63           N  
ANISOU 2263  N   ALA A 150     8792   4987  10018   1002  -2263   1229       N  
ATOM   2264  CA  ALA A 150      -7.945   1.793 -18.468  1.00 61.89           C  
ANISOU 2264  CA  ALA A 150     8636   5120   9758    684  -2174   1276       C  
ATOM   2265  C   ALA A 150      -7.423   3.218 -18.599  1.00 60.09           C  
ANISOU 2265  C   ALA A 150     8162   5264   9407    683  -2034   1134       C  
ATOM   2266  O   ALA A 150      -8.142   4.118 -19.051  1.00 56.43           O  
ANISOU 2266  O   ALA A 150     7656   4928   8858    516  -1902   1012       O  
ATOM   2267  CB  ALA A 150      -8.308   1.488 -17.014  1.00 61.30           C  
ANISOU 2267  CB  ALA A 150     8611   5079   9601    524  -2284   1576       C  
ATOM   2268  H   ALA A 150      -6.720   0.241 -18.369  1.00 75.35           H  
ATOM   2269  HA  ALA A 150      -8.749   1.712 -19.005  1.00 74.46           H  
ATOM   2270  HB1 ALA A 150      -8.973   2.128 -16.714  1.00 73.75           H  
ATOM   2271  HB2 ALA A 150      -8.667   0.589 -16.960  1.00 73.75           H  
ATOM   2272  HB3 ALA A 150      -7.510   1.560 -16.467  1.00 73.75           H  
ATOM   2273  N   SER A 151      -6.169   3.444 -18.193  1.00 58.17           N  
ANISOU 2273  N   SER A 151     7751   5194   9156    864  -2071   1158       N  
ATOM   2274  CA  SER A 151      -5.570   4.767 -18.332  1.00 57.44           C  
ANISOU 2274  CA  SER A 151     7425   5437   8963    851  -1955   1029       C  
ATOM   2275  C   SER A 151      -5.412   5.146 -19.798  1.00 55.64           C  
ANISOU 2275  C   SER A 151     7151   5198   8790    947  -1812    774       C  
ATOM   2276  O   SER A 151      -5.645   6.301 -20.173  1.00 57.07           O  
ANISOU 2276  O   SER A 151     7233   5574   8877    817  -1680    653       O  
ATOM   2277  CB  SER A 151      -4.213   4.806 -17.632  1.00 57.72           C  
ANISOU 2277  CB  SER A 151     7280   5654   8998   1022  -2050   1119       C  
ATOM   2278  OG  SER A 151      -4.323   4.421 -16.275  1.00 66.58           O  
ANISOU 2278  OG  SER A 151     8455   6794  10048    943  -2196   1366       O  
ATOM   2279  H   SER A 151      -5.654   2.854 -17.838  1.00 69.99           H  
ATOM   2280  HA  SER A 151      -6.152   5.416 -17.907  1.00 69.12           H  
ATOM   2281  HB2 SER A 151      -3.609   4.196 -18.084  1.00 69.46           H  
ATOM   2282  HB3 SER A 151      -3.864   5.710 -17.675  1.00 69.46           H  
ATOM   2283  HG  SER A 151      -4.612   3.634 -16.222  1.00 80.09           H  
ATOM   2284  N   GLY A 152      -5.008   4.192 -20.639  1.00 57.22           N  
ANISOU 2284  N   GLY A 152     7435   5170   9135   1182  -1836    689       N  
ATOM   2285  CA  GLY A 152      -4.860   4.490 -22.051  1.00 57.69           C  
ANISOU 2285  CA  GLY A 152     7466   5230   9222   1282  -1695    446       C  
ATOM   2286  C   GLY A 152      -6.159   4.929 -22.694  1.00 53.98           C  
ANISOU 2286  C   GLY A 152     7116   4705   8689   1054  -1604    347       C  
ATOM   2287  O   GLY A 152      -6.184   5.880 -23.480  1.00 50.97           O  
ANISOU 2287  O   GLY A 152     6640   4488   8239   1008  -1464    194       O  
ATOM   2288  H   GLY A 152      -4.818   3.383 -20.417  1.00 68.85           H  
ATOM   2289  HA2 GLY A 152      -4.209   5.201 -22.162  1.00 69.41           H  
ATOM   2290  HA3 GLY A 152      -4.544   3.698 -22.514  1.00 69.41           H  
ATOM   2291  N   ARG A 153      -7.260   4.254 -22.354  1.00 52.25           N  
ANISOU 2291  N   ARG A 153     7098   4263   8491    898  -1690    449       N  
ATOM   2292  CA  ARG A 153      -8.543   4.570 -22.972  1.00 51.96           C  
ANISOU 2292  CA  ARG A 153     7162   4175   8407    684  -1623    368       C  
ATOM   2293  C   ARG A 153      -9.076   5.916 -22.497  1.00 52.06           C  
ANISOU 2293  C   ARG A 153     7037   4473   8270    462  -1525    397       C  
ATOM   2294  O   ARG A 153      -9.682   6.659 -23.279  1.00 46.20           O  
ANISOU 2294  O   ARG A 153     6278   3805   7470    365  -1416    267       O  
ATOM   2295  CB  ARG A 153      -9.549   3.460 -22.670  1.00 54.12           C  
ANISOU 2295  CB  ARG A 153     7663   4150   8752    556  -1751    493       C  
ATOM   2296  CG  ARG A 153      -9.196   2.125 -23.301  1.00 58.81           C  
ANISOU 2296  CG  ARG A 153     8449   4395   9501    762  -1854    428       C  
ATOM   2297  CD  ARG A 153     -10.178   1.041 -22.893  1.00 60.28           C  
ANISOU 2297  CD  ARG A 153     8834   4359   9710    579  -1951    566       C  
ATOM   2298  NE  ARG A 153     -11.553   1.415 -23.202  1.00 61.34           N  
ANISOU 2298  NE  ARG A 153     9000   4529   9776    292  -1904    546       N  
ATOM   2299  CZ  ARG A 153     -12.612   0.657 -22.952  1.00 62.94           C  
ANISOU 2299  CZ  ARG A 153     9321   4627   9968     78  -1953    650       C  
ATOM   2300  NH1 ARG A 153     -12.492  -0.541 -22.402  1.00 62.29           N  
ANISOU 2300  NH1 ARG A 153     9364   4363   9941    102  -2050    780       N  
ATOM   2301  NH2 ARG A 153     -13.823   1.114 -23.260  1.00 57.17           N  
ANISOU 2301  NH2 ARG A 153     8567   3983   9171   -162  -1903    629       N  
ATOM   2302  H   ARG A 153      -7.289   3.618 -21.776  1.00 62.89           H  
ATOM   2303  HA  ARG A 153      -8.422   4.621 -23.933  1.00 62.55           H  
ATOM   2304  HB2 ARG A 153      -9.592   3.332 -21.709  1.00 65.14           H  
ATOM   2305  HB3 ARG A 153     -10.418   3.727 -23.008  1.00 65.14           H  
ATOM   2306  HG2 ARG A 153      -9.219   2.209 -24.267  1.00 70.76           H  
ATOM   2307  HG3 ARG A 153      -8.309   1.857 -23.012  1.00 70.76           H  
ATOM   2308  HD2 ARG A 153      -9.970   0.224 -23.371  1.00 72.52           H  
ATOM   2309  HD3 ARG A 153     -10.111   0.892 -21.937  1.00 72.52           H  
ATOM   2310  HE  ARG A 153     -11.686   2.180 -23.572  1.00 73.80           H  
ATOM   2311 HH11 ARG A 153     -11.713  -0.844 -22.199  1.00 74.94           H  
ATOM   2312 HH12 ARG A 153     -13.192  -1.016 -22.249  1.00 74.94           H  
ATOM   2313 HH21 ARG A 153     -13.911   1.892 -23.617  1.00 68.79           H  
ATOM   2314 HH22 ARG A 153     -14.517   0.632 -23.103  1.00 68.79           H  
ATOM   2315  N   LEU A 154      -8.869   6.244 -21.220  1.00 52.44           N  
ANISOU 2315  N   LEU A 154     7000   4680   8246    388  -1567    563       N  
ATOM   2316  CA  LEU A 154      -9.344   7.524 -20.709  1.00 46.19           C  
ANISOU 2316  CA  LEU A 154     6100   4145   7306    198  -1476    573       C  
ATOM   2317  C   LEU A 154      -8.548   8.687 -21.282  1.00 44.21           C  
ANISOU 2317  C   LEU A 154     5680   4110   7008    263  -1361    415       C  
ATOM   2318  O   LEU A 154      -9.096   9.777 -21.476  1.00 49.72           O  
ANISOU 2318  O   LEU A 154     6332   4945   7614    128  -1256    344       O  
ATOM   2319  CB  LEU A 154      -9.262   7.555 -19.186  1.00 48.29           C  
ANISOU 2319  CB  LEU A 154     6334   4531   7482    113  -1556    776       C  
ATOM   2320  CG  LEU A 154     -10.279   6.725 -18.409  1.00 49.55           C  
ANISOU 2320  CG  LEU A 154     6639   4556   7632    -36  -1638    972       C  
ATOM   2321  CD1 LEU A 154      -9.859   6.641 -16.949  1.00 50.80           C  
ANISOU 2321  CD1 LEU A 154     6765   4844   7694    -61  -1730   1175       C  
ATOM   2322  CD2 LEU A 154     -11.671   7.317 -18.543  1.00 45.59           C  
ANISOU 2322  CD2 LEU A 154     6159   4115   7049   -254  -1536    948       C  
ATOM   2323  H   LEU A 154      -8.463   5.753 -20.642  1.00 63.12           H  
ATOM   2324  HA  LEU A 154     -10.274   7.625 -20.967  1.00 55.62           H  
ATOM   2325  HB2 LEU A 154      -8.383   7.234 -18.930  1.00 58.14           H  
ATOM   2326  HB3 LEU A 154      -9.375   8.476 -18.902  1.00 58.14           H  
ATOM   2327  HG  LEU A 154     -10.312   5.826 -18.772  1.00 59.65           H  
ATOM   2328 HD11 LEU A 154     -10.503   6.101 -16.466  1.00 61.16           H  
ATOM   2329 HD12 LEU A 154      -8.980   6.235 -16.896  1.00 61.16           H  
ATOM   2330 HD13 LEU A 154      -9.832   7.537 -16.577  1.00 61.16           H  
ATOM   2331 HD21 LEU A 154     -12.157   7.170 -17.717  1.00 54.90           H  
ATOM   2332 HD22 LEU A 154     -11.594   8.268 -18.717  1.00 54.90           H  
ATOM   2333 HD23 LEU A 154     -12.130   6.882 -19.279  1.00 54.90           H  
ATOM   2334  N   LYS A 155      -7.256   8.485 -21.539  1.00 44.77           N  
ANISOU 2334  N   LYS A 155     5650   4216   7143    467  -1379    372       N  
ATOM   2335  CA  LYS A 155      -6.439   9.572 -22.068  1.00 48.98           C  
ANISOU 2335  CA  LYS A 155     6006   4968   7637    506  -1271    246       C  
ATOM   2336  C   LYS A 155      -6.823   9.892 -23.508  1.00 45.20           C  
ANISOU 2336  C   LYS A 155     5564   4442   7166    519  -1143     67       C  
ATOM   2337  O   LYS A 155      -6.855  11.064 -23.902  1.00 46.00           O  
ANISOU 2337  O   LYS A 155     5581   4705   7191    426  -1033    -14       O  
ATOM   2338  CB  LYS A 155      -4.960   9.207 -21.937  1.00 49.53           C  
ANISOU 2338  CB  LYS A 155     5925   5116   7776    722  -1325    267       C  
ATOM   2339  CG  LYS A 155      -4.498   9.168 -20.477  1.00 58.61           C  
ANISOU 2339  CG  LYS A 155     7005   6381   8883    686  -1456    446       C  
ATOM   2340  CD  LYS A 155      -3.056   8.707 -20.309  1.00 68.92           C  
ANISOU 2340  CD  LYS A 155     8146   7769  10270    916  -1535    489       C  
ATOM   2341  CE  LYS A 155      -2.089   9.884 -20.272  1.00 78.94           C  
ANISOU 2341  CE  LYS A 155     9166   9345  11481    873  -1481    438       C  
ATOM   2342  NZ  LYS A 155      -0.706   9.464 -19.897  1.00 84.37           N  
ANISOU 2342  NZ  LYS A 155     9655  10162  12240   1073  -1582    515       N  
ATOM   2343  H   LYS A 155      -6.838   7.744 -21.417  1.00 53.91           H  
ATOM   2344  HA  LYS A 155      -6.585  10.378 -21.549  1.00 58.97           H  
ATOM   2345  HB2 LYS A 155      -4.814   8.329 -22.323  1.00 59.62           H  
ATOM   2346  HB3 LYS A 155      -4.427   9.868 -22.405  1.00 59.62           H  
ATOM   2347  HG2 LYS A 155      -4.571  10.059 -20.101  1.00 70.52           H  
ATOM   2348  HG3 LYS A 155      -5.065   8.553 -19.985  1.00 70.52           H  
ATOM   2349  HD2 LYS A 155      -2.970   8.217 -19.477  1.00 82.89           H  
ATOM   2350  HD3 LYS A 155      -2.812   8.138 -21.056  1.00 82.89           H  
ATOM   2351  HE2 LYS A 155      -2.053  10.295 -21.150  1.00 94.92           H  
ATOM   2352  HE3 LYS A 155      -2.397  10.529 -19.616  1.00 94.92           H  
ATOM   2353  HZ1 LYS A 155      -0.166  10.172 -19.883  1.00101.44           H  
ATOM   2354  HZ2 LYS A 155      -0.710   9.088 -19.091  1.00101.44           H  
ATOM   2355  HZ3 LYS A 155      -0.395   8.876 -20.489  1.00101.44           H  
ATOM   2356  N   LYS A 156      -7.154   8.871 -24.296  1.00 43.44           N  
ANISOU 2356  N   LYS A 156     5488   3990   7027    623  -1166      6       N  
ATOM   2357  CA  LYS A 156      -7.619   9.116 -25.658  1.00 46.54           C  
ANISOU 2357  CA  LYS A 156     5941   4339   7402    624  -1062   -162       C  
ATOM   2358  C   LYS A 156      -8.988   9.785 -25.660  1.00 42.88           C  
ANISOU 2358  C   LYS A 156     5545   3889   6858    387  -1026   -153       C  
ATOM   2359  O   LYS A 156      -9.223  10.718 -26.436  1.00 45.67           O  
ANISOU 2359  O   LYS A 156     5858   4350   7143    332   -917   -253       O  
ATOM   2360  CB  LYS A 156      -7.631   7.800 -26.431  1.00 51.03           C  
ANISOU 2360  CB  LYS A 156     6673   4646   8070    793  -1117   -242       C  
ATOM   2361  CG  LYS A 156      -6.230   7.240 -26.597  1.00 54.22           C  
ANISOU 2361  CG  LYS A 156     6989   5061   8551   1075  -1122   -279       C  
ATOM   2362  CD  LYS A 156      -6.207   5.791 -27.021  1.00 61.57           C  
ANISOU 2362  CD  LYS A 156     8113   5686   9595   1266  -1213   -331       C  
ATOM   2363  CE  LYS A 156      -4.782   5.268 -26.946  1.00 66.36           C  
ANISOU 2363  CE  LYS A 156     8601   6328  10284   1572  -1224   -337       C  
ATOM   2364  NZ  LYS A 156      -4.689   3.819 -27.252  1.00 81.44           N  
ANISOU 2364  NZ  LYS A 156    10718   7909  12318   1794  -1325   -385       N  
ATOM   2365  H   LYS A 156      -7.120   8.042 -24.071  1.00 52.32           H  
ATOM   2366  HA  LYS A 156      -7.008   9.718 -26.110  1.00 56.04           H  
ATOM   2367  HB2 LYS A 156      -8.165   7.149 -25.949  1.00 61.43           H  
ATOM   2368  HB3 LYS A 156      -8.007   7.949 -27.313  1.00 61.43           H  
ATOM   2369  HG2 LYS A 156      -5.765   7.754 -27.276  1.00 65.26           H  
ATOM   2370  HG3 LYS A 156      -5.763   7.309 -25.750  1.00 65.26           H  
ATOM   2371  HD2 LYS A 156      -6.766   5.265 -26.427  1.00 74.08           H  
ATOM   2372  HD3 LYS A 156      -6.525   5.709 -27.934  1.00 74.08           H  
ATOM   2373  HE2 LYS A 156      -4.235   5.746 -27.589  1.00 79.82           H  
ATOM   2374  HE3 LYS A 156      -4.439   5.409 -26.050  1.00 79.82           H  
ATOM   2375  HZ1 LYS A 156      -3.842   3.551 -27.198  1.00 97.92           H  
ATOM   2376  HZ2 LYS A 156      -5.177   3.354 -26.671  1.00 97.92           H  
ATOM   2377  HZ3 LYS A 156      -4.990   3.662 -28.074  1.00 97.92           H  
ATOM   2378  N   LEU A 157      -9.895   9.349 -24.782  1.00 48.21           N  
ANISOU 2378  N   LEU A 157     6310   4470   7536    249  -1114    -19       N  
ATOM   2379  CA  LEU A 157     -11.181  10.029 -24.664  1.00 41.39           C  
ANISOU 2379  CA  LEU A 157     5471   3661   6594     39  -1072      5       C  
ATOM   2380  C   LEU A 157     -11.001  11.462 -24.181  1.00 38.56           C  
ANISOU 2380  C   LEU A 157     4975   3549   6128    -41   -981      6       C  
ATOM   2381  O   LEU A 157     -11.688  12.377 -24.649  1.00 42.07           O  
ANISOU 2381  O   LEU A 157     5406   4070   6509   -133   -894    -57       O  
ATOM   2382  CB  LEU A 157     -12.101   9.260 -23.717  1.00 41.89           C  
ANISOU 2382  CB  LEU A 157     5629   3612   6674    -94  -1172    171       C  
ATOM   2383  CG  LEU A 157     -13.511   9.830 -23.535  1.00 39.90           C  
ANISOU 2383  CG  LEU A 157     5381   3432   6348   -301  -1128    214       C  
ATOM   2384  CD1 LEU A 157     -14.242   9.900 -24.867  1.00 40.95           C  
ANISOU 2384  CD1 LEU A 157     5568   3492   6498   -327  -1092     80       C  
ATOM   2385  CD2 LEU A 157     -14.297   9.000 -22.533  1.00 43.98           C  
ANISOU 2385  CD2 LEU A 157     5967   3865   6877   -436  -1219    404       C  
ATOM   2386  H   LEU A 157      -9.791   8.677 -24.255  1.00 58.04           H  
ATOM   2387  HA  LEU A 157     -11.601  10.052 -25.538  1.00 49.86           H  
ATOM   2388  HB2 LEU A 157     -12.199   8.357 -24.059  1.00 50.46           H  
ATOM   2389  HB3 LEU A 157     -11.684   9.240 -22.842  1.00 50.46           H  
ATOM   2390  HG  LEU A 157     -13.440  10.733 -23.187  1.00 48.08           H  
ATOM   2391 HD11 LEU A 157     -15.164  10.157 -24.708  1.00 49.33           H  
ATOM   2392 HD12 LEU A 157     -13.808  10.559 -25.431  1.00 49.33           H  
ATOM   2393 HD13 LEU A 157     -14.210   9.028 -25.291  1.00 49.33           H  
ATOM   2394 HD21 LEU A 157     -15.186   9.377 -22.440  1.00 52.96           H  
ATOM   2395 HD22 LEU A 157     -14.357   8.088 -22.857  1.00 52.96           H  
ATOM   2396 HD23 LEU A 157     -13.839   9.019 -21.678  1.00 52.96           H  
ATOM   2397  N   HIS A 158     -10.087  11.678 -23.237  1.00 38.60           N  
ANISOU 2397  N   HIS A 158     4883   3670   6111     -7  -1012     77       N  
ATOM   2398  CA  HIS A 158      -9.851  13.034 -22.757  1.00 39.88           C  
ANISOU 2398  CA  HIS A 158     4936   4043   6171    -93   -944     62       C  
ATOM   2399  C   HIS A 158      -9.322  13.931 -23.869  1.00 37.92           C  
ANISOU 2399  C   HIS A 158     4613   3877   5917    -51   -834    -79       C  
ATOM   2400  O   HIS A 158      -9.656  15.121 -23.919  1.00 33.05           O  
ANISOU 2400  O   HIS A 158     3970   3362   5225   -155   -756   -121       O  
ATOM   2401  CB  HIS A 158      -8.880  12.995 -21.577  1.00 41.93           C  
ANISOU 2401  CB  HIS A 158     5110   4413   6407    -68  -1025    160       C  
ATOM   2402  CG  HIS A 158      -8.528  14.342 -21.037  1.00 38.81           C  
ANISOU 2402  CG  HIS A 158     4620   4218   5908   -166   -980    132       C  
ATOM   2403  ND1 HIS A 158      -7.249  14.850 -21.084  1.00 36.19           N  
ANISOU 2403  ND1 HIS A 158     4148   4018   5586   -116   -983     94       N  
ATOM   2404  CD2 HIS A 158      -9.288  15.290 -20.439  1.00 39.00           C  
ANISOU 2404  CD2 HIS A 158     4675   4327   5818   -310   -935    130       C  
ATOM   2405  CE1 HIS A 158      -7.234  16.052 -20.538  1.00 42.54           C  
ANISOU 2405  CE1 HIS A 158     4916   4958   6288   -248   -955     68       C  
ATOM   2406  NE2 HIS A 158      -8.459  16.344 -20.139  1.00 32.72           N  
ANISOU 2406  NE2 HIS A 158     3785   3682   4966   -352   -923     80       N  
ATOM   2407  H   HIS A 158      -9.601  11.072 -22.868  1.00 46.51           H  
ATOM   2408  HA  HIS A 158     -10.685  13.418 -22.443  1.00 48.04           H  
ATOM   2409  HB2 HIS A 158      -9.284  12.484 -20.859  1.00 50.50           H  
ATOM   2410  HB3 HIS A 158      -8.058  12.568 -21.865  1.00 50.50           H  
ATOM   2411  HD2 HIS A 158     -10.200  15.238 -20.265  1.00 47.00           H  
ATOM   2412  HE1 HIS A 158      -6.488  16.601 -20.450  1.00 51.23           H  
ATOM   2413  HE2 HIS A 158      -8.698  17.074 -19.753  1.00 39.46           H  
ATOM   2414  N   ALA A 159      -8.519  13.374 -24.780  1.00 43.16           N  
ANISOU 2414  N   ALA A 159     5250   4494   6656    106   -822   -151       N  
ATOM   2415  CA  ALA A 159      -7.930  14.170 -25.850  1.00 40.13           C  
ANISOU 2415  CA  ALA A 159     4784   4212   6253    146   -708   -265       C  
ATOM   2416  C   ALA A 159      -8.960  14.620 -26.879  1.00 38.00           C  
ANISOU 2416  C   ALA A 159     4608   3891   5939     79   -628   -348       C  
ATOM   2417  O   ALA A 159      -8.719  15.608 -27.581  1.00 34.60           O  
ANISOU 2417  O   ALA A 159     4123   3563   5459     51   -529   -411       O  
ATOM   2418  CB  ALA A 159      -6.814  13.377 -26.534  1.00 33.69           C  
ANISOU 2418  CB  ALA A 159     3907   3382   5512    355   -702   -320       C  
ATOM   2419  H   ALA A 159      -8.302  12.542 -24.797  1.00 51.99           H  
ATOM   2420  HA  ALA A 159      -7.538  14.969 -25.463  1.00 48.35           H  
ATOM   2421  HB1 ALA A 159      -6.434  13.917 -27.245  1.00 40.62           H  
ATOM   2422  HB2 ALA A 159      -6.131  13.164 -25.879  1.00 40.62           H  
ATOM   2423  HB3 ALA A 159      -7.187  12.560 -26.901  1.00 40.62           H  
ATOM   2424  N   THR A 160     -10.097  13.923 -26.987  1.00 34.54           N  
ANISOU 2424  N   THR A 160     4305   3301   5517     42   -679   -336       N  
ATOM   2425  CA  THR A 160     -11.204  14.424 -27.792  1.00 31.10           C  
ANISOU 2425  CA  THR A 160     3941   2844   5030    -44   -627   -390       C  
ATOM   2426  C   THR A 160     -11.894  15.620 -27.150  1.00 35.25           C  
ANISOU 2426  C   THR A 160     4434   3475   5484   -188   -587   -342       C  
ATOM   2427  O   THR A 160     -12.750  16.238 -27.794  1.00 34.11           O  
ANISOU 2427  O   THR A 160     4325   3340   5297   -244   -538   -378       O  
ATOM   2428  CB  THR A 160     -12.256  13.338 -28.027  1.00 36.39           C  
ANISOU 2428  CB  THR A 160     4747   3337   5744    -69   -711   -381       C  
ATOM   2429  OG1 THR A 160     -13.058  13.171 -26.847  1.00 36.22           O  
ANISOU 2429  OG1 THR A 160     4738   3301   5724   -193   -773   -252       O  
ATOM   2430  CG2 THR A 160     -11.590  12.022 -28.383  1.00 34.60           C  
ANISOU 2430  CG2 THR A 160     4588   2958   5601     82   -778   -423       C  
ATOM   2431  H   THR A 160     -10.245  13.166 -26.607  1.00 41.64           H  
ATOM   2432  HA  THR A 160     -10.841  14.683 -28.653  1.00 37.51           H  
ATOM   2433  HB  THR A 160     -12.830  13.598 -28.764  1.00 43.86           H  
ATOM   2434  HG1 THR A 160     -12.571  12.955 -26.197  1.00 43.66           H  
ATOM   2435 HG21 THR A 160     -12.236  11.422 -28.787  1.00 41.71           H  
ATOM   2436 HG22 THR A 160     -10.868  12.176 -29.012  1.00 41.71           H  
ATOM   2437 HG23 THR A 160     -11.229  11.606 -27.585  1.00 41.71           H  
ATOM   2438  N   GLY A 161     -11.562  15.947 -25.900  1.00 29.40           N  
ANISOU 2438  N   GLY A 161     3635   2813   4722   -237   -612   -264       N  
ATOM   2439  CA  GLY A 161     -12.205  17.028 -25.192  1.00 25.85           C  
ANISOU 2439  CA  GLY A 161     3176   2452   4194   -352   -574   -236       C  
ATOM   2440  C   GLY A 161     -13.611  16.739 -24.719  1.00 26.82           C  
ANISOU 2440  C   GLY A 161     3360   2537   4295   -433   -596   -170       C  
ATOM   2441  O   GLY A 161     -14.257  17.646 -24.177  1.00 28.66           O  
ANISOU 2441  O   GLY A 161     3585   2850   4456   -503   -549   -158       O  
ATOM   2442  H   GLY A 161     -10.956  15.546 -25.441  1.00 35.47           H  
ATOM   2443  HA2 GLY A 161     -11.672  17.248 -24.413  1.00 31.21           H  
ATOM   2444  HA3 GLY A 161     -12.244  17.801 -25.777  1.00 31.21           H  
ATOM   2445  N   LEU A 162     -14.108  15.512 -24.899  1.00 30.51           N  
ANISOU 2445  N   LEU A 162     3885   2884   4823   -426   -666   -127       N  
ATOM   2446  CA  LEU A 162     -15.478  15.170 -24.532  1.00 35.10           C  
ANISOU 2446  CA  LEU A 162     4501   3442   5393   -528   -689    -48       C  
ATOM   2447  C   LEU A 162     -15.633  14.823 -23.053  1.00 36.86           C  
ANISOU 2447  C   LEU A 162     4714   3714   5578   -593   -730     87       C  
ATOM   2448  O   LEU A 162     -16.761  14.580 -22.606  1.00 34.53           O  
ANISOU 2448  O   LEU A 162     4425   3437   5260   -691   -734    176       O  
ATOM   2449  CB  LEU A 162     -15.967  13.998 -25.393  1.00 35.49           C  
ANISOU 2449  CB  LEU A 162     4630   3328   5525   -527   -763    -57       C  
ATOM   2450  CG  LEU A 162     -16.301  14.263 -26.865  1.00 30.85           C  
ANISOU 2450  CG  LEU A 162     4073   2708   4942   -498   -732   -177       C  
ATOM   2451  CD1 LEU A 162     -16.712  12.963 -27.565  1.00 32.90           C  
ANISOU 2451  CD1 LEU A 162     4437   2788   5277   -508   -834   -195       C  
ATOM   2452  CD2 LEU A 162     -17.408  15.292 -27.029  1.00 30.44           C  
ANISOU 2452  CD2 LEU A 162     3974   2766   4826   -572   -669   -174       C  
ATOM   2453  H   LEU A 162     -13.665  14.856 -25.235  1.00 36.80           H  
ATOM   2454  HA  LEU A 162     -16.050  15.933 -24.711  1.00 42.31           H  
ATOM   2455  HB2 LEU A 162     -15.274  13.320 -25.384  1.00 42.77           H  
ATOM   2456  HB3 LEU A 162     -16.775  13.652 -24.984  1.00 42.77           H  
ATOM   2457  HG  LEU A 162     -15.502  14.618 -27.283  1.00 37.22           H  
ATOM   2458 HD11 LEU A 162     -16.902  13.152 -28.497  1.00 39.68           H  
ATOM   2459 HD12 LEU A 162     -15.984  12.325 -27.499  1.00 39.68           H  
ATOM   2460 HD13 LEU A 162     -17.503  12.607 -27.131  1.00 39.68           H  
ATOM   2461 HD21 LEU A 162     -17.559  15.445 -27.975  1.00 36.72           H  
ATOM   2462 HD22 LEU A 162     -18.217  14.954 -26.615  1.00 36.72           H  
ATOM   2463 HD23 LEU A 162     -17.137  16.118 -26.599  1.00 36.72           H  
ATOM   2464  N   VAL A 163     -14.531  14.765 -22.303  1.00 32.43           N  
ANISOU 2464  N   VAL A 163     4129   3191   5002   -546   -765    116       N  
ATOM   2465  CA  VAL A 163     -14.536  14.741 -20.847  1.00 31.48           C  
ANISOU 2465  CA  VAL A 163     3996   3166   4800   -605   -794    233       C  
ATOM   2466  C   VAL A 163     -13.492  15.749 -20.386  1.00 35.07           C  
ANISOU 2466  C   VAL A 163     4392   3749   5184   -574   -771    172       C  
ATOM   2467  O   VAL A 163     -12.542  16.067 -21.107  1.00 30.85           O  
ANISOU 2467  O   VAL A 163     3816   3206   4699   -501   -760     80       O  
ATOM   2468  CB  VAL A 163     -14.212  13.358 -20.237  1.00 34.79           C  
ANISOU 2468  CB  VAL A 163     4462   3485   5274   -592   -914    372       C  
ATOM   2469  CG1 VAL A 163     -15.279  12.344 -20.581  1.00 36.09           C  
ANISOU 2469  CG1 VAL A 163     4699   3504   5508   -663   -955    448       C  
ATOM   2470  CG2 VAL A 163     -12.829  12.892 -20.681  1.00 34.08           C  
ANISOU 2470  CG2 VAL A 163     4357   3319   5273   -448   -976    325       C  
ATOM   2471  H   VAL A 163     -13.737  14.738 -22.632  1.00 39.11           H  
ATOM   2472  HA  VAL A 163     -15.421  14.988 -20.534  1.00 37.97           H  
ATOM   2473  HB  VAL A 163     -14.200  13.439 -19.270  1.00 41.95           H  
ATOM   2474 HG11 VAL A 163     -15.030  11.484 -20.206  1.00 43.50           H  
ATOM   2475 HG12 VAL A 163     -16.125  12.635 -20.206  1.00 43.50           H  
ATOM   2476 HG13 VAL A 163     -15.351  12.275 -21.546  1.00 43.50           H  
ATOM   2477 HG21 VAL A 163     -12.705  11.969 -20.409  1.00 41.09           H  
ATOM   2478 HG22 VAL A 163     -12.767  12.963 -21.647  1.00 41.09           H  
ATOM   2479 HG23 VAL A 163     -12.157  13.453 -20.264  1.00 41.09           H  
ATOM   2480  N   LEU A 164     -13.664  16.234 -19.163  1.00 39.37           N  
ANISOU 2480  N   LEU A 164     4932   4422   5605   -640   -765    224       N  
ATOM   2481  CA  LEU A 164     -12.681  17.115 -18.551  1.00 38.62           C  
ANISOU 2481  CA  LEU A 164     4797   4445   5432   -639   -774    172       C  
ATOM   2482  C   LEU A 164     -11.711  16.288 -17.716  1.00 37.56           C  
ANISOU 2482  C   LEU A 164     4640   4336   5296   -610   -899    279       C  
ATOM   2483  O   LEU A 164     -12.000  15.155 -17.324  1.00 36.97           O  
ANISOU 2483  O   LEU A 164     4604   4196   5246   -605   -966    413       O  
ATOM   2484  CB  LEU A 164     -13.372  18.180 -17.698  1.00 35.18           C  
ANISOU 2484  CB  LEU A 164     4390   4135   4842   -714   -704    141       C  
ATOM   2485  CG  LEU A 164     -14.365  19.057 -18.467  1.00 36.78           C  
ANISOU 2485  CG  LEU A 164     4611   4316   5048   -718   -585     45       C  
ATOM   2486  CD1 LEU A 164     -14.982  20.129 -17.590  1.00 37.52           C  
ANISOU 2486  CD1 LEU A 164     4741   4524   4991   -754   -512     -3       C  
ATOM   2487  CD2 LEU A 164     -13.688  19.694 -19.673  1.00 38.63           C  
ANISOU 2487  CD2 LEU A 164     4823   4483   5372   -676   -558    -71       C  
ATOM   2488  H   LEU A 164     -14.346  16.067 -18.666  1.00 47.43           H  
ATOM   2489  HA  LEU A 164     -12.173  17.583 -19.233  1.00 46.54           H  
ATOM   2490  HB2 LEU A 164     -13.861  17.736 -16.987  1.00 42.41           H  
ATOM   2491  HB3 LEU A 164     -12.694  18.763 -17.322  1.00 42.41           H  
ATOM   2492  HG  LEU A 164     -15.087  18.487 -18.774  1.00 44.33           H  
ATOM   2493 HD11 LEU A 164     -15.600  20.655 -18.121  1.00 45.22           H  
ATOM   2494 HD12 LEU A 164     -15.455  19.704 -16.858  1.00 45.22           H  
ATOM   2495 HD13 LEU A 164     -14.277  20.697 -17.243  1.00 45.22           H  
ATOM   2496 HD21 LEU A 164     -14.271  20.378 -20.038  1.00 46.55           H  
ATOM   2497 HD22 LEU A 164     -12.849  20.091 -19.391  1.00 46.55           H  
ATOM   2498 HD23 LEU A 164     -13.523  19.010 -20.341  1.00 46.55           H  
ATOM   2499  N   GLY A 165     -10.540  16.856 -17.466  1.00 40.01           N  
ANISOU 2499  N   GLY A 165     4884   4736   5583   -594   -940    230       N  
ATOM   2500  CA  GLY A 165      -9.530  16.127 -16.735  1.00 45.92           C  
ANISOU 2500  CA  GLY A 165     5585   5526   6335   -548  -1072    333       C  
ATOM   2501  C   GLY A 165      -8.584  17.022 -15.972  1.00 45.29           C  
ANISOU 2501  C   GLY A 165     5441   5613   6155   -600  -1125    293       C  
ATOM   2502  O   GLY A 165      -8.237  18.113 -16.436  1.00 45.66           O  
ANISOU 2502  O   GLY A 165     5448   5701   6200   -641  -1067    164       O  
ATOM   2503  H   GLY A 165     -10.315  17.650 -17.707  1.00 48.21           H  
ATOM   2504  HA2 GLY A 165      -9.963  15.534 -16.100  1.00 55.29           H  
ATOM   2505  HA3 GLY A 165      -9.008  15.597 -17.357  1.00 55.29           H  
ATOM   2506  N   GLN A 166      -8.159  16.564 -14.798  1.00 45.23           N  
ANISOU 2506  N   GLN A 166     5428   5697   6058   -611  -1246    412       N  
ATOM   2507  CA  GLN A 166      -7.211  17.295 -13.977  1.00 53.49           C  
ANISOU 2507  CA  GLN A 166     6412   6914   6997   -671  -1334    384       C  
ATOM   2508  C   GLN A 166      -6.462  16.307 -13.097  1.00 54.13           C  
ANISOU 2508  C   GLN A 166     6449   7059   7058   -614  -1502    551       C  
ATOM   2509  O   GLN A 166      -7.071  15.418 -12.501  1.00 52.73           O  
ANISOU 2509  O   GLN A 166     6358   6842   6836   -600  -1538    696       O  
ATOM   2510  CB  GLN A 166      -7.924  18.334 -13.114  1.00 53.28           C  
ANISOU 2510  CB  GLN A 166     6489   6987   6769   -799  -1284    314       C  
ATOM   2511  CG  GLN A 166      -6.999  19.327 -12.475  1.00 59.84           C  
ANISOU 2511  CG  GLN A 166     7281   7963   7492   -889  -1367    229       C  
ATOM   2512  CD  GLN A 166      -7.749  20.458 -11.828  1.00 65.70           C  
ANISOU 2512  CD  GLN A 166     8154   8761   8049   -993  -1296    111       C  
ATOM   2513  OE1 GLN A 166      -8.979  20.521 -11.897  1.00 64.52           O  
ANISOU 2513  OE1 GLN A 166     8100   8557   7857   -981  -1170     96       O  
ATOM   2514  NE2 GLN A 166      -7.021  21.355 -11.172  1.00 72.93           N  
ANISOU 2514  NE2 GLN A 166     9074   9788   8849  -1093  -1382     21       N  
ATOM   2515  H   GLN A 166      -8.413  15.818 -14.452  1.00 54.46           H  
ATOM   2516  HA  GLN A 166      -6.566  17.751 -14.540  1.00 64.38           H  
ATOM   2517  HB2 GLN A 166      -8.548  18.826 -13.670  1.00 64.13           H  
ATOM   2518  HB3 GLN A 166      -8.402  17.876 -12.405  1.00 64.13           H  
ATOM   2519  HG2 GLN A 166      -6.475  18.881 -11.792  1.00 72.00           H  
ATOM   2520  HG3 GLN A 166      -6.414  19.699 -13.152  1.00 72.00           H  
ATOM   2521 HE21 GLN A 166      -6.166  21.269 -11.134  1.00 87.71           H  
ATOM   2522 HE22 GLN A 166      -7.404  22.020 -10.785  1.00 87.71           H  
ATOM   2523  N   LYS A 167      -5.140  16.464 -13.025  1.00 54.98           N  
ANISOU 2523  N   LYS A 167     6414   7274   7203   -585  -1609    544       N  
ATOM   2524  CA  LYS A 167      -4.353  15.670 -12.089  1.00 54.55           C  
ANISOU 2524  CA  LYS A 167     6302   7313   7110   -528  -1790    706       C  
ATOM   2525  C   LYS A 167      -4.643  16.126 -10.662  1.00 55.53           C  
ANISOU 2525  C   LYS A 167     6518   7595   6984   -663  -1863    747       C  
ATOM   2526  O   LYS A 167      -4.777  17.324 -10.396  1.00 59.41           O  
ANISOU 2526  O   LYS A 167     7046   8179   7349   -795  -1819    606       O  
ATOM   2527  CB  LYS A 167      -2.862  15.800 -12.403  1.00 60.41           C  
ANISOU 2527  CB  LYS A 167     6833   8165   7957   -464  -1885    686       C  
ATOM   2528  CG  LYS A 167      -2.439  15.216 -13.754  1.00 63.45           C  
ANISOU 2528  CG  LYS A 167     7113   8424   8570   -293  -1815    656       C  
ATOM   2529  CD  LYS A 167      -0.933  15.389 -13.992  1.00 71.57           C  
ANISOU 2529  CD  LYS A 167     7895   9613   9687   -229  -1897    648       C  
ATOM   2530  CE  LYS A 167      -0.490  14.796 -15.331  1.00 84.14           C  
ANISOU 2530  CE  LYS A 167     9380  11107  11485    -35  -1807    609       C  
ATOM   2531  NZ  LYS A 167       0.970  14.983 -15.601  1.00 84.54           N  
ANISOU 2531  NZ  LYS A 167     9153  11349  11621     35  -1862    607       N  
ATOM   2532  H   LYS A 167      -4.684  17.016 -13.501  1.00 66.17           H  
ATOM   2533  HA  LYS A 167      -4.586  14.732 -12.169  1.00 65.65           H  
ATOM   2534  HB2 LYS A 167      -2.629  16.742 -12.405  1.00 72.69           H  
ATOM   2535  HB3 LYS A 167      -2.361  15.337 -11.714  1.00 72.69           H  
ATOM   2536  HG2 LYS A 167      -2.644  14.268 -13.773  1.00 76.33           H  
ATOM   2537  HG3 LYS A 167      -2.914  15.673 -14.465  1.00 76.33           H  
ATOM   2538  HD2 LYS A 167      -0.717  16.334 -13.993  1.00 86.08           H  
ATOM   2539  HD3 LYS A 167      -0.445  14.938 -13.285  1.00 86.08           H  
ATOM   2540  HE2 LYS A 167      -0.673  13.843 -15.330  1.00101.17           H  
ATOM   2541  HE3 LYS A 167      -0.984  15.228 -16.045  1.00101.17           H  
ATOM   2542  HZ1 LYS A 167       1.182  14.624 -16.388  1.00101.64           H  
ATOM   2543  HZ2 LYS A 167       1.168  15.851 -15.617  1.00101.64           H  
ATOM   2544  HZ3 LYS A 167       1.451  14.589 -14.964  1.00101.64           H  
ATOM   2545  N   GLU A 168      -4.758  15.165  -9.744  1.00 60.69           N  
ANISOU 2545  N   GLU A 168     7229   8273   7557   -627  -1974    941       N  
ATOM   2546  CA  GLU A 168      -5.086  15.470  -8.360  1.00 58.70           C  
ANISOU 2546  CA  GLU A 168     7079   8189   7037   -744  -2037    998       C  
ATOM   2547  C   GLU A 168      -4.257  14.613  -7.419  1.00 60.98           C  
ANISOU 2547  C   GLU A 168     7321   8583   7265   -686  -2252   1206       C  
ATOM   2548  O   GLU A 168      -3.951  13.455  -7.714  1.00 60.16           O  
ANISOU 2548  O   GLU A 168     7178   8359   7321   -541  -2322   1360       O  
ATOM   2549  CB  GLU A 168      -6.573  15.233  -8.054  1.00 54.91           C  
ANISOU 2549  CB  GLU A 168     6767   7647   6448   -798  -1905   1053       C  
ATOM   2550  CG  GLU A 168      -7.507  16.001  -8.965  1.00 62.03           C  
ANISOU 2550  CG  GLU A 168     7711   8448   7411   -836  -1700    872       C  
ATOM   2551  CD  GLU A 168      -8.954  15.952  -8.512  1.00 60.91           C  
ANISOU 2551  CD  GLU A 168     7700   8313   7130   -902  -1570    917       C  
ATOM   2552  OE1 GLU A 168      -9.237  15.339  -7.460  1.00 62.94           O  
ANISOU 2552  OE1 GLU A 168     8023   8664   7228   -935  -1630   1093       O  
ATOM   2553  OE2 GLU A 168      -9.812  16.534  -9.213  1.00 61.14           O  
ANISOU 2553  OE2 GLU A 168     7756   8270   7204   -920  -1408    788       O  
ATOM   2554  H   GLU A 168      -4.650  14.327  -9.903  1.00 73.02           H  
ATOM   2555  HA  GLU A 168      -4.872  16.403  -8.200  1.00 70.64           H  
ATOM   2556  HB2 GLU A 168      -6.767  14.288  -8.158  1.00 66.08           H  
ATOM   2557  HB3 GLU A 168      -6.753  15.510  -7.142  1.00 66.08           H  
ATOM   2558  HG2 GLU A 168      -7.232  16.931  -8.986  1.00 74.63           H  
ATOM   2559  HG3 GLU A 168      -7.460  15.621  -9.857  1.00 74.63           H  
ATOM   2560  N   VAL A 169      -3.904  15.198  -6.273  1.00 60.16           N  
ANISOU 2560  N   VAL A 169     7235   8700   6921   -793  -2366   1205       N  
ATOM   2561  CA  VAL A 169      -3.254  14.442  -5.209  1.00 60.68           C  
ANISOU 2561  CA  VAL A 169     7283   8900   6874   -756  -2582   1420       C  
ATOM   2562  C   VAL A 169      -4.213  13.358  -4.744  1.00 64.79           C  
ANISOU 2562  C   VAL A 169     7956   9326   7336   -725  -2555   1640       C  
ATOM   2563  O   VAL A 169      -5.331  13.646  -4.302  1.00 62.84           O  
ANISOU 2563  O   VAL A 169     7856   9108   6913   -833  -2426   1625       O  
ATOM   2564  CB  VAL A 169      -2.845  15.373  -4.064  1.00 58.30           C  
ANISOU 2564  CB  VAL A 169     7003   8862   6286   -904  -2700   1352       C  
ATOM   2565  CG1 VAL A 169      -2.035  14.622  -3.013  1.00 63.05           C  
ANISOU 2565  CG1 VAL A 169     7561   9627   6769   -860  -2952   1580       C  
ATOM   2566  CG2 VAL A 169      -2.063  16.560  -4.610  1.00 52.10           C  
ANISOU 2566  CG2 VAL A 169     6090   8136   5570   -982  -2704   1118       C  
ATOM   2567  H   VAL A 169      -4.030  16.029  -6.090  1.00 72.38           H  
ATOM   2568  HA  VAL A 169      -2.450  14.020  -5.550  1.00 73.01           H  
ATOM   2569  HB  VAL A 169      -3.645  15.708  -3.629  1.00 70.15           H  
ATOM   2570 HG11 VAL A 169      -1.743  15.249  -2.332  1.00 75.85           H  
ATOM   2571 HG12 VAL A 169      -2.594  13.937  -2.614  1.00 75.85           H  
ATOM   2572 HG13 VAL A 169      -1.266  14.214  -3.439  1.00 75.85           H  
ATOM   2573 HG21 VAL A 169      -1.559  16.966  -3.887  1.00 62.71           H  
ATOM   2574 HG22 VAL A 169      -1.457  16.248  -5.301  1.00 62.71           H  
ATOM   2575 HG23 VAL A 169      -2.685  17.204  -4.982  1.00 62.71           H  
ATOM   2576  N   ALA A 170      -3.789  12.105  -4.856  1.00 65.51           N  
ANISOU 2576  N   ALA A 170     8010   9298   7582   -577  -2671   1850       N  
ATOM   2577  CA  ALA A 170      -4.638  10.960  -4.567  1.00 66.90           C  
ANISOU 2577  CA  ALA A 170     8332   9330   7756   -554  -2658   2080       C  
ATOM   2578  C   ALA A 170      -4.245  10.324  -3.241  1.00 71.05           C  
ANISOU 2578  C   ALA A 170     8906  10003   8086   -553  -2864   2344       C  
ATOM   2579  O   ALA A 170      -3.229  10.665  -2.630  1.00 76.98           O  
ANISOU 2579  O   ALA A 170     9559  10960   8730   -543  -3036   2349       O  
ATOM   2580  CB  ALA A 170      -4.556   9.923  -5.694  1.00 69.60           C  
ANISOU 2580  CB  ALA A 170     8648   9372   8423   -384  -2643   2133       C  
ATOM   2581  H   ALA A 170      -2.994  11.889  -5.105  1.00 78.80           H  
ATOM   2582  HA  ALA A 170      -5.556  11.264  -4.495  1.00 80.47           H  
ATOM   2583  HB1 ALA A 170      -5.096   9.154  -5.456  1.00 83.71           H  
ATOM   2584  HB2 ALA A 170      -4.889  10.320  -6.514  1.00 83.71           H  
ATOM   2585  HB3 ALA A 170      -3.631   9.654  -5.809  1.00 83.71           H  
ATOM   2586  N   GLU A 171      -5.075   9.376  -2.802  1.00 76.47           N  
ANISOU 2586  N   GLU A 171     9745  10586   8724   -576  -2852   2578       N  
ATOM   2587  CA  GLU A 171      -4.810   8.685  -1.546  1.00 80.64           C  
ANISOU 2587  CA  GLU A 171    10345  11239   9055   -581  -3041   2868       C  
ATOM   2588  C   GLU A 171      -3.500   7.914  -1.583  1.00 77.22           C  
ANISOU 2588  C   GLU A 171     9798  10755   8788   -380  -3282   3012       C  
ATOM   2589  O   GLU A 171      -2.925   7.639  -0.524  1.00 83.07           O  
ANISOU 2589  O   GLU A 171    10545  11646   9374   -356  -3401   3130       O  
ATOM   2590  CB  GLU A 171      -5.962   7.740  -1.215  1.00 81.30           C  
ANISOU 2590  CB  GLU A 171    10609  11185   9096   -653  -2973   3114       C  
ATOM   2591  CG  GLU A 171      -7.224   8.450  -0.750  1.00 83.80           C  
ANISOU 2591  CG  GLU A 171    11025  11659   9156   -854  -2765   3043       C  
ATOM   2592  CD  GLU A 171      -7.062   9.104   0.616  1.00 81.59           C  
ANISOU 2592  CD  GLU A 171    10787  11734   8479   -957  -2832   3070       C  
ATOM   2593  OE1 GLU A 171      -6.280  10.071   0.733  1.00 80.31           O  
ANISOU 2593  OE1 GLU A 171    10537  11746   8232   -951  -2894   2861       O  
ATOM   2594  OE2 GLU A 171      -7.708   8.643   1.581  1.00 83.94           O  
ANISOU 2594  OE2 GLU A 171    11206  12129   8558  -1046  -2800   3275       O  
ATOM   2595  H   GLU A 171      -5.788   9.119  -3.208  1.00 91.95           H  
ATOM   2596  HA  GLU A 171      -4.749   9.342  -0.836  1.00 96.96           H  
ATOM   2597  HB2 GLU A 171      -6.185   7.230  -2.010  1.00 97.75           H  
ATOM   2598  HB3 GLU A 171      -5.680   7.142  -0.506  1.00 97.75           H  
ATOM   2599  HG2 GLU A 171      -7.451   9.144  -1.390  1.00100.75           H  
ATOM   2600  HG3 GLU A 171      -7.947   7.806  -0.691  1.00100.75           H  
ATOM   2601  N   SER A 172      -3.020   7.550  -2.773  1.00 77.06           N  
ANISOU 2601  N   SER A 172     9672  10508   9098   -208  -3265   2922       N  
ATOM   2602  CA  SER A 172      -1.697   6.953  -2.892  1.00 75.53           C  
ANISOU 2602  CA  SER A 172     9332  10291   9077     19  -3442   2990       C  
ATOM   2603  C   SER A 172      -0.593   7.951  -2.576  1.00 75.75           C  
ANISOU 2603  C   SER A 172     9155  10624   9001      2  -3532   2838       C  
ATOM   2604  O   SER A 172       0.519   7.538  -2.225  1.00 75.14           O  
ANISOU 2604  O   SER A 172     8958  10624   8968    156  -3669   2902       O  
ATOM   2605  CB  SER A 172      -1.505   6.395  -4.302  1.00 70.97           C  
ANISOU 2605  CB  SER A 172     8692   9419   8856    213  -3394   2918       C  
ATOM   2606  OG  SER A 172      -1.696   7.410  -5.272  1.00 75.73           O  
ANISOU 2606  OG  SER A 172     9207  10038   9527    144  -3196   2609       O  
ATOM   2607  H   SER A 172      -3.440   7.638  -3.519  1.00 92.66           H  
ATOM   2608  HA  SER A 172      -1.625   6.216  -2.265  1.00 90.83           H  
ATOM   2609  HB2 SER A 172      -0.604   6.044  -4.384  1.00 85.36           H  
ATOM   2610  HB3 SER A 172      -2.151   5.687  -4.453  1.00 85.36           H  
ATOM   2611  HG  SER A 172      -1.604   7.092  -6.044  1.00 91.06           H  
ATOM   2612  N   GLY A 173      -0.879   9.249  -2.679  1.00 74.08           N  
ANISOU 2612  N   GLY A 173     8912  10580   8655   -183  -3448   2624       N  
ATOM   2613  CA  GLY A 173       0.107  10.288  -2.482  1.00 72.21           C  
ANISOU 2613  CA  GLY A 173     8494  10605   8338   -241  -3529   2456       C  
ATOM   2614  C   GLY A 173       0.641  10.893  -3.760  1.00 73.30           C  
ANISOU 2614  C   GLY A 173     8440  10691   8720   -190  -3433   2224       C  
ATOM   2615  O   GLY A 173       1.319  11.927  -3.702  1.00 70.58           O  
ANISOU 2615  O   GLY A 173     7953  10552   8312   -294  -3477   2063       O  
ATOM   2616  H   GLY A 173      -1.661   9.552  -2.867  1.00 89.09           H  
ATOM   2617  HA2 GLY A 173      -0.292  11.001  -1.959  1.00 86.85           H  
ATOM   2618  HA3 GLY A 173       0.857   9.917  -1.992  1.00 86.85           H  
ATOM   2619  N   GLY A 174       0.356  10.282  -4.908  1.00 70.13           N  
ANISOU 2619  N   GLY A 174     8042  10018   8587    -44  -3297   2195       N  
ATOM   2620  CA  GLY A 174       0.821  10.782  -6.180  1.00 67.95           C  
ANISOU 2620  CA  GLY A 174     7597   9690   8532     18  -3176   1980       C  
ATOM   2621  C   GLY A 174      -0.239  11.598  -6.891  1.00 70.18           C  
ANISOU 2621  C   GLY A 174     7995   9864   8806   -131  -2926   1761       C  
ATOM   2622  O   GLY A 174      -1.419  11.551  -6.552  1.00 68.52           O  
ANISOU 2622  O   GLY A 174     7992   9574   8471   -237  -2829   1788       O  
ATOM   2623  H   GLY A 174      -0.114   9.565  -4.968  1.00 84.35           H  
ATOM   2624  HA2 GLY A 174       1.600  11.344  -6.041  1.00 81.74           H  
ATOM   2625  HA3 GLY A 174       1.068  10.036  -6.749  1.00 81.74           H  
ATOM   2626  N   LEU A 175       0.200  12.366  -7.884  1.00 64.37           N  
ANISOU 2626  N   LEU A 175     7113   9145   8201   -137  -2822   1556       N  
ATOM   2627  CA  LEU A 175      -0.722  13.132  -8.720  1.00 65.57           C  
ANISOU 2627  CA  LEU A 175     7359   9180   8376   -247  -2591   1353       C  
ATOM   2628  C   LEU A 175      -1.314  12.191  -9.765  1.00 64.75           C  
ANISOU 2628  C   LEU A 175     7329   8794   8480    -92  -2468   1371       C  
ATOM   2629  O   LEU A 175      -0.598  11.711 -10.652  1.00 61.58           O  
ANISOU 2629  O   LEU A 175     6794   8318   8286     89  -2466   1352       O  
ATOM   2630  CB  LEU A 175       0.000  14.311  -9.365  1.00 66.37           C  
ANISOU 2630  CB  LEU A 175     7287   9403   8527   -327  -2538   1152       C  
ATOM   2631  CG  LEU A 175       0.153  15.575  -8.513  1.00 65.66           C  
ANISOU 2631  CG  LEU A 175     7208   9525   8215   -557  -2599   1050       C  
ATOM   2632  CD1 LEU A 175       1.115  16.562  -9.166  1.00 63.06           C  
ANISOU 2632  CD1 LEU A 175     6674   9307   7978   -632  -2590    899       C  
ATOM   2633  CD2 LEU A 175      -1.202  16.233  -8.283  1.00 63.40           C  
ANISOU 2633  CD2 LEU A 175     7159   9163   7767   -704  -2446    944       C  
ATOM   2634  H   LEU A 175       1.028  12.462  -8.094  1.00 77.44           H  
ATOM   2635  HA  LEU A 175      -1.445  13.488  -8.180  1.00 78.88           H  
ATOM   2636  HB2 LEU A 175       0.894  14.020  -9.604  1.00 79.83           H  
ATOM   2637  HB3 LEU A 175      -0.492  14.563 -10.162  1.00 79.83           H  
ATOM   2638  HG  LEU A 175       0.522  15.324  -7.652  1.00 78.98           H  
ATOM   2639 HD11 LEU A 175       1.195  17.346  -8.601  1.00 75.86           H  
ATOM   2640 HD12 LEU A 175       1.982  16.138  -9.268  1.00 75.86           H  
ATOM   2641 HD13 LEU A 175       0.766  16.814 -10.036  1.00 75.86           H  
ATOM   2642 HD21 LEU A 175      -1.065  17.115  -7.903  1.00 76.27           H  
ATOM   2643 HD22 LEU A 175      -1.666  16.307  -9.132  1.00 76.27           H  
ATOM   2644 HD23 LEU A 175      -1.719  15.686  -7.671  1.00 76.27           H  
ATOM   2645  N   GLU A 176      -2.613  11.908  -9.649  1.00 74.44           N  
ANISOU 2645  N   GLU A 176     8765   9876   9645   -164  -2370   1406       N  
ATOM   2646  CA  GLU A 176      -3.322  11.032 -10.573  1.00 68.18           C  
ANISOU 2646  CA  GLU A 176     8071   8806   9028    -62  -2270   1421       C  
ATOM   2647  C   GLU A 176      -4.445  11.804 -11.253  1.00 62.66           C  
ANISOU 2647  C   GLU A 176     7462   8039   8308   -194  -2064   1248       C  
ATOM   2648  O   GLU A 176      -4.963  12.784 -10.706  1.00 70.78           O  
ANISOU 2648  O   GLU A 176     8536   9204   9155   -361  -2004   1176       O  
ATOM   2649  CB  GLU A 176      -3.899   9.797  -9.851  1.00 71.73           C  
ANISOU 2649  CB  GLU A 176     8682   9122   9451    -33  -2363   1664       C  
ATOM   2650  CG  GLU A 176      -5.299   9.985  -9.273  1.00 74.82           C  
ANISOU 2650  CG  GLU A 176     9248   9511   9668   -227  -2267   1709       C  
ATOM   2651  CD  GLU A 176      -5.843   8.718  -8.625  1.00 79.87           C  
ANISOU 2651  CD  GLU A 176    10040  10013  10296   -220  -2356   1975       C  
ATOM   2652  OE1 GLU A 176      -5.107   7.708  -8.577  1.00 79.28           O  
ANISOU 2652  OE1 GLU A 176     9954   9823  10346    -54  -2508   2124       O  
ATOM   2653  OE2 GLU A 176      -7.005   8.737  -8.164  1.00 82.38           O  
ANISOU 2653  OE2 GLU A 176    10482  10337  10480   -377  -2272   2044       O  
ATOM   2654  H   GLU A 176      -3.115  12.222  -9.026  1.00 89.52           H  
ATOM   2655  HA  GLU A 176      -2.709  10.718 -11.256  1.00 82.00           H  
ATOM   2656  HB2 GLU A 176      -3.941   9.063 -10.484  1.00 86.27           H  
ATOM   2657  HB3 GLU A 176      -3.309   9.567  -9.116  1.00 86.27           H  
ATOM   2658  HG2 GLU A 176      -5.271  10.679  -8.596  1.00 89.97           H  
ATOM   2659  HG3 GLU A 176      -5.904  10.241  -9.986  1.00 89.97           H  
ATOM   2660  N   PHE A 177      -4.831  11.347 -12.439  1.00 58.99           N  
ANISOU 2660  N   PHE A 177     7029   7361   8023   -107  -1962   1180       N  
ATOM   2661  CA  PHE A 177      -5.845  12.045 -13.215  1.00 57.94           C  
ANISOU 2661  CA  PHE A 177     6962   7165   7888   -210  -1779   1023       C  
ATOM   2662  C   PHE A 177      -7.242  11.695 -12.723  1.00 52.28           C  
ANISOU 2662  C   PHE A 177     6413   6373   7079   -328  -1732   1121       C  
ATOM   2663  O   PHE A 177      -7.539  10.537 -12.409  1.00 46.69           O  
ANISOU 2663  O   PHE A 177     5795   5531   6413   -292  -1810   1297       O  
ATOM   2664  CB  PHE A 177      -5.717  11.699 -14.700  1.00 54.90           C  
ANISOU 2664  CB  PHE A 177     6548   6604   7709    -79  -1697    908       C  
ATOM   2665  CG  PHE A 177      -5.340  12.870 -15.565  1.00 54.04           C  
ANISOU 2665  CG  PHE A 177     6327   6588   7617   -106  -1581    710       C  
ATOM   2666  CD1 PHE A 177      -6.300  13.782 -15.966  1.00 52.89           C  
ANISOU 2666  CD1 PHE A 177     6249   6438   7409   -238  -1440    590       C  
ATOM   2667  CD2 PHE A 177      -4.030  13.057 -15.975  1.00 57.22           C  
ANISOU 2667  CD2 PHE A 177     6550   7090   8100     -1  -1613    658       C  
ATOM   2668  CE1 PHE A 177      -5.962  14.862 -16.759  1.00 56.14           C  
ANISOU 2668  CE1 PHE A 177     6578   6916   7838   -270  -1341    430       C  
ATOM   2669  CE2 PHE A 177      -3.685  14.136 -16.768  1.00 60.60           C  
ANISOU 2669  CE2 PHE A 177     6878   7605   8540    -52  -1504    501       C  
ATOM   2670  CZ  PHE A 177      -4.653  15.039 -17.161  1.00 61.61           C  
ANISOU 2670  CZ  PHE A 177     7101   7702   8605   -190  -1372    390       C  
ATOM   2671  H   PHE A 177      -4.521  10.638 -12.814  1.00 70.98           H  
ATOM   2672  HA  PHE A 177      -5.719  13.001 -13.112  1.00 69.72           H  
ATOM   2673  HB2 PHE A 177      -5.030  11.022 -14.805  1.00 66.08           H  
ATOM   2674  HB3 PHE A 177      -6.569  11.360 -15.017  1.00 66.08           H  
ATOM   2675  HD1 PHE A 177      -7.183  13.667 -15.699  1.00 63.66           H  
ATOM   2676  HD2 PHE A 177      -3.376  12.450 -15.714  1.00 68.85           H  
ATOM   2677  HE1 PHE A 177      -6.616  15.469 -17.021  1.00 67.56           H  
ATOM   2678  HE2 PHE A 177      -2.802  14.254 -17.036  1.00 72.91           H  
ATOM   2679  HZ  PHE A 177      -4.424  15.765 -17.695  1.00 74.12           H  
ATOM   2680  N   VAL A 178      -8.096  12.712 -12.650  1.00 50.18           N  
ANISOU 2680  N   VAL A 178     6183   6195   6689   -468  -1604   1015       N  
ATOM   2681  CA  VAL A 178      -9.511  12.552 -12.335  1.00 50.72           C  
ANISOU 2681  CA  VAL A 178     6369   6229   6673   -582  -1520   1082       C  
ATOM   2682  C   VAL A 178     -10.287  13.136 -13.507  1.00 46.08           C  
ANISOU 2682  C   VAL A 178     5784   5556   6167   -604  -1363    913       C  
ATOM   2683  O   VAL A 178     -10.067  14.294 -13.887  1.00 46.87           O  
ANISOU 2683  O   VAL A 178     5830   5739   6239   -620  -1286    742       O  
ATOM   2684  CB  VAL A 178      -9.893  13.243 -11.019  1.00 56.19           C  
ANISOU 2684  CB  VAL A 178     7100   7143   7108   -707  -1507   1121       C  
ATOM   2685  CG1 VAL A 178     -11.377  13.074 -10.751  1.00 53.44           C  
ANISOU 2685  CG1 VAL A 178     6840   6790   6676   -812  -1396   1196       C  
ATOM   2686  CG2 VAL A 178      -9.072  12.683  -9.861  1.00 60.21           C  
ANISOU 2686  CG2 VAL A 178     7607   7756   7513   -687  -1681   1295       C  
ATOM   2687  H   VAL A 178      -7.870  13.531 -12.783  1.00 60.41           H  
ATOM   2688  HA  VAL A 178      -9.728  11.610 -12.247  1.00 61.06           H  
ATOM   2689  HB  VAL A 178      -9.700  14.191 -11.092  1.00 67.62           H  
ATOM   2690 HG11 VAL A 178     -11.571  13.375  -9.849  1.00 64.32           H  
ATOM   2691 HG12 VAL A 178     -11.876  13.604 -11.392  1.00 64.32           H  
ATOM   2692 HG13 VAL A 178     -11.610  12.137 -10.844  1.00 64.32           H  
ATOM   2693 HG21 VAL A 178      -9.358  13.107  -9.037  1.00 72.44           H  
ATOM   2694 HG22 VAL A 178      -9.215  11.725  -9.807  1.00 72.44           H  
ATOM   2695 HG23 VAL A 178      -8.133  12.869 -10.021  1.00 72.44           H  
ATOM   2696  N   TYR A 179     -11.172  12.340 -14.089  1.00 48.20           N  
ANISOU 2696  N   TYR A 179     6121   5654   6540   -612  -1329    968       N  
ATOM   2697  CA  TYR A 179     -11.900  12.732 -15.286  1.00 44.85           C  
ANISOU 2697  CA  TYR A 179     5698   5140   6203   -623  -1208    825       C  
ATOM   2698  C   TYR A 179     -13.337  13.061 -14.916  1.00 39.24           C  
ANISOU 2698  C   TYR A 179     5027   4499   5384   -756  -1105    860       C  
ATOM   2699  O   TYR A 179     -13.935  12.401 -14.061  1.00 46.21           O  
ANISOU 2699  O   TYR A 179     5958   5404   6195   -836  -1136   1035       O  
ATOM   2700  CB  TYR A 179     -11.844  11.621 -16.329  1.00 46.80           C  
ANISOU 2700  CB  TYR A 179     5987   5149   6647   -535  -1254    834       C  
ATOM   2701  CG  TYR A 179     -10.432  11.286 -16.756  1.00 45.43           C  
ANISOU 2701  CG  TYR A 179     5755   4922   6583   -368  -1334    789       C  
ATOM   2702  CD1 TYR A 179      -9.831  11.958 -17.812  1.00 45.58           C  
ANISOU 2702  CD1 TYR A 179     5695   4960   6665   -288  -1263    609       C  
ATOM   2703  CD2 TYR A 179      -9.700  10.303 -16.105  1.00 45.57           C  
ANISOU 2703  CD2 TYR A 179     5789   4886   6639   -282  -1476    939       C  
ATOM   2704  CE1 TYR A 179      -8.544  11.656 -18.214  1.00 47.20           C  
ANISOU 2704  CE1 TYR A 179     5817   5152   6964   -128  -1317    573       C  
ATOM   2705  CE2 TYR A 179      -8.410   9.995 -16.499  1.00 47.99           C  
ANISOU 2705  CE2 TYR A 179     6016   5166   7052   -102  -1543    899       C  
ATOM   2706  CZ  TYR A 179      -7.836  10.676 -17.556  1.00 50.14           C  
ANISOU 2706  CZ  TYR A 179     6189   5480   7382    -26  -1455    712       C  
ATOM   2707  OH  TYR A 179      -6.554  10.385 -17.962  1.00 48.17           O  
ANISOU 2707  OH  TYR A 179     5830   5239   7232    159  -1502    676       O  
ATOM   2708  H   TYR A 179     -11.370  11.553 -13.805  1.00 58.04           H  
ATOM   2709  HA  TYR A 179     -11.509  13.527 -15.681  1.00 54.01           H  
ATOM   2710  HB2 TYR A 179     -12.242  10.818 -15.956  1.00 56.36           H  
ATOM   2711  HB3 TYR A 179     -12.337  11.901 -17.115  1.00 56.36           H  
ATOM   2712  HD1 TYR A 179     -10.304  12.624 -18.258  1.00 54.89           H  
ATOM   2713  HD2 TYR A 179     -10.083   9.845 -15.393  1.00 54.88           H  
ATOM   2714  HE1 TYR A 179      -8.157  12.112 -18.926  1.00 56.83           H  
ATOM   2715  HE2 TYR A 179      -7.931   9.332 -16.056  1.00 57.78           H  
ATOM   2716  HH  TYR A 179      -6.231   9.778 -17.479  1.00 57.99           H  
ATOM   2717  N   ARG A 180     -13.879  14.100 -15.540  1.00 38.62           N  
ANISOU 2717  N   ARG A 180     4919   4466   5288   -775   -981    705       N  
ATOM   2718  CA  ARG A 180     -15.174  14.638 -15.150  1.00 40.56           C  
ANISOU 2718  CA  ARG A 180     5171   4822   5417   -870   -868    716       C  
ATOM   2719  C   ARG A 180     -16.064  14.780 -16.369  1.00 37.86           C  
ANISOU 2719  C   ARG A 180     4814   4386   5184   -873   -788    632       C  
ATOM   2720  O   ARG A 180     -15.654  15.346 -17.387  1.00 37.75           O  
ANISOU 2720  O   ARG A 180     4781   4313   5248   -805   -761    483       O  
ATOM   2721  CB  ARG A 180     -14.995  15.980 -14.433  1.00 41.03           C  
ANISOU 2721  CB  ARG A 180     5218   5068   5303   -877   -801    608       C  
ATOM   2722  CG  ARG A 180     -14.189  15.819 -13.152  1.00 50.95           C  
ANISOU 2722  CG  ARG A 180     6494   6443   6422   -892   -897    696       C  
ATOM   2723  CD  ARG A 180     -14.201  17.046 -12.268  1.00 55.30           C  
ANISOU 2723  CD  ARG A 180     7065   7180   6765   -924   -839    594       C  
ATOM   2724  NE  ARG A 180     -13.782  16.700 -10.914  1.00 63.78           N  
ANISOU 2724  NE  ARG A 180     8174   8394   7665   -962   -930    717       N  
ATOM   2725  CZ  ARG A 180     -12.524  16.492 -10.546  1.00 62.41           C  
ANISOU 2725  CZ  ARG A 180     7984   8240   7488   -939  -1076    745       C  
ATOM   2726  NH1 ARG A 180     -11.525  16.600 -11.407  1.00 58.99           N  
ANISOU 2726  NH1 ARG A 180     7486   7709   7220   -876  -1135    657       N  
ATOM   2727  NH2 ARG A 180     -12.262  16.165  -9.284  1.00 63.84           N  
ANISOU 2727  NH2 ARG A 180     8203   8565   7490   -978  -1163    873       N  
ATOM   2728  H   ARG A 180     -13.511  14.513 -16.198  1.00 46.53           H  
ATOM   2729  HA  ARG A 180     -15.622  14.023 -14.549  1.00 48.86           H  
ATOM   2730  HB2 ARG A 180     -14.524  16.596 -15.016  1.00 49.42           H  
ATOM   2731  HB3 ARG A 180     -15.866  16.341 -14.204  1.00 49.42           H  
ATOM   2732  HG2 ARG A 180     -14.558  15.082 -12.640  1.00 61.33           H  
ATOM   2733  HG3 ARG A 180     -13.266  15.631 -13.384  1.00 61.33           H  
ATOM   2734  HD2 ARG A 180     -13.587  17.708 -12.622  1.00 66.55           H  
ATOM   2735  HD3 ARG A 180     -15.099  17.411 -12.231  1.00 66.55           H  
ATOM   2736  HE  ARG A 180     -14.392  16.626 -10.312  1.00 76.73           H  
ATOM   2737 HH11 ARG A 180     -11.683  16.810 -12.226  1.00 70.98           H  
ATOM   2738 HH12 ARG A 180     -10.717  16.461 -11.148  1.00 70.98           H  
ATOM   2739 HH21 ARG A 180     -12.905  16.091  -8.717  1.00 76.80           H  
ATOM   2740 HH22 ARG A 180     -11.451  16.028  -9.035  1.00 76.80           H  
ATOM   2741  N   SER A 181     -17.275  14.250 -16.271  1.00 36.34           N  
ANISOU 2741  N   SER A 181     4623   4193   4990   -962   -757    741       N  
ATOM   2742  CA  SER A 181     -18.183  14.334 -17.400  1.00 41.93           C  
ANISOU 2742  CA  SER A 181     5306   4830   5795   -978   -704    676       C  
ATOM   2743  C   SER A 181     -18.604  15.777 -17.630  1.00 39.03           C  
ANISOU 2743  C   SER A 181     4890   4589   5351   -940   -576    530       C  
ATOM   2744  O   SER A 181     -18.610  16.605 -16.714  1.00 33.68           O  
ANISOU 2744  O   SER A 181     4204   4067   4526   -934   -511    507       O  
ATOM   2745  CB  SER A 181     -19.420  13.473 -17.176  1.00 43.09           C  
ANISOU 2745  CB  SER A 181     5440   4976   5957  -1108   -707    840       C  
ATOM   2746  OG  SER A 181     -20.444  14.220 -16.548  1.00 47.25           O  
ANISOU 2746  OG  SER A 181     5891   5714   6349  -1158   -582    864       O  
ATOM   2747  H   SER A 181     -17.586  13.847 -15.578  1.00 43.79           H  
ATOM   2748  HA  SER A 181     -17.733  14.003 -18.193  1.00 50.51           H  
ATOM   2749  HB2 SER A 181     -19.742  13.154 -18.033  1.00 51.90           H  
ATOM   2750  HB3 SER A 181     -19.184  12.722 -16.609  1.00 51.90           H  
ATOM   2751  HG  SER A 181     -20.841  14.696 -17.115  1.00 56.90           H  
ATOM   2752  N   ILE A 182     -18.960  16.071 -18.873  1.00 37.91           N  
ANISOU 2752  N   ILE A 182     4730   4368   5305   -908   -549    430       N  
ATOM   2753  CA  ILE A 182     -19.502  17.379 -19.215  1.00 38.30           C  
ANISOU 2753  CA  ILE A 182     4743   4508   5303   -863   -437    312       C  
ATOM   2754  C   ILE A 182     -21.015  17.415 -19.053  1.00 41.21           C  
ANISOU 2754  C   ILE A 182     5037   4986   5636   -918   -364    385       C  
ATOM   2755  O   ILE A 182     -21.574  18.494 -18.810  1.00 40.30           O  
ANISOU 2755  O   ILE A 182     4885   4994   5434   -868   -257    322       O  
ATOM   2756  CB  ILE A 182     -19.040  17.747 -20.639  1.00 35.97           C  
ANISOU 2756  CB  ILE A 182     4464   4091   5111   -793   -448    181       C  
ATOM   2757  CG1 ILE A 182     -17.507  17.881 -20.640  1.00 34.85           C  
ANISOU 2757  CG1 ILE A 182     4360   3899   4985   -737   -494    115       C  
ATOM   2758  CG2 ILE A 182     -19.705  19.018 -21.111  1.00 40.07           C  
ANISOU 2758  CG2 ILE A 182     4958   4672   5595   -746   -348     86       C  
ATOM   2759  CD1 ILE A 182     -16.898  18.378 -21.927  1.00 34.59           C  
ANISOU 2759  CD1 ILE A 182     4334   3786   5022   -671   -480     -7       C  
ATOM   2760  H   ILE A 182     -18.899  15.530 -19.539  1.00 45.68           H  
ATOM   2761  HA  ILE A 182     -19.163  18.069 -18.622  1.00 46.16           H  
ATOM   2762  HB  ILE A 182     -19.300  17.046 -21.256  1.00 43.35           H  
ATOM   2763 HG12 ILE A 182     -17.255  18.505 -19.941  1.00 42.02           H  
ATOM   2764 HG13 ILE A 182     -17.125  17.008 -20.458  1.00 42.02           H  
ATOM   2765 HG21 ILE A 182     -19.356  19.251 -21.985  1.00 48.28           H  
ATOM   2766 HG22 ILE A 182     -20.663  18.871 -21.165  1.00 48.28           H  
ATOM   2767 HG23 ILE A 182     -19.515  19.728 -20.479  1.00 48.28           H  
ATOM   2768 HD11 ILE A 182     -15.939  18.239 -21.897  1.00 41.70           H  
ATOM   2769 HD12 ILE A 182     -17.281  17.884 -22.669  1.00 41.70           H  
ATOM   2770 HD13 ILE A 182     -17.093  19.323 -22.023  1.00 41.70           H  
ATOM   2771  N   LEU A 183     -21.684  16.265 -19.126  1.00 38.09           N  
ANISOU 2771  N   LEU A 183     4616   4553   5306  -1021   -421    521       N  
ATOM   2772  CA  LEU A 183     -23.135  16.207 -19.056  1.00 42.82           C  
ANISOU 2772  CA  LEU A 183     5108   5274   5887  -1096   -361    610       C  
ATOM   2773  C   LEU A 183     -23.621  15.559 -17.774  1.00 44.92           C  
ANISOU 2773  C   LEU A 183     5338   5670   6061  -1207   -341    795       C  
ATOM   2774  O   LEU A 183     -22.842  14.951 -17.037  1.00 41.94           O  
ANISOU 2774  O   LEU A 183     5037   5248   5650  -1236   -404    872       O  
ATOM   2775  CB  LEU A 183     -23.701  15.426 -20.239  1.00 37.62           C  
ANISOU 2775  CB  LEU A 183     4432   4485   5375  -1168   -448    631       C  
ATOM   2776  CG  LEU A 183     -23.603  16.080 -21.611  1.00 42.21           C  
ANISOU 2776  CG  LEU A 183     5026   4988   6023  -1074   -453    472       C  
ATOM   2777  CD1 LEU A 183     -24.059  15.086 -22.665  1.00 43.50           C  
ANISOU 2777  CD1 LEU A 183     5203   5014   6310  -1166   -568    497       C  
ATOM   2778  CD2 LEU A 183     -24.426  17.352 -21.661  1.00 43.82           C  
ANISOU 2778  CD2 LEU A 183     5133   5358   6159   -997   -333    417       C  
ATOM   2779  OXT LEU A 183     -24.816  15.615 -17.481  1.00 46.72           O  
ANISOU 2779  OXT LEU A 183     5447   6059   6243  -1270   -262    883       O  
ATOM   2780  H   LEU A 183     -21.311  15.496 -19.216  1.00 45.91           H  
ATOM   2781  HA  LEU A 183     -23.466  17.119 -19.083  1.00 51.58           H  
ATOM   2782  HB2 LEU A 183     -23.227  14.582 -20.293  1.00 45.33           H  
ATOM   2783  HB3 LEU A 183     -24.643  15.267 -20.068  1.00 45.33           H  
ATOM   2784  HG  LEU A 183     -22.685  16.332 -21.796  1.00 50.84           H  
ATOM   2785 HD11 LEU A 183     -24.018  15.509 -23.537  1.00 52.39           H  
ATOM   2786 HD12 LEU A 183     -23.473  14.313 -22.645  1.00 52.39           H  
ATOM   2787 HD13 LEU A 183     -24.970  14.815 -22.471  1.00 52.39           H  
ATOM   2788 HD21 LEU A 183     -24.471  17.664 -22.579  1.00 52.78           H  
ATOM   2789 HD22 LEU A 183     -25.319  17.163 -21.332  1.00 52.78           H  
ATOM   2790 HD23 LEU A 183     -24.004  18.024 -21.104  1.00 52.78           H  
TER    2791      LEU A 183                                                      
ATOM   2792  N   GLN B   3     -34.369  13.224 -16.676  1.00 55.96           N  
ANISOU 2792  N   GLN B   3     6786   8613   5863   -462      1   -234       N  
ATOM   2793  CA  GLN B   3     -33.033  12.962 -16.156  1.00 54.80           C  
ANISOU 2793  CA  GLN B   3     6554   8470   5797   -405     92   -286       C  
ATOM   2794  C   GLN B   3     -32.240  14.263 -16.028  1.00 54.91           C  
ANISOU 2794  C   GLN B   3     6538   8593   5732   -504    148    -92       C  
ATOM   2795  O   GLN B   3     -31.244  14.309 -15.307  1.00 55.95           O  
ANISOU 2795  O   GLN B   3     6590   8718   5950   -490    197    -73       O  
ATOM   2796  CB  GLN B   3     -32.282  11.967 -17.050  1.00 48.23           C  
ANISOU 2796  CB  GLN B   3     5656   7795   4873   -325    178   -525       C  
ATOM   2797  CG  GLN B   3     -31.126  11.265 -16.343  1.00 56.65           C  
ANISOU 2797  CG  GLN B   3     6624   8816   6082   -193    245   -622       C  
ATOM   2798  CD  GLN B   3     -30.394  10.245 -17.210  1.00 61.42           C  
ANISOU 2798  CD  GLN B   3     7171   9567   6600    -61    339   -878       C  
ATOM   2799  OE1 GLN B   3     -30.747  10.009 -18.368  1.00 56.93           O  
ANISOU 2799  OE1 GLN B   3     6647   9132   5853    -84    357  -1006       O  
ATOM   2800  NE2 GLN B   3     -29.363   9.634 -16.641  1.00 65.14           N  
ANISOU 2800  NE2 GLN B   3     7541  10020   7189     94    397   -957       N  
ATOM   2801  HA  GLN B   3     -33.108  12.562 -15.275  1.00 65.95           H  
ATOM   2802  HB2 GLN B   3     -32.904  11.286 -17.351  1.00 58.07           H  
ATOM   2803  HB3 GLN B   3     -31.919  12.444 -17.812  1.00 58.07           H  
ATOM   2804  HG2 GLN B   3     -30.480  11.933 -16.065  1.00 68.17           H  
ATOM   2805  HG3 GLN B   3     -31.474  10.797 -15.568  1.00 68.17           H  
ATOM   2806 HE21 GLN B   3     -29.145   9.822 -15.831  1.00 78.36           H  
ATOM   2807 HE22 GLN B   3     -28.913   9.049 -17.082  1.00 78.36           H  
ATOM   2808  N   LEU B   4     -32.680  15.319 -16.722  1.00 53.70           N  
ANISOU 2808  N   LEU B   4     6455   8539   5411   -612    131     58       N  
ATOM   2809  CA  LEU B   4     -32.010  16.611 -16.608  1.00 53.53           C  
ANISOU 2809  CA  LEU B   4     6453   8577   5311   -740    172    258       C  
ATOM   2810  C   LEU B   4     -32.081  17.095 -15.166  1.00 48.55           C  
ANISOU 2810  C   LEU B   4     5875   7700   4871   -740    122    378       C  
ATOM   2811  O   LEU B   4     -33.162  17.165 -14.572  1.00 44.97           O  
ANISOU 2811  O   LEU B   4     5512   7052   4521   -684     35    427       O  
ATOM   2812  CB  LEU B   4     -32.635  17.647 -17.546  1.00 51.21           C  
ANISOU 2812  CB  LEU B   4     6271   8371   4815   -838    140    420       C  
ATOM   2813  CG  LEU B   4     -32.119  19.088 -17.433  1.00 49.07           C  
ANISOU 2813  CG  LEU B   4     6087   8096   4464   -992    162    656       C  
ATOM   2814  CD1 LEU B   4     -30.618  19.198 -17.711  1.00 46.24           C  
ANISOU 2814  CD1 LEU B   4     5602   7961   4008  -1114    284    641       C  
ATOM   2815  CD2 LEU B   4     -32.895  20.027 -18.371  1.00 50.22           C  
ANISOU 2815  CD2 LEU B   4     6375   8289   4417  -1051    111    829       C  
ATOM   2816  H   LEU B   4     -33.354  15.310 -17.256  1.00 64.64           H  
ATOM   2817  HA  LEU B   4     -31.082  16.513 -16.871  1.00 64.43           H  
ATOM   2818  HB2 LEU B   4     -32.475  17.359 -18.458  1.00 61.64           H  
ATOM   2819  HB3 LEU B   4     -33.589  17.673 -17.369  1.00 61.64           H  
ATOM   2820  HG  LEU B   4     -32.263  19.370 -16.516  1.00 59.08           H  
ATOM   2821 HD11 LEU B   4     -30.349  20.126 -17.630  1.00 55.69           H  
ATOM   2822 HD12 LEU B   4     -30.137  18.657 -17.066  1.00 55.69           H  
ATOM   2823 HD13 LEU B   4     -30.439  18.879 -18.610  1.00 55.69           H  
ATOM   2824 HD21 LEU B   4     -32.542  20.926 -18.281  1.00 60.45           H  
ATOM   2825 HD22 LEU B   4     -32.788  19.720 -19.285  1.00 60.45           H  
ATOM   2826 HD23 LEU B   4     -33.833  20.014 -18.126  1.00 60.45           H  
ATOM   2827  N   THR B   5     -30.922  17.439 -14.611  1.00 53.39           N  
ANISOU 2827  N   THR B   5     6421   8352   5514   -810    178    422       N  
ATOM   2828  CA  THR B   5     -30.761  17.760 -13.201  1.00 47.54           C  
ANISOU 2828  CA  THR B   5     5712   7411   4938   -819    137    500       C  
ATOM   2829  C   THR B   5     -29.825  18.952 -13.084  1.00 50.97           C  
ANISOU 2829  C   THR B   5     6167   7916   5282  -1010    175    654       C  
ATOM   2830  O   THR B   5     -28.865  19.068 -13.849  1.00 49.30           O  
ANISOU 2830  O   THR B   5     5845   7956   4931  -1110    258    648       O  
ATOM   2831  CB  THR B   5     -30.206  16.548 -12.439  1.00 44.74           C  
ANISOU 2831  CB  THR B   5     5222   7031   4748   -691    148    349       C  
ATOM   2832  OG1 THR B   5     -31.186  15.501 -12.429  1.00 52.93           O  
ANISOU 2832  OG1 THR B   5     6287   7941   5881   -549     98    227       O  
ATOM   2833  CG2 THR B   5     -29.842  16.907 -11.012  1.00 51.54           C  
ANISOU 2833  CG2 THR B   5     6096   7742   5743   -722    109    436       C  
ATOM   2834  H   THR B   5     -30.185  17.495 -15.052  1.00 64.27           H  
ATOM   2835  HA  THR B   5     -31.607  18.006 -12.797  1.00 57.24           H  
ATOM   2836  HB  THR B   5     -29.398  16.243 -12.881  1.00 53.89           H  
ATOM   2837  HG1 THR B   5     -31.384  15.286 -13.216  1.00 63.70           H  
ATOM   2838 HG21 THR B   5     -29.668  16.100 -10.502  1.00 62.03           H  
ATOM   2839 HG22 THR B   5     -29.047  17.463 -11.002  1.00 62.03           H  
ATOM   2840 HG23 THR B   5     -30.571  17.392 -10.596  1.00 62.03           H  
ATOM   2841  N   HIS B   6     -30.111  19.848 -12.141  1.00 41.33           N  
ANISOU 2841  N   HIS B   6     5094   6482   4128  -1074    116    788       N  
ATOM   2842  CA  HIS B   6     -29.301  21.047 -11.955  1.00 45.11           C  
ANISOU 2842  CA  HIS B   6     5640   6975   4523  -1292    133    937       C  
ATOM   2843  C   HIS B   6     -28.669  21.018 -10.571  1.00 46.93           C  
ANISOU 2843  C   HIS B   6     5830   7113   4889  -1325    106    928       C  
ATOM   2844  O   HIS B   6     -29.370  20.902  -9.560  1.00 43.26           O  
ANISOU 2844  O   HIS B   6     5456   6422   4558  -1220     40    919       O  
ATOM   2845  CB  HIS B   6     -30.124  22.322 -12.143  1.00 44.30           C  
ANISOU 2845  CB  HIS B   6     5802   6686   4344  -1362     83   1111       C  
ATOM   2846  CG  HIS B   6     -29.339  23.577 -11.917  1.00 43.26           C  
ANISOU 2846  CG  HIS B   6     5795   6512   4131  -1610     89   1264       C  
ATOM   2847  ND1 HIS B   6     -28.522  24.130 -12.880  1.00 46.96           N  
ANISOU 2847  ND1 HIS B   6     6239   7187   4417  -1823    151   1356       N  
ATOM   2848  CD2 HIS B   6     -29.224  24.369 -10.825  1.00 47.96           C  
ANISOU 2848  CD2 HIS B   6     6549   6882   4792  -1703     40   1337       C  
ATOM   2849  CE1 HIS B   6     -27.948  25.217 -12.395  1.00 46.97           C  
ANISOU 2849  CE1 HIS B   6     6384   7080   4383  -2055    134   1488       C  
ATOM   2850  NE2 HIS B   6     -28.358  25.385 -11.151  1.00 44.34           N  
ANISOU 2850  NE2 HIS B   6     6173   6476   4199  -1983     64   1470       N  
ATOM   2851  H   HIS B   6     -30.772  19.781 -11.596  1.00 49.79           H  
ATOM   2852  HA  HIS B   6     -28.590  21.046 -12.615  1.00 54.32           H  
ATOM   2853  HB2 HIS B   6     -30.465  22.344 -13.051  1.00 53.35           H  
ATOM   2854  HB3 HIS B   6     -30.861  22.315 -11.512  1.00 53.35           H  
ATOM   2855  HD2 HIS B   6     -29.651  24.249 -10.008  1.00 57.75           H  
ATOM   2856  HE1 HIS B   6     -27.356  25.770 -12.852  1.00 56.56           H  
ATOM   2857  HE2 HIS B   6     -28.122  26.026 -10.629  1.00 53.40           H  
ATOM   2858  N   LYS B   7     -27.346  21.131 -10.533  1.00 43.89           N  
ANISOU 2858  N   LYS B   7     5294   6933   4451  -1477    155    937       N  
ATOM   2859  CA  LYS B   7     -26.595  21.057  -9.287  1.00 45.53           C  
ANISOU 2859  CA  LYS B   7     5421   7118   4760  -1524    121    929       C  
ATOM   2860  C   LYS B   7     -26.526  22.431  -8.639  1.00 43.13           C  
ANISOU 2860  C   LYS B   7     5334   6638   4415  -1750     69   1076       C  
ATOM   2861  O   LYS B   7     -26.235  23.430  -9.307  1.00 47.85           O  
ANISOU 2861  O   LYS B   7     6034   7279   4869  -1965     94   1195       O  
ATOM   2862  CB  LYS B   7     -25.188  20.520  -9.548  1.00 43.48           C  
ANISOU 2862  CB  LYS B   7     4864   7201   4453  -1574    192    870       C  
ATOM   2863  CG  LYS B   7     -24.348  20.313  -8.294  1.00 50.47           C  
ANISOU 2863  CG  LYS B   7     5619   8120   5436  -1602    145    862       C  
ATOM   2864  CD  LYS B   7     -22.994  19.736  -8.663  1.00 51.70           C  
ANISOU 2864  CD  LYS B   7     5443   8661   5538  -1609    219    804       C  
ATOM   2865  CE  LYS B   7     -22.098  19.569  -7.457  1.00 48.57           C  
ANISOU 2865  CE  LYS B   7     4888   8347   5218  -1642    159    816       C  
ATOM   2866  NZ  LYS B   7     -20.787  18.993  -7.865  1.00 59.21           N  
ANISOU 2866  NZ  LYS B   7     5876  10111   6509  -1612    236    764       N  
ATOM   2867  H   LYS B   7     -26.854  21.254 -11.227  1.00 52.86           H  
ATOM   2868  HA  LYS B   7     -27.045  20.456  -8.673  1.00 54.83           H  
ATOM   2869  HB2 LYS B   7     -25.262  19.662  -9.996  1.00 52.36           H  
ATOM   2870  HB3 LYS B   7     -24.717  21.150 -10.115  1.00 52.36           H  
ATOM   2871  HG2 LYS B   7     -24.213  21.163  -7.848  1.00 60.75           H  
ATOM   2872  HG3 LYS B   7     -24.798  19.694  -7.699  1.00 60.75           H  
ATOM   2873  HD2 LYS B   7     -23.119  18.864  -9.069  1.00 62.23           H  
ATOM   2874  HD3 LYS B   7     -22.553  20.333  -9.287  1.00 62.23           H
[truncated: 1,368,091 more chars]
