# Supplementary material for: A DNA damage-activated kinase phosphorylates a transcriptional repressor to control bacterial immune pathway expression
Source: EMBO J. 2026 Jun 9;45(14):5079–100. doi: 10.1038/s44318-026-00831-y (PMC13373217; doi:10.1038/s44318-026-00831-y)
Supplement: Supplementary file 6 — Structures [file 44318_2026_831_MOESM6_ESM.zip › 9Z71_val-report-wwpdb-fo-fc-edmap-coef-annotate_P1.cif]

data_9z71fo
# 
_cell.entry_id      9z71 
_cell.length_a      55.826 
_cell.length_b      55.826 
_cell.length_c      184.515 
_cell.angle_alpha   90.000 
_cell.angle_beta    90.000 
_cell.angle_gamma   120.000 
# 
_entry.id   9z71 
# 
_symmetry.entry_id               9z71 
_symmetry.space_group_name_H-M   'P 65 2 2' 
_symmetry.Int_Tables_number      179 
# 
loop_
_refln.index_h 
_refln.index_k 
_refln.index_l 
_refln.pdbx_DELFWT 
_refln.pdbx_DELPHWT 
_refln.fom 
0  0  12  279.261    3.45294e-05 0.801979   
0  0  18  753.651    180         1          
0  0  24  388.365    3.40188e-06 1          
0  0  30  528.858    4.57422e-05 1          
0  0  36  360.786    180         1          
0  0  42  156.573    180         1          
0  0  48  1483.3     180         0.999856   
0  0  54  442.787    180         0.582446   
0  0  60  ?          ?           ?          
0  0  66  61.6064    360         0.999999   
0  0  72  498.568    8.71741e-06 1          
0  0  78  235.563    0           1          
0  0  84  25.2432    180         1          
0  0  90  137.005    0           1          
0  0  96  33.306     360         0.999999   
0  0  102 17.0784    8.65142e-06 0.0310038  
0  0  108 28.7937    180         0.996606   
0  0  114 ?          ?           ?          
1  0  5   171.941    300.004     0.175768   
1  0  6   6.35706    180         0.999999   
1  0  7   475.883    240         0.80443    
1  0  8   337.809    120         0.747039   
1  0  9   477.335    1.51872e-05 0.905667   
1  0  10  255.697    240         0.992428   
1  0  11  1067.17    300         1          
1  0  12  255.205    180         0.999996   
1  0  13  564.814    240         0.999981   
1  0  14  28.2346    300         1          
1  0  15  490.634    360         1          
1  0  16  4.64644    59.9997     1          
1  0  17  291.965    120         1          
1  0  18  591.551    5.21421e-07 1          
1  0  19  116.88     240         1          
1  0  20  246.632    300         1          
1  0  21  6.78857    180         1          
1  0  22  99.4952    240         1          
1  0  23  227.984    300         0.99846    
1  0  24  118.496    180         0.241919   
1  0  25  237.779    60          0.15327    
1  0  26  175.587    120         0.308634   
1  0  27  203.45     3.03793e-05 0.060239   
1  0  28  27.3286    60          0.677854   
1  0  29  468.144    120         0.999894   
1  0  30  50.0725    180         0.320296   
1  0  31  39.1023    240         0.542937   
1  0  32  45.6623    120         1          
1  0  33  3.43855    2.04619e-05 0.199927   
1  0  34  239.052    60          1          
1  0  35  254.873    300         0.998811   
1  0  36  357.877    360         0.98353    
1  0  37  291.245    240         0.991903   
1  0  38  371.628    300         0.985356   
1  0  39  67.5717    180         0.564007   
1  0  40  330.015    240         1          
1  0  41  264.98     300         1          
1  0  42  192.061    8.51795e-06 0.313516   
1  0  43  210.843    240         1          
1  0  44  44.4527    300         0.488496   
1  0  45  21.8462    5.68954e-06 0.929092   
1  0  46  2.32993    240         0.0983762  
1  0  47  113.334    120         0.999932   
1  0  48  14.7665    1.11628e-05 0.999475   
1  0  49  345.794    240         0.220467   
1  0  50  208.287    120         1          
1  0  51  194.616    180         1          
1  0  52  5.26951    240         0.871038   
1  0  53  29.9675    300         1          
1  0  54  26.8968    2.11185e-06 0.897687   
1  0  55  50.0416    240         0.142802   
1  0  56  105.266    300         0.219313   
1  0  57  50.5967    180         1          
1  0  58  87.3771    240         0.985108   
1  0  59  120.307    120         1          
1  0  60  158.418    8.8678e-06  0.913813   
1  0  61  374.959    240         1          
1  0  62  60.0678    120         1          
1  0  63  11.4236    180         1          
1  0  64  86.5214    240         1          
1  0  65  186.247    120         0.270012   
1  0  66  137.089    360         0.989981   
1  0  67  84.0153    60          1          
1  0  68  66.7729    120         1          
1  0  69  34.974     180         0.0564504  
1  0  70  98.3375    240         1          
1  0  71  76.0751    120         1          
1  0  72  5.96468    8.18813e-06 0.920838   
1  0  73  57.6003    240         0.999941   
1  0  74  80.5338    300         1          
1  0  75  234.787    180         0.93679    
1  0  76  163.095    60          0.896075   
1  0  77  232.82     120         0.999969   
1  0  78  57.6166    180         0.44994    
1  0  79  27.7201    60          0.966344   
1  0  80  129.177    300         1          
1  0  81  20.5722    360         1          
1  0  82  98.4156    240         1          
1  0  83  96.3395    120         1          
1  0  84  74.0267    360         1          
1  0  85  27.5284    240         0.965756   
1  0  86  76.8457    120         0.999752   
1  0  87  52.6376    180         0.999824   
1  0  88  31.9338    60          1          
1  0  89  4.35603    300         0.0364084  
1  0  90  34.1139    8.65142e-06 0.99999    
1  0  91  7.77474    240         0.82105    
1  0  92  64.5471    120         0.961577   
1  0  93  42.0428    180         0.994455   
1  0  94  87.6018    240         0.771841   
1  0  95  60.0529    300         0.268072   
1  0  96  4.59843    8.65142e-06 0.257655   
1  0  97  84.6456    60.0001     0.99695    
1  0  98  7.64524    120         1          
1  0  99  36.313     2.74706e-05 0.896799   
1  0  100 88.878     240         0.752189   
1  0  101 69.3564    300         1          
1  0  102 19.694     360         0.997553   
1  0  103 79.2481    240         0.713459   
1  0  104 7.81254    120         0.404729   
1  0  105 61.3015    4.68989e-05 0.924089   
1  0  106 42.8464    60.0002     0.258858   
1  0  107 26.5807    120         1          
1  0  108 44.0149    2.34145e-05 0.97175    
1  0  109 24.4604    60          0.999848   
1  0  110 44.558     300         1          
1  0  111 3.55568    180         0.0434396  
1  0  112 36.2039    240         0.448439   
1  0  113 ?          ?           ?          
1  0  114 ?          ?           ?          
1  0  115 ?          ?           ?          
1  0  116 ?          ?           ?          
1  0  117 ?          ?           ?          
1  0  118 ?          ?           ?          
1  1  0   520.439    180         0.298176   
1  1  1   208.046    210         0.0569821  
1  1  2   217.653    60          0.866687   
1  1  3   5.08197    90          0.996049   
1  1  4   433.404    120         1          
1  1  5   44.2047    150         0.0851458  
1  1  6   292.54     360         0.763155   
1  1  7   811.547    210         0.999323   
1  1  8   238.356    240         1          
1  1  9   164.361    270         1          
1  1  10  124.687    300         0.764974   
1  1  11  188.34     150         0.999999   
1  1  12  318.148    180         0.992436   
1  1  13  407.792    30          0.9999     
1  1  14  385.993    60          0.504113   
1  1  15  128.309    270         0.158691   
1  1  16  64.9085    300         1          
1  1  17  67.1722    150         0.342743   
1  1  18  244.336    180         0.368548   
1  1  19  34.4024    210         0.999993   
1  1  20  174.038    60          0.148323   
1  1  21  77.3528    90.0003     0.0364579  
1  1  22  524.477    300         0.146156   
1  1  23  152.249    330         0.874111   
1  1  24  88.5249    180         0.999938   
1  1  25  320.924    210         1          
1  1  26  302.329    240         0.0963955  
1  1  27  283.222    90          1          
1  1  28  8.46187    120         0.992072   
1  1  29  3.24563    330         0.80973    
1  1  30  22.6962    180         0.999998   
1  1  31  171.043    30          1          
1  1  32  149.036    240         0.0929741  
1  1  33  381.81     90          0.994489   
1  1  34  132.06     300         0.996152   
1  1  35  325.332    330         1          
1  1  36  17.1049    360         0.0708407  
1  1  37  144.584    210         1          
1  1  38  225.277    240         1          
1  1  39  153.797    90          0.995119   
1  1  40  344.731    120         0.999245   
1  1  41  62.8682    150         1          
1  1  42  232.25     180         0.991507   
1  1  43  286.05     210         0.998283   
1  1  44  168.628    240         0.994415   
1  1  45  489.562    90          0.460872   
1  1  46  297.061    120         1          
1  1  47  460.288    150         1          
1  1  48  327.231    6.83123e-06 0.383684   
1  1  49  233.083    30          0.987009   
1  1  50  30.1595    60.0001     1          
1  1  51  44.3655    90          0.673536   
1  1  52  110.813    300         1          
1  1  53  80.3421    330         0.9973     
1  1  54  56.4282    5.11936e-06 1          
1  1  55  348.754    30          1          
1  1  56  332.276    240         0.999841   
1  1  57  16.6796    270         0.998506   
1  1  58  2.53224    120         0.256293   
1  1  59  226.828    330         1          
1  1  60  7.40277    360         1          
1  1  61  156.066    30          0.999997   
1  1  62  0.255128   240         1          
1  1  63  78.4666    270         0.779889   
1  1  64  32.3781    300         0.437665   
1  1  65  64.752     330         1          
1  1  66  79.9685    9.06803e-06 0.994391   
1  1  67  47.6368    30          0.999991   
1  1  68  73.1786    240         0.99939    
1  1  69  288.771    90          0.99963    
1  1  70  0.568378   300         0.0215894  
1  1  71  250.078    330         0.472049   
1  1  72  262.004    360         0.999673   
1  1  73  64.7192    30          1          
1  1  74  28.0789    60          0.0805228  
1  1  75  51.3646    270         1          
1  1  76  83.4893    120         1          
1  1  77  37.3125    150         0.999604   
1  1  78  152.233    8.65142e-06 0.999994   
1  1  79  60.3445    30.0001     0.618828   
1  1  80  101.156    240         1          
1  1  81  80.3085    270         1          
1  1  82  96.6242    120         1          
1  1  83  118.935    330         0.165589   
1  1  84  7.53838    180         0.338721   
1  1  85  71.4154    210         0.999999   
1  1  86  42.2778    60          1          
1  1  87  17.1223    90          1          
1  1  88  17.3159    300         1          
1  1  89  142.803    330         0.999992   
1  1  90  51.7669    180         0.670166   
1  1  91  46.4729    210         1          
1  1  92  1.74382    59.9995     0.135195   
1  1  93  172.878    90          0.754792   
1  1  94  204.117    120         1          
1  1  95  72.7942    330         0.357842   
1  1  96  54.5381    180         1          
1  1  97  1.696      29.9977     0.0254965  
1  1  98  90.3962    60          1          
1  1  99  70.8887    270         1          
1  1  100 0.323515   120.002     0.010983   
1  1  101 85.6178    150         1          
1  1  102 40.7182    180         0.750938   
1  1  103 33.8461    210         0.999621   
1  1  104 29.1787    60          1          
1  1  105 23.2988    270         0.999999   
1  1  106 16.2657    300         0.999987   
1  1  107 16.9249    150         0.139814   
1  1  108 16.2799    180         0.481373   
1  1  109 10.2409    30.0002     0.539733   
1  1  110 24.1557    60          1          
1  1  111 41.3487    270         0.982217   
1  1  112 15.1638    120         0.137437   
1  1  113 11.9217    330         0.728972   
1  1  114 1.68552    8.63552e-06 0.999685   
1  1  115 ?          ?           ?          
1  1  116 ?          ?           ?          
1  1  117 ?          ?           ?          
1  1  118 ?          ?           ?          
2  0  0   236.786    0.000121753 0.172306   
2  0  1   130.665    60.0006     0.282714   
2  0  2   220.786    120         0.999735   
2  0  3   396.593    180         1          
2  0  4   275.128    60          0.995337   
2  0  5   131.494    300         0.996085   
2  0  6   726.154    360         1          
2  0  7   188.057    60          0.999972   
2  0  8   53.6131    300.002     0.127996   
2  0  9   479.278    180         0.2039     
2  0  10  515.31     240         0.935012   
2  0  11  69.5074    120         1          
2  0  12  369.286    1.40722e-05 0.204722   
2  0  13  244.295    59.9999     0.349855   
2  0  14  6.25464    119.999     1          
2  0  15  58.0366    180         1          
2  0  16  159.978    60          1          
2  0  17  53.6032    120         1          
2  0  18  41.8051    1.11079e-05 1          
2  0  19  51.3845    60          0.516447   
2  0  20  183.665    300         0.993626   
2  0  21  98.9546    3.24653e-07 1          
2  0  22  147.63     60          0.375094   
2  0  23  258.376    120         0.999469   
2  0  24  56.6947    3.17439e-05 0.22462    
2  0  25  319.842    60          1          
2  0  26  229.052    300         0.999996   
2  0  27  152.293    180         0.560117   
2  0  28  248.761    240         0.999828   
2  0  29  373.547    300         1          
2  0  30  288.547    1.13612e-05 0.999999   
2  0  31  575.872    60          1          
2  0  32  91.1103    300         0.504916   
2  0  33  88.6248    9.47818e-06 1          
2  0  34  74.0448    60          0.519957   
2  0  35  244.965    300         0.977688   
2  0  36  188.601    360         0.82035    
2  0  37  59.2028    240         1          
2  0  38  52.104     300         0.645679   
2  0  39  136.588    6.2587e-06  0.965351   
2  0  40  160.769    240         1          
2  0  41  10.4139    300         0.953206   
2  0  42  340.776    8.74053e-06 1          
2  0  43  55.8148    240         1          
2  0  44  295.832    120         0.992972   
2  0  45  69.2762    9.50658e-06 0.999989   
2  0  46  132.305    240         1          
2  0  47  18.2851    120         1          
2  0  48  106.808    9.5714e-06  0.999979   
2  0  49  76.6436    60          0.490168   
2  0  50  303.986    300         0.998058   
2  0  51  10.1055    180         1          
2  0  52  108.021    60          0.589631   
2  0  53  0.960079   300         0.999566   
2  0  54  27.9848    360         1          
2  0  55  15.646     60          0.818032   
2  0  56  472.969    300         1          
2  0  57  160.649    180         0.992762   
2  0  58  42.273     60          0.999919   
2  0  59  149.253    300         1          
2  0  60  182.017    360         1          
2  0  61  45.7872    60          1          
2  0  62  35.1135    120         1          
2  0  63  172.909    180         0.946449   
2  0  64  152.089    240         1          
2  0  65  66.1996    300         0.371583   
2  0  66  13.8485    180         0.549125   
2  0  67  26.8932    240         0.599574   
2  0  68  161.945    300         1          
2  0  69  26.0605    180         0.409183   
2  0  70  13.1602    240         0.978529   
2  0  71  130.198    300         0.268796   
2  0  72  125.414    180         0.99999    
2  0  73  74.9538    60          0.593278   
2  0  74  51.8014    300         1          
2  0  75  50.299     180         1          
2  0  76  4.44555    60          0.99793    
2  0  77  31.2062    120         0.999879   
2  0  78  205.074    180         0.997392   
2  0  79  147.383    60          1          
2  0  80  263.089    300         0.999703   
2  0  81  5.25989    8.65142e-06 0.00672675 
2  0  82  62.0742    240         0.267838   
2  0  83  62.0812    120         1          
2  0  84  3.20245    8.65135e-06 1          
2  0  85  15.1764    240         0.0338657  
2  0  86  46.0219    120         0.95983    
2  0  87  22.3213    180         0.0633596  
2  0  88  92.7435    60          0.232993   
2  0  89  95.4826    120         1          
2  0  90  9.13638    0           0.516202   
2  0  91  121.526    60          0.999855   
2  0  92  60.358     300         1          
2  0  93  20.2264    8.29826e-06 0.989871   
2  0  94  41.0135    60          1          
2  0  95  12.4466    120         0.519898   
2  0  96  53.0343    180         0.999986   
2  0  97  19.8753    60          1          
2  0  98  33.0489    300         0.80195    
2  0  99  79.4388    180         0.998763   
2  0  100 79.597     240         0.998898   
2  0  101 23.5703    300         0.474088   
2  0  102 11.1305    180         0.0632798  
2  0  103 24.6532    240         0.516671   
2  0  104 25.7561    120         0.98604    
2  0  105 3.79456    180         0.369113   
2  0  106 48.385     240         0.499635   
2  0  107 14.5354    300         0.99993    
2  0  108 1.62008    8.65142e-06 0.0278898  
2  0  109 31.6959    240         0.4776     
2  0  110 10.393     300         0.998794   
2  0  111 53.6917    180         0.290682   
2  0  112 47.6405    60          0.661823   
2  0  113 20.4656    300         0.597869   
2  0  114 62.2122    180         0.999889   
2  0  115 ?          ?           ?          
2  0  116 ?          ?           ?          
2  0  117 ?          ?           ?          
2  0  118 ?          ?           ?          
2  1  0   670.278    180         1          
2  1  1   80.8283    263.539     0.979442   
2  1  2   887.396    216.005     0.829163   
2  1  3   276.001    208.296     0.979553   
2  1  4   227.936    329.317     0.973499   
2  1  5   10.3869    11.9795     0.88938    
2  1  6   134.611    153.19      0.953576   
2  1  7   265.337    124.539     0.983296   
2  1  8   63.9989    17.0395     0.964707   
2  1  9   439.533    280.618     0.991045   
2  1  10  141.996    194         0.907607   
2  1  11  250.822    210.686     0.91677    
2  1  12  325.79     108.047     0.770991   
2  1  13  332.069    120.338     0.995147   
2  1  14  229.261    137.436     0.97357    
2  1  15  160.196    46.5456     0.929717   
2  1  16  196.526    170.714     0.965954   
2  1  17  58.4314    144.292     0.952325   
2  1  18  136.957    146.481     0.945607   
2  1  19  71.5611    244.523     0.994505   
2  1  20  205.753    54.3308     0.309631   
2  1  21  30.231     223.151     0.973428   
2  1  22  12.878     69.4167     0.970807   
2  1  23  122.191    50.8926     0.976592   
2  1  24  291.642    23.1336     0.967873   
2  1  25  237.754    34.542      0.97561    
2  1  26  133.02     66.2249     0.94905    
2  1  27  278.79     52.7068     0.67377    
2  1  28  163.761    95.0698     0.966139   
2  1  29  38.7185    334.464     0.952314   
2  1  30  81.4795    349.343     0.721897   
2  1  31  387.986    259.331     0.977775   
2  1  32  131.224    231.411     0.960358   
2  1  33  146.043    210.84      0.987385   
2  1  34  99.9489    150.2       0.987167   
2  1  35  244.485    217.705     0.962302   
2  1  36  28.0457    50.9103     0.964918   
2  1  37  188.789    292.361     0.975835   
2  1  38  129.946    331.348     0.982217   
2  1  39  153.644    152.636     0.984771   
2  1  40  155.25     175.328     0.985724   
2  1  41  169.343    305.322     0.988616   
2  1  42  171.481    201.994     0.961117   
2  1  43  152.332    357.556     0.983769   
2  1  44  159.293    162.55      0.985447   
2  1  45  11.3312    55.0629     0.969813   
2  1  46  52.4617    242.343     0.991332   
2  1  47  77.334     284.526     0.832809   
2  1  48  30.0985    112.322     0.993442   
2  1  49  249.028    111.89      0.991338   
2  1  50  260.521    214.168     0.988883   
2  1  51  147.189    13.3592     0.978122   
2  1  52  133.459    302.303     0.975378   
2  1  53  172.208    131.931     0.989528   
2  1  54  188.157    134.753     0.990559   
2  1  55  36.0239    131.912     0.931574   
2  1  56  236.492    356.38      0.994671   
2  1  57  214.169    344.459     0.993666   
2  1  58  19.3355    70.6862     0.9912     
2  1  59  87.1265    77.9976     0.939907   
2  1  60  30.714     145.316     0.985015   
2  1  61  24.1593    138.603     0.99124    
2  1  62  98.0835    107.666     0.984938   
2  1  63  141.296    200.491     0.953647   
2  1  64  81.2285    182.52      0.897507   
2  1  65  149.411    330.317     0.878303   
2  1  66  60.8522    105.888     0.979595   
2  1  67  238.275    173.552     0.962542   
2  1  68  244.071    344.07      0.5896     
2  1  69  132.492    80.2377     0.993393   
2  1  70  12.8585    284.16      0.987679   
2  1  71  25.2753    254.783     0.988205   
2  1  72  133.364    308.091     0.953525   
2  1  73  20.98      332.946     0.981238   
2  1  74  76.1509    25.2875     0.836555   
2  1  75  117.955    122.391     0.983795   
2  1  76  13.185     252.321     0.980127   
2  1  77  35.6875    46.5738     0.99172    
2  1  78  63.132     150.337     0.805409   
2  1  79  3.1245     318.089     0.987745   
2  1  80  53.323     30.3432     0.99115    
2  1  81  71.6686    322.08      0.977241   
2  1  82  39.4792    131.354     0.946865   
2  1  83  36.1448    246.303     0.960294   
2  1  84  34.5456    194.562     0.985207   
2  1  85  3.05974    72.0557     0.958156   
2  1  86  44.7208    52.6671     0.562269   
2  1  87  29.528     155.994     0.264566   
2  1  88  62.063     202.399     0.986817   
2  1  89  62.9329    312.017     0.824316   
2  1  90  77.3201    17.4538     0.959708   
2  1  91  66.5877    352.741     0.979418   
2  1  92  76.0902    256.45      0.41491    
2  1  93  46.1623    66.718      0.961653   
2  1  94  39.9761    255.629     0.990194   
2  1  95  0.282649   211.047     0.939032   
2  1  96  1.02188    93.1145     0.962325   
2  1  97  100.611    229.346     0.984677   
2  1  98  41.8478    37.1287     0.975716   
2  1  99  16.2867    342.022     0.96405    
2  1  100 48.4554    0.0355431   0.983915   
2  1  101 4.79777    3.04482     0.959867   
2  1  102 29.6461    105.489     0.92171    
2  1  103 24.0903    85.7668     0.851526   
2  1  104 8.70037    351.667     0.970111   
2  1  105 12.2549    31.7131     0.975696   
2  1  106 17.5879    222.749     0.428505   
2  1  107 7.69265    79.2897     0.85312    
2  1  108 17.8464    141.096     0.956606   
2  1  109 39.8511    128.682     0.984596   
2  1  110 47.4562    230.027     0.91888    
2  1  111 3.00317    290.664     0.897153   
2  1  112 9.32144    13.747      0.525939   
2  1  113 23.7407    166.247     0.823226   
2  1  114 7.86018    48.5558     0.921786   
2  1  115 20.5446    76.2873     0.487654   
2  1  116 ?          ?           ?          
2  1  117 ?          ?           ?          
2  1  118 ?          ?           ?          
2  2  0   704.443    180         1          
2  2  1   31.3584    30          0.742748   
2  2  2   767.226    240         1          
2  2  3   282.928    270         0.937984   
2  2  4   591.532    120         0.983056   
2  2  5   185.54     150         0.999844   
2  2  6   72.2805    180         1          
2  2  7   144.454    29.9999     1          
2  2  8   296.822    240         0.930444   
2  2  9   3.08199    90.0059     0.00696085 
2  2  10  308.087    120         0.999999   
2  2  11  136.842    150         0.699491   
2  2  12  292.243    180         0.999992   
2  2  13  34.6479    30          1          
2  2  14  112.465    60          1          
2  2  15  323.962    90          1          
2  2  16  208.804    120         0.916387   
2  2  17  40.9913    330         0.90053    
2  2  18  388.207    7.13183e-06 1          
2  2  19  624.732    210         1          
2  2  20  380.283    60          0.583822   
2  2  21  49.1381    270         0.319019   
2  2  22  598.076    300         1          
2  2  23  118.292    330         1          
2  2  24  197.97     180         0.999687   
2  2  25  184.438    210         1          
2  2  26  300.431    60          1          
2  2  27  169.013    270         1          
2  2  28  173.632    300         0.277856   
2  2  29  96.8504    330         1          
2  2  30  77.5907    8.04764e-06 0.729511   
2  2  31  163.65     210         1          
2  2  32  220.008    60          0.966452   
2  2  33  124.013    270         0.998282   
2  2  34  622.63     300         1          
2  2  35  328.513    330         0.214518   
2  2  36  46.457     180         1          
2  2  37  69.241     30          1          
2  2  38  54.1748    60          1          
2  2  39  242.106    270         1          
2  2  40  15.1009    120         0.941566   
2  2  41  383.708    330         0.990866   
2  2  42  53.5868    360         0.976765   
2  2  43  344.023    30          1          
2  2  44  145.498    240         1          
2  2  45  62.0139    90          0.999997   
2  2  46  215.317    300         0.99399    
2  2  47  55.3614    150         0.989716   
2  2  48  120.524    180         1          
2  2  49  61.2488    210         1          
2  2  50  227.86     240         1          
2  2  51  265.769    270         0.986638   
2  2  52  330.728    300         0.860972   
2  2  53  18.476     150         0.942632   
2  2  54  283.987    180         1          
2  2  55  145.009    210         1          
2  2  56  216.04     240         1          
2  2  57  122.173    90          1          
2  2  58  338.293    300         1          
2  2  59  20.7701    150         1          
2  2  60  82.4457    180         1          
2  2  61  135.52     210         0.333134   
2  2  62  87.9575    240         0.430156   
2  2  63  175.258    270         1          
2  2  64  209.181    300         0.868697   
2  2  65  128.968    150         0.44906    
2  2  66  87.113     180         0.101822   
2  2  67  38.3386    30          0.662531   
2  2  68  188.987    240         1          
2  2  69  144.52     270         1          
2  2  70  137.04     300         1          
2  2  71  117.65     150         1          
2  2  72  89.9882    180         1          
2  2  73  47.8432    210         0.670587   
2  2  74  32.082     240         1          
2  2  75  9.44534    90          0.999965   
2  2  76  22.8645    120         1          
2  2  77  173.105    150         0.515408   
2  2  78  127.529    180         0.512722   
2  2  79  63.8107    30          0.998624   
2  2  80  26.4817    240         0.903664   
2  2  81  35.7087    90.0004     0.0538138  
2  2  82  18.035     300         0.736818   
2  2  83  43.5794    150         0.5312     
2  2  84  95.8788    180         0.999982   
2  2  85  12.8002    30.0001     1          
2  2  86  110.24     240         1          
2  2  87  203.875    90          1          
2  2  88  1.44252    300         1          
2  2  89  33.8064    330         0.989003   
2  2  90  319.63     180         1          
2  2  91  62.9523    210         1          
2  2  92  14.539     60          1          
2  2  93  26.0133    270         0.941202   
2  2  94  18.4476    300         1          
2  2  95  105.894    150         1          
2  2  96  81.5778    180         0.992297   
2  2  97  65.0477    30          1          
2  2  98  57.0611    240         1          
2  2  99  6.36377    89.999      0.0578623  
2  2  100 102.871    300         0.758029   
2  2  101 107.962    330         1          
2  2  102 70.3878    180         1          
2  2  103 18.0982    210         1          
2  2  104 17.5492    240         0.603662   
2  2  105 31.1408    90          1          
2  2  106 9.00429    300         0.999997   
2  2  107 8.48388    150         0.684278   
2  2  108 12.6879    180         0.471245   
2  2  109 15.7251    30          0.999984   
2  2  110 13.6051    240         0.970609   
2  2  111 12.9016    89.9999     0.597576   
2  2  112 19.1211    120         0.155093   
2  2  113 34.6727    330         0.998428   
2  2  114 72.7224    7.53099e-06 0.999975   
2  2  115 20.1307    30          0.136838   
2  2  116 18.0048    240         0.745004   
2  2  117 ?          ?           ?          
2  2  118 ?          ?           ?          
3  0  0   164.728    360         0.771142   
3  0  1   108.586    60          0.433196   
3  0  2   1130.22    300         1          
3  0  3   424.965    180         0.708904   
3  0  4   493.205    60          0.956213   
3  0  5   479.393    120         1          
3  0  6   54.6971    360         0.999997   
3  0  7   103.469    240         0.919393   
3  0  8   203.386    120         0.999995   
3  0  9   395.716    180         1          
3  0  10  570.653    240         1          
3  0  11  682.312    120         0.941705   
3  0  12  161.571    360         0.975083   
3  0  13  786.241    60          0.999988   
3  0  14  45.0865    120         1          
3  0  15  8.31146    180         0.974568   
3  0  16  266.216    240         1          
3  0  17  122.688    300         0.117225   
3  0  18  163.841    360         1          
3  0  19  37.6662    240         0.946154   
3  0  20  282.037    300         1          
3  0  21  716.749    180         0.999969   
3  0  22  99.6545    60          1          
3  0  23  190.746    300         0.996489   
3  0  24  59.8623    0.000129351 0.134954   
3  0  25  323.159    240         1          
3  0  26  233.606    120         0.0986082  
3  0  27  290.236    180         1          
3  0  28  14.6897    60          0.999998   
3  0  29  313.618    300         0.999992   
3  0  30  263.118    180         0.990717   
3  0  31  303.686    60          1          
3  0  32  41.5615    300         0.728668   
3  0  33  364.111    9.39671e-06 1          
3  0  34  292.737    60          0.991986   
3  0  35  225.282    300         0.999993   
3  0  36  207.41     180         1          
3  0  37  109.227    60          1          
3  0  38  138.167    300         1          
3  0  39  301.887    8.38119e-06 1          
3  0  40  179.177    60          0.999972   
3  0  41  54.3237    300         0.357441   
3  0  42  3.99512    180         1          
3  0  43  147.585    240         1          
3  0  44  142.419    300         0.82078    
3  0  45  49.7941    360         0.325616   
3  0  46  170.008    60          1          
3  0  47  25.0688    300         0.921409   
3  0  48  192.993    180         1          
3  0  49  63.9174    240         0.210161   
3  0  50  69.9289    120         1          
3  0  51  93.6182    180         0.372097   
3  0  52  38.9781    240         0.352956   
3  0  53  301.025    300         0.346271   
3  0  54  86.8241    180         0.999352   
3  0  55  173.45     240         1          
3  0  56  283.083    300         0.995346   
3  0  57  21.5244    3.66454e-05 0.24661    
3  0  58  148.625    240         0.36516    
3  0  59  35.8564    120         0.999999   
3  0  60  298.707    180         0.99996    
3  0  61  105.866    240         0.5633     
3  0  62  94.767     120         0.152488   
3  0  63  157.584    180         1          
3  0  64  145.926    60          0.745537   
3  0  65  130.385    120         0.987547   
3  0  66  70.3904    180         0.0670254  
3  0  67  148.033    240         1          
3  0  68  126.37     300         0.998924   
3  0  69  94.2533    5.20563e-06 1          
3  0  70  0.157835   59.9995     0.999941   
3  0  71  28.0439    300         0.764955   
3  0  72  26.4078    8.64097e-06 1          
3  0  73  253.768    240         1          
3  0  74  181.746    300         0.999995   
3  0  75  5.12915    180         1          
3  0  76  130.255    240         0.996999   
3  0  77  15.3259    120         1          
3  0  78  173.167    0           1          
3  0  79  0.167966   59.9995     0.999586   
3  0  80  46.8991    300         1          
3  0  81  61.5962    180         0.375486   
3  0  82  136.024    60          1          
3  0  83  17.0478    120         0.999581   
3  0  84  155.419    360         1          
3  0  85  7.2856     60          0.0378887  
3  0  86  138.314    120         1          
3  0  87  20.7731    180         0.999367   
3  0  88  8.0951     240         0.0464316  
3  0  89  72.3562    120         1          
3  0  90  141.394    180         0.315772   
3  0  91  75.9103    60          1          
3  0  92  27.2775    120         0.785793   
3  0  93  38.987     8.65142e-06 0.27119    
3  0  94  59.0878    60          1          
3  0  95  30.8974    300         1          
3  0  96  3.39728    180         0.0158115  
3  0  97  59.7075    60          1          
3  0  98  98.1418    120         0.723259   
3  0  99  48.7026    360         1          
3  0  100 34.3844    60          1          
3  0  101 53.1982    300         0.999915   
3  0  102 66.7312    0           1          
3  0  103 133.285    60          1          
3  0  104 50.0121    120         0.824301   
3  0  105 31.0941    180         0.974134   
3  0  106 10.6761    60          0.957221   
3  0  107 30.4721    120         1          
3  0  108 45.4068    5.48367e-06 0.975002   
3  0  109 107.507    240         0.999991   
3  0  110 17.1911    120         0.127605   
3  0  111 51.4844    8.6506e-06  0.663178   
3  0  112 14.2337    60          0.999999   
3  0  113 10.3898    300         0.826739   
3  0  114 50.5546    3.08322e-06 0.935598   
3  0  115 16.2819    60.0001     0.241008   
3  0  116 37.9392    300         0.521472   
3  0  117 ?          ?           ?          
3  0  118 ?          ?           ?          
3  1  0   538.568    9.92071e-06 1          
3  1  1   466.47     61.1216     0.987894   
3  1  2   105.854    326.634     0.962237   
3  1  3   212.097    197.21      0.990318   
3  1  4   61.9298    224.707     0.9618     
3  1  5   62.273     234.187     0.925496   
3  1  6   182.383    57.5702     0.950674   
3  1  7   157.671    157.874     0.977206   
3  1  8   208.946    321.528     0.952174   
3  1  9   434.865    174.753     0.967073   
3  1  10  370.107    278.557     0.995265   
3  1  11  540.472    342.192     0.986461   
3  1  12  370.827    292.818     0.994216   
3  1  13  349.87     345.254     0.964381   
3  1  14  42.4827    173.821     0.817902   
3  1  15  440.269    46.0697     0.963176   
3  1  16  138.496    111.648     0.988216   
3  1  17  129.607    110.579     0.964994   
3  1  18  102.229    251.439     0.620884   
3  1  19  65.3996    150.748     0.905518   
3  1  20  115.294    11.7765     0.992464   
3  1  21  213.721    61.3202     0.978025   
3  1  22  169.89     330.447     0.850289   
3  1  23  23.5121    195.071     0.948495   
3  1  24  179.072    309.371     0.937496   
3  1  25  171.56     285.829     0.932029   
3  1  26  137.394    109.321     0.951681   
3  1  27  12.3073    220.108     0.9876     
3  1  28  206.4      314.814     0.914168   
3  1  29  48.7478    121.526     0.96394    
3  1  30  192.574    110.009     0.624656   
3  1  31  60.4795    262.776     0.966468   
3  1  32  10.1238    224.622     0.979233   
3  1  33  227.894    150.273     0.368398   
3  1  34  118.368    81.7556     0.986505   
3  1  35  193.926    217.74      0.996118   
3  1  36  25.9951    99.1199     0.996739   
3  1  37  131.049    315.793     0.801199   
3  1  38  10.6118    1.09862     0.996655   
3  1  39  47.8654    79.1796     0.993076   
3  1  40  159.433    160.094     0.964463   
3  1  41  193.384    208.877     0.983728   
3  1  42  90.2011    197.743     0.980346   
3  1  43  63.2159    257.792     0.982999   
3  1  44  31.1975    338.28      0.994776   
3  1  45  144.729    95.026      0.992448   
3  1  46  140.47     178.57      0.941923   
3  1  47  231.715    85.3224     0.640936   
3  1  48  132.946    288.926     0.993485   
3  1  49  148.705    344.73      0.987058   
3  1  50  284.72     135.573     0.990382   
3  1  51  76.8717    221.052     0.863296   
3  1  52  349.782    22.1752     0.929884   
3  1  53  0.589848   43.5221     0.931739   
3  1  54  4.20915    28.9128     0.982494   
3  1  55  96.3536    81.5843     0.990832   
3  1  56  43.9883    12.5077     0.981821   
3  1  57  92.7117    257.591     0.987127   
3  1  58  153.842    31.3192     0.881141   
3  1  59  149.927    329.453     0.957027   
3  1  60  52.3172    154.604     0.737398   
3  1  61  13.8473    354.667     0.984686   
3  1  62  107.776    343.964     0.98594    
3  1  63  142.562    293.473     0.957976   
3  1  64  56.6235    17.9363     0.946479   
3  1  65  24.1171    346.029     0.955509   
3  1  66  30.577     343.401     0.989669   
3  1  67  45.4532    174.988     0.986778   
3  1  68  45.5525    343.817     0.989411   
3  1  69  144.364    58.7725     0.981687   
3  1  70  179.533    353.918     0.980606   
3  1  71  55.8018    232.159     0.967396   
3  1  72  19.2748    47.9282     0.955924   
3  1  73  170.31     18.3513     0.968164   
3  1  74  56.9229    80.5463     0.944456   
3  1  75  35.339     256.526     0.994569   
3  1  76  24.436     251.477     0.665914   
3  1  77  134.882    293.777     0.905405   
3  1  78  4.965      283.509     0.966318   
3  1  79  14.8397    185.259     0.68182    
3  1  80  66.5149    12.1536     0.545035   
3  1  81  175.149    133.806     0.474333   
3  1  82  8.49287    231.615     0.886469   
3  1  83  3.43858    336.231     0.856504   
3  1  84  10.4672    18.1842     0.975833   
3  1  85  163.894    177.824     0.99086    
3  1  86  24.8537    181.583     0.863      
3  1  87  4.4869     251.75      0.964045   
3  1  88  92.8058    96.9789     0.916368   
3  1  89  45.0769    273.273     0.992359   
3  1  90  118.717    16.1396     0.987588   
3  1  91  68.6662    157.131     0.990421   
3  1  92  66.2339    281.181     0.922687   
3  1  93  28.3249    6.57062     0.950899   
3  1  94  8.00744    254.803     0.953971   
3  1  95  40.4472    105.334     0.991251   
3  1  96  66.2771    224.395     0.962985   
3  1  97  34.9053    294.499     0.969725   
3  1  98  35.6594    258.694     0.965774   
3  1  99  57.2225    313.202     0.896715   
3  1  100 31.9737    325.187     0.868607   
3  1  101 21.1246    353.384     0.947186   
3  1  102 4.52523    114.058     0.87556    
3  1  103 90.043     273.118     0.985802   
3  1  104 41.2586    32.733      0.945846   
3  1  105 42.3283    67.3684     0.965676   
3  1  106 31.1529    22.7381     0.891154   
3  1  107 1.14275    194.386     0.88523    
3  1  108 33.2938    324.826     0.581326   
3  1  109 27.2478    108.013     0.985599   
3  1  110 10.0299    192.106     0.374025   
3  1  111 15.3055    297.809     0.851237   
3  1  112 30.9575    346.036     0.554513   
3  1  113 13.5382    323.121     0.183988   
3  1  114 30.5068    297.566     0.762206   
3  1  115 16.1713    285.317     0.310156   
3  1  116 41.3936    67.3433     0.497859   
3  1  117 8.55485    216.137     0.465593   
3  1  118 ?          ?           ?          
3  2  0   617.448    180         1          
3  2  1   210.698    310.29      0.982796   
3  2  2   167.95     186.502     0.414276   
3  2  3   108.899    242.683     0.966694   
3  2  4   214.427    267.844     0.752936   
3  2  5   255.175    278.291     0.984495   
3  2  6   386.802    279.06      0.98549    
3  2  7   525.032    147.938     0.989485   
3  2  8   297.964    9.50816     0.977729   
3  2  9   13.164     325.231     0.921283   
3  2  10  55.6384    323.912     0.961525   
3  2  11  462.033    271.117     0.988212   
3  2  12  40.4554    117.906     0.940298   
3  2  13  142.916    299.779     0.950107   
3  2  14  66.5939    158.56      0.894839   
3  2  15  159.557    157.98      0.966057   
3  2  16  181.775    173.389     0.979968   
3  2  17  18.0424    168.938     0.986443   
3  2  18  98.6521    144.24      0.96152    
3  2  19  166.864    165.014     0.871504   
3  2  20  293.021    117.375     0.985473   
3  2  21  113.26     192.956     0.943485   
3  2  22  38.1911    205.812     0.944814   
3  2  23  104.226    38.892      0.529484   
3  2  24  28.8374    350.184     0.800458   
3  2  25  63.7053    115.858     0.871009   
3  2  26  83.4089    100.988     0.984944   
3  2  27  258.634    353.847     0.969071   
3  2  28  1.92867    31.7724     0.969698   
3  2  29  264.453    138.446     0.91914    
3  2  30  74.2515    63.7896     0.986089   
3  2  31  35.0855    10.5542     0.959176   
3  2  32  149.352    290.276     0.939912   
3  2  33  69.8164    60.2733     0.874492   
3  2  34  257.46     306.956     0.957595   
3  2  35  245.294    47.2575     0.979162   
3  2  36  50.8945    172.537     0.913349   
3  2  37  20.8698    137.211     0.945275   
3  2  38  66.3826    209.035     0.925357   
3  2  39  186.417    26.5601     0.967631   
3  2  40  38.6177    326.133     0.980915   
3  2  41  248.355    67.8626     0.98768    
3  2  42  45.1381    224.661     0.960907   
3  2  43  347.764    78.0114     0.991303   
3  2  44  21.3027    202.002     0.956611   
3  2  45  137.464    357.843     0.973786   
3  2  46  38.177     295.232     0.989951   
3  2  47  10.4589    278.249     0.94641    
3  2  48  101.998    255.446     0.995249   
3  2  49  20.2802    262.901     0.99837    
3  2  50  45.9281    279.808     0.994337   
3  2  51  64.2744    358.563     0.974674   
3  2  52  365.701    255.937     0.983586   
3  2  53  42.0731    225.52      0.972445   
3  2  54  96.0223    306.038     0.989307   
3  2  55  129.282    9.54027     0.985435   
3  2  56  73.2414    92.8702     0.992281   
3  2  57  181.698    299.615     0.315581   
3  2  58  11.941     123.452     0.974331   
3  2  59  46.3384    140.103     0.994826   
3  2  60  18.2107    114.042     0.965556   
3  2  61  114.835    329.01      0.984475   
3  2  62  139.21     35.8204     0.96383    
3  2  63  73.5575    112.177     0.949457   
3  2  64  98.4785    359.557     0.991437   
3  2  65  53.5283    10.4084     0.974657   
3  2  66  23.6551    354.045     0.973545   
3  2  67  12.5501    82.502      0.97365    
3  2  68  76.091     352.383     0.99233    
3  2  69  45.3321    26.0079     0.977687   
3  2  70  105.801    139.358     0.977933   
3  2  71  32.5266    341.984     0.950441   
3  2  72  37.4008    296.469     0.994295   
3  2  73  71.5545    225.416     0.928514   
3  2  74  82.7028    220.459     0.987618   
3  2  75  87.6418    251.438     0.940742   
3  2  76  41.0768    266.403     0.91085    
3  2  77  68.1191    223.854     0.979646   
3  2  78  56.6516    143.635     0.994156   
3  2  79  5.58356    70.9938     0.243263   
3  2  80  8.69684    350.95      0.867259   
3  2  81  61.0616    349.034     0.989622   
3  2  82  18.2741    238.467     0.994099   
3  2  83  60.683     46.9251     0.976509   
3  2  84  4.11819    169.764     0.926151   
3  2  85  67.4177    337.888     0.713774   
3  2  86  1.96666    174.428     0.944089   
3  2  87  45.5881    241.659     0.975071   
3  2  88  10.2097    144.213     0.973371   
3  2  89  1.58997    155.03      0.982277   
3  2  90  3.93342    107.037     0.990308   
3  2  91  38.213     176.257     0.986184   
3  2  92  27.0392    85.1366     0.989422   
3  2  93  27.6169    157.963     0.432699   
3  2  94  18.9672    131.089     0.466504   
3  2  95  24.0689    254.636     0.957471   
3  2  96  57.5228    109.372     0.624295   
3  2  97  69.1856    241.826     0.966031   
3  2  98  19.8929    152.671     0.971462   
3  2  99  37.3559    82.3885     0.753267   
3  2  100 9.22041    178.395     0.986249   
3  2  101 42.1348    170.768     0.986581   
3  2  102 20.9902    324.937     0.943392   
3  2  103 15.0459    138.478     0.944272   
3  2  104 27.9668    184.325     0.990603   
3  2  105 0.213765   352.454     0.990054   
3  2  106 39.392     306.556     0.862842   
3  2  107 1.22504    51.613      0.958566   
3  2  108 0.201488   130.036     0.841652   
3  2  109 15.2075    162.807     0.927666   
3  2  110 21.2548    231.016     0.59534    
3  2  111 12.9423    9.40965     0.830361   
3  2  112 0.629414   346.574     0.947516   
3  2  113 9.07786    87.8921     0.957146   
3  2  114 15.4962    127.183     0.581558   
3  2  115 39.185     265.247     0.781761   
3  2  116 15.5667    333.481     0.675936   
3  2  117 16.0942    168.486     0.619499   
3  3  0   273.712    4.09603e-06 0.902241   
3  3  1   149.05     30          1          
3  3  2   528.842    60          1          
3  3  3   306.693    90          0.259604   
3  3  4   266.129    120         0.410625   
3  3  5   58.1771    150         0.999976   
3  3  6   267.315    180         0.999955   
3  3  7   79.2084    30          0.261446   
3  3  8   212.476    240         0.97695    
3  3  9   307.259    270         0.999986   
3  3  10  20.5357    300         0.639426   
3  3  11  399.087    150         0.999948   
3  3  12  368.868    360         0.340675   
3  3  13  543.117    210         1          
3  3  14  50.661     240         1          
3  3  15  117.275    270         0.992075   
3  3  16  76.5983    120         0.446054   
3  3  17  292.575    150         0.334905   
3  3  18  0.938965   360         1          
3  3  19  502.744    30          0.9752     
3  3  20  28.4401    240         1          
3  3  21  68.3784    89.9998     0.0386796  
3  3  22  357.899    120         1          
3  3  23  281.537    330         0.999999   
3  3  24  67.1039    1.37015e-05 0.999999   
3  3  25  100.55     30          0.621507   
3  3  26  142.982    60          1          
3  3  27  42.9868    90          1          
3  3  28  35.4051    300         1          
3  3  29  201.288    330         0.77887    
3  3  30  606.258    360         1          
3  3  31  20.8274    29.9999     1          
3  3  32  571.339    240         1          
3  3  33  331.263    90          1          
3  3  34  122.01     120         1          
3  3  35  83.8459    330         1          
3  3  36  251.928    180         1          
3  3  37  79.2134    30          1          
3  3  38  309.699    60          1          
3  3  39  26.5113    270         0.999999   
3  3  40  25.4054    120         0.999962   
3  3  41  51.0585    330         0.999955   
3  3  42  78.2024    180         0.997264   
3  3  43  22.2851    29.9999     0.758902   
3  3  44  307.567    240         1          
3  3  45  58.6259    90          0.992864   
3  3  46  201.936    300         1          
3  3  47  521.811    330         1          
3  3  48  202.875    360         0.998512   
3  3  49  22.871     30          0.99974    
3  3  50  253.363    240         0.999942   
3  3  51  124.891    90          1          
3  3  52  77.7148    300         0.12051    
3  3  53  202.241    150         1          
3  3  54  55.6052    8.85972e-06 1          
3  3  55  168.156    210         1          
3  3  56  62.79      60          0.99994    
3  3  57  87.7382    89.9999     0.411666   
3  3  58  314.832    300         1          
3  3  59  8.17682    330         0.999947   
3  3  60  22.3781    180         1          
3  3  61  154.519    30          0.378857   
3  3  62  385.412    60          0.846688   
3  3  63  13.3803    270         1          
3  3  64  32.9479    300         0.849105   
3  3  65  339.716    150         0.854135   
3  3  66  105.187    360         1          
3  3  67  2.32946    30.0002     0.999971   
3  3  68  19.047     240         1          
3  3  69  181.538    90          0.406286   
3  3  70  56.4943    120         1          
3  3  71  112.378    330         0.690175   
3  3  72  52.492     180         0.991351   
3  3  73  63.6735    210         1          
3  3  74  33.9611    240         0.719457   
3  3  75  85.0551    90          0.998152   
3  3  76  21.7909    120         0.999642   
3  3  77  40.9369    330         1          
3  3  78  18.1093    360         0.996641   
3  3  79  47.2927    210         1          
3  3  80  94.7889    60          0.76792    
3  3  81  81.2687    90          0.999995   
3  3  82  10.8371    120         0.761915   
3  3  83  2.36323    330         0.1051     
3  3  84  237.147    180         1          
3  3  85  9.58632    210         1          
3  3  86  29.0355    60          1          
3  3  87  66.7218    90          0.999824   
3  3  88  64.305     300         0.99531    
3  3  89  60.9038    150         0.213366   
3  3  90  99.5321    180         1          
3  3  91  13.3043    210         1          
3  3  92  85.5585    240         1          
3  3  93  33.9939    270         1          
3  3  94  8.64055    300         0.904123   
3  3  95  59.0712    150         1          
3  3  96  82.4324    8.65142e-06 0.999999   
3  3  97  5.70432    30          0.99783    
3  3  98  147.653    240         1          
3  3  99  52.0046    270         0.999488   
3  3  100 50.5752    300         0.96109    
3  3  101 1.07282    150         1          
3  3  102 63.4339    180         0.9922     
3  3  103 37.2697    210         0.997135   
3  3  104 28.3584    240         0.262038   
3  3  105 0.212144   90.0039     0.00488389 
3  3  106 2.203      300         0.0962166  
3  3  107 22.5549    150         0.431552   
3  3  108 0.645874   360         0.0118992  
3  3  109 45.3281    210         1          
3  3  110 68.2762    60          0.999999   
3  3  111 5.74751    270         0.996108   
3  3  112 4.93846    300         0.0534004  
3  3  113 47.9876    330         0.413523   
3  3  114 28.4967    180         0.474359   
3  3  115 15.0961    210         1          
3  3  116 55.0187    240         0.918364   
3  3  117 4.69472    90.0002     0.0477007  
4  0  0   825.647    0.000105179 0.91865    
4  0  1   336.898    60          1          
4  0  2   529.946    120         1          
4  0  3   383.988    1.20693e-05 1          
4  0  4   154.45     240         0.325892   
4  0  5   597.785    300         0.999995   
4  0  6   272.997    360         0.999647   
4  0  7   130.262    60          0.966608   
4  0  8   330.755    120         1          
4  0  9   142.023    180         1          
4  0  10  456.79     240         0.999957   
4  0  11  177.68     120         1          
4  0  12  308.815    180         0.999324   
4  0  13  419.615    240         0.716668   
4  0  14  142.227    120         0.911959   
4  0  15  131.7      180         1          
4  0  16  32.8213    240         0.17666    
4  0  17  260.103    300         0.999969   
4  0  18  283.411    180         1          
4  0  19  227.006    60          0.873998   
4  0  20  15.3496    120         0.999811   
4  0  21  0.964979   0.000284144 0.0690794  
4  0  22  150.591    240         1          
4  0  23  42.3855    300         1          
4  0  24  180.424    360         0.915801   
4  0  25  239.225    60          0.969061   
4  0  26  50.0758    300         0.947621   
4  0  27  239.728    360         0.999927   
4  0  28  336.7      60          0.974371   
4  0  29  31.9963    120         1          
4  0  30  80.2242    360         0.996629   
4  0  31  108.636    60          0.992652   
4  0  32  54.5822    120         0.657632   
4  0  33  21.757     360         0.0105186  
4  0  34  232.045    240         0.995354   
4  0  35  69.2958    120         0.158295   
4  0  36  390.322    180         0.999972   
4  0  37  622.188    60          0.999969   
4  0  38  437.708    120         1          
4  0  39  126.693    180         0.999883   
4  0  40  144.017    240         0.999191   
4  0  41  73.4903    300         0.976627   
4  0  42  370.862    180         1          
4  0  43  264.669    240         0.3035     
4  0  44  77.9138    120         1          
4  0  45  162.472    180         0.979233   
4  0  46  117.839    60          1          
4  0  47  120.406    300         1          
4  0  48  40.2413    7.92575e-06 1          
4  0  49  71.0782    240         0.482455   
4  0  50  17.6688    300         1          
4  0  51  487.708    180         1          
4  0  52  197.386    60          0.973918   
4  0  53  66.9567    120         0.922634   
4  0  54  328.779    360         1          
4  0  55  61.7971    240         0.925588   
4  0  56  267.789    300         1          
4  0  57  45.1908    9.87088e-06 0.970358   
4  0  58  34.5234    60          0.300362   
4  0  59  13.9091    300         0.56931    
4  0  60  14.3286    1.11894e-05 0.550421   
4  0  61  114.453    240         0.244394   
4  0  62  131.675    120         1          
4  0  63  77.2631    180         1          
4  0  64  24.122     60          1          
4  0  65  345.641    120         0.927552   
4  0  66  10.7061    6.39975e-06 0.0824899  
4  0  67  25.5055    240         0.405739   
4  0  68  210.182    300         1          
4  0  69  74.2819    8.73953e-06 1          
4  0  70  21.3438    240         0.999994   
4  0  71  97.9659    300         1          
4  0  72  57.503     8.82777e-06 0.577411   
4  0  73  175.585    60          1          
4  0  74  13.9684    120         1          
4  0  75  157.046    180         1          
4  0  76  85.1243    240         0.987642   
4  0  77  151.748    300         0.999989   
4  0  78  133.464    360         1          
4  0  79  21.058     240         0.804337   
4  0  80  5.48577    300         0.999254   
4  0  81  125.337    360         1          
4  0  82  14.2349    240         0.0800926  
4  0  83  197.047    300         1          
4  0  84  50.3195    180         1          
4  0  85  14.3495    60.0004     0.054739   
4  0  86  28.325     120         1          
4  0  87  124.666    4.4338e-07  1          
4  0  88  61.7754    240         0.990768   
4  0  89  108.545    120         0.999942   
4  0  90  144.672    2.02059e-06 1          
4  0  91  81.7139    240         0.336074   
4  0  92  70.3976    300         1          
4  0  93  8.74731    8.65145e-06 1          
4  0  94  100.317    240         1          
4  0  95  88.8329    300         1          
4  0  96  0.803346   180         0.00757695 
4  0  97  143.917    240         0.97504    
4  0  98  23.1789    120         0.730074   
4  0  99  22.5195    8.65142e-06 0.410308   
4  0  100 28.9759    60          0.650383   
4  0  101 24.5358    300         0.148515   
4  0  102 49.2468    4.64294e-06 0.852488   
4  0  103 21.1438    240         0.543869   
4  0  104 6.33093    300         0.978496   
4  0  105 31.754     8.65142e-06 0.228333   
4  0  106 27.353     240         0.232373   
4  0  107 33.3824    120         1          
4  0  108 20.077     4.00422e-06 0.993418   
4  0  109 32.8337    60          1          
4  0  110 1.21049    300         0.304892   
4  0  111 42.6589    360         0.996447   
4  0  112 31.4754    60          0.47483    
4  0  113 49.5163    120         0.810084   
4  0  114 0.699814   5.01137e-06 0.0614581  
4  0  115 12.4661    60.0002     0.143804   
4  0  116 34.0943    120         0.999876   
4  0  117 0.0662117  360         0.710844   
4  0  118 ?          ?           ?          
4  1  0   296.299    180         1          
4  1  1   113.307    127.337     0.882641   
4  1  2   116.803    254.255     0.987063   
4  1  3   195.373    115.727     0.975179   
4  1  4   144.211    50.6235     0.985769   
4  1  5   278.23     97.1429     0.985547   
4  1  6   71.4157    164.665     0.966809   
4  1  7   64.415     199         0.972538   
4  1  8   234.954    138.847     0.903046   
4  1  9   153.003    39.7411     0.770014   
4  1  10  300.726    294.753     0.988026   
4  1  11  71.257     35.1052     0.973134   
4  1  12  200.038    60.7093     0.991835   
4  1  13  378.481    46.1504     0.969268   
4  1  14  60.5433    54.3145     0.885165   
4  1  15  500.04     42.7148     0.910367   
4  1  16  363.557    28.48       0.947191   
4  1  17  106.514    35.7124     0.97813    
4  1  18  64.7252    147.821     0.946781   
4  1  19  138.372    315.363     0.974407   
4  1  20  112.484    65.5412     0.729062   
4  1  21  218.494    140.046     0.9778     
4  1  22  165.078    32.4204     0.890775   
4  1  23  9.03535    304.595     0.949972   
4  1  24  38.154     154.389     0.873962   
4  1  25  20.3829    30.1506     0.954959   
4  1  26  47.4996    270.358     0.975113   
4  1  27  337.477    41.1493     0.947972   
4  1  28  219.5      328.213     0.92723    
4  1  29  29.5059    309.986     0.937381   
4  1  30  58.5046    355.948     0.910249   
4  1  31  87.3912    282.146     0.988068   
4  1  32  86.4445    67.0404     0.856755   
4  1  33  264.416    337.401     0.983168   
4  1  34  34.4676    322.107     0.989206   
4  1  35  75.6406    328.265     0.977451   
4  1  36  67.9625    203.38      0.984786   
4  1  37  260.088    57.9436     0.981868   
4  1  38  146.461    201.599     0.970355   
4  1  39  6.9155     156.942     0.961527   
4  1  40  135.34     300.285     0.935002   
4  1  41  304.907    44.7785     0.996439   
4  1  42  113.187    237.287     0.986048   
4  1  43  15.907     33.6373     0.990517   
4  1  44  99.6093    47.1973     0.983397   
4  1  45  3.71239    109.395     0.989771   
4  1  46  162.407    290.106     0.855146   
4  1  47  114.194    13.5345     0.993157   
4  1  48  63.5767    191.84      0.989921   
4  1  49  105.824    115.114     0.99198    
4  1  50  44.6557    32.1979     0.956819   
4  1  51  241.243    60.1635     0.88558    
4  1  52  102.629    321.705     0.965798   
4  1  53  8.33722    168.302     0.994761   
4  1  54  55.6827    279.134     0.949202   
4  1  55  222.757    246.762     0.321279   
4  1  56  196.203    11.9393     0.780695   
4  1  57  147.777    185.32      0.77795    
4  1  58  60.0225    296.745     0.985309   
4  1  59  108.577    344.585     0.989128   
4  1  60  45.8091    131.145     0.0599319  
4  1  61  44.8871    333.064     0.898077   
4  1  62  20.1875    242.624     0.711895   
4  1  63  15.643     300.596     0.664255   
4  1  64  36.6421    339.909     0.928972   
4  1  65  34.3852    82.2165     0.866524   
4  1  66  108.372    217.232     0.964302   
4  1  67  231.869    26.8819     0.948095   
4  1  68  135.708    323.421     0.955586   
4  1  69  27.4191    147.868     0.948027   
4  1  70  132        239.588     0.992229   
4  1  71  2.45007    105.891     0.964883   
4  1  72  39.503     48.3232     0.989838   
4  1  73  17.5449    55.7221     0.979535   
4  1  74  98.9422    178.805     0.979077   
4  1  75  40.7946    268.512     0.975407   
4  1  76  7.77457    293.574     0.983719   
4  1  77  42.845     196.982     0.992494   
4  1  78  67.0592    39.79       0.925825   
4  1  79  2.16971    314.681     0.919761   
4  1  80  79.9709    10.5955     0.965596   
4  1  81  16.2084    324.308     0.819527   
4  1  82  17.2899    52.0575     0.99255    
4  1  83  65.423     348.152     0.991722   
4  1  84  60.7512    93.6601     0.971696   
4  1  85  69.9652    118.908     0.987128   
4  1  86  51.149     331.781     0.983615   
4  1  87  26.491     307.45      0.779365   
4  1  88  58.823     268.628     0.459083   
4  1  89  94.261     33.631      0.99165    
4  1  90  34.9729    346.746     0.742394   
4  1  91  10.7311    39.5215     0.977345   
4  1  92  81.0628    56.6675     0.97273    
4  1  93  75.3138    250.041     0.985211   
4  1  94  39.3469    21.1757     0.913046   
4  1  95  118.242    330.451     0.980694   
4  1  96  26.9591    225.468     0.979981   
4  1  97  24.002     66.701      0.951764   
4  1  98  9.49263    210.097     0.341427   
4  1  99  28.0786    183.488     0.338178   
4  1  100 10.7684    329.328     0.927296   
4  1  101 38.1998    161.61      0.97829    
4  1  102 20.792     251.849     0.947381   
4  1  103 32.2723    81.7052     0.984396   
4  1  104 9.26713    290.259     0.916811   
4  1  105 12.8157    191.807     0.791216   
4  1  106 23.7945    349.48      0.94691    
4  1  107 8.02535    230.702     0.97733    
4  1  108 34.3937    284.4       0.975305   
4  1  109 47.0944    310.076     0.971033   
4  1  110 14.778     92.7944     0.888635   
4  1  111 18.0655    275.546     0.934034   
4  1  112 28.6848    352.469     0.533053   
4  1  113 20.7606    35.2763     0.54843    
4  1  114 18.4565    69.8235     0.513493   
4  1  115 15.0119    153.819     0.503201   
4  1  116 23.1887    308.574     0.913053   
4  1  117 12.8995    13.0676     0.871468   
4  2  0   323.436    3.57454e-06 1          
4  2  1   15.5356    321.304     0.974322   
4  2  2   114.664    81.4856     0.986953   
4  2  3   478.556    287.516     0.969789   
4  2  4   146.764    347.95      0.984423   
4  2  5   221.484    53.4506     0.997003   
4  2  6   95.4832    294.542     0.995971   
4  2  7   266.619    102.827     0.987743   
4  2  8   220.267    130.901     0.972964   
4  2  9   309.341    288.599     0.983294   
4  2  10  55.9126    181.002     0.939551   
4  2  11  79.363     74.6055     0.980983   
4  2  12  192.729    156.286     0.971517   
4  2  13  4.66576    77.4109     0.958548   
4  2  14  141.71     91.356      0.97855    
4  2  15  180.134    340.206     0.953514   
4  2  16  125.815    10.8549     0.949742   
4  2  17  256.281    200.806     0.968812   
4  2  18  376.399    357.088     0.986855   
4  2  19  334.217    304.491     0.655784   
4  2  20  13.2864    269.378     0.738963   
4  2  21  182.67     248.611     0.956272   
4  2  22  89.5383    2.92254     0.987354   
4  2  23  76.2381    169.504     0.953583   
4  2  24  0.251998   35.3626     0.900114   
4  2  25  26.4383    156.283     0.548445   
4  2  26  26.8238    181.594     0.895233   
4  2  27  126.809    93.0643     0.321755   
4  2  28  85.2628    173.761     0.968368   
4  2  29  293.186    124.021     0.989888   
4  2  30  69.7207    24.795      0.969397   
4  2  31  131.718    107.519     0.981955   
4  2  32  229.476    335.195     0.867502   
4  2  33  44.6986    278.122     0.942212   
4  2  34  57.5618    21.7327     0.988442   
4  2  35  174.895    300.868     0.994923   
4  2  36  277.754    359.494     0.944314   
4  2  37  355.794    277.741     0.994205   
4  2  38  143.426    180.526     0.96592    
4  2  39  91.5997    254.254     0.950123   
4  2  40  29.7109    150.686     0.931518   
4  2  41  147.055    25.0629     0.987381   
4  2  42  164.542    318.422     0.993528   
4  2  43  25.5118    85.5695     0.961838   
4  2  44  298.145    351.381     0.993496   
4  2  45  168.917    98.3338     0.983623   
4  2  46  129.866    145.446     0.983501   
4  2  47  115.405    266         0.902682   
4  2  48  33.772     318.845     0.983422   
4  2  49  196.776    149.55      0.984593   
4  2  50  4.91464    98.3886     0.945877   
4  2  51  79.4068    106.142     0.893389   
4  2  52  60.6195    130.155     0.956543   
4  2  53  240.014    173.673     0.990321   
4  2  54  95.1649    130.675     0.907806   
4  2  55  159.111    262.186     0.952973   
4  2  56  38.8839    46.1676     0.284979   
4  2  57  32.0551    106.987     0.972751   
4  2  58  45.6304    161.897     0.992366   
4  2  59  140.982    15.6202     0.976622   
4  2  60  169.934    298.116     0.607116   
4  2  61  97.4982    324.049     0.991678   
4  2  62  4.27136    19.0434     0.992141   
4  2  63  63.3757    329.688     0.974046   
4  2  64  208.342    42.4245     0.659439   
4  2  65  11.0234    98.2428     0.974298   
4  2  66  11.0922    84.6443     0.951458   
4  2  67  14.7247    250.889     0.978881   
4  2  68  78.8724    338.517     0.991765   
4  2  69  72.5412    228.69      0.386048   
4  2  70  8.57183    350.942     0.972894   
4  2  71  5.11058    123.641     0.967358   
4  2  72  22.1374    67.1413     0.983107   
4  2  73  88.8818    177.232     0.989223   
4  2  74  58.2133    324.891     0.547985   
4  2  75  127.613    128.929     0.979515   
4  2  76  120.828    142.284     0.971401   
4  2  77  99.3383    358.713     0.972955   
4  2  78  66.7127    175.889     0.970162   
4  2  79  66.6031    314.823     0.920426   
4  2  80  67.7149    354.924     0.975168   
4  2  81  45.7505    340.435     0.96452    
4  2  82  15.1071    41.4581     0.985044   
4  2  83  3.16411    35.4331     0.980648   
4  2  84  27.8372    8.30789     0.988489   
4  2  85  13.7909    126.728     0.970676   
4  2  86  35.0744    172.058     0.994976   
4  2  87  3.49204    298.231     0.935419   
4  2  88  82.9872    315.197     0.978252   
4  2  89  6.54218    53.6192     0.985461   
4  2  90  9.79235    96.4351     0.952524   
4  2  91  42.3443    153.376     0.950677   
4  2  92  51.0117    105.95      0.895339   
4  2  93  8.83679    255.932     0.991826   
4  2  94  0.490071   165.258     0.912579   
4  2  95  28.3464    237.653     0.987473   
4  2  96  39.2383    16.384      0.993448   
4  2  97  63.1845    55.3083     0.986553   
4  2  98  51.9214    59.2148     0.959203   
4  2  99  36.4338    65.305      0.977321   
4  2  100 14.5061    116.11      0.979122   
4  2  101 53.6945    106.892     0.968639   
4  2  102 15.0757    85.5838     0.51785    
4  2  103 61.4674    169.732     0.962874   
4  2  104 3.67099    186.26      0.963528   
4  2  105 62.4254    285.861     0.948697   
4  2  106 24.3817    318.644     0.953566   
4  2  107 15.36      198.964     0.44709    
4  2  108 5.04279    50.1987     0.228385   
4  2  109 11.2196    120.131     0.915573   
4  2  110 21.9941    207.181     0.919065   
4  2  111 13.6803    44.4306     0.167903   
4  2  112 39.6863    324.167     0.923295   
4  2  113 80.2883    112.583     0.880075   
4  2  114 4.19686    27.8309     0.280372   
4  2  115 15.5239    216.058     0.967685   
4  2  116 10.9063    79.7982     0.312225   
4  2  117 0.996117   235.048     0.482584   
4  3  0   226.714    180         0.749183   
4  3  1   104.509    258.423     0.982435   
4  3  2   101.553    309.149     0.882319   
4  3  3   100.12     286.531     0.427361   
4  3  4   12.6022    154.31      0.977797   
4  3  5   369.661    278.505     0.980126   
4  3  6   77.4115    102.243     0.969211   
4  3  7   587.168    71.1529     0.969516   
4  3  8   280.087    18.8679     0.975417   
4  3  9   329.224    153.898     0.961719   
4  3  10  94.7004    181.268     0.948101   
4  3  11  205.723    33.8261     0.972918   
4  3  12  36.5836    213.704     0.97331    
4  3  13  182.304    130.437     0.974586   
4  3  14  172.652    101.057     0.984464   
4  3  15  226.732    12.9978     0.964965   
4  3  16  6.25481    272.33      0.958758   
4  3  17  171.55     110.062     0.947151   
4  3  18  148.937    321.079     0.959641   
4  3  19  232.874    200.107     0.96106    
4  3  20  27.9596    170.529     0.969883   
4  3  21  20.6345    72.2923     0.946083   
4  3  22  25.4745    136.375     0.86098    
4  3  23  326.979    262.888     0.982747   
4  3  24  253.687    301.819     0.992237   
4  3  25  22.2627    85.7699     0.993026   
4  3  26  73.3785    199.02      0.839547   
4  3  27  303.635    343.84      0.984957   
4  3  28  125.808    199.814     0.986857   
4  3  29  238        106.898     0.986752   
4  3  30  103.947    136.703     0.956873   
4  3  31  178.033    210.703     0.95906    
4  3  32  159.214    70.0715     0.938659   
4  3  33  75.3652    106.177     0.981834   
4  3  34  19.1484    190.408     0.991405   
4  3  35  137.402    331.112     0.985877   
4  3  36  206.846    277.295     0.985181   
4  3  37  10.4462    42.2163     0.983702   
4  3  38  367.068    311.572     0.974189   
4  3  39  86.1136    239.37      0.953476   
4  3  40  271.833    14.4888     0.901753   
4  3  41  239.263    15.6987     0.967245   
4  3  42  112.501    266.184     0.994388   
4  3  43  202.771    166.728     0.977926   
4  3  44  70.1355    227.135     0.990912   
4  3  45  32.4955    167.115     0.73316    
4  3  46  19.289     95.1367     0.985189   
4  3  47  15.4553    313.25      0.988384   
4  3  48  64.247     341.398     0.985829   
4  3  49  201.546    329.705     0.853827   
4  3  50  98.1438    13.7529     0.967696   
4  3  51  103.538    108.51      0.664953   
4  3  52  88.9437    240.514     0.967375   
4  3  53  15.2056    332.408     0.967474   
4  3  54  2.86794    255.429     0.97743    
4  3  55  231.958    287.441     0.978156   
4  3  56  69.3784    56.1253     0.960084   
4  3  57  135.213    182.493     0.983505   
4  3  58  48.2362    319.19      0.201191   
4  3  59  4.00948    73.7317     0.990867   
4  3  60  38.4582    224.487     0.996713   
4  3  61  160.11     82.1518     0.984804   
4  3  62  163.996    331.17      0.689011   
4  3  63  221.685    211.242     0.981876   
4  3  64  123.054    181.901     0.911263   
4  3  65  80.831     44.0726     0.980549   
4  3  66  95.6127    126.379     0.984436   
4  3  67  110.614    264.514     0.940747   
4  3  68  123.853    25.5072     0.978725   
4  3  69  5.01112    346.841     0.879197   
4  3  70  39.257     200.282     0.977142   
4  3  71  44.6038    60.5415     0.872444   
4  3  72  97.4927    17.4921     0.249158   
4  3  73  93.2787    170.331     0.912209   
4  3  74  68.7264    350.963     0.805195   
4  3  75  26.5492    187.536     0.98982    
4  3  76  28.2259    217.577     0.928786   
4  3  77  60.1669    137.725     0.985469   
4  3  78  75.5732    75.1399     0.978576   
4  3  79  0.453571   267.459     0.979775   
4  3  80  90.2671    155.617     0.979586   
4  3  81  2.76817    202.196     0.943044   
4  3  82  15.5663    222.086     0.980076   
4  3  83  61.0799    27.5201     0.91598    
4  3  84  26.1589    212.057     0.992003   
4  3  85  70.5364    85.4095     0.982128   
4  3  86  40.7258    28.7785     0.986379   
4  3  87  29.2575    93.9417     0.968763   
4  3  88  6.84506    299.615     0.983068   
4  3  89  115.474    165.552     0.913216   
4  3  90  25.5558    3.63029     0.969378   
4  3  91  16.5777    118.666     0.940636   
4  3  92  112.923    294.512     0.995683   
4  3  93  6.24593    118.563     0.957571   
4  3  94  92.2449    94.4389     0.98914    
4  3  95  60.7098    199.585     0.972901   
4  3  96  43.95      57.6061     0.564718   
4  3  97  14.4319    128.423     0.927638   
4  3  98  11.4481    247.392     0.798412   
4  3  99  29.5256    350.834     0.963743   
4  3  100 36.8779    294.548     0.951998   
4  3  101 10.9958    113.34      0.932718   
4  3  102 17.4642    223.242     0.965992   
4  3  103 44.8738    268.181     0.89567    
4  3  104 41.7223    174.587     0.735129   
4  3  105 24.7395    26.9387     0.978086   
4  3  106 23.5425    91.3        0.914572   
4  3  107 13.6143    265.593     0.408804   
4  3  108 24.6212    96.04       0.692995   
4  3  109 41.1716    237.256     0.872025   
4  3  110 13.4553    55.9903     0.833691   
4  3  111 16.2465    287.39      0.957677   
4  3  112 7.79772    45.551      0.438183   
4  3  113 6.66785    45.5942     0.949271   
4  3  114 4.53073    138.497     0.676726   
4  3  115 26.9034    91.3504     0.925947   
4  3  116 32.3583    124.604     0.664227   
4  4  0   104.204    2.78736e-05 0.998729   
4  4  1   69.3589    210         0.999999   
4  4  2   2.44268    240         0.944765   
4  4  3   93.0524    90          1          
4  4  4   87.9257    300         0.509297   
4  4  5   20.8116    330         0.711625   
4  4  6   345.345    180         1          
4  4  7   40.5591    30          1          
4  4  8   30.1117    60.0001     0.797644   
4  4  9   57.7147    90          1          
4  4  10  220.28     120         0.112372   
4  4  11  67.4607    150         0.251761   
4  4  12  186.753    180         0.992504   
4  4  13  361.154    30          1          
4  4  14  2.08065    60.0003     0.0816638  
4  4  15  376.022    270         1          
4  4  16  152.185    120         0.169633   
4  4  17  157.948    330         1          
4  4  18  417.584    180         1          
4  4  19  382.485    30          0.999353   
4  4  20  104.401    60          0.87826    
4  4  21  51.3268    270         0.162518   
4  4  22  115.309    300         0.0359213  
4  4  23  205.561    150         1          
4  4  24  13.8722    180         0.0180346  
4  4  25  134.469    30          1          
4  4  26  211.359    240         0.270977   
4  4  27  112.706    270         1          
4  4  28  9.03       300         0.340404   
4  4  29  172.143    330         1          
4  4  30  217.92     180         0.215693   
4  4  31  141.443    210         1          
4  4  32  110.435    60          0.959423   
4  4  33  193.115    270         1          
4  4  34  23.5156    300         1          
4  4  35  393.923    150         1          
4  4  36  197.476    180         0.327294   
4  4  37  269.96     30          1          
4  4  38  178.159    240         0.478101   
4  4  39  32.1115    89.9999     0.272338   
4  4  40  151.47     300         1          
4  4  41  89.0672    330         1          
4  4  42  386.918    180         1          
4  4  43  46.9484    210         1          
4  4  44  493.729    240         1          
4  4  45  48.4454    270         1          
4  4  46  125.329    120         0.449754   
4  4  47  474.711    330         1          
4  4  48  354.558    180         0.90155    
4  4  49  231.042    30          0.588814   
4  4  50  110.034    240         0.996845   
4  4  51  27.8706    90          0.914717   
4  4  52  28.2516    120         0.993165   
4  4  53  142.426    330         0.999793   
4  4  54  72.9309    360         0.786331   
4  4  55  189.71     210         0.997568   
4  4  56  25.2564    60          0.995522   
4  4  57  52.7659    90          1          
4  4  58  96.6587    120         0.376593   
4  4  59  110.884    330         1          
4  4  60  43.9725    1.3306e-05  0.980641   
4  4  61  234.747    30          0.906335   
4  4  62  139.405    60          1          
4  4  63  58.1224    90          0.80795    
4  4  64  322.283    120         1          
4  4  65  36.3182    150         0.120626   
4  4  66  168.199    1.15452e-06 0.999855   
4  4  67  1.07778    210         0.0559841  
4  4  68  9.06564    60          0.981252   
4  4  69  126.573    90          1          
4  4  70  58.6361    120         1          
4  4  71  59.9944    330         0.203803   
4  4  72  38.9538    180         0.987131   
4  4  73  34.8013    210         1          
4  4  74  44.1113    60          1          
4  4  75  8.61505    270         1          
4  4  76  2.38247    120         0.998253   
4  4  77  208.795    150         1          
4  4  78  97.3598    8.65142e-06 0.999827   
4  4  79  80.1995    210         1          
4  4  80  7.8005     240         1          
4  4  81  131.124    270         0.998178   
4  4  82  11.5862    120         0.988923   
4  4  83  53.6596    150         1          
4  4  84  9.04819    360         1          
4  4  85  44.4075    30          0.999971   
4  4  86  48.8169    240         0.758073   
4  4  87  6.40485    270         1          
4  4  88  72.7245    300         0.404423   
4  4  89  54.4407    150         0.999915   
4  4  90  68.1944    180         0.820017   
4  4  91  16.2368    30          1          
4  4  92  17.8198    60.0001     0.0726189  
4  4  93  79.2659    270         1          
4  4  94  68.2634    300         1          
4  4  95  111.38     330         0.946121   
4  4  96  35.6881    180         0.986756   
4  4  97  96.4992    210         0.999969   
4  4  98  17.2434    60          0.992783   
4  4  99  29.2721    90          0.929723   
4  4  100 4.8388     300         0.0501404  
4  4  101 83.1038    330         0.993631   
4  4  102 53.3287    180         0.369282   
4  4  103 36.285     210         0.991619   
4  4  104 24.3677    60          1          
4  4  105 46.695     270         0.467413   
4  4  106 68.9754    120         1          
4  4  107 8.94157    150         0.999222   
4  4  108 53.396     180         0.271723   
4  4  109 35.0001    29.9999     0.270793   
4  4  110 41.5655    60          0.272736   
4  4  111 11.9698    90          0.999904   
4  4  112 71.3218    120         0.999998   
4  4  113 24.4989    150         0.226611   
4  4  114 38.2438    180         0.448379   
4  4  115 15.2961    30          0.903243   
4  4  116 23.3129    240         0.998983   
5  0  0   388.898    180         1          
5  0  1   210.832    60          1          
5  0  2   203.641    120         1          
5  0  3   51.8906    0.000116997 0.150721   
5  0  4   279.893    60          0.937792   
5  0  5   471.563    300         1          
5  0  6   360.176    180         1          
5  0  7   215.138    240         0.999224   
5  0  8   569.534    300         1          
5  0  9   233.218    180         0.983219   
5  0  10  166.537    240         0.565747   
5  0  11  269.427    300         0.399281   
5  0  12  348.02     180         0.132374   
5  0  13  40.1423    59.9999     0.412356   
5  0  14  165.278    300         0.987577   
5  0  15  86.233     180         1          
5  0  16  255.358    60          0.74495    
5  0  17  111.866    120         0.157595   
5  0  18  2.01001    180         0.996555   
5  0  19  88.4378    60.0001     0.280525   
5  0  20  213.456    120         0.876033   
5  0  21  187.819    360         1          
5  0  22  18.5351    60          0.992119   
5  0  23  305.02     120         1          
5  0  24  161.468    360         1          
5  0  25  10.5845    60.0001     0.999815   
5  0  26  74.2621    120         0.996175   
5  0  27  320.372    180         1          
5  0  28  62.517     240         0.976428   
5  0  29  41.7928    120         0.847287   
5  0  30  190.599    3.18544e-06 0.999656   
5  0  31  28.7712    60          0.752618   
5  0  32  222.81     120         1          
5  0  33  229.799    180         0.999999   
5  0  34  390.155    60          1          
5  0  35  110.352    300         0.906198   
5  0  36  639.59     360         1          
5  0  37  182.818    60          1          
5  0  38  290.728    120         0.989861   
5  0  39  114.223    360         0.0996879  
5  0  40  48.3088    60          0.919277   
5  0  41  31.4564    300         0.486423   
5  0  42  70.2385    9.44703e-06 1          
5  0  43  49.3226    240         0.999995   
5  0  44  2.09045    300         0.0369162  
5  0  45  5.02923    360         0.37887    
5  0  46  559.062    240         1          
5  0  47  50.8836    300         1          
5  0  48  216.371    360         1          
5  0  49  55.7692    60          1          
5  0  50  94.7493    300         0.490388   
5  0  51  137.045    360         1          
5  0  52  32.7593    240         1          
5  0  53  17.0215    300         0.0461793  
5  0  54  36.7061    360         0.0780327  
5  0  55  194.204    240         1          
5  0  56  399.995    300         0.998166   
5  0  57  12.2824    180         0.00836506 
5  0  58  60.4356    60          0.999989   
5  0  59  206.934    300         1          
5  0  60  1.45475    360         0.024516   
5  0  61  131.978    60          0.361937   
5  0  62  474.173    120         0.999998   
5  0  63  10.6442    180         0.0187309  
5  0  64  15.0385    60          0.213224   
5  0  65  293.149    300         0.997416   
5  0  66  40.1041    9.77526e-06 0.0776974  
5  0  67  56.8428    240         1          
5  0  68  216.139    120         0.466579   
5  0  69  66.1655    360         0.961035   
5  0  70  37.2631    60          0.447974   
5  0  71  5.91316    300         0.999725   
5  0  72  119.242    8.63999e-06 1          
5  0  73  117.519    240         1          
5  0  74  13.1662    300         1          
5  0  75  13.3707    1.75436e-06 1          
5  0  76  105.309    240         1          
5  0  77  108.66     120         0.890204   
5  0  78  9.94427    180         0.998903   
5  0  79  130.279    60          1          
5  0  80  10.1516    120         1          
5  0  81  37.9521    180         0.107269   
5  0  82  25.3184    60          0.999607   
5  0  83  87.0106    120         1          
5  0  84  60.3925    180         1          
5  0  85  69.7193    240         0.820394   
5  0  86  198.742    300         1          
5  0  87  60.8045    180         1          
5  0  88  14.2306    240         1          
5  0  89  90.3911    300         0.998795   
5  0  90  0.434204   2.3774e-06  0.914448   
5  0  91  193.53     60          0.99996    
5  0  92  5.33654    120         1          
5  0  93  36.9066    180         0.861731   
5  0  94  68.419     60          1          
5  0  95  80.9649    120         1          
5  0  96  84.8987    180         0.861002   
5  0  97  17.6361    60          0.921313   
5  0  98  7.71895    120         1          
5  0  99  17.0765    180         1          
5  0  100 68.4767    240         0.999998   
5  0  101 28.3295    300         0.999991   
5  0  102 6.5604     180         0.0367392  
5  0  103 47.4811    240         1          
5  0  104 89.6817    300         0.863518   
5  0  105 40.7978    8.65142e-06 0.53328    
5  0  106 59.7822    240         0.910836   
5  0  107 45.8988    120         1          
5  0  108 84.9556    0           1          
5  0  109 35.061     60          0.999157   
5  0  110 27.0273    120         0.99999    
5  0  111 26.0007    180         0.604661   
5  0  112 17.648     60          1          
5  0  113 16.247     120         1          
5  0  114 13.7731    180         0.825865   
5  0  115 103.34     240         0.999285   
5  0  116 17.7691    300         0.408849   
5  0  117 41.7664    6.09665e-06 0.985687   
5  1  0   294.104    9.47726e-05 0.417369   
5  1  1   21.6648    348.347     0.971748   
5  1  2   257.139    192.366     0.96875    
5  1  3   96.9854    214.696     0.921692   
5  1  4   77.2538    251.359     0.96221    
5  1  5   111.531    174.403     0.993927   
5  1  6   93.4793    129.745     0.956517   
5  1  7   57.3525    137.449     0.947491   
5  1  8   206.014    335.016     0.994592   
5  1  9   27.1771    131.746     0.92975    
5  1  10  195.947    248.381     0.972361   
5  1  11  48.3985    165.927     0.755404   
5  1  12  286.827    28.5008     0.980119   
5  1  13  48.8701    186.25      0.985914   
5  1  14  28.3997    339.861     0.989395   
5  1  15  208.498    61.4665     0.921804   
5  1  16  239.434    160.991     0.928139   
5  1  17  154.976    240.14      0.772611   
5  1  18  18.361     262.738     0.659889   
5  1  19  56.7069    323.587     0.1536     
5  1  20  17.5408    74.5162     0.554417   
5  1  21  3.63495    132.443     0.777219   
5  1  22  90.689     106.688     0.978727   
5  1  23  109.217    167.554     0.93112    
5  1  24  211.495    18.2738     0.967824   
5  1  25  50.6091    96.8546     0.986457   
5  1  26  168.099    4.13776     0.979563   
5  1  27  202.707    329.965     0.990358   
5  1  28  21.4152    219.269     0.927902   
5  1  29  116.371    46.0291     0.986717   
5  1  30  144.463    73.5514     0.93399    
5  1  31  62.5105    255.278     0.99355    
5  1  32  70.2422    214.848     0.980848   
5  1  33  29.7384    75.3624     0.772878   
5  1  34  10.2756    279.556     0.782173   
5  1  35  59.2375    82.3263     0.941229   
5  1  36  107.963    273.829     0.704143   
5  1  37  143.915    158.432     0.970471   
5  1  38  14.7091    7.11941     0.984118   
5  1  39  41.6497    209.015     0.990776   
5  1  40  67.351     140.735     0.993549   
5  1  41  76.7762    31.5224     0.989284   
5  1  42  73.4843    318.552     0.996263   
5  1  43  118.012    275.294     0.989585   
5  1  44  160.292    298.529     0.98781    
5  1  45  352.521    179.439     0.875106   
5  1  46  58.9367    292.75      0.957605   
5  1  47  52.7212    251.355     0.953027   
5  1  48  40.1121    149.258     0.980829   
5  1  49  16.1513    152.276     0.884402   
5  1  50  17.8202    4.21629     0.993293   
5  1  51  25.8173    314.614     0.897359   
5  1  52  126.836    87.5842     0.972337   
5  1  53  149.867    193.506     0.991121   
5  1  54  235.859    109.195     0.975689   
5  1  55  13.1828    304.819     0.967318   
5  1  56  18.8676    258.717     0.994078   
5  1  57  136.652    351.904     0.99017    
5  1  58  211.555    298.05      0.988114   
5  1  59  31.3914    19.741      0.96936    
5  1  60  197.877    38.1745     0.948203   
5  1  61  14.0039    237.932     0.680353   
5  1  62  175.839    180.653     0.969122   
5  1  63  99.8335    259.675     0.964411   
5  1  64  248.374    246.638     0.97013    
5  1  65  66.7012    291.914     0.299682   
5  1  66  165.17     140.747     0.969322   
5  1  67  114.99     316.565     0.987176   
5  1  68  41.7608    13.5976     0.938822   
5  1  69  116.14     141.181     0.426151   
5  1  70  80.4001    324.889     0.988699   
5  1  71  168.724    7.04854     0.996886   
5  1  72  31.768     259.309     0.886496   
5  1  73  63.463     172.044     0.980069   
5  1  74  66.0037    137.548     0.982671   
5  1  75  148.661    118.275     0.972977   
5  1  76  149.168    197.631     0.714399   
5  1  77  42.3016    105.414     0.718081   
5  1  78  100.346    286.387     0.90329    
5  1  79  30.0936    134.541     0.990732   
5  1  80  49.9069    295.665     0.991491   
5  1  81  59.0263    331.409     0.987041   
5  1  82  57.9864    288.077     0.959393   
5  1  83  48.4422    72.5015     0.989896   
5  1  84  21.5292    122.362     0.962421   
5  1  85  46.5856    127.853     0.996545   
5  1  86  123.15     352.963     0.988347   
5  1  87  14.4176    306.76      0.867006   
5  1  88  42.8374    21.1083     0.985421   
5  1  89  25.4695    31.6607     0.833933   
5  1  90  5.25353    175.775     0.985662   
5  1  91  91.8052    225.478     0.982446   
5  1  92  15.6299    180.703     0.969083   
5  1  93  22.1881    162.271     0.878814   
5  1  94  12.6068    8.44022     0.95387    
5  1  95  44.0244    108.143     0.531236   
5  1  96  36.8152    116.209     0.828307   
5  1  97  34.0743    166.439     0.992322   
5  1  98  5.74609    304.281     0.749997   
5  1  99  17.9467    147.114     0.500863   
5  1  100 46.6418    233.524     0.971651   
5  1  101 8.8567     275.584     0.989945   
5  1  102 6.99857    27.7266     0.945087   
5  1  103 19.5905    70.8167     0.889407   
5  1  104 5.35787    240.785     0.881321   
5  1  105 18.6442    96.5252     0.69469    
5  1  106 4.80307    217.085     0.768351   
5  1  107 3.06563    132.23      0.069064   
5  1  108 33.4844    189.057     0.980865   
5  1  109 16.2882    189.922     0.782399   
5  1  110 17.6001    28.1775     0.960963   
5  1  111 24.5378    193.745     0.477998   
5  1  112 2.87353    70.6984     0.881421   
5  1  113 15.7004    40.3701     0.888748   
5  1  114 8.75737    215.747     0.897059   
5  1  115 31.4489    76.9843     0.884167   
5  1  116 17.2285    139.053     0.966566   
5  1  117 3.3299     247.46      0.34269    
5  2  0   122.373    5.22108e-06 1          
5  2  1   190.696    265.9       0.986472   
5  2  2   62.879     239.246     0.992521   
5  2  3   116.607    321.689     0.981514   
5  2  4   155.265    133.186     0.980831   
5  2  5   50.1523    188.183     0.986082   
5  2  6   188.94     257.94      0.988861   
5  2  7   32.9411    77.9983     0.963429   
5  2  8   59.1776    286.208     0.970882   
5  2  9   201.522    75.119      0.974951   
5  2  10  34.2091    210.707     0.719989   
5  2  11  13.5402    350.344     0.799045   
5  2  12  53.5923    20.8663     0.970014   
5  2  13  250.297    137.233     0.949968   
5  2  14  96.607     259.263     0.857641   
5  2  15  109.364    187.181     0.980635   
5  2  16  13.7632    233.362     0.985635   
5  2  17  23.8426    49.0344     0.941672   
5  2  18  52.4473    21.4002     0.970555   
5  2  19  21.4004    100.281     0.83318    
5  2  20  135.245    188.293     0.985782   
5  2  21  197.246    233.215     0.995285   
5  2  22  161.374    245.126     0.990896   
5  2  23  53.1242    113.565     0.976471   
5  2  24  126.894    33.8949     0.948313   
5  2  25  76.4935    150.197     0.958515   
5  2  26  54.6846    351.88      0.982668   
5  2  27  89.8565    351.666     0.5137     
5  2  28  225.509    85.9261     0.988836   
5  2  29  35.3849    209.34      0.725435   
5  2  30  214.179    140.142     0.972062   
5  2  31  7.29224    41.2213     0.630608   
5  2  32  159.831    257.101     0.979578   
5  2  33  391.135    118.415     0.980942   
5  2  34  186.616    185.163     0.982066   
5  2  35  67.5874    82.3605     0.597055   
5  2  36  216.289    303.624     0.977296   
5  2  37  63.7803    347.782     0.993427   
5  2  38  88.9901    287.626     0.947775   
5  2  39  101.906    228.129     0.960609   
5  2  40  156.15     39.3151     0.619542   
5  2  41  113.355    196.735     0.980993   
5  2  42  175.72     334.896     0.852317   
5  2  43  11.5837    190.38      0.992713   
5  2  44  108.779    157.589     0.996322   
5  2  45  218.549    104.737     0.97863    
5  2  46  385.883    106.554     0.994924   
5  2  47  193.814    326.441     0.982616   
5  2  48  17.9526    158.506     0.968515   
5  2  49  33.5129    156.521     0.978084   
5  2  50  22.0081    5.72211     0.98437    
5  2  51  89.5239    241.695     0.976817   
5  2  52  256.161    19.6545     0.950405   
5  2  53  208.069    297.488     0.934312   
5  2  54  77.3404    95.7905     0.481286   
5  2  55  137.485    15.4774     0.963447   
5  2  56  88.9782    120.824     0.951394   
5  2  57  18.6133    175.539     0.987339   
5  2  58  106.936    110.183     0.986812   
5  2  59  227.966    1.06816     0.988491   
5  2  60  111.737    328.142     0.966858   
5  2  61  58.6733    69.8166     0.962888   
5  2  62  355.942    273.795     0.949892   
5  2  63  14.5551    106.312     0.987164   
5  2  64  4.11645    198.327     0.986917   
5  2  65  120.835    185.02      0.903441   
5  2  66  95.0202    145.154     0.951465   
5  2  67  65.9684    162.532     0.917045   
5  2  68  185.274    187.009     0.98137    
5  2  69  95.7668    354.08      0.968902   
5  2  70  23.1839    94.5449     0.976656   
5  2  71  7.90308    357.672     0.873068   
5  2  72  65.2923    325.398     0.958809   
5  2  73  126.658    7.88897     0.992989   
5  2  74  159.894    208.951     0.984487   
5  2  75  80.8478    192.335     0.966066   
5  2  76  2.76792    61.9776     0.988806   
5  2  77  6.54023    63.5229     0.982124   
5  2  78  66.2714    181.398     0.885723   
5  2  79  107.276    164.918     0.988666   
5  2  80  23.4541    46.1259     0.871601   
5  2  81  19.719     321.938     0.949772   
5  2  82  60.5784    298.061     0.443061   
5  2  83  29.9664    194.973     0.920874   
5  2  84  93.5486    248.189     0.487608   
5  2  85  42.711     54.5116     0.995313   
5  2  86  18.399     57.753      0.978367   
5  2  87  9.54614    100.067     0.8737     
5  2  88  26.5348    173.096     0.9616     
5  2  89  18.3597    291.036     0.977313   
5  2  90  52.7396    187.776     0.991312   
5  2  91  2.96529    292.668     0.941979   
5  2  92  83.4486    43.5362     0.961302   
5  2  93  39.075     180.651     0.992341   
5  2  94  17.7039    289.649     0.989956   
5  2  95  24.105     13.2175     0.980446   
5  2  96  22.7368    120.061     0.994279   
5  2  97  32.1457    75.6446     0.538202   
5  2  98  5.8948     125.319     0.686729   
5  2  99  21.9715    104.158     0.25072    
5  2  100 14.8231    54.4219     0.958195   
5  2  101 12.5977    333.646     0.967399   
5  2  102 8.57239    110.122     0.25668    
5  2  103 57.9356    147.583     0.894157   
5  2  104 7.19315    66.1694     0.981136   
5  2  105 4.03547    120.992     0.346562   
5  2  106 15.5205    150.916     0.938048   
5  2  107 14.818     261.291     0.751713   
5  2  108 44.7901    103.756     0.990577   
5  2  109 3.37882    127.808     0.947748   
5  2  110 44.7347    314.409     0.677523   
5  2  111 14.6643    109.385     0.774536   
5  2  112 51.866     148.862     0.692039   
5  2  113 1.21141    162.285     0.791697   
5  2  114 6.14471    91.5001     0.432875   
5  2  115 12.0192    241.496     0.637101   
5  2  116 16.5672    356.633     0.915852   
5  3  0   205.262    6.85603e-06 1          
5  3  1   88.6329    133.093     0.988146   
5  3  2   91.868     95.3574     0.974547   
5  3  3   39.1496    334.276     0.971025   
5  3  4   52.2042    326.517     0.87802    
5  3  5   177.804    81.7568     0.978431   
5  3  6   396.424    272.79      0.798751   
5  3  7   211.195    47.4271     0.960732   
5  3  8   86.6683    164.134     0.970157   
5  3  9   147.431    88.1668     0.970336   
5  3  10  290.091    45.9216     0.981587   
5  3  11  125.304    265.621     0.909859   
5  3  12  123.881    297.955     0.95961    
5  3  13  62.1104    263.841     0.710533   
5  3  14  12.2653    329.124     0.987502   
5  3  15  55.2208    23.4203     0.975846   
5  3  16  93.5947    214.187     0.982606   
5  3  17  58.8297    116.026     0.965851   
5  3  18  98.0041    134.978     0.978508   
5  3  19  169.652    183.713     0.954795   
5  3  20  120.925    160.017     0.972552   
5  3  21  62.958     218.314     0.932623   
5  3  22  110.273    159.765     0.989736   
5  3  23  289        63.1602     0.949627   
5  3  24  34.5402    327.613     0.995536   
5  3  25  258.551    271.249     0.952978   
5  3  26  10.9797    196.069     0.976857   
5  3  27  175.34     348.783     0.984797   
5  3  28  185.257    298.004     0.994689   
5  3  29  160.01     1.73092     0.963098   
5  3  30  176.605    123.946     0.996361   
5  3  31  106.504    98.6884     0.990003   
5  3  32  114.784    245.089     0.993294   
5  3  33  416.845    282.117     0.979462   
5  3  34  58.4304    301.449     0.883795   
5  3  35  71.7734    17.1964     0.986585   
5  3  36  20.3586    3.11564     0.894276   
5  3  37  133.552    3.02657     0.796263   
5  3  38  153.253    92.9571     0.994831   
5  3  39  96.5642    32.7351     0.993895   
5  3  40  31.695     281.674     0.973313   
5  3  41  258.778    328.615     0.881988   
5  3  42  108.667    46.576      0.9933     
5  3  43  76.2392    8.99875     0.973445   
5  3  44  92.4845    325.589     0.985714   
5  3  45  261.237    343.27      0.642504   
5  3  46  149.837    324.923     0.898498   
5  3  47  79.2074    188.341     0.889424   
5  3  48  96.1229    326.293     0.622758   
5  3  49  21.0268    328.639     0.965494   
5  3  50  19.1159    169.827     0.952976   
5  3  51  2.11268    39.204      0.934758   
5  3  52  34.7933    134.202     0.985732   
5  3  53  35.5587    140.348     0.990221   
5  3  54  82.4375    341.934     0.950142   
5  3  55  0.698093   8.89489     0.99375    
5  3  56  190.258    193.788     0.994624   
5  3  57  33.8994    265.164     0.974616   
5  3  58  16.4188    277.175     0.985228   
5  3  59  32.8731    46.3558     0.962178   
5  3  60  106.619    187.642     0.987057   
5  3  61  148.969    352.178     0.988008   
5  3  62  89.5581    216.976     0.988079   
5  3  63  104.852    74.1508     0.976132   
5  3  64  93.0819    99.5463     0.803612   
5  3  65  29.7444    160.094     0.313431   
5  3  66  5.90879    351.467     0.935418   
5  3  67  79.481     221.866     0.993201   
5  3  68  22.0486    278.69      0.97724    
5  3  69  92.9211    247.045     0.986575   
5  3  70  107.37     301.129     0.980807   
5  3  71  62.24      253.699     0.952242   
5  3  72  10.3424    340.031     0.990317   
5  3  73  85.8404    66.5594     0.959116   
5  3  74  38.4261    132.58      0.986595   
5  3  75  6.61135    119.877     0.978757   
5  3  76  52.8606    292.556     0.988678   
5  3  77  75.854     337.206     0.925297   
5  3  78  45.4255    106.994     0.978085   
5  3  79  54.3202    36.7637     0.93083    
5  3  80  46.55      75.408      0.456093   
5  3  81  7.82202    206.835     0.960781   
5  3  82  16.8644    39.5528     0.971394   
5  3  83  46.8162    269.286     0.954474   
5  3  84  47.3554    190.532     0.897002   
5  3  85  17.1062    290.16      0.940072   
5  3  86  43.6957    70.9705     0.977718   
5  3  87  22.573     300.804     0.977831   
5  3  88  30.1646    142.675     0.970394   
5  3  89  39.7264    354.635     0.97498    
5  3  90  23.7476    5.49619     0.985119   
5  3  91  76.8233    296.965     0.994293   
5  3  92  13.8484    130.383     0.996652   
5  3  93  40.5189    49.4014     0.984924   
5  3  94  132.517    233.805     0.901566   
5  3  95  35.7499    118.739     0.963574   
5  3  96  41.4757    349.594     0.949201   
5  3  97  84.4294    74.8868     0.968018   
5  3  98  60.6022    159.319     0.982208   
5  3  99  29.1428    219.437     0.359625   
5  3  100 2.0395     285.169     0.897388   
5  3  101 59.1164    152.561     0.96387    
5  3  102 1.73863    251.767     0.942845   
5  3  103 22.1812    161.655     0.956888   
5  3  104 27.2313    311.064     0.904675   
5  3  105 11.9777    185.35      0.973649   
5  3  106 3.14284    282.583     0.893911   
5  3  107 46.6075    114.34      0.95786    
5  3  108 3.87212    191.368     0.954758   
5  3  109 4.70016    13.1574     0.684796   
5  3  110 24.7821    232.328     0.959026   
5  3  111 40.628     186.466     0.915067   
5  3  112 19.2838    155.724     0.817576   
5  3  113 22.7851    102.395     0.875608   
5  3  114 7.33013    52.9249     0.150877   
5  3  115 82.9109    319.482     0.963239   
5  3  116 19.8924    307.165     0.759769   
5  4  0   154.227    1.27273e-05 0.987369   
5  4  1   355.698    326.297     0.648824   
5  4  2   197.77     41.0439     0.961757   
5  4  3   241.787    87.5443     0.923249   
5  4  4   173.314    219.679     0.54428    
5  4  5   16.7028    185.26      0.928185   
5  4  6   173.38     289.447     0.908288   
5  4  7   121.967    83.7354     0.991174   
5  4  8   239.429    350.59      0.942137   
5  4  9   188.968    15.5724     0.939485   
5  4  10  26.3621    35.0352     0.984195   
5  4  11  65.0217    256.215     0.985448   
5  4  12  166.578    197.755     0.203456   
5  4  13  30.8004    312.213     0.832422   
5  4  14  32.5928    228.974     0.821348   
5  4  15  417.226    305.361     0.984332   
5  4  16  148.945    107.54      0.983993   
5  4  17  44.2324    200.771     0.974834   
5  4  18  413.253    309.016     0.814476   
5  4  19  45.1487    233.27      0.9541     
5  4  20  201.947    12.4497     0.945922   
5  4  21  264.471    48.7356     0.950953   
5  4  22  8.99305    294.931     0.987204   
5  4  23  186.692    80.7938     0.960949   
5  4  24  3.59201    63.268      0.872672   
5  4  25  177.617    50.7144     0.988576   
5  4  26  291.287    320.068     0.99583    
5  4  27  153.16     259.102     0.994069   
5  4  28  87.8488    121.942     0.96636    
5  4  29  240.645    194.905     0.980722   
5  4  30  5.92159    249.613     0.989817   
5  4  31  158.29     150.219     0.947539   
5  4  32  92.786     154.815     0.99347    
5  4  33  68.3652    47.0849     0.89075    
5  4  34  118.092    183.333     0.963305   
5  4  35  208.941    329.958     0.9877     
5  4  36  6.45808    217.44      0.984014   
5  4  37  10.3231    246.11      0.995371   
5  4  38  31.2594    249.415     0.902158   
5  4  39  212.657    218.303     0.996231   
5  4  40  28.2737    283.283     0.994688   
5  4  41  23.8815    294.268     0.99004    
5  4  42  130.426    19.374      0.990167   
5  4  43  1.55347    96.6665     0.993219   
5  4  44  170.163    192.308     0.953744   
5  4  45  42.7476    16.8647     0.649283   
5  4  46  46.8135    218.533     0.95469    
5  4  47  154.492    156.999     0.298513   
5  4  48  69.3352    273.957     0.881282   
5  4  49  135.915    241.58      0.976951   
5  4  50  61.7475    139.173     0.994935   
5  4  51  105.838    310.478     0.974092   
5  4  52  95.64      204.823     0.987484   
5  4  53  117.101    154.752     0.454984   
5  4  54  18.8645    258.682     0.984762   
5  4  55  183.974    10.0848     0.99099    
5  4  56  89.597     232.992     0.970714   
5  4  57  188.431    163.656     0.995121   
5  4  58  12.6703    23.0475     0.994426   
5  4  59  76.9585    215.906     0.979421   
5  4  60  9.05186    283.877     0.990419   
5  4  61  35.8963    343.319     0.752213   
5  4  62  31.302     124.328     0.983533   
5  4  63  29.7417    165.734     0.981697   
5  4  64  81.924     151.58      0.870822   
5  4  65  5.26264    292.862     0.968352   
5  4  66  36.3986    133.615     0.983035   
5  4  67  30.4029    121.343     0.736218   
5  4  68  48.0733    325.429     0.978495   
5  4  69  95.3757    185.009     0.977      
5  4  70  103.562    107.728     0.839201   
5  4  71  30.1674    46.4372     0.99431    
5  4  72  26.4389    10.8807     0.980451   
5  4  73  28.27      310.112     0.979691   
5  4  74  42.371     124.327     0.962493   
5  4  75  102.174    31.762      0.986528   
5  4  76  54.2585    168.19      0.981691   
5  4  77  3.73511    181.272     0.986082   
5  4  78  18.9971    79.9661     0.985816   
5  4  79  16.8006    70.1238     0.805523   
5  4  80  1.69697    233.242     0.975084   
5  4  81  64.3933    202.489     0.99135    
5  4  82  16.0017    77.9929     0.932182   
5  4  83  59.3017    233.605     0.529196   
5  4  84  83.3889    335.032     0.641491   
5  4  85  56.2829    302.783     0.968462   
5  4  86  30.2073    22.5306     0.379178   
5  4  87  31.8471    274.383     0.967554   
5  4  88  103.12     226.258     0.995419   
5  4  89  21.5482    345.54      0.987483   
5  4  90  20.9881    235.491     0.988712   
5  4  91  30.4666    348.989     0.991626   
5  4  92  36.5359    320.983     0.96612    
5  4  93  3.75857    218.909     0.981707   
5  4  94  5.29575    156.693     0.982536   
5  4  95  3.85519    125.929     0.729231   
5  4  96  44.5385    32.8506     0.994109   
5  4  97  20.7623    206.495     0.979902   
5  4  98  40.5143    358.297     0.770239   
5  4  99  12.6858    213.834     0.827147   
5  4  100 17.7403    327.888     0.957726   
5  4  101 8.56783    306.751     0.912907   
5  4  102 10.2497    20.1423     0.905066   
5  4  103 36.8399    344.973     0.944417   
5  4  104 54.3614    6.4604      0.967528   
5  4  105 28.2443    267.159     0.770204   
5  4  106 30.0493    331.456     0.94861    
5  4  107 12.573     13.6448     0.888037   
5  4  108 52.0921    226.776     0.983357   
5  4  109 11.4074    306.424     0.808116   
5  4  110 11.5104    170.343     0.93277    
5  4  111 13.744     173.06      0.930525   
5  4  112 7.77542    240.249     0.837248   
5  4  113 20.6849    236.434     0.830551   
5  4  114 1.43247    129.626     0.215086   
5  4  115 7.92528    291.226     0.911868   
5  5  0   393.437    1.64381e-05 0.7901     
5  5  1   7.03329    209.999     0.00403206 
5  5  2   89.4277    240         0.355981   
5  5  3   246.314    90          0.995734   
5  5  4   117.254    120         0.753693   
5  5  5   5.21393    150         0.47361    
5  5  6   220.566    4.52707e-06 1          
5  5  7   261.322    210         1          
5  5  8   130.868    240         0.999881   
5  5  9   205.315    90          1          
5  5  10  363.954    300         1          
5  5  11  104.03     150         0.991227   
5  5  12  65.1377    360         1          
5  5  13  388.538    210         0.999972   
5  5  14  94.7052    60          0.999999   
5  5  15  6.2583     270         1          
5  5  16  363.848    120         1          
5  5  17  189.469    330         1          
5  5  18  470.617    180         0.999736   
5  5  19  154.831    30.0001     0.0890692  
5  5  20  468.038    240         1          
5  5  21  200.952    270         0.999699   
5  5  22  388.962    300         1          
5  5  23  180.275    330         1          
5  5  24  14.2086    7.3094e-05  0.271394   
5  5  25  175.133    210         1          
5  5  26  36.5008    240         1          
5  5  27  77.6963    90          1          
5  5  28  475.871    120         1          
5  5  29  132.924    330         0.999383   
5  5  30  248.739    180         0.984688   
5  5  31  83.962     30          1          
5  5  32  95.5005    60          0.99999    
5  5  33  188.837    270         0.560258   
5  5  34  74.2508    120         0.999586   
5  5  35  125.651    150         1          
5  5  36  283.012    9.48116e-06 1          
5  5  37  208.17     210         1          
5  5  38  2.48248    60.0007     1          
5  5  39  2.09845    90          1          
5  5  40  395.466    300         0.590047   
5  5  41  80.772     150         0.31767    
5  5  42  79.2831    180         1          
5  5  43  6.74021    210         0.0968809  
5  5  44  97.7156    60          1          
5  5  45  238.396    90          0.981921   
5  5  46  26.1422    300         0.161042   
5  5  47  108.657    150         0.999965   
5  5  48  69.6317    180         1          
5  5  49  35.0602    210         0.999331   
5  5  50  180.014    60          0.188761   
5  5  51  323.858    90          0.987982   
5  5  52  173.898    120         1          
5  5  53  80.8163    150         0.076587   
5  5  54  0.19696    1.43239e-06 1          
5  5  55  181.686    210         0.959537   
5  5  56  64.6408    60          1          
5  5  57  48.3597    90          1          
5  5  58  16.0286    300         1          
5  5  59  134.104    150         1          
5  5  60  154.918    180         0.999015   
5  5  61  256.834    30          0.332162   
5  5  62  81.7799    60          0.624537   
5  5  63  7.75537    270         0.999997   
5  5  64  83.9391    300         1          
5  5  65  97.0468    150         0.29056    
5  5  66  19.4417    360         0.998978   
5  5  67  28.4444    30          0.0734976  
5  5  68  154.298    60          0.216206   
5  5  69  43.0332    90          0.999875   
5  5  70  259.349    120         0.998174   
5  5  71  100.813    150         1          
5  5  72  0.556642   8.65142e-06 0.0396919  
5  5  73  95.7638    210         0.998219   
5  5  74  241.856    60          0.960899   
5  5  75  128.499    90          0.999994   
5  5  76  180.689    300         0.999973   
5  5  77  64.4191    150         1          
5  5  78  137.681    5.15157e-06 0.99711    
5  5  79  51.54      30          0.999182   
5  5  80  133.579    60          0.999999   
5  5  81  54.0795    90          0.277434   
5  5  82  8.54929    120         0.13463    
5  5  83  78.2577    150         0.237252   
5  5  84  67.4583    180         0.253721   
5  5  85  46.392     30          0.14078    
5  5  86  11.2629    240         0.797062   
5  5  87  28.9034    90          0.637283   
5  5  88  104.154    120         1          
5  5  89  9.79282    150         1          
5  5  90  6.88293    1.73083e-06 1          
5  5  91  51.9416    30          0.959173   
5  5  92  105.216    60          1          
5  5  93  41.8186    90          0.264337   
5  5  94  41.5297    300         1          
5  5  95  49.6611    330         1          
5  5  96  20.4418    8.65142e-06 1          
5  5  97  1.99655    209.999     0.0191051  
5  5  98  46.0948    240         0.85944    
5  5  99  6.43304    270.001     0.0396368  
5  5  100 14.7487    300         0.999865   
5  5  101 42.0309    150         1          
5  5  102 15.7425    8.65142e-06 0.99996    
5  5  103 132.176    30          1          
5  5  104 73.2415    240         1          
5  5  105 51.3506    90          0.502659   
5  5  106 26.0861    300         1          
5  5  107 46.1594    330         1          
5  5  108 31.4995    180         1          
5  5  109 21.2445    210         0.139237   
5  5  110 4.2991     60          0.102521   
5  5  111 39.7099    90          0.692904   
5  5  112 34.9758    300         0.271085   
5  5  113 29.4389    150         0.446736   
5  5  114 14.3197    180         0.186002   
6  0  0   139.616    180         0.193932   
6  0  1   74.9122    60          1          
6  0  2   134.63     300         1          
6  0  3   227.586    180         0.512454   
6  0  4   87.4535    240         1          
6  0  5   293.057    120         0.996947   
6  0  6   30.4957    1.31708e-05 0.63699    
6  0  7   127.665    240         0.258195   
6  0  8   268.094    120         0.999858   
6  0  9   186.216    360         1          
6  0  10  249.918    60          0.550691   
6  0  11  1.60176    300         0.121757   
6  0  12  132.732    2.30295e-07 1          
6  0  13  37.7706    60          0.999776   
6  0  14  187.245    120         0.475875   
6  0  15  410.19     180         1          
6  0  16  495.934    60          0.151127   
6  0  17  436.727    300         1          
6  0  18  139.856    180         0.99584    
6  0  19  149.862    60          0.0415137  
6  0  20  335.587    120         0.69135    
6  0  21  201.312    360         0.370216   
6  0  22  119.019    240         0.999987   
6  0  23  295.361    120         1          
6  0  24  22.8766    1.65313e-06 0.997263   
6  0  25  74.2386    59.9998     0.0846886  
6  0  26  352.877    300         0.4518     
6  0  27  220.353    180         1          
6  0  28  5.04715    240         1          
6  0  29  43.377     300         0.959259   
6  0  30  72.4709    9.02104e-06 1          
6  0  31  72.5308    60          1          
6  0  32  281.535    300         0.918432   
6  0  33  157.959    1.93954e-05 0.999195   
6  0  34  102.953    60.0001     0.946899   
6  0  35  15.9375    120         1          
6  0  36  28.7043    8.51704e-06 1          
6  0  37  309.121    60          0.982544   
6  0  38  392.665    300         1          
6  0  39  180.029    180         1          
6  0  40  41.3798    240         0.660743   
6  0  41  235.684    300         1          
6  0  42  87.4578    360         0.046103   
6  0  43  202.073    240         0.999956   
6  0  44  363.334    300         1          
6  0  45  114.466    6.74504e-05 0.237337   
6  0  46  14.9519    240         1          
6  0  47  248.958    120         1          
6  0  48  90.5543    1.50168e-05 0.120377   
6  0  49  26.3303    240         1          
6  0  50  34.0594    120         0.504967   
6  0  51  208.869    180         1          
6  0  52  215.927    60          0.140415   
6  0  53  40.9791    120         1          
6  0  54  155.075    180         1          
6  0  55  140.892    240         0.999957   
6  0  56  163.55     120         0.871058   
6  0  57  106.726    180         0.847866   
6  0  58  2.17665    60.0002     0.99934    
6  0  59  118.47     300         0.622883   
6  0  60  352.98     2.19253e-06 1          
6  0  61  24.1639    59.9999     1          
6  0  62  75.1843    300         0.446816   
6  0  63  121.671    180         1          
6  0  64  264.419    59.9999     0.791254   
6  0  65  69.1867    120         0.943143   
6  0  66  268.687    180         1          
6  0  67  54.755     60          0.975599   
6  0  68  117.766    300         1          
6  0  69  0.0861206  8.63092e-06 1          
6  0  70  158.929    60          1          
6  0  71  81.8706    120         0.459621   
6  0  72  87.7934    8.6388e-06  0.997987   
6  0  73  124.734    240         1          
6  0  74  8.99002    120         1          
6  0  75  42.4069    180         0.350674   
6  0  76  8.45974    60.0001     1          
6  0  77  33.1914    120         0.999969   
6  0  78  57.312     0           0.999888   
6  0  79  110.331    60          1          
6  0  80  39.7489    300         0.999625   
6  0  81  57.951     360         1          
6  0  82  65.3385    240         0.367861   
6  0  83  80.3218    120         0.278515   
6  0  84  1.89703    180         1          
6  0  85  9.66216    240         1          
6  0  86  57.1392    300         0.554067   
6  0  87  63.5029    3.49672e-06 1          
6  0  88  90.0454    240         1          
6  0  89  5.83933    120         0.521502   
6  0  90  10.35      180         0.0291721  
6  0  91  11.9873    59.9999     1          
6  0  92  78.255     300         1          
6  0  93  27.5237    180         0.481637   
6  0  94  116.279    60          1          
6  0  95  90.9485    120         0.999998   
6  0  96  13.2825    180         0.656531   
6  0  97  32.1843    240         0.389416   
6  0  98  13.2515    120         0.107217   
6  0  99  1.94394    180         0.951938   
6  0  100 22.0906    240         0.942835   
6  0  101 4.90639    300         0.106487   
6  0  102 1.57399    180         1          
6  0  103 55.9791    60          0.983171   
6  0  104 2.36548    300         0.365011   
6  0  105 130.094    180         1          
6  0  106 13.01      60          0.99982    
6  0  107 17.6886    300         0.213529   
6  0  108 6.72566    180         0.991545   
6  0  109 18.1065    59.9999     0.474775   
6  0  110 30.3855    120         0.379576   
6  0  111 22.4836    180         0.16266    
6  0  112 7.27966    60          0.80811    
6  0  113 33.8941    300         0.714406   
6  0  114 47.0819    360         0.382172   
6  0  115 21.3069    240         0.99897    
6  0  116 60.6756    300         1          
6  1  0   111.733    180         1          
6  1  1   132.503    274.817     0.977215   
6  1  2   58.9294    154.437     0.968491   
6  1  3   251.724    253.534     0.992162   
6  1  4   164.548    355.956     0.900823   
6  1  5   114.941    355.519     0.880071   
6  1  6   91.1606    310.844     0.346834   
6  1  7   315.109    46.0348     0.96142    
6  1  8   323.973    328.365     0.62926    
6  1  9   192.812    36.3939     0.969258   
6  1  10  114.857    281.007     0.925901   
6  1  11  165.198    32.5509     0.98296    
6  1  12  35.9296    349.371     0.905656   
6  1  13  257.633    319.865     0.993502   
6  1  14  40.5971    21.6818     0.98947    
6  1  15  122.503    91.7625     0.923795   
6  1  16  77.2014    303.786     0.920123   
6  1  17  131.107    203.985     0.982504   
6  1  18  180.559    145.486     0.971501   
6  1  19  23.1267    173.4       0.96266    
6  1  20  55.4244    158.907     0.880269   
6  1  21  17.8683    95.794      0.981772   
6  1  22  121.599    34.7795     0.982881   
6  1  23  68.014     100.851     0.99131    
6  1  24  27.4496    267.015     0.945969   
6  1  25  159.481    70.4667     0.977246   
6  1  26  43.315     261.597     0.964373   
6  1  27  75.5446    8.86797     0.972821   
6  1  28  166.052    115.293     0.977942   
6  1  29  364.309    72.6752     0.930183   
6  1  30  157.56     99.8716     0.392141   
6  1  31  88.6546    280.085     0.987244   
6  1  32  246.984    84.3118     0.956211   
6  1  33  136.58     153.936     0.982341   
6  1  34  24.496     214.3       0.940234   
6  1  35  122.513    222.953     0.674864   
6  1  36  121.166    200.3       0.961366   
6  1  37  250.18     281.247     0.963168   
6  1  38  37.2795    61.2257     0.877084   
6  1  39  109.413    159.377     0.98586    
6  1  40  0.00501715 126.591     0.949521   
6  1  41  170.749    350.838     0.990705   
6  1  42  100.694    334.695     0.919073   
6  1  43  291.33     157.04      0.993007   
6  1  44  244.391    253.795     0.991696   
6  1  45  34.1817    56.8212     0.958634   
6  1  46  24.6929    128.923     0.963685   
6  1  47  16.1661    67.4175     0.996383   
6  1  48  179.623    36.2155     0.709253   
6  1  49  200.986    138.109     0.95165    
6  1  50  244.427    335.459     0.931518   
6  1  51  76.1254    228.674     0.966891   
6  1  52  11.1245    262.226     0.989809   
6  1  53  102.079    125.341     0.966315   
6  1  54  67.6073    214.795     0.781334   
6  1  55  80.5642    157.054     0.990234   
6  1  56  125.19     232.238     0.988018   
6  1  57  140.414    276.739     0.309753   
6  1  58  174.073    163.164     0.715367   
6  1  59  19.7283    277.874     0.982027   
6  1  60  17.6298    178.423     0.870396   
6  1  61  71.0439    292.951     0.928788   
6  1  62  18.4126    203.076     0.859967   
6  1  63  109.113    250.289     0.982172   
6  1  64  36.6209    302.574     0.770952   
6  1  65  121.396    233.152     0.957691   
6  1  66  17.9973    267.017     0.714862   
6  1  67  26.5647    356.402     0.838843   
6  1  68  128.911    97.7563     0.9789     
6  1  69  131.158    330.718     0.994351   
6  1  70  56.1191    188.695     0.986119   
6  1  71  65.8083    292.703     0.927731   
6  1  72  45.2111    41.3464     0.969868   
6  1  73  12.3364    170.5       0.986539   
6  1  74  78.6111    49.1167     0.337191   
6  1  75  66.6434    150.788     0.989628   
6  1  76  66.9704    298.55      0.880652   
6  1  77  66.6204    7.91144     0.982435   
6  1  78  22.8338    24.2987     0.991826   
6  1  79  156.974    240.688     0.957946   
6  1  80  109.197    213.763     0.954883   
6  1  81  30.8138    35.8219     0.985856   
6  1  82  8.43426    16.2119     0.991963   
6  1  83  20.5034    79.6264     0.992455   
6  1  84  1.1528     83.579      0.978287   
6  1  85  19.6249    1.81446     0.792565   
6  1  86  25.4195    91.7631     0.94547    
6  1  87  63.3729    284.035     0.982564   
6  1  88  53.5727    75.9704     0.98896    
6  1  89  21.7712    69.4374     0.855079   
6  1  90  27.5758    154.203     0.966899   
6  1  91  32.0171    40.7613     0.836043   
6  1  92  72.3228    214.787     0.989563   
6  1  93  76.6555    125.733     0.928753   
6  1  94  42.1737    70.3237     0.873424   
6  1  95  4.19278    110.981     0.946584   
6  1  96  10.5451    250.865     0.349764   
6  1  97  25.9033    323.819     0.968399   
6  1  98  24.0177    133.456     0.816572   
6  1  99  44.9464    306.248     0.93099    
6  1  100 44.6981    73.2469     0.990548   
6  1  101 49.7264    268.933     0.939439   
6  1  102 4.31301    4.55909     0.973345   
6  1  103 35.0918    148.531     0.962982   
6  1  104 3.40692    157.221     0.926807   
6  1  105 17.2694    220.64      0.951529   
6  1  106 13.009     220.267     0.950683   
6  1  107 5.63557    72.1468     0.528284   
6  1  108 13.7162    283.343     0.980612   
6  1  109 26.0438    303.373     0.40652    
6  1  110 14.1423    241.104     0.958844   
6  1  111 7.36925    101.465     0.857458   
6  1  112 14.0458    174.495     0.944839   
6  1  113 14.7511    34.4523     0.798622   
6  1  114 12.5764    128.577     0.43814    
6  1  115 6.78838    151.917     0.368901   
6  1  116 5.611      161.333     0.630176   
6  2  0   253.676    180         0.999971   
6  2  1   58.7191    281.93      0.9795     
6  2  2   222.187    264.036     0.831087   
6  2  3   1.57202    216.251     0.887201   
6  2  4   188.465    169.368     0.794355   
6  2  5   241.501    176.157     0.924504   
6  2  6   45.4211    97.6978     0.963703   
6  2  7   282.767    341.858     0.265637   
6  2  8   150.713    341.462     0.898306   
6  2  9   115.506    77.4205     0.954537   
6  2  10  201.141    269.792     0.736661   
6  2  11  110.363    144.194     0.945595   
6  2  12  77.7427    136.8       0.984582   
6  2  13  310.181    297.901     0.985159   
6  2  14  25.8398    197.752     0.771528   
6  2  15  29.9268    166.737     0.913821   
6  2  16  1.97308    175.846     0.528635   
6  2  17  11.4718    331.074     0.985818   
6  2  18  216.229    327.107     0.986859   
6  2  19  359.69     228.305     0.838116   
6  2  20  122.385    50.9214     0.986399   
6  2  21  35.145     246.144     0.992516   
6  2  22  88.5325    273.906     0.860092   
6  2  23  95.1954    64.8779     0.983972   
6  2  24  365.803    198.794     0.992006   
6  2  25  175.909    162.979     0.410455   
6  2  26  358.29     144.943     0.916947   
6  2  27  145.345    184.116     0.992179   
6  2  28  69.635     90.2164     0.989537   
6  2  29  116.599    238.876     0.990941   
6  2  30  294.698    270.262     0.986251   
6  2  31  37.0023    241.262     0.987608   
6  2  32  183.785    172.995     0.782151   
6  2  33  208.15     335.257     0.990299   
6  2  34  171.486    249.118     0.948898   
6  2  35  153.691    158.454     0.962971   
6  2  36  219.657    271.514     0.502734   
6  2  37  177.892    27.4167     0.983431   
6  2  38  100.7      214.666     0.993214   
6  2  39  182.303    49.7293     0.976344   
6  2  40  39.1994    112.795     0.940273   
6  2  41  167.661    71.26       0.990311   
6  2  42  30.3894    5.57516     0.93282    
6  2  43  83.3605    9.46857     0.978534   
6  2  44  87.7161    65.6976     0.941231   
6  2  45  82.4152    16.7939     0.836829   
6  2  46  90.234     331.243     0.984971   
6  2  47  204.334    226.407     0.983893   
6  2  48  28.6637    1.0573      0.988377   
6  2  49  4.44978    176.236     0.996237   
6  2  50  143.648    139.282     0.933279   
6  2  51  132.102    355.216     0.978824   
6  2  52  20.2277    34.681      0.992745   
6  2  53  98.1005    308.632     0.845865   
6  2  54  50.0931    270.445     0.997006   
6  2  55  17.1144    19.8302     0.927948   
6  2  56  8.30778    16.6856     0.875052   
6  2  57  42.8284    19.8474     0.923148   
6  2  58  63.1732    156.295     0.967518   
6  2  59  96.1393    183.189     0.991586   
6  2  60  13.8057    273.178     0.988466   
6  2  61  51.1541    265.951     0.861489   
6  2  62  87.7769    124.328     0.932611   
6  2  63  9.07123    241.606     0.993379   
6  2  64  133.27     85.4029     0.978114   
6  2  65  48.3054    122.473     0.932437   
6  2  66  168.477    16.3132     0.939969   
6  2  67  7.03403    184.558     0.984529   
6  2  68  40.2375    147.56      0.978625   
6  2  69  72.8101    141.424     0.838075   
6  2  70  128.446    239.289     0.970294   
6  2  71  75.3369    219.551     0.901756   
6  2  72  1.56251    306.017     0.986038   
6  2  73  28.4838    91.9087     0.975898   
6  2  74  78.2923    173.535     0.926476   
6  2  75  7.97721    211.355     0.70551    
6  2  76  29.2987    65.1145     0.988405   
6  2  77  47.4135    330.274     0.979528   
6  2  78  164.006    270.256     0.98886    
6  2  79  91.8762    353.009     0.992226   
6  2  80  71.4064    214.726     0.989271   
6  2  81  83.2513    252.362     0.987024   
6  2  82  26.6132    90.0609     0.982175   
6  2  83  21.1316    61.4841     0.906852   
6  2  84  3.16681    356.167     0.883521   
6  2  85  82.1022    299.313     0.98935    
6  2  86  30.6502    124.359     0.950946   
6  2  87  50.276     85.2769     0.952452   
6  2  88  37.2062    138.678     0.844734   
6  2  89  28.9689    126.479     0.972466   
6  2  90  26.1196    351.528     0.932635   
6  2  91  61.9102    181.121     0.713885   
6  2  92  56.1457    100.991     0.977017   
6  2  93  12.2313    259.277     0.988806   
6  2  94  14.6672    57.5418     0.816772   
6  2  95  7.0202     1.8113      0.985272   
6  2  96  54.2216    106.27      0.944508   
6  2  97  33.5259    64.8219     0.97501    
6  2  98  9.18002    198.901     0.887729   
6  2  99  61.5818    122.603     0.890642   
6  2  100 44.8707    35.6503     0.968166   
6  2  101 23.2251    232.427     0.865902   
6  2  102 65.4151    325.275     0.914876   
6  2  103 6.82338    156.481     0.927962   
6  2  104 32.3398    205.643     0.986691   
6  2  105 12.8185    161.681     0.970404   
6  2  106 27.0196    161.638     0.788677   
6  2  107 13.2874    117.638     0.927556   
6  2  108 59.3225    290.084     0.987455   
6  2  109 24.1153    201.774     0.912197   
6  2  110 49.808     300.324     0.893029   
6  2  111 25.4831    175.806     0.951218   
6  2  112 0.785519   356.108     0.971492   
6  2  113 57.8674    313.168     0.952925   
6  2  114 9.35087    114.508     0.42787    
6  2  115 49.6181    72.6137     0.963534   
6  3  0   91.1512    9.03097e-06 1          
6  3  1   63.2576    200.309     0.825697   
6  3  2   80.1933    96.8725     0.964705   
6  3  3   90.1822    194.087     0.871105   
6  3  4   37.646     261.411     0.917882   
6  3  5   36.3359    327.226     0.972951   
6  3  6   1.12299    0.182501    0.941318   
6  3  7   126.201    45.5317     0.99077    
6  3  8   75.0271    191.736     0.923      
6  3  9   142.631    266.437     0.958728   
6  3  10  112.771    181.556     0.974356   
6  3  11  298.999    96.5204     0.98548    
6  3  12  64.86      54.2434     0.674894   
6  3  13  11.8603    291.924     0.705868   
6  3  14  166.6      85.2881     0.903607   
6  3  15  84.7788    343.401     0.995298   
6  3  16  238.835    250.121     0.962914   
6  3  17  107.725    248.081     0.975255   
6  3  18  203.042    43.6454     0.886266   
6  3  19  159.605    227.1       0.994114   
6  3  20  159.364    319.625     0.983086   
6  3  21  100.12     161.686     0.993617   
6  3  22  41.1945    42.0369     0.967569   
6  3  23  76.8471    337.863     0.979759   
6  3  24  137.742    139.429     0.967888   
6  3  25  89.2808    195.243     0.980173   
6  3  26  175.936    141.964     0.990536   
6  3  27  49.1383    185.46      0.786347   
6  3  28  59.9729    167.11      0.988929   
6  3  29  401.096    270.805     0.991147   
6  3  30  224.048    347.828     0.993264   
6  3  31  171.021    228.853     0.959028   
6  3  32  59.0748    125.302     0.989215   
6  3  33  296.675    313.203     0.990332   
6  3  34  76.0941    143.746     0.568653   
6  3  35  81.8113    197.19      0.327131   
6  3  36  27.2945    236.2       0.96899    
6  3  37  15.2076    135.968     0.919031   
6  3  38  6.22618    203.078     0.990064   
6  3  39  237.078    168.693     0.989347   
6  3  40  211.411    107.953     0.992577   
6  3  41  110.536    183.999     0.991959   
6  3  42  93.6256    85.7775     0.995307   
6  3  43  67.3046    336.801     0.978781   
6  3  44  13.0466    6.05943     0.965687   
6  3  45  9.56975    157.147     0.979279   
6  3  46  35.8715    315.971     0.969949   
6  3  47  15.057     292.23      0.971935   
6  3  48  44.5536    138.964     0.952736   
6  3  49  103.02     115.843     0.979749   
6  3  50  49.8375    171.521     0.939945   
6  3  51  95.256     195.298     0.974519   
6  3  52  233.66     155.637     0.966423   
6  3  53  181.069    337.054     0.418193   
6  3  54  54.6372    175.02      0.972642   
6  3  55  175.272    182.161     0.987638   
6  3  56  70.2372    333.095     0.9462     
6  3  57  191.501    96.9679     0.994317   
6  3  58  28.2895    103.558     0.933866   
6  3  59  27.462     329.902     0.990059   
6  3  60  66.5791    239.161     0.97706    
6  3  61  74.4147    98.5869     0.994799   
6  3  62  50.3178    32.1208     0.984463   
6  3  63  97.4114    66.5031     0.958063   
6  3  64  21.2443    223.347     0.991333   
6  3  65  34.9813    116.672     0.947896   
6  3  66  2.00494    217.388     0.982111   
6  3  67  20.2357    146.014     0.93692    
6  3  68  197.413    148.688     0.957318   
6  3  69  50.8626    150.226     0.979125   
6  3  70  25.5554    232.46      0.988135   
6  3  71  88.814     190.414     0.537928   
6  3  72  121.113    339.068     0.982781   
6  3  73  52.3488    59.4405     0.987125   
6  3  74  36.9069    334.21      0.983873   
6  3  75  27.3917    9.53791     0.98718    
6  3  76  39.9723    335.545     0.9579     
6  3  77  30.4902    109.8       0.964465   
6  3  78  39.6039    31.6516     0.990579   
6  3  79  24.4105    265.14      0.978541   
6  3  80  73.3929    164.183     0.984523   
6  3  81  101.222    119.392     0.993177   
6  3  82  8.50376    122.319     0.581676   
6  3  83  50.0314    188.924     0.864161   
6  3  84  24.901     112.833     0.903128   
6  3  85  70.1088    254.199     0.990741   
6  3  86  48.9506    209.768     0.930142   
6  3  87  60.6756    315.748     0.796695   
6  3  88  40.308     154.095     0.841861   
6  3  89  50.6599    159.094     0.926269   
6  3  90  124.358    95.8031     0.708845   
6  3  91  17.6363    308.178     0.983805   
6  3  92  16.5065    264.499     0.982524   
6  3  93  3.99349    2.78478     0.991431   
6  3  94  25.6964    172.115     0.949878   
6  3  95  25.6791    66.2078     0.962383   
6  3  96  13.4931    80.9045     0.141867   
6  3  97  94.3512    85.7491     0.820189   
6  3  98  113.569    315.132     0.973122   
6  3  99  34.8888    180.104     0.503646   
6  3  100 42.1149    20.2412     0.948994   
6  3  101 60.0754    316.855     0.945978   
6  3  102 13.2272    192.242     0.976749   
6  3  103 63.0299    54.3092     0.978795   
6  3  104 13.8874    100.25      0.89295    
6  3  105 5.84634    297.763     0.929687   
6  3  106 51.3584    251.163     0.991656   
6  3  107 47.5049    311.247     0.890865   
6  3  108 46.3006    91.6804     0.941397   
6  3  109 17.228     334.063     0.4417     
6  3  110 15.5497    15.4125     0.948598   
6  3  111 43.2435    312.538     0.912116   
6  3  112 51.8709    199.365     0.720776   
6  3  113 45.6729    138.356     0.980033   
6  3  114 23.9552    122.371     0.922857   
6  3  115 46.7401    153.692     0.671451   
6  4  0   156.821    180         0.999999   
6  4  1   190.273    140.969     0.96976    
6  4  2   80.5041    67.1866     0.988072   
6  4  3   13.1871    319.659     0.977144   
6  4  4   123.018    323.283     0.949014   
6  4  5   246.823    185.364     0.937743   
6  4  6   294.257    42.804      0.966144   
6  4  7   159.858    91.0801     0.971345   
6  4  8   180.364    24.3405     0.961748   
6  4  9   44.1086    36.5927     0.970865   
6  4  10  148.685    272.521     0.865617   
6  4  11  37.4112    271.395     0.976378   
6  4  12  113.055    299.783     0.828213   
6  4  13  133.082    332.051     0.869095   
6  4  14  328.16     218.4       0.981877   
6  4  15  11.1997    21.3526     0.993479   
6  4  16  305.154    16.3546     0.96663    
6  4  17  122.191    277.665     0.990627   
6  4  18  184.307    242.495     0.886825   
6  4  19  38.5127    27.3244     0.981146   
6  4  20  183.21     199.596     0.99458    
6  4  21  383.747    211.326     0.964345   
6  4  22  95.2233    176.919     0.9963     
6  4  23  119.924    150.808     0.96919    
6  4  24  171.723    6.69823     0.959786   
6  4  25  175.413    176.672     0.940577   
6  4  26  150.189    279.556     0.973237   
6  4  27  194.014    249.606     0.988531   
6  4  28  133.807    305.555     0.97868    
6  4  29  106.267    83.5621     0.986869   
6  4  30  223.398    165.944     0.994022   
6  4  31  34.7032    310.42      0.961329   
6  4  32  226.614    191.929     0.987742   
6  4  33  300.315    224.875     0.988183   
6  4  34  40.5712    244.18      0.995425   
6  4  35  48.989     222.619     0.940792   
6  4  36  164.317    248.677     0.982775   
6  4  37  99.803     46.5309     0.987031   
6  4  38  104.787    222.677     0.987461   
6  4  39  79.8372    263.231     0.964276   
6  4  40  62.9591    207.814     0.94239    
6  4  41  132.519    189.577     0.99154    
6  4  42  37.8799    119.57      0.99437    
6  4  43  69.9267    99.0642     0.919375   
6  4  44  18.9861    36.8277     0.957139   
6  4  45  132.655    160.639     0.614996   
6  4  46  155.026    132.418     0.917703   
6  4  47  172.415    333.959     0.924487   
6  4  48  154.41     31.383      0.985623   
6  4  49  220.832    263.482     0.985515   
6  4  50  8.31975    318.444     0.837903   
6  4  51  116.909    243.342     0.971541   
6  4  52  53.1143    79.0413     0.993993   
6  4  53  142.651    342.434     0.951605   
6  4  54  35.3806    183.848     0.926692   
6  4  55  26.0017    213.803     0.927535   
6  4  56  174.866    53.7909     0.900981   
6  4  57  128.08     253.651     0.818284   
6  4  58  91.7457    290.394     0.988795   
6  4  59  16.8416    251.685     0.910513   
6  4  60  17.3617    191.795     0.933537   
6  4  61  105.562    182.326     0.964559   
6  4  62  27.0056    256.917     0.890813   
6  4  63  4.03621    321.171     0.779526   
6  4  64  84.5338    307.518     0.901086   
6  4  65  118.657    162.801     0.969066   
6  4  66  12.412     34.054      0.939363   
6  4  67  99.2128    308.662     0.9924     
6  4  68  38.7368    248.775     0.368923   
6  4  69  140.42     114.87      0.988531   
6  4  70  11.5708    7.10526     0.990497   
6  4  71  134.311    5.05208     0.992959   
6  4  72  172.552    281.79      0.940786   
6  4  73  172.877    268.98      0.993904   
6  4  74  92.9918    338.366     0.995621   
6  4  75  43.8611    347.204     0.844303   
6  4  76  25.4903    128.216     0.810366   
6  4  77  94.238     26.6173     0.986647   
6  4  78  52.434     350.899     0.993588   
6  4  79  6.22006    111.387     0.992362   
6  4  80  35.1434    110.959     0.986427   
6  4  81  31.0752    325.498     0.988004   
6  4  82  65.0156    30.915      0.965339   
6  4  83  51.2338    303.992     0.990298   
6  4  84  82.3807    223.213     0.958551   
6  4  85  106.652    251.365     0.983123   
6  4  86  52.7467    46.6841     0.98213    
6  4  87  43.1801    91.9959     0.972228   
6  4  88  63.7853    352.985     0.97839    
6  4  89  22.1917    4.31916     0.883884   
6  4  90  81.1861    47.5686     0.994477   
6  4  91  62.2862    176.753     0.848823   
6  4  92  35.5952    178.637     0.847441   
6  4  93  17.7289    273.202     0.952077   
6  4  94  16.1336    41.0189     0.98284    
6  4  95  22.84      348.981     0.850214   
6  4  96  35.0531    205.068     0.936069   
6  4  97  20.9142    108.049     0.488078   
6  4  98  13.0562    228.528     0.547798   
6  4  99  47.5431    312.814     0.984612   
6  4  100 0.694989   146.213     0.554485   
6  4  101 10.8987    167.733     0.743934   
6  4  102 29.3593    80.1204     0.966683   
6  4  103 2.79864    281.341     0.936584   
6  4  104 23.8348    266.55      0.893315   
6  4  105 13.4557    257.028     0.277998   
6  4  106 43.6771    85.9885     0.986769   
6  4  107 17.0247    87.0527     0.952071   
6  4  108 19.8993    183.212     0.975208   
6  4  109 1.81755    6.29055     0.936457   
6  4  110 8.33793    69.287      0.863747   
6  4  111 22.041     192.191     0.904435   
6  4  112 0.754525   169.535     0.819603   
6  4  113 51.8572    297.782     0.966008   
6  4  114 62.1386    231.69      0.975589   
6  5  0   150.267    180         0.103943   
6  5  1   2.6528     67.7929     0.826266   
6  5  2   74.067     50.94       0.920894   
6  5  3   96.1639    36.2011     0.993626   
6  5  4   29.4233    153.987     0.905883   
6  5  5   158.022    19.3734     0.987188   
6  5  6   82.6701    259.272     0.990797   
6  5  7   69.7827    171.128     0.983727   
6  5  8   41.0221    1.55107     0.974959   
6  5  9   62.1154    211.767     0.968968   
6  5  10  161.298    284.472     0.993365   
6  5  11  334.716    25.9362     0.96479    
6  5  12  93.4436    332.06      0.982837   
6  5  13  23.3358    24.9952     0.918975   
6  5  14  22.3764    59.5036     0.98654    
6  5  15  65.2842    233.519     0.989375   
6  5  16  104.064    65.6677     0.991558   
6  5  17  235.707    70.4901     0.968939   
6  5  18  28.8268    240.707     0.905446   
6  5  19  36.8147    140.675     0.954224   
6  5  20  39.3364    210.556     0.991486   
6  5  21  206.72     64.008      0.984397   
6  5  22  173.65     134.069     0.983757   
6  5  23  152.838    160.27      0.99526    
6  5  24  283.523    293.26      0.965965   
6  5  25  42.5429    330.099     0.973482   
6  5  26  182.567    2.61161     0.982403   
6  5  27  225.907    179.555     0.993545   
6  5  28  15.036     312.498     0.991224   
6  5  29  0.30531    320.467     0.995275   
6  5  30  2.4827     51.88       0.965329   
6  5  31  129.801    150.507     0.993818   
6  5  32  221.269    134.237     0.975337   
6  5  33  150.677    103.555     0.926603   
6  5  34  260.976    65.0449     0.962151   
6  5  35  22.429     162.028     0.9797     
6  5  36  158.955    144.063     0.939941   
6  5  37  88.6695    5.95136     0.972792   
6  5  38  72.1403    348.862     0.997501   
6  5  39  322.926    174.143     0.99667    
6  5  40  205.047    160.96      0.985982   
6  5  41  196.332    308.609     0.887911   
6  5  42  101.064    239.615     0.96481    
6  5  43  100.345    224.212     0.957243   
6  5  44  364.786    328.987     0.78293    
6  5  45  102.952    15.6299     0.953865   
6  5  46  23.0912    34.0247     0.968679   
6  5  47  41.5537    99.3305     0.978146   
6  5  48  209.614    245.245     0.983177   
6  5  49  34.7006    198.307     0.939215   
6  5  50  100.241    44.8648     0.983814   
6  5  51  173.671    54.0865     0.673049   
6  5  52  9.99233    3.29871     0.985438   
6  5  53  99.9457    48.0676     0.990765   
6  5  54  171.175    199.13      0.984189   
6  5  55  118.988    116.851     0.982457   
6  5  56  25.4574    76.2918     0.975718   
6  5  57  152.067    51.4532     0.955318   
6  5  58  263.972    282.532     0.968256   
6  5  59  16.1749    262.655     0.956629   
6  5  60  67.5021    305.538     0.90677    
6  5  61  50.717     135.478     0.915539   
6  5  62  10.3574    263.403     0.980259   
6  5  63  101.466    310.061     0.918901   
6  5  64  28.946     53.7204     0.992769   
6  5  65  44.8521    117.515     0.949922   
6  5  66  79.3371    293.588     0.995136   
6  5  67  150.249    143.022     0.981731   
6  5  68  175.125    13.51       0.98683    
6  5  69  161.738    86.3799     0.93186    
6  5  70  48.1248    323.938     0.95232    
6  5  71  136.829    334.54      0.989887   
6  5  72  55.6629    162.753     0.96283    
6  5  73  155.648    85.7262     0.995839   
6  5  74  166.36     178.674     0.990824   
6  5  75  43.2425    167.958     0.983446   
6  5  76  74.1854    66.3401     0.990402   
6  5  77  21.3476    67.15       0.981514   
6  5  78  81.3937    232.437     0.995261   
6  5  79  17.1683    36.8241     0.885295   
6  5  80  4.03173    275.069     0.985395   
6  5  81  83.5142    303.416     0.953975   
6  5  82  55.4361    316.634     0.374074   
6  5  83  108.082    305.819     0.95957    
6  5  84  57.9634    244.689     0.696025   
6  5  85  13.2196    20.6521     0.231515   
6  5  86  33.2804    86.8579     0.747755   
6  5  87  44.3468    2.78318     0.951424   
6  5  88  17.7515    223.619     0.93387    
6  5  89  30.2205    68.2077     0.949431   
6  5  90  3.83224    120.578     0.187603   
6  5  91  23.0288    147.213     0.899925   
6  5  92  70.4736    251.211     0.887287   
6  5  93  30.2521    111.296     0.991604   
6  5  94  13.3487    48.3871     0.98732    
6  5  95  13.8607    124.344     0.96857    
6  5  96  50.8024    227.953     0.582899   
6  5  97  15.3777    356.104     0.925273   
6  5  98  49.4875    358.688     0.858641   
6  5  99  25.8001    211.49      0.970121   
6  5  100 13.4032    170.272     0.887571   
6  5  101 31.3262    268.69      0.933198   
6  5  102 25.6598    111.315     0.981141   
6  5  103 42.4662    316.545     0.984156   
6  5  104 8.50814    153.425     0.858015   
6  5  105 17.4422    241.528     0.265833   
6  5  106 14.5149    301.29      0.954437   
6  5  107 57.03      162.685     0.577288   
6  5  108 56.0179    226.424     0.920819   
6  5  109 45.8344    105.137     0.953041   
6  5  110 14.3513    346.548     0.769453   
6  5  111 28.9841    187.805     0.838081   
6  5  112 1.78037    331.566     0.597901   
6  5  113 13.0123    88.69       0.947885   
6  6  0   605.596    180         0.999993   
6  6  1   19.9417    30.0007     0.0103248  
6  6  2   668.362    240         1          
6  6  3   190.684    270         1          
6  6  4   373.992    120         0.999989   
6  6  5   248.367    150         1          
6  6  6   126.264    3.10958e-05 0.266973   
6  6  7   118.762    30          1          
6  6  8   53.2456    240         0.999772   
6  6  9   618.921    270         1          
6  6  10  287.711    120         0.942459   
6  6  11  324.208    150         0.999995   
6  6  12  64.7277    360         1          
6  6  13  75.7385    30          0.90362    
6  6  14  487.853    240         1          
6  6  15  201.426    270         1          
6  6  16  75.9457    120         0.999982   
6  6  17  309.599    330         0.158755   
6  6  18  240.53     360         0.983154   
6  6  19  22.3785    210         1          
6  6  20  178.13     240         0.962901   
6  6  21  53.4904    90          0.100084   
6  6  22  76.4191    300         0.322962   
6  6  23  188.144    330         1          
6  6  24  75.0599    1.08046e-05 0.722013   
6  6  25  33.6337    210         1          
6  6  26  92.3906    240         1          
6  6  27  60.9198    270         1          
6  6  28  264.878    300         0.998795   
6  6  29  745.04     330         1          
6  6  30  315.849    1.0458e-05  1          
6  6  31  396.596    30          1          
6  6  32  204.212    60          1          
6  6  33  48.9084    270         0.703737   
6  6  34  228.559    300         1          
6  6  35  292.079    150         0.999561   
6  6  36  180.372    360         1          
6  6  37  473.529    30          0.999997   
6  6  38  62.6491    240         1          
6  6  39  343.504    270         0.293826   
6  6  40  194.416    300         1          
6  6  41  209.117    150         0.999765   
6  6  42  101.938    4.77481e-05 0.05827    
6  6  43  41.1608    210         0.0939291  
6  6  44  165.05     60          1          
6  6  45  60.527     90          0.995389   
6  6  46  167.668    300         0.576209   
6  6  47  305.6      150         0.999983   
6  6  48  13.1432    180         0.557986   
6  6  49  143.347    30          1          
6  6  50  263.963    60          1          
6  6  51  13.7033    90          1          
6  6  52  1.87526    120         0.969554   
6  6  53  337.328    150         0.999874   
6  6  54  146.884    360         1          
6  6  55  39.4657    210         0.205179   
6  6  56  23.4836    59.9998     0.0489643  
6  6  57  73.1761    90          0.999991   
6  6  58  60.7901    120         1          
6  6  59  156.767    150         0.355992   
6  6  60  124.574    180         0.927528   
6  6  61  56.9248    30          0.99781    
6  6  62  38.5056    60          0.315715   
6  6  63  126.747    90          0.999403   
6  6  64  199.711    300         1          
6  6  65  86.8095    330         1          
6  6  66  7.41821    180         1          
6  6  67  73.0922    30          1          
6  6  68  75.3473    240         1          
6  6  69  71.9795    270         1          
6  6  70  32.0534    120         1          
6  6  71  42.2394    150         1          
6  6  72  78.1678    180         0.999945   
6  6  73  82.874     210         1          
6  6  74  84.8197    60          1          
6  6  75  39.367     270         0.997675   
6  6  76  140.939    300         1          
6  6  77  11.2011    330         0.39187    
6  6  78  17.5546    180         0.0428211  
6  6  79  25.7991    30          1          
6  6  80  228.656    240         1          
6  6  81  38.8563    270         0.999219   
6  6  82  12.6189    120         0.74415    
6  6  83  77.5348    330         1          
6  6  84  52.2927    360         1          
6  6  85  101.585    210         1          
6  6  86  26.6902    240         0.872405   
6  6  87  0.504332   89.9998     0.280615   
6  6  88  49.6706    300         1          
6  6  89  39.4001    150         1          
6  6  90  21.5938    180         0.909297   
6  6  91  122.12     210         0.99913    
6  6  92  5.04504    240         0.999901   
6  6  93  28.6914    270         0.99595    
6  6  94  7.67476    300         0.991638   
6  6  95  67.4706    150         0.392699   
6  6  96  4.08498    8.65142e-06 0.989305   
6  6  97  57.2776    210         1          
6  6  98  56.6476    60          0.621745   
6  6  99  1.76463    90          0.842362   
6  6  100 27.6009    120         0.967633   
6  6  101 10.0698    150         0.205742   
6  6  102 34.3703    0           0.904043   
6  6  103 8.79477    29.9999     0.115049   
6  6  104 55.6862    240         0.409636   
6  6  105 38.7332    270         0.99892    
6  6  106 69.7283    300         0.505644   
6  6  107 73.6595    150         0.966069   
6  6  108 55.8107    180         1          
6  6  109 3.70763    210         0.0595178  
6  6  110 13.699     240         0.181851   
6  6  111 91.334     90          1          
6  6  112 9.35031    120         0.82374    
7  0  0   347.153    180         0.890921   
7  0  1   55.1863    60          0.491647   
7  0  2   221.455    300         0.605092   
7  0  3   304.871    180         0.99519    
7  0  4   328.514    60          0.955243   
7  0  5   54.6988    120         0.914346   
7  0  6   211.836    360         0.999998   
7  0  7   65.6811    60          0.862241   
7  0  8   299.169    300         1          
7  0  9   256.563    180         0.999998   
7  0  10  328.224    60          1          
7  0  11  147.347    120         1          
7  0  12  69.6685    180         0.999949   
7  0  13  265.863    60          0.557812   
7  0  14  79.2264    120         0.936051   
7  0  15  24.6415    1.19502e-05 0.947543   
7  0  16  189.614    240         1          
7  0  17  314.12     120         1          
7  0  18  111.582    180         0.473969   
7  0  19  219.771    60          0.99999    
7  0  20  145.073    300         0.99455    
7  0  21  40.4091    180         0.429239   
7  0  22  87.5434    240         1          
7  0  23  187.788    120         0.524831   
7  0  24  134.495    5.55771e-06 0.376097   
7  0  25  81.5007    60          0.999889   
7  0  26  56.0293    120         0.999301   
7  0  27  64.5782    180         0.984182   
7  0  28  100.85     60          1          
7  0  29  232.14     300         0.999999   
7  0  30  96.8677    180         0.99966    
7  0  31  608.305    60          0.999998   
7  0  32  0.815727   300.003     1          
7  0  33  20.7637    8.46666e-06 1          
7  0  34  48.4561    60          1          
7  0  35  479.276    300         1          
7  0  36  562.797    360         1          
7  0  37  361.665    240         1          
7  0  38  176.679    120         0.998699   
7  0  39  38.014     9.06702e-06 0.999999   
7  0  40  100.014    60          0.999926   
7  0  41  207.397    300         1          
7  0  42  5.39441    180         0.0258359  
7  0  43  368.547    240         1          
7  0  44  74.9838    300         1          
7  0  45  30.7137    180         1          
7  0  46  15.3127    240         0.999997   
7  0  47  32.5361    120         0.986031   
7  0  48  152.77     180         0.941863   
7  0  49  217.06     60          0.527447   
7  0  50  25.0951    120         1          
7  0  51  120.117    180         0.912299   
7  0  52  26.0054    240         1          
7  0  53  236.332    300         0.992289   
7  0  54  81.7075    180         1          
7  0  55  158.366    60          1          
7  0  56  95.0356    120         1          
7  0  57  324.221    2.91464e-06 0.997108   
7  0  58  5.36922    240         0.0084029  
7  0  59  83.3599    120         1          
7  0  60  352.778    1.58748e-06 0.999999   
7  0  61  87.8127    60          0.999999   
7  0  62  166.517    120         1          
7  0  63  274.693    360         0.965508   
7  0  64  146.687    240         1          
7  0  65  74.6042    120         0.446223   
7  0  66  177.1      360         0.999997   
7  0  67  17.8925    240         1          
7  0  68  55.6399    300         0.962446   
7  0  69  9.13672    5.53249e-06 0.998463   
7  0  70  100.781    240         1          
7  0  71  137.121    120         0.906089   
7  0  72  9.03735    0           0.269533   
7  0  73  53.8338    60          0.934023   
7  0  74  169.34     120         0.803551   
7  0  75  47.1263    8.65142e-06 1          
7  0  76  88.416     240         0.220615   
7  0  77  77.6393    300         0.832403   
7  0  78  89.9667    360         1          
7  0  79  267.545    60          0.999886   
7  0  80  56.2101    120         1          
7  0  81  232.549    1.07294e-06 1          
7  0  82  30.8479    60.0001     0.143294   
7  0  83  97.0921    120         0.999978   
7  0  84  168.108    8.65142e-06 1          
7  0  85  51.8374    240         1          
7  0  86  49.0057    300         1          
7  0  87  68.1048    360         0.960004   
7  0  88  73.7995    60          0.970407   
7  0  89  36.4551    120         1          
7  0  90  3.88939    180         0.360862   
7  0  91  127.442    240         1          
7  0  92  26.852     120         1          
7  0  93  33.3219    360         0.277082   
7  0  94  4.90608    59.9998     1          
7  0  95  1.4456     120         0.358741   
7  0  96  8.36147    180         0.988462   
7  0  97  69.5375    240         0.944803   
7  0  98  40.6127    300         0.960251   
7  0  99  28.7317    180         1          
7  0  100 72.5691    60          0.961524   
7  0  101 196.175    300         0.998151   
7  0  102 41.8532    5.11154e-06 0.968892   
7  0  103 41.517     60          1          
7  0  104 20.015     120         0.981031   
7  0  105 94.8122    360         0.999974   
7  0  106 14.2338    240         0.998555   
7  0  107 5.55807    120         0.999992   
7  0  108 37.6629    6.69267e-08 1          
7  0  109 71.8998    60          0.943014   
7  0  110 20.9219    300         1          
7  0  111 2.1228     0.000212493 0.0215775  
7  0  112 31.0225    60          1          
7  0  113 6.72795    300         0.639158   
7  0  114 45.352     180         0.998006   
7  0  115 99.4822    60          0.999997   
7  0  116 6.7161     300         0.38752    
7  1  0   261.296    180         1          
7  1  1   78.9468    343.491     0.121647   
7  1  2   113.072    232.096     0.92086    
7  1  3   4.50807    22.247      0.973089   
7  1  4   28.8472    124.666     0.962815   
7  1  5   86.1551    18.6082     0.960695   
7  1  6   111.221    293.665     0.694349   
7  1  7   70.282     36.5948     0.983871   
7  1  8   226.687    353.824     0.976625   
7  1  9   6.82992    140.66      0.985252   
7  1  10  160.724    28.3244     0.883467   
7  1  11  19.9213    4.55602     0.991865   
7  1  12  136.679    263.662     0.981731   
7  1  13  28.3487    1.73087     0.918981   
7  1  14  268.984    189.958     0.971448   
7  1  15  28.1539    222.928     0.963237   
7  1  16  114.259    303.228     0.861119   
7  1  17  105.988    199.115     0.861023   
7  1  18  42.0676    329.383     0.712791   
7  1  19  78.1418    61.4949     0.988568   
7  1  20  131.197    289.643     0.989115   
7  1  21  139.637    305.53      0.792739   
7  1  22  240.251    17.8927     0.97464    
7  1  23  7.53815    170.121     0.919395   
7  1  24  138.584    317.326     0.759306   
7  1  25  94.3589    190.277     0.986253   
7  1  26  68.2701    237.947     0.964208   
7  1  27  32.8228    69.4807     0.961494   
7  1  28  256.651    82.2349     0.939576   
7  1  29  284.334    227.998     0.976383   
7  1  30  19.7809    235.682     0.993879   
7  1  31  17.0912    307.715     0.982638   
7  1  32  71.9413    322.386     0.900612   
7  1  33  374.13     124.38      0.977931   
7  1  34  176.845    332.815     0.989583   
7  1  35  302.699    173.035     0.986169   
7  1  36  218.002    275.529     0.992544   
7  1  37  49.0001    9.78429     0.891468   
7  1  38  6.72582    280.643     0.981646   
7  1  39  58.6747    253.145     0.993046   
7  1  40  155.372    87.4935     0.629326   
7  1  41  102.815    6.89679     0.989978   
7  1  42  73.735     311.747     0.985848   
7  1  43  34.8052    104.169     0.982033   
7  1  44  35.4968    23.7305     0.972235   
7  1  45  9.17089    96.7832     0.988011   
7  1  46  10.4052    120.728     0.995953   
7  1  47  105.187    52.2868     0.895042   
7  1  48  211.906    332.754     0.973427   
7  1  49  0.922356   102.402     0.549291   
7  1  50  64.994     88.0241     0.964724   
7  1  51  184.713    56.5265     0.976184   
7  1  52  332.636    189.384     0.979734   
7  1  53  65.2656    347.384     0.991512   
7  1  54  23.3002    117.205     0.965252   
7  1  55  76.0665    353.883     0.980742   
7  1  56  127.305    112.428     0.993575   
7  1  57  82.1842    264.168     0.990509   
7  1  58  64.5088    143.473     0.885004   
7  1  59  113.628    280.095     0.992925   
7  1  60  86.206     241.983     0.712206   
7  1  61  3.23268    126.63      0.992034   
7  1  62  114.324    44.3718     0.971327   
7  1  63  27.6428    308.566     0.938157   
7  1  64  157.395    189.927     0.989867   
7  1  65  18.3856    137.612     0.358483   
7  1  66  88.7039    36.1056     0.993223   
7  1  67  19.6408    352.053     0.992545   
7  1  68  72.1561    351.436     0.98945    
7  1  69  165.935    263.734     0.221555   
7  1  70  108.568    338.266     0.470626   
7  1  71  7.92486    353.86      0.988783   
7  1  72  79.8406    73.7982     0.976764   
7  1  73  21.5434    5.022       0.83335    
7  1  74  72.1847    97.403      0.927231   
7  1  75  20.0954    188.684     0.987598   
7  1  76  91.1895    341.732     0.943658   
7  1  77  121.623    346.396     0.989346   
7  1  78  76.7257    31.0937     0.990775   
7  1  79  3.21095    68.9592     0.964882   
7  1  80  162.404    5.44524     0.881517   
7  1  81  48.2213    146.635     0.974111   
7  1  82  44.2467    59.5178     0.967835   
7  1  83  49.1259    245.993     0.979775   
7  1  84  19.045     190.975     0.950614   
7  1  85  58.7386    236.233     0.961141   
7  1  86  45.7255    204.661     0.90479    
7  1  87  83.8488    50.8805     0.980674   
7  1  88  98.0776    331.191     0.963764   
7  1  89  31.7637    237.54      0.98684    
7  1  90  46.1658    206.165     0.949743   
7  1  91  0.483697   115.582     0.994787   
7  1  92  11.4351    357.147     0.995797   
7  1  93  24.3115    170.349     0.967718   
7  1  94  94.9663    349.418     0.986803   
7  1  95  44.9116    289.299     0.792285   
7  1  96  2.0704     75.0846     0.982154   
7  1  97  21.0909    321.34      0.994089   
7  1  98  6.93965    163.231     0.988861   
7  1  99  33.6013    108.281     0.688323   
7  1  100 12.5114    79.9279     0.521999   
7  1  101 38.9476    131.562     0.606857   
7  1  102 63.6072    233.062     0.924554   
7  1  103 31.604     277.326     0.89189    
7  1  104 31.694     17.5811     0.907975   
7  1  105 28.1909    294.19      0.672349   
7  1  106 10.1071    50.003      0.989133   
7  1  107 8.22034    83.7017     0.10885    
7  1  108 1.99346    264.939     0.915816   
7  1  109 25.2275    162.431     0.896599   
7  1  110 6.06579    338.312     0.778216   
7  1  111 0.279572   311.109     0.865675   
7  1  112 5.96419    337.352     0.5571     
7  1  113 7.22036    93.751      0.277169   
7  1  114 14.7974    241.394     0.881949   
7  1  115 20.4626    204.819     0.925849   
7  2  0   34.5365    3.13347e-06 1          
7  2  1   156.089    245.392     0.924274   
7  2  2   35.2793    35.5107     0.959381   
7  2  3   201.506    306.659     0.981315   
7  2  4   131.081    44.9672     0.961908   
7  2  5   11.8617    266.6       0.994115   
7  2  6   336.513    301.764     0.94462    
7  2  7   26.7186    139.306     0.987012   
7  2  8   95.2813    54.4181     0.200371   
7  2  9   132.863    300.025     0.972503   
7  2  10  7.72643    45.9082     0.878946   
7  2  11  24.9285    261.803     0.224293   
7  2  12  155.372    131.069     0.704925   
7  2  13  82.1803    147.742     0.95575    
7  2  14  211.651    318.126     0.94148    
7  2  15  12.588     233.753     0.925383   
7  2  16  66.0695    334.72      0.987151   
7  2  17  0.564915   24.6891     0.914597   
7  2  18  191.644    212.901     0.992727   
7  2  19  134.151    168.137     0.882989   
7  2  20  91.826     334.766     0.944919   
7  2  21  37.0824    62.723      0.986434   
7  2  22  84.9443    295.271     0.869121   
7  2  23  50.4913    72.6323     0.986352   
7  2  24  343.987    339.991     0.988161   
7  2  25  178.428    351.634     0.929713   
7  2  26  56.0833    173.354     0.910053   
7  2  27  45.7562    343.32      0.982238   
7  2  28  351.054    83.5765     0.329961   
7  2  29  309.303    313.489     0.377244   
7  2  30  208.856    305.23      0.985387   
7  2  31  14.8349    321.32      0.988754   
7  2  32  88.878     279.063     0.994116   
7  2  33  142.608    146.289     0.990718   
7  2  34  24.8876    143.673     0.985164   
7  2  35  63.1989    122.673     0.579321   
7  2  36  128.248    247.231     0.995428   
7  2  37  81.5723    47.3804     0.987491   
7  2  38  213.864    359.127     0.992159   
7  2  39  261.614    4.45458     0.987797   
7  2  40  59.0939    225.677     0.992836   
7  2  41  163.421    267.868     0.994885   
7  2  42  35.2476    59.2855     0.989175   
7  2  43  78.2676    189.645     0.968772   
7  2  44  67.8081    252.462     0.853147   
7  2  45  94.9492    100.587     0.989477   
7  2  46  32.6356    241.635     0.971877   
7  2  47  181.602    178.507     0.989842   
7  2  48  136.932    333.734     0.975803   
7  2  49  205.526    238.698     0.987443   
7  2  50  174.773    178.326     0.944655   
7  2  51  104.919    36.272      0.979687   
7  2  52  40.3674    339.601     0.992574   
7  2  53  164.642    92.0606     0.977547   
7  2  54  130.832    111.358     0.986383   
7  2  55  71.5421    193.441     0.653335   
7  2  56  24.0218    201.654     0.953356   
7  2  57  126.973    165.101     0.989214   
7  2  58  52.1141    321.471     0.98673    
7  2  59  70.8019    124.033     0.982462   
7  2  60  105.939    220.423     0.975581   
7  2  61  118.728    296.46      0.978563   
7  2  62  31.8834    163.683     0.334621   
7  2  63  44.9895    225.846     0.911089   
7  2  64  119.581    78.1959     0.96612    
7  2  65  26.2636    6.85983     0.993627   
7  2  66  131.869    106.497     0.736445   
7  2  67  18.1752    288.095     0.844384   
7  2  68  51.0826    305.373     0.984982   
7  2  69  67.1213    89.4324     0.973383   
7  2  70  12.0637    312.657     0.984557   
7  2  71  146.137    67.3977     0.935613   
7  2  72  153.349    90.5721     0.778984   
7  2  73  110.063    351.47      0.954518   
7  2  74  84.82      77.4685     0.977493   
7  2  75  52.0732    202.765     0.270435   
7  2  76  35.2641    314.763     0.983229   
7  2  77  18.3509    357.418     0.97446    
7  2  78  71.9247    11.7006     0.976646   
7  2  79  0.831005   162.229     0.94487    
7  2  80  46.0789    68.0912     0.99659    
7  2  81  18.6967    149.288     0.986093   
7  2  82  9.66579    95.6593     0.988653   
7  2  83  14.5232    3.39389     0.988802   
7  2  84  15.9829    40.3188     0.979666   
7  2  85  39.4082    309.975     0.87518    
7  2  86  94.1154    253.639     0.968369   
7  2  87  36.9904    257.416     0.651212   
7  2  88  43.4915    334.461     0.895059   
7  2  89  61.8847    317.728     0.976365   
7  2  90  36.0154    329.723     0.800581   
7  2  91  33.2554    12.0927     0.962117   
7  2  92  32.7198    236.144     0.970783   
7  2  93  9.52186    34.7216     0.94408    
7  2  94  30.1617    204.333     0.964753   
7  2  95  54.8705    242.515     0.98663    
7  2  96  5.32699    210.297     0.962237   
7  2  97  15.0376    333.352     0.991228   
7  2  98  10.663     293.971     0.986461   
7  2  99  104.756    27.4216     0.986188   
7  2  100 22.0609    236.733     0.692499   
7  2  101 86.1435    171.448     0.979922   
7  2  102 19.8158    203.175     0.962226   
7  2  103 0.563102   76.4153     0.9551     
7  2  104 37.8412    335.521     0.972208   
7  2  105 22.2092    142.356     0.90358    
7  2  106 17.6715    36.8862     0.822413   
7  2  107 16.44      287.195     0.229753   
7  2  108 2.39758    125.751     0.969894   
7  2  109 33.7524    104.223     0.966473   
7  2  110 34.2923    274.424     0.943937   
7  2  111 6.59826    172.393     0.87637    
7  2  112 29.0519    240.366     0.922906   
7  2  113 18.8338    95.0604     0.924968   
7  2  114 6.96821    57.1667     0.848843   
7  3  0   39.6152    180         1          
7  3  1   51.6845    307.782     0.972258   
7  3  2   233.064    347.615     0.939543   
7  3  3   313.726    88.5255     0.941008   
7  3  4   357.842    168.973     0.834318   
7  3  5   218.065    279.199     0.974022   
7  3  6   255.903    234.448     0.940585   
7  3  7   80.083     161.434     0.993066   
7  3  8   76.7225    354.95      0.987796   
7  3  9   101.002    343.479     0.927923   
7  3  10  104.911    197.265     0.19565    
7  3  11  131.99     49.8992     0.901117   
7  3  12  84.392     328.904     0.957369   
7  3  13  128.53     238.024     0.990505   
7  3  14  9.80139    112.295     0.920065   
7  3  15  193.616    105.643     0.993122   
7  3  16  1.38535    20.5448     0.986247   
7  3  17  155.916    295.757     0.874831   
7  3  18  46.3857    76.0178     0.948419   
7  3  19  241.634    263.078     0.981173   
7  3  20  60.0058    2.45923     0.916858   
7  3  21  61.2221    199.213     0.970237   
7  3  22  324.339    171.802     0.995106   
7  3  23  340.305    258.193     0.973998   
7  3  24  95.9827    284.538     0.943375   
7  3  25  43.4872    75.6892     0.908044   
7  3  26  55.0594    29.9738     0.969825   
7  3  27  159.126    91.0491     0.977948   
7  3  28  13.5013    28.9413     0.967596   
7  3  29  158.966    275.978     0.917552   
7  3  30  209.735    109.486     0.963765   
7  3  31  35.239     160.983     0.993108   
7  3  32  35.1888    27.5528     0.994246   
7  3  33  72.1905    228.176     0.97443    
7  3  34  63.3216    251.315     0.998378   
7  3  35  183.365    224.532     0.984853   
7  3  36  53.4628    19.0173     0.995527   
7  3  37  117.082    20.4469     0.978142   
7  3  38  156.638    170.383     0.989343   
7  3  39  7.99906    196.915     0.971063   
7  3  40  56.2187    232.408     0.862312   
7  3  41  59.5484    94.2135     0.911103   
7  3  42  95.6555    232.819     0.922079   
7  3  43  88.1016    69.6768     0.951291   
7  3  44  53.2782    291.199     0.945207   
7  3  45  72.8667    73.1087     0.980981   
7  3  46  139.262    80.5807     0.960983   
7  3  47  77.6349    174.049     0.976934   
7  3  48  7.99766    177.976     0.980675   
7  3  49  10.4778    1.16341     0.968609   
7  3  50  46.8016    55.3961     0.962661   
7  3  51  0.501582   303.862     0.983535   
7  3  52  38.5257    99.6793     0.788659   
7  3  53  135.789    319.93      0.983375   
7  3  54  137.485    250.97      0.989822   
7  3  55  6.27928    304.241     0.776808   
7  3  56  52.2262    194.862     0.915176   
7  3  57  35.2084    101.979     0.978887   
7  3  58  86.3743    76.2669     0.868514   
7  3  59  75.2126    241.023     0.906538   
7  3  60  18.238     338.85      0.986384   
7  3  61  99.0602    209.248     0.962467   
7  3  62  63.2171    69.7954     0.98146    
7  3  63  71.138     334.285     0.963482   
7  3  64  4.64793    332.927     0.937662   
7  3  65  33.6435    338.701     0.989099   
7  3  66  8.57521    226.249     0.985101   
7  3  67  33.7678    84.5269     0.982883   
7  3  68  38.0204    282.898     0.983461   
7  3  69  15.3877    292.606     0.889681   
7  3  70  65.1635    356.282     0.970436   
7  3  71  59.731     263.521     0.985164   
7  3  72  124.775    195.25      0.984141   
7  3  73  96.4893    279.08      0.945135   
7  3  74  86.5017    262.414     0.966939   
7  3  75  41.6913    314.686     0.991664   
7  3  76  58.1623    145.2       0.993967   
7  3  77  35.6084    338.384     0.993645   
7  3  78  21.9767    182.165     0.992458   
7  3  79  29.3798    359.866     0.905142   
7  3  80  113.749    274.785     0.996986   
7  3  81  62.5897    107.639     0.860549   
7  3  82  140.584    245.878     0.588006   
7  3  83  2.63247    52.0426     0.985201   
7  3  84  48.1381    0.218136    0.963736   
7  3  85  69.856     31.4745     0.995271   
7  3  86  63.8852    203.373     0.990028   
7  3  87  52.9843    83.5093     0.963476   
7  3  88  67.2144    281.9       0.952397   
7  3  89  35.6709    121.322     0.915458   
7  3  90  27.8488    158.374     0.984999   
7  3  91  3.05633    265.283     0.961124   
7  3  92  20.8314    76.0673     0.97061    
7  3  93  1.72514    112.152     0.833918   
7  3  94  36.1445    121.149     0.941244   
7  3  95  54.9466    219.615     0.986048   
7  3  96  17.1398    217.659     0.942924   
7  3  97  19.9433    195.643     0.97575    
7  3  98  41.2178    293.772     0.97583    
7  3  99  6.10339    319.29      0.980892   
7  3  100 7.39821    304.946     0.900484   
7  3  101 19.4672    148.265     0.873866   
7  3  102 19.6318    231.073     0.849001   
7  3  103 28.537     249.415     0.542494   
7  3  104 106.274    92.2216     0.982994   
7  3  105 40.4731    33.7464     0.929978   
7  3  106 9.99437    243.308     0.948582   
7  3  107 20.7629    165.709     0.965069   
7  3  108 65.0688    253.82      0.893018   
7  3  109 1.56083    292.037     0.739088   
7  3  110 26.5761    48.1938     0.91038    
7  3  111 21.4328    81.4198     0.905961   
7  3  112 1.07927    1.43538     0.852643   
7  3  113 3.26296    182.39      0.259981   
7  3  114 12.4441    236.836     0.498388   
7  4  0   312.258    180         1          
7  4  1   201.023    294.053     0.975483   
7  4  2   201.012    294.522     0.988493   
7  4  3   210.762    126.037     0.976963   
7  4  4   93.4624    95.8362     0.769075   
7  4  5   398.687    160.274     0.970198   
7  4  6   114.62     14.1156     0.978087   
7  4  7   47.448     216.654     0.975138   
7  4  8   54.8774    84.7563     0.984293   
7  4  9   157.359    225.671     0.817234   
7  4  10  140.635    335.119     0.924296   
7  4  11  113.841    292.822     0.987295   
7  4  12  61.9617    133.153     0.989229   
7  4  13  175.037    300.816     0.97507    
7  4  14  132.557    199.055     0.987077   
7  4  15  9.21462    50.7255     0.963369   
7  4  16  129.131    340.379     0.911357   
7  4  17  30.7855    57.6819     0.990637   
7  4  18  4.53458    63.5888     0.989148   
7  4  19  195.684    327.59      0.554034   
7  4  20  199.957    248.729     0.601103   
7  4  21  45.6644    7.285       0.927007   
7  4  22  97.0669    263.48      0.991168   
7  4  23  170.805    151.117     0.993531   
7  4  24  91.9236    128.853     0.935755   
7  4  25  59.2715    93.9447     0.989946   
7  4  26  41.8462    22.0918     0.98872    
7  4  27  136.301    66.7162     0.985248   
7  4  28  83.2322    215.193     0.986479   
7  4  29  118.357    190.023     0.994844   
7  4  30  105.414    127.495     0.978389   
7  4  31  215.028    240.47      0.636742   
7  4  32  27.8267    289.734     0.996578   
7  4  33  126.219    279.678     0.994203   
7  4  34  10.017     58.5416     0.990495   
7  4  35  179.746    51.9525     0.996072   
7  4  36  283.533    312.22      0.986134   
7  4  37  114.318    1.36352     0.944118   
7  4  38  103.861    31.9787     0.972639   
7  4  39  154.722    315.992     0.305797   
7  4  40  146.709    97.8211     0.989748   
7  4  41  481.319    113.445     0.985235   
7  4  42  329.916    182.409     0.978186   
7  4  43  286.534    223.332     0.936644   
7  4  44  69.434     62.1117     0.984949   
7  4  45  158.017    191.386     0.889356   
7  4  46  35.1718    93.6548     0.964481   
7  4  47  36.3373    221.384     0.985947   
7  4  48  9.71918    335.319     0.982369   
7  4  49  78.7571    96.9587     0.987029   
7  4  50  116.849    236.497     0.859476   
7  4  51  27.1912    126.184     0.892733   
7  4  52  177.716    88.0768     0.804046   
7  4  53  57.2613    309.23      0.93419    
7  4  54  83.2921    212.693     0.988903   
7  4  55  10.7088    5.90383     0.929551   
7  4  56  106.445    307.752     0.887517   
7  4  57  216.581    199.815     0.978356   
7  4  58  119.884    137.442     0.611779   
7  4  59  123.036    20.4171     0.870443   
7  4  60  81.0069    291.951     0.860894   
7  4  61  171.589    15.097      0.794712   
7  4  62  150.261    205.584     0.980338   
7  4  63  15.3729    255.245     0.973944   
7  4  64  117.104    192.137     0.963413   
7  4  65  60.2885    90.762      0.950798   
7  4  66  74.1544    17.245      0.460255   
7  4  67  65.455     88.3181     0.919742   
7  4  68  47.7522    229.015     0.98007    
7  4  69  56.3875    191.626     0.979089   
7  4  70  53.1806    137.151     0.990418   
7  4  71  29.4902    358.568     0.98766    
7  4  72  62.8711    11.449      0.934764   
7  4  73  66.5892    162.482     0.992858   
7  4  74  53.6297    304.73      0.987304   
7  4  75  24.8008    290.774     0.963832   
7  4  76  37.8167    331.619     0.994765   
7  4  77  89.1702    338.825     0.978993   
7  4  78  173.293    45.0674     0.992604   
7  4  79  49.4241    50.6748     0.967165   
7  4  80  61.3194    357.532     0.990776   
7  4  81  81.5912    321.23      0.961021   
7  4  82  24.6293    19.2422     0.984659   
7  4  83  2.34604    209.97      0.812538   
7  4  84  47.6418    191.751     0.963159   
7  4  85  56.017     313.741     0.993133   
7  4  86  47.4213    63.4753     0.990013   
7  4  87  66.9415    267.688     0.990797   
7  4  88  55.4034    11.4916     0.937911   
7  4  89  3.02689    306.11      0.980808   
7  4  90  60.905     91.1977     0.982689   
7  4  91  12.9446    2.63049     0.975455   
7  4  92  20.0925    247.26      0.947035   
7  4  93  42.4125    323.918     0.957074   
7  4  94  4.40279    132.692     0.782336   
7  4  95  23.9691    4.03986     0.782795   
7  4  96  41.4014    283.614     0.98058    
7  4  97  89.8487    217.068     0.992855   
7  4  98  4.51121    144.963     0.978297   
7  4  99  35.3283    225.01      0.974103   
7  4  100 51.8569    326.639     0.890767   
7  4  101 12.9665    304.912     0.917697   
7  4  102 16.2893    158.66      0.636395   
7  4  103 2.52227    187.397     0.932147   
7  4  104 33.896     294.413     0.948596   
7  4  105 22.7425    300.563     0.880848   
7  4  106 50.4048    127.544     0.744145   
7  4  107 24.8237    262.872     0.867939   
7  4  108 32.8584    55.9241     0.791863   
7  4  109 32.1646    165.795     0.936661   
7  4  110 50.9319    264.333     0.977564   
7  4  111 6.83745    348.875     0.932831   
7  4  112 0.736403   161.207     0.975501   
7  4  113 49.6931    146.372     0.82919    
7  5  0   381.994    180         0.98684    
7  5  1   312.929    44.1791     0.964195   
7  5  2   255.67     260.912     0.917651   
7  5  3   304.069    58.8964     0.929934   
7  5  4   64.7537    230.878     0.974083   
7  5  5   111.299    133.872     0.989576   
7  5  6   21.4223    307.575     0.97804    
7  5  7   23.0636    210.208     0.955993   
7  5  8   183.856    164.228     0.952081   
7  5  9   111.113    131.956     0.99114    
7  5  10  166.955    87.8208     0.836158   
7  5  11  29.1419    144.936     0.988386   
7  5  12  174.161    125.811     0.966229   
7  5  13  42.6837    1.50087     0.989271   
7  5  14  168.629    14.5756     0.9645     
7  5  15  24.2521    214.816     0.993874   
7  5  16  35.5648    103.992     0.958123   
7  5  17  113.345    72.5474     0.969514   
7  5  18  1.88146    133.007     0.957471   
7  5  19  275.403    118.651     0.96612    
7  5  20  70.8283    81.1162     0.982692   
7  5  21  124.764    15.1082     0.813976   
7  5  22  190.535    87.0112     0.987704   
7  5  23  233.442    166.981     0.864146   
7  5  24  101.329    227.917     0.990387   
7  5  25  66.4434    38.2568     0.837813   
7  5  26  20.4043    303.846     0.971637   
7  5  27  78.2623    346.397     0.977012   
7  5  28  309.11     248.171     0.996474   
7  5  29  130.928    127.887     0.990127   
7  5  30  3.10105    127.43      0.978919   
7  5  31  64.4403    213.405     0.993553   
7  5  32  132.18     327.326     0.98805    
7  5  33  10.4795    227.479     0.982034   
7  5  34  224.541    64.7991     0.976524   
7  5  35  111.31     199.805     0.987393   
7  5  36  64.6658    347.132     0.982185   
7  5  37  109.766    121.283     0.984662   
7  5  38  208.483    272.372     0.983127   
7  5  39  16.7024    32.6896     0.552441   
7  5  40  70.5143    117.904     0.980532   
7  5  41  94.2498    293.85      0.965377   
7  5  42  118.702    199.62      0.98694    
7  5  43  228.4      170.873     0.967216   
7  5  44  234.443    273.869     0.953303   
7  5  45  241.419    257.342     0.9798     
7  5  46  38.0817    264.471     0.991134   
7  5  47  106.099    325.67      0.974314   
7  5  48  70.8117    98.1504     0.99238    
7  5  49  74.5356    233.583     0.983631   
7  5  50  40.0285    55.0343     0.322966   
7  5  51  56.1583    227.736     0.991964   
7  5  52  6.04606    105.515     0.97653    
7  5  53  36.0708    159.217     0.960342   
7  5  54  130.36     196.559     0.922248   
7  5  55  103.308    240.248     0.954108   
7  5  56  62.0571    285.79      0.956615   
7  5  57  38.4882    165.398     0.938439   
7  5  58  57.3589    263.754     0.971779   
7  5  59  36.4145    356.415     0.957807   
7  5  60  49.6575    27.8397     0.993107   
7  5  61  137.648    43.9609     0.873642   
7  5  62  67.1709    103.459     0.904058   
7  5  63  61.7178    324.03      0.98737    
7  5  64  95.6006    70.3146     0.939231   
7  5  65  175.606    271.297     0.937965   
7  5  66  29.8896    188.33      0.954702   
7  5  67  112.562    13.0384     0.912068   
7  5  68  34.6631    29.1137     0.910781   
7  5  69  50.2881    44.8887     0.960821   
7  5  70  52.9217    343.71      0.990263   
7  5  71  4.80717    168.153     0.986014   
7  5  72  49.2174    136.571     0.982677   
7  5  73  28.4035    196.235     0.942308   
7  5  74  29.8036    215.794     0.89897    
7  5  75  42.0951    26.581      0.950807   
7  5  76  54.684     95.3379     0.991328   
7  5  77  12.5557    24.2815     0.983542   
7  5  78  33.5206    196.01      0.972444   
7  5  79  117.69     355.56      0.98425    
7  5  80  201.519    113.544     0.98919    
7  5  81  21.403     98.7705     0.983964   
7  5  82  14.4025    197.246     0.962366   
7  5  83  56.6516    125.182     0.990476   
7  5  84  4.26817    100.077     0.982615   
7  5  85  33.8977    319.724     0.95228    
7  5  86  17.6033    130.828     0.989822   
7  5  87  78.6741    273.779     0.745784   
7  5  88  17.1561    353.362     0.965886   
7  5  89  16.959     217.035     0.905653   
7  5  90  12.9134    243.061     0.980729   
7  5  91  57.5285    81.6428     0.983113   
7  5  92  23.9251    35.2912     0.933409   
7  5  93  17.0529    87.8778     0.932361   
7  5  94  55.8641    97.1603     0.660715   
7  5  95  18.7155    285.87      0.953034   
7  5  96  45.5154    178.386     0.6147     
7  5  97  43.8191    327.001     0.952383   
7  5  98  17.3072    56.5318     0.341123   
7  5  99  18.708     218.029     0.927372   
7  5  100 12.6775    139.466     0.7957     
7  5  101 33.1435    330.157     0.658214   
7  5  102 41.3427    17.4035     0.943461   
7  5  103 52.9699    23.6445     0.939372   
7  5  104 12.668     93.6153     0.605506   
7  5  105 7.10299    249.563     0.719223   
7  5  106 20.1464    124.028     0.881667   
7  5  107 28.1922    334.415     0.622637   
7  5  108 27.7212    165.776     0.828781   
7  5  109 42.3593    57.0169     0.648007   
7  5  110 52.814     113.639     0.983597   
7  5  111 29.6622    122.528     0.937758   
7  5  112 45.2054    240.182     0.952981   
7  6  0   208.574    180         0.986131   
7  6  1   243.644    317.777     0.987259   
7  6  2   198.539    256.681     0.91756    
7  6  3   32.0802    282.6       0.955212   
7  6  4   272.725    318.965     0.990505   
7  6  5   209.796    353.464     0.99617    
7  6  6   90.7257    217.397     0.982806   
7  6  7   133.011    347.416     0.989944   
7  6  8   51.0359    278.902     0.98154    
7  6  9   160.536    277.38      0.948484   
7  6  10  32.8155    309.27      0.978481   
7  6  11  56.6056    31.4069     0.952824   
7  6  12  2.1659     96.7237     0.986664   
7  6  13  50.184     26.6931     0.989901   
7  6  14  8.33141    82.9578     0.989912   
7  6  15  153.558    85.7273     0.868227   
7  6  16  263.717    248.116     0.977103   
7  6  17  193.044    50.2303     0.986062   
7  6  18  23.737     354.175     0.971945   
7  6  19  99.8793    129.029     0.991979   
7  6  20  111.129    23.0504     0.978568   
7  6  21  198.473    119.843     0.970443   
7  6  22  289.936    214.881     0.994461   
7  6  23  108.158    259.83      0.989908   
7  6  24  402.717    229.02      0.955997   
7  6  25  231.01     297.783     0.708567   
7  6  26  155.841    16.1232     0.998039   
7  6  27  23.0657    45.7714     0.975699   
7  6  28  75.6077    225.081     0.675544   
7  6  29  68.5815    65.2519     0.967584   
7  6  30  63.3761    203.432     0.983153   
7  6  31  35.7432    315.098     0.992981   
7  6  32  64.1337    6.83986     0.957321   
7  6  33  42.3822    175.893     0.993527   
7  6  34  65.6499    185.79      0.991402   
7  6  35  55.4733    194.682     0.994143   
7  6  36  55.1033    317.799     0.397471   
7  6  37  143.478    170.143     0.981705   
7  6  38  12.8095    108.303     0.980259   
7  6  39  106.321    175.823     0.983566   
7  6  40  57.575     255.263     0.890749   
7  6  41  173.437    86.9004     0.930292   
7  6  42  134.777    336.048     0.991742   
7  6  43  34.8151    109.211     0.992172   
7  6  44  82.0171    245.462     0.980111   
7  6  45  188.663    16.9525     0.944763   
7  6  46  42.8969    327.112     0.992419   
7  6  47  6.81136    162.189     0.915975   
7  6  48  51.2435    63.3926     0.976326   
7  6  49  43.158     175.186     0.972923   
7  6  50  194.252    145.007     0.949653   
7  6  51  38.4627    49.4917     0.992399   
7  6  52  221.268    112.905     0.974348   
7  6  53  178.024    350.538     0.82065    
7  6  54  36.0917    199.646     0.834663   
7  6  55  21.9845    146.867     0.963173   
7  6  56  106.799    134.065     0.254292   
7  6  57  85.2227    231.425     0.972859   
7  6  58  83.8513    55.226      0.952289   
7  6  59  8.18497    13.5609     0.939898   
7  6  60  29.0977    26.7503     0.991146   
7  6  61  73.8574    111.13      0.991385   
7  6  62  8.23741    52.5409     0.996012   
7  6  63  159.193    337.358     0.991507   
7  6  64  99.8938    269.236     0.989038   
7  6  65  69.1656    33.8497     0.987886   
7  6  66  131.388    340.408     0.566752   
7  6  67  69.1636    130.863     0.993974   
7  6  68  28.2749    210.888     0.807689   
7  6  69  36.638     180.75      0.975141   
7  6  70  4.49529    117.013     0.970959   
7  6  71  2.16313    100.369     0.987577   
7  6  72  40.7574    98.0342     0.993975   
7  6  73  1.7695     104.417     0.955037   
7  6  74  8.26767    22.8526     0.972311   
7  6  75  53.6229    167.465     0.984427   
7  6  76  1.54877    106.504     0.902273   
7  6  77  88.7621    98.4569     0.885125   
7  6  78  135.71     292.752     0.548863   
7  6  79  45.6741    35.2059     0.535807   
7  6  80  165.111    271.9       0.99037    
7  6  81  1.36       235.648     0.620216   
7  6  82  5.58649    268.849     0.960127   
7  6  83  26.4784    176.943     0.928763   
7  6  84  31.3769    284.484     0.950644   
7  6  85  5.54342    357.169     0.960862   
7  6  86  52.2123    317.551     0.990119   
7  6  87  95.667     25.6344     0.992803   
7  6  88  36.9766    139.699     0.901569   
7  6  89  76.0494    26.3772     0.972827   
7  6  90  12.793     340.274     0.917597   
7  6  91  30.471     283.631     0.939004   
7  6  92  22.3029    217.231     0.952167   
7  6  93  56.7024    357.994     0.869956   
7  6  94  6.91511    213.997     0.978013   
7  6  95  20.3793    249.582     0.961934   
7  6  96  12.0395    282.889     0.691838   
7  6  97  21.5145    117.988     0.979101   
7  6  98  15.1227    325.853     0.787028   
7  6  99  88.5185    146.227     0.989232   
7  6  100 31.4083    193.496     0.981391   
7  6  101 9.76416    168.842     0.207721   
7  6  102 26.4575    341.689     0.978544   
7  6  103 4.21177    257.339     0.761874   
7  6  104 8.6786     263.489     0.179188   
7  6  105 9.50906    9.18693     0.938394   
7  6  106 1.82743    222.679     0.252954   
7  6  107 49.839     131.316     0.951525   
7  6  108 8.09935    334.522     0.305881   
7  6  109 5.25968    80.7001     0.788582   
7  6  110 19.8616    53.7557     0.534616   
7  6  111 4.63041    7.95182     0.971527   
7  7  0   124.311    180         0.999988   
7  7  1   183.609    210         0.146674   
7  7  2   159.54     60          0.0693074  
7  7  3   109.173    90          0.997155   
7  7  4   60.1898    120         1          
7  7  5   160.741    150         1          
7  7  6   163.106    180         0.747691   
7  7  7   164.842    30          0.220994   
7  7  8   350.48     60          1          
7  7  9   92.7941    90          0.801804   
7  7  10  94.3184    300         0.999998   
7  7  11  16.2601    150         1          
7  7  12  77.3167    5.06425e-06 1          
7  7  13  44.1577    210         1          
7  7  14  214.945    240         1          
7  7  15  424.033    270         1          
7  7  16  433.697    300         1          
7  7  17  431.864    330         0.97656    
7  7  18  117.471    180         0.197524   
7  7  19  324.552    30          1          
7  7  20  296.041    240         1          
7  7  21  104.807    90          1          
7  7  22  221.163    120         1          
7  7  23  441.141    330         0.999989   
7  7  24  125.408    1.26225e-05 0.882032   
7  7  25  147.062    210         1          
7  7  26  249.088    60          0.999997   
7  7  27  14.4036    270         0.838898   
7  7  28  195.647    120         0.999997   
7  7  29  112.255    330         0.999974   
7  7  30  67.2664    180         1          
7  7  31  251.664    30          1          
7  7  32  102.876    60          0.999998   
7  7  33  69.3373    270         1          
7  7  34  489.642    300         1          
7  7  35  2.52592    150         1          
7  7  36  162.399    180         0.127719   
7  7  37  102.229    210         0.507875   
7  7  38  182.916    60          1          
7  7  39  221.665    90          0.586605   
7  7  40  79.3773    300         0.999847   
7  7  41  98.0831    330         1          
7  7  42  423.974    8.36422e-06 1          
7  7  43  174.384    30          0.784627   
7  7  44  272.905    60          0.999988   
7  7  45  93.2949    90          0.999987   
7  7  46  273.427    300         1          
7  7  47  46.4594    330         0.999984   
7  7  48  148.76     180         1          
7  7  49  4.58751    30.0001     1          
7  7  50  114.924    240         0.809114   
7  7  51  46.2754    270         0.890171   
7  7  52  69.0438    300         1          
7  7  53  155.158    150         0.999707   
7  7  54  91.9583    7.70143e-06 0.990948   
7  7  55  77.8603    210         0.0904197  
7  7  56  128.149    240         0.545419   
7  7  57  99.2189    270         1          
7  7  58  43.3044    120         1          
7  7  59  109.908    150         1          
7  7  60  153.119    5.75217e-06 1          
7  7  61  4.70506    210         0.749089   
7  7  62  310.061    240         1          
7  7  63  131.33     270         1          
7  7  64  196.86     300         0.386522   
7  7  65  1.78609    330         0.782463   
7  7  66  85.2279    0           1          
7  7  67  56.0044    30          1          
7  7  68  108.513    240         0.989861   
7  7  69  46.5382    270         0.166999   
7  7  70  112.474    120         1          
7  7  71  24.4385    330         0.958518   
7  7  72  94.0959    1.8094e-06  1          
7  7  73  46.0464    210         0.378787   
7  7  74  95.9669    60          0.504598   
7  7  75  67.0997    270         1          
7  7  76  32.7385    300         1          
7  7  77  28.7997    330         0.136404   
7  7  78  66.898     360         0.995215   
7  7  79  67.9334    210         0.700808   
7  7  80  72.1502    240         0.990855   
7  7  81  22.6784    90          0.999999   
7  7  82  112.723    300         0.999946   
7  7  83  77.6761    330         1          
7  7  84  73.3101    360         1          
7  7  85  109.646    30          1          
7  7  86  96.6876    240         0.999951   
7  7  87  168.879    90          0.983482   
7  7  88  38.1529    300         0.999612   
7  7  89  31.9724    330         0.999037   
7  7  90  56.4803    180         0.999845   
7  7  91  65.5631    210         0.988455   
7  7  92  81.6534    60          0.996139   
7  7  93  40.3576    270         1          
7  7  94  36.0767    300         1          
7  7  95  15.1791    150         1          
7  7  96  15.0421    8.65142e-06 0.373982   
7  7  97  6.46087    210         0.196576   
7  7  98  44.4834    240         1          
7  7  99  33.3181    90          0.998836   
7  7  100 16.4918    300         1          
7  7  101 17.3113    330         0.230114   
7  7  102 20.1162    2.22044e-05 0.497052   
7  7  103 86.9525    30          0.788623   
7  7  104 94.2974    60          0.811867   
7  7  105 35.5172    270         0.490684   
7  7  106 36.3392    120         1          
7  7  107 39.4232    150         0.392164   
7  7  108 26.2771    8.65815e-06 0.265981   
7  7  109 3.2095     30          0.648597   
8  0  0   520.626    5.98123e-06 1          
8  0  1   249.702    60          0.438538   
8  0  2   169.468    300         0.986936   
8  0  3   145.201    3.26577e-06 0.999998   
8  0  4   59.9662    240         1          
8  0  5   256.958    300         0.999397   
8  0  6   456.072    9.77993e-06 0.296654   
8  0  7   320.341    240         0.849254   
8  0  8   193.051    300         0.289409   
8  0  9   73.8052    2.27507e-06 1          
8  0  10  7.32303    240         0.61758    
8  0  11  23.6059    120         0.130893   
8  0  12  21.8913    180         0.0903587  
8  0  13  42.3713    59.9999     1          
8  0  14  224.15     120         0.251513   
8  0  15  191.316    180         1          
8  0  16  323.162    240         1          
8  0  17  40.2001    120         0.999795   
8  0  18  277.073    180         0.999997   
8  0  19  344.273    240         0.461733   
8  0  20  316.768    300         1          
8  0  21  127.037    180         1          
8  0  22  46.4008    60          0.0504059  
8  0  23  79.7728    300         0.976746   
8  0  24  422.255    360         1          
8  0  25  707.265    240         0.988586   
8  0  26  152.536    120         1          
8  0  27  362.023    180         1          
8  0  28  163.354    60          0.740662   
8  0  29  42.8176    300         1          
8  0  30  127.614    180         0.875669   
8  0  31  278.684    240         1          
8  0  32  401.726    300         0.602563   
8  0  33  572.949    1.48586e-06 1          
8  0  34  297.891    60          1          
8  0  35  155.385    120         0.538328   
8  0  36  457.994    360         1          
8  0  37  346.044    240         1          
8  0  38  77.8811    120         1          
8  0  39  503.51     8.85298e-06 1          
8  0  40  176.412    240         1          
8  0  41  362.771    300         0.9865     
8  0  42  73.9464    180         0.45713    
8  0  43  57.585     60          1          
8  0  44  7.19161    300         0.989663   
8  0  45  242.428    7.58462e-06 1          
8  0  46  266.69     60          1          
8  0  47  140.133    300         0.999997   
8  0  48  18.9275    7.56325e-06 0.00906053 
8  0  49  116.154    240         0.722639   
8  0  50  189.85     300         0.886944   
8  0  51  49.2989    180         0.999999   
8  0  52  157.404    60          0.802203   
8  0  53  284.995    120         1          
8  0  54  55.5107    8.49578e-06 0.999981   
8  0  55  180.475    60          0.999959   
8  0  56  166.019    300         1          
8  0  57  250.941    7.07251e-06 0.77991    
8  0  58  24.1076    60          1          
8  0  59  61.8633    300         1          
8  0  60  365.293    8.7478e-06  0.988164   
8  0  61  126.708    60          1          
8  0  62  135.877    120         0.962959   
8  0  63  141.511    180         0.16695    
8  0  64  10.1369    240         0.0407683  
8  0  65  83.004     300         0.667149   
8  0  66  114.597    9.0535e-06  0.665159   
8  0  67  26.4136    240         1          
8  0  68  115.664    300         1          
8  0  69  99.7447    180         0.788649   
8  0  70  60.9697    60          1          
8  0  71  63.3392    120         0.156892   
8  0  72  89.8041    180         1          
8  0  73  79.4636    60          1          
8  0  74  35.9131    300         1          
8  0  75  106.203    360         0.998322   
8  0  76  2.78244    240         1          
8  0  77  14.5818    300         1          
8  0  78  13.1882    8.65142e-06 0.37976    
8  0  79  126.395    240         1          
8  0  80  44.5778    300         0.711566   
8  0  81  45.5424    180         1          
8  0  82  117.357    240         1          
8  0  83  6.5766     120         1          
8  0  84  22.1782    180         1          
8  0  85  6.84678    240         0.999998   
8  0  86  34.9889    120         0.806479   
8  0  87  147.86     180         0.547408   
8  0  88  29.2454    60          0.668902   
8  0  89  9.58817    300         0.572414   
8  0  90  73.6998    360         0.823006   
8  0  91  39.3313    240         1          
8  0  92  29.6965    120         0.426332   
8  0  93  42.0774    180         0.99902    
8  0  94  27.1839    60          1          
8  0  95  44.8461    300         0.998231   
8  0  96  22.3303    180         0.191656   
8  0  97  64.2276    240         0.391118   
8  0  98  18.5179    120         1          
8  0  99  27.7758    180         1          
8  0  100 26.8474    240         1          
8  0  101 20.9231    300         0.112421   
8  0  102 5.8847     180         1          
8  0  103 74.604     240         1          
8  0  104 0.313587   300         1          
8  0  105 36.2013    180         1          
8  0  106 15.6031    240         0.370744   
8  0  107 27.6144    300         0.304374   
8  0  108 57.2303    360         0.998732   
8  0  109 127.233    60          1          
8  0  110 48.5321    300         1          
8  0  111 37.161     180         0.431852   
8  0  112 4.71292    240         0.192635   
8  0  113 22.7003    120         0.562858   
8  0  114 15.3238    2.23118e-05 0.216122   
8  0  115 66.5481    240         0.967262   
8  1  0   128.817    1.05825e-05 1          
8  1  1   321.77     263.516     0.967568   
8  1  2   81.4166    258.637     0.924519   
8  1  3   54.1463    60.5426     0.987849   
8  1  4   8.9716     24.7905     0.977667   
8  1  5   93.8931    354.909     0.623962   
8  1  6   86.4772    39.1924     0.987652   
8  1  7   291.657    225.147     0.976865   
8  1  8   142.801    19.6498     0.978474   
8  1  9   200.202    52.3137     0.832788   
8  1  10  199.985    30.2605     0.941222   
8  1  11  128.146    44.7816     0.981332   
8  1  12  141.797    223.7       0.967566   
8  1  13  38.425     227.871     0.976692   
8  1  14  37.7875    337.456     0.872131   
8  1  15  12.6908    307.383     0.981166   
8  1  16  125.084    128.435     0.961906   
8  1  17  171.764    10.75       0.927797   
8  1  18  259.786    31.0949     0.992046   
8  1  19  9.66277    258.355     0.978058   
8  1  20  78.1955    46.8696     0.972297   
8  1  21  228.609    71.5024     0.763999   
8  1  22  45.2411    154.777     0.968404   
8  1  23  90.6859    155.768     0.817451   
8  1  24  16.4219    320.607     0.110661   
8  1  25  419.22     94.5165     0.981834   
8  1  26  84.5474    55.8497     0.978061   
8  1  27  183.24     83.2331     0.976864   
8  1  28  122.041    160.546     0.631899   
8  1  29  99.1385    251.025     0.960276   
8  1  30  46.9143    218.758     0.859381   
8  1  31  13.5569    144.004     0.895671   
8  1  32  203.971    270.634     0.968535   
8  1  33  56.3791    70.1939     0.965622   
8  1  34  126.872    286.816     0.985132   
8  1  35  93.3593    209.691     0.993713   
8  1  36  125.243    224.188     0.988902   
8  1  37  0.733092   129.229     0.995632   
8  1  38  175.09     58.6677     0.980412   
8  1  39  175.327    256.604     0.948038   
8  1  40  204.007    227.799     0.995606   
8  1  41  106.038    132.534     0.958298   
8  1  42  92.2159    80.1643     0.988943   
8  1  43  146.143    332.655     0.961264   
8  1  44  175.825    64.2416     0.984828   
8  1  45  52.0739    315.254     0.915858   
8  1  46  19.0082    144.565     0.970653   
8  1  47  226.77     93.8659     0.577501   
8  1  48  146.96     172.422     0.442512   
8  1  49  265.886    358.075     0.994418   
8  1  50  35.3379    46.2982     0.956276   
8  1  51  69.0498    216.955     0.949834   
8  1  52  32.5953    284.355     0.985285   
8  1  53  120.728    145.52      0.886543   
8  1  54  111.148    242.43      0.994927   
8  1  55  18.838     102.405     0.986752   
8  1  56  15.1799    162.324     0.993349   
8  1  57  122.226    148.937     0.995499   
8  1  58  8.74115    40.6363     0.977019   
8  1  59  15.3245    86.7178     0.980706   
8  1  60  30.9369    288.204     0.981017   
8  1  61  14.3964    83.5761     0.987448   
8  1  62  3.58258    148.98      0.974383   
8  1  63  95.029     229.573     0.987619   
8  1  64  102.201    349.326     0.996156   
8  1  65  147.645    85.2602     0.944738   
8  1  66  52.7136    215.929     0.977941   
8  1  67  6.49092    58.8206     0.980764   
8  1  68  70.23      167.728     0.986127   
8  1  69  22.4414    281.892     0.928511   
8  1  70  4.71261    133.413     0.98533    
8  1  71  94.1986    16.7422     0.986926   
8  1  72  10.859     33.6246     0.940718   
8  1  73  140.869    233.911     0.989545   
8  1  74  115.166    323.037     0.925892   
8  1  75  17.325     77.7308     0.612237   
8  1  76  0.190796   10.8311     0.341121   
8  1  77  28.649     147.364     0.986499   
8  1  78  20.9717    220.335     0.979658   
8  1  79  100.231    153.25      0.855531   
8  1  80  16.9061    290.749     0.954106   
8  1  81  71.2833    127.572     0.994783   
8  1  82  63.229     244.738     0.98795    
8  1  83  53.7452    223.925     0.960367   
8  1  84  26.7809    334.899     0.969946   
8  1  85  18.3646    129.194     0.911274   
8  1  86  9.61888    253.902     0.829029   
8  1  87  59.6127    136.757     0.977544   
8  1  88  57.6728    4.18384     0.742447   
8  1  89  0.754643   352.669     0.99536    
8  1  90  59.6999    229.593     0.916185   
8  1  91  32.5998    241.938     0.971279   
8  1  92  16.0391    248.555     0.935121   
8  1  93  43.2209    95.3253     0.945479   
8  1  94  20.8869    312.773     0.848269   
8  1  95  18.2845    34.1509     0.524336   
8  1  96  53.0573    143.785     0.986271   
8  1  97  46.7457    135.985     0.986012   
8  1  98  74.938     124.246     0.927882   
8  1  99  35.3128    70.9752     0.988854   
8  1  100 9.70028    231.63      0.868929   
8  1  101 8.9943     39.8132     0.948685   
8  1  102 1.21628    345.577     0.982937   
8  1  103 25.3775    242.787     0.965918   
8  1  104 32.4728    320.055     0.957531   
8  1  105 17.5758    126.607     0.633134   
8  1  106 1.3312     23.6461     0.967421   
8  1  107 14.7399    203.892     0.903808   
8  1  108 34.1565    52.4768     0.680078   
8  1  109 18.6853    76.6238     0.91774    
8  1  110 29.5799    358.402     0.508376   
8  1  111 31.2783    92.8742     0.891301   
8  1  112 7.6159     92.3772     0.734941   
8  1  113 38.2441    69.674      0.96673    
8  1  114 26.3549    122.435     0.897566   
8  2  0   10.5198    2.91539e-05 0.181314   
8  2  1   80.8425    23.6934     0.976615   
8  2  2   141.153    49.3562     0.995333   
8  2  3   10.5363    238.211     0.516455   
8  2  4   192.294    241.426     0.984061   
8  2  5   216.639    154.574     0.959253   
8  2  6   4.59839    349.169     0.978741   
8  2  7   148.737    201.63      0.987258   
8  2  8   162.543    38.5755     0.419068   
8  2  9   248.755    242.467     0.921377   
8  2  10  46.5964    191.708     0.974209   
8  2  11  228.231    109.644     0.952142   
8  2  12  78.9731    22.997      0.989574   
8  2  13  55.6997    52.6273     0.978499   
8  2  14  61.8582    144.055     0.992528   
8  2  15  33.0412    232.226     0.925329   
8  2  16  112.718    242.353     0.985278   
8  2  17  301.879    275.752     0.991531   
8  2  18  143.986    66.9685     0.955234   
8  2  19  355        339.027     0.53454    
8  2  20  120.857    3.90192     0.994345   
8  2  21  300.935    243.945     0.997052   
8  2  22  51.333     250.547     0.94097    
8  2  23  25.9563    344.388     0.928681   
8  2  24  145.827    272.559     0.939662   
8  2  25  84.5612    350.576     0.977845   
8  2  26  8.9564     13.4751     0.922313   
8  2  27  137.039    68.3119     0.22095    
8  2  28  185.635    344.575     0.977634   
8  2  29  166.538    215.483     0.971498   
8  2  30  275.434    175.551     0.980339   
8  2  31  95.7317    114.806     0.996988   
8  2  32  52.4863    316.731     0.988986   
8  2  33  186.778    154.457     0.996563   
8  2  34  63.9092    104.942     0.994314   
8  2  35  89.834     18.0055     0.97635    
8  2  36  69.8159    96.4435     0.985395   
8  2  37  28.4966    309.903     0.982762   
8  2  38  157.055    227.391     0.993025   
8  2  39  52.8582    294.235     0.98964    
8  2  40  240.175    283.799     0.987491   
8  2  41  123.374    151.817     0.983824   
8  2  42  70.7907    198.053     0.968308   
8  2  43  253.968    239.616     0.977219   
8  2  44  88.5511    348.345     0.969228   
8  2  45  73.02      140.756     0.989102   
8  2  46  57.7108    265.743     0.957937   
8  2  47  60.5616    207.392     0.925443   
8  2  48  8.6139     253.773     0.971955   
8  2  49  8.80983    205.632     0.989219   
8  2  50  8.56595    221.92      0.813673   
8  2  51  196.253    324.771     0.997304   
8  2  52  132.739    43.2143     0.993857   
8  2  53  69.7089    308.191     0.991507   
8  2  54  115.211    268.404     0.877225   
8  2  55  113.314    272.198     0.965835   
8  2  56  143.62     228.802     0.944844   
8  2  57  51.4231    29.571      0.953511   
8  2  58  61.1963    172.707     0.876816   
8  2  59  77.7056    72.6702     0.98901    
8  2  60  45.6555    106.421     0.967825   
8  2  61  23.3124    88.1676     0.811434   
8  2  62  144.606    184.661     0.987732   
8  2  63  72.8082    144.075     0.990421   
8  2  64  168.14     287.635     0.989441   
8  2  65  30.3662    247.782     0.874018   
8  2  66  26.7132    265.053     0.918137   
8  2  67  9.19827    295.103     0.948321   
8  2  68  60.2236    43.454      0.952574   
8  2  69  75.2191    224.505     0.994774   
8  2  70  70.3877    280.654     0.667529   
8  2  71  84.3936    182.369     0.893219   
8  2  72  9.19576    250.653     0.964345   
8  2  73  34.2749    146.396     0.973839   
8  2  74  87.5597    64.9338     0.970135   
8  2  75  5.23066    286.025     0.991696   
8  2  76  112.664    14.2782     0.989427   
8  2  77  54.3261    301.97      0.955377   
8  2  78  80.8547    24.7237     0.984429   
8  2  79  45.8469    95.4493     0.923408   
8  2  80  43.7677    213.172     0.990802   
8  2  81  25.0768    204.834     0.989886   
8  2  82  45.5683    2.8465      0.980548   
8  2  83  72.082     170.174     0.939579   
8  2  84  59.0054    82.6078     0.695872   
8  2  85  75.8856    352.747     0.785352   
8  2  86  88.9721    212.61      0.941171   
8  2  87  113.188    15.0831     0.986279   
8  2  88  40.5998    56.8419     0.980262   
8  2  89  3.63629    199.294     0.993187   
8  2  90  67.909     237.977     0.993976   
8  2  91  20.5115    247.104     0.743313   
8  2  92  15.2867    158.213     0.178639   
8  2  93  11.449     207.629     0.542291   
8  2  94  19.824     258.268     0.717301   
8  2  95  43.0681    69.414      0.971342   
8  2  96  20.0479    50.7362     0.976511   
8  2  97  5.71803    133.244     0.407982   
8  2  98  18.7315    19.7987     0.943455   
8  2  99  17.7369    66.5265     0.978583   
8  2  100 14.3222    342.03      0.880498   
8  2  101 9.04144    259.005     0.928132   
8  2  102 7.37968    339.52      0.962831   
8  2  103 7.33402    167.827     0.487135   
8  2  104 7.70171    29.7322     0.884918   
8  2  105 4.52607    197.534     0.790947   
8  2  106 29.2168    15.7065     0.965233   
8  2  107 4.48954    214.107     0.905276   
8  2  108 41.5907    295.577     0.973051   
8  2  109 45.3646    273.586     0.963379   
8  2  110 27.4726    286.783     0.810642   
8  2  111 18.2353    340.16      0.829159   
8  2  112 15.0072    226.113     0.39418    
8  2  113 11.594     59.5179     0.934845   
8  3  0   231.282    180         0.0991701  
8  3  1   113.547    135.98      0.975135   
8  3  2   230.269    237.68      0.876793   
8  3  3   4.86864    4.71437     0.981267   
8  3  4   5.99681    259.84      0.970772   
8  3  5   42.4231    6.51718     0.758653   
8  3  6   32.7481    111.303     0.734146   
8  3  7   52.2071    154.724     0.988544   
8  3  8   94.1509    82.3752     0.993463   
8  3  9   62.5002    246.106     0.994002   
8  3  10  72.6178    252.89      0.979367   
8  3  11  200.601    137.249     0.959044   
8  3  12  132.484    137.6       0.847485   
8  3  13  56.4094    173.744     0.983949   
8  3  14  5.11196    78.628      0.992656   
8  3  15  72.6906    359.652     0.937714   
8  3  16  116.957    200.082     0.982028   
8  3  17  221.457    293.051     0.962649   
8  3  18  141.486    316.207     0.801576   
8  3  19  228.591    248.072     0.991544   
8  3  20  230.5      280.323     0.98616    
8  3  21  417.617    156.32      0.962356   
8  3  22  12.2913    70.6372     0.979705   
8  3  23  58.5972    12.5741     0.991257   
8  3  24  141.339    305.599     0.930627   
8  3  25  15.9763    341.535     0.993106   
8  3  26  118.163    342.401     0.821972   
8  3  27  401.66     135.768     0.911784   
8  3  28  275.51     100.015     0.948718   
8  3  29  134.42     241.878     0.877916   
8  3  30  91.9636    170.785     0.964764   
8  3  31  50.6703    121.948     0.983077   
8  3  32  254.878    322.332     0.994539   
8  3  33  216.367    131.515     0.992073   
8  3  34  492.893    21.6438     0.958309   
8  3  35  293.071    239.473     0.995538   
8  3  36  81.1024    343.629     0.980466   
8  3  37  195.965    289.511     0.983728   
8  3  38  99.2177    3.64444     0.691968   
8  3  39  45.0496    224.187     0.985461   
8  3  40  240.769    159.26      0.876471   
8  3  41  207.051    170.553     0.929556   
8  3  42  147.567    269.833     0.99265    
8  3  43  218.297    306.453     0.965312   
8  3  44  22.1523    261.573     0.776159   
8  3  45  151.662    355.027     0.567329   
8  3  46  98.2838    150.01      0.989767   
8  3  47  42.8231    236.435     0.679707   
8  3  48  101.104    14.2467     0.972789   
8  3  49  118.596    219.4       0.599654   
8  3  50  19.7002    168.455     0.993056   
8  3  51  110.624    341.701     0.885861   
8  3  52  15.2226    253.99      0.975688   
8  3  53  3.82483    87.3991     0.940974   
8  3  54  42.3701    144.321     0.936166   
8  3  55  17.5436    24.7796     0.983664   
8  3  56  50.5739    135.808     0.964899   
8  3  57  210.287    153.714     0.496539   
8  3  58  12.2814    192.781     0.969039   
8  3  59  83.2641    36.9665     0.233769   
8  3  60  68.2663    313.971     0.878985   
8  3  61  181.809    83.0366     0.982689   
8  3  62  75.4061    11.8188     0.279288   
8  3  63  149.487    95.4425     0.963708   
8  3  64  19.0862    320.454     0.98527    
8  3  65  36.6799    342.117     0.979272   
8  3  66  30.1245    186.002     0.912589   
8  3  67  102.334    172.313     0.982499   
8  3  68  10.4797    107.226     0.951013   
8  3  69  108.752    209.061     0.976165   
8  3  70  26.409     226.835     0.930008   
8  3  71  156.348    228.284     0.995268   
8  3  72  241.434    229.661     0.988491   
8  3  73  59.6836    145.216     0.973681   
8  3  74  29.873     277.803     0.98142    
8  3  75  34.8936    330.975     0.941547   
8  3  76  17.9383    20.3268     0.991174   
8  3  77  90.1793    222.694     0.978306   
8  3  78  24.2906    335.755     0.93539    
8  3  79  134.7      22.7784     0.989504   
8  3  80  1.14662    262.606     0.936857   
8  3  81  11.8601    105.164     0.984831   
8  3  82  171.034    32.7799     0.976598   
8  3  83  5.15661    338.776     0.780877   
8  3  84  34.3717    311.664     0.873172   
8  3  85  87.9826    115.933     0.990394   
8  3  86  80.3505    154.048     0.988268   
8  3  87  56.5475    44.3732     0.991852   
8  3  88  29.8805    119.97      0.968785   
8  3  89  32.8927    66.2931     0.913413   
8  3  90  41.4897    116.323     0.939613   
8  3  91  47.0992    195.512     0.880773   
8  3  92  25.9283    210.071     0.990713   
8  3  93  6.94574    331.483     0.968616   
8  3  94  29.1195    301.505     0.976532   
8  3  95  4.79838    165.413     0.991527   
8  3  96  26.2458    272.062     0.950064   
8  3  97  41.3281    229.521     0.916817   
8  3  98  28.3626    321.658     0.902904   
8  3  99  11.1922    94.3044     0.881493   
8  3  100 3.8992     268.958     0.954182   
8  3  101 14.3621    202.9       0.929611   
8  3  102 26.6283    237.381     0.963462   
8  3  103 16.3844    309.942     0.971882   
8  3  104 43.9378    213.368     0.668836   
8  3  105 51.1721    88.792      0.975908   
8  3  106 15.1549    217.584     0.986284   
8  3  107 79.9332    113.081     0.747839   
8  3  108 53.9286    78.847      0.980549   
8  3  109 19.9168    154.25      0.955388   
8  3  110 6.36822    92.8971     0.896756   
8  3  111 18.8771    157.833     0.870823   
8  3  112 10.6578    321.315     0.787295   
8  4  0   184.496    1.0093e-05  1          
8  4  1   144.817    30.1806     0.97351    
8  4  2   166.786    28.019      0.964161   
8  4  3   222.41     67.0645     0.988734   
8  4  4   74.0543    335.907     0.983377   
8  4  5   176.903    327.244     0.983453   
8  4  6   2.08871    140.785     0.991768   
8  4  7   44.4211    276.923     0.990225   
8  4  8   273.333    263.654     0.996219   
8  4  9   56.216     161.22      0.987457   
8  4  10  22.1759    341.542     0.976528   
8  4  11  80.2578    145.695     0.980062   
8  4  12  9.10195    208.659     0.976525   
8  4  13  158.593    80.0574     0.770718   
8  4  14  110.413    324.446     0.989296   
8  4  15  107.193    289.107     0.977958   
8  4  16  262.777    139.052     0.904069   
8  4  17  8.90876    298.733     0.968835   
8  4  18  44.0244    87.1351     0.948255   
8  4  19  40.4883    55.1779     0.825395   
8  4  20  187.329    238.585     0.969586   
8  4  21  124.592    130.071     0.981489   
8  4  22  69.0649    142.842     0.821858   
8  4  23  300.363    310.06      0.992637   
8  4  24  247.281    75.7935     0.96447    
8  4  25  119.768    239.909     0.982814   
8  4  26  90.7357    260.796     0.993581   
8  4  27  264.036    194.637     0.96963    
8  4  28  320.76     24.5842     0.993059   
8  4  29  297.657    121.163     0.987513   
8  4  30  237.162    4.83955     0.737174   
8  4  31  82.66      140.986     0.991565   
8  4  32  91.6149    339.548     0.970906   
8  4  33  44.7042    111.13      0.992534   
8  4  34  161.839    354.416     0.996602   
8  4  35  26.6409    257.071     0.954424   
8  4  36  167.772    146.577     0.320371   
8  4  37  138.071    161.431     0.47619    
8  4  38  158.596    214.21      0.976996   
8  4  39  52.6378    105.012     0.935612   
8  4  40  223.351    256.912     0.958938   
8  4  41  22.3762    191.003     0.988921   
8  4  42  53.4742    321.481     0.871511   
8  4  43  274.09     130.251     0.986456   
8  4  44  73.3594    136.719     0.966997   
8  4  45  88.995     188.561     0.97127    
8  4  46  117.409    302.34      0.972711   
8  4  47  23.0805    343.6       0.993509   
8  4  48  288.798    306.913     0.985189   
8  4  49  156.884    283.707     0.979304   
8  4  50  48.6353    79.8171     0.97406    
8  4  51  15.5198    193.814     0.988889   
8  4  52  46.9965    180.358     0.96388    
8  4  53  107.207    107.385     0.978639   
8  4  54  54.5839    147.596     0.789342   
8  4  55  246.391    299.243     0.989501   
8  4  56  58.2429    27.0922     0.967475   
8  4  57  131.907    160.626     0.883718   
8  4  58  136.034    157.776     0.973972   
8  4  59  42.2787    142.11      0.350198   
8  4  60  116.219    220.618     0.971985   
8  4  61  12.6733    265.886     0.974693   
8  4  62  46.3729    336.951     0.987264   
8  4  63  69.0618    37.1498     0.98948    
8  4  64  4.36365    342.446     0.516539   
8  4  65  64.5101    270.087     0.981992   
8  4  66  14.6428    79.9101     0.704241   
8  4  67  90.9947    130.754     0.981357   
8  4  68  6.87823    223.785     0.919796   
8  4  69  103.947    212.065     0.983114   
8  4  70  108.929    58.3464     0.964106   
8  4  71  64.223     23.8014     0.905383   
8  4  72  30.7723    222.384     0.951182   
8  4  73  68.6964    158.434     0.990598   
8  4  74  58.8524    241.138     0.990875   
8  4  75  41.6764    331.632     0.987243   
8  4  76  9.54191    343.605     0.993904   
8  4  77  1.81654    335.086     0.990521   
8  4  78  77.4116    128.125     0.975942   
8  4  79  31.6248    267.859     0.800646   
8  4  80  39.4934    97.5974     0.895255   
8  4  81  94.9852    237.376     0.920932   
8  4  82  89.2961    4.37011     0.99236    
8  4  83  58.9993    312.44      0.666633   
8  4  84  22.6511    144.958     0.991508   
8  4  85  123.977    67.7958     0.845789   
8  4  86  108.798    129.983     0.978757   
8  4  87  28.2669    160.468     0.981189   
8  4  88  15.9266    179.632     0.985116   
8  4  89  62.3509    308.747     0.967046   
8  4  90  16.5548    27.1145     0.990416   
8  4  91  18.4867    153.607     0.959219   
8  4  92  36.2742    298.302     0.983951   
8  4  93  6.55217    213.673     0.925376   
8  4  94  66.9505    336.775     0.916495   
8  4  95  65.8366    357.444     0.985919   
8  4  96  0.508687   101.47      0.9216     
8  4  97  42.308     339.168     0.973693   
8  4  98  24.61      7.74272     0.826231   
8  4  99  5.82296    156.926     0.9085     
8  4  100 19.241     266.071     0.961705   
8  4  101 5.65041    239.027     0.962997   
8  4  102 18.7712    112.893     0.946901   
8  4  103 15.0425    200.236     0.698246   
8  4  104 10.1108    26.9885     0.931823   
8  4  105 28.238     138.438     0.963196   
8  4  106 25.6193    273.628     0.786079   
8  4  107 5.44896    129.628     0.845946   
8  4  108 23.9102    19.0219     0.643291   
8  4  109 31.3479    71.9818     0.890427   
8  4  110 31.6447    42.2249     0.910007   
8  4  111 19.9374    24.1951     0.914795   
8  5  0   96.0234    180         0.0356009  
8  5  1   228.491    56.7752     0.929391   
8  5  2   20.844     136.409     0.986597   
8  5  3   51.6205    251.813     0.979639   
8  5  4   43.8379    4.49791     0.909317   
8  5  5   311.253    242.008     0.970154   
8  5  6   169.316    342.286     0.983259   
8  5  7   239.215    143.879     0.902377   
8  5  8   100.624    136.583     0.966956   
8  5  9   15.2963    90.5094     0.994437   
8  5  10  66.7741    252.381     0.983956   
8  5  11  49.712     154.196     0.965818   
8  5  12  207.645    2.40776     0.994661   
8  5  13  323.73     139.655     0.957805   
8  5  14  113.806    336.969     0.908102   
8  5  15  124.967    328.737     0.986083   
8  5  16  174.252    206.823     0.994173   
8  5  17  30.9682    117.662     0.995327   
8  5  18  250.486    332.722     0.9758     
8  5  19  25.6543    144.125     0.977648   
8  5  20  124.841    208.068     0.995845   
8  5  21  40.034     110.056     0.973309   
8  5  22  71.9653    135.309     0.956286   
8  5  23  60.5306    356.641     0.981474   
8  5  24  182.301    324.798     0.961617   
8  5  25  86.1719    55.6279     0.983814   
8  5  26  57.0491    108.822     0.965605   
8  5  27  145.194    263.287     0.949165   
8  5  28  6.74273    349.874     0.985032   
8  5  29  206.842    173.679     0.830388   
8  5  30  254.662    218.415     0.98443    
8  5  31  323.615    6.20377     0.984972   
8  5  32  461.976    224.771     0.960784   
8  5  33  45.8515    315.514     0.980467   
8  5  34  268.293    283.806     0.982648   
8  5  35  92.7858    222.099     0.930804   
8  5  36  167.283    112.726     0.88975    
8  5  37  56.6233    262.454     0.956224   
8  5  38  95.0003    51.5016     0.996112   
8  5  39  58.9443    117.644     0.981956   
8  5  40  68.6024    186.77      0.979528   
8  5  41  77.039     2.18902     0.935468   
8  5  42  42.3756    184.23      0.984284   
8  5  43  158.249    94.8157     0.96065    
8  5  44  271.562    219.673     0.559952   
8  5  45  213.898    203.544     0.943947   
8  5  46  117.009    200.921     0.92689    
8  5  47  203.725    147.769     0.967073   
8  5  48  10.5997    222.791     0.980294   
8  5  49  81.2335    11.2819     0.993873   
8  5  50  83.3026    8.16683     0.467265   
8  5  51  119.589    215.031     0.748588   
8  5  52  6.28741    102.996     0.953277   
8  5  53  204.256    323.785     0.459576   
8  5  54  1.80913    275.665     0.97933    
8  5  55  128.56     345.677     0.964811   
8  5  56  207.669    265.416     0.915094   
8  5  57  32.9782    23.0069     0.921313   
8  5  58  80.4498    347.884     0.994894   
8  5  59  65.9835    63.5595     0.934703   
8  5  60  34.6244    95.3232     0.951127   
8  5  61  136.032    195.403     0.947472   
8  5  62  29.4142    147.138     0.874297   
8  5  63  20.5737    86.8955     0.97579    
8  5  64  16.9369    316.954     0.995178   
8  5  65  61.914     182.658     0.870592   
8  5  66  62.2943    161.536     0.979692   
8  5  67  81.0532    113.332     0.993297   
8  5  68  19.3699    310.63      0.94621    
8  5  69  33.0857    157.661     0.850096   
8  5  70  145.388    21.9733     0.943711   
8  5  71  0.17257    221.257     0.989736   
8  5  72  5.41771    67.1848     0.994951   
8  5  73  79.4231    14.531      0.988873   
8  5  74  36.2482    210.103     0.978747   
8  5  75  17.0815    123.984     0.962741   
8  5  76  61.9735    137.859     0.966498   
8  5  77  32.2828    104.954     0.978422   
8  5  78  44.2596    112.423     0.973526   
8  5  79  12.8141    321.16      0.946121   
8  5  80  50.3119    23.4965     0.985827   
8  5  81  26.4622    178.826     0.761726   
8  5  82  13.2421    235.444     0.981132   
8  5  83  35.32      45.1375     0.985678   
8  5  84  58.1646    284.449     0.976588   
8  5  85  53.8677    144.045     0.967026   
8  5  86  11.9354    271.787     0.965753   
8  5  87  30.3637    187.165     0.865078   
8  5  88  10.8247    268.212     0.861334   
8  5  89  0.876175   131.904     0.636653   
8  5  90  22.4216    283.001     0.875592   
8  5  91  57.7896    242.331     0.952279   
8  5  92  15.7635    324.038     0.955258   
8  5  93  25.8413    327.831     0.463563   
8  5  94  52.9566    59.812      0.984176   
8  5  95  58.4585    164.956     0.953261   
8  5  96  5.89765    288.27      0.970301   
8  5  97  110.319    91.6747     0.926968   
8  5  98  10.245     110.903     0.95747    
8  5  99  4.83737    111.981     0.891245   
8  5  100 13.5763    282.012     0.980163   
8  5  101 20.7719    131.088     0.717545   
8  5  102 36.9113    141.277     0.889087   
8  5  103 22.9957    167.075     0.953424   
8  5  104 11.1285    196.683     0.656267   
8  5  105 18.8847    98.132      0.937434   
8  5  106 33.2456    135.491     0.777964   
8  5  107 19.624     218.792     0.309015   
8  5  108 47.6056    88.0423     0.756366   
8  5  109 4.36194    353.077     0.922834   
8  5  110 5.94306    259.758     0.874911   
8  6  0   17.6382    180         1          
8  6  1   108.941    66.166      0.978887   
8  6  2   217.443    320.122     0.97759    
8  6  3   35.5681    179.162     0.986262   
8  6  4   118.507    99.6568     0.99112    
8  6  5   86.9625    117.872     0.907609   
8  6  6   201.179    344.428     0.867655   
8  6  7   249.437    43.2445     0.889535   
8  6  8   89.6764    39.6523     0.994756   
8  6  9   170.128    311.085     0.916497   
8  6  10  26.7986    232.872     0.996198   
8  6  11  338.114    109.865     0.981334   
8  6  12  8.64268    10.4344     0.996732   
8  6  13  40.2114    323.959     0.916291   
8  6  14  60.6376    56.9643     0.981304   
8  6  15  150.774    165.899     0.871976   
8  6  16  251.799    144.826     0.890447   
8  6  17  342.171    208.797     0.990314   
8  6  18  133.128    342.419     0.922805   
8  6  19  173.192    259.911     0.992842   
8  6  20  277.848    16.5564     0.996109   
8  6  21  241.568    133.665     0.978445   
8  6  22  172.415    193.54      0.770118   
8  6  23  83.7338    236.162     0.992485   
8  6  24  94.8567    175.595     0.988856   
8  6  25  92.6353    270.526     0.989425   
8  6  26  81.3036    298.222     0.936673   
8  6  27  15.8536    100.347     0.971523   
8  6  28  125.612    84.6        0.979681   
8  6  29  231.485    68.0475     0.990417   
8  6  30  30.2465    147.327     0.983895   
8  6  31  360.798    200.463     0.84841    
8  6  32  60.682     208.956     0.984633   
8  6  33  146.326    85.3401     0.965794   
8  6  34  176.626    259.023     0.987069   
8  6  35  68.0202    132.58      0.983315   
8  6  36  185.347    320.469     0.975695   
8  6  37  191.811    193.001     0.93407    
8  6  38  137.609    93.5894     0.982743   
8  6  39  16.3859    256.406     0.0312073  
8  6  40  282.236    234.224     0.991789   
8  6  41  282.324    223.074     0.985516   
8  6  42  183.293    156.786     0.980505   
8  6  43  29.622     242.576     0.976786   
8  6  44  27.8969    182.41      0.99682    
8  6  45  126.425    7.30522     0.966719   
8  6  46  123.152    5.01907     0.992301   
8  6  47  52.0294    312.591     0.99333    
8  6  48  189.724    254.576     0.962363   
8  6  49  106.945    73.9624     0.974269   
8  6  50  175.945    24.8721     0.991459   
8  6  51  29.6738    0.137531    0.874376   
8  6  52  53.7155    39.3524     0.877929   
8  6  53  4.59197    228.732     0.95092    
8  6  54  154.076    230.058     0.996288   
8  6  55  111.924    1.81419     0.969989   
8  6  56  137.68     302.479     0.960258   
8  6  57  29.1024    49.2535     0.963603   
8  6  58  66.6909    152.566     0.993919   
8  6  59  54.7612    308.707     0.994729   
8  6  60  62.9967    208.652     0.986637   
8  6  61  38.4229    265.977     0.984882   
8  6  62  102.52     258.771     0.994119   
8  6  63  42.732     262.619     0.954873   
8  6  64  22.602     0.434642    0.989382   
8  6  65  67.2962    12.9713     0.616894   
8  6  66  5.66825    322.635     0.285556   
8  6  67  6.47485    15.4953     0.990341   
8  6  68  37.4885    99.8853     0.971298   
8  6  69  20.8404    55.1798     0.993413   
8  6  70  20.8859    324.577     0.877108   
8  6  71  28.0037    6.55863     0.994055   
8  6  72  102.996    64.3763     0.989801   
8  6  73  38.4144    55.9039     0.851469   
8  6  74  77.7259    254.21      0.992432   
8  6  75  73.2666    318.451     0.913819   
8  6  76  68.9065    184.9       0.961208   
8  6  77  6.07358    124.017     0.954192   
8  6  78  28.3438    66.0434     0.59076    
8  6  79  62.7521    104.642     0.879597   
8  6  80  54.0188    149.388     0.781754   
8  6  81  47.6794    346.327     0.985707   
8  6  82  1.12388    331.58      0.994534   
8  6  83  38.3893    2.28523     0.982554   
8  6  84  38.2116    143.994     0.859932   
8  6  85  67.6221    273.555     0.953406   
8  6  86  51.713     266.561     0.607116   
8  6  87  37.804     358.65      0.989975   
8  6  88  2.39547    290.454     0.944096   
8  6  89  60.3965    226.612     0.988489   
8  6  90  29.5348    356.945     0.949703   
8  6  91  35.0178    178.14      0.80666    
8  6  92  0.892687   226.488     0.990156   
8  6  93  35.7426    104.014     0.908297   
8  6  94  39.4493    182.896     0.751667   
8  6  95  8.92243    351.995     0.966756   
8  6  96  9.90902    68.5121     0.952129   
8  6  97  4.49425    153.284     0.623131   
8  6  98  36.8428    18.5921     0.987828   
8  6  99  5.48696    142.567     0.793011   
8  6  100 19.3916    213.769     0.894111   
8  6  101 25.021     302.419     0.76936    
8  6  102 64.0656    293.91      0.927208   
8  6  103 52.7501    284.249     0.937057   
8  6  104 16.9917    205.689     0.202597   
8  6  105 28.1391    257.696     0.532026   
8  6  106 14.0316    281.482     0.876548   
8  6  107 20.4008    178.697     0.823741   
8  6  108 3.97112    32.6171     0.896266   
8  6  109 17.8466    272.442     0.674015   
8  7  0   203.528    180         0.280488   
8  7  1   208.945    337.611     0.926094   
8  7  2   110.471    139.588     0.963494   
8  7  3   5.62054    339.245     0.980781   
8  7  4   294.869    298.666     0.995804   
8  7  5   16.5948    188.863     0.974467   
8  7  6   69.5741    226.986     0.992428   
8  7  7   15.8951    246.178     0.985632   
8  7  8   273.553    4.09292     0.992533   
8  7  9   256.603    330.725     0.994643   
8  7  10  123.363    316.67      0.993823   
8  7  11  86.2558    112.591     0.984979   
8  7  12  86.3417    45.8946     0.771996   
8  7  13  50.6749    306.883     0.995721   
8  7  14  91.5306    355.943     0.980114   
8  7  15  290.711    19.0428     0.994083   
8  7  16  137.933    192.667     0.959727   
8  7  17  178.5      140.81      0.77872    
8  7  18  258.226    272.05      0.994299   
8  7  19  6.60389    249.897     0.934124   
8  7  20  174.283    60.3316     0.992796   
8  7  21  205.411    114.102     0.956029   
8  7  22  134.653    253.773     0.990932   
8  7  23  59.4974    27.1018     0.984814   
8  7  24  62.3269    265.193     0.984543   
8  7  25  129.99     101.115     0.904087   
8  7  26  136.555    20.7436     0.952643   
8  7  27  53.6115    104.931     0.968953   
8  7  28  45.8412    320.743     0.286874   
8  7  29  186.681    265.361     0.976123   
8  7  30  53.9082    221.35      0.985765   
8  7  31  19.3619    145.653     0.925532   
8  7  32  59.2244    201.001     0.203925   
8  7  33  90.661     127.172     0.971425   
8  7  34  123.864    19.932      0.955733   
8  7  35  29.7865    275.129     0.928273   
8  7  36  79.2677    186.28      0.920251   
8  7  37  182.65     99.9532     0.981786   
8  7  38  67.3278    358.541     0.986139   
8  7  39  117.587    312.518     0.910416   
8  7  40  202.713    308.169     0.96687    
8  7  41  85.7686    259.078     0.937155   
8  7  42  123.979    220.36      0.946452   
8  7  43  60.5838    94.3105     0.840783   
8  7  44  134.755    354.142     0.908516   
8  7  45  227.609    256.644     0.966585   
8  7  46  12.4597    340.638     0.413472   
8  7  47  47.3499    45.0467     0.865674   
8  7  48  21.0421    223.125     0.86465    
8  7  49  40.2947    22.7322     0.922159   
8  7  50  26.0935    304.576     0.986173   
8  7  51  24.5887    222.354     0.962442   
8  7  52  35.0679    279.709     0.991426   
8  7  53  43.9981    237.028     0.993801   
8  7  54  30.9147    229.052     0.991179   
8  7  55  65.1162    146.518     0.958999   
8  7  56  34.8923    326.758     0.963485   
8  7  57  143.517    112.619     0.973786   
8  7  58  13.1216    169.777     0.973716   
8  7  59  123.844    221.49      0.910542   
8  7  60  102.323    330.152     0.970837   
8  7  61  7.37763    104.907     0.988809   
8  7  62  23.7022    322.599     0.988433   
8  7  63  13.6407    34.1836     0.894844   
8  7  64  57.1583    76.8557     0.987668   
8  7  65  29.4329    232.889     0.988255   
8  7  66  106.145    281.588     0.939453   
8  7  67  73.077     121.335     0.333757   
8  7  68  61.8638    335.066     0.613765   
8  7  69  50.9282    83.4991     0.930593   
8  7  70  2.25981    258.081     0.985103   
8  7  71  78.1709    5.08146     0.993878   
8  7  72  20.1165    246.389     0.696154   
8  7  73  184.988    142.255     0.993423   
8  7  74  46.8343    235.479     0.993196   
8  7  75  49.5013    142.64      0.971018   
8  7  76  33.4829    118.81      0.949884   
8  7  77  26.3126    158.629     0.924466   
8  7  78  84.5301    286.759     0.993532   
8  7  79  31.2891    80.6057     0.991121   
8  7  80  61.6039    291.374     0.990716   
8  7  81  43.2786    337.176     0.973724   
8  7  82  58.4304    215.071     0.798402   
8  7  83  28.0422    206.786     0.912681   
8  7  84  50.8349    325.078     0.953625   
8  7  85  4.6471     337.606     0.990497   
8  7  86  70.5128    138.119     0.989089   
8  7  87  34.8863    267.718     0.430074   
8  7  88  24.9562    40.752      0.985429   
8  7  89  17.0142    260.508     0.948414   
8  7  90  58.985     228.035     0.959958   
8  7  91  47.8088    131.938     0.984058   
8  7  92  27.3268    217.652     0.981244   
8  7  93  6.56463    173.555     0.846371   
8  7  94  12.9601    239.998     0.973537   
8  7  95  12.4296    30.497      0.94238    
8  7  96  41.6755    323.549     0.770212   
8  7  97  16.7214    10.8112     0.963401   
8  7  98  19.9123    93.2215     0.331547   
8  7  99  17.5874    301.195     0.952365   
8  7  100 8.93509    15.9849     0.834548   
8  7  101 18.3141    22.3855     0.861233   
8  7  102 39.8276    104.136     0.983059   
8  7  103 27.6381    214.077     0.873057   
8  7  104 27.1623    95.3358     0.665189   
8  7  105 25.7192    85.3364     0.956052   
8  7  106 11.4455    65.0736     0.58531    
8  7  107 3.37327    270.864     0.0714706  
8  7  108 28.2725    91.0559     0.761988   
8  8  0   222.563    180         1          
8  8  1   13.4822    210         0.454883   
8  8  2   53.573     240         0.0757732  
8  8  3   78.1255    90          0.983718   
8  8  4   328.193    120         1          
8  8  5   247.453    150         0.999998   
8  8  6   67.4136    5.09531e-07 1          
8  8  7   55.0778    30          0.999763   
8  8  8   260.227    240         0.763807   
8  8  9   170.047    270         0.965917   
8  8  10  217.292    300         1          
8  8  11  138.282    330         1          
8  8  12  146.595    360         1          
8  8  13  275.876    210         0.927794   
8  8  14  233.223    240         1          
8  8  15  38.8279    270         1          
8  8  16  400.806    300         0.640662   
8  8  17  469.219    330         1          
8  8  18  177.078    180         1          
8  8  19  337.909    30          0.197349   
8  8  20  238.876    240         1          
8  8  21  291.03     270         0.971359   
8  8  22  563.021    300         1          
8  8  23  25.719     330         0.999994   
8  8  24  18.4966    180         0.103574   
8  8  25  239.739    30          0.985776   
8  8  26  3.33172    59.9999     0.491116   
8  8  27  163.498    90          1          
8  8  28  38.5236    300         0.0244883  
8  8  29  36.6002    150         1          
8  8  30  206.089    180         1          
8  8  31  90.8077    30          0.976127   
8  8  32  177.487    240         1          
8  8  33  65.6032    270         1          
8  8  34  163.427    300         1          
8  8  35  8.6241     330         1          
8  8  36  15.2515    1.27537e-06 1          
8  8  37  105.789    30          1          
8  8  38  64.1112    240         1          
8  8  39  9.12747    270         0.999951   
8  8  40  34.3396    120         0.999891   
8  8  41  67.2108    150         1          
8  8  42  41.5622    360         0.997467   
8  8  43  103.954    30          0.99893    
8  8  44  9.01444    240         0.999892   
8  8  45  105.796    90          1          
8  8  46  120.848    300         1          
8  8  47  182.637    150         0.999955   
8  8  48  160.768    2.11184e-06 0.999894   
8  8  49  94.195     210         0.999998   
8  8  50  183.022    240         0.768181   
8  8  51  143.215    270         0.354998   
8  8  52  178.93     300         0.991911   
8  8  53  100.705    150         0.235045   
8  8  54  5.11043    9.6871e-06  0.114066   
8  8  55  15.9401    30          0.994757   
8  8  56  37.4702    60          0.95423    
8  8  57  71.2074    90          0.990326   
8  8  58  149.917    120         1          
8  8  59  45.4544    330         1          
8  8  60  124.313    180         0.999919   
8  8  61  17.5657    30          1          
8  8  62  42.3101    240         1          
8  8  63  47.3253    270         0.999954   
8  8  64  34.8683    120         1          
8  8  65  130.469    330         1          
8  8  66  78.1034    180         0.339297   
8  8  67  83.3929    30.0001     0.71197    
8  8  68  90.9153    60          0.676106   
8  8  69  88.0165    90          1          
8  8  70  73.6576    300         1          
8  8  71  36.4506    330         1          
8  8  72  196.435    180         0.999969   
8  8  73  16.8022    210         1          
8  8  74  60.384     60          0.999826   
8  8  75  75.4538    90          1          
8  8  76  45.9288    300         0.812157   
8  8  77  75.7787    330         0.999999   
8  8  78  61.7922    360         0.312665   
8  8  79  49.2955    210         1          
8  8  80  11.3822    240         1          
8  8  81  29.2177    270         0.862003   
8  8  82  30.6654    300         1          
8  8  83  119.507    150         0.994448   
8  8  84  93.7807    0           1          
8  8  85  37.6338    210         0.191523   
8  8  86  40.8135    240         0.996397   
8  8  87  42.8248    270         0.278703   
8  8  88  1.36905    120.001     0.00985632 
8  8  89  5.48694    150         1          
8  8  90  114.198    180         1          
8  8  91  9.91561    30          0.42007    
8  8  92  20.2605    240         1          
8  8  93  13.4099    90          1          
8  8  94  38.3549    300         0.287116   
8  8  95  29.5262    150         0.998635   
8  8  96  8.10477    0           1          
8  8  97  7.66543    210         0.999879   
8  8  98  27.9288    240         0.732432   
8  8  99  107.145    270         1          
8  8  100 9.88974    300         1          
8  8  101 50.3423    330         0.999202   
8  8  102 21.4302    8.66203e-06 0.518122   
8  8  103 44.4893    30          0.837266   
8  8  104 93.5393    240         0.999996   
8  8  105 23.6122    90          0.999355   
8  8  106 5.86291    300         0.0662147  
9  0  0   122.309    1.5162e-06  1          
9  0  1   448.344    60          0.472996   
9  0  2   69.0773    300         0.435295   
9  0  3   136.686    1.15081e-05 0.806026   
9  0  4   100.517    240         0.536922   
9  0  5   90.1348    120         0.0613208  
9  0  6   194.102    180         0.165514   
9  0  7   255.701    240         0.999837   
9  0  8   69.1046    120         1          
9  0  9   517.462    7.6582e-06  1          
9  0  10  58.207     60.0001     0.219851   
9  0  11  83.037     120         0.326481   
9  0  12  56.4767    360         1          
9  0  13  1.15038    60          0.126758   
9  0  14  311.588    300         1          
9  0  15  142.797    180         0.0470415  
9  0  16  318.869    60          0.990394   
9  0  17  170.732    120         0.999998   
9  0  18  166.957    180         1          
9  0  19  44.8738    240         1          
9  0  20  166.272    120         1          
9  0  21  273.737    7.73975e-06 0.999996   
9  0  22  97.3654    60          0.99699    
9  0  23  187.483    300         0.255849   
9  0  24  377.06     180         0.999995   
9  0  25  168.52     60          0.954581   
9  0  26  169.205    120         1          
9  0  27  170.458    180         1          
9  0  28  132.484    240         1          
9  0  29  442.731    300         0.807518   
9  0  30  25.2008    180         1          
9  0  31  56.2251    60          0.998822   
9  0  32  131.332    120         0.999996   
9  0  33  66.3221    180         0.659512   
9  0  34  96.8796    60          1          
9  0  35  285.628    300         1          
9  0  36  11.4556    8.60985e-06 0.999623   
9  0  37  387.605    60          0.999703   
9  0  38  32.3723    120         0.999967   
9  0  39  370.815    180         1          
9  0  40  30.5514    240         1          
9  0  41  66.6261    300         0.999406   
9  0  42  168.664    360         1          
9  0  43  18.8644    60          1          
9  0  44  204.327    120         1          
9  0  45  44.2577    360         1          
9  0  46  141.008    60          1          
9  0  47  52.8908    300         0.590925   
9  0  48  172.016    180         0.99946    
9  0  49  99.5711    60          0.913423   
9  0  50  127.807    120         1          
9  0  51  238.198    2.11979e-08 1          
9  0  52  90.4316    240         1          
9  0  53  54.2359    120         0.999993   
9  0  54  213.912    8.73997e-06 0.999997   
9  0  55  223.461    240         1          
9  0  56  42.9551    300         0.187037   
9  0  57  55.3398    180         1          
9  0  58  23.516     59.9999     0.999993   
9  0  59  55.2556    300         0.406122   
9  0  60  137.099    360         1          
9  0  61  102.229    240         0.328111   
9  0  62  209.925    120         1          
9  0  63  46.0258    180         0.999376   
9  0  64  218.219    240         1          
9  0  65  293.145    120         1          
9  0  66  93.7139    180         0.999995   
9  0  67  23.464     60          0.867612   
9  0  68  70.0874    120         0.986107   
9  0  69  55.237     180         0.809486   
9  0  70  71.6413    240         1          
9  0  71  160.874    120         0.999998   
9  0  72  71.7888    360         1          
9  0  73  41.344     60          0.999999   
9  0  74  225.697    300         1          
9  0  75  77.2292    8.65142e-06 0.228307   
9  0  76  259.257    240         1          
9  0  77  79.8458    120         0.407804   
9  0  78  143.02     180         1          
9  0  79  117.978    240         1          
9  0  80  110.873    300         1          
9  0  81  108.963    360         1          
9  0  82  51.954     240         1          
9  0  83  96.1834    300         0.902572   
9  0  84  39.9354    8.65142e-06 0.0782365  
9  0  85  18.9684    60          1          
9  0  86  110.393    300         0.9997     
9  0  87  84.7935    180         1          
9  0  88  8.11942    60.0001     0.134287   
9  0  89  105.13     300         0.747447   
9  0  90  1.4631     180         1          
9  0  91  15.7717    60          0.999986   
9  0  92  59.6432    300         1          
9  0  93  4.22155    0           0.0407196  
9  0  94  1.86741    59.9998     1          
9  0  95  68.6789    300         0.909133   
9  0  96  16.9757    8.65142e-06 0.138928   
9  0  97  16.9708    240         1          
9  0  98  87.1926    120         1          
9  0  99  9.75021    180         0.999843   
9  0  100 55.8233    60          0.973996   
9  0  101 45.8034    300         0.343089   
9  0  102 31.9791    180         0.999952   
9  0  103 27.3304    240         0.550991   
9  0  104 25.9202    120         0.280254   
9  0  105 15.6868    180         0.425579   
9  0  106 25.2337    240         0.95669    
9  0  107 23.626     120         0.996002   
9  0  108 23.3872    180         0.999985   
9  0  109 49.3144    240         0.67843    
9  0  110 14.2308    120         0.264146   
9  0  111 4.75093    180         0.0309777  
9  0  112 66.033     60          0.999987   
9  0  113 20.5901    300         0.255632   
9  1  0   525.024    360         1          
9  1  1   239.947    316.998     0.983662   
9  1  2   20.2226    137.465     0.976332   
9  1  3   44.9282    240.841     0.96359    
9  1  4   255.237    305.337     0.983058   
9  1  5   4.59305    243.267     0.829061   
9  1  6   162.844    109.139     0.978654   
9  1  7   54.3374    213.357     0.987944   
9  1  8   163.366    42.9008     0.872162   
9  1  9   71.9367    46.8295     0.955241   
9  1  10  147.053    2.79137     0.908869   
9  1  11  8.1729     161.048     0.95928    
9  1  12  267.346    184.686     0.644075   
9  1  13  112.172    210.863     0.963673   
9  1  14  3.9586     84.0725     0.957871   
9  1  15  243.36     93.4004     0.981041   
9  1  16  120.256    292.288     0.919404   
9  1  17  26.4828    61.2523     0.977874   
9  1  18  200.243    40.2987     0.95959    
9  1  19  39.1695    357.049     0.992734   
9  1  20  137.74     330.751     0.926621   
9  1  21  173.395    333.263     0.984028   
9  1  22  59.3035    177.004     0.993645   
9  1  23  406.925    190.567     0.968176   
9  1  24  51.2661    44.2809     0.952442   
9  1  25  169.772    168.728     0.987306   
9  1  26  59.699     70.4455     0.982754   
9  1  27  34.6633    114.88      0.992817   
9  1  28  6.56735    4.31793     0.946297   
9  1  29  118.363    275.053     0.994319   
9  1  30  203.742    231.589     0.944777   
9  1  31  50.7048    265.57      0.980713   
9  1  32  204.007    44.8226     0.992626   
9  1  33  105.997    284.433     0.827635   
9  1  34  9.35081    42.093      0.991016   
9  1  35  148.333    273.186     0.97946    
9  1  36  119.055    170.694     0.978666   
9  1  37  44.8218    278.648     0.845275   
9  1  38  203.331    86.023      0.994048   
9  1  39  24.0895    48.0908     0.986285   
9  1  40  16.6047    233.625     0.989857   
9  1  41  116.598    52.3786     0.984953   
9  1  42  2.80172    151.999     0.980182   
9  1  43  39.1794    247.057     0.908867   
9  1  44  90.6256    105.722     0.971093   
9  1  45  60.4174    50.132      0.743853   
9  1  46  141.945    201.517     0.987735   
9  1  47  172.985    216.665     0.825766   
9  1  48  11.0839    330.761     0.961825   
9  1  49  11.6859    194.113     0.98949    
9  1  50  7.75013    52.2417     0.933154   
9  1  51  81.7943    150.835     0.523809   
9  1  52  156.495    123.945     0.982164   
9  1  53  98.0819    84.9908     0.985506   
9  1  54  35.4764    346.4       0.831052   
9  1  55  39.2035    200.612     0.956126   
9  1  56  96.9242    185.478     0.982015   
9  1  57  60.326     129.815     0.966326   
9  1  58  29.8675    168.996     0.965947   
9  1  59  68.6916    69.9893     0.959957   
9  1  60  77.0144    106.029     0.982902   
9  1  61  129.733    129.438     0.987648   
9  1  62  51.4567    93.9476     0.948516   
9  1  63  26.0454    238.327     0.953725   
9  1  64  91.6597    77.4799     0.986728   
9  1  65  49.0426    97.8652     0.964878   
9  1  66  12.897     186.004     0.954906   
9  1  67  11.0493    343.224     0.957101   
9  1  68  124.122    29.4378     0.994838   
9  1  69  145.042    162.705     0.884821   
9  1  70  54.5505    218.098     0.962098   
9  1  71  108.066    44.488      0.868356   
9  1  72  60.7579    161.657     0.63624    
9  1  73  1.49697    7.27265     0.973511   
9  1  74  20.0959    188.352     0.949934   
9  1  75  26.0668    127.337     0.970032   
9  1  76  48.7479    159.52      0.977492   
9  1  77  69.1148    1.0211      0.956603   
9  1  78  68.2124    244.411     0.961522   
9  1  79  33.1917    231.589     0.98403    
9  1  80  50.2589    187.325     0.963037   
9  1  81  20.8622    106.295     0.938299   
9  1  82  54.3452    9.84336     0.989475   
9  1  83  14.2219    58.5204     0.924539   
9  1  84  71.1535    308.632     0.967316   
9  1  85  22.3455    59.5412     0.960377   
9  1  86  15.4906    219.446     0.93256    
9  1  87  6.31377    160.716     0.983153   
9  1  88  36.6443    188.484     0.981684   
9  1  89  92.5684    318.661     0.993607   
9  1  90  38.924     276.08      0.833203   
9  1  91  43.8765    181.525     0.735632   
9  1  92  44.2851    309.49      0.946274   
9  1  93  45.6524    222.84      0.98302    
9  1  94  15.5604    320.809     0.989035   
9  1  95  41.7357    109.393     0.43247    
9  1  96  7.73512    137.615     0.827651   
9  1  97  5.81766    187.83      0.961778   
9  1  98  5.83832    267.242     0.955577   
9  1  99  2.29153    27.4326     0.659281   
9  1  100 24.8003    71.6918     0.984417   
9  1  101 13.9705    221.151     0.89109    
9  1  102 36.0561    147.147     0.981381   
9  1  103 2.25125    91.0463     0.825296   
9  1  104 43.4985    216.228     0.567723   
9  1  105 9.96321    136.378     0.953806   
9  1  106 17.3754    238.377     0.928618   
9  1  107 20.8521    67.3202     0.695637   
9  1  108 26.5973    345.287     0.927706   
9  1  109 4.02663    75.0222     0.944321   
9  1  110 42.5277    170.873     0.940645   
9  1  111 21.1292    142.686     0.927623   
9  1  112 14.7168    281.915     0.520864   
9  1  113 15.2321    19.966      0.424954   
9  2  0   383.147    180         0.998559   
9  2  1   3.38008    336.345     0.992596   
9  2  2   67.1197    206.468     0.920102   
9  2  3   312.511    101.282     0.981088   
9  2  4   50.12      94.1805     0.909023   
9  2  5   96.9368    76.8262     0.990844   
9  2  6   53.9633    174.706     0.971938   
9  2  7   132.082    69.3548     0.981639   
9  2  8   223.098    196.037     0.884225   
9  2  9   23.2531    111.647     0.987122   
9  2  10  142.106    130.759     0.986767   
9  2  11  45.5412    158.168     0.941301   
9  2  12  82.2476    265.338     0.949547   
9  2  13  294.958    136.827     0.996937   
9  2  14  118.018    261.009     0.879525   
9  2  15  55.2697    215.079     0.994319   
9  2  16  406.417    108.086     0.966745   
9  2  17  115.865    59.2055     0.983874   
9  2  18  140.74     350.892     0.986087   
9  2  19  211.498    48.882      0.988062   
9  2  20  20.3675    232.311     0.963466   
9  2  21  378.212    41.04       0.966686   
9  2  22  299.911    255.744     0.94959    
9  2  23  83.5124    133.581     0.44088    
9  2  24  50.7651    254.555     0.927752   
9  2  25  49.0698    353.741     0.976905   
9  2  26  199.651    259.815     0.99586    
9  2  27  149.969    109.517     0.995482   
9  2  28  57.3804    347.797     0.900298   
9  2  29  235.991    159.967     0.745356   
9  2  30  103.351    320.453     0.979546   
9  2  31  342.927    170.417     0.992144   
9  2  32  18.2631    287.229     0.921835   
9  2  33  216.49     230.153     0.636219   
9  2  34  129.878    104.685     0.991485   
9  2  35  91.283     99.6204     0.993475   
9  2  36  194.35     94.2179     0.502738   
9  2  37  13.6929    339.54      0.977508   
9  2  38  63.865     140.244     0.955147   
9  2  39  83.0341    27.6466     0.994062   
9  2  40  14.2787    33.9077     0.973259   
9  2  41  110.437    272.433     0.994172   
9  2  42  135.681    226.14      0.965997   
9  2  43  129.052    7.82653     0.958706   
9  2  44  86.2247    79.3403     0.983301   
9  2  45  36.6625    306.595     0.989694   
9  2  46  33.8374    170.005     0.819821   
9  2  47  126.82     78.5876     0.942009   
9  2  48  75.9553    165.144     0.981833   
9  2  49  152.801    136.167     0.943904   
9  2  50  112.741    205.581     0.975722   
9  2  51  106.741    77.6527     0.830107   
9  2  52  204.195    271.838     0.995832   
9  2  53  44.4509    36.5506     0.648972   
9  2  54  38.9351    202.7       0.979877   
9  2  55  113.213    84.6147     0.970133   
9  2  56  144.99     3.83976     0.989174   
9  2  57  63.7836    310.465     0.982528   
9  2  58  10.8067    114.57      0.884497   
9  2  59  172.229    281.391     0.287973   
9  2  60  125.751    275.189     0.971074   
9  2  61  82.5303    157.979     0.963706   
9  2  62  41.9485    350.522     0.976187   
9  2  63  23.1857    124.33      0.988706   
9  2  64  11.7527    192.412     0.995624   
9  2  65  62.6095    275.141     0.99299    
9  2  66  95.8736    68.7728     0.991439   
9  2  67  45.9417    10.8712     0.392459   
9  2  68  3.32919    8.08936     0.621811   
9  2  69  21.9884    280.969     0.973356   
9  2  70  42.5334    333.511     0.911718   
9  2  71  109.19     254.81      0.984238   
9  2  72  166.996    219.464     0.970016   
9  2  73  72.244     309.34      0.992585   
9  2  74  103.582    78.3124     0.983026   
9  2  75  4.07013    113.753     0.693346   
9  2  76  76.9165    118.095     0.985352   
9  2  77  156.865    204.171     0.988754   
9  2  78  5.92239    313.8       0.985022   
9  2  79  43.8725    232.047     0.971735   
9  2  80  9.03543    68.6922     0.39925    
9  2  81  57.4355    8.04709     0.832292   
9  2  82  17.3481    282.417     0.866599   
9  2  83  28.3141    137.092     0.960271   
9  2  84  59.4092    153.014     0.971765   
9  2  85  0.493829   212.959     0.964561   
9  2  86  52.6684    6.71936     0.990243   
9  2  87  40.7578    194.699     0.975578   
9  2  88  72.7825    344.279     0.887293   
9  2  89  2.61625    196         0.601659   
9  2  90  32.6139    298.078     0.413324   
9  2  91  12.7817    119.654     0.924096   
9  2  92  9.26878    182.303     0.987666   
9  2  93  34.1189    175.638     0.984728   
9  2  94  47.5061    115.443     0.984062   
9  2  95  32.6599    21.3784     0.986495   
9  2  96  40.1236    246.748     0.976251   
9  2  97  48.7972    4.3314      0.98182    
9  2  98  42.8591    169.219     0.72252    
9  2  99  13.1535    240.848     0.971373   
9  2  100 10.1525    39.9354     0.979093   
9  2  101 77.2055    326.964     0.972114   
9  2  102 26.9926    183.448     0.961202   
9  2  103 52.07      65.0848     0.939668   
9  2  104 59.6619    65.6087     0.747304   
9  2  105 10.5321    296.774     0.478143   
9  2  106 5.54244    89.0816     0.479318   
9  2  107 27.6745    63.0447     0.98087    
9  2  108 19.9348    195.964     0.40644    
9  2  109 34.0175    335.921     0.894825   
9  2  110 13.4812    341.926     0.967789   
9  2  111 30.6659    139.41      0.948342   
9  2  112 11.1876    219.165     0.849113   
9  3  0   60.8781    180         0.999993   
9  3  1   172.961    233.196     0.0886093  
9  3  2   221.52     138.752     0.769509   
9  3  3   56.1586    303.407     0.265279   
9  3  4   149.199    79.6061     0.973322   
9  3  5   61.7018    227.295     0.974027   
9  3  6   6.12857    79.4153     0.954297   
9  3  7   34.2304    145.236     0.969096   
9  3  8   121.169    8.00382     0.984927   
9  3  9   90.1009    139.143     0.948289   
9  3  10  172.692    37.0698     0.996217   
9  3  11  114.404    158.15      0.990165   
9  3  12  276.787    134.789     0.989048   
9  3  13  112.407    142.322     0.90015    
9  3  14  215.132    129.444     0.561867   
9  3  15  50.5271    259.355     0.954121   
9  3  16  296.431    25.7928     0.913487   
9  3  17  25.7157    180.817     0.988905   
9  3  18  28.5559    334.403     0.96437    
9  3  19  151.527    66.1226     0.957557   
9  3  20  118.076    212.416     0.892692   
9  3  21  110.246    314.677     0.997528   
9  3  22  276.827    17.9928     0.996392   
9  3  23  260.074    85.8715     0.985681   
9  3  24  192.556    163.919     0.988139   
9  3  25  93.2147    260.661     0.992529   
9  3  26  37.6607    177.262     0.934927   
9  3  27  320.659    311.754     0.979909   
9  3  28  168.421    86.8777     0.988552   
9  3  29  115.446    330.909     0.531787   
9  3  30  57.5414    122.898     0.996602   
9  3  31  51.2936    178.103     0.983392   
9  3  32  273.393    267.728     0.971208   
9  3  33  12.2836    208.53      0.984559   
9  3  34  173.188    314.107     0.981326   
9  3  35  5.98776    121.438     0.992226   
9  3  36  36.1885    85.2346     0.87956    
9  3  37  121.039    32.0953     0.989908   
9  3  38  242.55     129.805     0.989464   
9  3  39  71.4398    199.956     0.993002   
9  3  40  62.7911    245.384     0.987615   
9  3  41  12.1458    129.623     0.939116   
9  3  42  23.5507    350.051     0.600691   
9  3  43  171.383    138.25      0.826111   
9  3  44  72.6179    65.862      0.883366   
9  3  45  319.093    287.754     0.981703   
9  3  46  150.363    315.861     0.98077    
9  3  47  31.6516    322.696     0.713864   
9  3  48  4.94458    359.463     0.940291   
9  3  49  60.2082    315.326     0.960425   
9  3  50  72.2843    56.144      0.976506   
9  3  51  3.18562    170.67      0.654743   
9  3  52  111.943    267.479     0.965591   
9  3  53  117.795    84.3135     0.980424   
9  3  54  23.3453    95.3414     0.813213   
9  3  55  60.4338    45.0074     0.977382   
9  3  56  74.2562    66.7007     0.914571   
9  3  57  116.081    342.238     0.987172   
9  3  58  9.5363     8.17259     0.995674   
9  3  59  85.0547    25.6742     0.992489   
9  3  60  13.2149    179.372     0.971029   
9  3  61  1.6029     324.077     0.994785   
9  3  62  8.36308    151.641     0.992104   
9  3  63  85.8836    189.427     0.987766   
9  3  64  3.15459    58.6818     0.961955   
9  3  65  30.1092    123.658     0.934634   
9  3  66  50.0484    262.894     0.897606   
9  3  67  27.9639    233.676     0.960575   
9  3  68  64.0581    104.135     0.95542    
9  3  69  47.9853    53.0652     0.955734   
9  3  70  58.1871    129.779     0.963727   
9  3  71  47.7733    134.419     0.956832   
9  3  72  100.807    316.868     0.989139   
9  3  73  10.9854    13.9691     0.439528   
9  3  74  12.7233    78.0005     0.993761   
9  3  75  34.6118    258.367     0.865938   
9  3  76  29.6978    103.622     0.987922   
9  3  77  64.5435    288.481     0.965098   
9  3  78  34.8336    278.329     0.985888   
9  3  79  39.2144    270.516     0.966157   
9  3  80  185.529    197.459     0.964981   
9  3  81  47.1354    81.0024     0.943398   
9  3  82  0.847332   295.632     0.98693    
9  3  83  80.0595    133.146     0.952641   
9  3  84  19.7081    353.207     0.973951   
9  3  85  17.0119    358.666     0.933917   
9  3  86  9.3038     291.881     0.877304   
9  3  87  32.575     67.4654     0.97316    
9  3  88  28.5431    143.077     0.958      
9  3  89  48.758     95.5856     0.971215   
9  3  90  10.1789    161.79      0.98937    
9  3  91  39.7655    230.643     0.979255   
9  3  92  59.3793    238.499     0.976673   
9  3  93  1.43024    292.153     0.978255   
9  3  94  15.3668    118.915     0.798248   
9  3  95  15.9867    299.001     0.833305   
9  3  96  5.76062    165.019     0.159929   
9  3  97  11.0942    325.902     0.95195    
9  3  98  0.117895   316.727     0.0891002  
9  3  99  61.5799    335.508     0.945657   
9  3  100 27.3924    112.533     0.685201   
9  3  101 4.70447    32.7927     0.966115   
9  3  102 2.04748    226.839     0.771343   
9  3  103 7.77987    133.551     0.281419   
9  3  104 32.6867    40.2679     0.931308   
9  3  105 5.69244    291.07      0.936751   
9  3  106 0.869173   323.863     0.88227    
9  3  107 57.0234    2.91695     0.655127   
9  3  108 28.4523    79.3031     0.770633   
9  3  109 11.3805    323.987     0.225312   
9  3  110 14.3292    298.083     0.806193   
9  3  111 9.19748    103.004     0.532223   
9  4  0   185.93     9.22163e-06 1          
9  4  1   181.13     199.664     0.963867   
9  4  2   300.388    75.4887     0.965601   
9  4  3   48.8874    324.485     0.980831   
9  4  4   456.684    240.635     0.967799   
9  4  5   157.129    334.286     0.982452   
9  4  6   136.742    212.246     0.972201   
9  4  7   34.79      60.0981     0.981623   
9  4  8   33.1554    259.768     0.993987   
9  4  9   58.8488    27.9665     0.988812   
9  4  10  207.149    274.344     0.971356   
9  4  11  225.998    291.966     0.976078   
9  4  12  293.96     191.005     0.97336    
9  4  13  230.788    265.742     0.994437   
9  4  14  273.672    146.938     0.993908   
9  4  15  235.105    311.589     0.693665   
9  4  16  387.746    268.1       0.944244   
9  4  17  186.772    257.163     0.97778    
9  4  18  14.7636    218.521     0.916934   
9  4  19  16.2456    141.987     0.977187   
9  4  20  38.9477    225.273     0.989273   
9  4  21  71.1974    236.105     0.989182   
9  4  22  14.842     115.005     0.973345   
9  4  23  109.607    321.414     0.902756   
9  4  24  254.27     277.788     0.984238   
9  4  25  35.1962    137.811     0.992821   
9  4  26  161.13     194.94      0.994933   
9  4  27  82.9831    85.2921     0.788161   
9  4  28  53.3179    263.193     0.882353   
9  4  29  81.9161    76.8456     0.983013   
9  4  30  76.6261    143.99      0.913443   
9  4  31  197.827    25.0444     0.971091   
9  4  32  3.99888    75.5496     0.848545   
9  4  33  195.702    291.085     0.931961   
9  4  34  8.67557    27.7055     0.98922    
9  4  35  290.889    323.6       0.963068   
9  4  36  64.0733    340.764     0.988509   
9  4  37  19.4875    53.2775     0.7466     
9  4  38  14.7197    262.739     0.973601   
9  4  39  132.548    297.985     0.988993   
9  4  40  93.8527    24.5555     0.937496   
9  4  41  34.1075    185.585     0.970754   
9  4  42  142.22     29.0906     0.738598   
9  4  43  277.765    94.1567     0.992398   
9  4  44  140.17     195.262     0.995521   
9  4  45  154.378    27.2689     0.987862   
9  4  46  23.1993    343.834     0.979447   
9  4  47  100.993    74.1694     0.995644   
9  4  48  7.1063     129.32      0.884124   
9  4  49  56.0946    85.8047     0.892687   
9  4  50  98.4976    113.215     0.992252   
9  4  51  34.335     315.028     0.991118   
9  4  52  70.8431    47.3147     0.977205   
9  4  53  82.0545    8.32798     0.990582   
9  4  54  32.9583    71.2824     0.862283   
9  4  55  45.8992    297.008     0.987487   
9  4  56  177.622    79.6871     0.982788   
9  4  57  63.6325    56.1745     0.976787   
9  4  58  62.4555    246.789     0.796608   
9  4  59  69.8278    10.051      0.956124   
9  4  60  20.632     359.438     0.992904   
9  4  61  35.609     131.36      0.962959   
9  4  62  41.4857    160.985     0.855107   
9  4  63  36.0283    40.9968     0.949756   
9  4  64  94.215     3.13407     0.976808   
9  4  65  26.6316    214.41      0.956847   
9  4  66  107.787    345.993     0.890037   
9  4  67  0.0728163  320.817     0.947249   
9  4  68  73.5813    130.216     0.968782   
9  4  69  41.1851    176.739     0.941585   
9  4  70  28.2988    292.968     0.907387   
9  4  71  40.7358    60.864      0.979168   
9  4  72  72.7765    21.0815     0.833819   
9  4  73  44.0324    315.232     0.919072   
9  4  74  43.3294    28.8766     0.983372   
9  4  75  39.5704    11.8354     0.987681   
9  4  76  19.9014    353.279     0.968389   
9  4  77  131.261    255.148     0.977256   
9  4  78  122.176    302.732     0.921381   
9  4  79  51.5567    337.836     0.931901   
9  4  80  53.5153    48.9683     0.971946   
9  4  81  7.09754    42.2356     0.940746   
9  4  82  24.6677    122.11      0.586802   
9  4  83  28.6303    23.3839     0.955786   
9  4  84  70.6079    286.501     0.991719   
9  4  85  59.0317    335.367     0.982473   
9  4  86  5.62246    317.341     0.840176   
9  4  87  16.6935    93.0299     0.967438   
9  4  88  37.1546    315.096     0.542554   
9  4  89  9.16798    87.9868     0.977686   
9  4  90  18.923     162.349     0.667893   
9  4  91  50.295     322.793     0.986285   
9  4  92  153.474    330.734     0.981157   
9  4  93  36.7161    268.077     0.965887   
9  4  94  35.166     53.0674     0.841223   
9  4  95  2.16443    167.244     0.973226   
9  4  96  11.708     262.923     0.963954   
9  4  97  10.5894    132.142     0.848795   
9  4  98  16.3711    78.6619     0.947579   
9  4  99  33.3885    203.25      0.861696   
9  4  100 4.57356    44.6047     0.590831   
9  4  101 6.59097    220.2       0.963958   
9  4  102 6.17926    0.230233    0.891812   
9  4  103 0.859285   143.122     0.483374   
9  4  104 5.92854    184.008     0.193366   
9  4  105 6.65267    110.317     0.96382    
9  4  106 19.502     238.814     0.657063   
9  4  107 18.1721    20.7699     0.903121   
9  4  108 8.80838    169.15      0.944282   
9  4  109 12.5276    32.9014     0.761804   
9  4  110 5.39506    320.641     0.90853    
9  5  0   249.889    1.05705e-05 1          
9  5  1   149.504    155.989     0.902602   
9  5  2   79.3506    211.751     0.978515   
9  5  3   23.3789    271.344     0.98435    
9  5  4   145.082    170.114     0.971411   
9  5  5   56.565     58.2452     0.990299   
9  5  6   74.2326    242.743     0.986327   
9  5  7   242.511    77.5976     0.777017   
9  5  8   147.539    261.804     0.993654   
9  5  9   167.723    107.075     0.956343   
9  5  10  38.5495    202.126     0.994085   
9  5  11  76.6435    200.667     0.946247   
9  5  12  77.1965    193.105     0.994055   
9  5  13  93.9935    35.8685     0.997838   
9  5  14  109.765    54.2817     0.995251   
9  5  15  225.024    127.234     0.993642   
9  5  16  96.8492    137.188     0.979102   
9  5  17  124.307    79.131      0.979382   
9  5  18  79.2347    229.685     0.989275   
9  5  19  114.94     162.454     0.985591   
9  5  20  10.0797    262.736     0.996853   
9  5  21  137.852    90.7354     0.963572   
9  5  22  84.8642    188.928     0.922251   
9  5  23  60.3812    173.385     0.984284   
9  5  24  193.998    195.392     0.986903   
9  5  25  353.718    56.9957     0.981034   
9  5  26  80.0405    160.149     0.985983   
9  5  27  127.529    161.959     0.982123   
9  5  28  121.041    344.619     0.78004    
9  5  29  366.207    34.7776     0.951413   
9  5  30  34.2557    69.9359     0.931025   
9  5  31  5.39592    62.6495     0.961089   
9  5  32  21.1278    4.66015     0.94474    
9  5  33  15.5132    354.308     0.463613   
9  5  34  127.125    359.58      0.990434   
9  5  35  101.739    141.451     0.878533   
9  5  36  22.1747    177.36      0.990531   
9  5  37  338.582    41.3985     0.978767   
9  5  38  169.293    204.354     0.992198   
9  5  39  88.6096    62.7018     0.737837   
9  5  40  37.8588    134.373     0.942331   
9  5  41  120.33     165.387     0.987779   
9  5  42  14.4224    218.095     0.9884     
9  5  43  26.4033    253.776     0.873875   
9  5  44  128.734    86.3328     0.990927   
9  5  45  47.1       359.841     0.957365   
9  5  46  10.6717    212.759     0.965499   
9  5  47  150.319    126.004     0.925552   
9  5  48  87.393     263.63      0.989146   
9  5  49  94.799     178.563     0.801531   
9  5  50  20.0591    96.0175     0.977751   
9  5  51  153.816    195.695     0.990929   
9  5  52  17.4114    81.2281     0.963937   
9  5  53  50.6916    330.557     0.980114   
9  5  54  69.8536    61.3001     0.983315   
9  5  55  32.7306    248.664     0.400713   
9  5  56  11.4565    350.976     0.991369   
9  5  57  69.6608    186.07      0.975286   
9  5  58  76.3607    212.67      0.856951   
9  5  59  62.854     20.4316     0.928185   
9  5  60  16.6429    263.526     0.990886   
9  5  61  46.1084    59.7433     0.980663   
9  5  62  20.0114    186.805     0.966356   
9  5  63  105.798    204.018     0.969191   
9  5  64  16.1569    107.432     0.977967   
9  5  65  23.1224    251.789     0.935701   
9  5  66  94.3606    52.8228     0.990735   
9  5  67  36.4923    208.396     0.965772   
9  5  68  29.476     306.636     0.924172   
9  5  69  17.5919    180.087     0.993712   
9  5  70  3.56654    277.644     0.990085   
9  5  71  76.3498    99.8975     0.993288   
9  5  72  66.1947    200.111     0.968757   
9  5  73  27.7317    262.038     0.897947   
9  5  74  53.4014    70.8304     0.974541   
9  5  75  16.2836    52.9103     0.563417   
9  5  76  79.9611    166.361     0.962728   
9  5  77  24.7275    233.183     0.979606   
9  5  78  20.7218    290.997     0.904844   
9  5  79  58.7131    151.336     0.883619   
9  5  80  36.591     92.3216     0.995404   
9  5  81  52.6236    189.842     0.952731   
9  5  82  21.7853    130.606     0.989767   
9  5  83  6.39023    218.594     0.981389   
9  5  84  53.5417    63.5472     0.978887   
9  5  85  13.1287    3.94324     0.965639   
9  5  86  71.7003    340.675     0.935469   
9  5  87  68.2207    149.512     0.98447    
9  5  88  48.5695    135.28      0.470123   
9  5  89  7.3023     243.449     0.981228   
9  5  90  60.1261    276.342     0.800686   
9  5  91  46.9352    4.04388     0.981189   
9  5  92  6.58139    54.2344     0.482405   
9  5  93  39.562     279.442     0.987082   
9  5  94  41.9702    213.389     0.935601   
9  5  95  7.66515    142.754     0.985336   
9  5  96  6.86796    226.692     0.922479   
9  5  97  4.88492    259.791     0.978454   
9  5  98  60.7944    238.15      0.943307   
9  5  99  19.2053    11.4121     0.95583    
9  5  100 35.7356    99.1321     0.687314   
9  5  101 7.64077    138.297     0.893219   
9  5  102 8.22407    186.091     0.936293   
9  5  103 8.94326    345.649     0.667117   
9  5  104 8.27093    116.188     0.53652    
9  5  105 20.9004    252.703     0.566514   
9  5  106 25.2885    170.806     0.746816   
9  5  107 37.1568    150.458     0.935754   
9  5  108 5.72662    118.073     0.953987   
9  5  109 9.93163    335.97      0.858239   
9  6  0   223.566    360         1          
9  6  1   224.898    115.136     0.985436   
9  6  2   189.368    139.032     0.995835   
9  6  3   133.495    302.586     0.995466   
9  6  4   160.84     167.971     0.996097   
9  6  5   138.723    156.309     0.99464    
9  6  6   6.04554    64.7197     0.985577   
9  6  7   311.167    52.8733     0.987647   
9  6  8   1.49108    6.26567     0.995267   
9  6  9   232.745    55.953      0.995666   
9  6  10  52.7017    284.488     0.96455    
9  6  11  51.7241    265.291     0.989094   
9  6  12  8.48775    309.113     0.995179   
9  6  13  170.441    96.0656     0.994662   
9  6  14  429.661    279.235     0.993427   
9  6  15  124.693    207.063     0.989734   
9  6  16  120.636    94.4495     0.993133   
9  6  17  15.5697    184.874     0.996754   
9  6  18  48.3422    216.364     0.987223   
9  6  19  235.165    5.08091     0.992143   
9  6  20  14.1532    332.684     0.93825    
9  6  21  303.382    195.944     0.957523   
9  6  22  23.1835    254.692     0.149417   
9  6  23  30.0135    151.994     0.966819   
9  6  24  145.793    325.023     0.971668   
9  6  25  360.646    205.843     0.975576   
9  6  26  75.42      96.4237     0.984428   
9  6  27  155.832    224.321     0.58818    
9  6  28  79.3746    343.054     0.111956   
9  6  29  97.8361    237.668     0.976537   
9  6  30  47.0687    68.147      0.970028   
9  6  31  61.4604    300.598     0.69678    
9  6  32  17.4123    45.8305     0.972811   
9  6  33  30.6061    296.565     0.964789   
9  6  34  191.311    12.717      0.348165   
9  6  35  159.554    212.157     0.805728   
9  6  36  43.8586    197.747     0.995563   
9  6  37  60.3038    272.355     0.972767   
9  6  38  1.16035    89.3839     0.985743   
9  6  39  59.6587    51.2443     0.947624   
9  6  40  28.7594    167.118     0.239114   
9  6  41  31.776     179.279     0.974877   
9  6  42  62.1274    314.38      0.983522   
9  6  43  81.6143    139.14      0.685872   
9  6  44  19.9916    54.0089     0.935613   
9  6  45  29.3043    242.431     0.918581   
9  6  46  15.6329    193.489     0.981239   
9  6  47  144.306    55.9135     0.881339   
9  6  48  91.1167    233.889     0.906622   
9  6  49  130.22     207.613     0.97616    
9  6  50  46.3503    296.13      0.991111   
9  6  51  51.7003    231.338     0.971869   
9  6  52  13.4981    308.069     0.986411   
9  6  53  2.71151    176.246     0.988824   
9  6  54  51.4666    237.966     0.969262   
9  6  55  16.749     149.454     0.984448   
9  6  56  81.0057    50.2916     0.996028   
9  6  57  44.4543    76.5948     0.92482    
9  6  58  56.9656    243.262     0.972731   
9  6  59  57.4245    336.471     0.988274   
9  6  60  96.8196    93.1416     0.983613   
9  6  61  17.7719    283.052     0.982981   
9  6  62  8.26586    109.081     0.963244   
9  6  63  28.5208    333.642     0.963537   
9  6  64  78.3284    343.911     0.986614   
9  6  65  40.9443    194.478     0.795405   
9  6  66  51.8084    12.1093     0.990819   
9  6  67  32.6454    263.22      0.9391     
9  6  68  45.886     160.748     0.981496   
9  6  69  34.1292    52.6762     0.986151   
9  6  70  116.526    115.679     0.969826   
9  6  71  59.9073    314.596     0.99727    
9  6  72  53.3016    185.744     0.991328   
9  6  73  67.3857    53.1663     0.868649   
9  6  74  10.5638    348.463     0.990076   
9  6  75  18.8306    181.381     0.932303   
9  6  76  52.3657    351.458     0.993227   
9  6  77  104.145    119.21      0.678628   
9  6  78  72.5194    191.341     0.948298   
9  6  79  22.7809    64.122      0.980793   
9  6  80  48.5909    127.432     0.935594   
9  6  81  22.7903    248.361     0.643048   
9  6  82  80.9685    21.0426     0.84807    
9  6  83  81.7065    295.322     0.987561   
9  6  84  68.067     281.154     0.700592   
9  6  85  54.8122    188.034     0.925913   
9  6  86  22.1088    202.783     0.974598   
9  6  87  22.6217    335.462     0.905937   
9  6  88  24.0032    297.21      0.979473   
9  6  89  15.0058    97.6619     0.983932   
9  6  90  29.8045    304.711     0.971456   
9  6  91  3.84243    271.781     0.983026   
9  6  92  4.04437    8.50323     0.7613     
9  6  93  25.1378    192.21      0.982107   
9  6  94  18.8123    202.729     0.972232   
9  6  95  32.6174    175.167     0.967687   
9  6  96  26.0494    132.407     0.975844   
9  6  97  24.7773    110.718     0.8346     
9  6  98  4.82842    221.1       0.960237   
9  6  99  19.0173    54.8317     0.960957   
9  6  100 16.6428    213.59      0.966808   
9  6  101 6.77175    292.857     0.91072    
9  6  102 61.3485    63.1221     0.835685   
9  6  103 6.12112    5.59565     0.898764   
9  6  104 31.5399    25.5694     0.94437    
9  6  105 6.0978     222.524     0.961201   
9  6  106 16.3374    20.4273     0.25157    
9  6  107 9.79729    285.977     0.55904    
9  6  108 33.7751    229.568     0.894004   
9  7  0   43.0432    1.3297e-05  0.998013   
9  7  1   112.842    248.748     0.982524   
9  7  2   3.21581    74.0837     0.953518   
9  7  3   310.092    213.099     0.985107   
9  7  4   307.435    12.279      0.985337   
9  7  5   66.3787    349.224     0.795858   
9  7  6   225.971    349.368     0.997012   
9  7  7   86.7951    95.6374     0.96965    
9  7  8   49.1307    302.124     0.981307   
9  7  9   56.165     67.3798     0.980827   
9  7  10  75.9964    100.191     0.981092   
9  7  11  58.563     147.78      0.952      
9  7  12  99.0506    1.2668      0.995532   
9  7  13  99.9946    229.22      0.979072   
9  7  14  187.698    173.756     0.908236   
9  7  15  272.685    8.04622     0.980155   
9  7  16  326.693    46.8968     0.9862     
9  7  17  325.717    140.072     0.922195   
9  7  18  128.015    8.82378     0.939195   
9  7  19  98.5023    327.065     0.9789     
9  7  20  137.209    335.729     0.972767   
9  7  21  20.4656    359.56      0.975074   
9  7  22  70.6323    4.73959     0.927544   
9  7  23  15.9018    284.35      0.993409   
9  7  24  69.7272    253.829     0.891067   
9  7  25  56.3873    57.1142     0.96712    
9  7  26  274.626    254.572     0.972503   
9  7  27  6.28719    24.0623     0.990994   
9  7  28  10.9344    205.515     0.400368   
9  7  29  228.513    128.34      0.980404   
9  7  30  15.8585    295.109     0.98064    
9  7  31  171.833    225.499     0.982399   
9  7  32  14.0372    172.867     0.99389    
9  7  33  98.9582    41.3027     0.94566    
9  7  34  78.4699    25.7155     0.956459   
9  7  35  73.2024    160.938     0.953871   
9  7  36  48.9814    194.302     0.988137   
9  7  37  23.8667    158.287     0.96493    
9  7  38  31.5023    329.938     0.985231   
9  7  39  54.843     67.2274     0.988323   
9  7  40  111.297    35.687      0.802293   
9  7  41  0.827594   114.535     0.930347   
9  7  42  49.8507    273.699     0.399602   
9  7  43  84.6248    47.2571     0.991987   
9  7  44  52.219     303.939     0.973338   
9  7  45  167.951    44.3274     0.924524   
9  7  46  43.9467    323.62      0.89116    
9  7  47  11.1548    334.764     0.665173   
9  7  48  13.0164    286.957     0.945271   
9  7  49  56.1936    65.6235     0.984462   
9  7  50  78.3363    63.5516     0.978539   
9  7  51  122.613    58.148      0.958211   
9  7  52  87.9329    68.3895     0.493773   
9  7  53  2.73865    216.141     0.968437   
9  7  54  29.0316    353.107     0.878895   
9  7  55  98.2196    330.879     0.858529   
9  7  56  58.5975    62.6941     0.967671   
9  7  57  99.5512    77.5845     0.988755   
9  7  58  6.00436    167.268     0.980509   
9  7  59  40.8335    77.1824     0.994995   
9  7  60  34.8667    333.493     0.92548    
9  7  61  38.6315    102.593     0.961937   
9  7  62  131.695    291.569     0.810675   
9  7  63  9.6558     57.2893     0.965644   
9  7  64  45.3167    64.7624     0.922788   
9  7  65  73.151     69.364      0.984414   
9  7  66  202.322    274.512     0.979903   
9  7  67  20.7652    184.179     0.91526    
9  7  68  10.9286    118.476     0.902172   
9  7  69  23.8354    303.281     0.981327   
9  7  70  33.9678    73.1589     0.982093   
9  7  71  14.3076    266.988     0.449196   
9  7  72  2.70617    137.018     0.972537   
9  7  73  8.46954    290.948     0.959339   
9  7  74  68.6492    51.7028     0.781247   
9  7  75  34.8859    211.941     0.988101   
9  7  76  18.4114    191.665     0.486846   
9  7  77  56.4468    179.67      0.956868   
9  7  78  57.5652    292.863     0.981163   
9  7  79  1.16811    145.718     0.978483   
9  7  80  79.8499    54.4433     0.920132   
9  7  81  34.7684    73.5886     0.368141   
9  7  82  39.8801    81.2169     0.989395   
9  7  83  29.0085    132.074     0.96669    
9  7  84  53.474     220.257     0.994168   
9  7  85  19.1972    223.135     0.945027   
9  7  86  9.50668    218.764     0.883443   
9  7  87  14.3203    316.268     0.951502   
9  7  88  12.1224    94.244      0.949935   
9  7  89  13.6871    119.906     0.99051    
9  7  90  8.89224    349.15      0.473201   
9  7  91  56.2014    236.451     0.97265    
9  7  92  5.44588    52.3335     0.685643   
9  7  93  22.8415    350.242     0.49243    
9  7  94  0.171375   357.947     0.952947   
9  7  95  22.2823    202.585     0.914339   
9  7  96  20.1982    327.771     0.980635   
9  7  97  19.1525    11.0629     0.984257   
9  7  98  13.264     28.3362     0.865904   
9  7  99  32.1207    204.724     0.921172   
9  7  100 58.6229    85.5636     0.916425   
9  7  101 11.6858    168.988     0.74844    
9  7  102 70.7781    346.794     0.959099   
9  7  103 5.18286    299.847     0.87648    
9  7  104 13.7753    299.079     0.633941   
9  7  105 22.6294    233.947     0.48602    
9  7  106 3.59231    299.864     0.876153   
9  8  0   210.864    6.18682e-06 0.99895    
9  8  1   270.987    244.487     0.9165     
9  8  2   56.9471    351.525     0.991777   
9  8  3   31.3795    34.556      0.52686    
9  8  4   39.1469    271.964     0.988445   
9  8  5   78.6161    7.08798     0.969036   
9  8  6   308.858    352.561     0.686569   
9  8  7   164.095    5.30171     0.98436    
9  8  8   61.8206    304.958     0.986872   
9  8  9   79.9072    270.81      0.983491   
9  8  10  0.10615    324.112     0.952099   
9  8  11  35.5351    257.604     0.678117   
9  8  12  4.48227    215.091     0.916439   
9  8  13  46.433     274.426     0.985108   
9  8  14  258.142    260.395     0.880838   
9  8  15  130.27     277.217     0.992571   
9  8  16  166.263    214.221     0.985233   
9  8  17  277.688    162.101     0.986655   
9  8  18  160.77     97.973      0.991497   
9  8  19  116.924    128.849     0.973933   
9  8  20  123.942    148.657     0.917187   
9  8  21  120.599    126.946     0.978348   
9  8  22  164.116    178.854     0.928538   
9  8  23  89.8223    230.947     0.982997   
9  8  24  110.521    256.295     0.978746   
9  8  25  63.2729    197.938     0.948207   
9  8  26  102.326    308.753     0.982803   
9  8  27  10.4259    200.618     0.980468   
9  8  28  10.5978    315.67      0.849901   
9  8  29  214.648    2.63822     0.953034   
9  8  30  24.7351    157.077     0.968157   
9  8  31  9.89409    317.749     0.994513   
9  8  32  9.02103    347.722     0.8244     
9  8  33  180.216    208.526     0.975118   
9  8  34  2.53241    178.011     0.989825   
9  8  35  132.191    92.3949     0.926465   
9  8  36  121.976    339.947     0.901674   
9  8  37  12.6194    65.1822     0.972213   
9  8  38  23.1639    353.445     0.960433   
9  8  39  60.8346    78.9925     0.909547   
9  8  40  73.5293    107.239     0.986328   
9  8  41  11.54      156.69      0.777644   
9  8  42  158.433    255.537     0.975224   
9  8  43  49.2416    98.4118     0.970812   
9  8  44  23.409     225.885     0.959905   
9  8  45  43.7225    357.657     0.972139   
9  8  46  90.1593    253.24      0.979448   
9  8  47  46.3929    184.079     0.726596   
9  8  48  45.2644    182.79      0.963689   
9  8  49  7.10046    268.708     0.0337035  
9  8  50  38.6393    341.385     0.991933   
9  8  51  16.8376    0.762255    0.928322   
9  8  52  73.9741    229.466     0.992553   
9  8  53  41.885     278.947     0.867231   
9  8  54  58.4845    4.33076     0.968811   
9  8  55  19.5745    233.615     0.559161   
9  8  56  5.51934    174.916     0.907242   
9  8  57  7.94167    267.817     0.915875   
9  8  58  123.591    6.2643      0.933665   
9  8  59  40.5733    164.972     0.97068    
9  8  60  54.3555    123.403     0.932064   
9  8  61  16.1596    37.8314     0.992274   
9  8  62  126.323    23.4751     0.990592   
9  8  63  10.6204    231.868     0.979275   
9  8  64  72.6998    110.646     0.877607   
9  8  65  5.14331    281.393     0.921855   
9  8  66  95.9106    64.3147     0.954482   
9  8  67  109.894    292.516     0.95017    
9  8  68  22.9955    106.791     0.470294   
9  8  69  106.183    290.707     0.955013   
9  8  70  195.775    33.249      0.830986   
9  8  71  43.5035    12.4032     0.985648   
9  8  72  74.2504    82.1367     0.942238   
9  8  73  8.40352    251.617     0.98134    
9  8  74  63.9237    82.3827     0.991948   
9  8  75  30.9951    50.2765     0.98688    
9  8  76  34.9868    115.059     0.983026   
9  8  77  33.7275    344.819     0.98119    
9  8  78  66.7977    313.306     0.93979    
9  8  79  38.6433    291.956     0.884472   
9  8  80  56.2909    300.837     0.648558   
9  8  81  66.7973    152.576     0.977623   
9  8  82  85.0737    80.8591     0.970988   
9  8  83  64.8489    169.261     0.849646   
9  8  84  3.39718    95.9475     0.972357   
9  8  85  63.0323    277.115     0.917334   
9  8  86  26.9522    338.926     0.746005   
9  8  87  22.6958    69.1786     0.975163   
9  8  88  18.0012    21.3644     0.984215   
9  8  89  6.32108    328.905     0.464991   
9  8  90  40.12      255.75      0.985946   
9  8  91  26.8265    295.578     0.785551   
9  8  92  25.445     319.66      0.966593   
9  8  93  7.58261    336.5       0.939214   
9  8  94  14.3239    26.3264     0.970406   
9  8  95  23.3991    84.9772     0.552249   
9  8  96  1.38681    211.935     0.923323   
9  8  97  28.623     24.4679     0.837567   
9  8  98  89.6075    7.04991     0.940201   
9  8  99  26.2848    99.7088     0.93034    
9  8  100 15.7117    241.415     0.806038   
9  8  101 9.36922    340.431     0.579413   
9  8  102 5.07718    236.15      0.616154   
9  8  103 7.75169    148.742     0.854328   
9  8  104 2.70091    355.976     0.0759172  
9  9  0   165.219    180         1          
9  9  1   221.599    30          1          
9  9  2   199.573    240         1          
9  9  3   78.9193    90          0.395008   
9  9  4   283.815    120         1          
9  9  5   38.414     150         1          
9  9  6   304.684    360         0.994687   
9  9  7   5.92178    210         1          
9  9  8   94.7417    60          0.266216   
9  9  9   207.142    270         0.999985   
9  9  10  133.202    300         0.999875   
9  9  11  54.3476    150         1          
9  9  12  92.4243    1.01228e-05 0.122338   
9  9  13  0.832558   30          0.447674   
9  9  14  49.03      240         1          
9  9  15  172.827    270         1          
9  9  16  159.877    120         1          
9  9  17  212.449    150         0.93865    
9  9  18  283.77     8.4597e-06  0.994404   
9  9  19  266.155    30          0.997069   
9  9  20  85.7826    60          1          
9  9  21  485.952    90          1          
9  9  22  250.64     300         0.532161   
9  9  23  127.3      330         0.602711   
9  9  24  37.0918    180         0.368482   
9  9  25  14.9145    29.9998     1          
9  9  26  61.9366    240         1          
9  9  27  8.65622    270         0.0499487  
9  9  28  5.18081    300         0.925185   
9  9  29  22.227     330         1          
9  9  30  95.7893    3.97596e-06 0.997979   
9  9  31  446.988    30          0.5208     
9  9  32  199.167    240         0.798446   
9  9  33  144.73     270         1          
9  9  34  235.572    120         0.852683   
9  9  35  217.119    330         0.20518    
9  9  36  13.3194    180         0.999374   
9  9  37  4.1593     30          0.71835    
9  9  38  142.016    60          0.998899   
9  9  39  10.3073    89.9999     0.013977   
9  9  40  249.743    300         0.963153   
9  9  41  75.1768    330         1          
9  9  42  17.7437    360         0.0609301  
9  9  43  3.23145    210         1          
9  9  44  368.045    60          1          
9  9  45  7.39352    270.001     0.0188245  
9  9  46  38.9909    300         1          
9  9  47  73.112     150         1          
9  9  48  168.839    8.66889e-06 1          
9  9  49  182.066    210         0.94652    
9  9  50  57.5616    240         0.828312   
9  9  51  116.665    90          0.999986   
9  9  52  55.2723    300         1          
9  9  53  93.4592    330         0.998326   
9  9  54  251.482    360         1          
9  9  55  150.15     210         1          
9  9  56  122.13     60          0.362691   
9  9  57  9.19257    270         1          
9  9  58  30.4103    120         1          
9  9  59  70.2209    150         1          
9  9  60  198.461    180         1          
9  9  61  18.4132    210         1          
9  9  62  58.5637    60          0.999552   
9  9  63  7.83073    90          0.998797   
9  9  64  105.1      120         0.969152   
9  9  65  5.59531    330         0.574215   
9  9  66  71.7212    180         0.988458   
9  9  67  147.758    210         1          
9  9  68  8.68946    60          0.999997   
9  9  69  58.7499    90          1          
9  9  70  1.70388    300         0.999955   
9  9  71  34.6377    330         1          
9  9  72  14.2475    8.65142e-06 0.107014   
9  9  73  36.8514    30          1          
9  9  74  30.1377    60.0001     0.235331   
9  9  75  159.149    90          1          
9  9  76  106.635    120         1          
9  9  77  70.3517    330         1          
9  9  78  18.793     8.65143e-06 1          
9  9  79  47.9177    210         0.320583   
9  9  80  25.7655    60          0.169321   
9  9  81  7.7372     270         0.999999   
9  9  82  65.6096    120         1          
9  9  83  23.9083    150         0.177455   
9  9  84  74.2519    180         0.819869   
9  9  85  15.929     30          0.830825   
9  9  86  45.4515    240         0.429391   
9  9  87  131.511    90          1          
9  9  88  42.4477    300         0.334748   
9  9  89  140.584    150         0.999434   
9  9  90  60.4049    360         1          
9  9  91  47.0864    30          0.72619    
9  9  92  57.0413    60          0.595586   
9  9  93  5.63244    270         0.0477655  
9  9  94  11.0616    120         0.823948   
9  9  95  35.6777    330         0.254752   
9  9  96  6.699      180         0.241368   
9  9  97  0.0509162  210.002     0.767426   
9  9  98  17.2754    60          0.381211   
9  9  99  28.5728    90          0.997597   
9  9  100 13.0043    300         0.139138   
9  9  101 67.9696    330         0.857684   
9  9  102 8.00188    180         0.0934959  
9  9  103 38.4073    210         0.999835   
10 0  0   283.32     180         0.0648661  
10 0  1   44.7252    240         0.388947   
10 0  2   14.2859    300         0.992518   
10 0  3   74.7526    6.56672e-07 1          
10 0  4   194.362    60          0.932588   
10 0  5   561.68     300         0.999732   
10 0  6   431.497    180         0.999978   
10 0  7   12.4583    60          1          
10 0  8   175.002    120         1          
10 0  9   213.866    1.18627e-05 0.999988   
10 0  10  15.5154    240         1          
10 0  11  176.275    120         0.612227   
10 0  12  6.82672    180         0.972118   
10 0  13  265.048    60          0.541201   
10 0  14  221.923    300         0.505609   
10 0  15  33.1229    360         0.0913604  
10 0  16  41.0061    240         0.0734228  
10 0  17  11.2762    120         1          
10 0  18  297.447    5.4991e-06  0.999973   
10 0  19  264.567    240         1          
10 0  20  29.6222    300         0.054056   
10 0  21  217.483    180         0.862714   
10 0  22  63.8505    60          1          
10 0  23  203.382    300         1          
10 0  24  94.0808    360         1          
10 0  25  195.636    240         0.347017   
10 0  26  78.5111    120         0.196196   
10 0  27  247.845    360         1          
10 0  28  122.087    240         0.912772   
10 0  29  233.182    300         0.383048   
10 0  30  45.3638    360         1          
10 0  31  83.5421    60          0.651005   
10 0  32  43.3706    120         1          
10 0  33  220.382    9.98122e-07 0.99123    
10 0  34  75.0507    240         0.0570216  
10 0  35  80.3702    300         1          
10 0  36  44.7888    180         1          
10 0  37  248.933    240         1          
10 0  38  14.411     300         0.999995   
10 0  39  46.1556    360         0.999938   
10 0  40  37.765     240         0.111558   
10 0  41  0.994726   300.001     0.996886   
10 0  42  186.785    180         0.268425   
10 0  43  109.33     240         0.824298   
10 0  44  283.272    120         1          
10 0  45  243.639    180         1          
10 0  46  431.627    240         1          
10 0  47  49.4561    300         1          
10 0  48  26.3818    7.36774e-06 0.115139   
10 0  49  78.9871    240         1          
10 0  50  110.428    120         0.74659    
10 0  51  315.47     180         0.480216   
10 0  52  241.318    240         1          
10 0  53  57.3775    300         0.516229   
10 0  54  128.769    360         1          
10 0  55  53.76      240         0.999987   
10 0  56  63.2642    300         1          
10 0  57  54.4646    180         1          
10 0  58  19.2765    60          1          
10 0  59  103.382    300         0.586149   
10 0  60  32.9857    360         0.152871   
10 0  61  112.127    240         0.999978   
10 0  62  94.9014    300         1          
10 0  63  114.499    8.94106e-06 0.200093   
10 0  64  25.7162    240         1          
10 0  65  3.67406    120         0.999863   
10 0  66  24.6043    8.94562e-06 0.362046   
10 0  67  0.113849   60.0008     0.054574   
10 0  68  10.027     120         0.703336   
10 0  69  23.48      180         0.895327   
10 0  70  128.28     60          1          
10 0  71  224.381    300         1          
10 0  72  50.0071    5.42377e-07 1          
10 0  73  108.782    240         0.997472   
10 0  74  17.3277    300         1          
10 0  75  14.3878    180         0.033021   
10 0  76  40.2598    60          1          
10 0  77  1.84867    300         0.434331   
10 0  78  104.526    180         0.994375   
10 0  79  26.2433    60.0001     0.0846086  
10 0  80  44.2878    120         0.474027   
10 0  81  214.269    4.61987e-06 1          
10 0  82  55.601     240         1          
10 0  83  38.8824    120         1          
10 0  84  69.4783    360         0.999034   
10 0  85  47.1174    60          0.23589    
10 0  86  15.5017    120         0.121715   
10 0  87  8.21907    0           0.99982    
10 0  88  128.889    60          0.9858     
10 0  89  40.271     300         0.999922   
10 0  90  86.32      180         0.424201   
10 0  91  36.1787    60          1          
10 0  92  30.1223    300         0.2278     
10 0  93  28.1354    180         0.985858   
10 0  94  39.8354    60          0.334301   
10 0  95  124.601    120         1          
10 0  96  30.7433    5.37164e-06 0.926852   
10 0  97  0.0424803  240         0.838338   
10 0  98  12.1899    300         0.229239   
10 0  99  12.9057    360         0.999993   
10 0  100 24.4007    240         1          
10 0  101 22.3518    120         0.997049   
10 0  102 50.9842    180         0.814235   
10 0  103 65.384     240         1          
10 0  104 22.5627    300         1          
10 0  105 11.1974    180         0.0969074  
10 0  106 63.7978    60          0.924724   
10 0  107 36.8689    300         1          
10 0  108 52.4535    180         0.999941   
10 0  109 55.0855    240         1          
10 0  110 8.56695    120         0.939034   
10 0  111 37.114     3.76642e-06 0.996921   
10 0  112 101.045    60          0.993471   
10 1  0   250.669    2.21985e-05 1          
10 1  1   179.422    271.855     0.992171   
10 1  2   304.882    177.574     0.944731   
10 1  3   263.293    36.4144     0.968286   
10 1  4   40.9523    160.254     0.979675   
10 1  5   62.7587    50.414      0.908957   
10 1  6   264.95     109.063     0.955639   
10 1  7   49.581     241.701     0.947641   
10 1  8   146.025    90.3578     0.974905   
10 1  9   233.987    329.013     0.96249    
10 1  10  243.18     136.138     0.957793   
10 1  11  72.5212    145.948     0.395646   
10 1  12  327.484    219.681     0.806346   
10 1  13  2.5817     137.968     0.97032    
10 1  14  76.1284    42.5874     0.988842   
10 1  15  113.603    178.848     0.946379   
10 1  16  344.432    197.016     0.957213   
10 1  17  245.403    16.3999     0.416385   
10 1  18  328.812    119.009     0.956163   
10 1  19  301.558    145.544     0.98816    
10 1  20  202.837    59.7248     0.987567   
10 1  21  66.3714    275.395     0.987984   
10 1  22  92.0472    349.541     0.992169   
10 1  23  263.613    244.231     0.960205   
10 1  24  581.37     147.807     0.985516   
10 1  25  205.072    218.734     0.988872   
10 1  26  103.773    313.4       0.882688   
10 1  27  74.1211    312.841     0.980856   
10 1  28  7.11534    29.7269     0.98651    
10 1  29  62.9593    141.493     0.993067   
10 1  30  247.02     49.3072     0.738216   
10 1  31  185.757    176.508     0.992159   
10 1  32  3.54694    206.017     0.995873   
10 1  33  384.56     331.028     0.993145   
10 1  34  114.753    75.7871     0.952059   
10 1  35  253.094    120.024     0.979609   
10 1  36  258.171    212.1       0.970855   
10 1  37  218.702    312.102     0.956465   
10 1  38  164.01     208.784     0.881544   
10 1  39  186.062    41.3245     0.410123   
10 1  40  126.14     318.829     0.970351   
10 1  41  47.1388    62.5883     0.939897   
10 1  42  72.707     132.515     0.994403   
10 1  43  61.7921    321.822     0.980628   
10 1  44  71.6811    301.687     0.951896   
10 1  45  41.5016    304.051     0.854306   
10 1  46  105.716    151.302     0.986251   
10 1  47  115.564    175.367     0.991683   
10 1  48  231.995    117.067     0.986537   
10 1  49  11.011     99.7102     0.989012   
10 1  50  3.51348    303.436     0.983757   
10 1  51  115.263    55.3594     0.942424   
10 1  52  85.6359    24.5014     0.975473   
10 1  53  97.4223    41.5072     0.994434   
10 1  54  29.0949    88.0325     0.953418   
10 1  55  9.4295     292.775     0.432729   
10 1  56  124.452    292.416     0.994038   
10 1  57  145.293    62.8494     0.976051   
10 1  58  150.511    99.4365     0.990557   
10 1  59  9.54619    191.509     0.98045    
10 1  60  17.7648    69.7001     0.981935   
10 1  61  108.48     303.131     0.989639   
10 1  62  58.8166    27.335      0.279847   
10 1  63  42.2412    306.036     0.970843   
10 1  64  107.587    199.515     0.950821   
10 1  65  27.2431    31.5709     0.924867   
10 1  66  78.8078    75.7983     0.878855   
10 1  67  13.0107    212.003     0.986426   
10 1  68  27.8515    348.46      0.973069   
10 1  69  6.90759    55.3865     0.963942   
10 1  70  7.79609    65.0698     0.52528    
10 1  71  14.2254    58.518      0.980676   
10 1  72  71.322     222.191     0.963634   
10 1  73  9.59872    195.83      0.981237   
10 1  74  13.7837    210.064     0.993864   
10 1  75  93.9969    110.645     0.99116    
10 1  76  23.5352    1.44454     0.984798   
10 1  77  23.9777    334.197     0.687511   
10 1  78  12.6046    313.102     0.828275   
10 1  79  3.61669    1.03487     0.901816   
10 1  80  14.8465    23.5002     0.963511   
10 1  81  37.9414    140.358     0.293591   
10 1  82  5.40585    54.5087     0.922463   
10 1  83  60.5735    32.6962     0.99177    
10 1  84  72.2342    342.261     0.940542   
10 1  85  23.7225    167.706     0.992198   
10 1  86  41.4817    321.031     0.990617   
10 1  87  67.5906    93.9673     0.96773    
10 1  88  6.9736     48.3941     0.967572   
10 1  89  91.573     165.551     0.994801   
10 1  90  26.7242    198.145     0.771367   
10 1  91  9.92502    205.419     0.8398     
10 1  92  22.3159    216.682     0.983976   
10 1  93  54.8552    7.72514     0.901636   
10 1  94  1.60345    262.708     0.43427    
10 1  95  29.3007    190.279     0.989451   
10 1  96  5.37311    143.762     0.927314   
10 1  97  12.3741    34.8547     0.939535   
10 1  98  26.5051    248.774     0.895957   
10 1  99  52.4063    49.7572     0.979593   
10 1  100 39.2492    282.333     0.545137   
10 1  101 2.01134    214.373     0.95107    
10 1  102 21.2006    322.303     0.959576   
10 1  103 22.9164    68.023      0.9489     
10 1  104 25.7324    92.3922     0.50021    
10 1  105 41.4245    267.934     0.95909    
10 1  106 1.68438    151.917     0.93428    
10 1  107 21.1192    58.3262     0.650768   
10 1  108 16.6449    116.467     0.949706   
10 1  109 29.4208    176.596     0.847627   
10 1  110 43.0413    46.31       0.908183   
10 1  111 7.65032    80.103      0.841957   
10 1  112 16.8925    251.183     0.885042   
10 2  0   240.322    8.25629e-06 0.172685   
10 2  1   163.085    201.329     0.978044   
10 2  2   209.784    155.071     0.978173   
10 2  3   47.298     296.922     0.907445   
10 2  4   43.5817    107.29      0.927549   
10 2  5   50.1327    49.397      0.993308   
10 2  6   37.1974    215.137     0.977001   
10 2  7   216.697    358.964     0.968624   
10 2  8   162.657    41.2441     0.988302   
10 2  9   107.793    138         0.892405   
10 2  10  232.945    189.643     0.987678   
10 2  11  233.908    21.4636     0.97919    
10 2  12  131.786    303.585     0.966506   
10 2  13  187.206    19.5519     0.984128   
10 2  14  132.059    63.9069     0.995069   
10 2  15  274.607    298.973     0.91146    
10 2  16  322.093    246.532     0.987505   
10 2  17  175.485    225.388     0.972845   
10 2  18  94.9525    333.797     0.981544   
10 2  19  107.167    44.1285     0.963639   
10 2  20  17.749     334.069     0.992664   
10 2  21  38.8412    126.39      0.959457   
10 2  22  220.559    257.833     0.839269   
10 2  23  284.318    50.8229     0.982583   
10 2  24  166.673    19.8595     0.987614   
10 2  25  56.0074    209.688     0.995      
10 2  26  151.175    278.876     0.964541   
10 2  27  43.409     247.18      0.983095   
10 2  28  103.989    161.097     0.991318   
10 2  29  74.6487    331.656     0.981545   
10 2  30  54.7125    41.2315     0.988376   
10 2  31  198.162    47.1492     0.951085   
10 2  32  217.674    239.816     0.993344   
10 2  33  46.3663    161.019     0.996218   
10 2  34  62.5646    346.281     0.762619   
10 2  35  89.1298    309.807     0.978724   
10 2  36  157.239    270.038     0.986297   
10 2  37  3.83838    162.617     0.99528    
10 2  38  332.842    65.9905     0.947084   
10 2  39  3.37454    66.4536     0.946546   
10 2  40  65.4689    134.327     0.981142   
10 2  41  77.2137    273.603     0.512236   
10 2  42  20.2521    356.394     0.987969   
10 2  43  83.8751    272.248     0.16561    
10 2  44  256.492    76.351      0.933165   
10 2  45  138.74     111.076     0.974271   
10 2  46  124.623    44.2757     0.982177   
10 2  47  217.998    320.909     0.684854   
10 2  48  31.6477    307.548     0.952025   
10 2  49  22.1229    187.873     0.967726   
10 2  50  91.0273    297.688     0.990098   
10 2  51  130.957    166.304     0.990815   
10 2  52  41.9313    229.324     0.961875   
10 2  53  26.5523    128.232     0.0955218  
10 2  54  19.5041    273.955     0.960685   
10 2  55  29.2141    159.83      0.399009   
10 2  56  15.0394    24.6232     0.884286   
10 2  57  41.3934    85.165      0.99262    
10 2  58  82.9522    309.197     0.126224   
10 2  59  55.1465    146.261     0.899484   
10 2  60  67.122     270.06      0.787785   
10 2  61  3.9513     272.724     0.860628   
10 2  62  98.3505    37.0672     0.975623   
10 2  63  153.321    208.509     0.929581   
10 2  64  121.516    4.99014     0.72758    
10 2  65  12.595     24.1717     0.897044   
10 2  66  29.5144    232.014     0.965806   
10 2  67  200.108    308.35      0.820589   
10 2  68  20.8701    196.863     0.890752   
10 2  69  112.143    114.616     0.966428   
10 2  70  6.28916    38.9455     0.873349   
10 2  71  38.3524    26.46       0.988474   
10 2  72  15.6473    228.663     0.989406   
10 2  73  93.9422    112.251     0.988835   
10 2  74  85.3399    213.123     0.984805   
10 2  75  43.8926    151.198     0.912503   
10 2  76  187.658    259.116     0.878544   
10 2  77  4.27638    26.4957     0.868321   
10 2  78  6.80758    104.208     0.91634    
10 2  79  8.19397    202.035     0.942926   
10 2  80  84.0893    208.839     0.537103   
10 2  81  16.9755    352.039     0.980309   
10 2  82  121.744    261.043     0.903465   
10 2  83  7.87755    167.371     0.969376   
10 2  84  14.9902    190.234     0.971633   
10 2  85  31.1864    327.789     0.978958   
10 2  86  34.556     251.688     0.994348   
10 2  87  9.49164    86.4119     0.933131   
10 2  88  101.126    244.378     0.985251   
10 2  89  87.0192    243.722     0.916736   
10 2  90  9.91204    154.927     0.954191   
10 2  91  31.7314    316.213     0.955651   
10 2  92  3.13851    254.524     0.572556   
10 2  93  47.3413    268.955     0.979907   
10 2  94  67.088     60.1992     0.731906   
10 2  95  42.46      60.6649     0.887421   
10 2  96  41.3509    292.891     0.980056   
10 2  97  10.1235    330.672     0.958735   
10 2  98  4.07974    105.394     0.97378    
10 2  99  15.3865    270.259     0.789863   
10 2  100 6.61571    175.926     0.984847   
10 2  101 62.3353    318.406     0.700682   
10 2  102 42.1226    280.909     0.539712   
10 2  103 12.2708    239.529     0.716487   
10 2  104 6.97849    249.405     0.140482   
10 2  105 31.9128    147.057     0.390024   
10 2  106 6.02268    296.614     0.629084   
10 2  107 22.2367    332.429     0.66752    
10 2  108 18.9097    80.6501     0.63709    
10 2  109 26.6968    67.3111     0.723493   
10 2  110 34.0926    148.333     0.965398   
10 2  111 23.5355    217.637     0.574701   
10 3  0   167.494    180         0.433019   
10 3  1   247.336    49.4777     0.994552   
10 3  2   138.242    232.577     0.99111    
10 3  3   217.385    63.0987     0.992409   
10 3  4   268.401    88.6549     0.979593   
10 3  5   264.191    96.4007     0.982378   
10 3  6   78.9344    248.08      0.863657   
10 3  7   33.4377    126.485     0.98703    
10 3  8   97.4406    100.063     0.992554   
10 3  9   278.547    177.991     0.96221    
10 3  10  80.506     154.248     0.992765   
10 3  11  63.9989    305.579     0.993656   
10 3  12  10.7049    135.369     0.98414    
10 3  13  9.60991    53.8318     0.924246   
10 3  14  375.099    126.433     0.984613   
10 3  15  2.22149    155.676     0.962419   
10 3  16  28.8231    247.626     0.699663   
10 3  17  170.259    178.297     0.995128   
10 3  18  264.912    167.407     0.973229   
10 3  19  91.1502    216.615     0.81736    
10 3  20  134.104    304.562     0.90358    
10 3  21  73.4275    134.081     0.993999   
10 3  22  28.1578    229.447     0.960195   
10 3  23  207.018    14.8423     0.959372   
10 3  24  326.993    77.4041     0.922795   
10 3  25  231.678    45.3979     0.980817   
10 3  26  22.6731    318.221     0.97721    
10 3  27  225.716    18.4924     0.981774   
10 3  28  267.668    154.047     0.994803   
10 3  29  131.311    345.057     0.958522   
10 3  30  227.901    237.024     0.974396   
10 3  31  441.192    182.884     0.994562   
10 3  32  91.4367    221.014     0.986481   
10 3  33  171.224    55.9712     0.974672   
10 3  34  23.9007    206.237     0.944401   
10 3  35  289.415    104.807     0.899206   
10 3  36  49.7661    243.96      0.98501    
10 3  37  45.5512    281.353     0.991905   
10 3  38  86.8168    76.0355     0.983557   
10 3  39  13.0324    22.0222     0.992798   
10 3  40  86.5226    236.682     0.943432   
10 3  41  116.459    284.53      0.989201   
10 3  42  11.4815    213.976     0.984716   
10 3  43  29.5915    135.751     0.444681   
10 3  44  41.2539    182.637     0.963923   
10 3  45  6.3122     257.997     0.994135   
10 3  46  183.029    79.0516     0.989096   
10 3  47  136.809    99.572      0.821083   
10 3  48  67.3132    338.516     0.158527   
10 3  49  94.1462    83.1673     0.93145    
10 3  50  127.136    27.368      0.982562   
10 3  51  191.704    339.162     0.988235   
10 3  52  39.2157    89.6201     0.963181   
10 3  53  157.191    35.0716     0.537959   
10 3  54  58.8992    24.9757     0.673359   
10 3  55  26.1183    50.1325     0.123432   
10 3  56  79.9476    163.775     0.98537    
10 3  57  131.59     195.76      0.992923   
10 3  58  18.1635    305.83      0.98013    
10 3  59  171.464    127.6       0.845218   
10 3  60  82.1169    299.569     0.960115   
10 3  61  8.59717    332.45      0.877202   
10 3  62  27.321     62.2013     0.946764   
10 3  63  65.754     57.5211     0.879745   
10 3  64  101.211    108.312     0.802701   
10 3  65  96.957     320.581     0.968931   
10 3  66  143.597    272.264     0.988142   
10 3  67  2.31328    331.06      0.956125   
10 3  68  65.6525    355.073     0.980926   
10 3  69  83.436     89.6347     0.95447    
10 3  70  66.8864    175.89      0.967377   
10 3  71  19.3537    116.829     0.873085   
10 3  72  2.27316    182.095     0.892088   
10 3  73  112.588    42.9882     0.951076   
10 3  74  42.7132    174.335     0.649566   
10 3  75  26.7006    345.745     0.737154   
10 3  76  132.78     118.498     0.96456    
10 3  77  143.44     91.6099     0.879576   
10 3  78  46.6449    285.599     0.965567   
10 3  79  31.0004    309.868     0.891666   
10 3  80  79.1825    287.069     0.757816   
10 3  81  39.656     86.9428     0.992165   
10 3  82  37.8605    89.2752     0.981975   
10 3  83  9.77667    283.628     0.986995   
10 3  84  21.3827    27.218      0.988195   
10 3  85  23.6579    210.974     0.950032   
10 3  86  21.5477    195.316     0.873029   
10 3  87  16.6459    216.037     0.874648   
10 3  88  31.0943    220         0.978115   
10 3  89  3.93423    81.6097     0.98591    
10 3  90  52.0292    20.5507     0.976011   
10 3  91  56.9031    265.23      0.806548   
10 3  92  54.2019    359.975     0.85782    
10 3  93  5.8785     198.242     0.968179   
10 3  94  38.3303    172.352     0.986818   
10 3  95  21.0094    57.8761     0.982101   
10 3  96  85.8745    244.183     0.807125   
10 3  97  8.00029    159.558     0.966971   
10 3  98  40.7929    333.608     0.91153    
10 3  99  18.4037    304.048     0.972403   
10 3  100 3.21303    294.225     0.903423   
10 3  101 12.636     268.933     0.862408   
10 3  102 10.4394    334.383     0.835582   
10 3  103 9.07301    78.8206     0.741103   
10 3  104 27.307     344.81      0.707498   
10 3  105 39.258     246.498     0.840068   
10 3  106 5.56213    295.918     0.834355   
10 3  107 29.7975    132.586     0.568287   
10 3  108 0.234168   338.771     0.947829   
10 3  109 44.0597    256.056     0.59819    
10 3  110 14.5759    253.687     0.895101   
10 4  0   390.383    1.10712e-05 0.951504   
10 4  1   146.291    25.3159     0.989968   
10 4  2   48.2361    192.308     0.781209   
10 4  3   295.303    36.0083     0.973539   
10 4  4   254.385    170.456     0.994474   
10 4  5   18.9907    82.843      0.986387   
10 4  6   50.6957    33.6504     0.981316   
10 4  7   94.0563    168.615     0.99367    
10 4  8   224.626    67.2276     0.994048   
10 4  9   155.996    336.656     0.982386   
10 4  10  11.8852    156.345     0.983387   
10 4  11  238.42     162.187     0.976359   
10 4  12  7.17008    9.99394     0.91449    
10 4  13  171.939    303.897     0.474813   
10 4  14  177.906    230.889     0.703829   
10 4  15  45.4659    85.6574     0.987493   
10 4  16  103.424    185.312     0.982985   
10 4  17  159.16     63.8067     0.984074   
10 4  18  175.412    268.706     0.996744   
10 4  19  112.887    125.108     0.987952   
10 4  20  150.621    224.216     0.977407   
10 4  21  182.208    307.159     0.941639   
10 4  22  117.915    206.013     0.996242   
10 4  23  148.308    311.368     0.985541   
10 4  24  49.8888    0.793681    0.962496   
10 4  25  124.111    31.461      0.980323   
10 4  26  38.2779    128.707     0.815212   
10 4  27  28.8604    143.652     0.979546   
10 4  28  76.9236    210.607     0.959329   
10 4  29  73.547     209.649     0.986371   
10 4  30  230.083    181.625     0.960361   
10 4  31  152.19     44.2141     0.981712   
10 4  32  10.635     85.658      0.922326   
10 4  33  166.721    227.213     0.873231   
10 4  34  29.18      311.634     0.917084   
10 4  35  83.6239    340.805     0.806689   
10 4  36  162.763    6.15814     0.992955   
10 4  37  85.4727    14.7881     0.973647   
10 4  38  36.8004    291.182     0.738317   
10 4  39  34.6275    174.279     0.802939   
10 4  40  141.35     47.7924     0.977183   
10 4  41  44.4964    65.9584     0.987962   
10 4  42  56.4941    13.3024     0.974828   
10 4  43  100.753    310.79      0.934902   
10 4  44  190.205    289.678     0.971952   
10 4  45  42.9324    221.7       0.905169   
10 4  46  151.447    163.637     0.974109   
10 4  47  119.608    52.9823     0.965942   
10 4  48  144.252    104.301     0.172477   
10 4  49  7.92796    269.466     0.88871    
10 4  50  76.8913    280.814     0.926995   
10 4  51  84.0297    289.768     0.991827   
10 4  52  59.7097    296.277     0.977548   
10 4  53  99.4039    4.22337     0.949183   
10 4  54  16.6926    213.762     0.983802   
10 4  55  56.0244    17.087      0.987521   
10 4  56  45.9419    112.978     0.994252   
10 4  57  70.6904    196.573     0.696027   
10 4  58  8.41287    156.378     0.983041   
10 4  59  41.2498    0.467469    0.984883   
10 4  60  33.5039    187.761     0.368142   
10 4  61  108.797    131.132     0.965561   
10 4  62  116.468    131.504     0.967714   
10 4  63  24.791     282.242     0.985132   
10 4  64  75.1443    358.21      0.940518   
10 4  65  15.1348    70.752      0.149133   
10 4  66  21.7972    262.684     0.980817   
10 4  67  65.2883    5.25285     0.958905   
10 4  68  9.92781    323.267     0.973841   
10 4  69  6.4647     39.1227     0.950116   
10 4  70  97.9557    281.938     0.959696   
10 4  71  60.1704    223.643     0.987281   
10 4  72  30.3298    173.883     0.671045   
10 4  73  37.4799    217.553     0.988546   
10 4  74  98.496     333.884     0.977783   
10 4  75  45.2032    32.0816     0.880192   
10 4  76  5.33654    353.803     0.973205   
10 4  77  31.6941    95.5041     0.919971   
10 4  78  87.6359    110.755     0.873447   
10 4  79  98.9057    205.244     0.988993   
10 4  80  33.2004    58.7973     0.888652   
10 4  81  91.6645    138.772     0.95657    
10 4  82  76.8315    271.998     0.970613   
10 4  83  61.6677    209.239     0.98574    
10 4  84  58.8468    60.5002     0.761441   
10 4  85  69.6785    170.444     0.972693   
10 4  86  20.6473    143.864     0.338946   
10 4  87  38.1948    239.375     0.98387    
10 4  88  18.7225    20.9554     0.986208   
10 4  89  36.7875    334.579     0.948653   
10 4  90  5.89624    22.7746     0.954052   
10 4  91  12.4083    229.996     0.988794   
10 4  92  2.96403    123.936     0.830292   
10 4  93  24.9459    22.5564     0.807417   
10 4  94  22.5116    141.757     0.86468    
10 4  95  29.9268    23.1669     0.977252   
10 4  96  32.0289    349.023     0.97988    
10 4  97  32.6072    102.98      0.894088   
10 4  98  33.9712    148.042     0.979373   
10 4  99  27.8799    209.587     0.953426   
10 4  100 5.03722    183.262     0.887398   
10 4  101 20.9648    3.42669     0.600436   
10 4  102 13.0218    22.6627     0.946226   
10 4  103 44.0781    186.865     0.594508   
10 4  104 52.1203    73.7682     0.96655    
10 4  105 43.6785    31.7017     0.902506   
10 4  106 11.4191    180.319     0.473361   
10 4  107 21.6633    320.971     0.678427   
10 4  108 17.1203    333.858     0.445765   
10 4  109 13.8357    101.982     0.302967   
10 5  0   108.665    1.40192e-05 0.540627   
10 5  1   245.074    261.312     0.979228   
10 5  2   94.0921    109.019     0.972172   
10 5  3   20.9578    290.159     0.970601   
10 5  4   484.997    173.947     0.996474   
10 5  5   208.358    119.165     0.894843   
10 5  6   161.431    290.465     0.993647   
10 5  7   73.3903    30.8177     0.990485   
10 5  8   248.596    160.788     0.988226   
10 5  9   16.5964    157.053     0.995611   
10 5  10  174.511    239.022     0.985473   
10 5  11  273.025    42.8768     0.994575   
10 5  12  212.224    353.481     0.790886   
10 5  13  294.065    117.503     0.981945   
10 5  14  136.913    190.619     0.983676   
10 5  15  71.3965    173.767     0.908384   
10 5  16  194.718    259.305     0.986434   
10 5  17  86.05      28.0344     0.925405   
10 5  18  132.527    132.287     0.988717   
10 5  19  357.48     2.46038     0.992834   
10 5  20  87.3682    343.673     0.964845   
10 5  21  139.629    7.20657     0.937214   
10 5  22  114.922    28.6812     0.993719   
10 5  23  127.742    217.693     0.96975    
10 5  24  320.213    357.569     0.962      
10 5  25  0.859933   265.515     0.986316   
10 5  26  32.9912    300.13      0.953326   
10 5  27  150.932    21.4298     0.982902   
10 5  28  12.2613    275.984     0.978372   
10 5  29  197.939    90.7664     0.949924   
10 5  30  15.7956    170.287     0.966974   
10 5  31  9.92716    139.528     0.983361   
10 5  32  27.8885    211.866     0.987097   
10 5  33  50.8527    4.92536     0.898832   
10 5  34  101.58     8.88024     0.762675   
10 5  35  74.2641    104.614     0.900767   
10 5  36  183.634    37.3668     0.978621   
10 5  37  103.378    4.85698     0.992625   
10 5  38  68.4232    175.932     0.943202   
10 5  39  54.3814    318.422     0.976054   
10 5  40  90.4132    345.527     0.968756   
10 5  41  144.999    31.1217     0.989725   
10 5  42  101.624    39.3555     0.978608   
10 5  43  404.49     352.232     0.975998   
10 5  44  38.8315    211.944     0.850749   
10 5  45  131.637    177.57      0.982624   
10 5  46  183.2      349.736     0.95306    
10 5  47  2.86332    161.909     0.967661   
10 5  48  47.3035    262.221     0.989312   
10 5  49  14.4286    34.5648     0.547596   
10 5  50  4.77489    279.522     0.990606   
10 5  51  103.344    113.708     0.983589   
10 5  52  100.457    88.7046     0.947943   
10 5  53  80.1367    116.178     0.98812    
10 5  54  11.6807    346.353     0.955054   
10 5  55  96.5406    154.538     0.980288   
10 5  56  13.1167    62.4106     0.994554   
10 5  57  27.1271    217.39      0.97582    
10 5  58  6.16562    140.027     0.994162   
10 5  59  15.3073    56.7145     0.956518   
10 5  60  105.207    211.914     0.984977   
10 5  61  49.1604    9.21252     0.995476   
10 5  62  15.4536    201.608     0.967705   
10 5  63  6.82333    19.5194     0.983586   
10 5  64  6.35771    315.101     0.985646   
10 5  65  50.9018    143.341     0.991175   
10 5  66  23.697     254.08      0.98223    
10 5  67  114.394    322.581     0.838295   
10 5  68  24.6392    319.527     0.988912   
10 5  69  70.8091    55.3969     0.634057   
10 5  70  111.956    186.113     0.990351   
10 5  71  80.8216    130.609     0.956205   
10 5  72  148.228    82.641      0.992423   
10 5  73  11.7129    13.6191     0.991506   
10 5  74  46.1651    285.112     0.982972   
10 5  75  21.9327    289.876     0.981581   
10 5  76  50.5984    129.857     0.84263    
10 5  77  10.408     43.5134     0.983025   
10 5  78  45.8773    64.6328     0.36672    
10 5  79  11.6201    236.294     0.965794   
10 5  80  79.6994    277.175     0.972929   
10 5  81  7.39193    170.954     0.978994   
10 5  82  14.9162    36.4591     0.979967   
10 5  83  43.1368    53.7391     0.989602   
10 5  84  9.37454    53.04       0.686835   
10 5  85  22.9561    112.39      0.946986   
10 5  86  10.4965    17.9512     0.964044   
10 5  87  48.4846    29.1111     0.987758   
10 5  88  15.7824    253.18      0.967632   
10 5  89  5.56835    127.336     0.981087   
10 5  90  1.25008    14.3838     0.968753   
10 5  91  74.0259    58.4881     0.949367   
10 5  92  18.8192    177.065     0.756674   
10 5  93  16.1479    241.72      0.974089   
10 5  94  34.4247    343.26      0.958425   
10 5  95  31.7943    112.19      0.984283   
10 5  96  10.0982    73.0606     0.907383   
10 5  97  15.2182    176.58      0.965475   
10 5  98  19.9518    4.06        0.880011   
10 5  99  34.4178    52.0127     0.941445   
10 5  100 10.4438    239.135     0.855368   
10 5  101 27.0378    292.426     0.961183   
10 5  102 11.6669    276.4       0.664009   
10 5  103 6.96368    60.8513     0.840705   
10 5  104 9.5658     17.7179     0.947371   
10 5  105 7.70041    96.1919     0.949363   
10 5  106 44.0385    294.504     0.923279   
10 5  107 42.4384    288.451     0.977581   
10 6  0   363.794    8.7915e-06  1          
10 6  1   97.4317    257.296     0.9941     
10 6  2   11.7792    213.864     0.936827   
10 6  3   70.846     208.287     0.837185   
10 6  4   138.567    114.141     0.996691   
10 6  5   368.874    141.399     0.995914   
10 6  6   86.4322    91.1183     0.995019   
10 6  7   160.148    340.445     0.96417    
10 6  8   114.963    37.3904     0.88066    
10 6  9   66.2688    262.124     0.995737   
10 6  10  86.3507    203.522     0.961332   
10 6  11  33.5089    121.014     0.575981   
10 6  12  195.765    344.711     0.98906    
10 6  13  2.16042    306.017     0.992853   
10 6  14  48.0853    289.635     0.971797   
10 6  15  294.382    229.97      0.991329   
10 6  16  58.9548    267.749     0.987228   
10 6  17  154.994    203.429     0.972847   
10 6  18  25.44      230.749     0.956061   
10 6  19  286.934    194.269     0.975761   
10 6  20  20.6582    240.45      0.962972   
10 6  21  156.198    105.987     0.965001   
10 6  22  85.9355    111.312     0.85898    
10 6  23  22.4193    250.198     0.96119    
10 6  24  183.939    261.647     0.988684   
10 6  25  151.977    216.471     0.372641   
10 6  26  74.8067    187.151     0.960784   
10 6  27  32.4464    359.445     0.739586   
10 6  28  92.8238    133.019     0.987375   
10 6  29  112.095    297.111     0.983069   
10 6  30  242.945    83.7991     0.955778   
10 6  31  196.003    273.878     0.989676   
10 6  32  38.5808    300.081     0.736341   
10 6  33  269.778    127.321     0.983745   
10 6  34  50.1078    353.939     0.946609   
10 6  35  103.736    111.166     0.939913   
10 6  36  187.597    248.292     0.971271   
10 6  37  58.2198    313.03      0.904302   
10 6  38  128.058    221.933     0.773465   
10 6  39  105.216    69.5682     0.362581   
10 6  40  167.456    27.6161     0.554457   
10 6  41  97.0965    299.342     0.859009   
10 6  42  63.0134    240.114     0.878382   
10 6  43  145.505    230.713     0.829769   
10 6  44  20.4152    210.292     0.931186   
10 6  45  21.4346    261.339     0.986919   
10 6  46  56.7339    278.883     0.288071   
10 6  47  68.4132    177.649     0.995629   
10 6  48  110.022    5.0842      0.898903   
10 6  49  7.15649    258.753     0.922513   
10 6  50  19.3314    240.633     0.437821   
10 6  51  219.24     319.463     0.995346   
10 6  52  119.277    67.2699     0.972597   
10 6  53  44.1131    0.789308    0.985085   
10 6  54  142.229    26.7331     0.703902   
10 6  55  34.4253    140.279     0.972001   
10 6  56  108.342    186.923     0.956175   
10 6  57  80.8382    165.573     0.96887    
10 6  58  111.393    211.228     0.988166   
10 6  59  51.0049    76.5495     0.986432   
10 6  60  35.4258    243.743     0.98662    
10 6  61  42.4589    186.306     0.985369   
10 6  62  11.3331    139.639     0.949538   
10 6  63  23.6887    166.062     0.548994   
10 6  64  40.2441    307.844     0.989386   
10 6  65  54.0017    284.627     0.9656     
10 6  66  2.89599    136.331     0.977716   
10 6  67  15.6314    37.8903     0.472378   
10 6  68  70.0853    315.335     0.993459   
10 6  69  46.046     217.701     0.89005    
10 6  70  59.1985    93.3842     0.987455   
10 6  71  59.9567    299.954     0.987666   
10 6  72  39.5683    61.7157     0.75536    
10 6  73  44.2626    177.342     0.385059   
10 6  74  10.0343    39.3449     0.54272    
10 6  75  48.588     187.055     0.854002   
10 6  76  24.9122    280.907     0.951621   
10 6  77  36.13      114.263     0.454578   
10 6  78  83.4508    116.16      0.825215   
10 6  79  51.6008    322.3       0.98354    
10 6  80  6.44887    101.7       0.927218   
10 6  81  0.240794   230.23      0.459601   
10 6  82  27.7846    210.585     0.974633   
10 6  83  65.1094    332.732     0.893053   
10 6  84  6.88507    221.34      0.893477   
10 6  85  25.5636    11.6319     0.851587   
10 6  86  7.56114    184.54      0.968375   
10 6  87  86.2758    343.848     0.985852   
10 6  88  20.8477    269.202     0.203202   
10 6  89  0.15796    215.844     0.933435   
10 6  90  57.5476    334.214     0.798483   
10 6  91  28.5659    55.0707     0.982285   
10 6  92  1.99504    334.286     0.876591   
10 6  93  19.2014    105.862     0.979736   
10 6  94  27.2512    72.4613     0.639133   
10 6  95  2.10985    348.77      0.986242   
10 6  96  15.9894    295.466     0.952344   
10 6  97  11.0731    93.1944     0.89592    
10 6  98  1.16235    276.632     0.958965   
10 6  99  29.1601    288.623     0.81259    
10 6  100 43.2301    204.51      0.663141   
10 6  101 43.2812    117.717     0.974084   
10 6  102 10.0009    304.823     0.372415   
10 6  103 28.7351    42.4335     0.972706   
10 6  104 11.6       69.5102     0.901902   
10 6  105 33.2067    62.948      0.624035   
10 6  106 28.1467    190.246     0.495577   
10 7  0   3.01655    0.00011712  0.0968393  
10 7  1   100.598    176.571     0.577142   
10 7  2   2.99322    43.7541     0.98005    
10 7  3   329.402    118.633     0.989378   
10 7  4   114.993    160.287     0.575927   
10 7  5   42.5619    14.3149     0.175503   
10 7  6   84.5352    251.034     0.990419   
10 7  7   193.491    58.8641     0.983647   
10 7  8   27.4311    277.589     0.994456   
10 7  9   37.0885    157.314     0.985767   
10 7  10  13.6499    58.3677     0.902419   
10 7  11  197.682    103.368     0.957924   
10 7  12  95.8701    98.6511     0.986826   
10 7  13  20.1568    161.576     0.894217   
10 7  14  81.2623    351         0.956256   
10 7  15  122.799    143.106     0.981248   
10 7  16  11.8114    186.463     0.226779   
10 7  17  117.931    291.304     0.965789   
10 7  18  113.465    118.577     0.807266   
10 7  19  164.336    223.468     0.89551    
10 7  20  135.36     13.1177     0.948034   
10 7  21  148.511    169.763     0.993939   
10 7  22  196.55     355.361     0.985194   
10 7  23  111.673    186.817     0.981138   
10 7  24  122.088    156.174     0.950652   
10 7  25  110.712    76.0532     0.982752   
10 7  26  81.5975    339.049     0.984177   
10 7  27  99.7379    236.75      0.96447    
10 7  28  58.5945    331.042     0.992613   
10 7  29  17.0106    47.4656     0.990192   
10 7  30  50.5593    50.4371     0.89247    
10 7  31  47.0043    192.96      0.977372   
10 7  32  24.8529    133.17      0.993409   
10 7  33  11.2706    250.676     0.98774    
10 7  34  70.3077    12.1101     0.934273   
10 7  35  131.965    331.238     0.985698   
10 7  36  162.215    155.145     0.978281   
10 7  37  73.7222    352.698     0.943534   
10 7  38  117.898    311.609     0.900491   
10 7  39  54.9834    15.5148     0.92205    
10 7  40  10.7373    279.99      0.949598   
10 7  41  177.264    287.749     0.968457   
10 7  42  121.846    171.858     0.343141   
10 7  43  13.4652    20.3221     0.981901   
10 7  44  189.243    72.364      0.986811   
10 7  45  17.0538    153.257     0.964337   
10 7  46  141.84     123.27      0.993255   
10 7  47  62.0962    198.501     0.240884   
10 7  48  32.1357    57.5227     0.207422   
10 7  49  78.8367    220.68      0.994334   
10 7  50  130.834    276.083     0.937863   
10 7  51  61.2548    286.495     0.230124   
10 7  52  10.8608    216.144     0.968529   
10 7  53  20.3197    128.959     0.951001   
10 7  54  184.59     57.4607     0.985105   
10 7  55  57.2758    92.4057     0.990612   
10 7  56  12.5008    228.69      0.933119   
10 7  57  64.249     180.339     0.928558   
10 7  58  88.1684    138.395     0.972278   
10 7  59  19.6241    32.4586     0.955861   
10 7  60  93.5745    72.8915     0.986041   
10 7  61  57.8865    354.819     0.95795    
10 7  62  68.8212    9.28811     0.902683   
10 7  63  16.2841    99.2455     0.991657   
10 7  64  34.7561    123.99      0.996174   
10 7  65  22.2245    81.0245     0.987772   
10 7  66  13.1766    228.975     0.958587   
10 7  67  39.5107    69.3827     0.988821   
10 7  68  36.1094    69.5249     0.948755   
10 7  69  197.634    244.447     0.988576   
10 7  70  67.7932    106.06      0.928882   
10 7  71  29.7007    75.8248     0.885791   
10 7  72  21.7318    251.366     0.983938   
10 7  73  45.5141    138.051     0.642853   
10 7  74  99.5886    248.433     0.905405   
10 7  75  73.5815    1.6067      0.990815   
10 7  76  21.4487    85.861      0.911141   
10 7  77  85.1163    272.906     0.931676   
10 7  78  23.3236    63.9433     0.576229   
10 7  79  2.35504    2.21888     0.939898   
10 7  80  26.1881    126.324     0.476902   
10 7  81  82.0807    260.024     0.891231   
10 7  82  18.5269    170.761     0.986345   
10 7  83  44.7445    60.9786     0.971034   
10 7  84  3.68767    46.4724     0.948253   
10 7  85  49.5575    161.208     0.956483   
10 7  86  31.9313    287.463     0.967927   
10 7  87  18.3271    228.293     0.977787   
10 7  88  54.6802    174.621     0.955313   
10 7  89  47.658     140.499     0.979845   
10 7  90  17.9063    238.616     0.361223   
10 7  91  41.2113    171.283     0.851668   
10 7  92  30.6764    35.8134     0.912468   
10 7  93  18.4171    174.974     0.827823   
10 7  94  26.7713    191.203     0.977775   
10 7  95  2.8586     181.219     0.752241   
10 7  96  29.6259    176.786     0.614236   
10 7  97  69.8092    201.065     0.971668   
10 7  98  34.0791    269.66      0.924539   
10 7  99  3.89455    61.18       0.873648   
10 7  100 11.6613    68.5213     0.640317   
10 7  101 15.6275    272.01      0.981907   
10 7  102 14.5509    121.181     0.749139   
10 7  103 12.2143    70.9979     0.928905   
10 7  104 9.71693    101.335     0.911742   
10 8  0   45.3903    180         1          
10 8  1   17.0775    278.742     0.981409   
10 8  2   287.347    29.0278     0.968072   
10 8  3   74.7323    355.467     0.64915    
10 8  4   280.554    286.482     0.992004   
10 8  5   111.437    298.359     0.520237   
10 8  6   197.987    75.1995     0.932472   
10 8  7   65.0886    109.168     0.973959   
10 8  8   4.9693     9.3645      0.922691   
10 8  9   3.21435    29.1989     0.8937     
10 8  10  237.655    312.639     0.935105   
10 8  11  16.1404    159.822     0.988146   
10 8  12  135.624    221.861     0.915189   
10 8  13  107.567    116.033     0.996839   
10 8  14  77.3694    354.848     0.960402   
10 8  15  77.7806    100.624     0.985797   
10 8  16  86.2178    246.939     0.98206    
10 8  17  49.5175    69.0739     0.988205   
10 8  18  1.93781    205.417     0.970443   
10 8  19  240.162    202.623     0.985528   
10 8  20  283.709    62.3081     0.88825    
10 8  21  90.6501    201.589     0.99057    
10 8  22  36.9806    173.632     0.983853   
10 8  23  70.1307    116.716     0.946599   
10 8  24  62.3794    215.047     0.984597   
10 8  25  55.7055    307.924     0.974707   
10 8  26  119.968    344.048     0.74513    
10 8  27  131.325    286.386     0.947631   
10 8  28  76.3233    184.27      0.958604   
10 8  29  236.241    154.003     0.836452   
10 8  30  71.6593    205.419     0.962975   
10 8  31  47.0446    42.1057     0.968017   
10 8  32  74.6727    239.151     0.902259   
10 8  33  57.9122    158.922     0.984888   
10 8  34  65.1395    350.164     0.634876   
10 8  35  137.239    181.863     0.923547   
10 8  36  109.477    58.5476     0.936214   
10 8  37  25.9963    73.0089     0.935355   
10 8  38  72.1736    173.102     0.909536   
10 8  39  24.4978    194.217     0.987369   
10 8  40  58.0102    49.4595     0.820191   
10 8  41  8.58804    194.07      0.993913   
10 8  42  15.5674    301.746     0.982097   
10 8  43  33.6452    67.2077     0.981792   
10 8  44  78.8611    343.934     0.819571   
10 8  45  49.8443    22.3774     0.948546   
10 8  46  42.673     89.5083     0.99336    
10 8  47  114.854    277.875     0.982904   
10 8  48  16.0052    19.3556     0.890358   
10 8  49  25.5347    83.0005     0.992086   
10 8  50  43.7308    141.311     0.983992   
10 8  51  162.971    188.536     0.781454   
10 8  52  31.6225    164.09      0.991805   
10 8  53  71.1055    30.937      0.38342    
10 8  54  33.1313    0.172577    0.981655   
10 8  55  106.847    88.5425     0.980779   
10 8  56  88.6132    185.448     0.975733   
10 8  57  72.3611    126.198     0.991484   
10 8  58  141.945    318.781     0.702222   
10 8  59  115.452    44.7857     0.994369   
10 8  60  97.7693    117.387     0.531403   
10 8  61  61.496     280.816     0.951784   
10 8  62  70.1249    38.8939     0.941169   
10 8  63  16.4106    161.65      0.941022   
10 8  64  92.6318    80.4846     0.979761   
10 8  65  45.1277    227.047     0.990798   
10 8  66  79.4605    89.2135     0.98169    
10 8  67  140.623    175.441     0.924347   
10 8  68  43.4907    49.2859     0.978126   
10 8  69  35.9293    246.394     0.981928   
10 8  70  68.214     324.836     0.893205   
10 8  71  48.7566    75.6074     0.915667   
10 8  72  54.5072    149.48      0.960134   
10 8  73  48.7447    148.695     0.994791   
10 8  74  67.8327    40.9182     0.988887   
10 8  75  55.615     294.143     0.978946   
10 8  76  1.09579    219.292     0.848585   
10 8  77  17.3775    346.053     0.924845   
10 8  78  9.33053    302.249     0.94852    
10 8  79  25.3314    248.81      0.981155   
10 8  80  69.5005    281.162     0.982244   
10 8  81  62.5672    173.506     0.592555   
10 8  82  7.19289    209.898     0.862782   
10 8  83  11.845     267.479     0.943296   
10 8  84  18.1746    60.6914     0.934558   
10 8  85  54.6204    128.31      0.985866   
10 8  86  12.7524    292.972     0.981253   
10 8  87  40.7005    252.451     0.830322   
10 8  88  39.9483    130.424     0.979874   
10 8  89  9.24465    26.1541     0.728845   
10 8  90  49.3723    13.9018     0.991862   
10 8  91  14.0208    188.618     0.439439   
10 8  92  7.45592    51.4479     0.965376   
10 8  93  29.9889    75.7536     0.775768   
10 8  94  59.5409    48.1572     0.90603    
10 8  95  30.8161    131.393     0.624494   
10 8  96  16.438     169.191     0.402391   
10 8  97  43.4778    156.163     0.851819   
10 8  98  14.8821    99.6989     0.460129   
10 8  99  20.295     151.012     0.935607   
10 8  100 5.54168    294.301     0.333109   
10 8  101 30.7395    74.8015     0.983351   
10 8  102 3.54401    206.626     0.182245   
10 8  103 16.9449    201.046     0.620518   
10 9  0   117.444    180         0.910048   
10 9  1   13.3409    96.4634     0.991121   
10 9  2   50.0989    147.961     0.993418   
10 9  3   39.6125    159.483     0.987726   
10 9  4   75.9587    84.5215     0.912454   
10 9  5   50.7698    4.53607     0.979657   
10 9  6   22.2461    304.803     0.954697   
10 9  7   14.67      128.601     0.862088   
10 9  8   35.3288    314.204     0.978665   
10 9  9   83.256     240.887     0.983584   
10 9  10  150.64     88.6926     0.97994    
10 9  11  9.94141    132.388     0.977143   
10 9  12  245.621    125.969     0.979163   
10 9  13  75.9274    338.632     0.947396   
10 9  14  57.8794    288.737     0.520997   
10 9  15  99.5224    181.541     0.987331   
10 9  16  39.2114    165.241     0.875178   
10 9  17  125.183    124.989     0.978842   
10 9  18  41.691     106.619     0.953096   
10 9  19  175.116    2.57719     0.994669   
10 9  20  134.645    282.903     0.980755   
10 9  21  301.205    42.2774     0.892898   
10 9  22  179.131    270.932     0.961426   
10 9  23  42.3437    35.5362     0.973759   
10 9  24  30.0301    72.0285     0.955085   
10 9  25  43.8271    76.3254     0.869468   
10 9  26  88.2496    288.677     0.957176   
10 9  27  37.7997    232.912     0.924654   
10 9  28  39.8551    185.619     0.547147   
10 9  29  9.86364    265.579     0.987011   
10 9  30  111.336    162.463     0.977085   
10 9  31  47.8985    334.84      0.305459   
10 9  32  7.95676    28.5935     0.979448   
10 9  33  62.6819    148.606     0.50195    
10 9  34  43.3464    355.917     0.992198   
10 9  35  12.994     113.319     0.963713   
10 9  36  136.528    253.011     0.985681   
10 9  37  58.1467    128.385     0.941851   
10 9  38  178.506    197.454     0.983195   
10 9  39  23.5185    160.17      0.996032   
10 9  40  71.8375    3.18838     0.992334   
10 9  41  49.5006    186.589     0.978342   
10 9  42  39.4162    350.158     0.802632   
10 9  43  25.5649    284.273     0.886671   
10 9  44  60.0937    69.8222     0.989909   
10 9  45  7.03028    268.36      0.966938   
10 9  46  15.6571    89.4974     0.990074   
10 9  47  35.3097    307.665     0.979843   
10 9  48  45.6807    354.833     0.978506   
10 9  49  27.2838    132.406     0.993383   
10 9  50  91.5723    82.912      0.98769    
10 9  51  111.512    214.928     0.954058   
10 9  52  63.0269    243.379     0.942582   
10 9  53  14.9718    37.0496     0.98338    
10 9  54  6.18838    311.736     0.982871   
10 9  55  13.5919    273.595     0.983073   
10 9  56  33.4027    188.62      0.992543   
10 9  57  7.09995    44.9633     0.94564    
10 9  58  121.988    166.502     0.970245   
10 9  59  20.4762    147.002     0.995426   
10 9  60  21.0685    58.7332     0.969091   
10 9  61  178.907    202.369     0.94756    
10 9  62  10.243     44.266      0.980307   
10 9  63  38.7153    337.626     0.739719   
10 9  64  79.1725    192.665     0.901659   
10 9  65  44.8758    215.151     0.972715   
10 9  66  49.523     18.9277     0.993873   
10 9  67  26.6616    195.957     0.946739   
10 9  68  11.5567    33.5023     0.97403    
10 9  69  4.19915    103.038     0.894016   
10 9  70  104.197    143.816     0.902657   
10 9  71  44.3592    233.195     0.984895   
10 9  72  71.4147    90.4796     0.989241   
10 9  73  108.5      169.791     0.994093   
10 9  74  116.297    157.534     0.955644   
10 9  75  29.4255    256.539     0.98506    
10 9  76  6.42873    343.038     0.673622   
10 9  77  6.46211    146.828     0.971723   
10 9  78  21.4511    147.014     0.969789   
10 9  79  45.2295    255.32      0.988712   
10 9  80  7.49211    149.297     0.870162   
10 9  81  26.6377    219.048     0.420559   
10 9  82  32.9077    344.825     0.867208   
10 9  83  40.3124    282.418     0.929606   
10 9  84  13.7608    70.164      0.973059   
10 9  85  3.11756    89.8629     0.967916   
10 9  86  51.4452    18.026      0.881586   
10 9  87  45.2906    232.389     0.955473   
10 9  88  59.9731    268.25      0.77691    
10 9  89  10.9192    80.5127     0.985523   
10 9  90  20.026     197.697     0.947032   
10 9  91  23.3001    19.9734     0.416914   
10 9  92  15.6471    170.21      0.743941   
10 9  93  14.9045    217.73      0.796569   
10 9  94  41.6919    258.704     0.865928   
10 9  95  29.074     356.266     0.539208   
10 9  96  18.4865    359.034     0.400265   
10 9  97  56.0879    72.6993     0.948416   
10 9  98  14.0802    297.784     0.76722    
10 9  99  34.7614    151.879     0.806269   
10 9  100 26.3823    104.067     0.80103    
10 9  101 35.6079    226.29      0.767589   
10 10 0   118.588    9.15529e-06 0.685901   
10 10 1   42.5667    210         0.748245   
10 10 2   111.268    240         1          
10 10 3   31.2095    270         1          
10 10 4   81.7636    120         0.552329   
10 10 5   74.5822    330         0.545511   
10 10 6   60.9431    180         1          
10 10 7   4.77485    210         1          
10 10 8   100.572    60          1          
10 10 9   47.3165    270         0.386289   
10 10 10  44.0824    120         0.371433   
10 10 11  38.0559    150         0.306639   
10 10 12  249.848    8.81593e-06 0.999994   
10 10 13  78.0326    210         1          
10 10 14  57.5328    240         1          
10 10 15  111.298    270         0.894368   
10 10 16  81.2271    300         0.156828   
10 10 17  37.6648    150         0.493934   
10 10 18  20.6085    180         0.995422   
10 10 19  81.5509    210         0.505159   
10 10 20  77.5143    59.9999     0.356878   
10 10 21  50.6996    90          1          
10 10 22  253.228    300         0.996188   
10 10 23  63.4087    330         0.357882   
10 10 24  119.721    7.64011e-06 0.999815   
10 10 25  50.3918    210         0.187305   
10 10 26  102.56     240         0.99793    
10 10 27  128.33     270         1          
10 10 28  174.305    120         1          
10 10 29  127.419    330         0.585284   
10 10 30  55.3926    360         1          
10 10 31  130.302    210         1          
10 10 32  235.268    60          0.870211   
10 10 33  281.883    270         0.785499   
10 10 34  47.7709    120         0.999479   
10 10 35  132.572    330         1          
10 10 36  397.348    2.6939e-07  1          
10 10 37  133.857    210         0.999982   
10 10 38  80.1249    60          0.302821   
10 10 39  109.221    90          1          
10 10 40  16.4631    120         1          
10 10 41  18.7435    150         0.185874   
10 10 42  239.378    180         1          
10 10 43  64.3334    210         0.106126   
10 10 44  290.95     60.0001     0.977664   
10 10 45  4.27099    270.001     0.0312526  
10 10 46  97.5133    120         0.656234   
10 10 47  151.697    330         0.999943   
10 10 48  50.7175    360         1          
10 10 49  78.0461    210         1          
10 10 50  42.5419    240         1          
10 10 51  219.986    270         0.8367     
10 10 52  75.7641    300         1          
10 10 53  28.4239    150         0.128879   
10 10 54  218.982    8.65142e-06 0.705132   
10 10 55  135.302    210         0.999973   
10 10 56  73.2652    240         0.655789   
10 10 57  82.4059    270         1          
10 10 58  167.033    300         1          
10 10 59  11.923     150         0.0754463  
10 10 60  34.6749    180         0.929884   
10 10 61  41.1198    30          1          
10 10 62  118.074    240         0.998979   
10 10 63  66.3072    270         0.989825   
10 10 64  30.2854    300         1          
10 10 65  37.4339    330         0.999931   
10 10 66  208.593    180         1          
10 10 67  3.90222    30.0001     0.077157   
10 10 68  7.87296    240         0.308047   
10 10 69  0.465126   89.995      0.00251575 
10 10 70  4.40842    120         0.997846   
10 10 71  57.652     150         0.991293   
10 10 72  37.4803    8.65142e-06 0.597564   
10 10 73  17.9588    30          1          
10 10 74  23.4625    240         0.254145   
10 10 75  3.18334    90          0.0614127  
10 10 76  118.232    300         0.983156   
10 10 77  55.7393    150         0.999991   
10 10 78  49.5342    360         1          
10 10 79  1.79035    210         0.0226127  
10 10 80  37.5411    60          0.687529   
10 10 81  74.5413    270         0.999474   
10 10 82  79.021     300         0.504795   
10 10 83  28.9137    150         0.844736   
10 10 84  4.3187     8.65136e-06 1          
10 10 85  36.0152    210         0.856242   
10 10 86  16.0265    60          0.351342   
10 10 87  13.6463    90          1          
10 10 88  16.4442    300         1          
10 10 89  28.5269    150         0.600346   
10 10 90  6.64804    180         0.958063   
10 10 91  37.6283    210         0.371101   
10 10 92  39.1353    60          0.323836   
10 10 93  2.96814    270         0.501895   
10 10 94  79.947     300         0.64497    
10 10 95  1.59455    150         0.2032     
10 10 96  42.5588    180         0.264641   
10 10 97  84.8592    30          0.990015   
10 10 98  30.6116    240         0.865274   
10 10 99  62.2818    90          1          
11 0  0   355.948    360         0.940029   
11 0  1   82.0601    240         1          
11 0  2   291.263    120         0.797852   
11 0  3   46.8455    180         0.96967    
11 0  4   224.128    60          0.391479   
11 0  5   81.2523    120         1          
11 0  6   329.003    180         0.83987    
11 0  7   258.817    240         0.662682   
11 0  8   58.0221    120         1          
11 0  9   494.861    360         1          
11 0  10  182.224    240         0.99316    
11 0  11  217.276    120         1          
11 0  12  0.526909   180         0.364594   
11 0  13  232.249    240         1          
11 0  14  250.97     120         0.993206   
11 0  15  202.08     180         0.575963   
11 0  16  577.47     60          1          
11 0  17  184.327    120         0.999973   
11 0  18  52.6884    4.84566e-07 0.999997   
11 0  19  455.887    240         1          
11 0  20  593.868    300         1          
11 0  21  407.28     9.5178e-06  1          
11 0  22  148.289    60          0.998013   
11 0  23  145.095    120         1          
11 0  24  27.5173    1.39487e-05 0.0749568  
11 0  25  39.2023    240         1          
11 0  26  294.056    300         1          
11 0  27  19.0779    180         1          
11 0  28  90.4526    240         1          
11 0  29  262.539    300         1          
11 0  30  135.431    360         1          
11 0  31  228.034    240         0.878876   
11 0  32  168.113    300         1          
11 0  33  284.902    8.66978e-06 1          
11 0  34  162.013    240         0.998058   
11 0  35  217.06     300         1          
11 0  36  102.075    180         0.110737   
11 0  37  120.141    60          1          
11 0  38  97.503     300         0.999998   
11 0  39  237.495    2.92431e-06 1          
11 0  40  123.365    240         0.234444   
11 0  41  10.3531    120         0.203903   
11 0  42  120.615    360         0.273548   
11 0  43  76.7257    240         0.34268    
11 0  44  167.168    300         0.564583   
11 0  45  41.7528    8.44545e-06 0.695204   
11 0  46  205.523    240         0.981782   
11 0  47  24.508     300         0.880466   
11 0  48  148.555    2.25844e-06 0.999997   
11 0  49  45.5522    240         0.0798334  
11 0  50  92.07      120         1          
11 0  51  42.9471    2.23118e-05 0.0394956  
11 0  52  106.357    240         1          
11 0  53  15.9894    120         0.0794529  
11 0  54  252.051    360         1          
11 0  55  90.0994    240         0.999785   
11 0  56  82.3694    300         0.351419   
11 0  57  34.0977    360         1          
11 0  58  40.3321    60          1          
11 0  59  143.512    300         1          
11 0  60  118.546    2.78562e-06 0.999999   
11 0  61  55.08      60          1          
11 0  62  42.846     300         0.282867   
11 0  63  94.498     1.04446e-06 1          
11 0  64  266.273    60          0.995761   
11 0  65  144.739    300         0.949428   
11 0  66  97.443     8.65142e-06 0.755258   
11 0  67  76.3272    60          0.999832   
11 0  68  75.2379    300         0.863847   
11 0  69  195.239    4.9302e-06  0.999999   
11 0  70  68.9268    240         0.99996    
11 0  71  147.806    120         1          
11 0  72  183.458    180         1          
11 0  73  23.0658    60          0.82912    
11 0  74  164.413    300         1          
11 0  75  35.0649    8.65142e-06 0.887638   
11 0  76  76.9356    60          1          
11 0  77  78.9245    120         0.262714   
11 0  78  64.3093    180         0.326855   
11 0  79  26.5313    60          0.444521   
11 0  80  82.6812    300         1          
11 0  81  77.7424    7.08434e-06 0.931768   
11 0  82  0.00541303 240.001     0.00554862 
11 0  83  53.3047    120         0.999997   
11 0  84  121.796    180         1          
11 0  85  8.88876    240         0.999778   
11 0  86  39.0615    300         1          
11 0  87  61.2677    180         1          
11 0  88  8.9656     60          1          
11 0  89  24.2855    120         1          
11 0  90  40.6322    360         0.425827   
11 0  91  0.395726   240.001     0.991118   
11 0  92  154.437    120         1          
11 0  93  19.147     180         0.0890993  
11 0  94  75.3898    240         1          
11 0  95  7.70707    300         0.583263   
11 0  96  22.3141    180         0.999975   
11 0  97  8.96218    240         0.387636   
11 0  98  78.1702    120         1          
11 0  99  28.8589    8.65142e-06 0.999992   
11 0  100 106.426    240         1          
11 0  101 49.2988    120         0.938249   
11 0  102 47.5219    180         0.414439   
11 0  103 41.5934    240         0.251121   
11 0  104 14.1236    120         0.752638   
11 0  105 38.4588    180         0.999999   
11 0  106 42.7848    240         0.313857   
11 0  107 11.3805    300         1          
11 0  108 3.84162    180         0.19438    
11 0  109 12.9056    60          0.147472   
11 0  110 29.9172    300         0.999963   
11 0  111 113.534    6.83681e-07 1          
11 1  0   553.273    180         1          
11 1  1   43.51      244.566     0.982964   
11 1  2   166.718    74.0848     0.841715   
11 1  3   8.52428    156.393     0.27281    
11 1  4   210.798    348.764     0.991519   
11 1  5   27.0366    145.835     0.985039   
11 1  6   253.364    191.036     0.988796   
11 1  7   90.2315    266.572     0.962155   
11 1  8   340.357    11.3163     0.986232   
11 1  9   98.9295    239.644     0.992563   
11 1  10  242.099    93.6881     0.991161   
11 1  11  210.748    24.1972     0.990489   
11 1  12  138.354    335.586     0.98193    
11 1  13  270.154    159.786     0.992793   
11 1  14  363.985    133.864     0.894042   
11 1  15  128.259    160.316     0.661671   
11 1  16  408.794    359.654     0.99       
11 1  17  445.006    294.167     0.989694   
11 1  18  110.083    52.5199     0.950537   
11 1  19  112.942    155.294     0.936831   
11 1  20  231.22     88.3796     0.977304   
11 1  21  216.49     286.544     0.994835   
11 1  22  28.7566    20.6659     0.993317   
11 1  23  13.5615    356.324     0.957955   
11 1  24  233.748    105.723     0.980567   
11 1  25  95.9267    338.862     0.965241   
11 1  26  225.857    101.388     0.994781   
11 1  27  52.1616    253.606     0.992999   
11 1  28  135.84     299.699     0.267479   
11 1  29  155.571    263.688     0.263416   
11 1  30  29.9292    9.45188     0.891119   
11 1  31  139.854    156.516     0.977365   
11 1  32  92.6618    319.588     0.98199    
11 1  33  80.4165    148.328     0.915645   
11 1  34  126.812    177.228     0.974256   
11 1  35  79.1604    74.8102     0.992139   
11 1  36  222.256    306.847     0.951104   
11 1  37  14.0473    251.42      0.967436   
11 1  38  55.0572    173.068     0.991008   
11 1  39  167.882    70.1947     0.97995    
11 1  40  113.321    219.917     0.994526   
11 1  41  40.589     15.2947     0.813541   
11 1  42  186.423    345.362     0.963887   
11 1  43  49.431     5.29895     0.988701   
11 1  44  129.211    145.638     0.991965   
11 1  45  62.6687    52.6133     0.961148   
11 1  46  20.1155    180.115     0.99569    
11 1  47  122.782    212.721     0.988641   
11 1  48  15.7021    178.917     0.958402   
11 1  49  2.62044    165.619     0.985094   
11 1  50  246.355    95.8237     0.984102   
11 1  51  15.5778    305.451     0.995674   
11 1  52  83.4166    251.931     0.975338   
11 1  53  97.447     247.845     0.96355    
11 1  54  104.463    169.619     0.994422   
11 1  55  105.517    304.456     0.931051   
11 1  56  77.6874    267.918     0.985144   
11 1  57  7.38664    287.358     0.966604   
11 1  58  10.3953    156.46      0.990743   
11 1  59  37.3409    341.416     0.942772   
11 1  60  57.9978    84.454      0.914058   
11 1  61  143.276    275.786     0.990762   
11 1  62  87.5891    259.225     0.971363   
11 1  63  22.2793    247.987     0.99087    
11 1  64  72.1854    152.152     0.971752   
11 1  65  89.4823    124.06      0.963516   
11 1  66  60.9342    85.353      0.991993   
11 1  67  61.5351    212.828     0.648131   
11 1  68  23.6238    268.43      0.991119   
11 1  69  22.225     281.766     0.883184   
11 1  70  1.54724    349.087     0.971388   
11 1  71  71.9755    68.2548     0.981693   
11 1  72  96.781     83.3325     0.987973   
11 1  73  4.74394    353.973     0.992028   
11 1  74  13.4504    330.065     0.993832   
11 1  75  21.1056    219.981     0.977607   
11 1  76  7.91133    345.436     0.746286   
11 1  77  38.9396    206.167     0.939864   
11 1  78  4.69235    184.024     0.954334   
11 1  79  37.3939    59.9168     0.769917   
11 1  80  56.1572    258.497     0.885259   
11 1  81  10.2639    100.606     0.904711   
11 1  82  70.7598    184.422     0.976507   
11 1  83  86.4745    64.9066     0.979602   
11 1  84  5.50903    223.604     0.994217   
11 1  85  20.2672    319.359     0.971913   
11 1  86  68.5692    61.3689     0.995469   
11 1  87  21.875     209.941     0.830743   
11 1  88  33.3616    89.005      0.981791   
11 1  89  12.7131    199.331     0.971895   
11 1  90  7.088      117.836     0.893604   
11 1  91  15.4166    67.8769     0.96589    
11 1  92  28.0236    209.353     0.984679   
11 1  93  14.746     137.165     0.97387    
11 1  94  11.7685    312.306     0.962585   
11 1  95  14.3339    94.3725     0.648226   
11 1  96  40.0288    178.762     0.765911   
11 1  97  12.542     193.733     0.982098   
11 1  98  0.855268   281.666     0.870479   
11 1  99  4.21694    166.593     0.96694    
11 1  100 21.3582    326.985     0.980814   
11 1  101 34.0696    243.496     0.983921   
11 1  102 23.1854    55.2539     0.931731   
11 1  103 44.9215    224.154     0.920483   
11 1  104 18.3961    151.523     0.257115   
11 1  105 39.32      74.9768     0.981111   
11 1  106 14.2471    140.016     0.652641   
11 1  107 19.0005    72.3545     0.89077    
11 1  108 16.1545    340.112     0.878317   
11 1  109 43.6664    135.91      0.970596   
11 1  110 19.9553    326.404     0.908093   
11 2  0   353.628    180         0.745562   
11 2  1   16.1582    221.159     0.986254   
11 2  2   264.917    216.923     0.989999   
11 2  3   176.847    356.868     0.989194   
11 2  4   224.267    258.864     0.987393   
11 2  5   117.892    261.382     0.971894   
11 2  6   158.226    80.2933     0.992659   
11 2  7   17.5425    207.573     0.67276    
11 2  8   142.843    307.049     0.92744    
11 2  9   33.037     247.147     0.985212   
11 2  10  5.84394    185.876     0.979963   
11 2  11  274.51     31.1219     0.988231   
11 2  12  90.5975    299.604     0.986668   
11 2  13  81.7037    237.618     0.988008   
11 2  14  69.0635    341.913     0.949242   
11 2  15  142.849    289.84      0.669963   
11 2  16  39.9235    246.655     0.992958   
11 2  17  52.3145    158.706     0.985254   
11 2  18  108.315    71.8082     0.598748   
11 2  19  85.2247    295.107     0.763246   
11 2  20  205.118    187.605     0.954582   
11 2  21  2.78387    282.728     0.988898   
11 2  22  67.6815    347.266     0.980099   
11 2  23  122.134    3.93563     0.983724   
11 2  24  49.8037    131.147     0.991589   
11 2  25  326        316.895     0.986283   
11 2  26  41.5668    285.747     0.977185   
11 2  27  128.653    138.748     0.869214   
11 2  28  137.873    63.7403     0.986845   
11 2  29  56.4669    211.149     0.994607   
11 2  30  130.653    289.225     0.933165   
11 2  31  244.469    307.403     0.970023   
11 2  32  118.456    306.015     0.861295   
11 2  33  252.299    319.349     0.945033   
11 2  34  49.739     109.982     0.973948   
11 2  35  108.506    146.118     0.964382   
11 2  36  8.67103    183.907     0.878222   
11 2  37  18.3371    311.476     0.906027   
11 2  38  101.824    134.055     0.969337   
11 2  39  76.1333    52.6834     0.978846   
11 2  40  214.501    244.885     0.885002   
11 2  41  30.2205    268.571     0.325645   
11 2  42  26.9656    228.627     0.791221   
11 2  43  47.9257    188.553     0.982191   
11 2  44  50.9961    103.235     0.982229   
11 2  45  38.3273    321.304     0.847289   
11 2  46  24.7453    282.882     0.992417   
11 2  47  174.193    305.277     0.925389   
11 2  48  207.056    272.403     0.995437   
11 2  49  19.6529    333.416     0.755708   
11 2  50  0.952618   141.284     0.989683   
11 2  51  242.49     311.671     0.985087   
11 2  52  124.686    53.9158     0.967308   
11 2  53  60.065     248.599     0.86847    
11 2  54  2.29233    347.166     0.888519   
11 2  55  26.8287    42.8567     0.901918   
11 2  56  37.6798    98.4494     0.987686   
11 2  57  34.1965    284.488     0.986611   
11 2  58  106.693    96.2949     0.902461   
11 2  59  13.256     327.81      0.990847   
11 2  60  59.4997    151.12      0.947748   
11 2  61  63.2621    140.743     0.971688   
11 2  62  36.7663    125.753     0.980219   
11 2  63  0.259451   113.912     0.993639   
11 2  64  6.86399    301.881     0.965079   
11 2  65  85.007     240.37      0.845478   
11 2  66  4.00887    344.204     0.994627   
11 2  67  16.7752    170.524     0.993049   
11 2  68  16.8478    277.137     0.977142   
11 2  69  20.06      177.644     0.983198   
11 2  70  14.6433    39.6184     0.470897   
11 2  71  50.9091    316.97      0.956152   
11 2  72  49.0578    35.1507     0.985883   
11 2  73  75.9153    164.152     0.986031   
11 2  74  30.926     20.0965     0.954911   
11 2  75  92.2216    142.761     0.974152   
11 2  76  36.0287    288.961     0.817176   
11 2  77  106.883    298.929     0.931754   
11 2  78  24.0928    94.5108     0.985358   
11 2  79  110.874    215.672     0.922448   
11 2  80  14.8471    87.7988     0.812776   
11 2  81  111.078    87.2442     0.633352   
11 2  82  18.0713    270.712     0.993027   
11 2  83  110.129    178.144     0.917972   
11 2  84  10.8927    283.84      0.989303   
11 2  85  13.9354    212.87      0.940595   
11 2  86  62.7088    157.935     0.956367   
11 2  87  29.2417    215.374     0.69547    
11 2  88  28.9045    60.5841     0.960217   
11 2  89  6.34666    212.477     0.983892   
11 2  90  2.04085    74.1378     0.919195   
11 2  91  11.6031    225.755     0.898183   
11 2  92  20.4646    71.6802     0.955228   
11 2  93  57.8676    227.593     0.929377   
11 2  94  35.4131    18.4332     0.976227   
11 2  95  28.4025    337.094     0.964667   
11 2  96  16.079     353.152     0.40141    
11 2  97  22.7903    249.771     0.913241   
11 2  98  29.8823    6.98012     0.988398   
11 2  99  28.5254    261.7       0.964816   
11 2  100 25.266     129.305     0.608757   
11 2  101 30.7363    190.361     0.463629   
11 2  102 37.1758    315.886     0.964911   
11 2  103 12.7857    128.462     0.959665   
11 2  104 22.8368    106.055     0.622935   
11 2  105 13.7534    250.861     0.929665   
11 2  106 1.93357    11.6674     0.475249   
11 2  107 1.13109    138.848     0.845091   
11 2  108 73.612     9.25573     0.976459   
11 2  109 21.5109    108.679     0.871832   
11 3  0   513.785    180         1          
11 3  1   35.5063    38.3853     0.975183   
11 3  2   124.761    262.224     0.992999   
11 3  3   129.454    5.73377     0.966219   
11 3  4   131.57     2.91132     0.940605   
11 3  5   242.931    144.926     0.987216   
11 3  6   229.438    157.589     0.963828   
11 3  7   208.166    302.703     0.979719   
11 3  8   259.882    305.126     0.97991    
11 3  9   42.8307    339.063     0.996715   
11 3  10  48.1759    224.541     0.98919    
11 3  11  89.5216    103.862     0.978805   
11 3  12  36.2053    106.736     0.120152   
11 3  13  226.366    328.498     0.981689   
11 3  14  136.486    116.243     0.912705   
11 3  15  54.5781    201.151     0.971248   
11 3  16  380.358    195.836     0.995304   
11 3  17  83.8131    120.422     0.232642   
11 3  18  238.038    3.17944     0.99575    
11 3  19  38.8568    57.7495     0.952463   
11 3  20  64.6999    152.032     0.98833    
11 3  21  94.6381    39.0949     0.928498   
11 3  22  135.165    78.0696     0.989035   
11 3  23  42.5873    154.598     0.995048   
11 3  24  104.786    247.218     0.991347   
11 3  25  188.169    277.227     0.991745   
11 3  26  23.2355    97.679      0.982268   
11 3  27  117.042    208.281     0.87411    
11 3  28  182.939    103.998     0.594956   
11 3  29  99.8793    226.006     0.953246   
11 3  30  98.1666    57.279      0.975186   
11 3  31  140.076    113.927     0.964627   
11 3  32  101.403    199.722     0.882619   
11 3  33  49.3376    128.774     0.973444   
11 3  34  245.563    297.203     0.923793   
11 3  35  50.872     313.334     0.982338   
11 3  36  160.38     214.507     0.963783   
11 3  37  130.946    225.466     0.989631   
11 3  38  12.7595    176.792     0.987908   
11 3  39  9.59396    54.5052     0.964751   
11 3  40  21.7989    43.7356     0.909072   
11 3  41  89.5993    185.215     0.996374   
11 3  42  160.252    17.1361     0.856471   
11 3  43  170.869    119.748     0.993638   
11 3  44  31.3213    332.598     0.853953   
11 3  45  8.86692    293.148     0.985264   
11 3  46  76.51      52.309      0.748716   
11 3  47  12.0724    199.452     0.890463   
11 3  48  138.336    116.208     0.990174   
11 3  49  111.982    29.1004     0.881415   
11 3  50  57.9111    106.502     0.982083   
11 3  51  28.8195    98.7226     0.978893   
11 3  52  41.6116    161.382     0.973567   
11 3  53  31.7657    190.869     0.952415   
11 3  54  9.3279     188.448     0.990107   
11 3  55  74.7463    256.452     0.296242   
11 3  56  7.09921    132.531     0.98106    
11 3  57  32.4904    252.184     0.621704   
11 3  58  98.2989    280.51      0.965554   
11 3  59  126.965    302.613     0.927905   
11 3  60  118.349    47.2716     0.980183   
11 3  61  21.8626    320.894     0.930932   
11 3  62  61.1238    287.456     0.979228   
11 3  63  9.35701    187.575     0.915539   
11 3  64  84.4246    283.526     0.875331   
11 3  65  26.796     315.394     0.992808   
11 3  66  15.9403    32.391      0.986997   
11 3  67  68.1355    166.486     0.973418   
11 3  68  12.8447    134.013     0.768872   
11 3  69  80.3131    333.302     0.982646   
11 3  70  71.9122    146.683     0.967647   
11 3  71  53.7018    14.4363     0.884149   
11 3  72  43.2431    75.615      0.823511   
11 3  73  154.145    309.554     0.991477   
11 3  74  133.589    199.15      0.992862   
11 3  75  57.3777    124.384     0.995033   
11 3  76  46.8185    185.326     0.863987   
11 3  77  2.99515    19.174      0.939178   
11 3  78  16.2665    43.998      0.758208   
11 3  79  57.7716    7.0157      0.901102   
11 3  80  12.9281    45.3793     0.979821   
11 3  81  100.034    239.98      0.984482   
11 3  82  19.3917    351.447     0.98203    
11 3  83  7.17968    185.111     0.849332   
11 3  84  109.969    289.439     0.986924   
11 3  85  1.40931    190.6       0.862736   
11 3  86  58.0547    235.39      0.845451   
11 3  87  9.87782    210.522     0.96947    
11 3  88  17.2272    351.199     0.928178   
11 3  89  14.9227    346.453     0.788865   
11 3  90  23.8264    157.057     0.754001   
11 3  91  1.14219    281.899     0.970737   
11 3  92  5.47507    251.285     0.938276   
11 3  93  7.40646    171.416     0.693246   
11 3  94  4.41108    344.791     0.953574   
11 3  95  3.89969    77.2091     0.96904    
11 3  96  31.2322    124.787     0.927575   
11 3  97  28.1811    18.5943     0.986673   
11 3  98  23.9203    142.132     0.879057   
11 3  99  33.9917    73.6138     0.969997   
11 3  100 17.1392    33.6832     0.552005   
11 3  101 6.68738    274.38      0.527124   
11 3  102 38.36      31.0556     0.534394   
11 3  103 22.4954    83.6439     0.688109   
11 3  104 7.67954    170.941     0.870038   
11 3  105 10.2132    191.117     0.939718   
11 3  106 16.2549    113.976     0.880578   
11 3  107 26.1416    165.413     0.649155   
11 3  108 2.46202    25.3802     0.811863   
11 4  0   63.7465    1.50497e-05 0.822492   
11 4  1   54.4083    34.094      0.935738   
11 4  2   4.02104    143.414     0.959767   
11 4  3   141.57     351.016     0.982498   
11 4  4   86.0244    141.138     0.988512   
11 4  5   90.5194    318.921     0.99738    
11 4  6   180.569    91.0374     0.978106   
11 4  7   25.9277    77.2741     0.988064   
11 4  8   1.03044    252.205     0.954323   
11 4  9   259.709    322.599     0.980718   
11 4  10  44.7138    187.966     0.653287   
11 4  11  134.895    297.005     0.98178    
11 4  12  221.832    87.6726     0.944598   
11 4  13  89.7769    311.372     0.96839    
11 4  14  203.479    186.956     0.908076   
11 4  15  265.249    54.3975     0.953238   
11 4  16  14.0368    16.6244     0.982729   
11 4  17  59.4024    75.4        0.869603   
11 4  18  120.257    200.408     0.992456   
11 4  19  281.758    225.264     0.956654   
11 4  20  16.5574    264.09      0.858665   
11 4  21  234.119    87.9505     0.887265   
11 4  22  91.2203    326.106     0.976247   
11 4  23  185.94     8.04285     0.976578   
11 4  24  201.593    235.304     0.995901   
11 4  25  72.5879    241.926     0.99025    
11 4  26  33.6022    61.9006     0.994269   
11 4  27  15.2037    352.625     0.752616   
11 4  28  203.678    248.147     0.991408   
11 4  29  46.441     213.341     0.983685   
11 4  30  169.751    284.218     0.386906   
11 4  31  85.4539    157.044     0.980123   
11 4  32  53.4233    190.182     0.918748   
11 4  33  67.5458    88.1796     0.977435   
11 4  34  137.049    252.188     0.98053    
11 4  35  16.5645    21.5147     0.904554   
11 4  36  224.884    323.54      0.755026   
11 4  37  128.34     135.714     0.979777   
11 4  38  190.819    146.764     0.941085   
11 4  39  212.209    214.565     0.988602   
11 4  40  68.462     231.179     0.987323   
11 4  41  47.1366    2.77814     0.952554   
11 4  42  110.271    58.4754     0.944211   
11 4  43  47.8541    158.011     0.991945   
11 4  44  191.161    246.673     0.92823    
11 4  45  62.5798    271.476     0.904469   
11 4  46  83.9751    169.929     0.255131   
11 4  47  41.7313    299.051     0.95034    
11 4  48  80.9018    236.684     0.881412   
11 4  49  3.03235    252.22      0.990563   
11 4  50  132.559    155.878     0.986616   
11 4  51  69.1108    29.001      0.98204    
11 4  52  45.8656    206.953     0.99092    
11 4  53  57.9629    164.488     0.966172   
11 4  54  19.8216    258.461     0.93681    
11 4  55  83.0827    23.9845     0.903647   
11 4  56  173.413    192.737     0.989683   
11 4  57  7.24001    208.666     0.952036   
11 4  58  17.209     217.04      0.985283   
11 4  59  1.62892    113.734     0.983031   
11 4  60  80.2637    142.901     0.379282   
11 4  61  125.053    171.734     0.974221   
11 4  62  167.589    238.455     0.996279   
11 4  63  66.6555    346.976     0.982357   
11 4  64  4.59252    107.775     0.933609   
11 4  65  85.687     228.972     0.762822   
11 4  66  0.791862   351.254     0.983081   
11 4  67  44.4258    50.9889     0.985932   
11 4  68  78.8205    237.625     0.981884   
11 4  69  39.2808    37.0509     0.966742   
11 4  70  0.91184    182.7       0.976509   
11 4  71  41.7128    212.357     0.747482   
11 4  72  50.8883    259.611     0.989074   
11 4  73  0.396964   252.505     0.989837   
11 4  74  26.7063    102.742     0.979228   
11 4  75  37.8677    155.513     0.856732   
11 4  76  30.5631    265.644     0.978458   
11 4  77  22.4683    78.5977     0.988635   
11 4  78  15.8004    125.832     0.844832   
11 4  79  89.1673    113.525     0.966356   
11 4  80  18.9871    251.718     0.992144   
11 4  81  33.3165    111.671     0.994398   
11 4  82  22.9488    146.145     0.913556   
11 4  83  38.9296    63.9486     0.846295   
11 4  84  12.1693    87.495      0.989311   
11 4  85  18.3427    144.508     0.967234   
11 4  86  40.3825    23.9451     0.953104   
11 4  87  31.3937    199.483     0.972987   
11 4  88  35.0426    271.961     0.96085    
11 4  89  2.20897    299.009     0.953013   
11 4  90  126.702    358.512     0.872581   
11 4  91  27.7644    100.811     0.72269    
11 4  92  11.4948    256.709     0.970195   
11 4  93  24.5753    302.314     0.895298   
11 4  94  0.230601   20.6901     0.916841   
11 4  95  33.9654    35.8012     0.971022   
11 4  96  27.1074    223.087     0.991026   
11 4  97  20.6511    138.145     0.949409   
11 4  98  12.9257    71.7875     0.933121   
11 4  99  33.5432    280.359     0.658291   
11 4  100 26.0097    95.7122     0.894184   
11 4  101 34.3424    57.7316     0.989092   
11 4  102 5.39553    205.699     0.55533    
11 4  103 5.45755    113.822     0.918014   
11 4  104 7.49725    56.6472     0.957338   
11 4  105 1.90083    86.4656     0.976338   
11 4  106 6.8745     357.007     0.90821    
11 4  107 22.7099    293.918     0.861269   
11 5  0   184.594    180         0.99862    
11 5  1   370.71     131.685     0.978047   
11 5  2   76.4723    352.512     0.909511   
11 5  3   89.1378    168.388     0.930024   
11 5  4   56.7747    226.83      0.994224   
11 5  5   72.087     214.668     0.95972    
11 5  6   136.213    132.777     0.433548   
11 5  7   273.477    176.035     0.995213   
11 5  8   53.2072    102.612     0.966731   
11 5  9   199.51     178.582     0.815419   
11 5  10  27.7007    131.551     0.95419    
11 5  11  217.873    125.047     0.990433   
11 5  12  195.447    87.6459     0.968963   
11 5  13  344.958    334.323     0.976491   
11 5  14  94.1279    264.941     0.850941   
11 5  15  91.1215    9.7193      0.97896    
11 5  16  282.507    87.6742     0.921023   
11 5  17  261.655    357.644     0.972896   
11 5  18  111.874    250.96      0.988063   
11 5  19  57.0278    261.272     0.903289   
11 5  20  11.7085    79.8787     0.918552   
11 5  21  17.7543    6.57857     0.855254   
11 5  22  93.6927    244.804     0.980518   
11 5  23  97.613     313.676     0.875816   
11 5  24  107.431    84.5384     0.988058   
11 5  25  170.064    45.0018     0.987493   
11 5  26  109.72     63.8122     0.938622   
11 5  27  57.433     9.51249     0.992048   
11 5  28  4.44884    265.897     0.950409   
11 5  29  157.101    359.344     0.980556   
11 5  30  165.478    346.679     0.612371   
11 5  31  21.8396    100.277     0.974997   
11 5  32  258.298    240.123     0.960361   
11 5  33  9.53385    310.273     0.985519   
11 5  34  82.0194    186.776     0.863864   
11 5  35  4.03356    300.114     0.972906   
11 5  36  12.7404    46.5685     0.963124   
11 5  37  98.2881    20.2487     0.972486   
11 5  38  12.1432    99.3313     0.897338   
11 5  39  59.2747    189.179     0.962843   
11 5  40  78.6525    283.2       0.972326   
11 5  41  11.8728    155.698     0.978835   
11 5  42  74.7704    187.285     0.971416   
11 5  43  57.7903    14.4962     0.975701   
11 5  44  71.3689    222.504     0.576857   
11 5  45  95.1262    139.887     0.995315   
11 5  46  28.9978    247.092     0.982922   
11 5  47  11.788     212.404     0.970325   
11 5  48  76.13      178.84      0.366092   
11 5  49  2.74667    142.305     0.970341   
11 5  50  147.793    25.9845     0.964883   
11 5  51  106.553    72.988      0.951741   
11 5  52  112.825    89.7569     0.981674   
11 5  53  89.0817    101.417     0.987481   
11 5  54  96.8511    136.081     0.970834   
11 5  55  106.66     57.4659     0.996963   
11 5  56  36.4736    313.408     0.971734   
11 5  57  187.598    156.849     0.752071   
11 5  58  6.58642    192.025     0.988482   
11 5  59  86.7963    170.573     0.978129   
11 5  60  23.2434    162.131     0.22815    
11 5  61  44.107     210.08      0.983697   
11 5  62  114.669    210.396     0.982308   
11 5  63  57.5561    9.39858     0.964228   
11 5  64  87.2954    149.698     0.973257   
11 5  65  57.1512    156.262     0.987441   
11 5  66  38.7505    35.0843     0.996251   
11 5  67  88.7064    47.5365     0.985113   
11 5  68  32.8068    133.42      0.977458   
11 5  69  42.7093    197.745     0.554269   
11 5  70  8.89435    9.64137     0.8635     
11 5  71  11.3658    72.3866     0.980125   
11 5  72  58.0508    304.63      0.657733   
11 5  73  87.2225    224.375     0.99499    
11 5  74  13.3978    82.9892     0.954842   
11 5  75  16.5474    82.312      0.985044   
11 5  76  67.2067    333.76      0.98744    
11 5  77  44.6158    23.8987     0.948488   
11 5  78  61.1597    242.328     0.991962   
11 5  79  1.89425    320.875     0.957092   
11 5  80  51.5652    74.1089     0.98953    
11 5  81  17.5094    292.378     0.975086   
11 5  82  7.4609     51.9525     0.921602   
11 5  83  39.0471    279.612     0.953944   
11 5  84  48.4418    163.171     0.834481   
11 5  85  17.5315    326.63      0.979863   
11 5  86  57.9649    109.102     0.966164   
11 5  87  68.2719    0.600095    0.906174   
11 5  88  45.5357    246.376     0.975773   
11 5  89  7.44234    259.103     0.96259    
11 5  90  6.94224    232.015     0.664884   
11 5  91  30.8106    19.3874     0.633583   
11 5  92  0.460585   33.1806     0.657366   
11 5  93  17.3313    6.31052     0.605875   
11 5  94  34.8406    169.398     0.575565   
11 5  95  0.0379154  154.286     0.626408   
11 5  96  7.23766    247.906     0.979105   
11 5  97  15.5362    107.284     0.957359   
11 5  98  17.1109    167.375     0.517588   
11 5  99  5.95604    217.33      0.677495   
11 5  100 36.6296    113.407     0.50672    
11 5  101 39.8978    212.276     0.918856   
11 5  102 30.9029    276.946     0.944982   
11 5  103 16.9187    243.908     0.940011   
11 5  104 56.7763    294.429     0.83967    
11 5  105 30.0343    62.3078     0.979364   
11 5  106 2.03264    251.349     0.27218    
11 6  0   65.4775    180         1          
11 6  1   303.793    24.2977     0.97578    
11 6  2   60.632     158.876     0.360411   
11 6  3   4.33826    23.8271     0.994228   
11 6  4   1.33683    169.911     0.989701   
11 6  5   76.409     26.1964     0.978393   
11 6  6   240.147    263.443     0.989029   
11 6  7   174.285    97.1206     0.950437   
11 6  8   106.736    335.732     0.987706   
11 6  9   31.197     0.828471    0.987302   
11 6  10  42.216     299.149     0.878334   
11 6  11  147.42     49.7956     0.33554    
11 6  12  47.0721    284.516     0.985939   
11 6  13  205.255    130.928     0.675149   
11 6  14  141.496    187.687     0.992225   
11 6  15  68.1149    15.4598     0.780952   
11 6  16  161.674    170.963     0.956369   
11 6  17  118.457    175.202     0.971792   
11 6  18  45.9364    5.10632     0.907806   
11 6  19  25.9944    259.793     0.956334   
11 6  20  31.0999    8.64569     0.937875   
11 6  21  32.0528    346.719     0.987046   
11 6  22  58.3428    159.403     0.47412    
11 6  23  297.353    272.992     0.986827   
11 6  24  30.9636    264.721     0.982321   
11 6  25  11.4427    297.402     0.976797   
11 6  26  86.2561    321.589     0.985106   
11 6  27  199.649    37.2762     0.862999   
11 6  28  165.561    329.954     0.993861   
11 6  29  87.7203    219.113     0.943491   
11 6  30  57.5935    90.8164     0.315874   
11 6  31  60.2793    80.189      0.994316   
11 6  32  60.8693    122.165     0.972387   
11 6  33  18.8054    36.402      0.977586   
11 6  34  63.0572    51.6965     0.987569   
11 6  35  7.07939    82.8989     0.923861   
11 6  36  135.806    235.807     0.9422     
11 6  37  47.9928    19.7501     0.972441   
11 6  38  40.6466    53.7885     0.971428   
11 6  39  130.591    3.63789     0.420685   
11 6  40  149.568    317.391     0.47251    
11 6  41  162.289    267.713     0.967583   
11 6  42  60.933     187.115     0.989227   
11 6  43  225.045    205.42      0.95548    
11 6  44  32.8906    178.303     0.947964   
11 6  45  119.497    103.996     0.89358    
11 6  46  185.063    72.2127     0.950923   
11 6  47  145.257    190.392     0.99124    
11 6  48  10.0229    25.207      0.970244   
11 6  49  46.4829    248.093     0.984771   
11 6  50  52.6483    27.2281     0.960703   
11 6  51  33.5167    174         0.982317   
11 6  52  73.1126    271.55      0.97894    
11 6  53  47.6916    118.918     0.95842    
11 6  54  89.7487    265.517     0.862802   
11 6  55  23.1175    213         0.932474   
11 6  56  35.97      222.035     0.985414   
11 6  57  104.16     258.919     0.984878   
11 6  58  118.855    356.089     0.723955   
11 6  59  110.321    96.1646     0.973758   
11 6  60  47.9075    72.8878     0.963604   
11 6  61  29.3681    270.686     0.86103    
11 6  62  0.947369   147.604     0.980377   
11 6  63  25.4534    69.759      0.839252   
11 6  64  72.0339    9.61413     0.935916   
11 6  65  53.3036    311.426     0.984456   
11 6  66  4.10141    272.486     0.895565   
11 6  67  45.5128    197.753     0.98805    
11 6  68  10.1038    166.71      0.959452   
11 6  69  23.6039    154.756     0.952343   
11 6  70  66.8601    115.17      0.294074   
11 6  71  62.5037    114.065     0.875519   
11 6  72  28.1892    149.48      0.971344   
11 6  73  11.2514    65.8133     0.976492   
11 6  74  61.6185    68.0019     0.953793   
11 6  75  16.6744    159.883     0.986278   
11 6  76  11.1802    253.605     0.96824    
11 6  77  37.041     134.894     0.368548   
11 6  78  125.083    54.1851     0.985884   
11 6  79  21.4938    23.0733     0.985741   
11 6  80  17.0837    148.232     0.321093   
11 6  81  10.1025    348.544     0.357945   
11 6  82  16.7424    79.6004     0.977325   
11 6  83  21.6999    114.466     0.977409   
11 6  84  37.2334    228.629     0.885834   
11 6  85  34.4295    261.164     0.852607   
11 6  86  39.8522    78.5328     0.93727    
11 6  87  75.8677    318.568     0.988031   
11 6  88  2.98662    170.959     0.923489   
11 6  89  6.91397    298.115     0.674177   
11 6  90  12.2875    42.3264     0.957445   
11 6  91  19.5649    11.5644     0.931408   
11 6  92  8.19759    141.565     0.9213     
11 6  93  6.57061    245.549     0.961321   
11 6  94  41.0309    338.115     0.896839   
11 6  95  15.7308    179.429     0.962459   
11 6  96  44.7719    65.4307     0.943328   
11 6  97  1.76643    141.942     0.130522   
11 6  98  47.3848    148.447     0.899789   
11 6  99  38.5286    32.1055     0.98327    
11 6  100 34.4506    216.201     0.836652   
11 6  101 22.6247    168.713     0.595427   
11 6  102 28.2903    346.333     0.724381   
11 6  103 26.3399    113.271     0.778683   
11 6  104 0.954114   180.248     0.582226   
11 7  0   73.4774    8.74578e-06 0.997141   
11 7  1   83.6472    0.416546    0.964121   
11 7  2   119.342    314.466     0.681615   
11 7  3   30.626     280.974     0.989925   
11 7  4   149.341    136.114     0.970139   
11 7  5   157.718    182.811     0.930543   
11 7  6   35.9821    335.188     0.988618   
11 7  7   51.478     60.5115     0.981379   
11 7  8   210.809    205.344     0.284977   
11 7  9   102.047    0.687678    0.976895   
11 7  10  18.4071    151.994     0.980612   
11 7  11  8.01407    113.158     0.274734   
11 7  12  47.311     321.932     0.869912   
11 7  13  112.315    79.1543     0.781561   
11 7  14  86.2798    99.7049     0.976911   
11 7  15  62.1101    196.479     0.224872   
11 7  16  85.3442    151.37      0.989807   
11 7  17  231.088    257.399     0.960863   
11 7  18  148.189    311.169     0.976849   
11 7  19  5.43652    100.595     0.796433   
11 7  20  167.864    136.754     0.985417   
11 7  21  140.425    6.24769     0.99396    
11 7  22  103.895    337.397     0.985848   
11 7  23  69.4655    24.5046     0.983376   
11 7  24  35.6054    114.325     0.995484   
11 7  25  89.4548    25.7255     0.801829   
11 7  26  26.4837    313.788     0.981007   
11 7  27  162.213    187.322     0.890986   
11 7  28  143.365    89.8853     0.975809   
11 7  29  83.5139    291.434     0.89828    
11 7  30  7.14892    167.67      0.976828   
11 7  31  29.6243    95.9416     0.25939    
11 7  32  6.26699    47.9059     0.814103   
11 7  33  17.4765    207.1       0.163268   
11 7  34  172.663    187.43      0.982616   
11 7  35  45.713     182.587     0.9277     
11 7  36  18.4972    151.714     0.991589   
11 7  37  64.9652    316.581     0.911923   
11 7  38  28.2831    263.443     0.976595   
11 7  39  100.626    140.541     0.829247   
11 7  40  58.839     13.5708     0.990729   
11 7  41  29.2996    178.214     0.947792   
11 7  42  41.2573    126.64      0.946761   
11 7  43  74.2589    13.99       0.986691   
11 7  44  72.4465    252.062     0.939228   
11 7  45  2.86229    147.386     0.978203   
11 7  46  25.9763    92.3272     0.939017   
11 7  47  68.596     243.57      0.988045   
11 7  48  128.135    254.645     0.985378   
11 7  49  51.9941    238.234     0.96448    
11 7  50  103.143    259.323     0.894673   
11 7  51  118.629    253.41      0.931966   
11 7  52  13.8305    160.016     0.987346   
11 7  53  37.3842    13.0999     0.987215   
11 7  54  59.4884    88.5952     0.562263   
11 7  55  19.245     212.337     0.987339   
11 7  56  30.2159    168.669     0.672245   
11 7  57  39.2049    176.433     0.870113   
11 7  58  130.315    330.801     0.696172   
11 7  59  26.2438    164.758     0.21473    
11 7  60  131.727    266.704     0.968384   
11 7  61  35.8842    227.295     0.921532   
11 7  62  54.917     357.465     0.995562   
11 7  63  33.9224    254.99      0.989485   
11 7  64  112.87     286.742     0.971943   
11 7  65  8.37426    245.295     0.704693   
11 7  66  43.018     252.71      0.524911   
11 7  67  23.0833    226.941     0.962335   
11 7  68  73.4694    296.281     0.95998    
11 7  69  88.043     112.326     0.589061   
11 7  70  83.5328    241.348     0.634239   
11 7  71  25.4593    170.18      0.340424   
11 7  72  20.7333    302.113     0.943244   
11 7  73  16.9912    332.784     0.837706   
11 7  74  18.728     293.603     0.951722   
11 7  75  77.5076    47.9467     0.964879   
11 7  76  46.9854    68.1594     0.9601     
11 7  77  110.525    287.641     0.797336   
11 7  78  21.3893    18.6881     0.931617   
11 7  79  1.44202    196.286     0.985134   
11 7  80  35.1155    50.0895     0.438719   
11 7  81  56.7157    176.56      0.848996   
11 7  82  12.8162    124.007     0.975179   
11 7  83  20.8345    24.0933     0.519929   
11 7  84  14.2116    257.867     0.880897   
11 7  85  54.3625    324.277     0.985771   
11 7  86  4.85972    54.5096     0.968451   
11 7  87  21.8515    76.4294     0.958066   
11 7  88  0.839261   244.213     0.813463   
11 7  89  2.23618    99.2571     0.984371   
11 7  90  64.6237    253.013     0.938825   
11 7  91  35.4386    202.257     0.799887   
11 7  92  0.415495   326.353     0.641605   
11 7  93  55.5912    16.2411     0.909548   
11 7  94  23.9564    200.951     0.89192    
11 7  95  37.1977    309.177     0.696382   
11 7  96  29.0458    276.371     0.643333   
11 7  97  31.6219    218.811     0.944737   
11 7  98  14.4842    200.574     0.919803   
11 7  99  29.6879    26.4964     0.968456   
11 7  100 6.06094    102.21      0.867341   
11 7  101 29.0532    40.312      0.967476   
11 7  102 14.6432    119.995     0.838188   
11 8  0   149.054    8.03468e-06 1          
11 8  1   52.3718    144.268     0.968845   
11 8  2   48.058     18.4773     0.961255   
11 8  3   128.798    65.8959     0.985646   
11 8  4   84.6068    19.5746     0.99156    
11 8  5   22.9903    153.588     0.887028   
11 8  6   46.7914    264.038     0.876056   
11 8  7   19.5341    4.74919     0.992691   
11 8  8   27.9078    181.474     0.995126   
11 8  9   41.8445    162.307     0.810109   
11 8  10  48.2628    224.232     0.956338   
11 8  11  115.068    288.282     0.99436    
11 8  12  18.1064    159.225     0.990793   
11 8  13  30.4962    171.023     0.561025   
11 8  14  31.9235    220.922     0.983074   
11 8  15  2.54592    228.769     0.956054   
11 8  16  69.6488    29.8249     0.907096   
11 8  17  95.0764    138.918     0.968126   
11 8  18  55.9136    133.475     0.941132   
11 8  19  142.89     115.427     0.990556   
11 8  20  14.7807    201.06      0.971333   
11 8  21  52.7909    162.523     0.982177   
11 8  22  34.5034    238.293     0.90783    
11 8  23  228.336    33.4658     0.978311   
11 8  24  232.724    354.954     0.989389   
11 8  25  48.3587    249.144     0.960498   
11 8  26  97.0769    44.8211     0.983979   
11 8  27  89.0724    148.035     0.725215   
11 8  28  74.5639    351.606     0.992063   
11 8  29  9.95879    251.226     0.993915   
11 8  30  206.744    132.672     0.992562   
11 8  31  187.795    173.861     0.992502   
11 8  32  25.5076    323.393     0.986356   
11 8  33  141.485    87.8268     0.891971   
11 8  34  132.41     48.8424     0.968588   
11 8  35  35.4749    267.696     0.94874    
11 8  36  114.229    195.989     0.987227   
11 8  37  130.805    52.5869     0.926323   
11 8  38  9.46642    252.697     0.939146   
11 8  39  20.4299    149.862     0.989989   
11 8  40  111.562    240.217     0.991251   
11 8  41  85.5997    44.1864     0.952149   
11 8  42  118.044    140.446     0.941855   
11 8  43  69.007     10.0947     0.963274   
11 8  44  1.58791    68.2459     0.972192   
11 8  45  131.496    194.788     0.948628   
11 8  46  36.7256    91.8205     0.89073    
11 8  47  9.13326    309.737     0.922116   
11 8  48  104.301    199.413     0.990761   
11 8  49  69.4149    55.9411     0.436545   
11 8  50  92.5872    193.394     0.989414   
11 8  51  48.6997    34.6024     0.985152   
11 8  52  88.8345    354.23      0.9955     
11 8  53  28.7941    277.697     0.984347   
11 8  54  151.354    123.997     0.984388   
11 8  55  60.8893    199.794     0.968108   
11 8  56  49.2639    201.147     0.975776   
11 8  57  87.9397    109.731     0.994916   
11 8  58  99.7717    309.846     0.990988   
11 8  59  20.7545    66.1501     0.918193   
11 8  60  0.15079    194.727     0.818567   
11 8  61  29.2602    95.7814     0.985476   
11 8  62  85.8996    227.574     0.905693   
11 8  63  114.543    25.3186     0.935146   
11 8  64  20.4675    93.9781     0.991261   
11 8  65  30.3122    278.227     0.312951   
11 8  66  3.89093    160.054     0.942256   
11 8  67  71.4665    194.107     0.979211   
11 8  68  23.8472    320.945     0.964558   
11 8  69  19.8739    164.197     0.641748   
11 8  70  44.3146    146.267     0.668963   
11 8  71  94.3748    317.508     0.993862   
11 8  72  62.9226    5.57059     0.646802   
11 8  73  39.3577    131.428     0.981559   
11 8  74  47.6063    208.335     0.710248   
11 8  75  85.0308    313.902     0.989711   
11 8  76  37.4311    199.032     0.899035   
11 8  77  66.5654    198.614     0.968577   
11 8  78  1.30763    333.104     0.34818    
11 8  79  24.4396    60.4776     0.875631   
11 8  80  30.9165    257.393     0.994426   
11 8  81  19.0915    127.007     0.891196   
11 8  82  39.2389    45.1832     0.850151   
11 8  83  17.6475    213.981     0.911533   
11 8  84  32.3952    36.4059     0.978065   
11 8  85  13.9459    312.647     0.394433   
11 8  86  7.84458    33.9931     0.969959   
11 8  87  23.4665    73.497      0.976728   
11 8  88  1.86831    13.4785     0.839615   
11 8  89  13.2322    6.51546     0.779578   
11 8  90  9.4492     35.6938     0.614633   
11 8  91  45.6944    44.7662     0.863552   
11 8  92  19.4383    216.618     0.271483   
11 8  93  52.8029    114.404     0.918592   
11 8  94  3.62973    333.037     0.612556   
11 8  95  32.0719    337.816     0.891312   
11 8  96  9.31035    286.881     0.936492   
11 8  97  42.355     269.782     0.699425   
11 8  98  10.8546    281.142     0.881163   
11 8  99  4.49247    196.686     0.950951   
11 8  100 6.64804    166.913     0.781084   
11 9  0   19.8906    8.51233e-06 1          
11 9  1   290.155    76.7467     0.935971   
11 9  2   133.498    237.507     0.981213   
11 9  3   87.407     296.127     0.965738   
11 9  4   78.9035    194.74      0.981437   
11 9  5   27.0398    300.021     0.959816   
11 9  6   58.6329    2.26717     0.925099   
11 9  7   23.1935    52.1753     0.549177   
11 9  8   40.7282    52.965      0.907432   
11 9  9   171.692    22.7174     0.980982   
11 9  10  22.3399    74.0146     0.976846   
11 9  11  100.734    323.494     0.960507   
11 9  12  120.26     52.9403     0.992426   
11 9  13  48.7327    285.175     0.96825    
11 9  14  127.429    351.407     0.994491   
11 9  15  31.7418    175.781     0.927193   
11 9  16  102.632    34.7188     0.959244   
11 9  17  79.7359    190.343     0.915024   
11 9  18  98.6632    104.358     0.731291   
11 9  19  46.445     290.271     0.109702   
11 9  20  86.1001    105.267     0.987613   
11 9  21  82.3133    189.505     0.95075    
11 9  22  14.8384    337.796     0.96153    
11 9  23  52.0933    194.089     0.990984   
11 9  24  105.18     299.138     0.918112   
11 9  25  59.8519    214.201     0.89931    
11 9  26  50.8799    152.908     0.976948   
11 9  27  188.818    60.9746     0.971586   
11 9  28  60.0646    266.792     0.960386   
11 9  29  9.16434    294.903     0.989372   
11 9  30  18.4578    107.274     0.98399    
11 9  31  70.1616    42.9848     0.989065   
11 9  32  76.5227    188.379     0.972297   
11 9  33  17.0273    76.5334     0.874471   
11 9  34  21.4157    308.668     0.951961   
11 9  35  125.006    166.007     0.910373   
11 9  36  145.369    59.9999     0.972363   
11 9  37  11.0054    283.578     0.927209   
11 9  38  80.334     293.184     0.967104   
11 9  39  46.1125    342.084     0.980422   
11 9  40  37.6356    273.105     0.988903   
11 9  41  24.1002    193.391     0.987106   
11 9  42  46.8329    324.092     0.98216    
11 9  43  39.4791    216.868     0.973185   
11 9  44  71.4115    96.1208     0.892947   
11 9  45  82.4943    2.98146     0.862194   
11 9  46  56.397     249.805     0.941867   
11 9  47  120.57     225.504     0.849755   
11 9  48  19.2441    259.624     0.98157    
11 9  49  20.1939    225.275     0.987997   
11 9  50  119.036    104.808     0.957426   
11 9  51  68.314     251.421     0.973135   
11 9  52  12.7984    171.385     0.59655    
11 9  53  130.856    257.492     0.985405   
11 9  54  72.6343    20.8075     0.946888   
11 9  55  31.3127    146.608     0.948708   
11 9  56  50.4768    178.159     0.946995   
11 9  57  58.3659    318.084     0.964249   
11 9  58  38.7957    130.405     0.862332   
11 9  59  43.1161    128.556     0.970292   
11 9  60  47.0227    220.391     0.98517    
11 9  61  78.9947    303.726     0.945187   
11 9  62  9.85005    22.2825     0.96359    
11 9  63  36.9905    145.478     0.879482   
11 9  64  20.1592    106.261     0.960446   
11 9  65  4.9977     54.3069     0.769603   
11 9  66  29.7715    286.736     0.913583   
11 9  67  20.4768    192.556     0.98652    
11 9  68  7.29293    139.034     0.991192   
11 9  69  0.518909   138.648     0.997448   
11 9  70  20.8862    112.869     0.718625   
11 9  71  6.40787    333.635     0.969816   
11 9  72  40.5631    6.03802     0.820741   
11 9  73  4.32908    183.082     0.980487   
11 9  74  35.8003    86.4071     0.558212   
11 9  75  28.6498    293.851     0.988107   
11 9  76  43.6279    39.7529     0.794187   
11 9  77  37.1372    226.911     0.971297   
11 9  78  21.427     299.427     0.975369   
11 9  79  52.0552    274.976     0.978331   
11 9  80  28.4209    219.803     0.970032   
11 9  81  62.8192    313.623     0.786376   
11 9  82  22.4477    234.741     0.472014   
11 9  83  48.3006    272.973     0.794403   
11 9  84  22.6668    181.109     0.988328   
11 9  85  52.0908    210.814     0.908162   
11 9  86  49.1449    218.418     0.963629   
11 9  87  17.9952    248.594     0.95171    
11 9  88  12.211     94.1842     0.928169   
11 9  89  24.0866    78.9595     0.720302   
11 9  90  18.1794    1.86234     0.602807   
11 9  91  11.0857    298.857     0.477587   
11 9  92  14.8113    116.546     0.278813   
11 9  93  2.84068    173.838     0.378159   
11 9  94  26.478     165.629     0.477821   
11 9  95  5.99539    322.002     0.126287   
11 9  96  20.2069    92.6956     0.948629   
11 9  97  3.44652    231.291     0.849025   
11 9  98  12.1027    52.5934     0.545424   
11 10 0   44.9319    180         0.9897     
11 10 1   132.098    18.5286     0.744618   
11 10 2   19.7524    178.725     0.947734   
11 10 3   129.205    343.068     0.618553   
11 10 4   203.122    333.734     0.977924   
11 10 5   44.782     188.176     0.979905   
11 10 6   98.6541    52.6819     0.98521    
11 10 7   144.148    204.065     0.958977   
11 10 8   75.788     348.085     0.910094   
11 10 9   76.2048    170.943     0.947459   
11 10 10  90.9129    193.604     0.988156   
11 10 11  44.331     132.426     0.948635   
11 10 12  81.28      65.4921     0.990795   
11 10 13  285.388    225.347     0.958022   
11 10 14  11.705     347.161     0.885273   
11 10 15  201.763    271.578     0.978119   
11 10 16  26.8972    329.23      0.953194   
11 10 17  13.1759    255.847     0.97579    
11 10 18  127.567    313.305     0.904583   
11 10 19  14.8047    247.722     0.978522   
11 10 20  83.7282    20.6383     0.98309    
11 10 21  71.3376    67.4383     0.962871   
11 10 22  110.717    233.286     0.960741   
11 10 23  131.889    147.729     0.548561   
11 10 24  59.689     207.439     0.203613   
11 10 25  4.9126     131.918     0.893136   
11 10 26  77.2075    333.168     0.986276   
11 10 27  76.23      20.1715     0.906942   
11 10 28  28.4127    350.462     0.29083    
11 10 29  26.5879    15.6409     0.972659   
11 10 30  41.6685    343.695     0.951358   
11 10 31  58.606     347.91      0.729721   
11 10 32  53.1359    168.134     0.624212   
11 10 33  16.7196    92.9171     0.686609   
11 10 34  27.1026    316.288     0.979551   
11 10 35  14.6271    98.174      0.979112   
11 10 36  133.809    326.553     0.941998   
11 10 37  10.4922    152.66      0.97496    
11 10 38  39.7993    158.955     0.949807   
11 10 39  21.3622    225.414     0.989856   
11 10 40  41.2043    155.026     0.988891   
11 10 41  24.915     215.142     0.905146   
11 10 42  63.2629    334.02      0.974213   
11 10 43  15.1511    177.46      0.992818   
11 10 44  1.84039    256.429     0.991786   
11 10 45  31.5824    349.159     0.932406   
11 10 46  32.4412    67.4277     0.530873   
11 10 47  40.1784    354.191     0.958734   
11 10 48  65.054     77.8376     0.817571   
11 10 49  5.33038    115.214     0.905689   
11 10 50  126.181    126.301     0.992146   
11 10 51  120.019    320.5       0.959486   
11 10 52  78.2937    153.99      0.996776   
11 10 53  28.8212    155.18      0.990348   
11 10 54  105.676    226.265     0.741876   
11 10 55  135.882    320.631     0.992637   
11 10 56  11.6776    53.7374     0.619999   
11 10 57  143.992    315.791     0.89966    
11 10 58  25.1585    315.703     0.950571   
11 10 59  33.5427    298.846     0.993231   
11 10 60  6.78834    43.0629     0.977526   
11 10 61  5.45342    302.515     0.882735   
11 10 62  22.2468    92.5544     0.982835   
11 10 63  2.00038    172.184     0.938279   
11 10 64  67.8234    198.865     0.992127   
11 10 65  97.0103    242.632     0.98325    
11 10 66  42.8943    344.075     0.933521   
11 10 67  0.695196   66.6984     0.649733   
11 10 68  22.5941    103.242     0.977618   
11 10 69  21.6589    307.602     0.987678   
11 10 70  54.0734    174.791     0.820315   
11 10 71  16.0613    29.5855     0.98705    
11 10 72  76.9949    77.4964     0.792742   
11 10 73  15.1539    214.596     0.879984   
11 10 74  17.2059    345.002     0.258661   
11 10 75  22.6291    313.76      0.967744   
11 10 76  3.80985    176.322     0.986678   
11 10 77  79.9306    273.237     0.958237   
11 10 78  6.23302    91.9762     0.947032   
11 10 79  10.2508    250.736     0.920081   
11 10 80  24.2253    150.115     0.961729   
11 10 81  31.5993    259.631     0.963226   
11 10 82  13.7664    3.37949     0.934798   
11 10 83  62.4958    100.356     0.935337   
11 10 84  6.2579     118.337     0.806498   
11 10 85  14.7746    278.711     0.812513   
11 10 86  5.6203     113.331     0.975625   
11 10 87  14.0465    208.755     0.887036   
11 10 88  2.62457    302.579     0.943874   
11 10 89  7.22755    288.565     0.7896     
11 10 90  13.4279    151.824     0.886897   
11 10 91  17.2235    284.132     0.748032   
11 10 92  18.833     103.202     0.631495   
11 10 93  22.6109    167.505     0.881147   
11 10 94  3.72801    0.0242615   0.926705   
11 10 95  28.1904    246.469     0.943279   
11 10 96  52.5719    116.042     0.903815   
11 11 0   340.168    360         1          
11 11 1   108.45     210         0.519751   
11 11 2   143.714    240         1          
11 11 3   74.18      90          0.999996   
11 11 4   254.895    120         0.996691   
11 11 5   127.646    150         0.99932    
11 11 6   38.4316    8.99047e-06 0.0871766  
11 11 7   197.276    210         1          
11 11 8   6.98085    240         1          
11 11 9   139.065    270         1          
11 11 10  57.1856    300         0.240094   
11 11 11  169.633    330         1          
11 11 12  198.349    360         0.999999   
11 11 13  249.531    210         0.996502   
11 11 14  139.342    240         0.999957   
11 11 15  1.34939    270         0.0263785  
11 11 16  33.0289    300         1          
11 11 17  91.2029    150         0.999559   
11 11 18  183.345    180         0.889408   
11 11 19  44.5239    210         0.19543    
11 11 20  160.62     240         0.983541   
11 11 21  110.743    90          1          
11 11 22  94.3175    300         0.826191   
11 11 23  11.2725    330         0.173893   
11 11 24  24.6473    8.57127e-06 0.999934   
11 11 25  72.8815    210         0.152103   
11 11 26  66.9208    60          0.315806   
11 11 27  57.6992    90          0.999994   
11 11 28  37.1175    120         0.530149   
11 11 29  20.0632    150         1          
11 11 30  20.1283    180         0.939767   
11 11 31  78.5072    29.9999     0.198806   
11 11 32  133.014    60          1          
11 11 33  6.67471    90          1          
11 11 34  177.584    120         0.999082   
11 11 35  20.1235    330         0.0606522  
11 11 36  159.734    360         1          
11 11 37  80.2598    30          0.999996   
11 11 38  51.62      60          1          
11 11 39  145.51     90          1          
11 11 40  200.352    300         0.999999   
11 11 41  30.5938    150         1          
11 11 42  137.427    8.65142e-06 1          
11 11 43  6.07058    29.9996     0.0340463  
11 11 44  133.176    240         1          
11 11 45  4.61038    90          0.999985   
11 11 46  93.6038    120         0.471742   
11 11 47  27.299     150         0.858595   
11 11 48  148.026    180         1          
11 11 49  16.943     30          1          
11 11 50  63.7271    60          1          
11 11 51  32.1675    270         0.510633   
11 11 52  28.3654    300         0.991077   
11 11 53  42.2345    330         1          
11 11 54  161.466    180         0.846066   
11 11 55  144.8      210         1          
11 11 56  41.8266    60          0.999961   
11 11 57  7.61545    90          1          
11 11 58  55.9078    300         0.271764   
11 11 59  72.5216    330         1          
11 11 60  8.59045    180         0.442037   
11 11 61  90.8107    30          1          
11 11 62  32.2586    240         0.401677   
11 11 63  65.4951    90          1          
11 11 64  14.2345    300         1          
11 11 65  28.1137    150         0.999891   
11 11 66  102.633    180         1          
11 11 67  14.6129    30          1          
11 11 68  10.3605    60          0.453662   
11 11 69  95.6497    90          0.641435   
11 11 70  65.0659    120         0.846583   
11 11 71  22.6453    150         1          
11 11 72  9.25375    180         1          
11 11 73  55.2031    30          0.621593   
11 11 74  18.973     60          0.216379   
11 11 75  13.1641    90          0.131807   
11 11 76  102.021    300         0.969422   
11 11 77  115.536    330         0.999998   
11 11 78  27.1404    180         0.999741   
11 11 79  52.3729    30          0.897852   
11 11 80  13.1005    60          0.999997   
11 11 81  47.4468    90          0.996697   
11 11 82  8.96454    120         0.936649   
11 11 83  9.67557    330         0.103665   
11 11 84  36.2715    360         1          
11 11 85  53.7422    210         0.992622   
11 11 86  23.3344    240         0.99997    
11 11 87  12.2832    270         0.965755   
11 11 88  91.3837    300         0.999998   
11 11 89  19.1478    150         0.999996   
11 11 90  25.0006    180         0.842148   
11 11 91  21.5505    210         1          
11 11 92  55.4342    240         0.593798   
11 11 93  62.9872    270         0.998028   
11 11 94  15.2228    120         0.397702   
12 0  0   536.389    3.67638e-06 1          
12 0  1   172.335    60          0.462807   
12 0  2   91.3603    300         0.976514   
12 0  3   26.4536    6.27927e-06 0.927383   
12 0  4   365.91     240         0.99223    
12 0  5   92.0526    300         1          
12 0  6   165.258    180         1          
12 0  7   103.695    60          0.982278   
12 0  8   202.091    300         1          
12 0  9   108.279    180         0.367414   
12 0  10  28.3494    60          1          
12 0  11  397.993    120         1          
12 0  12  266.545    360         0.999999   
12 0  13  213.599    240         1          
12 0  14  196.573    300         1          
12 0  15  474.95     180         1          
12 0  16  316.256    240         1          
12 0  17  155.926    120         1          
12 0  18  29.6383    2.49238e-05 0.532503   
12 0  19  126.192    60          0.999808   
12 0  20  88.0449    300         1          
12 0  21  268.718    1.45454e-05 0.99485    
12 0  22  54.765     60          0.109166   
12 0  23  368.76     300         1          
12 0  24  195.585    8.93803e-06 0.993185   
12 0  25  163.75     240         0.956442   
12 0  26  212.046    300         1          
12 0  27  16.4951    180         0.0962237  
12 0  28  287.481    240         1          
12 0  29  52.3465    300         0.468718   
12 0  30  170.152    180         1          
12 0  31  11.6484    60          1          
12 0  32  77.7061    120         0.0436994  
12 0  33  416.117    180         0.999878   
12 0  34  223.841    240         0.99997    
12 0  35  155.214    120         1          
12 0  36  18.3286    360         0.99989    
12 0  37  79.7557    240         0.999995   
12 0  38  84.3227    120         1          
12 0  39  270.318    180         0.440058   
12 0  40  341.743    60          1          
12 0  41  80.6626    120         0.850813   
12 0  42  243.35     180         1          
12 0  43  225.246    240         1          
12 0  44  336.486    300         1          
12 0  45  42.3663    2.93755e-06 0.998765   
12 0  46  78.7875    240         0.999685   
12 0  47  64.7267    120         0.912371   
12 0  48  217.143    360         1          
12 0  49  128.782    60          0.891785   
12 0  50  97.0161    120         0.99521    
12 0  51  217.103    8.67028e-06 1          
12 0  52  130.666    240         1          
12 0  53  0.892633   120         0.999364   
12 0  54  67.7742    180         0.999596   
12 0  55  180.622    240         1          
12 0  56  145.865    300         0.229478   
12 0  57  34.3388    5.72149e-06 1          
12 0  58  147.451    240         1          
12 0  59  61.3656    120         0.973951   
12 0  60  46.0544    180         0.930931   
12 0  61  9.44882    60          0.999994   
12 0  62  170.903    300         1          
12 0  63  180.344    8.65142e-06 0.999991   
12 0  64  79.8791    240         0.921622   
12 0  65  136.944    300         1          
12 0  66  32.6038    180         0.998494   
12 0  67  178.358    60          0.373338   
12 0  68  76.5996    120         1          
12 0  69  44.7059    180         1          
12 0  70  10.6524    60          1          
12 0  71  143.686    120         1          
12 0  72  66.8966    360         0.310437   
12 0  73  78.0233    240         1          
12 0  74  5.08987    300         1          
12 0  75  14.2909    180         0.0768009  
12 0  76  74.735     240         1          
12 0  77  66.9304    300         0.998988   
12 0  78  5.46698    180         1          
12 0  79  23.2772    59.9999     0.0459617  
12 0  80  104.839    120         0.34067    
12 0  81  63.7574    2.69702e-06 0.578098   
12 0  82  122.777    60          1          
12 0  83  98.7443    300         1          
12 0  84  44.7278    360         1          
12 0  85  41.5317    240         1          
12 0  86  23.4562    120         1          
12 0  87  30.4254    2.23118e-05 0.162194   
12 0  88  10.5884    240         0.516926   
12 0  89  26.3814    300         0.296475   
12 0  90  65.0944    360         1          
12 0  91  72.7344    240         0.570153   
12 0  92  38.3484    120         0.999284   
12 0  93  59.208     180         0.662134   
12 0  94  25.6703    60          0.968221   
12 0  95  29.8773    120         0.258002   
12 0  96  23.997     180         0.999701   
12 0  97  6.01837    60          1          
12 0  98  11.5515    300         0.103112   
12 0  99  22.9616    180         0.999996   
12 0  100 7.00523    60.0001     0.0575297  
12 0  101 12.4703    300         0.946043   
12 0  102 42.1335    180         0.999851   
12 0  103 4.45017    59.9998     0.0466381  
12 0  104 8.45125    120         0.984197   
12 0  105 5.17002    180         0.0522338  
12 0  106 71.6377    240         1          
12 0  107 53.147     300         1          
12 0  108 6.63073    180         0.681026   
12 0  109 40.6496    60          0.555169   
12 1  0   424.197    2.72124e-05 1          
12 1  1   189.784    166.272     0.818775   
12 1  2   66.0502    190.456     0.952911   
12 1  3   175.576    74.8641     0.996887   
12 1  4   147.081    297.386     0.993541   
12 1  5   136.361    61.4364     0.98829    
12 1  6   22.1263    49.5263     0.950096   
12 1  7   168.819    243.861     0.979774   
12 1  8   111.931    254.382     0.994437   
12 1  9   138.157    111.617     0.99293    
12 1  10  318.876    232.844     0.969945   
12 1  11  165.679    354.941     0.956569   
12 1  12  120.455    136.479     0.977686   
12 1  13  303.167    261.802     0.994694   
12 1  14  88.8164    158.709     0.958194   
12 1  15  369.472    42.3867     0.986934   
12 1  16  117.447    318.413     0.935863   
12 1  17  58.1146    47.3742     0.996713   
12 1  18  153.063    124.259     0.989565   
12 1  19  91.4768    130.73      0.990174   
12 1  20  2.83236    42.1472     0.854884   
12 1  21  116.123    244.664     0.980391   
12 1  22  27.7651    253.574     0.958194   
12 1  23  139.681    140.797     0.993396   
12 1  24  81.6713    103.538     0.992374   
12 1  25  25.53      225.913     0.985806   
12 1  26  81.2084    288.574     0.973401   
12 1  27  108.21     296.452     0.990971   
12 1  28  336.215    252.823     0.979251   
12 1  29  132.988    17.6304     0.961305   
12 1  30  54.6534    119.507     0.95225    
12 1  31  86.755     293.517     0.927633   
12 1  32  78.4005    179.948     0.946497   
12 1  33  53.2642    206.51      0.986686   
12 1  34  147.846    314.659     0.87543    
12 1  35  182.855    240.816     0.942902   
12 1  36  65.9785    310.562     0.894588   
12 1  37  58.8968    72.1506     0.982039   
12 1  38  102.094    254.748     0.98929    
12 1  39  54.9002    136.944     0.940778   
12 1  40  170.569    119.703     0.983645   
12 1  41  49.6583    48.1471     0.920901   
12 1  42  70.7963    202.038     0.918098   
12 1  43  85.0048    28.7955     0.964725   
12 1  44  190.386    154.71      0.960987   
12 1  45  21.4052    27.0464     0.967427   
12 1  46  0.0866947  147.353     0.954351   
12 1  47  89.7188    227.483     0.987988   
12 1  48  92.4531    175.259     0.942055   
12 1  49  37.665     251.17      0.916346   
12 1  50  108.417    298.214     0.958957   
12 1  51  38.7841    146.669     0.988564   
12 1  52  100.143    184.609     0.946017   
12 1  53  62.1667    164.799     0.993333   
12 1  54  26.7268    90.2406     0.991566   
12 1  55  70.1357    89.7654     0.977882   
12 1  56  73.412     271.431     0.979516   
12 1  57  25.2818    47.6297     0.954997   
12 1  58  172.657    198.771     0.995638   
12 1  59  16.6909    352.018     0.986906   
12 1  60  25.3277    50.7764     0.994238   
12 1  61  145.126    74.0591     0.978843   
12 1  62  100.461    141.501     0.989301   
12 1  63  58.1256    167.099     0.991577   
12 1  64  111.323    307.441     0.982495   
12 1  65  38.8234    182.131     0.976085   
12 1  66  35.0159    39.9046     0.991818   
12 1  67  56.3341    102.916     0.972927   
12 1  68  125.145    276.894     0.963155   
12 1  69  62.7865    173.956     0.996642   
12 1  70  32.5038    320.957     0.993694   
12 1  71  47.5237    121.211     0.974549   
12 1  72  49.663     340.92      0.817081   
12 1  73  34.8606    67.0992     0.986828   
12 1  74  23.0086    191.136     0.982063   
12 1  75  75.5886    271.159     0.963863   
12 1  76  13.0778    158.704     0.401563   
12 1  77  57.151     351.977     0.943453   
12 1  78  50.439     46.1527     0.87861    
12 1  79  61.7411    170.843     0.757463   
12 1  80  0.0729713  219.502     0.986662   
12 1  81  5.5512     199.31      0.963487   
12 1  82  28.2451    225.283     0.860799   
12 1  83  4.13859    87.2275     0.958908   
12 1  84  35.9483    319.612     0.934732   
12 1  85  24.7872    150.117     0.990993   
12 1  86  16.2793    353.945     0.992177   
12 1  87  24.4384    106.037     0.993366   
12 1  88  58.9708    157.431     0.985456   
12 1  89  71.4273    33.7008     0.981377   
12 1  90  6.28596    209.734     0.983992   
12 1  91  1.94909    95.08       0.981991   
12 1  92  9.31723    46.7427     0.89752    
12 1  93  21.129     259.771     0.95924    
12 1  94  53.8957    343.731     0.80345    
12 1  95  11.8471    252.536     0.854475   
12 1  96  20.5896    60.2802     0.623712   
12 1  97  3.67155    223.259     0.956704   
12 1  98  30.7994    1.01965     0.933043   
12 1  99  63.6392    270.165     0.934969   
12 1  100 37.9401    266.355     0.419768   
12 1  101 14.9778    171.171     0.941216   
12 1  102 31.464     264.574     0.918274   
12 1  103 62.95      305.247     0.945933   
12 1  104 17.3367    226.148     0.201651   
12 1  105 4.58832    144.438     0.962638   
12 1  106 4.59421    163.62      0.371792   
12 1  107 5.89235    131.446     0.745305   
12 1  108 8.57551    38.8585     0.648376   
12 1  109 19.5741    254.973     0.545672   
12 2  0   295.456    360         0.999131   
12 2  1   100.366    331.021     0.974631   
12 2  2   54.4991    103.41      0.990745   
12 2  3   356.407    40.3858     0.994606   
12 2  4   257.759    38.4474     0.991009   
12 2  5   184.404    129.414     0.989211   
12 2  6   40.7609    94.7981     0.227887   
12 2  7   263.109    4.89343     0.982682   
12 2  8   216.576    264.302     0.982246   
12 2  9   162.651    44.4523     0.988472   
12 2  10  212.138    127.542     0.923021   
12 2  11  170.392    138.558     0.988469   
12 2  12  64.6364    272.352     0.735862   
12 2  13  113.212    198.735     0.981461   
12 2  14  249.193    163.028     0.968116   
12 2  15  239.065    347.911     0.954099   
12 2  16  144.979    59.5872     0.958048   
12 2  17  284.036    198.118     0.993625
[truncated: 758,434 more chars]
