# Supplementary material for: A DNA damage-activated kinase phosphorylates a transcriptional repressor to control bacterial immune pathway expression
Source: EMBO J. 2026 Jun 9;45(14):5079–100. doi: 10.1038/s44318-026-00831-y (PMC13373217; doi:10.1038/s44318-026-00831-y)
Supplement: Supplementary file 6 — Structures [file 44318_2026_831_MOESM6_ESM.zip › 9Z71_val-report-wwpdb-2fo-fc-edmap-coef-annotate_P1.cif]

data_9z712fo
# 
_cell.entry_id      9z71 
_cell.length_a      55.826 
_cell.length_b      55.826 
_cell.length_c      184.515 
_cell.angle_alpha   90.000 
_cell.angle_beta    90.000 
_cell.angle_gamma   120.000 
# 
_entry.id   9z71 
# 
_symmetry.entry_id               9z71 
_symmetry.space_group_name_H-M   'P 65 2 2' 
_symmetry.Int_Tables_number      179 
# 
loop_
_refln.index_h 
_refln.index_k 
_refln.index_l 
_refln.pdbx_FWT 
_refln.pdbx_PHWT 
_refln.fom 
0  0  12  232.484     180         0.801979   
0  0  18  3213.07     180         1          
0  0  24  1476.6      3.40188e-06 1          
0  0  30  1715.97     4.57422e-05 1          
0  0  36  1643        180         1          
0  0  42  1508.38     0           1          
0  0  48  300.902     180         0.999856   
0  0  54  102.832     180         0.582446   
0  0  60  ?           ?           ?          
0  0  66  685.187     360         0.999999   
0  0  72  986.044     180         1          
0  0  78  800.749     0           1          
0  0  84  1078.08     180         1          
0  0  90  665.295     0           1          
0  0  96  249.524     180         0.999999   
0  0  102 7.68131     8.65142e-06 0.0310038  
0  0  108 162.788     180         0.996606   
0  0  114 ?           ?           ?          
1  0  5   184.511     300.004     0.175768   
1  0  6   546.384     180         0.999999   
1  0  7   136.729     240         0.80443    
1  0  8   67.7675     120         0.747039   
1  0  9   103.155     1.51872e-05 0.905667   
1  0  10  132.978     60          0.992428   
1  0  11  1756.7      300         1          
1  0  12  680.51      180         0.999996   
1  0  13  46.8344     60          0.999981   
1  0  14  1076.41     300         1          
1  0  15  1112.85     360         1          
1  0  16  1276.9      60          1          
1  0  17  1016.97     120         1          
1  0  18  1916.24     5.21421e-07 1          
1  0  19  488.435     60          1          
1  0  20  1769.18     300         1          
1  0  21  593.11      180         1          
1  0  22  953.771     60          1          
1  0  23  495.9       300         0.99846    
1  0  24  38.4088     180         0.241919   
1  0  25  113.672     60          0.15327    
1  0  26  64.2019     120         0.308634   
1  0  27  100.801     3.03793e-05 0.060239   
1  0  28  98.9316     240         0.677854   
1  0  29  17.2909     300         0.999894   
1  0  30  14.6409     360         0.320296   
1  0  31  59.3355     60          0.542937   
1  0  32  730.305     300         1          
1  0  33  33.1244     2.04619e-05 0.199927   
1  0  34  903.773     60          1          
1  0  35  118.436     120         0.998811   
1  0  36  529.877     360         0.98353    
1  0  37  60.147      60          0.991903   
1  0  38  5.24954     300         0.985356   
1  0  39  152.907     180         0.564007   
1  0  40  778.087     240         1          
1  0  41  611.272     120         1          
1  0  42  70.2776     8.51795e-06 0.313516   
1  0  43  1455.51     240         1          
1  0  44  117.611     300         0.488496   
1  0  45  210.472     5.68954e-06 0.929092   
1  0  46  12.9815     59.9999     0.0983762  
1  0  47  237.744     300         0.999932   
1  0  48  260.296     180         0.999475   
1  0  49  168.502     240         0.220467   
1  0  50  766.02      120         1          
1  0  51  890.001     180         1          
1  0  52  131.124     60          0.871038   
1  0  53  606.874     300         1          
1  0  54  131.178     180         0.897687   
1  0  55  14.4326     240         0.142802   
1  0  56  38.5171     300         0.219313   
1  0  57  694.472     180         1          
1  0  58  269.412     240         0.985108   
1  0  59  267.969     300         1          
1  0  60  25.1269     180         0.913813   
1  0  61  36.0543     60          1          
1  0  62  618.344     120         1          
1  0  63  455.646     4.05195e-06 1          
1  0  64  530.154     240         1          
1  0  65  86.0712     120         0.270012   
1  0  66  57.6923     180         0.989981   
1  0  67  752.716     60          1          
1  0  68  942.046     120         1          
1  0  69  16.0061     180         0.0564504  
1  0  70  526.979     240         1          
1  0  71  220.401     300         1          
1  0  72  91.4962     180         0.920838   
1  0  73  213.745     240         0.999941   
1  0  74  358.596     300         1          
1  0  75  287.41      180         0.93679    
1  0  76  216.96      60          0.896075   
1  0  77  360.5       120         0.999969   
1  0  78  5.49268     180         0.44994    
1  0  79  80.054      240         0.966344   
1  0  80  323.824     300         1          
1  0  81  378.809     360         1          
1  0  82  166.208     60          1          
1  0  83  205.546     300         1          
1  0  84  488.085     360         1          
1  0  85  56.156      60          0.965756   
1  0  86  52.5787     300         0.999752   
1  0  87  74.8235     7.48876e-06 0.999824   
1  0  88  244.468     240         1          
1  0  89  0.832817    300         0.0364084  
1  0  90  125.26      180         0.99999    
1  0  91  51.4796     60          0.82105    
1  0  92  124.348     120         0.961577   
1  0  93  116.027     180         0.994455   
1  0  94  19.901      240         0.771841   
1  0  95  26.0019     300         0.268072   
1  0  96  7.85655     180         0.257655   
1  0  97  139.956     60.0001     0.99695    
1  0  98  237.819     300         1          
1  0  99  73.4259     2.74706e-05 0.896799   
1  0  100 25.6764     240         0.752189   
1  0  101 323.079     300         1          
1  0  102 53.7244     180         0.997553   
1  0  103 94.9661     240         0.713459   
1  0  104 21.663      120         0.404729   
1  0  105 92.9133     4.68989e-05 0.924089   
1  0  106 17.9256     60.0002     0.258858   
1  0  107 120.406     120         1          
1  0  108 81.2547     2.34145e-05 0.97175    
1  0  109 56.5629     240         0.999848   
1  0  110 181.385     300         1          
1  0  111 0.726372    180         0.0434396  
1  0  112 6.30738     240         0.448439   
1  0  113 ?           ?           ?          
1  0  114 ?           ?           ?          
1  0  115 ?           ?           ?          
1  0  116 ?           ?           ?          
1  0  117 ?           ?           ?          
1  0  118 ?           ?           ?          
1  1  0   234.98      180         0.298176   
1  1  1   102.81      210         0.0569821  
1  1  2   55.1491     240         0.866687   
1  1  3   351.112     90          0.996049   
1  1  4   1049.01     120         1          
1  1  5   13.1596     150         0.0851458  
1  1  6   404.624     360         0.763155   
1  1  7   1045.02     210         0.999323   
1  1  8   1958.45     240         1          
1  1  9   417.497     90          1          
1  1  10  75.6233     120         0.764974   
1  1  11  360.81      330         0.999999   
1  1  12  81.42       360         0.992436   
1  1  13  729.816     30          0.9999     
1  1  14  152.712     60          0.504113   
1  1  15  53.0166     270         0.158691   
1  1  16  776.483     300         1          
1  1  17  14.2694     330         0.342743   
1  1  18  273.724     180         0.368548   
1  1  19  413.519     30          0.999993   
1  1  20  79.9453     60          0.148323   
1  1  21  37.6888     90.0003     0.0364579  
1  1  22  259.892     300         0.146156   
1  1  23  300.522     330         0.874111   
1  1  24  312.543     3.07442e-06 0.999938   
1  1  25  777.222     210         1          
1  1  26  149.554     240         0.0963955  
1  1  27  986.986     90          1          
1  1  28  255.937     300         0.992072   
1  1  29  146.941     150         0.80973    
1  1  30  426.556     180         0.999998   
1  1  31  1112.04     210         1          
1  1  32  71.9682     240         0.0929741  
1  1  33  565.025     90          0.994489   
1  1  34  375.811     300         0.996152   
1  1  35  1052.23     330         1          
1  1  36  0.630392    360         0.0708407  
1  1  37  413.294     30          1          
1  1  38  903.541     60          1          
1  1  39  410.109     90          0.995119   
1  1  40  92.4741     300         0.999245   
1  1  41  568.131     150         1          
1  1  42  466.895     180         0.991507   
1  1  43  108.787     30          0.998283   
1  1  44  152.469     60          0.994415   
1  1  45  224.122     90          0.460872   
1  1  46  575.256     300         1          
1  1  47  877.269     150         1          
1  1  48  148.573     6.83123e-06 0.383684   
1  1  49  376.354     30          0.987009   
1  1  50  1237.82     240         1          
1  1  51  124.915     90          0.673536   
1  1  52  326.398     120         1          
1  1  53  296.3       330         0.9973     
1  1  54  559.573     5.11936e-06 1          
1  1  55  840.875     210         1          
1  1  56  563.334     240         0.999841   
1  1  57  244.458     90          0.998506   
1  1  58  35.3098     120         0.256293   
1  1  59  201.321     150         1          
1  1  60  435.866     360         1          
1  1  61  395.831     30          0.999997   
1  1  62  420.195     240         1          
1  1  63  29.8986     90          0.779889   
1  1  64  20.0847     120         0.437665   
1  1  65  428.075     330         1          
1  1  66  106.828     180         0.994391   
1  1  67  277.785     30          0.999991   
1  1  68  249.232     240         0.99939    
1  1  69  420.514     90          0.99963    
1  1  70  1.47359     120         0.0215894  
1  1  71  112.643     330         0.472049   
1  1  72  372.247     360         0.999673   
1  1  73  429.947     30          1          
1  1  74  11.7616     60          0.0805228  
1  1  75  230.155     90          1          
1  1  76  186.195     300         1          
1  1  77  183.249     150         0.999604   
1  1  78  75.1425     180         0.999994   
1  1  79  4.94788     210         0.618828   
1  1  80  168.671     60          1          
1  1  81  417.929     270         1          
1  1  82  230.272     300         1          
1  1  83  57.8158     330         0.165589   
1  1  84  14.3936     360         0.338721   
1  1  85  94.8617     30          0.999999   
1  1  86  556.976     60          1          
1  1  87  269.475     90          1          
1  1  88  247.143     300         1          
1  1  89  257.43      330         0.999992   
1  1  90  8.68735     3.02307e-07 0.670166   
1  1  91  214.876     210         1          
1  1  92  8.59725     59.9995     0.135195   
1  1  93  68.905      90          0.754792   
1  1  94  288.706     120         1          
1  1  95  30.4922     330         0.357842   
1  1  96  177.877     360         1          
1  1  97  2.40339     29.9977     0.0254965  
1  1  98  225.902     60          1          
1  1  99  205.944     270         1          
1  1  100 0.20437     300.003     0.010983   
1  1  101 237.518     150         1          
1  1  102 4.17096     9.25582e-06 0.750938   
1  1  103 102.059     210         0.999621   
1  1  104 237.523     60          1          
1  1  105 78.6468     90          0.999999   
1  1  106 97.2685     300         0.999987   
1  1  107 6.25845     150         0.139814   
1  1  108 5.62286     360         0.481373   
1  1  109 13.4158     210         0.539733   
1  1  110 127.785     60          1          
1  1  111 91.9963     270         0.982217   
1  1  112 4.735       120         0.137437   
1  1  113 25.9988     150         0.728972   
1  1  114 81.8686     180         0.999685   
1  1  115 ?           ?           ?          
1  1  116 ?           ?           ?          
1  1  117 ?           ?           ?          
1  1  118 ?           ?           ?          
2  0  0   101.295     0.000121753 0.172306   
2  0  1   32.9051     60.0006     0.282714   
2  0  2   252.402     300         0.999735   
2  0  3   853.291     180         1          
2  0  4   551.818     60          0.995337   
2  0  5   442.225     300         0.996085   
2  0  6   2115.26     360         1          
2  0  7   597.861     60          0.999972   
2  0  8   68.1367     300.002     0.127996   
2  0  9   233.468     180         0.2039     
2  0  10  116.574     240         0.935012   
2  0  11  895.927     120         1          
2  0  12  177.033     1.40722e-05 0.204722   
2  0  13  93.4591     59.9999     0.349855   
2  0  14  1304.43     300         1          
2  0  15  1225.56     180         1          
2  0  16  757.247     60          1          
2  0  17  829.768     120         1          
2  0  18  483.367     180         1          
2  0  19  134.129     60          0.516447   
2  0  20  157.528     120         0.993626   
2  0  21  1279.32     3.24653e-07 1          
2  0  22  35.9378     60          0.375094   
2  0  23  151.725     300         0.999469   
2  0  24  2.4385      3.1744e-05  0.22462    
2  0  25  706.938     60          1          
2  0  26  244.769     120         0.999996   
2  0  27  216.728     180         0.560117   
2  0  28  533.852     240         0.999828   
2  0  29  793.297     300         1          
2  0  30  200.641     180         0.999999   
2  0  31  1268.46     60          1          
2  0  32  151.39      300         0.504916   
2  0  33  818.278     180         1          
2  0  34  32.0069     240         0.519957   
2  0  35  427.003     300         0.977688   
2  0  36  23.015      180         0.82035    
2  0  37  1050.6      240         1          
2  0  38  79.1359     120         0.645679   
2  0  39  341.424     6.2587e-06  0.965351   
2  0  40  1270.12     240         1          
2  0  41  240.409     300         0.953206   
2  0  42  637.497     180         1          
2  0  43  687.958     240         1          
2  0  44  56.3212     300         0.992972   
2  0  45  325.751     180         0.999989   
2  0  46  602.424     240         1          
2  0  47  763.811     300         1          
2  0  48  232.1       180         0.999979   
2  0  49  7.53097     240         0.490168   
2  0  50  462.96      300         0.998058   
2  0  51  521.674     1.60742e-06 1          
2  0  52  3.45764     240         0.589631   
2  0  53  266.288     120         0.999566   
2  0  54  461.821     180         1          
2  0  55  144.367     60          0.818032   
2  0  56  136.513     120         1          
2  0  57  348.976     180         0.992762   
2  0  58  256.283     240         0.999919   
2  0  59  727.355     300         1          
2  0  60  231.754     180         1          
2  0  61  280.481     240         1          
2  0  62  370.796     300         1          
2  0  63  2.6402      7.90267e-06 0.946449   
2  0  64  462.038     240         1          
2  0  65  9.27715     300         0.371583   
2  0  66  66.9169     180         0.549125   
2  0  67  42.9033     60          0.599574   
2  0  68  307.413     120         1          
2  0  69  19.6436     360         0.409183   
2  0  70  119.858     60          0.978529   
2  0  71  57.9577     300         0.268796   
2  0  72  100.034     360         0.99999    
2  0  73  5.01618     60          0.593278   
2  0  74  337.534     300         1          
2  0  75  469.589     2.94923e-06 1          
2  0  76  135.456     240         0.99793    
2  0  77  189.092     120         0.999879   
2  0  78  297.077     180         0.997392   
2  0  79  496.571     60          1          
2  0  80  355.121     300         0.999703   
2  0  81  2.55719     8.65142e-06 0.00672675 
2  0  82  23.2653     240         0.267838   
2  0  83  284.372     120         1          
2  0  84  269.201     180         1          
2  0  85  7.16898     240         0.0338657  
2  0  86  104.215     120         0.95983    
2  0  87  10.1942     180         0.0633596  
2  0  88  42.7921     60          0.232993   
2  0  89  293.156     300         1          
2  0  90  40.4713     0           0.516202   
2  0  91  219.934     60          0.999855   
2  0  92  236.618     300         1          
2  0  93  92.6741     8.29825e-06 0.989871   
2  0  94  181.193     60          1          
2  0  95  14.7192     300         0.519898   
2  0  96  141.422     180         0.999986   
2  0  97  140.026     60          1          
2  0  98  63.6484     300         0.80195    
2  0  99  137.239     180         0.998763   
2  0  100 136.356     240         0.998898   
2  0  101 2.57227     120         0.474088   
2  0  102 4.67576     180         0.0632798  
2  0  103 3.35061     59.9999     0.516671   
2  0  104 39.0707     300         0.98604    
2  0  105 11.3694     360         0.369113   
2  0  106 13.7762     240         0.499635   
2  0  107 87.0567     300         0.99993    
2  0  108 0.17223     8.65142e-06 0.0278898  
2  0  109 3.79853     240         0.4776     
2  0  110 63.8332     120         0.998794   
2  0  111 22.5742     180         0.290682   
2  0  112 3.56702     60          0.661823   
2  0  113 11.1177     120         0.597869   
2  0  114 41.8291     360         0.999889   
2  0  115 ?           ?           ?          
2  0  116 ?           ?           ?          
2  0  117 ?           ?           ?          
2  0  118 ?           ?           ?          
2  1  0   1157.35     180         1          
2  1  1   728.793     263.539     0.979442   
2  1  2   981.101     216.005     0.829163   
2  1  3   878.115     208.296     0.979553   
2  1  4   757.396     329.317     0.973499   
2  1  5   287.15      11.9795     0.88938    
2  1  6   537.638     153.19      0.953576   
2  1  7   531.707     304.539     0.983296   
2  1  8   543.846     17.0395     0.964707   
2  1  9   661.467     100.618     0.991045   
2  1  10  194.24      14.0003     0.907607   
2  1  11  507.476     210.686     0.91677    
2  1  12  45.3054     108.047     0.770991   
2  1  13  1556.34     120.338     0.995147   
2  1  14  725.671     137.436     0.97357    
2  1  15  213.676     226.546     0.929717   
2  1  16  626.255     170.714     0.965954   
2  1  17  441.724     144.292     0.952325   
2  1  18  472.635     146.481     0.945607   
2  1  19  1217.68     244.523     0.994505   
2  1  20  79.5591     54.3308     0.309631   
2  1  21  492.824     43.1506     0.973428   
2  1  22  496.094     69.4167     0.970807   
2  1  23  630.875     50.8926     0.976592   
2  1  24  678.146     23.1336     0.967873   
2  1  25  697.58      34.542      0.97561    
2  1  26  252.247     246.225     0.94905    
2  1  27  65.6541     52.7068     0.67377    
2  1  28  546.29      95.0698     0.966139   
2  1  29  320.636     154.464     0.952314   
2  1  30  197.159     349.343     0.721897   
2  1  31  802.391     259.331     0.977775   
2  1  32  479.55      231.411     0.960358   
2  1  33  581.313     30.84       0.987385   
2  1  34  771.204     150.2       0.987167   
2  1  35  597.905     217.705     0.962302   
2  1  36  453.212     50.9103     0.964918   
2  1  37  390.766     112.361     0.975835   
2  1  38  726.989     331.348     0.982217   
2  1  39  806.235     152.636     0.984771   
2  1  40  840.506     175.328     0.985724   
2  1  41  949.853     305.322     0.988616   
2  1  42  300.592     21.9943     0.961117   
2  1  43  755.026     357.556     0.983769   
2  1  44  768.592     162.55      0.985447   
2  1  45  436.148     55.063      0.969813   
2  1  46  802.488     242.343     0.991332   
2  1  47  101.814     104.526     0.832809   
2  1  48  755.243     292.322     0.993442   
2  1  49  446.275     291.89      0.991338   
2  1  50  772.234     214.168     0.988883   
2  1  51  310.288     193.359     0.978122   
2  1  52  306.903     122.303     0.975378   
2  1  53  771.625     131.931     0.989528   
2  1  54  552.522     314.753     0.990559   
2  1  55  232.421     311.912     0.931574   
2  1  56  1129.32     356.38      0.994671   
2  1  57  992.727     344.459     0.993666   
2  1  58  652.932     250.686     0.9912     
2  1  59  173.274     257.998     0.939907   
2  1  60  427.179     325.317     0.985015   
2  1  61  564.276     138.603     0.99124    
2  1  62  462.553     107.666     0.984938   
2  1  63  329.13      200.491     0.953647   
2  1  64  87.3921     2.5201      0.897507   
2  1  65  27.9157     150.317     0.878303   
2  1  66  383.957     105.888     0.979595   
2  1  67  435.057     173.552     0.962542   
2  1  68  95.678      344.07      0.5896     
2  1  69  655.49      80.2377     0.993393   
2  1  70  394.968     284.16      0.987679   
2  1  71  391.239     254.783     0.988205   
2  1  72  277.592     308.091     0.953525   
2  1  73  254.931     152.946     0.981238   
2  1  74  148.351     25.2875     0.836555   
2  1  75  382.655     122.391     0.983795   
2  1  76  254.722     72.3209     0.980127   
2  1  77  439.064     46.5738     0.99172    
2  1  78  33.5691     330.337     0.805409   
2  1  79  314.085     138.088     0.987745   
2  1  80  398.992     30.3433     0.99115    
2  1  81  160.755     142.08      0.977241   
2  1  82  162.8       131.354     0.946865   
2  1  83  174.244     246.303     0.960294   
2  1  84  255.406     194.562     0.985207   
2  1  85  125.361     252.056     0.958156   
2  1  86  0.525155    232.667     0.562269   
2  1  87  5.58843     155.994     0.264566   
2  1  88  293.523     202.399     0.986817   
2  1  89  23.3988     132.017     0.824316   
2  1  90  92.7531     197.454     0.959708   
2  1  91  245.65      352.741     0.979418   
2  1  92  27.3575     256.45      0.41491    
2  1  93  152.53      66.718      0.961653   
2  1  94  244.413     255.629     0.990194   
2  1  95  83.6035     31.0453     0.939032   
2  1  96  104.442     273.115     0.962325   
2  1  97  239.976     229.346     0.984677   
2  1  98  158.241     37.1287     0.975716   
2  1  99  113.866     342.022     0.96405    
2  1  100 185.811     0.0355431   0.983915   
2  1  101 88.5762     183.045     0.959867   
2  1  102 43.8797     285.489     0.92171    
2  1  103 65.0819     85.7668     0.851526   
2  1  104 98.0563     171.667     0.970111   
2  1  105 104.051     211.713     0.975696   
2  1  106 3.43161     42.7486     0.428505   
2  1  107 37.1643     259.29      0.85312    
2  1  108 92.1265     141.096     0.956606   
2  1  109 110.577     308.682     0.984596   
2  1  110 102.259     230.027     0.91888    
2  1  111 59.4526     110.664     0.897153   
2  1  112 15.9501     193.747     0.525939   
2  1  113 27.8604     346.247     0.823226   
2  1  114 62.0762     228.556     0.921786   
2  1  115 4.98628     256.287     0.487654   
2  1  116 ?           ?           ?          
2  1  117 ?           ?           ?          
2  1  118 ?           ?           ?          
2  2  0   1998.08     180         1          
2  2  1   181.459     30          0.742748   
2  2  2   2337.22     240         1          
2  2  3   459.67      270         0.937984   
2  2  4   122.677     120         0.983056   
2  2  5   267.257     330         0.999844   
2  2  6   1019.02     1.2258e-06  1          
2  2  7   1698.41     30          1          
2  2  8   17.1426     60          0.930444   
2  2  9   0.826313    90.0059     0.00696085 
2  2  10  269.839     300         0.999999   
2  2  11  41.8125     330         0.699491   
2  2  12  671.514     180         0.999992   
2  2  13  1045.07     210         1          
2  2  14  1319.13     60          1          
2  2  15  299.771     270         1          
2  2  16  58.1028     300         0.916387   
2  2  17  168.219     150         0.90053    
2  2  18  1293.78     7.13183e-06 1          
2  2  19  67.3405     30          1          
2  2  20  143.698     60          0.583822   
2  2  21  18.502      89.9999     0.319019   
2  2  22  545.322     120         1          
2  2  23  563.452     330         1          
2  2  24  489.425     180         0.999687   
2  2  25  722.974     210         1          
2  2  26  780.274     60          1          
2  2  27  788.909     90          1          
2  2  28  68.8764     300         0.277856   
2  2  29  628.664     330         1          
2  2  30  67.0815     180         0.729511   
2  2  31  763.686     30          1          
2  2  32  390.192     60          0.966452   
2  2  33  205.672     90          0.998282   
2  2  34  1545.71     300         1          
2  2  35  156.973     330         0.214518   
2  2  36  930.578     180         1          
2  2  37  789.164     210         1          
2  2  38  749.176     60          1          
2  2  39  1428.51     270         1          
2  2  40  214.063     300         0.941566   
2  2  41  582.797     330         0.990866   
2  2  42  282.837     360         0.976765   
2  2  43  1018.38     30          1          
2  2  44  615.939     60          1          
2  2  45  419.783     90          0.999997   
2  2  46  75.8182     120         0.99399    
2  2  47  165.49      330         0.989716   
2  2  48  503.202     180         1          
2  2  49  738.103     210         1          
2  2  50  883.289     240         1          
2  2  51  409.68      270         0.986638   
2  2  52  87.3018     300         0.860972   
2  2  53  158.423     330         0.942632   
2  2  54  247.976     360         1          
2  2  55  918.306     210         1          
2  2  56  701.116     240         1          
2  2  57  364.698     270         1          
2  2  58  242.269     120         1          
2  2  59  656.186     150         1          
2  2  60  684.084     180         1          
2  2  61  54.2292     210         0.333134   
2  2  62  17.9357     240         0.430156   
2  2  63  506.597     90          1          
2  2  64  40.6742     300         0.868697   
2  2  65  41.1393     150         0.44906    
2  2  66  41.3771     180         0.101822   
2  2  67  41.9352     210         0.662531   
2  2  68  608.888     240         1          
2  2  69  491.552     270         1          
2  2  70  260.727     120         1          
2  2  71  595.859     150         1          
2  2  72  330.669     180         1          
2  2  73  20.5511     29.9999     0.670587   
2  2  74  590.495     60          1          
2  2  75  182.384     90          0.999965   
2  2  76  330.214     300         1          
2  2  77  70.3668     150         0.515408   
2  2  78  45.1056     180         0.512722   
2  2  79  84.8229     210         0.998624   
2  2  80  97.3084     240         0.903664   
2  2  81  17.2129     90.0004     0.0538138  
2  2  82  37.5528     120         0.736818   
2  2  83  66.9138     150         0.5312     
2  2  84  61.9362     360         0.999982   
2  2  85  315.859     30          1          
2  2  86  231.721     240         1          
2  2  87  405.916     90          1          
2  2  88  195.245     120         1          
2  2  89  122.999     330         0.989003   
2  2  90  510.289     180         1          
2  2  91  306.262     210         1          
2  2  92  217.672     240         1          
2  2  93  77.3557     270         0.941202   
2  2  94  147.647     300         1          
2  2  95  249.907     150         1          
2  2  96  11.7715     2.16795e-05 0.992297   
2  2  97  179.137     30          1          
2  2  98  73.4356     60          1          
2  2  99  1.96143     89.999      0.0578623  
2  2  100 34.4561     300         0.758029   
2  2  101 347.086     330         1          
2  2  102 262.66      180         1          
2  2  103 131.121     210         1          
2  2  104 11.9764     60          0.603662   
2  2  105 137.986     90          1          
2  2  106 94.8736     300         0.999997   
2  2  107 20.1769     330         0.684278   
2  2  108 8.59774     360         0.471245   
2  2  109 98.958      30          0.999984   
2  2  110 67.3068     240         0.970609   
2  2  111 17.3524     270         0.597576   
2  2  112 6.61407     120         0.155093   
2  2  113 97.5923     330         0.998428   
2  2  114 143.439     7.53099e-06 0.999975   
2  2  115 8.00323     30          0.136838   
2  2  116 20.8936     60          0.745004   
2  2  117 ?           ?           ?          
2  2  118 ?           ?           ?          
3  0  0   366.034     360         0.771142   
3  0  1   170.894     60          0.433196   
3  0  2   1651.74     300         1          
3  0  3   134.794     180         0.708904   
3  0  4   653.026     60          0.956213   
3  0  5   511.692     300         1          
3  0  6   446.326     180         0.999997   
3  0  7   149.465     60          0.919393   
3  0  8   627.622     120         0.999995   
3  0  9   997.731     180         1          
3  0  10  1471.63     240         1          
3  0  11  801.849     120         0.941705   
3  0  12  146.697     180         0.975083   
3  0  13  1073.38     60          0.999988   
3  0  14  495.938     300         1          
3  0  15  251.953     5.55971e-06 0.974568   
3  0  16  739.425     240         1          
3  0  17  55.1322     300         0.117225   
3  0  18  965.834     180         1          
3  0  19  194.982     60          0.946154   
3  0  20  411.22      120         1          
3  0  21  971.654     180         0.999969   
3  0  22  701.808     60          1          
3  0  23  153.264     120         0.996489   
3  0  24  18.2635     0.000129351 0.134954   
3  0  25  494.248     60          1          
3  0  26  114.72      120         0.0986082  
3  0  27  365.215     4.26472e-06 1          
3  0  28  399.174     240         0.999998   
3  0  29  154.872     120         0.999992   
3  0  30  453.011     180         0.990717   
3  0  31  734.263     60          1          
3  0  32  95.6493     120         0.728668   
3  0  33  785.898     180         1          
3  0  34  492.802     60          0.991986   
3  0  35  240.072     120         0.999993   
3  0  36  918.44      360         1          
3  0  37  699.246     60          1          
3  0  38  883.463     300         1          
3  0  39  715.254     180         1          
3  0  40  279.986     240         0.999972   
3  0  41  105.82      300         0.357441   
3  0  42  860.566     8.55157e-07 1          
3  0  43  1661.68     240         1          
3  0  44  261.625     300         0.82078    
3  0  45  87.7668     360         0.325616   
3  0  46  782.153     60          1          
3  0  47  178.875     300         0.921409   
3  0  48  1200.91     360         1          
3  0  49  18.1707     240         0.210161   
3  0  50  582.198     120         1          
3  0  51  16.8794     180         0.372097   
3  0  52  76.789      240         0.352956   
3  0  53  137.043     300         0.346271   
3  0  54  337.626     180         0.999352   
3  0  55  698.13      60          1          
3  0  56  35.8774     120         0.995346   
3  0  57  49.0983     3.66454e-05 0.24661    
3  0  58  52.099      240         0.36516    
3  0  59  339.312     120         0.999999   
3  0  60  487.644     180         0.99996    
3  0  61  13.6377     240         0.5633     
3  0  62  43.1533     120         0.152488   
3  0  63  454.704     180         1          
3  0  64  19.9189     60          0.745537   
3  0  65  58.7995     300         0.987547   
3  0  66  34.017      180         0.0670254  
3  0  67  421.988     240         1          
3  0  68  278.872     300         0.998924   
3  0  69  391.975     5.20563e-06 1          
3  0  70  193.669     60          0.999941   
3  0  71  91.7094     300         0.764955   
3  0  72  285.495     180         1          
3  0  73  972.012     240         1          
3  0  74  330.75      300         0.999995   
3  0  75  264.085     180         1          
3  0  76  236.56      240         0.996999   
3  0  77  240.963     120         1          
3  0  78  447.005     0           1          
3  0  79  143.878     60          0.999586   
3  0  80  511.593     300         1          
3  0  81  75.3793     180         0.375486   
3  0  82  322.102     60          1          
3  0  83  107.848     300         0.999581   
3  0  84  401.91      360         1          
3  0  85  2.73502     60          0.0378887  
3  0  86  453.999     120         1          
3  0  87  125.143     180         0.999367   
3  0  88  2.66987     240         0.0464316  
3  0  89  657.46      120         1          
3  0  90  65.6794     180         0.315772   
3  0  91  230.515     240         1          
3  0  92  67.5681     120         0.785793   
3  0  93  13.0452     8.65142e-06 0.27119    
3  0  94  265.462     60          1          
3  0  95  163.497     300         1          
3  0  96  1.47043     180         0.0158115  
3  0  97  174.54      60          1          
3  0  98  32.0035     120         0.723259   
3  0  99  182.571     360         1          
3  0  100 144.343     60          1          
3  0  101 124.462     300         0.999915   
3  0  102 163.811     0           1          
3  0  103 316.819     60          1          
3  0  104 75.7366     120         0.824301   
3  0  105 30.2215     8.68077e-06 0.974134   
3  0  106 55.1762     60          0.957221   
3  0  107 200.439     120         1          
3  0  108 85.0457     5.48367e-06 0.975002   
3  0  109 171.917     240         0.999991   
3  0  110 6.37892     120         0.127605   
3  0  111 6.28764     8.6506e-06  0.663178   
3  0  112 113.353     60          0.999999   
3  0  113 32.28       120         0.826739   
3  0  114 87.7437     3.08322e-06 0.935598   
3  0  115 1.9935      60.0001     0.241008   
3  0  116 4.90825     300         0.521472   
3  0  117 ?           ?           ?          
3  0  118 ?           ?           ?          
3  1  0   1131.31     9.92071e-06 1          
3  1  1   1202.5      61.1216     0.987894   
3  1  2   395.669     146.634     0.962237   
3  1  3   1103.11     197.21      0.990318   
3  1  4   423.504     44.707      0.9618     
3  1  5   379.572     234.187     0.925496   
3  1  6   275.326     237.57      0.950674   
3  1  7   723.775     157.874     0.977206   
3  1  8   572.597     321.528     0.952174   
3  1  9   182.071     354.753     0.967073   
3  1  10  1594.72     278.557     0.995265   
3  1  11  1186.79     342.192     0.986461   
3  1  12  1455.15     292.818     0.994216   
3  1  13  736.003     345.254     0.964381   
3  1  14  230.581     173.821     0.817902   
3  1  15  133.857     226.07      0.963176   
3  1  16  900.782     111.648     0.988216   
3  1  17  553.601     110.579     0.964994   
3  1  18  46.2029     71.439      0.620884   
3  1  19  318.152     150.748     0.905518   
3  1  20  876.494     191.777     0.992464   
3  1  21  398.129     241.32      0.978025   
3  1  22  82.2559     150.447     0.850289   
3  1  23  335.633     15.0706     0.948495   
3  1  24  185.268     129.371     0.937496   
3  1  25  431.505     285.829     0.932029   
3  1  26  251.783     289.322     0.951681   
3  1  27  686.356     40.1083     0.9876     
3  1  28  416.542     314.814     0.914168   
3  1  29  359.146     301.526     0.96394    
3  1  30  26.6386     110.009     0.624656   
3  1  31  371.193     82.7764     0.966468   
3  1  32  532.075     44.6219     0.979233   
3  1  33  87.6564     150.273     0.368398   
3  1  34  604.39      261.756     0.986505   
3  1  35  1171.97     37.7396     0.996118   
3  1  36  1478.97     99.12       0.996739   
3  1  37  86.0896     135.793     0.801199   
3  1  38  1492.11     1.09862     0.996655   
3  1  39  1078.87     79.1796     0.993076   
3  1  40  344.403     340.094     0.964463   
3  1  41  809.695     208.877     0.983728   
3  1  42  512.724     17.7429     0.980346   
3  1  43  551.553     77.7917     0.982999   
3  1  44  1013.68     158.28      0.994776   
3  1  45  711.621     275.026     0.992448   
3  1  46  172.674     358.57      0.941923   
3  1  47  63.8708     85.3224     0.640936   
3  1  48  631.032     108.926     0.993485   
3  1  49  641.694     344.73      0.987058   
3  1  50  422.221     315.573     0.990382   
3  1  51  110.925     41.0524     0.863296   
3  1  52  520.607     22.1752     0.929884   
3  1  53  252.906     43.5209     0.931739   
3  1  54  513.61      208.913     0.982494   
3  1  55  802.68      81.5843     0.990832   
3  1  56  526.728     12.5077     0.981821   
3  1  57  489.401     77.5908     0.987127   
3  1  58  58.5032     211.319     0.881141   
3  1  59  383.857     329.453     0.957027   
3  1  60  57.4101     334.604     0.737398   
3  1  61  397.137     354.667     0.984686   
3  1  62  484.652     343.964     0.98594    
3  1  63  128.019     113.473     0.957976   
3  1  64  248.914     17.9363     0.946479   
3  1  65  245.383     346.029     0.955509   
3  1  66  500.515     343.401     0.989669   
3  1  67  381.799     354.988     0.986778   
3  1  68  410.9       163.817     0.989411   
3  1  69  215.287     238.772     0.981687   
3  1  70  434.194     353.918     0.980606   
3  1  71  256.655     232.159     0.967396   
3  1  72  189.855     47.9282     0.955924   
3  1  73  339.428     18.3513     0.968164   
3  1  74  114.4       260.546     0.944456   
3  1  75  534.731     256.526     0.994569   
3  1  76  40.5117     71.4775     0.665914   
3  1  77  223.39      293.777     0.905405   
3  1  78  196.585     283.509     0.966318   
3  1  79  66.8029     185.259     0.68182    
3  1  80  6.78726     12.1536     0.545035   
3  1  81  76.9236     133.806     0.474333   
3  1  82  81.2358     51.6149     0.886469   
3  1  83  71.1632     156.231     0.856504   
3  1  84  165.784     198.184     0.975833   
3  1  85  391.932     177.824     0.99086    
3  1  86  87.9827     181.583     0.863      
3  1  87  141.493     71.7497     0.964045   
3  1  88  170.99      96.9789     0.916368   
3  1  89  381.302     273.273     0.992359   
3  1  90  352.625     16.1395     0.987588   
3  1  91  327.529     157.131     0.990421   
3  1  92  39.1504     101.181     0.922687   
3  1  93  119.266     6.57062     0.950899   
3  1  94  91.749      74.8033     0.953971   
3  1  95  252.377     105.334     0.991251   
3  1  96  156.456     224.395     0.962985   
3  1  97  88.953      114.499     0.969725   
3  1  98  132.614     258.694     0.965774   
3  1  99  18.2983     133.202     0.896715   
3  1  100 75.4302     325.187     0.868607   
3  1  101 95.7942     353.384     0.947186   
3  1  102 54.7516     114.058     0.87556    
3  1  103 221.618     273.118     0.985802   
3  1  104 108.506     32.7329     0.945846   
3  1  105 126.108     67.3684     0.965676   
3  1  106 28.596      202.738     0.891154   
3  1  107 49.3029     194.386     0.88523    
3  1  108 0.714433    324.826     0.581326   
3  1  109 169.047     108.013     0.985599   
3  1  110 7.85606     12.1061     0.374025   
3  1  111 38.2126     117.809     0.851237   
3  1  112 1.69461     166.036     0.554513   
3  1  113 2.38381     323.121     0.183988   
3  1  114 15.0361     117.566     0.762206   
3  1  115 0.304108    105.317     0.310156   
3  1  116 9.17721     67.3433     0.497859   
3  1  117 30.2122     216.137     0.465593   
3  1  118 ?           ?           ?          
3  2  0   1262.29     180         1          
3  2  1   848.357     310.29      0.982796   
3  2  2   36.7707     186.502     0.414276   
3  2  3   410.477     62.6833     0.966694   
3  2  4   18.6628     87.8438     0.752936   
3  2  5   531.706     98.2907     0.984495   
3  2  6   1039.06     279.06      0.98549    
3  2  7   1274.16     147.938     0.989485   
3  2  8   374.531     189.508     0.977729   
3  2  9   319.848     325.231     0.921283   
3  2  10  403.764     143.912     0.961525   
3  2  11  1160.7      271.117     0.988212   
3  2  12  321.367     297.906     0.940298   
3  2  13  277.484     119.779     0.950107   
3  2  14  309.417     158.56      0.894839   
3  2  15  341.791     337.98      0.966057   
3  2  16  734.234     173.389     0.979968   
3  2  17  706.712     348.938     0.986443   
3  2  18  495.928     144.24      0.96152    
3  2  19  102.95      345.014     0.871504   
3  2  20  901.659     117.375     0.985473   
3  2  21  253.061     12.9561     0.943485   
3  2  22  366.461     205.812     0.944814   
3  2  23  17.2116     218.892     0.529484   
3  2  24  147.563     170.184     0.800458   
3  2  25  163.747     295.858     0.871009   
3  2  26  563.824     280.988     0.984944   
3  2  27  240.761     173.847     0.969071   
3  2  28  427.822     211.772     0.969698   
3  2  29  72.5695     318.446     0.91914    
3  2  30  598.947     243.79      0.986089   
3  2  31  359.133     190.554     0.959176   
3  2  32  435.25      290.276     0.939912   
3  2  33  275.62      60.2733     0.874492   
3  2  34  207.445     126.956     0.957595   
3  2  35  394.488     227.257     0.979162   
3  2  36  243.741     352.537     0.913349   
3  2  37  346.238     317.211     0.945275   
3  2  38  362.798     209.035     0.925357   
3  2  39  345.468     206.56      0.967631   
3  2  40  580.988     146.133     0.980915   
3  2  41  921.612     67.8626     0.98768    
3  2  42  426.121     224.661     0.960907   
3  2  43  545.782     258.011     0.991303   
3  2  44  322.863     22.0023     0.956611   
3  2  45  519.267     357.843     0.973786   
3  2  46  604.582     115.232     0.989951   
3  2  47  260.739     278.249     0.94641    
3  2  48  796.9       75.4461     0.995249   
3  2  49  1525.19     82.9009     0.99837    
3  2  50  810.03      99.8079     0.994337   
3  2  51  359.23      178.563     0.974674   
3  2  52  801.765     255.937     0.983586   
3  2  53  377.606     45.5202     0.972445   
3  2  54  746.976     306.038     0.989307   
3  2  55  461.543     189.54      0.985435   
3  2  56  676.282     272.87      0.992281   
3  2  57  76.0529     299.615     0.315581   
3  2  58  364.224     123.452     0.974331   
3  2  59  708.391     320.103     0.994826   
3  2  60  276.853     114.042     0.965556   
3  2  61  470.09      329.01      0.984475   
3  2  62  148.391     215.82      0.96383    
3  2  63  157.469     292.177     0.949457   
3  2  64  596.736     359.557     0.991437   
3  2  65  263.341     190.408     0.974657   
3  2  66  279.346     174.045     0.973545   
3  2  67  275.891     262.502     0.97365    
3  2  68  565.136     352.383     0.99233    
3  2  69  315.795     26.0079     0.977687   
3  2  70  348.148     139.358     0.977933   
3  2  71  190.828     341.984     0.950441   
3  2  72  521.571     296.469     0.994295   
3  2  73  84.7914     45.4162     0.928514   
3  2  74  398.011     220.459     0.987618   
3  2  75  219.12      251.438     0.940742   
3  2  76  154.116     266.403     0.91085    
3  2  77  304.409     223.854     0.979646   
3  2  78  500.022     143.635     0.994156   
3  2  79  20.9145     70.9938     0.243263   
3  2  80  92.7795     350.95      0.867259   
3  2  81  348.768     349.034     0.989622   
3  2  82  396.741     238.467     0.994099   
3  2  83  227.205     46.9251     0.976509   
3  2  84  98.3191     169.764     0.926151   
3  2  85  2.58365     337.888     0.713774   
3  2  86  114.156     174.428     0.944089   
3  2  87  213.321     241.659     0.975071   
3  2  88  173.448     324.213     0.973371   
3  2  89  228.149     155.03      0.982277   
3  2  90  288.754     107.037     0.990308   
3  2  91  190.923     356.257     0.986184   
3  2  92  246.559     85.1366     0.989422   
3  2  93  0.360601    337.963     0.432699   
3  2  94  35.8464     131.089     0.466504   
3  2  95  117.261     254.636     0.957471   
3  2  96  10.3525     109.372     0.624295   
3  2  97  160.178     241.826     0.966031   
3  2  98  129.401     152.671     0.971462   
3  2  99  10.1518     262.388     0.753267   
3  2  100 151.105     358.395     0.986249   
3  2  101 190.739     170.768     0.986581   
3  2  102 92.2237     324.937     0.943392   
3  2  103 65.482      318.478     0.944272   
3  2  104 204.527     184.325     0.990603   
3  2  105 172.656     352.453     0.990054   
3  2  106 16.8803     126.556     0.862842   
3  2  107 80.8495     51.6132     0.958566   
3  2  108 43.8349     130.036     0.841652   
3  2  109 79.2863     162.807     0.927666   
3  2  110 11.3734     51.0158     0.59534    
3  2  111 36.9415     189.41      0.830361   
3  2  112 81.8895     346.574     0.947516   
3  2  113 95.1734     87.8921     0.957146   
3  2  114 36.4655     127.183     0.581558   
3  2  115 10.2054     85.2474     0.781761   
3  2  116 18          153.481     0.675936   
3  2  117 14.0542     348.486     0.619499   
3  3  0   500.637     4.09603e-06 0.902241   
3  3  1   714.784     30          1          
3  3  2   1599.84     60          1          
3  3  3   140.603     90          0.259604   
3  3  4   100.08      120         0.410625   
3  3  5   458.833     150         0.999976   
3  3  6   207.412     5.70904e-06 0.999955   
3  3  7   9.457       30          0.261446   
3  3  8   419.512     240         0.97695    
3  3  9   656.666     270         0.999986   
3  3  10  134.603     300         0.639426   
3  3  11  703.06      150         0.999948   
3  3  12  167.233     360         0.340675   
3  3  13  895.547     210         1          
3  3  14  1442.98     240         1          
3  3  15  364.572     270         0.992075   
3  3  16  21.2081     300         0.446054   
3  3  17  127.363     150         0.334905   
3  3  18  769.137     180         1          
3  3  19  643.814     30          0.9752     
3  3  20  462.063     60          1          
3  3  21  33.1237     89.9998     0.0386796  
3  3  22  714.186     120         1          
3  3  23  207.617     150         0.999999   
3  3  24  371.803     180         0.999999   
3  3  25  29.7921     210         0.621507   
3  3  26  657.275     60          1          
3  3  27  391.738     270         1          
3  3  28  503.055     300         1          
3  3  29  0.710235    330         0.77887    
3  3  30  1320.24     360         1          
3  3  31  451.946     210         1          
3  3  32  999.15      60          1          
3  3  33  1161.45     270         1          
3  3  34  792.829     120         1          
3  3  35  1087.06     330         1          
3  3  36  1070.01     180         1          
3  3  37  672.26      30          1          
3  3  38  815.95      240         1          
3  3  39  437.066     90          0.999999   
3  3  40  392.968     120         0.999962   
3  3  41  394.569     330         0.999955   
3  3  42  326.296     180         0.997264   
3  3  43  105.159     210         0.758902   
3  3  44  1166.4      240         1          
3  3  45  253.295     90          0.992864   
3  3  46  562.38      120         1          
3  3  47  21.1248     330         1          
3  3  48  393.488     360         0.998512   
3  3  49  287.264     30          0.99974    
3  3  50  115.835     60          0.999942   
3  3  51  1456.5      90          1          
3  3  52  32.7464     300         0.12051    
3  3  53  594.103     330         1          
3  3  54  362.359     180         1          
3  3  55  369.799     30          1          
3  3  56  230.731     240         0.99994    
3  3  57  12.4709     89.9999     0.411666   
3  3  58  664.44      120         1          
3  3  59  220.387     150         0.999947   
3  3  60  513.237     180         1          
3  3  61  62.023      30          0.378857   
3  3  62  150.714     60          0.846688   
3  3  63  305.018     90          1          
3  3  64  75.8041     120         0.849105   
3  3  65  122.295     150         0.854135   
3  3  66  541.784     360         1          
3  3  67  209.761     210         0.999971   
3  3  68  452.701     240         1          
3  3  69  79.4019     90          0.406286   
3  3  70  426.522     300         1          
3  3  71  20.563      330         0.690175   
3  3  72  83.9178     360         0.991351   
3  3  73  488.375     210         1          
3  3  74  35.7618     60          0.719457   
3  3  75  205.618     90          0.998152   
3  3  76  168.187     120         0.999642   
3  3  77  321.076     330         1          
3  3  78  135.084     360         0.996641   
3  3  79  194.432     30          1          
3  3  80  10.3295     60          0.76792    
3  3  81  91.6926     270         0.999995   
3  3  82  41.9426     300         0.761915   
3  3  83  7.5129      330         0.1051     
3  3  84  576.647     180         1          
3  3  85  150.999     30          1          
3  3  86  242.45      60          1          
3  3  87  177.767     90          0.999824   
3  3  88  155.674     300         0.99531    
3  3  89  25.8573     150         0.213366   
3  3  90  233.805     180         1          
3  3  91  378.951     210         1          
3  3  92  60.3017     60          1          
3  3  93  142.371     270         1          
3  3  94  42.5552     120         0.904123   
3  3  95  159.009     150         1          
3  3  96  50.3703     180         0.999999   
3  3  97  77.0457     30          0.99783    
3  3  98  238.869     240         1          
3  3  99  116.655     270         0.999488   
3  3  100 90.7544     300         0.96109    
3  3  101 143.529     330         1          
3  3  102 110.47      180         0.9922     
3  3  103 39.5293     30          0.997135   
3  3  104 9.25768     240         0.262038   
3  3  105 0.0244826   270.004     0.00488389 
3  3  106 1.784       120         0.0962166  
3  3  107 0.161232    330         0.431552   
3  3  108 0.00577164  360         0.0118992  
3  3  109 141.481     210         1          
3  3  110 155.712     60          0.999999   
3  3  111 63.9082     90          0.996108   
3  3  112 1.29972     300         0.0534004  
3  3  113 15.9592     330         0.413523   
3  3  114 1.11264     180         0.474359   
3  3  115 103.822     30          1          
3  3  116 6.87186     60          0.918364   
3  3  117 1.45927     90.0002     0.0477007  
4  0  0   994.263     0.000105179 0.91865    
4  0  1   1526.76     240         1          
4  0  2   960.023     120         1          
4  0  3   1548.11     1.20693e-05 1          
4  0  4   43.9114     240         0.325892   
4  0  5   935.323     300         0.999995   
4  0  6   588.568     360         0.999647   
4  0  7   353.83      60          0.966608   
4  0  8   1383.62     120         1          
4  0  9   765.501     180         1          
4  0  10  86.4638     60          0.999957   
4  0  11  1181.22     120         1          
4  0  12  129.066     360         0.999324   
4  0  13  139.193     240         0.716668   
4  0  14  102.424     300         0.911959   
4  0  15  1109.93     180         1          
4  0  16  6.89708     59.9998     0.17666    
4  0  17  600.091     300         0.999969   
4  0  18  1022.79     1.14761e-06 1          
4  0  19  360.374     60          0.873998   
4  0  20  344.88      300         0.999811   
4  0  21  10.6151     180         0.0690794  
4  0  22  650.383     60          1          
4  0  23  632.349     120         1          
4  0  24  60.2147     180         0.915801   
4  0  25  410.511     60          0.969061   
4  0  26  166.475     120         0.947621   
4  0  27  172.85      180         0.999927   
4  0  28  489.102     60          0.974371   
4  0  29  834.756     120         1          
4  0  30  333.74      360         0.996629   
4  0  31  342.199     60          0.992652   
4  0  32  73.6571     300         0.657632   
4  0  33  10.6218     360         0.0105186  
4  0  34  462.977     240         0.995354   
4  0  35  20.4876     120         0.158295   
4  0  36  701.352     180         0.999972   
4  0  37  36.959      60          0.999969   
4  0  38  1275.79     120         1          
4  0  39  482.367     180         0.999883   
4  0  40  234.694     60          0.999191   
4  0  41  300.679     300         0.976627   
4  0  42  427.868     8.09027e-08 1          
4  0  43  117.165     240         0.3035     
4  0  44  1177.54     300         1          
4  0  45  89.4844     360         0.979233   
4  0  46  594.003     240         1          
4  0  47  553.197     300         1          
4  0  48  411.727     180         1          
4  0  49  10.8        60          0.482455   
4  0  50  920.543     120         1          
4  0  51  1130.57     180         1          
4  0  52  346.211     60          0.973918   
4  0  53  215.923     120         0.922634   
4  0  54  573.056     180         1          
4  0  55  215.751     240         0.925588   
4  0  56  609.702     300         1          
4  0  57  144.01      180         0.970358   
4  0  58  62.7206     60          0.300362   
4  0  59  77.1288     300         0.56931    
4  0  60  48.7125     180         0.550421   
4  0  61  48.6269     240         0.244394   
4  0  62  289.654     300         1          
4  0  63  547.832     180         1          
4  0  64  289.46      60          1          
4  0  65  111.474     120         0.927552   
4  0  66  0.453168    180         0.0824899  
4  0  67  59.162      240         0.405739   
4  0  68  555.919     300         1          
4  0  69  271.767     180         1          
4  0  70  188.755     60          0.999994   
4  0  71  493.591     120         1          
4  0  72  5.12661     180         0.577411   
4  0  73  432.351     60          1          
4  0  74  261.339     120         1          
4  0  75  116.186     3.34471e-06 1          
4  0  76  57.0613     60          0.987642   
4  0  77  297.853     300         0.999989   
4  0  78  587.163     360         1          
4  0  79  80.4386     240         0.804337   
4  0  80  125.745     120         0.999254   
4  0  81  336.132     360         1          
4  0  82  4.62833     240         0.0800926  
4  0  83  332.171     300         1          
4  0  84  312.791     5.15644e-07 1          
4  0  85  6.20637     60.0004     0.054739   
4  0  86  463.059     120         1          
4  0  87  558.745     4.4338e-07  1          
4  0  88  51.0909     60          0.990768   
4  0  89  61.674      300         0.999942   
4  0  90  436.754     2.02059e-06 1          
4  0  91  33.6795     240         0.336074   
4  0  92  267.285     300         1          
4  0  93  200.646     180         1          
4  0  94  294.13      240         1          
4  0  95  270.9       300         1          
4  0  96  0.222314    180         0.00757695 
4  0  97  176.692     240         0.97504    
4  0  98  17.1045     300         0.730074   
4  0  99  1.10261     180         0.410308   
4  0  100 49.8064     60          0.650383   
4  0  101 10.052      300         0.148515   
4  0  102 77.3785     4.64294e-06 0.852488   
4  0  103 6.81796     60          0.543869   
4  0  104 58.9237     300         0.978496   
4  0  105 12.3633     8.65142e-06 0.228333   
4  0  106 9.8588      240         0.232373   
4  0  107 79.2168     300         1          
4  0  108 74.1593     4.00422e-06 0.993418   
4  0  109 87.0283     240         1          
4  0  110 13.3758     300         0.304892   
4  0  111 101.381     360         0.996447   
4  0  112 2.21805     60          0.47483    
4  0  113 3.19748     300         0.810084   
4  0  114 1.91052     180         0.0614581  
4  0  115 3.1211      60.0002     0.143804   
4  0  116 107.271     120         0.999876   
4  0  117 31.6326     360         0.710844   
4  0  118 ?           ?           ?          
4  1  0   743.826     180         1          
4  1  1   172.095     307.337     0.882641   
4  1  2   875.567     254.255     0.987063   
4  1  3   714.448     115.727     0.975179   
4  1  4   640.626     230.623     0.985769   
4  1  5   952.294     97.1429     0.985547   
4  1  6   538.487     164.665     0.966809   
4  1  7   580.201     199         0.972538   
4  1  8   107.258     318.847     0.903046   
4  1  9   63.528      219.741     0.770014   
4  1  10  575.634     114.753     0.988026   
4  1  11  474.339     215.105     0.973134   
4  1  12  1107.91     60.7093     0.991835   
4  1  13  779.837     46.1504     0.969268   
4  1  14  200.642     234.315     0.885165   
4  1  15  679.285     42.7148     0.910367   
4  1  16  645.562     28.48       0.947191   
4  1  17  642.406     35.7125     0.97813    
4  1  18  306.274     327.821     0.946781   
4  1  19  615.248     315.363     0.974407   
4  1  20  64.3504     245.541     0.729062   
4  1  21  377.334     320.046     0.9778     
4  1  22  363.162     32.4204     0.890775   
4  1  23  356.061     304.595     0.949972   
4  1  24  243.251     154.389     0.873962   
4  1  25  345.593     210.151     0.954959   
4  1  26  518.302     270.358     0.975113   
4  1  27  85.2341     221.149     0.947972   
4  1  28  116.018     148.213     0.92723    
4  1  29  280.166     129.986     0.937381   
4  1  30  299.215     355.948     0.910249   
4  1  31  789.636     282.146     0.988068   
4  1  32  271.99      67.0404     0.856755   
4  1  33  828.529     337.401     0.983168   
4  1  34  769.568     142.107     0.989206   
4  1  35  499.562     148.265     0.977451   
4  1  36  738.834     203.38      0.984786   
4  1  37  445.989     237.944     0.981868   
4  1  38  615.081     201.599     0.970355   
4  1  39  431.67      336.943     0.961527   
4  1  40  222.651     120.285     0.935002   
4  1  41  1580.99     44.7785     0.996439   
4  1  42  566.708     57.287      0.986048   
4  1  43  767.686     33.6374     0.990517   
4  1  44  617.352     47.1973     0.983397   
4  1  45  651.672     289.395     0.989771   
4  1  46  285.544     290.106     0.855146   
4  1  47  626.846     193.534     0.993157   
4  1  48  651.362     191.84      0.989921   
4  1  49  616.963     295.114     0.99198    
4  1  50  338.618     32.1979     0.956819   
4  1  51  17.613      240.164     0.88558    
4  1  52  438.439     321.705     0.965798   
4  1  53  944.211     348.302     0.994761   
4  1  54  347.78      279.134     0.949202   
4  1  55  96.0161     246.762     0.321279   
4  1  56  9.03106     11.9393     0.780695   
4  1  57  237.545     185.32      0.77795    
4  1  58  418.464     116.745     0.985309   
4  1  59  420.906     164.585     0.989128   
4  1  60  21.5178     131.145     0.0599319  
4  1  61  113.374     153.064     0.898077   
4  1  62  98.2494     242.624     0.711895   
4  1  63  86.7222     300.596     0.664255   
4  1  64  206.403     339.909     0.928972   
4  1  65  103.759     262.216     0.866524   
4  1  66  335.53      217.232     0.964302   
4  1  67  34.3666     206.882     0.948095   
4  1  68  107.636     143.421     0.955586   
4  1  69  201.72      147.868     0.948027   
4  1  70  547.137     239.588     0.992229   
4  1  71  198.583     105.891     0.964883   
4  1  72  398.771     48.3232     0.989838   
4  1  73  272.967     55.7221     0.979535   
4  1  74  332.817     178.805     0.979077   
4  1  75  268.526     268.512     0.975407   
4  1  76  284.826     113.574     0.983719   
4  1  77  447.477     196.982     0.992494   
4  1  78  76.2075     219.79      0.925825   
4  1  79  117.444     314.681     0.919761   
4  1  80  232.477     10.5955     0.965596   
4  1  81  81.8615     324.308     0.819527   
4  1  82  350.45      52.0575     0.99255    
4  1  83  352.62      348.152     0.991722   
4  1  84  108.66      273.66      0.971696   
4  1  85  174.4       298.908     0.987128   
4  1  86  250.553     331.781     0.983615   
4  1  87  38.8671     127.45      0.779365   
4  1  88  11.0694     268.628     0.459083   
4  1  89  399.474     33.631      0.99165    
4  1  90  26.45       166.746     0.742394   
4  1  91  176.497     39.5215     0.977345   
4  1  92  78.5778     236.667     0.97273    
4  1  93  231.444     250.041     0.985211   
4  1  94  41.2131     201.176     0.913046   
4  1  95  238.903     330.451     0.980694   
4  1  96  162.537     225.468     0.979981   
4  1  97  72.1556     246.701     0.951764   
4  1  98  7.05959     30.0973     0.341427   
4  1  99  5.73086     183.488     0.338178   
4  1  100 60.3973     149.328     0.927296   
4  1  101 153.549     161.61      0.97829    
4  1  102 94.8697     251.849     0.947381   
4  1  103 169.315     81.7052     0.984396   
4  1  104 68.0176     290.259     0.916811   
4  1  105 46.9779     191.807     0.791216   
4  1  106 90.0492     349.48      0.94691    
4  1  107 114.996     230.702     0.97733    
4  1  108 136.385     284.4       0.975305   
4  1  109 143.246     310.076     0.971033   
4  1  110 46.5938     272.794     0.888635   
4  1  111 86.8312     275.546     0.934034   
4  1  112 2.02537     172.469     0.533053   
4  1  113 7.91693     215.276     0.54843    
4  1  114 7.47786     249.823     0.513493   
4  1  115 9.22073     333.819     0.503201   
4  1  116 79.5914     308.574     0.913053   
4  1  117 39.762      193.068     0.871468   
4  2  0   1247.39     3.57454e-06 1          
4  2  1   553.91      321.303     0.974322   
4  2  2   677.339     261.486     0.986953   
4  2  3   153.473     107.516     0.969789   
4  2  4   586.266     167.95      0.984423   
4  2  5   1758.19     53.4506     0.997003   
4  2  6   1295.78     114.542     0.995971   
4  2  7   580.965     282.827     0.987743   
4  2  8   688.032     130.901     0.972964   
4  2  9   897.063     288.599     0.983294   
4  2  10  300.146     1.00213     0.939551   
4  2  11  553.386     254.605     0.980983   
4  2  12  643.474     156.286     0.971517   
4  2  13  411.318     77.411      0.958548   
4  2  14  673.634     91.356      0.97855    
4  2  15  517.397     340.206     0.953514   
4  2  16  457.9       10.8549     0.949742   
4  2  17  270.627     20.806      0.968812   
4  2  18  427.787     177.088     0.986855   
4  2  19  102.619     304.491     0.655784   
4  2  20  136.146     89.3777     0.738963   
4  2  21  512.828     248.611     0.956272   
4  2  22  760.246     2.92254     0.987354   
4  2  23  412.576     169.504     0.953583   
4  2  24  236.829     35.3626     0.900114   
4  2  25  71.5396     336.283     0.548445   
4  2  26  207.484     1.59359     0.895233   
4  2  27  35.348      93.0643     0.321755   
4  2  28  498.183     173.761     0.968368   
4  2  29  566.334     304.021     0.989888   
4  2  30  401.914     204.795     0.969397   
4  2  31  701.209     107.519     0.981955   
4  2  32  54.7723     155.195     0.867502   
4  2  33  375.652     278.122     0.942212   
4  2  34  741.123     201.733     0.988442   
4  2  35  1071.38     120.868     0.994923   
4  2  36  577.304     359.494     0.944314   
4  2  37  1423.84     277.741     0.994205   
4  2  38  353.415     0.52623     0.96592    
4  2  39  297.479     74.2543     0.950123   
4  2  40  276.855     330.686     0.931518   
4  2  41  789.528     25.0629     0.987381   
4  2  42  784.945     138.422     0.993528   
4  2  43  333.342     265.569     0.961838   
4  2  44  1042.36     351.381     0.993496   
4  2  45  609.524     98.3338     0.983623   
4  2  46  362.142     325.446     0.983501   
4  2  47  279.282     266         0.902682   
4  2  48  508.731     318.845     0.983422   
4  2  49  664.598     149.55      0.984593   
4  2  50  274.897     278.389     0.945877   
4  2  51  142.348     286.142     0.893389   
4  2  52  372.099     130.155     0.956543   
4  2  53  892.318     173.673     0.990321   
4  2  54  145.462     310.675     0.907806   
4  2  55  173.666     82.1865     0.952973   
4  2  56  7.28936     226.168     0.284979   
4  2  57  365.632     106.987     0.972751   
4  2  58  571.135     341.897     0.992366   
4  2  59  213.647     195.62      0.976622   
4  2  60  49.2114     298.116     0.607116   
4  2  61  599.896     324.049     0.991678   
4  2  62  546.718     19.0435     0.992141   
4  2  63  346.493     329.688     0.974046   
4  2  64  65.2194     42.4245     0.659439   
4  2  65  309.65      98.2428     0.974298   
4  2  66  200.846     264.644     0.951458   
4  2  67  294.041     70.8893     0.978881   
4  2  68  407.734     158.517     0.991765   
4  2  69  17.2747     228.69      0.386048   
4  2  70  220.707     170.942     0.972894   
4  2  71  200.734     303.641     0.967358   
4  2  72  269.586     247.141     0.983107   
4  2  73  426.975     177.232     0.989223   
4  2  74  3.81145     144.891     0.547985   
4  2  75  358.763     128.929     0.979515   
4  2  76  306.556     142.284     0.971401   
4  2  77  139.384     178.713     0.972955   
4  2  78  245.446     175.889     0.970162   
4  2  79  64.5415     134.823     0.920426   
4  2  80  146.426     174.924     0.975168   
4  2  81  191.192     340.435     0.96452    
4  2  82  218.705     221.458     0.985044   
4  2  83  188.275     215.433     0.980648   
4  2  84  254.733     8.30791     0.988489   
4  2  85  144.192     306.728     0.970676   
4  2  86  422.18      172.058     0.994976   
4  2  87  116.631     298.231     0.935419   
4  2  88  270.313     315.197     0.978252   
4  2  89  242.745     53.6193     0.985461   
4  2  90  113.118     276.435     0.952524   
4  2  91  139.465     153.376     0.950677   
4  2  92  104.266     105.95      0.895339   
4  2  93  225.816     75.9324     0.991826   
4  2  94  69.5154     165.257     0.912579   
4  2  95  202.87      237.653     0.987473   
4  2  96  276.434     16.384      0.993448   
4  2  97  216.387     55.3082     0.986553   
4  2  98  56.2765     239.215     0.959203   
4  2  99  151.376     65.305      0.977321   
4  2  100 138.247     116.11      0.979122   
4  2  101 144.031     106.892     0.968639   
4  2  102 10.0221     265.584     0.51785    
4  2  103 140.251     169.732     0.962874   
4  2  104 88.351      6.26039     0.963528   
4  2  105 122.484     285.861     0.948697   
4  2  106 94.1241     318.644     0.953566   
4  2  107 5.67495     18.9636     0.44709    
4  2  108 4.98536     230.199     0.228385   
4  2  109 73.0649     120.131     0.915573   
4  2  110 83.9419     207.18      0.919065   
4  2  111 2.92203     44.4306     0.167903   
4  2  112 38.1588     144.167     0.923295   
4  2  113 3.56248     112.583     0.880075   
4  2  114 7.52888     207.831     0.280372   
4  2  115 109.8       216.058     0.967685   
4  2  116 3.74134     259.798     0.312225   
4  2  117 18.1847     55.0477     0.482584   
4  3  0   14.9359     180         0.749183   
4  3  1   558.058     78.4231     0.982435   
4  3  2   165.249     129.149     0.882319   
4  3  3   4.91121     106.531     0.427361   
4  3  4   553.468     334.31      0.977797   
4  3  5   878.567     278.505     0.980126   
4  3  6   533.156     102.243     0.969211   
4  3  7   57.3092     251.153     0.969516   
4  3  8   323.1       198.868     0.975417   
4  3  9   675.379     153.898     0.961719   
4  3  10  430.121     181.268     0.948101   
4  3  11  653.641     33.8261     0.972918   
4  3  12  470.34      33.7042     0.97331    
4  3  13  646.169     130.437     0.974586   
4  3  14  518.542     281.057     0.984464   
4  3  15  599.442     12.9978     0.964965   
4  3  16  384.263     92.33       0.958758   
4  3  17  471.503     110.062     0.947151   
4  3  18  277.448     141.079     0.959641   
4  3  19  570.339     200.107     0.96106    
4  3  20  421.286     350.529     0.969883   
4  3  21  341.158     72.2923     0.946083   
4  3  22  178.557     316.375     0.86098    
4  3  23  821.395     262.888     0.982747   
4  3  24  675.044     121.819     0.992237   
4  3  25  906.94      265.77      0.993026   
4  3  26  244.628     199.02      0.839547   
4  3  27  876.2       343.84      0.984957   
4  3  28  793.421     199.814     0.986857   
4  3  29  885.764     106.898     0.986752   
4  3  30  471.285     136.703     0.956873   
4  3  31  544.105     210.703     0.95906    
4  3  32  218.89      250.072     0.938659   
4  3  33  688.629     106.177     0.981834   
4  3  34  918.262     10.4078     0.991405   
4  3  35  838.77      331.112     0.985877   
4  3  36  552.505     97.2951     0.985181   
4  3  37  643.303     222.216     0.983702   
4  3  38  781.976     311.572     0.974189   
4  3  39  420.557     239.37      0.953476   
4  3  40  37.7527     194.489     0.901753   
4  3  41  214.452     195.699     0.967245   
4  3  42  817.676     86.1842     0.994388   
4  3  43  582.365     166.728     0.977926   
4  3  44  679.681     227.135     0.990912   
4  3  45  133.099     167.115     0.73316    
4  3  46  489.147     275.137     0.985189   
4  3  47  572.399     133.251     0.988384   
4  3  48  589.829     341.398     0.985829   
4  3  49  326.353     329.705     0.853827   
4  3  50  300.786     193.753     0.967696   
4  3  51  32.8884     288.51      0.664953   
4  3  52  313.943     60.5143     0.967375   
4  3  53  352.703     152.408     0.967474   
4  3  54  415.199     75.4288     0.97743    
4  3  55  232.083     107.441     0.978156   
4  3  56  226.879     236.125     0.960084   
4  3  57  509.24      182.493     0.983505   
4  3  58  13.0898     319.19      0.201191   
4  3  59  503.686     73.7318     0.990867   
4  3  60  811.672     44.4869     0.996713   
4  3  61  272.041     262.152     0.984804   
4  3  62  33.5797     331.17      0.689011   
4  3  63  197.299     31.2423     0.981876   
4  3  64  254.983     181.901     0.911263   
4  3  65  394.115     44.0726     0.980549   
4  3  66  428.688     126.379     0.984436   
4  3  67  91.1316     84.5136     0.940747   
4  3  68  368.699     25.5072     0.978725   
4  3  69  109.609     346.841     0.879197   
4  3  70  215.707     20.2821     0.977142   
4  3  71  135.695     60.5415     0.872444   
4  3  72  42.1778     17.4921     0.249158   
4  3  73  196.022     170.331     0.912209   
4  3  74  32.0019     170.963     0.805195   
4  3  75  381.903     187.536     0.98982    
4  3  76  151.649     217.577     0.928786   
4  3  77  237.178     317.725     0.985469   
4  3  78  280.294     75.1399     0.978576   
4  3  79  219.452     87.4587     0.979775   
4  3  80  277.826     155.617     0.979586   
4  3  81  115.854     22.1956     0.943044   
4  3  82  178.508     42.0857     0.980076   
4  3  83  41.506      207.52      0.91598    
4  3  84  313.468     212.057     0.992003   
4  3  85  154.398     265.41      0.982128   
4  3  86  279.192     28.7785     0.986379   
4  3  87  192.673     93.9417     0.968763   
4  3  88  219.403     119.615     0.983068   
4  3  89  8.6031      345.552     0.913216   
4  3  90  159.879     3.63029     0.969378   
4  3  91  102.34      118.666     0.940636   
4  3  92  407.961     294.512     0.995683   
4  3  93  95.5489     298.563     0.957571   
4  3  94  266.372     94.4389     0.98914    
4  3  95  76.9625     19.5845     0.972901   
4  3  96  5.58475     57.6061     0.564718   
4  3  97  81.6867     128.423     0.927638   
4  3  98  32.543      67.3923     0.798412   
4  3  99  74.8949     170.834     0.963743   
4  3  100 111.372     294.548     0.951998   
4  3  101 61.552      293.34      0.932718   
4  3  102 111.239     223.242     0.965992   
4  3  103 22.4825     88.1811     0.89567    
4  3  104 2.68852     354.587     0.735129   
4  3  105 129.862     26.9387     0.978086   
4  3  106 39.7321     271.3       0.914572   
4  3  107 5.76961     85.593      0.408804   
4  3  108 13.6583     276.04      0.692995   
4  3  109 24.1752     57.2562     0.872025   
4  3  110 56.2135     55.9903     0.833691   
4  3  111 101.705     287.39      0.957677   
4  3  112 11.7926     225.551     0.438183   
4  3  113 74.37       225.594     0.949271   
4  3  114 33.1309     138.497     0.676726   
4  3  115 46.1966     271.35      0.925947   
4  3  116 4.61735     304.604     0.664227   
4  4  0   364.747     180         0.998729   
4  4  1   485.998     210         0.999999   
4  4  2   209.454     60          0.944765   
4  4  3   448.091     270         1          
4  4  4   23.6902     120         0.509297   
4  4  5   113.559     150         0.711625   
4  4  6   792.892     360         1          
4  4  7   607.237     210         1          
4  4  8   127.596     240         0.797644   
4  4  9   633.538     270         1          
4  4  10  107.275     120         0.112372   
4  4  11  6.82901     150         0.251761   
4  4  12  126.819     360         0.992504   
4  4  13  792.469     30          1          
4  4  14  11.211      240         0.0816638  
4  4  15  251.898     90          1          
4  4  16  67.8935     120         0.169633   
4  4  17  709.34      330         1          
4  4  18  579.093     360         1          
4  4  19  603.464     30          0.999353   
4  4  20  246.429     60          0.87826    
4  4  21  10.3725     270         0.162518   
4  4  22  57.1198     300         0.0359213  
4  4  23  801.373     330         1          
4  4  24  5.90653     180         0.0180346  
4  4  25  711.141     210         1          
4  4  26  89.3766     240         0.270977   
4  4  27  412.33      90          1          
4  4  28  51.0215     120         0.340404   
4  4  29  908.966     150         1          
4  4  30  97.5874     180         0.215693   
4  4  31  774.072     30          1          
4  4  32  321.631     60          0.959423   
4  4  33  848.994     270         1          
4  4  34  749.756     300         1          
4  4  35  934.883     150         1          
4  4  36  75.3706     180         0.327294   
4  4  37  1115.56     30          1          
4  4  38  47.2031     240         0.478101   
4  4  39  64.0811     89.9999     0.272338   
4  4  40  531.496     300         1          
4  4  41  970.903     330         1          
4  4  42  745.665     9.6182e-07  1          
4  4  43  427.984     210         1          
4  4  44  1217        240         1          
4  4  45  887.882     90          1          
4  4  46  161.617     120         0.449754   
4  4  47  591.901     150         1          
4  4  48  87.1161     180         0.90155    
4  4  49  69.138      30          0.588814   
4  4  50  169.998     60          0.996845   
4  4  51  182.27      90          0.914717   
4  4  52  195.773     300         0.993165   
4  4  53  372.409     330         0.999793   
4  4  54  162.463     360         0.786331   
4  4  55  62.9658     30          0.997568   
4  4  56  195.932     60          0.995522   
4  4  57  1161.17     90          1          
4  4  58  28.0829     120         0.376593   
4  4  59  919.063     330         1          
4  4  60  178.953     1.3306e-05  0.980641   
4  4  61  303.639     30          0.906335   
4  4  62  546.657     60          1          
4  4  63  136.32      90          0.80795    
4  4  64  736.707     120         1          
4  4  65  13.1426     150         0.120626   
4  4  66  314.318     1.15452e-06 0.999855   
4  4  67  5.27884     210         0.0559841  
4  4  68  120.018     60          0.981252   
4  4  69  655.863     90          1          
4  4  70  213.387     300         1          
4  4  71  23.3304     330         0.203803   
4  4  72  89.7239     360         0.987131   
4  4  73  235.405     30          1          
4  4  74  194.874     240         1          
4  4  75  470.318     270         1          
4  4  76  129.545     120         0.998253   
4  4  77  385.414     150         1          
4  4  78  65.1095     180         0.999827   
4  4  79  243.121     30          1          
4  4  80  235.241     60          1          
4  4  81  9.09895     90          0.998178   
4  4  82  73.8824     300         0.988923   
4  4  83  192.952     330         1          
4  4  84  223.576     360         1          
4  4  85  104.514     210         0.999971   
4  4  86  90.9018     240         0.758073   
4  4  87  315.814     270         1          
4  4  88  24.7419     300         0.404423   
4  4  89  154.41      150         0.999915   
4  4  90  2.14683     180         0.820017   
4  4  91  217.194     30          1          
4  4  92  7.94219     60.0001     0.0726189  
4  4  93  205.207     270         1          
4  4  94  431.346     300         1          
4  4  95  142.367     330         0.946121   
4  4  96  36.1524     360         0.986756   
4  4  97  21.0179     30          0.999969   
4  4  98  75.799      60          0.992783   
4  4  99  26.5682     270         0.929723   
4  4  100 1.35262     300         0.0501404  
4  4  101 5.08488     150         0.993631   
4  4  102 20.6983     180         0.369282   
4  4  103 32.3083     30          0.991619   
4  4  104 79.9328     240         1          
4  4  105 14.6911     270         0.467413   
4  4  106 258.123     120         1          
4  4  107 79.881      150         0.999222   
4  4  108 22.947      180         0.271723   
4  4  109 12.3728     29.9999     0.270793   
4  4  110 16.3616     60          0.272736   
4  4  111 91.3632     90          0.999904   
4  4  112 148.923     120         0.999998   
4  4  113 7.97453     150         0.226611   
4  4  114 9.12862     180         0.448379   
4  4  115 33.342      210         0.903243   
4  4  116 87.4023     240         0.998983   
5  0  0   1440.16     180         1          
5  0  1   799.406     60          1          
5  0  2   911.28      120         1          
5  0  3   9.23225     0.000116997 0.150721   
5  0  4   444.304     60          0.937792   
5  0  5   1362.29     300         1          
5  0  6   613.245     360         1          
5  0  7   511.495     240         0.999224   
5  0  8   1598.91     300         1          
5  0  9   446.586     180         0.983219   
5  0  10  13.032      240         0.565747   
5  0  11  104.587     300         0.399281   
5  0  12  171.104     180         0.132374   
5  0  13  42.6585     240         0.412356   
5  0  14  145.815     120         0.987577   
5  0  15  870.449     180         1          
5  0  16  345.868     60          0.74495    
5  0  17  122.14      120         0.157595   
5  0  18  289.535     360         0.996555   
5  0  19  15.209      60.0001     0.280525   
5  0  20  23.1208     300         0.876033   
5  0  21  678.752     360         1          
5  0  22  247.384     240         0.992119   
5  0  23  223.433     300         1          
5  0  24  521.393     180         1          
5  0  25  321.581     240         0.999815   
5  0  26  323.291     120         0.996175   
5  0  27  335.078     3.9745e-06  1          
5  0  28  179.522     60          0.976428   
5  0  29  129.268     300         0.847287   
5  0  30  475.906     3.18544e-06 0.999656   
5  0  31  116.464     240         0.752618   
5  0  32  534.932     300         1          
5  0  33  281.807     360         0.999999   
5  0  34  783.956     60          1          
5  0  35  282.954     300         0.906198   
5  0  36  1050.85     360         1          
5  0  37  1512.16     60          1          
5  0  38  73.0422     300         0.989861   
5  0  39  52.5141     360         0.0996879  
5  0  40  232.718     60          0.919277   
5  0  41  103.38      300         0.486423   
5  0  42  1051.09     180         1          
5  0  43  325.914     60          0.999995   
5  0  44  6.59011     300         0.0369162  
5  0  45  45.796      180         0.37887    
5  0  46  58.83       240         1          
5  0  47  940.257     300         1          
5  0  48  571.794     360         1          
5  0  49  547.024     240         1          
5  0  50  0.304822    300         0.490388   
5  0  51  451.707     180         1          
5  0  52  625.688     240         1          
5  0  53  5.04986     300         0.0461793  
5  0  54  13.4629     360         0.0780327  
5  0  55  894.82      240         1          
5  0  56  551.231     300         0.998166   
5  0  57  5.98964     180         0.00836506 
5  0  58  313.892     60          0.999989   
5  0  59  883.817     300         1          
5  0  60  1.28397     180         0.024516   
5  0  61  50.3433     60          0.361937   
5  0  62  637.926     120         0.999998   
5  0  63  4.75691     180         0.0187309  
5  0  64  32.4672     60          0.213224   
5  0  65  411.738     300         0.997416   
5  0  66  17.6084     9.77526e-06 0.0776974  
5  0  67  231.788     60          1          
5  0  68  93.5174     120         0.466579   
5  0  69  162.889     360         0.961035   
5  0  70  9.04043     240         0.447974   
5  0  71  161.405     300         0.999725   
5  0  72  144.995     180         1          
5  0  73  333.001     240         1          
5  0  74  233.264     300         1          
5  0  75  334.611     1.75436e-06 1          
5  0  76  514.375     240         1          
5  0  77  165.987     120         0.890204   
5  0  78  125.258     2.57071e-06 0.998903   
5  0  79  617.32      60          1          
5  0  80  576.72      120         1          
5  0  81  16.92       180         0.107269   
5  0  82  137.506     60          0.999607   
5  0  83  319.423     120         1          
5  0  84  271.206     0           1          
5  0  85  2.75639     60.0001     0.820394   
5  0  86  424.54      300         1          
5  0  87  463.952     180         1          
5  0  88  285.16      240         1          
5  0  89  47.7199     120         0.998795   
5  0  90  65.4986     2.37747e-06 0.914448   
5  0  91  269.91      60          0.99996    
5  0  92  121.87      300         1          
5  0  93  73.8789     180         0.861731   
5  0  94  78.5116     240         1          
5  0  95  329.96      120         1          
5  0  96  14.6118     180         0.861002   
5  0  97  61.7298     60          0.921313   
5  0  98  135.335     120         1          
5  0  99  137.054     180         1          
5  0  100 150.785     240         0.999998   
5  0  101 112.888     300         0.999991   
5  0  102 2.78125     180         0.0367392  
5  0  103 154.31      240         1          
5  0  104 21.7247     300         0.863518   
5  0  105 7.80679     8.65142e-06 0.53328    
5  0  106 0.160376    59.9997     0.910836   
5  0  107 148.842     120         1          
5  0  108 260.476     0           1          
5  0  109 101.312     60          0.999157   
5  0  110 116.194     120         0.99999    
5  0  111 46.5214     180         0.604661   
5  0  112 122.805     60          1          
5  0  113 127.284     120         1          
5  0  114 49.3049     180         0.825865   
5  0  115 153.3       240         0.999285   
5  0  116 3.1891      120         0.408849   
5  0  117 91.8897     6.09665e-06 0.985687   
5  1  0   115.906     9.47726e-05 0.417369   
5  1  1   494.655     168.347     0.971748   
5  1  2   682.154     192.366     0.96875    
5  1  3   376.331     214.696     0.921692   
5  1  4   497.401     251.359     0.96221    
5  1  5   1186.75     174.403     0.993927   
5  1  6   477.454     129.745     0.956517   
5  1  7   411.376     137.449     0.947491   
5  1  8   1313.8      335.016     0.994592   
5  1  9   334.914     131.746     0.92975    
5  1  10  359.584     68.3811     0.972361   
5  1  11  197.118     165.927     0.755404   
5  1  12  378.725     208.501     0.980119   
5  1  13  734.197     186.25      0.985914   
5  1  14  778.313     159.861     0.989395   
5  1  15  448.71      61.4665     0.921804   
5  1  16  124.705     340.991     0.928139   
5  1  17  49.3661     60.1404     0.772611   
5  1  18  136.978     262.738     0.659889   
5  1  19  14.1702     323.587     0.1536     
5  1  20  83.0321     254.516     0.554417   
5  1  21  160.229     132.444     0.777219   
5  1  22  596.262     106.688     0.978727   
5  1  23  206.427     347.554     0.93112    
5  1  24  581.444     18.2738     0.967824   
5  1  25  683.247     96.8546     0.986457   
5  1  26  407.388     184.138     0.979563   
5  1  27  941.921     329.965     0.990358   
5  1  28  271.631     39.2693     0.927902   
5  1  29  777.557     46.0292     0.986717   
5  1  30  419.951     73.5514     0.93399    
5  1  31  972.661     75.2782     0.99355    
5  1  32  650.055     214.848     0.980848   
5  1  33  190.204     75.3624     0.772878   
5  1  34  166.335     99.5561     0.782173   
5  1  35  395.526     82.3263     0.941229   
5  1  36  231.415     273.829     0.704143   
5  1  37  610.397     158.432     0.970471   
5  1  38  652.344     187.119     0.984118   
5  1  39  810.336     29.0147     0.990776   
5  1  40  1019.9      140.735     0.993549   
5  1  41  777.343     31.5224     0.989284   
5  1  42  1112.54     138.552     0.996263   
5  1  43  750.841     275.294     0.989585   
5  1  44  457.852     118.529     0.98781    
5  1  45  451.028     179.439     0.875106   
5  1  46  332.58      292.75      0.957605   
5  1  47  320.739     251.355     0.953027   
5  1  48  484.624     149.258     0.980829   
5  1  49  197.834     152.276     0.884402   
5  1  50  796.409     184.216     0.993293   
5  1  51  187.631     134.614     0.897359   
5  1  52  510.613     87.5842     0.972337   
5  1  53  841.364     193.506     0.991121   
5  1  54  599.462     109.195     0.975689   
5  1  55  332.394     124.819     0.967318   
5  1  56  751.893     78.7174     0.994078   
5  1  57  660.738     351.904     0.99017    
5  1  58  632.293     298.05      0.988114   
5  1  59  247.498     199.741     0.96936    
5  1  60  65.4483     218.174     0.948203   
5  1  61  66.9439     57.9315     0.680353   
5  1  62  408.158     180.653     0.969122   
5  1  63  330.751     259.675     0.964411   
5  1  64  472.48      246.638     0.97013    
5  1  65  16.1489     291.914     0.299682   
5  1  66  139.778     320.747     0.969322   
5  1  67  473.62      316.565     0.987176   
5  1  68  197.57      13.5976     0.938822   
5  1  69  41.2727     141.181     0.426151   
5  1  70  409.913     324.889     0.988699   
5  1  71  797.518     7.04854     0.996886   
5  1  72  132.199     259.309     0.886496   
5  1  73  311.948     172.044     0.980069   
5  1  74  333.71      137.548     0.982671   
5  1  75  339.782     118.275     0.972977   
5  1  76  38.7744     197.631     0.714399   
5  1  77  30.2181     285.414     0.718081   
5  1  78  183.593     286.387     0.90329    
5  1  79  310.971     314.541     0.990732   
5  1  80  370.798     295.665     0.991491   
5  1  81  213.116     151.409     0.987041   
5  1  82  94.1598     108.077     0.959393   
5  1  83  296.997     72.5015     0.989896   
5  1  84  114.723     302.362     0.962421   
5  1  85  495.36      127.853     0.996545   
5  1  86  356.601     352.963     0.988347   
5  1  87  68.6768     126.76      0.867006   
5  1  88  282.942     21.1083     0.985421   
5  1  89  48.4128     211.661     0.833933   
5  1  90  219.965     175.775     0.985662   
5  1  91  246.491     225.478     0.982446   
5  1  92  132.092     180.703     0.969083   
5  1  93  42.7701     342.271     0.878814   
5  1  94  104.617     8.44022     0.95387    
5  1  95  6.54346     108.143     0.531236   
5  1  96  75.1516     116.209     0.828307   
5  1  97  247.492     166.439     0.992322   
5  1  98  40.8681     304.281     0.749997   
5  1  99  7.72681     327.114     0.500863   
5  1  100 144.52      233.524     0.971651   
5  1  101 188.799     275.584     0.989945   
5  1  102 82.1845     27.7266     0.945087   
5  1  103 39.021      250.817     0.889407   
5  1  104 54.6038     240.785     0.881321   
5  1  105 15.3753     276.525     0.69469    
5  1  106 29.9974     37.0855     0.768351   
5  1  107 0.270673    312.23      0.069064   
5  1  108 155.016     189.057     0.980865   
5  1  109 28.3055     9.92222     0.782399   
5  1  110 108.951     28.1775     0.960963   
5  1  111 2.1851      13.7447     0.477998   
5  1  112 52.1781     250.698     0.881421   
5  1  113 66.7945     40.3701     0.888748   
5  1  114 50.6265     35.7474     0.897059   
5  1  115 76.8337     76.9843     0.884167   
5  1  116 108.146     139.053     0.966566   
5  1  117 10.3081     67.4604     0.34269    
5  2  0   1250.18     5.22108e-06 1          
5  2  1   865.149     265.9       0.986472   
5  2  2   923.17      59.2458     0.992521   
5  2  3   702.461     321.689     0.981514   
5  2  4   719.856     133.186     0.980831   
5  2  5   743.937     188.183     0.986082   
5  2  6   931.246     257.94      0.988861   
5  2  7   455.404     77.9983     0.963429   
5  2  8   437.656     106.208     0.970882   
5  2  9   671.608     75.119      0.974951   
5  2  10  170.156     210.707     0.719989   
5  2  11  164.554     170.344     0.799045   
5  2  12  426.049     200.866     0.970014   
5  2  13  550.196     137.233     0.949968   
5  2  14  135.496     79.2627     0.857641   
5  2  15  653.779     187.181     0.980635   
5  2  16  669.747     233.362     0.985635   
5  2  17  303.433     229.034     0.941672   
5  2  18  491.412     21.4002     0.970555   
5  2  19  167.192     280.281     0.83318    
5  2  20  744.776     188.293     0.985782   
5  2  21  963.232     53.2151     0.995285   
5  2  22  912.005     245.126     0.990896   
5  2  23  530.992     113.565     0.976471   
5  2  24  239.581     213.895     0.948313   
5  2  25  320.937     330.197     0.958515   
5  2  26  637.132     351.88      0.982668   
5  2  27  24.0911     171.666     0.5137     
5  2  28  934.568     85.9261     0.988836   
5  2  29  172.378     209.34      0.725435   
5  2  30  334.656     320.142     0.972062   
5  2  31  126.417     41.2213     0.630608   
5  2  32  472.976     77.1006     0.979578   
5  2  33  921.139     118.415     0.980942   
5  2  34  508.62      5.16299     0.982066   
5  2  35  68.1149     262.361     0.597055   
5  2  36  726.611     303.624     0.977296   
5  2  37  1063.09     347.782     0.993427   
5  2  38  410.492     287.626     0.947775   
5  2  39  305.457     48.1289     0.960609   
5  2  40  6.97689     39.3151     0.619542   
5  2  41  590.047     196.735     0.980993   
5  2  42  41.0067     154.896     0.852317   
5  2  43  723.028     10.3801     0.992713   
5  2  44  889.038     337.589     0.996322   
5  2  45  250.609     284.737     0.97863    
5  2  46  1165.63     106.554     0.994924   
5  2  47  337.176     146.441     0.982616   
5  2  48  350.642     338.506     0.968515   
5  2  49  472.867     156.521     0.978084   
5  2  50  526.368     185.722     0.98437    
5  2  51  387.724     61.695      0.976817   
5  2  52  502.095     19.6545     0.950405   
5  2  53  100.172     117.488     0.934312   
5  2  54  8.88148     275.791     0.481286   
5  2  55  409.817     15.4774     0.963447   
5  2  56  315.21      120.824     0.951394   
5  2  57  469.46      175.539     0.987339   
5  2  58  496.097     110.183     0.986812   
5  2  59  278.503     181.068     0.988491   
5  2  60  179.855     148.142     0.966858   
5  2  61  204.808     249.817     0.962888   
5  2  62  498.609     273.795     0.949892   
5  2  63  439.003     106.312     0.987164   
5  2  64  422.977     198.327     0.986917   
5  2  65  239.114     185.02      0.903441   
5  2  66  128.129     325.155     0.951465   
5  2  67  94.3904     342.532     0.917045   
5  2  68  154.15      7.00932     0.98137    
5  2  69  139.241     174.08      0.968902   
5  2  70  225.191     274.545     0.976656   
5  2  71  96.0594     177.672     0.873068   
5  2  72  134.278     145.398     0.958809   
5  2  73  543.601     7.88896     0.992989   
5  2  74  182.965     28.951      0.984487   
5  2  75  136.122     12.3349     0.966066   
5  2  76  333.24      61.9778     0.988806   
5  2  77  256.993     63.5229     0.982124   
5  2  78  45.6539     1.39789     0.885723   
5  2  79  373.625     164.918     0.988666   
5  2  80  98.6117     46.1259     0.871601   
5  2  81  139.453     321.938     0.949772   
5  2  82  15.9116     298.061     0.443061   
5  2  83  110.419     194.973     0.920874   
5  2  84  33.6038     248.189     0.487608   
5  2  85  440.673     54.5116     0.995313   
5  2  86  212.097     57.7531     0.978367   
5  2  87  91.0293     100.067     0.8737     
5  2  88  166.597     173.096     0.9616     
5  2  89  190.627     291.036     0.977313   
5  2  90  221.689     7.77625     0.991312   
5  2  91  91.2252     292.668     0.941979   
5  2  92  170.889     43.5362     0.961302   
5  2  93  266.134     180.651     0.992341   
5  2  94  216.357     289.649     0.989956   
5  2  95  124.761     193.217     0.980446   
5  2  96  276.328     120.061     0.994279   
5  2  97  0.463756    255.645     0.538202   
5  2  98  35.6096     125.319     0.686729   
5  2  99  5.36764     104.158     0.25072    
5  2  100 100.314     54.4218     0.958195   
5  2  101 91.1988     153.646     0.967399   
5  2  102 3.6123      290.122     0.25668    
5  2  103 98.7502     147.583     0.894157   
5  2  104 129.068     66.1694     0.981136   
5  2  105 9.37778     300.992     0.346562   
5  2  106 79.0239     150.916     0.938048   
5  2  107 24.2063     81.291      0.751713   
5  2  108 224.408     103.756     0.990577   
5  2  109 80.8066     307.808     0.947748   
5  2  110 0.395581    314.409     0.677523   
5  2  111 49.5448     109.385     0.774536   
5  2  112 5.22619     148.862     0.692039   
5  2  113 38.8406     342.285     0.791697   
5  2  114 12.3983     271.5       0.432875   
5  2  115 17.3587     61.4959     0.637101   
5  2  116 73.4117     356.633     0.915852   
5  3  0   798.322     6.85604e-06 1          
5  3  1   678.297     313.093     0.988146   
5  3  2   575.236     95.3574     0.974547   
5  3  3   443.848     154.276     0.971025   
5  3  4   186.853     146.517     0.87802    
5  3  5   415.819     261.757     0.978431   
5  3  6   98.6732     272.79      0.798751   
5  3  7   563.588     47.4271     0.960732   
5  3  8   395.823     344.134     0.970157   
5  3  9   350.857     268.167     0.970336   
5  3  10  369.956     225.922     0.981587   
5  3  11  165.802     85.6212     0.909859   
5  3  12  296.01      117.955     0.95961    
5  3  13  88.8525     83.8414     0.710533   
5  3  14  685.244     149.124     0.987502   
5  3  15  453.501     203.42      0.975846   
5  3  16  510.425     34.187      0.982606   
5  3  17  453.632     116.026     0.965851   
5  3  18  587.637     134.978     0.978508   
5  3  19  225.268     3.71263     0.954795   
5  3  20  547.959     160.017     0.972552   
5  3  21  244.854     38.3141     0.932623   
5  3  22  850.164     159.765     0.989736   
5  3  23  137.179     243.16      0.949627   
5  3  24  1219.11     327.613     0.995536   
5  3  25  178.972     91.2491     0.952978   
5  3  26  524.528     16.0684     0.976857   
5  3  27  536.164     168.783     0.984797   
5  3  28  1284.33     298.004     0.994689   
5  3  29  316.801     181.731     0.963098   
5  3  30  1549.13     123.946     0.996361   
5  3  31  941.29      98.6884     0.990003   
5  3  32  1150.84     245.089     0.993294   
5  3  33  928.586     282.117     0.979462   
5  3  34  199.174     121.449     0.883795   
5  3  35  654.489     197.196     0.986585   
5  3  36  223.406     183.116     0.894276   
5  3  37  65.7546     183.027     0.796263   
5  3  38  1140.19     92.9571     0.994831   
5  3  39  829.157     212.735     0.993895   
5  3  40  384.181     101.674     0.973313   
5  3  41  2.75543     328.616     0.881988   
5  3  42  811.253     46.576      0.9933     
5  3  43  308.101     188.999     0.973445   
5  3  44  443.172     145.589     0.985714   
5  3  45  82.1226     343.27      0.642504   
5  3  46  313.439     324.923     0.898498   
5  3  47  134.88      8.34098     0.889424   
5  3  48  26.3795     146.293     0.622758   
5  3  49  383.005     328.639     0.965494   
5  3  50  304.816     349.827     0.952976   
5  3  51  257.158     219.203     0.934758   
5  3  52  509.323     314.202     0.985732   
5  3  53  589.194     320.348     0.990221   
5  3  54  317.642     341.934     0.950142   
5  3  55  683.297     188.895     0.99375    
5  3  56  830.166     193.788     0.994624   
5  3  57  323.996     265.164     0.974616   
5  3  58  405.971     277.175     0.985228   
5  3  59  270.196     46.3558     0.962178   
5  3  60  504.573     187.642     0.987057   
5  3  61  331.659     172.178     0.988008   
5  3  62  512.395     216.976     0.988079   
5  3  63  230.617     254.151     0.976132   
5  3  64  32.4084     279.546     0.803612   
5  3  65  51.5349     160.094     0.313431   
5  3  66  166.24      351.467     0.935418   
5  3  67  538.938     221.866     0.993201   
5  3  68  261.843     278.69      0.97724    
5  3  69  391.324     247.045     0.986575   
5  3  70  189.28      121.129     0.980807   
5  3  71  123.458     73.6987     0.952242   
5  3  72  388.342     340.031     0.990317   
5  3  73  249.541     66.5594     0.959116   
5  3  74  284.616     312.58      0.986595   
5  3  75  235.08      299.877     0.978757   
5  3  76  357.919     292.556     0.988678   
5  3  77  175.639     337.206     0.925297   
5  3  78  244.371     106.994     0.978085   
5  3  79  71.9117     216.764     0.93083    
5  3  80  4.70103     75.408      0.456093   
5  3  81  140.317     206.835     0.960781   
5  3  82  160.91      39.5527     0.971394   
5  3  83  87.9477     89.2856     0.954474   
5  3  84  121.072     190.532     0.897002   
5  3  85  104.684     110.16      0.940072   
5  3  86  170.094     250.971     0.977718   
5  3  87  179.188     120.804     0.977831   
5  3  88  134.448     322.675     0.970394   
5  3  89  126.667     174.635     0.97498    
5  3  90  163.965     185.496     0.985119   
5  3  91  338.29      296.965     0.994293   
5  3  92  349.812     310.383     0.996652   
5  3  93  196.99      49.4014     0.984924   
5  3  94  27.0444     233.805     0.901566   
5  3  95  130.004     118.739     0.963574   
5  3  96  54.9666     169.594     0.949201   
5  3  97  170.583     74.8868     0.968018   
5  3  98  184.879     159.319     0.982208   
5  3  99  5.97597     219.437     0.359625   
5  3  100 58.0297     285.169     0.897388   
5  3  101 52.299      332.561     0.96387    
5  3  102 72.7134     71.7667     0.942845   
5  3  103 99.3337     161.655     0.956888   
5  3  104 34.2474     131.064     0.904675   
5  3  105 109.556     185.35      0.973649   
5  3  106 51.4676     102.583     0.893911   
5  3  107 54.7656     294.34      0.95786    
5  3  108 86.5772     11.3675     0.954758   
5  3  109 28.5693     193.157     0.684796   
5  3  110 110.097     232.328     0.959026   
5  3  111 33.6864     6.46595     0.915067   
5  3  112 28.0691     335.724     0.817576   
5  3  113 67.9317     102.395     0.875608   
5  3  114 0.252161    232.925     0.150877   
5  3  115 153.392     319.482     0.963239   
5  3  116 20.2702     127.165     0.759769   
5  4  0   134.316     180         0.987369   
5  4  1   119.648     326.297     0.648824   
5  4  2   250.329     221.044     0.961757   
5  4  3   464.33      87.5443     0.923249   
5  4  4   232.446     219.679     0.54428    
5  4  5   297.678     185.26      0.928185   
5  4  6   384.405     289.447     0.908288   
5  4  7   731.496     263.735     0.991174   
5  4  8   501.27      350.59      0.942137   
5  4  9   169.545     195.572     0.939485   
5  4  10  626.456     35.035      0.984195   
5  4  11  678.435     256.214     0.985448   
5  4  12  72.9086     197.755     0.203456   
5  4  13  154.744     132.213     0.832422   
5  4  14  196.59      228.974     0.821348   
5  4  15  301.537     125.361     0.984332   
5  4  16  493.71      287.54      0.983993   
5  4  17  518.426     200.771     0.974834   
5  4  18  107.162     309.016     0.814476   
5  4  19  398.019     233.27      0.9541     
5  4  20  190.144     192.45      0.945922   
5  4  21  563.079     48.7356     0.950953   
5  4  22  722.504     294.931     0.987204   
5  4  23  553.615     80.7938     0.960949   
5  4  24  228.342     63.2681     0.872672   
5  4  25  915.345     50.7144     0.988576   
5  4  26  1530.5      320.068     0.99583    
5  4  27  993.62      79.1016     0.994069   
5  4  28  532.556     121.942     0.96636    
5  4  29  446.645     14.9048     0.980722   
5  4  30  874.379     249.612     0.989817   
5  4  31  252.529     330.219     0.947539   
5  4  32  1099.8      154.815     0.99347    
5  4  33  187.627     227.085     0.89075    
5  4  34  493.866     183.333     0.963305   
5  4  35  836.839     329.958     0.9877     
5  4  36  566.495     37.4395     0.984014   
5  4  37  1029.47     246.11      0.995371   
5  4  38  183.722     69.4148     0.902158   
5  4  39  1186.52     218.303     0.996231   
5  4  40  833.889     283.283     0.994688   
5  4  41  581.806     114.268     0.99004    
5  4  42  521.532     199.374     0.990167   
5  4  43  764.809     96.6662     0.993219   
5  4  44  171.251     12.3082     0.953744   
5  4  45  131.395     16.8647     0.649283   
5  4  46  347.395     218.533     0.95469    
5  4  47  58.7984     156.999     0.298513   
5  4  48  250.334     273.957     0.881282   
5  4  49  547.895     241.58      0.976951   
5  4  50  867.993     319.173     0.994935   
5  4  51  463.115     310.478     0.974092   
5  4  52  453.31      24.8227     0.987484   
5  4  53  26.7025     154.752     0.454984   
5  4  54  432.652     258.682     0.984762   
5  4  55  644.334     10.0848     0.99099    
5  4  56  211.751     52.9922     0.970714   
5  4  57  832.234     163.656     0.995121   
5  4  58  636.802     203.047     0.994426   
5  4  59  394.108     215.906     0.979421   
5  4  60  502.137     283.877     0.990419   
5  4  61  119.732     343.319     0.752213   
5  4  62  342.461     304.328     0.983533   
5  4  63  310.381     345.734     0.981697   
5  4  64  57.1868     331.58      0.870822   
5  4  65  224.997     112.862     0.968352   
5  4  66  324.127     133.615     0.983035   
5  4  67  45.7487     301.343     0.736218   
5  4  68  217.405     145.429     0.978495   
5  4  69  317.804     185.009     0.977      
5  4  70  16.4741     287.728     0.839201   
5  4  71  474.934     226.437     0.99431    
5  4  72  246.056     190.881     0.980451   
5  4  73  273.987     310.112     0.979691   
5  4  74  147.599     304.327     0.962493   
5  4  75  367.686     31.762      0.986528   
5  4  76  279.858     168.19      0.981691   
5  4  77  260.102     1.27209     0.986082   
5  4  78  234.806     259.966     0.985816   
5  4  79  74.7209     70.1238     0.805523   
5  4  80  167.277     53.2421     0.975084   
5  4  81  318.603     202.489     0.99135    
5  4  82  88.6016     257.993     0.932182   
5  4  83  8.50869     233.605     0.529196   
5  4  84  13.9651     335.032     0.641491   
5  4  85  128.554     122.783     0.968462   
5  4  86  2.04969     202.531     0.379178   
5  4  87  126.333     94.3835     0.967554   
5  4  88  446.202     226.258     0.995419   
5  4  89  215.29      345.54      0.987483   
5  4  90  214.933     235.491     0.988712   
5  4  91  204.853     168.989     0.991626   
5  4  92  83.9449     140.983     0.96612    
5  4  93  151.542     218.909     0.981707   
5  4  94  153.369     156.693     0.982536   
5  4  95  33.0495     305.929     0.729231   
5  4  96  280.783     32.8506     0.994109   
5  4  97  146.406     206.495     0.979902   
5  4  98  8.99751     178.297     0.770239   
5  4  99  34.489      33.8345     0.827147   
5  4  100 75.1402     147.888     0.957726   
5  4  101 54.0574     126.751     0.912907   
5  4  102 63.6364     20.1423     0.905066   
5  4  103 44.3432     164.973     0.944417   
5  4  104 131.389     6.4604      0.967528   
5  4  105 56.946      267.159     0.770204   
5  4  106 102.393     331.456     0.94861    
5  4  107 47.6439     193.645     0.888037   
5  4  108 186.132     226.776     0.983357   
5  4  109 51.0497     306.424     0.808116   
5  4  110 62.265      350.343     0.93277    
5  4  111 78.6516     173.06      0.930525   
5  4  112 50.0737     240.249     0.837248   
5  4  113 27.8483     56.4343     0.830551   
5  4  114 6.85679     309.626     0.215086   
5  4  115 53.707      111.226     0.911868   
5  5  0   75.0388     1.64381e-05 0.7901     
5  5  1   3.41318     209.999     0.00403206 
5  5  2   7.57417     240         0.355981   
5  5  3   87.6235     270         0.995734   
5  5  4   45.9999     300         0.753693   
5  5  5   79.1417     150         0.47361    
5  5  6   270.374     180         1          
5  5  7   592.758     30          1          
5  5  8   439.322     240         0.999881   
5  5  9   315.257     270         1          
5  5  10  179.919     120         1          
5  5  11  335.618     150         0.991227   
5  5  12  1186.82     360         1          
5  5  13  677.59      210         0.999972   
5  5  14  498.873     60          0.999999   
5  5  15  734.515     90          1          
5  5  16  1179.78     120         1          
5  5  17  740.409     150         1          
5  5  18  718.847     180         0.999736   
5  5  19  74.6892     30.0001     0.0890692  
5  5  20  136.327     60          1          
5  5  21  506.575     270         0.999699   
5  5  22  793.116     300         1          
5  5  23  1316.78     330         1          
5  5  24  36.8254     180         0.271394   
5  5  25  1102.26     210         1          
5  5  26  615.175     60          1          
5  5  27  1098.94     90          1          
5  5  28  562.706     300         1          
5  5  29  432.786     330         0.999383   
5  5  30  442.342     180         0.984688   
5  5  31  1049.24     30          1          
5  5  32  300.42      240         0.99999    
5  5  33  240.176     270         0.560258   
5  5  34  343.896     120         0.999586   
5  5  35  497.551     150         1          
5  5  36  382.469     180         1          
5  5  37  693.373     210         1          
5  5  38  1218.31     240         1          
5  5  39  433.82      90          1          
5  5  40  170.148     300         0.590047   
5  5  41  106.338     150         0.31767    
5  5  42  901.109     2.85661e-07 1          
5  5  43  18.0135     210         0.0968809  
5  5  44  803.488     60          1          
5  5  45  38.6065     270         0.981921   
5  5  46  4.01414     120         0.161042   
5  5  47  398.708     150         0.999965   
5  5  48  526.459     360         1          
5  5  49  273.921     210         0.999331   
5  5  50  84.6925     60          0.188761   
5  5  51  48.5408     90          0.987982   
5  5  52  577.365     300         1          
5  5  53  39.075      150         0.076587   
5  5  54  483.785     1.43257e-06 1          
5  5  55  275.062     210         0.959537   
5  5  56  385.481     240         1          
5  5  57  314.271     90          1          
5  5  58  599.533     300         1          
5  5  59  397.012     330         1          
5  5  60  306.45      180         0.999015   
5  5  61  121.165     30          0.332162   
5  5  62  1.80883     240         0.624537   
5  5  63  222.197     270         0.999997   
5  5  64  380.445     300         1          
5  5  65  39.7208     150         0.29056    
5  5  66  159.736     360         0.998978   
5  5  67  12.2944     30          0.0734976  
5  5  68  73.7933     60          0.216206   
5  5  69  133.262     270         0.999875   
5  5  70  349.193     120         0.998174   
5  5  71  411.522     330         1          
5  5  72  2.43545     180         0.0396919  
5  5  73  203.254     210         0.998219   
5  5  74  70.6923     60          0.960899   
5  5  75  68.6904     270         0.999994   
5  5  76  16.7536     120         0.999973   
5  5  77  394.618     150         1          
5  5  78  209.648     5.15157e-06 0.99711    
5  5  79  67.1445     210         0.999182   
5  5  80  45.7889     240         0.999999   
5  5  81  19.8451     90          0.277434   
5  5  82  1.86188     300         0.13463    
5  5  83  34.387      150         0.237252   
5  5  84  27.2148     180         0.253721   
5  5  85  20.5054     30          0.14078    
5  5  86  43.0645     60          0.797062   
5  5  87  14.6016     270         0.637283   
5  5  88  286.16      120         1          
5  5  89  249.512     150         1          
5  5  90  123.728     1.73083e-06 1          
5  5  91  96.9809     30          0.959173   
5  5  92  77.094      240         1          
5  5  93  16.2401     90          0.264337   
5  5  94  192.547     300         1          
5  5  95  88.4192     150         1          
5  5  96  156.365     180         1          
5  5  97  0.607179    209.999     0.0191051  
5  5  98  7.95685     60          0.85944    
5  5  99  2.63726     270.001     0.0396368  
5  5  100 89.9743     300         0.999865   
5  5  101 221.452     150         1          
5  5  102 67.653      180         0.99996    
5  5  103 199.663     30          1          
5  5  104 230.976     240         1          
5  5  105 14.7512     90          0.502659   
5  5  106 189.379     300         1          
5  5  107 179.459     330         1          
5  5  108 130.144     360         1          
5  5  109 8.46349     210         0.139237   
5  5  110 0.938704    240         0.102521   
5  5  111 1.53963     270         0.692904   
5  5  112 13.047      300         0.271085   
5  5  113 3.56022     150         0.446736   
5  5  114 3.17231     180         0.186002   
6  0  0   46.2619     180         0.193932   
6  0  1   417.859     240         1          
6  0  2   699.789     300         1          
6  0  3   63.1186     180         0.512454   
6  0  4   892.239     60          1          
6  0  5   532.069     120         0.996947   
6  0  6   139.753     1.31708e-05 0.63699    
6  0  7   41.515      240         0.258195   
6  0  8   572.771     120         0.999858   
6  0  9   602.306     360         1          
6  0  10  72.1514     60          0.550691   
6  0  11  18.951      120         0.121757   
6  0  12  822.016     2.30295e-07 1          
6  0  13  319.953     240         0.999776   
6  0  14  233.587     120         0.475875   
6  0  15  200.201     9.45509e-07 1          
6  0  16  245.604     60          0.151127   
6  0  17  991.865     300         1          
6  0  18  383.568     180         0.99584    
6  0  19  74.371      60.0001     0.0415137  
6  0  20  106.148     120         0.69135    
6  0  21  73.9522     360         0.370216   
6  0  22  462.36      240         0.999987   
6  0  23  882.477     120         1          
6  0  24  292.05      1.65313e-06 0.997263   
6  0  25  32.9964     59.9998     0.0846886  
6  0  26  150.095     300         0.4518     
6  0  27  604.508     180         1          
6  0  28  572.889     240         1          
6  0  29  253.702     300         0.959259   
6  0  30  604.479     180         1          
6  0  31  1273.47     240         1          
6  0  32  425.843     300         0.918432   
6  0  33  457.819     1.93954e-05 0.999195   
6  0  34  304.107     60          0.946899   
6  0  35  1026.09     300         1          
6  0  36  1823.82     180         1          
6  0  37  499.327     60          0.982544   
6  0  38  538.832     120         1          
6  0  39  1103.77     180         1          
6  0  40  78.0163     60          0.660743   
6  0  41  596.001     120         1          
6  0  42  42.8389     360         0.046103   
6  0  43  454.204     240         0.999956   
6  0  44  714.891     300         1          
6  0  45  45.3836     6.74504e-05 0.237337   
6  0  46  1042.14     240         1          
6  0  47  764.398     120         1          
6  0  48  40.4242     1.50168e-05 0.120377   
6  0  49  790.285     240         1          
6  0  50  46.4525     300         0.504967   
6  0  51  1308.34     1.8763e-06  1          
6  0  52  104.487     60          0.140415   
6  0  53  424.197     120         1          
6  0  54  807.175     180         1          
6  0  55  175.373     60          0.999957   
6  0  56  251.568     120         0.871058   
6  0  57  192.088     180         0.847866   
6  0  58  197.078     60          0.99934    
6  0  59  17.7257     300         0.622883   
6  0  60  610.613     2.19253e-06 1          
6  0  61  850.603     60          1          
6  0  62  7.69026     300         0.446816   
6  0  63  827.9       1.61419e-06 1          
6  0  64  309.873     59.9999     0.791254   
6  0  65  70.3091     300         0.943143   
6  0  66  741.604     180         1          
6  0  67  166.805     60          0.975599   
6  0  68  215.988     120         1          
6  0  69  241.624     180         1          
6  0  70  559.514     60          1          
6  0  71  20.0758     120         0.459621   
6  0  72  74.6822     180         0.997987   
6  0  73  680.951     240         1          
6  0  74  234.111     300         1          
6  0  75  3.30376     180         0.350674   
6  0  76  302.492     240         1          
6  0  77  136.311     300         0.999969   
6  0  78  189.267     0           0.999888   
6  0  79  148.877     240         1          
6  0  80  95.5091     120         0.999625   
6  0  81  151.266     180         1          
6  0  82  22.4036     240         0.367861   
6  0  83  35.3786     120         0.278515   
6  0  84  311.844     180         1          
6  0  85  263.392     240         1          
6  0  86  79.8603     300         0.554067   
6  0  87  397.368     3.49672e-06 1          
6  0  88  501.577     240         1          
6  0  89  34.6355     120         0.521502   
6  0  90  4.78342     180         0.0291721  
6  0  91  300.09      60          1          
6  0  92  93.5156     120         1          
6  0  93  2.18965     5.44469e-05 0.481637   
6  0  94  485.707     60          1          
6  0  95  40.4172     300         0.999998   
6  0  96  39.0867     180         0.656531   
6  0  97  6.09265     240         0.389416   
6  0  98  4.57111     120         0.107217   
6  0  99  48.9216     360         0.951938   
6  0  100 32.7437     60          0.942835   
6  0  101 7.8732      300         0.106487   
6  0  102 126.144     0           1          
6  0  103 99.2594     60          0.983171   
6  0  104 15.8245     300         0.365011   
6  0  105 347.156     180         1          
6  0  106 63.2468     240         0.99982    
6  0  107 4.20613     300         0.213529   
6  0  108 66.698      180         0.991545   
6  0  109 7.06786     240         0.474775   
6  0  110 5.45544     120         0.379576   
6  0  111 8.46077     180         0.16266    
6  0  112 31.8881     240         0.80811    
6  0  113 7.32752     120         0.714406   
6  0  114 16.7493     360         0.382172   
6  0  115 87.5453     240         0.99897    
6  0  116 186.768     300         1          
6  1  0   723.485     180         1          
6  1  1   447.782     94.8168     0.977215   
6  1  2   507.52      154.437     0.968491   
6  1  3   746.827     73.5344     0.992162   
6  1  4   136.191     175.956     0.900823   
6  1  5   319.731     355.519     0.880071   
6  1  6   5.20715     310.844     0.346834   
6  1  7   657.261     46.0348     0.96142    
6  1  8   100.331     328.365     0.62926    
6  1  9   607.849     36.3939     0.969258   
6  1  10  207.683     101.007     0.925901   
6  1  11  740.777     32.5509     0.98296    
6  1  12  282.615     349.371     0.905656   
6  1  13  1185.1      319.865     0.993502   
6  1  14  802.049     21.6818     0.98947    
6  1  15  190.065     271.762     0.923795   
6  1  16  330.282     303.786     0.920123   
6  1  17  487.832     23.9855     0.982504   
6  1  18  320.523     325.486     0.971501   
6  1  19  409.696     173.4       0.96266    
6  1  20  255.447     158.907     0.880269   
6  1  21  567.914     95.794      0.981772   
6  1  22  488.291     214.78      0.982881   
6  1  23  773.806     280.851     0.99131    
6  1  24  310.333     87.0155     0.945969   
6  1  25  641.438     70.4667     0.977246   
6  1  26  387.197     81.5971     0.964373   
6  1  27  544.378     8.86797     0.972821   
6  1  28  425.307     295.293     0.977942   
6  1  29  48.2449     252.675     0.930183   
6  1  30  39.0569     99.8716     0.392141   
6  1  31  816.228     280.085     0.987244   
6  1  32  595.849     84.3118     0.956211   
6  1  33  754.42      153.936     0.982341   
6  1  34  372.628     214.3       0.940234   
6  1  35  47.3937     42.9527     0.674864   
6  1  36  327.879     20.3        0.961366   
6  1  37  230.421     101.247     0.963168   
6  1  38  242.179     61.2257     0.877084   
6  1  39  539.139     339.377     0.98586    
6  1  40  311.12      126.836     0.949521   
6  1  41  570.592     170.838     0.990705   
6  1  42  145.541     154.695     0.919073   
6  1  43  937.302     157.04      0.993007   
6  1  44  841.983     253.795     0.991696   
6  1  45  324.676     56.8212     0.958634   
6  1  46  309.082     308.923     0.963685   
6  1  47  1062.38     247.418     0.996383   
6  1  48  12.9226     36.2154     0.709253   
6  1  49  458.262     138.109     0.95165    
6  1  50  449.611     335.459     0.931518   
6  1  51  437.124     228.674     0.966891   
6  1  52  667.996     262.226     0.989809   
6  1  53  268.174     305.341     0.966315   
6  1  54  73.5608     34.795      0.781334   
6  1  55  636.156     157.054     0.990234   
6  1  56  580.357     232.238     0.988018   
6  1  57  58.1772     276.739     0.309753   
6  1  58  224.461     163.164     0.715367   
6  1  59  342.011     97.8742     0.982027   
6  1  60  143.469     178.423     0.870396   
6  1  61  232.331     292.951     0.928788   
6  1  62  112.144     23.0761     0.859967   
6  1  63  446.139     250.289     0.982172   
6  1  64  66.8697     122.574     0.770952   
6  1  65  128.923     53.1521     0.957691   
6  1  66  88.6719     267.017     0.714862   
6  1  67  79.0888     176.402     0.838843   
6  1  68  363.52      97.7563     0.9789     
6  1  69  594.665     330.718     0.994351   
6  1  70  357.938     188.695     0.986119   
6  1  71  88.2745     112.703     0.927731   
6  1  72  248.336     41.3464     0.969868   
6  1  73  331.681     170.5       0.986539   
6  1  74  26.404      49.1167     0.337191   
6  1  75  401.986     150.788     0.989628   
6  1  76  149.324     298.55      0.880652   
6  1  77  201.177     187.911     0.982435   
6  1  78  336.447     204.299     0.991826   
6  1  79  35.3391     60.6884     0.957946   
6  1  80  220.611     213.763     0.954883   
6  1  81  255.393     35.8218     0.985856   
6  1  82  284.466     196.212     0.991963   
6  1  83  279.132     259.626     0.992455   
6  1  84  181.809     263.579     0.978287   
6  1  85  45.4496     181.814     0.792565   
6  1  86  106.902     271.763     0.94547    
6  1  87  277.073     284.035     0.982564   
6  1  88  308.94      75.9704     0.98896    
6  1  89  83.0147     69.4374     0.855079   
6  1  90  149.259     154.203     0.966899   
6  1  91  28.1507     220.761     0.836043   
6  1  92  151.403     34.7875     0.989563   
6  1  93  21.5068     305.733     0.928753   
6  1  94  25.5233     250.324     0.873424   
6  1  95  88.4732     110.981     0.946584   
6  1  96  6.81587     70.8651     0.349764   
6  1  97  126.316     323.819     0.968399   
6  1  98  25.1249     313.456     0.816572   
6  1  99  36.8382     126.248     0.93099    
6  1  100 221.856     73.2469     0.990548   
6  1  101 37.4143     88.9331     0.939439   
6  1  102 106.66      184.559     0.973345   
6  1  103 116.978     148.531     0.962982   
6  1  104 60.1197     337.221     0.926807   
6  1  105 61.5446     40.6402     0.951529   
6  1  106 85.9315     220.267     0.950683   
6  1  107 17.2876     252.147     0.528284   
6  1  108 144.666     283.343     0.980612   
6  1  109 1.55161     303.373     0.40652    
6  1  110 102.64      241.104     0.958844   
6  1  111 54.8684     101.465     0.857458   
6  1  112 67.8467     354.495     0.944839   
6  1  113 51.2995     34.4523     0.798622   
6  1  114 7.93405     308.577     0.43814    
6  1  115 19.3634     151.917     0.368901   
6  1  116 30.6092     161.333     0.630176   
6  2  0   575.331     180         0.999971   
6  2  1   515.342     101.93      0.9795     
6  2  2   363.468     264.036     0.831087   
6  2  3   231.898     36.2513     0.887201   
6  2  4   316.987     169.368     0.794355   
6  2  5   111.148     356.157     0.924504   
6  2  6   381.343     277.698     0.963703   
6  2  7   129.279     341.858     0.265637   
6  2  8   358.915     341.462     0.898306   
6  2  9   454.313     77.4204     0.954537   
6  2  10  1.3923      89.7919     0.736661   
6  2  11  249.762     324.194     0.945595   
6  2  12  684.553     136.8       0.984582   
6  2  13  872.178     297.901     0.985159   
6  2  14  172.726     197.752     0.771528   
6  2  15  233.278     346.737     0.913821   
6  2  16  88.9912     175.846     0.528635   
6  2  17  640.881     331.074     0.985818   
6  2  18  820.29      327.107     0.986859   
6  2  19  65.8477     228.305     0.838116   
6  2  20  567.296     230.921     0.986399   
6  2  21  925.69      246.144     0.992516   
6  2  22  138.97      93.9058     0.860092   
6  2  23  555.381     244.878     0.983972   
6  2  24  629.225     18.7938     0.992006   
6  2  25  49.2639     162.979     0.410455   
6  2  26  25.1344     324.943     0.916947   
6  2  27  1049.8      184.116     0.992179   
6  2  28  768.766     270.216     0.989537   
6  2  29  980.257     238.876     0.990941   
6  2  30  955.907     270.262     0.986251   
6  2  31  751.059     61.2622     0.987608   
6  2  32  47.4087     352.995     0.782151   
6  2  33  1027.14     335.257     0.990299   
6  2  34  237.414     69.1178     0.948898   
6  2  35  531.881     158.454     0.962971   
6  2  36  64.1441     271.514     0.502734   
6  2  37  447.654     207.417     0.983431   
6  2  38  947.215     214.666     0.993214   
6  2  39  582.424     49.7293     0.976344   
6  2  40  292.338     112.795     0.940273   
6  2  41  751.212     71.26       0.990311   
6  2  42  201.537     185.575     0.93282    
6  2  43  349.63      189.469     0.978534   
6  2  44  319.459     65.6976     0.941231   
6  2  45  91.8705     196.794     0.836829   
6  2  46  597.667     331.243     0.984971   
6  2  47  371.859     46.4067     0.983893   
6  2  48  650.902     1.0573      0.988377   
6  2  49  1129.87     356.236     0.996237   
6  2  50  156.685     319.282     0.933279   
6  2  51  352.602     175.216     0.978824   
6  2  52  752.493     34.681      0.992745   
6  2  53  75.5071     128.632     0.845865   
6  2  54  1067.99     270.445     0.997006   
6  2  55  179.761     199.83      0.927948   
6  2  56  140.162     16.6856     0.875052   
6  2  57  202.097     19.8474     0.923148   
6  2  58  217.632     336.295     0.967518   
6  2  59  597.846     183.189     0.991586   
6  2  60  439.135     93.1779     0.988466   
6  2  61  88.9096     85.9508     0.861489   
6  2  62  251.728     124.328     0.932611   
6  2  63  573.208     61.6055     0.993379   
6  2  64  406.081     85.4029     0.978114   
6  2  65  200.165     122.473     0.932437   
6  2  66  44.0042     196.313     0.939969   
6  2  67  305.042     4.55831     0.984529   
6  2  68  283.649     147.56      0.978625   
6  2  69  36.9707     321.424     0.838075   
6  2  70  121.308     59.2889     0.970294   
6  2  71  174.873     219.551     0.901756   
6  2  72  315.643     126.016     0.986038   
6  2  73  259.821     91.9087     0.975898   
6  2  74  73.4214     353.535     0.926476   
6  2  75  65.3287     211.355     0.70551    
6  2  76  288.969     245.114     0.988405   
6  2  77  188.898     150.274     0.979528   
6  2  78  417.788     270.256     0.98886    
6  2  79  265.733     173.009     0.992226   
6  2  80  323.876     214.726     0.989271   
6  2  81  294.831     252.362     0.987024   
6  2  82  208.949     90.0609     0.982175   
6  2  83  102.018     61.4841     0.906852   
6  2  84  82.959      356.167     0.883521   
6  2  85  347.088     299.313     0.98935    
6  2  86  160.312     124.359     0.950946   
6  2  87  93.7178     265.277     0.952452   
6  2  88  38.7178     318.678     0.844734   
6  2  89  167.023     126.479     0.972466   
6  2  90  101.882     351.528     0.932635   
6  2  91  5.88199     181.121     0.713885   
6  2  92  179.04      100.991     0.977017   
6  2  93  183.167     79.2766     0.988806   
6  2  94  56.7706     57.5418     0.816772   
6  2  95  166.63      1.81129     0.985272   
6  2  96  41.6307     286.27      0.944508   
6  2  97  143.878     64.8219     0.97501    
6  2  98  47.9238     18.9006     0.887729   
6  2  99  11.5252     302.603     0.890642   
6  2  100 68.9378     215.65      0.968166   
6  2  101 32.4017     52.4266     0.865902   
6  2  102 14.4488     145.275     0.914876   
6  2  103 58.73       336.481     0.927962   
6  2  104 167.572     205.643     0.986691   
6  2  105 87.1095     341.681     0.970404   
6  2  106 18.4456     341.638     0.788677   
6  2  107 78.2962     117.638     0.927556   
6  2  108 215.37      290.084     0.987455   
6  2  109 81.4938     201.774     0.912197   
6  2  110 94.8168     300.324     0.893029   
6  2  111 101.232     175.806     0.951218   
6  2  112 105.463     176.108     0.971492   
6  2  113 125.759     313.168     0.952925   
6  2  114 9.52839     294.508     0.42787    
6  2  115 127.408     72.6137     0.963534   
6  3  0   776.259     180         1          
6  3  1   227.474     200.309     0.825697   
6  3  2   470.18      96.8725     0.964705   
6  3  3   278.749     194.087     0.871105   
6  3  4   236.801     81.4108     0.917882   
6  3  5   494.08      327.226     0.972951   
6  3  6   312.797     180.183     0.941318   
6  3  7   895.253     45.5316     0.99077    
6  3  8   215.436     11.7358     0.923      
6  3  9   266.729     86.4373     0.958728   
6  3  10  557.33      181.556     0.974356   
6  3  11  406.013     276.52      0.98548    
6  3  12  169.249     54.2434     0.674894   
6  3  13  119.568     111.924     0.705868   
6  3  14  368.164     85.2881     0.903607   
6  3  15  1183.3      343.401     0.995298   
6  3  16  581.622     250.121     0.962914   
6  3  17  412.947     68.0809     0.975255   
6  3  18  385.368     43.6454     0.886266   
6  3  19  1156.06     227.1       0.994114   
6  3  20  734.969     319.625     0.983086   
6  3  21  1088.2      161.686     0.993617   
6  3  22  481.157     42.0369     0.967569   
6  3  23  519.802     157.863     0.979759   
6  3  24  359.211     319.429     0.967888   
6  3  25  528.143     15.243      0.980173   
6  3  26  1005.17     141.964     0.990536   
6  3  27  214.5       185.46      0.786347   
6  3  28  866.983     167.11      0.988929   
6  3  29  1235.32     270.805     0.991147   
6  3  30  1227.28     347.828     0.993264   
6  3  31  543.957     228.853     0.959028   
6  3  32  745.066     305.302     0.989215   
6  3  33  1034.42     313.203     0.990332   
6  3  34  41.6743     323.746     0.568653   
6  3  35  7.37193     197.19      0.327131   
6  3  36  381.37      56.1996     0.96899    
6  3  37  246.597     135.968     0.919031   
6  3  38  655.312     203.078     0.990064   
6  3  39  775.65      168.693     0.989347   
6  3  40  527.512     287.953     0.992577   
6  3  41  757.336     183.999     0.991959   
6  3  42  834.849     265.778     0.995307   
6  3  43  382.815     156.801     0.978781   
6  3  44  337.194     186.059     0.965687   
6  3  45  464.899     157.147     0.979279   
6  3  46  414.082     315.971     0.969949   
6  3  47  420.124     292.23      0.971935   
6  3  48  350.889     138.964     0.952736   
6  3  49  546.786     115.843     0.979749   
6  3  50  295.613     171.521     0.939945   
6  3  51  452.675     195.298     0.974519   
6  3  52  493.997     155.637     0.966423   
6  3  53  69.8323     337.054     0.418193   
6  3  54  264.407     355.02      0.972642   
6  3  55  299.725     2.16057     0.987638   
6  3  56  257.576     333.095     0.9462     
6  3  57  496.807     276.968     0.994317   
6  3  58  163.754     283.558     0.933866   
6  3  59  505.961     329.902     0.990059   
6  3  60  269.736     59.1606     0.97706    
6  3  61  730.52      98.5869     0.994799   
6  3  62  411.335     32.1208     0.984463   
6  3  63  144.607     246.503     0.958063   
6  3  64  474.353     223.348     0.991333   
6  3  65  201.937     116.672     0.947896   
6  3  66  283.583     37.3873     0.982111   
6  3  67  161.411     146.014     0.93692    
6  3  68  37.5279     328.688     0.957318   
6  3  69  219.745     330.226     0.979125   
6  3  70  324.015     52.4602     0.988135   
6  3  71  16.8737     190.414     0.537928   
6  3  72  374.032     339.068     0.982781   
6  3  73  355.275     59.4405     0.987125   
6  3  74  244.864     154.21      0.983873   
6  3  75  274.352     189.538     0.98718    
6  3  76  185.587     335.545     0.9579     
6  3  77  185.381     109.8       0.964465   
6  3  78  273.721     211.652     0.990579   
6  3  79  172.235     85.1398     0.978541   
6  3  80  267.882     164.183     0.984523   
6  3  81  383.062     119.392     0.993177   
6  3  82  28.8301     302.319     0.581676   
6  3  83  112.846     188.924     0.864161   
6  3  84  74.1629     292.833     0.903128   
6  3  85  370.97      254.199     0.990741   
6  3  86  145.358     209.768     0.930142   
6  3  87  104.656     315.748     0.796695   
6  3  88  90.949      154.095     0.841861   
6  3  89  42.9055     339.094     0.926269   
6  3  90  44.8792     95.8031     0.708845   
6  3  91  176.219     308.178     0.983805   
6  3  92  166.814     264.499     0.982524   
6  3  93  220.068     2.78478     0.991431   
6  3  94  107.058     172.115     0.949878   
6  3  95  118.611     66.2078     0.962383   
6  3  96  3.63847     80.9045     0.141867   
6  3  97  21.2498     85.7491     0.820189   
6  3  98  200.52      315.132     0.973122   
6  3  99  3.86431     180.104     0.503646   
6  3  100 112.163     20.2412     0.948994   
6  3  101 122.464     316.855     0.945978   
6  3  102 102.739     12.242      0.976749   
6  3  103 162.028     54.3092     0.978795   
6  3  104 60.6397     100.25      0.89295    
6  3  105 61.4215     117.763     0.929687   
6  3  106 237.565     251.163     0.991656   
6  3  107 93.8523     311.247     0.890865   
6  3  108 113.071     91.6804     0.941397   
6  3  109 5.63884     154.063     0.4417     
6  3  110 92.1422     15.4125     0.948598   
6  3  111 93.7464     312.538     0.912116   
6  3  112 4.02311     199.365     0.720776   
6  3  113 158.771     138.356     0.980033   
6  3  114 81.7125     122.371     0.922857   
6  3  115 4.98406     153.692     0.671451   
6  4  0   294.214     8.28437e-06 0.999999   
6  4  1   579.044     140.969     0.96976    
6  4  2   634.806     247.187     0.988072   
6  4  3   510.942     319.659     0.977144   
6  4  4   427.432     323.283     0.949014   
6  4  5   493.342     185.364     0.937743   
6  4  6   199.239     222.804     0.966144   
6  4  7   333.463     271.08      0.971345   
6  4  8   258.799     204.34      0.961748   
6  4  9   484.911     36.5926     0.970865   
6  4  10  321.55      272.521     0.865617   
6  4  11  479.581     91.395      0.976378   
6  4  12  101.009     119.783     0.828213   
6  4  13  115.974     152.051     0.869095   
6  4  14  842.959     218.4       0.981877   
6  4  15  987.453     201.353     0.993479   
6  4  16  217.529     196.355     0.96663    
6  4  17  933.966     277.665     0.990627   
6  4  18  380.896     242.495     0.886825   
6  4  19  629.935     27.3244     0.981146   
6  4  20  998.354     19.5957     0.99458    
6  4  21  740.283     211.326     0.964345   
6  4  22  1327.02     356.919     0.9963     
6  4  23  395.175     330.808     0.96919    
6  4  24  299.788     186.698     0.959786   
6  4  25  486.51      176.672     0.940577   
6  4  26  647.658     279.556     0.973237   
6  4  27  949.825     249.606     0.988531   
6  4  28  473.474     125.555     0.97868    
6  4  29  792.935     83.5621     0.986869   
6  4  30  863.264     345.944     0.994022   
6  4  31  415.002     310.42      0.961329   
6  4  32  505.173     11.929      0.987742   
6  4  33  890.684     224.875     0.988183   
6  4  34  1054.84     244.18      0.995425   
6  4  35  305.475     222.619     0.940792   
6  4  36  604.157     248.677     0.982775   
6  4  37  599.005     46.5309     0.987031   
6  4  38  453.008     42.6765     0.987461   
6  4  39  260.698     83.2311     0.964276   
6  4  40  303.987     207.814     0.94239    
6  4  41  593.564     9.57699     0.99154    
6  4  42  896.255     119.57      0.99437    
6  4  43  282.591     99.0642     0.919375   
6  4  44  309.559     216.828     0.957139   
6  4  45  2.30343     340.639     0.614996   
6  4  46  357.811     132.418     0.917703   
6  4  47  372.965     333.959     0.924487   
6  4  48  420.457     211.383     0.985623   
6  4  49  346.099     83.4818     0.985515   
6  4  50  133.929     138.444     0.837903   
6  4  51  237.933     63.3424     0.971541   
6  4  52  705.723     79.0413     0.993993   
6  4  53  324.816     342.434     0.951605   
6  4  54  147.639     3.84754     0.926692   
6  4  55  195.16      213.803     0.927535   
6  4  56  25.0372     233.791     0.900981   
6  4  57  209.975     253.651     0.818284   
6  4  58  389.397     110.394     0.988795   
6  4  59  146.924     71.6847     0.910513   
6  4  60  168.544     11.7945     0.933537   
6  4  61  162.857     2.32641     0.964559   
6  4  62  109.15      76.9171     0.890813   
6  4  63  81.6932     141.171     0.779526   
6  4  64  61.3522     127.518     0.901086   
6  4  65  301.208     162.801     0.969066   
6  4  66  140.04      214.054     0.939363   
6  4  67  503.706     308.662     0.9924     
6  4  68  1.42064     68.7747     0.368923   
6  4  69  456.413     114.87      0.988531   
6  4  70  393.422     7.10527     0.990497   
6  4  71  539.777     5.05208     0.992959   
6  4  72  21.2203     101.79      0.940786   
6  4  73  572.185     268.98      0.993904   
6  4  74  571.805     338.366     0.995621   
6  4  75  111.976     347.204     0.844303   
6  4  76  49.0298     308.216     0.810366   
6  4  77  181.944     206.617     0.986647   
6  4  78  385.183     350.899     0.993588   
6  4  79  303.557     111.387     0.992362   
6  4  80  245.312     110.959     0.986427   
6  4  81  268.917     325.498     0.988004   
6  4  82  102.992     210.915     0.965339   
6  4  83  261.554     123.992     0.990298   
6  4  84  212.881     223.213     0.958551   
6  4  85  302.225     251.365     0.983123   
6  4  86  238.441     46.6841     0.98213    
6  4  87  113.016     271.996     0.972228   
6  4  88  99.9893     172.985     0.97839    
6  4  89  77.9112     4.31916     0.883884   
6  4  90  341.197     47.5686     0.994477   
6  4  91  7.93669     356.753     0.848823   
6  4  92  25.1972     358.637     0.847441   
6  4  93  102.863     273.202     0.952077   
6  4  94  135.006     221.019     0.98284    
6  4  95  31.8337     168.981     0.850214   
6  4  96  99.6024     205.068     0.936069   
6  4  97  4.77803     288.049     0.488078   
6  4  98  32.6431     228.528     0.547798   
6  4  99  182.228     312.814     0.984612   
6  4  100 23.1603     146.213     0.554485   
6  4  101 25.1932     347.733     0.743934   
6  4  102 69.6314     260.12      0.966683   
6  4  103 66.9852     281.341     0.936584   
6  4  104 35.9937     86.5503     0.893315   
6  4  105 1.08179     77.0282     0.277998   
6  4  106 197.358     85.9885     0.986769   
6  4  107 99.3456     87.0527     0.952071   
6  4  108 133.478     183.212     0.975208   
6  4  109 75.144      6.29058     0.936457   
6  4  110 55.6463     69.287      0.863747   
6  4  111 74.4909     192.191     0.904435   
6  4  112 40.4447     349.535     0.819603   
6  4  113 132.422     297.782     0.966008   
6  4  114 155.682     231.69      0.975589   
6  5  0   71.5518     180         0.103943   
6  5  1   187.869     67.7928     0.826266   
6  5  2   336.651     50.94       0.920894   
6  5  3   936.2       216.201     0.993626   
6  5  4   235.088     333.987     0.905883   
6  5  5   831.431     19.3734     0.987188   
6  5  6   781.186     79.2716     0.990797   
6  5  7   582.229     351.128     0.983727   
6  5  8   481.223     181.551     0.974959   
6  5  9   414.489     31.7672     0.968968   
6  5  10  887.679     104.472     0.993365   
6  5  11  192.763     205.936     0.96479    
6  5  12  700.879     332.06      0.982837   
6  5  13  269.688     204.995     0.918975   
6  5  14  736.969     59.5038     0.98654    
6  5  15  865.276     233.519     0.989375   
6  5  16  843.844     245.668     0.991558   
6  5  17  307.091     250.49      0.968939   
6  5  18  251.536     60.7066     0.905446   
6  5  19  427.128     140.675     0.954224   
6  5  20  971.552     210.556     0.991486   
6  5  21  856.241     64.008      0.984397   
6  5  22  813.056     134.069     0.983757   
6  5  23  1357.59     160.27      0.99526    
6  5  24  668.029     293.26      0.965965   
6  5  25  531.091     330.099     0.973482   
6  5  26  737.956     2.61161     0.982403   
6  5  27  799.195     359.555     0.993545   
6  5  28  816.565     312.498     0.991224   
6  5  29  1066.25     320.461     0.995275   
6  5  30  378.879     51.8804     0.965329   
6  5  31  770.621     330.507     0.993818   
6  5  32  584.3       134.237     0.975337   
6  5  33  343.174     103.555     0.926603   
6  5  34  505.817     65.0449     0.962151   
6  5  35  399.525     342.028     0.9797     
6  5  36  367.272     144.063     0.939941   
6  5  37  441.581     5.95136     0.972792   
6  5  38  1327.03     348.862     0.997501   
6  5  39  883.28      354.143     0.99667    
6  5  40  403.788     340.96      0.985982   
6  5  41  54.4768     128.609     0.887911   
6  5  42  438.267     239.615     0.96481    
6  5  43  258.933     44.2125     0.957243   
6  5  44  441.158     328.987     0.78293    
6  5  45  228.168     195.63      0.953865   
6  5  46  338.414     214.025     0.968679   
6  5  47  439.2       99.3305     0.978146   
6  5  48  603.079     245.245     0.983177   
6  5  49  191.897     18.3067     0.939215   
6  5  50  476.207     44.8648     0.983814   
6  5  51  42.756      54.0865     0.673049   
6  5  52  403.444     3.29874     0.985438   
6  5  53  425.204     228.068     0.990765   
6  5  54  513.165     199.13      0.984189   
6  5  55  275.871     296.851     0.982457   
6  5  56  328.987     76.2918     0.975718   
6  5  57  117.019     231.453     0.955318   
6  5  58  472.273     282.532     0.968256   
6  5  59  230.736     262.655     0.956629   
6  5  60  193.098     305.538     0.90677    
6  5  61  180.892     135.478     0.915539   
6  5  62  291.934     263.403     0.980259   
6  5  63  209.22      310.061     0.918901   
6  5  64  459.918     53.7205     0.992769   
6  5  65  131.661     297.515     0.949922   
6  5  66  477.653     113.588     0.995136   
6  5  67  391.322     143.022     0.981731   
6  5  68  460.595     13.51       0.98683    
6  5  69  24.9333     266.38      0.93186    
6  5  70  127.963     143.938     0.95232    
6  5  71  246.07      154.54      0.989887   
6  5  72  132.568     342.753     0.96283    
6  5  73  623.318     85.7262     0.995839   
6  5  74  203.69      358.674     0.990824   
6  5  75  264.394     167.958     0.983446   
6  5  76  235.792     246.34      0.990402   
6  5  77  214.512     67.15       0.981514   
6  5  78  432.804     232.437     0.995261   
6  5  79  62.9243     216.824     0.885295   
6  5  80  223.302     95.0691     0.985395   
6  5  81  71.8735     123.416     0.953975   
6  5  82  14.0802     316.634     0.374074   
6  5  83  232.103     305.819     0.95957    
6  5  84  6.39262     64.6894     0.696025   
6  5  85  3.01547     200.652     0.231515   
6  5  86  70.5785     86.8579     0.747755   
6  5  87  130.14      2.78318     0.951424   
6  5  88  68.1688     43.6187     0.93387    
6  5  89  69.3901     248.208     0.949431   
6  5  90  5.17574     300.578     0.187603   
6  5  91  80.1431     147.213     0.899925   
6  5  92  8.4551      71.2113     0.887287   
6  5  93  232.741     111.296     0.991604   
6  5  94  177.156     48.387      0.98732    
6  5  95  94.1389     304.343     0.96857    
6  5  96  10.2608     227.953     0.582899   
6  5  97  78.2549     356.104     0.925273   
6  5  98  13.1918     178.688     0.858641   
6  5  99  83.5721     31.4897     0.970121   
6  5  100 61.3896     170.272     0.887571   
6  5  101 88.4915     268.69      0.933198   
6  5  102 138.133     111.315     0.981141   
6  5  103 169.279     316.545     0.984156   
6  5  104 42.4105     333.425     0.858015   
6  5  105 1.58237     241.528     0.265833   
6  5  106 78.6139     121.29      0.954437   
6  5  107 14.3445     162.685     0.577288   
6  5  108 25.8773     46.4238     0.920819   
6  5  109 117.92      105.137     0.953041   
6  5  110 25.9754     166.548     0.769453   
6  5  111 22.8528     7.80496     0.838081   
6  5  112 23.03       151.566     0.597901   
6  5  113 84.9417     88.69       0.947885   
6  6  0   164.418     9.45423e-07 0.999993   
6  6  1   9.67161     30.0007     0.0103248  
6  6  2   647.426     60          1          
6  6  3   971.245     90          1          
6  6  4   148.204     300         0.999989   
6  6  5   688.707     150         1          
6  6  6   150.534     3.10958e-05 0.266973   
6  6  7   849.419     30          1          
6  6  8   405.155     240         0.999772   
6  6  9   2505.62     270         1          
6  6  10  17.6072     300         0.942459   
6  6  11  688.741     150         0.999995   
6  6  12  670.57      360         1          
6  6  13  146.672     210         0.90362    
6  6  14  1335.11     240         1          
6  6  15  721.957     90          1          
6  6  16  473.489     120         0.999982   
6  6  17  150.147     330         0.158755   
6  6  18  83.2421     180         0.983154   
6  6  19  516.77      30          1          
6  6  20  361.67      240         0.962901   
6  6  21  19.33       90          0.100084   
6  6  22  111.833     300         0.322962   
6  6  23  626.741     330         1          
6  6  24  65.1758     180         0.722013   
6  6  25  897.85      210         1          
6  6  26  729.846     240         1          
6  6  27  842.253     270         1          
6  6  28  458.102     300         0.998795   
6  6  29  1077.19     330         1          
6  6  30  598.754     180         1          
6  6  31  956.701     30          1          
6  6  32  1065.46     60          1          
6  6  33  134.152     270         0.703737   
6  6  34  786.359     300         1          
6  6  35  491.344     150         0.999561   
6  6  36  852.98      360         1          
6  6  37  8.77334     210         0.999997   
6  6  38  473.409     240         1          
6  6  39  162.431     270         0.293826   
6  6  40  694.455     300         1          
6  6  41  454.441     150         0.999765   
6  6  42  49.8054     4.77481e-05 0.05827    
6  6  43  15.0054     210         0.0939291  
6  6  44  906.471     60          1          
6  6  45  249.816     90          0.995389   
6  6  46  45.2577     300         0.576209   
6  6  47  494.455     150         0.999983   
6  6  48  68.3895     180         0.557986   
6  6  49  275.006     210         1          
6  6  50  465.876     240         1          
6  6  51  287.192     270         1          
6  6  52  136.195     300         0.969554   
6  6  53  23.7148     150         0.999874   
6  6  54  239.182     180         1          
6  6  55  6.9759      210         0.205179   
6  6  56  10.0709     59.9998     0.0489643  
6  6  57  172.812     270         0.999991   
6  6  58  356.269     120         1          
6  6  59  67.5118     150         0.355992   
6  6  60  197.129     180         0.927528   
6  6  61  98.177      210         0.99781    
6  6  62  54.752      60          0.315715   
6  6  63  58.9793     270         0.999403   
6  6  64  301.447     120         1          
6  6  65  534.465     330         1          
6  6  66  562.424     1.48524e-07 1          
6  6  67  399.253     30          1          
6  6  68  472.692     240         1          
6  6  69  436.928     90          1          
6  6  70  334.553     300         1          
6  6  71  536.516     150         1          
6  6  72  88.1094     4.29557e-06 0.999945   
6  6  73  251.359     210         1          
6  6  74  435.821     240         1          
6  6  75  132.112     270         0.997675   
6  6  76  392.684     300         1          
6  6  77  13.3902     150         0.39187    
6  6  78  8.19673     180         0.0428211  
6  6  79  240.451     30          1          
6  6  80  359.7       240         1          
6  6  81  92.8458     90          0.999219   
6  6  82  40.7723     300         0.74415    
6  6  83  231.994     150         1          
6  6  84  198.648     360         1          
6  6  85  229.865     210         1          
6  6  86  28.5931     60          0.872405   
6  6  87  12.9259     89.9998     0.280615   
6  6  88  220.327     300         1          
6  6  89  228.135     150         1          
6  6  90  33.242      1.85162e-06 0.909297   
6  6  91  174.556     210         0.99913    
6  6  92  82.354      60          0.999901   
6  6  93  88.6554     270         0.99595    
6  6  94  56.8423     120         0.991638   
6  6  95  27.8375     150         0.392699   
6  6  96  57.0595     180         0.989305   
6  6  97  180.136     30          1          
6  6  98  13.6157     60          0.621745   
6  6  99  36.9636     270         0.842362   
6  6  100 70.7458     120         0.967633   
6  6  101 0.258719    330         0.205742   
6  6  102 69.093      0           0.904043   
6  6  103 1.61628     29.9999     0.115049   
6  6  104 19.9248     240         0.409636   
6  6  105 104.31      270         0.99892    
6  6  106 25.3974     300         0.505644   
6  6  107 110.76      150         0.966069   
6  6  108 173.602     180         1          
6  6  109 0.340445    210         0.0595178  
6  6  110 2.67375     240         0.181851   
6  6  111 203.1       90          1          
6  6  112 30.1354     300         0.82374    
7  0  0   533.628     180         0.890921   
7  0  1   126.098     60          0.491647   
7  0  2   285.464     300         0.605092   
7  0  3   62.3919     2.22014e-06 0.99519    
7  0  4   478.87      60          0.955243   
7  0  5   152.043     300         0.914346   
7  0  6   583.624     360         0.999998   
7  0  7   220.345     60          0.862241   
7  0  8   454.693     120         1          
7  0  9   619.773     180         0.999998   
7  0  10  498.824     240         1          
7  0  11  932.977     120         1          
7  0  12  414.523     180         0.999949   
7  0  13  85.2731     60          0.557812   
7  0  14  138.149     300         0.936051   
7  0  15  220.895     1.19501e-05 0.947543   
7  0  16  659.189     240         1          
7  0  17  1215.02     120         1          
7  0  18  163.482     180         0.473969   
7  0  19  540.837     60          0.99999    
7  0  20  154.374     120         0.99455    
7  0  21  99.3524     180         0.429239   
7  0  22  592.105     60          1          
7  0  23  41.8913     120         0.524831   
7  0  24  30.8373     5.55771e-06 0.376097   
7  0  25  418.427     60          0.999889   
7  0  26  367.335     120         0.999301   
7  0  27  206.26      360         0.984182   
7  0  28  798.43      60          1          
7  0  29  640.141     300         0.999999   
7  0  30  428.668     180         0.99966    
7  0  31  23.5093     240         0.999998   
7  0  32  818.64      300         1          
7  0  33  943.373     180         1          
7  0  34  1125.3      240         1          
7  0  35  768.871     120         1          
7  0  36  1236.35     360         1          
7  0  37  1363.19     60          1          
7  0  38  417.682     120         0.998699   
7  0  39  415.375     9.06702e-06 0.999999   
7  0  40  229.038     240         0.999926   
7  0  41  1117.76     300         1          
7  0  42  0.676834    180         0.0258359  
7  0  43  317.251     60          1          
7  0  44  627.316     120         1          
7  0  45  747.213     2.73807e-06 1          
7  0  46  343.932     240         0.999997   
7  0  47  230.577     120         0.986031   
7  0  48  291.867     180         0.941863   
7  0  49  68.9654     60          0.527447   
7  0  50  594.324     300         1          
7  0  51  71.9211     3.24182e-06 0.912299   
7  0  52  631.075     60          1          
7  0  53  388.141     300         0.992289   
7  0  54  431.35      180         1          
7  0  55  371.972     240         1          
7  0  56  585.224     300         1          
7  0  57  433.929     2.91464e-06 0.997108   
7  0  58  2.45809     240         0.0084029  
7  0  59  477.629     300         1          
7  0  60  536.061     1.58748e-06 0.999999   
7  0  61  194.002     240         0.999999   
7  0  62  502.746     120         1          
7  0  63  356.367     360         0.965508   
7  0  64  299.676     60          1          
7  0  65  100.659     120         0.446223   
7  0  66  88.8257     180         0.999997   
7  0  67  338.09      240         1          
7  0  68  145.319     300         0.962446   
7  0  69  147.896     5.53249e-06 0.998463   
7  0  70  301.866     240         1          
7  0  71  8.7615      120         0.906089   
7  0  72  27.3942     0           0.269533   
7  0  73  55.0057     240         0.934023   
7  0  74  45.861      120         0.803551   
7  0  75  216.942     180         1          
7  0  76  39.433      240         0.220615   
7  0  77  126.185     300         0.832403   
7  0  78  458.963     360         1          
7  0  79  348.638     60          0.999886   
7  0  80  262.603     300         1          
7  0  81  755.405     1.07294e-06 1          
7  0  82  33.7259     60.0001     0.143294   
7  0  83  55.7726     300         0.999978   
7  0  84  43.5284     180         1          
7  0  85  275.538     60          1          
7  0  86  212.161     120         1          
7  0  87  31.1868     180         0.960004   
7  0  88  135.185     60          0.970407   
7  0  89  194.396     120         1          
7  0  90  13.8853     1.13339e-05 0.360862   
7  0  91  310.592     240         1          
7  0  92  219.125     300         1          
7  0  93  10.4552     360         0.277082   
7  0  94  243.484     240         1          
7  0  95  13.8297     300         0.358741   
7  0  96  55.9697     1.59002e-06 0.988462   
7  0  97  104.482     240         0.944803   
7  0  98  22.5438     120         0.960251   
7  0  99  170.7       180         1          
7  0  100 0.690981    240         0.961524   
7  0  101 230.947     300         0.998151   
7  0  102 83.4335     5.11154e-06 0.968892   
7  0  103 149.997     60          1          
7  0  104 67.2404     120         0.981031   
7  0  105 152.514     360         0.999974   
7  0  106 77.5971     240         0.998555   
7  0  107 87.1002     300         0.999992   
7  0  108 136.917     6.69267e-08 1          
7  0  109 1.68277     240         0.943014   
7  0  110 88.7244     120         1          
7  0  111 0.611767    0.000212493 0.0215775  
7  0  112 127.572     60          1          
7  0  113 22.5603     120         0.639158   
7  0  114 103.119     180         0.998006   
7  0  115 168.547     60          0.999997   
7  0  116 10.0967     120         0.38752    
7  1  0   1231.13     5.15491e-06 1          
7  1  1   31.5803     343.491     0.121647   
7  1  2   362.154     232.096     0.92086    
7  1  3   475.143     202.247     0.973089   
7  1  4   383.818     304.666     0.962815   
7  1  5   458.556     18.6082     0.960695   
7  1  6   216.553     293.665     0.694349   
7  1  7   561.991     216.595     0.983871   
7  1  8   340.862     173.824     0.976625   
7  1  9   643.704     140.66      0.985252   
7  1  10  104.133     208.324     0.883467   
7  1  11  839.956     184.556     0.991865   
7  1  12  669.209     263.662     0.981731   
7  1  13  284.365     1.73086     0.918981   
7  1  14  249.103     9.95766     0.971448   
7  1  15  368.56      42.9286     0.963237   
7  1  16  112.958     123.228     0.861119   
7  1  17  279.632     199.115     0.861023   
7  1  18  101.823     149.383     0.712791   
7  1  19  784.177     61.4949     0.988568   
7  1  20  653.161     109.643     0.989115   
7  1  21  274.943     305.53      0.792739   
7  1  22  323.377     197.893     0.97464    
7  1  23  285.32      170.121     0.919395   
7  1  24  57.5268     137.326     0.759306   
7  1  25  774.105     190.277     0.986253   
7  1  26  489.171     237.947     0.964208   
7  1  27  450.78      69.4808     0.961494   
7  1  28  155.358     262.235     0.939576   
7  1  29  348.885     47.9984     0.976383   
7  1  30  1098.07     55.6824     0.993879   
7  1  31  651.153     127.715     0.982638   
7  1  32  211.552     142.386     0.900612   
7  1  33  844.222     124.38      0.977931   
7  1  34  920.215     332.815     0.989583   
7  1  35  435.941     353.035     0.986169   
7  1  36  1031.71     275.529     0.992544   
7  1  37  249.986     9.78429     0.891468   
7  1  38  500.265     100.643     0.981646   
7  1  39  828.362     253.145     0.993046   
7  1  40  213.609     87.4935     0.629326   
7  1  41  664.808     6.8968      0.989978   
7  1  42  561.898     311.747     0.985848   
7  1  43  433.938     284.169     0.982033   
7  1  44  351.316     203.73      0.972235   
7  1  45  597.699     96.7832     0.988011   
7  1  46  1050.94     120.728     0.995953   
7  1  47  284.521     52.2868     0.895042   
7  1  48  265.321     152.754     0.973427   
7  1  49  84.4987     102.402     0.549291   
7  1  50  401.178     88.0241     0.964724   
7  1  51  274.695     236.527     0.976184   
7  1  52  681.458     189.384     0.979734   
7  1  53  670.777     347.384     0.991512   
7  1  54  303.735     117.205     0.965252   
7  1  55  416.444     353.883     0.980742   
7  1  56  692.951     112.428     0.993575   
7  1  57  553.94      264.168     0.990509   
7  1  58  187.715     143.473     0.885004   
7  1  59  660.183     280.095     0.992925   
7  1  60  151.066     241.983     0.712206   
7  1  61  546.796     126.63      0.992034   
7  1  62  368.717     44.3718     0.971327   
7  1  63  203.453     308.566     0.938157   
7  1  64  557.118     189.927     0.989867   
7  1  65  45.3337     137.612     0.358483   
7  1  66  550.089     36.1056     0.993223   
7  1  67  418.555     172.053     0.992545   
7  1  68  416.765     351.436     0.98945    
7  1  69  79.6937     263.734     0.221555   
7  1  70  34.8464     338.266     0.470626   
7  1  71  347.285     173.86      0.988783   
7  1  72  186.009     253.798     0.976764   
7  1  73  70.8183     185.022     0.83335    
7  1  74  184.537     97.403      0.927231   
7  1  75  291.24      8.68432     0.987598   
7  1  76  207.15      341.732     0.943658   
7  1  77  398.188     346.396     0.989346   
7  1  78  372.275     31.0937     0.990775   
7  1  79  150.017     248.959     0.964882   
7  1  80  33.6858     5.44524     0.881517   
7  1  81  195.415     146.635     0.974111   
7  1  82  177.298     59.5178     0.967835   
7  1  83  155.108     65.9928     0.979775   
7  1  84  113.582     10.975      0.950614   
7  1  85  195.52      236.233     0.961141   
7  1  86  61.7389     24.661      0.90479    
7  1  87  263.913     50.8805     0.980674   
7  1  88  209.546     331.191     0.963764   
7  1  89  225.592     237.54      0.98684    
7  1  90  60.5145     26.1654     0.949743   
7  1  91  290.5       115.579     0.994787   
7  1  92  309.869     177.147     0.995797   
7  1  93  130.637     170.349     0.967718   
7  1  94  245.652     349.418     0.986803   
7  1  95  76.7164     289.299     0.792285   
7  1  96  140.988     255.084     0.982154   
7  1  97  258.478     321.34      0.994089   
7  1  98  169.591     343.231     0.988861   
7  1  99  6.98217     288.281     0.688323   
7  1  100 12.3101     259.928     0.521999   
7  1  101 1.71696     131.562     0.606857   
7  1  102 112.864     233.062     0.924554   
7  1  103 75.7856     277.326     0.89189    
7  1  104 31.5793     197.581     0.907975   
7  1  105 7.47775     114.19      0.672349   
7  1  106 177.752     50.0029     0.989133   
7  1  107 1.49562     83.7017     0.10885    
7  1  108 64.6672     84.9392     0.915816   
7  1  109 40.3791     342.431     0.896599   
7  1  110 34.2859     158.312     0.778216   
7  1  111 49.6936     311.109     0.865675   
7  1  112 18.2385     157.352     0.5571     
7  1  113 5.06365     273.751     0.277169   
7  1  114 41.1679     61.394      0.881949   
7  1  115 81.0223     204.819     0.925849   
7  2  0   838.651     180         1          
7  2  1   393.49      245.392     0.924274   
7  2  2   403.058     35.5107     0.959381   
7  2  3   408.799     126.659     0.981315   
7  2  4   291.147     224.967     0.961908   
7  2  5   987.84      86.5996     0.994115   
7  2  6   77.6107     121.764     0.94462    
7  2  7   644.859     319.306     0.987012   
7  2  8   32.6521     54.4181     0.200371   
7  2  9   552.324     300.025     0.972503   
7  2  10  216.363     45.9081     0.878946   
7  2  11  53.664      261.803     0.224293   
7  2  12  251.613     131.069     0.704925   
7  2  13  423.119     147.742     0.95575    
7  2  14  478.208     318.126     0.94148    
7  2  15  289.552     233.753     0.925383   
7  2  16  641.569     154.72      0.987151   
7  2  17  265.025     204.689     0.914597   
7  2  18  1080.65     212.901     0.992727   
7  2  19  131.131     348.137     0.882989   
7  2  20  273.419     154.766     0.944919   
7  2  21  729.675     62.723      0.986434   
7  2  22  159.522     115.271     0.869121   
7  2  23  750.646     72.6324     0.986352   
7  2  24  519.374     159.991     0.988161   
7  2  25  452.449     351.634     0.929713   
7  2  26  238.621     353.354     0.910053   
7  2  27  682.303     343.32      0.982238   
7  2  28  157.258     83.5765     0.329961   
7  2  29  128.894     313.489     0.377244   
7  2  30  856.617     305.23      0.985387   
7  2  31  763.374     141.32      0.988754   
7  2  32  974.734     99.0634     0.994116   
7  2  33  909.244     146.289     0.990718   
7  2  34  629.51      143.674     0.985164   
7  2  35  46.5144     302.673     0.579321   
7  2  36  923.282     67.2307     0.995428   
7  2  37  525.117     227.38      0.987491   
7  2  38  866.216     359.127     0.992159   
7  2  39  731.277     4.45458     0.987797   
7  2  40  665         45.6771     0.992836   
7  2  41  984.432     267.868     0.994885   
7  2  42  630.342     59.2855     0.989175   
7  2  43  420.641     189.645     0.968772   
7  2  44  217.993     252.462     0.853147   
7  2  45  582.131     280.587     0.989477   
7  2  46  429.998     241.635     0.971877   
7  2  47  556.407     358.507     0.989842   
7  2  48  334.078     153.734     0.975803   
7  2  49  429.669     58.6975     0.987443   
7  2  50  134.224     358.326     0.944655   
7  2  51  493.608     36.272      0.979687   
7  2  52  619.175     159.601     0.992574   
7  2  53  227.372     272.061     0.977547   
7  2  54  515.608     111.358     0.986383   
7  2  55  21.1265     13.4409     0.653335   
7  2  56  201.98      21.6536     0.953356   
7  2  57  369         345.101     0.989214   
7  2  58  457.882     321.471     0.98673    
7  2  59  418.394     124.033     0.982462   
7  2  60  390.242     220.423     0.975581   
7  2  61  414.276     296.46      0.978563   
7  2  62  8.68941     343.683     0.334621   
7  2  63  178.073     225.846     0.911089   
7  2  64  316.56      78.1959     0.96612    
7  2  65  475.66      186.86      0.993627   
7  2  66  23.105      106.497     0.736445   
7  2  67  78.039      108.095     0.844384   
7  2  68  342.321     305.373     0.984982   
7  2  69  278.803     89.4324     0.973383   
7  2  70  309.618     312.657     0.984557   
7  2  71  40.7461     247.398     0.935613   
7  2  72  31.1246     90.5721     0.778984   
7  2  73  84.2492     171.47      0.954518   
7  2  74  164.423     257.469     0.977493   
7  2  75  16.5821     202.765     0.270435   
7  2  76  217.173     134.763     0.983229   
7  2  77  174.915     177.418     0.97446    
7  2  78  135.108     191.701     0.976646   
7  2  79  114.899     342.229     0.94487    
7  2  80  478.534     68.0912     0.99659    
7  2  81  204.308     329.288     0.986093   
7  2  82  247.764     275.659     0.988653   
7  2  83  280.176     3.39389     0.988802   
7  2  84  220.242     40.3189     0.979666   
7  2  85  54.734      129.975     0.87518    
7  2  86  230.022     253.639     0.968369   
7  2  87  13.1532     77.4157     0.651212   
7  2  88  104.924     334.461     0.895059   
7  2  89  92.6866     137.728     0.976365   
7  2  90  19.9005     149.723     0.800581   
7  2  91  130.828     12.0927     0.962117   
7  2  92  94.1547     56.1441     0.970783   
7  2  93  76.6513     214.722     0.94408    
7  2  94  126.504     204.333     0.964753   
7  2  95  207.032     242.515     0.98663    
7  2  96  91.9852     30.297      0.962237   
7  2  97  185.896     153.352     0.991228   
7  2  98  149.524     113.971     0.986461   
7  2  99  235.718     27.4216     0.986188   
7  2  100 15.2051     56.7333     0.692499   
7  2  101 190.554     171.448     0.979922   
7  2  102 102.555     203.175     0.962226   
7  2  103 77.6937     256.415     0.9551     
7  2  104 128.406     335.521     0.972208   
7  2  105 40.7815     322.356     0.90358    
7  2  106 31.024      216.886     0.822413   
7  2  107 2.25447     287.195     0.229753   
7  2  108 110.048     125.751     0.969894   
7  2  109 125.974     104.223     0.966473   
7  2  110 52.1092     94.4242     0.943937   
7  2  111 56.9895     172.393     0.87637    
7  2  112 87.0126     240.366     0.922906   
7  2  113 51.7976     275.06      0.924968   
7  2  114 40.5802     237.167     0.848843   
7  3  0   462.695     360         1          
7  3  1   420.088     127.782     0.972258   
7  3  2   139.077     167.615     0.939543   
7  3  3   87.1222     268.525     0.941008   
7  3  4   64.4939     168.973     0.834318   
7  3  5   643.856     279.199     0.974022   
7  3  6   128.343     54.4483     0.940585   
7  3  7   995.165     161.434     0.993066   
7  3  8   763.869     354.95      0.987796   
7  3  9   212.785     163.479     0.927923   
7  3  10  37.9345     197.265     0.19565    
7  3  11  149.663     229.899     0.901117   
7  3  12  446.096     328.904     0.957369   
7  3  13  919.16      238.024     0.990505   
7  3  14  272.741     292.295     0.920065   
7  3  15  1125.94     105.643     0.993122   
7  3  16  696.668     20.5449     0.986247   
7  3  17  112.885     115.757     0.874831   
7  3  18  395.803     76.0178     0.948419   
7  3  19  428.44      83.0775     0.981173   
7  3  20  241.884     182.459     0.916858   
7  3  21  443.034     19.2134     0.970237   
7  3  22  1470.95     171.802     0.995106   
7  3  23  283.408     78.1931     0.973998   
7  3  24  289.517     104.538     0.943375   
7  3  25  250.81      255.689     0.908044   
7  3  26  535.853     29.9739     0.969825   
7  3  27  448.087     271.049     0.977948   
7  3  28  444.038     208.941     0.967596   
7  3  29  157.496     95.9781     0.917552   
7  3  30  251.582     289.486     0.963765   
7  3  31  935.039     160.983     0.993108   
7  3  32  934.757     207.553     0.994246   
7  3  33  382.591     48.1765     0.97443    
7  3  34  1634.86     71.3148     0.998378   
7  3  35  660.689     224.532     0.984853   
7  3  36  955.305     19.0174     0.995527   
7  3  37  486.129     20.4469     0.978142   
7  3  38  702.887     170.383     0.989343   
7  3  39  366.604     196.915     0.971063   
7  3  40  123.588     52.4079     0.862312   
7  3  41  167.568     274.214     0.911103   
7  3  42  304.291     232.819     0.922079   
7  3  43  235.108     249.677     0.951291   
7  3  44  328.523     291.199     0.945207   
7  3  45  557.92      73.1087     0.980981   
7  3  46  449.774     80.5807     0.960983   
7  3  47  489.855     174.049     0.976934   
7  3  48  445.438     357.976     0.980675   
7  3  49  328.741     181.163     0.968609   
7  3  50  257.227     235.396     0.962661   
7  3  51  416.777     303.862     0.983535   
7  3  52  75.6404     279.679     0.788659   
7  3  53  472.998     319.93      0.983375   
7  3  54  579.233     250.97      0.989822   
7  3  55  92.3656     124.241     0.776808   
7  3  56  202.213     194.862     0.915176   
7  3  57  358.243     101.979     0.978887   
7  3  58  196.823     76.2669     0.868514   
7  3  59  100.447     61.0226     0.906538   
7  3  60  414.201     338.849     0.986384   
7  3  61  305.729     209.248     0.962467   
7  3  62  362.407     69.7954     0.98146    
7  3  63  266.419     334.285     0.963482   
7  3  64  156.418     332.927     0.937662   
7  3  65  381.34      338.701     0.989099   
7  3  66  310.986     226.25      0.985101   
7  3  67  309.938     84.5269     0.982883   
7  3  68  261.641     102.898     0.983461   
7  3  69  98.8119     112.606     0.889681   
7  3  70  168.309     176.282     0.970436   
7  3  71  253.279     83.5205     0.985164   
7  3  72  374.094     195.25      0.984141   
7  3  73  217.774     279.08      0.945135   
7  3  74  115.258     82.414      0.966939   
7  3  75  375.546     314.686     0.991664   
7  3  76  431.675     145.2       0.993967   
7  3  77  387.257     338.384     0.993645   
7  3  78  297.143     2.16522     0.992458   
7  3  79  104.492     359.866     0.905142   
7  3  80  559.944     274.785     0.996986   
7  3  81  26.5135     287.639     0.860549   
7  3  82  53.5005     245.878     0.588006   
7  3  83  242.93      232.042     0.985201   
7  3  84  194.096     0.218136    0.963736   
7  3  85  463.395     31.4745     0.995271   
7  3  86  308.648     203.373     0.990028   
7  3  87  84.0028     263.509     0.963476   
7  3  88  149.047     281.9       0.952397   
7  3  89  98.7568     121.322     0.915458   
7  3  90  189.713     158.374     0.984999   
7  3  91  105.187     265.283     0.961124   
7  3  92  132.068     76.0673     0.97061    
7  3  93  48.7779     112.152     0.833918   
7  3  94  52.5677     301.149     0.941244   
7  3  95  200.645     219.615     0.986048   
7  3  96  90.026      217.659     0.942924   
7  3  97  102.98      15.6427     0.97575    
7  3  98  148.404     293.772     0.97583    
7  3  99  126.507     139.29      0.980892   
7  3  100 61.6436     304.946     0.900484   
7  3  101 34.2813     328.265     0.873866   
7  3  102 28.6418     51.0726     0.849001   
7  3  103 0.197365    69.4146     0.542494   
7  3  104 215.464     92.2216     0.982994   
7  3  105 40.2974     213.746     0.929978   
7  3  106 77.0434     63.308      0.948582   
7  3  107 117.205     165.709     0.965069   
7  3  108 107.812     253.82      0.893018   
7  3  109 34.2867     112.037     0.739088   
7  3  110 41.8883     228.194     0.91038    
7  3  111 74.6442     81.4198     0.905961   
7  3  112 47.5931     1.43538     0.852643   
7  3  113 7.18582     2.38959     0.259981   
7  3  114 10.0051     56.8361     0.498388   
7  4  0   730.898     180         1          
7  4  1   666.765     294.053     0.975483   
7  4  2   603.718     114.522     0.988493   
7  4  3   691.678     126.037     0.976963   
7  4  4   232.127     95.8362     0.769075   
7  4  5   777.226     160.274     0.970198   
7  4  6   634.536     14.1156     0.978087   
7  4  7   551.069     216.654     0.975138   
7  4  8   611.066     264.756     0.984293   
7  4  9   71.4168     45.6712     0.817234   
7  4  10  402.515     335.119     0.924296   
7  4  11  820.508     292.822     0.987295   
7  4  12  848.59      133.153     0.989229   
7  4  13  398.143     120.816     0.97507    
7  4  14  640.467     19.0546     0.987077   
7  4  15  431.834     230.726     0.963369   
7  4  16  379.037     340.379     0.911357   
7  4  17  908.033     57.682      0.990637   
7  4  18  823.275     243.589     0.989148   
7  4  19  30.1604     327.59      0.554034   
7  4  20  21.6131     248.729     0.601103   
7  4  21  353.306     7.28501     0.927007   
7  4  22  841.962     83.4799     0.991168   
7  4  23  921.065     331.117     0.993531   
7  4  24  390.433     128.853     0.935755   
7  4  25  847.7       93.9448     0.989946   
7  4  26  707.854     202.092     0.98872    
7  4  27  731.69      66.7162     0.985248   
7  4  28  575.67      35.1934     0.986479   
7  4  29  1093.13     190.023     0.994844   
7  4  30  550.735     127.495     0.978389   
7  4  31  272.92      240.47      0.636742   
7  4  32  1078.96     109.734     0.996578   
7  4  33  710.821     99.6775     0.994203   
7  4  34  595.232     238.541     0.990495   
7  4  35  1096.87     51.9525     0.996072   
7  4  36  737.501     312.22      0.986134   
7  4  37  177.325     181.364     0.944118   
7  4  38  462.665     31.9787     0.972639   
7  4  39  59.7015     315.992     0.305797   
7  4  40  765.708     97.8211     0.989748   
7  4  41  206.499     293.445     0.985235   
7  4  42  223.462     2.40877     0.978186   
7  4  43  498.181     223.332     0.936644   
7  4  44  499.244     242.112     0.984949   
7  4  45  313.905     191.386     0.889356   
7  4  46  355.574     93.6548     0.964481   
7  4  47  475.016     41.3843     0.985947   
7  4  48  418.045     155.319     0.982369   
7  4  49  409.716     276.959     0.987029   
7  4  50  45.2501     56.4974     0.859476   
7  4  51  122.294     306.184     0.892733   
7  4  52  246.37      88.0768     0.804046   
7  4  53  142.267     129.23      0.93419    
7  4  54  520.323     212.693     0.988903   
7  4  55  171.413     185.904     0.929551   
7  4  56  63.9783     127.752     0.887517   
7  4  57  171.44      19.8146     0.978356   
7  4  58  17.6774     137.442     0.611779   
7  4  59  34.6544     200.417     0.870443   
7  4  60  54.7806     111.951     0.860894   
7  4  61  30.4056     15.097      0.794712   
7  4  62  396.236     205.584     0.980338   
7  4  63  241.623     255.245     0.973944   
7  4  64  283.188     192.137     0.963413   
7  4  65  121.886     270.762     0.950798   
7  4  66  14.2097     17.245      0.460255   
7  4  67  180.062     88.3181     0.919742   
7  4  68  300.932     229.015     0.98007    
7  4  69  212.627     11.626      0.979089   
7  4  70  405.952     137.151     0.990418   
7  4  71  289.586     178.568     0.98766    
7  4  72  83.2151     191.449     0.934764   
7  4  73  431.887     162.482     0.992858   
7  4  74  234.282     124.73      0.987304   
7  4  75  136.248     110.774     0.963832   
7  4  76  419.093     331.619     0.994765   
7  4  77  252.301     338.825     0.978993   
7  4  78  426.424     45.0674     0.992604   
7  4  79  108.042     230.675     0.967165   
7  4  80  242.215     177.532     0.990776   
7  4  81  208.109     321.23      0.961021   
7  4  82  261.55      19.2421     0.984659   
7  4  83  68.501      209.97      0.812538   
7  4  84  179.864     191.751     0.963159   
7  4  85  351.003     313.741     0.993133   
7  4  86  267.605     63.4753     0.990013   
7  4  87  172.263     87.6875     0.990797   
7  4  88  126.116     11.4916     0.937911   
7  4  89  151.022     306.11      0.980808   
7  4  90  200.458     91.1977     0.982689   
7  4  91  117.466     182.631     0.975455   
7  4  92  69.819      67.2601     0.947035   
7  4  93  61.1389     143.918     0.957074   
7  4  94  42.738      132.692     0.782336   
7  4  95  57.205      4.03986     0.782795   
7  4  96  162.986     283.614     0.98058    
7  4  97  284.34      217.068     0.992855   
7  4  98  119.316     324.963     0.978297   
7  4  99  136.402     225.01      0.974103   
7  4  100 91.8992     326.639     0.890767   
7  4  101 67.7245     304.912     0.917697   
7  4  102 13.5009     338.66      0.636395   
7  4  103 69.751      187.397     0.932147   
7  4  104 106.83      294.413     0.948596   
7  4  105 39.2634     120.563     0.880848   
7  4  106 1.02647     307.544     0.744145   
7  4  107 70.374      262.872     0.867939   
7  4  108 16.4123     235.924     0.791863   
7  4  109 96.0023     165.795     0.936661   
7  4  110 157.102     264.333     0.977564   
7  4  111 63.8832     168.875     0.932831   
7  4  112 110.193     161.206     0.975501   
7  4  113 6.44224     326.372     0.82919    
7  5  0   2.91837     180         0.98684    
7  5  1   216.736     224.179     0.964195   
7  5  2   105.385     80.9117     0.917651   
7  5  3   96.7026     238.896     0.929934   
7  5  4   477.092     50.8782     0.974083   
7  5  5   750.422     313.872     0.989576   
7  5  6   589.681     307.575     0.97804    
7  5  7   421.245     210.208     0.955993   
7  5  8   528.389     164.228     0.952081   
7  5  9   998.008     131.956     0.99114    
7  5  10  85.3106     267.821     0.836158   
7  5  11  825.141     144.936     0.988386   
7  5  12  602.744     125.811     0.966229   
7  5  13  874.979     1.50087     0.989271   
7  5  14  337.796     194.576     0.9645     
7  5  15  1093.55     34.8156     0.993874   
7  5  16  442.075     103.992     0.958123   
7  5  17  396.857     252.547     0.969514   
7  5  18  398.233     313.007     0.957471   
7  5  19  653.026     118.651     0.96612    
7  5  20  555.506     261.116     0.982692   
7  5  21  271.938     15.1082     0.813976   
7  5  22  551.899     267.011     0.987704   
7  5  23  31.6192     346.981     0.864146   
7  5  24  671.352     47.9166     0.990387   
7  5  25  221.86      38.2568     0.837813   
7  5  26  423.428     303.846     0.971637   
7  5  27  498.215     346.397     0.977012   
7  5  28  859.021     68.1706     0.996474   
7  5  29  721.656     127.887     0.990127   
7  5  30  403.578     307.43      0.978919   
7  5  31  790.211     213.405     0.993553   
7  5  32  654.207     327.326     0.98805    
7  5  33  467.459     227.479     0.982034   
7  5  34  244.284     244.799     0.976524   
7  5  35  486.931     19.8053     0.987393   
7  5  36  438.909     167.132     0.982185   
7  5  37  617.579     121.283     0.984662   
7  5  38  677.168     272.372     0.983127   
7  5  39  96.0518     32.6896     0.552441   
7  5  40  551.36      117.904     0.980532   
7  5  41  294.829     113.85      0.965377   
7  5  42  666.498     199.62      0.98694    
7  5  43  181.639     350.873     0.967216   
7  5  44  460.765     273.869     0.953303   
7  5  45  592.901     257.342     0.9798     
7  5  46  614.311     264.471     0.991134   
7  5  47  403.655     325.67      0.974314   
7  5  48  611.155     98.1503     0.99238    
7  5  49  317.426     53.5831     0.983631   
7  5  50  3.48625     235.034     0.322966   
7  5  51  495.003     47.7362     0.991964   
7  5  52  318.05      105.515     0.97653    
7  5  53  268.141     159.217     0.960342   
7  5  54  76.4666     16.5592     0.922248   
7  5  55  148.973     60.2481     0.954108   
7  5  56  271.638     285.79      0.956615   
7  5  57  152.219     345.398     0.938439   
7  5  58  215.808     83.7538     0.971779   
7  5  59  228.925     356.415     0.957807   
7  5  60  516.352     27.8397     0.993107   
7  5  61  5.71115     223.961     0.873642   
7  5  62  68.7009     283.459     0.904058   
7  5  63  285.393     144.03      0.98737    
7  5  64  223.164     70.3146     0.939231   
7  5  65  23.0813     91.2973     0.937965   
7  5  66  152.24      8.3301      0.954702   
7  5  67  42.1591     193.038     0.912068   
7  5  68  93.2605     209.114     0.910781   
7  5  69  138.486     224.889     0.960821   
7  5  70  303.982     163.71      0.990263   
7  5  71  272.469     348.153     0.986014   
7  5  72  275.705     136.571     0.982677   
7  5  73  103.328     16.2353     0.942308   
7  5  74  67.2723     35.7944     0.89897    
7  5  75  154.774     26.5809     0.950807   
7  5  76  320.145     95.3379     0.991328   
7  5  77  189.946     204.281     0.983542   
7  5  78  187.058     196.01      0.972444   
7  5  79  314.742     355.56      0.98425    
7  5  80  438.845     113.544     0.98919    
7  5  81  225.518     278.771     0.983964   
7  5  82  159.236     197.246     0.962366   
7  5  83  233.657     305.182     0.990476   
7  5  84  190.124     100.077     0.982615   
7  5  85  76.3784     139.724     0.95228    
7  5  86  196.675     310.828     0.989822   
7  5  87  14.0554     273.779     0.745784   
7  5  88  123.801     353.362     0.965886   
7  5  89  52.9946     37.0352     0.905653   
7  5  90  133.18      63.0614     0.980729   
7  5  91  193.384     81.6428     0.983113   
7  5  92  56.1684     215.291     0.933409   
7  5  93  59.1175     267.878     0.932361   
7  5  94  9.198       97.1603     0.660715   
7  5  95  70.7931     105.87      0.953034   
7  5  96  5.39684     178.386     0.6147     
7  5  97  50.9445     147.001     0.952383   
7  5  98  0.640123    236.532     0.341123   
7  5  99  77.6885     218.029     0.927372   
7  5  100 27.6297     319.466     0.7957     
7  5  101 3.08925     150.157     0.658214   
7  5  102 43.908      197.404     0.943461   
7  5  103 115.287     23.6445     0.939372   
7  5  104 18.1401     273.615     0.605506   
7  5  105 29.0045     69.5627     0.719223   
7  5  106 40.2101     304.028     0.881667   
7  5  107 6.93924     154.414     0.622637   
7  5  108 24.2341     345.776     0.828781   
7  5  109 2.23343     57.0169     0.648007   
7  5  110 175.349     113.639     0.983597   
7  5  111 48.3213     302.528     0.937758   
7  5  112 112.619     240.182     0.952981   
7  6  0   116.524     2.41929e-05 0.986131   
7  6  1   941.593     317.777     0.987259   
7  6  2   147.205     76.6808     0.91756    
7  6  3   422.76      282.6       0.955212   
7  6  4   669.165     138.965     0.990505   
7  6  5   1213.48     173.464     0.99617    
7  6  6   572.449     37.3967     0.982806   
7  6  7   734.789     167.416     0.989944   
7  6  8   648.173     278.902     0.98154    
7  6  9   240.957     97.3803     0.948484   
7  6  10  579.598     309.27      0.978481   
7  6  11  411.396     31.4069     0.952824   
7  6  12  690.234     276.723     0.986664   
7  6  13  824.016     26.6931     0.989901   
7  6  14  769.884     262.958     0.989912   
7  6  15  324.666     85.7273     0.868227   
7  6  16  304.036     68.1159     0.977103   
7  6  17  485.007     230.23      0.986062   
7  6  18  450.33      354.175     0.971945   
7  6  19  871.848     129.029     0.991979   
7  6  20  558.419     23.0504     0.978568   
7  6  21  544.954     119.843     0.970443   
7  6  22  1110.09     214.881     0.994461   
7  6  23  557.384     79.8301     0.989908   
7  6  24  611.761     229.02      0.955997   
7  6  25  290.854     297.783     0.708567   
7  6  26  1458.76     16.1232     0.998039   
7  6  27  366.149     225.771     0.975699   
7  6  28  42.357      45.0807     0.675544   
7  6  29  291.209     245.252     0.967584   
7  6  30  437.04      23.4316     0.983153   
7  6  31  738.021     135.099     0.992981   
7  6  32  264.313     186.84      0.957321   
7  6  33  853.735     175.893     0.993527   
7  6  34  772.971     185.79      0.991402   
7  6  35  932.847     194.682     0.994143   
7  6  36  17.8162     137.799     0.397471   
7  6  37  407.877     350.143     0.981705   
7  6  38  470.248     288.303     0.980259   
7  6  39  589.636     175.823     0.983566   
7  6  40  230.268     255.263     0.890749   
7  6  41  100.25      266.9       0.930292   
7  6  42  538.71      156.048     0.991742   
7  6  43  599.577     289.211     0.992172   
7  6  44  432.482     245.462     0.980111   
7  6  45  353.96      16.9525     0.944763   
7  6  46  517.11      147.112     0.992419   
7  6  47  167.397     162.189     0.915975   
7  6  48  272.726     243.393     0.976326   
7  6  49  259.141     355.186     0.972923   
7  6  50  364.185     145.007     0.949653   
7  6  51  527.392     229.492     0.992399   
7  6  52  472.976     112.905     0.974348   
7  6  53  14.8868     350.538     0.82065    
7  6  54  84.2668     19.6455     0.834663   
7  6  55  248.633     146.867     0.963173   
7  6  56  45.151      134.065     0.254292   
7  6  57  313.958     231.425     0.972859   
7  6  58  116.529     235.226     0.952289   
7  6  59  143.846     193.561     0.939898   
7  6  60  374.155     206.75      0.991146   
7  6  61  458.117     111.13      0.991385   
7  6  62  599.847     52.5406     0.996012   
7  6  63  288.782     157.358     0.991507   
7  6  64  433.829     269.236     0.989038   
7  6  65  286.818     213.85      0.987886   
7  6  66  41.8451     340.408     0.566752   
7  6  67  401.63      310.863     0.993974   
7  6  68  54.2633     30.888      0.807689   
7  6  69  180.418     0.750401    0.975141   
7  6  70  181.458     297.013     0.970959   
7  6  71  274.426     100.369     0.987577   
7  6  72  406.493     98.0342     0.993975   
7  6  73  128.867     284.417     0.955037   
7  6  74  151.733     202.853     0.972311   
7  6  75  242.777     167.465     0.984427   
7  6  76  85.2339     106.504     0.902273   
7  6  77  17.9136     278.457     0.885125   
7  6  78  52.5138     292.752     0.548863   
7  6  79  3.69112     215.206     0.535807   
7  6  80  429.441     271.9       0.99037    
7  6  81  38.8649     55.6482     0.620216   
7  6  82  123.72      88.8489     0.960127   
7  6  83  67.57       356.943     0.928763   
7  6  84  73.3948     104.484     0.950644   
7  6  85  110.447     357.169     0.960862   
7  6  86  169.759     137.551     0.990119   
7  6  87  313.514     25.6344     0.992803   
7  6  88  91.9559     139.699     0.901569   
7  6  89  177.797     26.3772     0.972827   
7  6  90  76.9151     340.274     0.917597   
7  6  91  99.7725     283.631     0.939004   
7  6  92  102.152     217.231     0.952167   
7  6  93  12.0246     177.994     0.869956   
7  6  94  129.316     213.997     0.978013   
7  6  95  109.113     249.582     0.961934   
7  6  96  40.1397     282.889     0.691838   
7  6  97  136.627     117.988     0.979101   
7  6  98  48.117      325.853     0.787028   
7  6  99  224.726     146.227     0.989232   
7  6  100 147.318     193.496     0.981391   
7  6  101 0.81599     348.842     0.207721   
7  6  102 146.625     341.689     0.978544   
7  6  103 35.9154     77.3389     0.761874   
7  6  104 0.898267    83.4889     0.179188   
7  6  105 69.3304     189.187     0.938394   
7  6  106 11.2196     222.679     0.252954   
7  6  107 120.04      131.316     0.951525   
7  6  108 5.70161     154.522     0.305881   
7  6  109 34.179      260.7       0.788582   
7  6  110 6.51085     233.756     0.534616   
7  6  111 96.3113     187.952     0.971527   
7  7  0   423.426     6.78784e-06 0.999988   
7  7  1   86.8156     210         0.146674   
7  7  2   78.4587     60          0.0693074  
7  7  3   186.692     270         0.997155   
7  7  4   606.334     120         1          
7  7  5   1152.65     150         1          
7  7  6   8.11154     360         0.747691   
7  7  7   71.2383     30          0.220994   
7  7  8   968.511     60          1          
7  7  9   205.086     90          0.801804   
7  7  10  442.479     300         0.999998   
7  7  11  393.218     330         1          
7  7  12  373.697     180         1          
7  7  13  1436.94     210         1          
7  7  14  1766.23     240         1          
7  7  15  885.442     270         1          
7  7  16  757.033     300         1          
7  7  17  535.672     330         0.97656    
7  7  18  50.018      180         0.197524   
7  7  19  203.137     210         1          
7  7  20  982.156     240         1          
7  7  21  472.893     90          1          
7  7  22  827.491     120         1          
7  7  23  654.284     330         0.999989   
7  7  24  235.863     1.26225e-05 0.882032   
7  7  25  452.324     30          1          
7  7  26  526.869     60          0.999997   
7  7  27  120.837     90          0.838898   
7  7  28  490.305     120         0.999997   
7  7  29  402.513     330         0.999974   
7  7  30  451.482     180         1          
7  7  31  667.266     30          1          
7  7  32  443.905     60          0.999998   
7  7  33  396.051     90          1          
7  7  34  227.404     120         1          
7  7  35  402.574     330         1          
7  7  36  78.0218     180         0.127719   
7  7  37  6.33509     210         0.507875   
7  7  38  682.427     60          1          
7  7  39  75.8488     90          0.586605   
7  7  40  295.432     300         0.999847   
7  7  41  458.817     330         1          
7  7  42  168.878     180         1          
7  7  43  33.0199     30          0.784627   
7  7  44  40.6921     240         0.999988   
7  7  45  166.614     270         0.999987   
7  7  46  568.883     300         1          
7  7  47  269.497     330         0.999984   
7  7  48  176.256     2.06916e-06 1          
7  7  49  308.082     30          1          
7  7  50  183.109     240         0.809114   
7  7  51  141.14      270         0.890171   
7  7  52  591.927     300         1          
7  7  53  304.146     150         0.999707   
7  7  54  70.3406     180         0.990948   
7  7  55  37.5998     210         0.0904197  
7  7  56  40.7912     240         0.545419   
7  7  57  156.324     90          1          
7  7  58  380.119     120         1          
7  7  59  372.75      150         1          
7  7  60  380.319     5.75217e-06 1          
7  7  61  67.7765     210         0.749089   
7  7  62  880.531     240         1          
7  7  63  294.973     90          1          
7  7  64  90.5174     300         0.386522   
7  7  65  62.5006     150         0.782463   
7  7  66  666.458     0           1          
7  7  67  148.743     210         1          
7  7  68  24.9743     60          0.989861   
7  7  69  19.2672     270         0.166999   
7  7  70  539.22      120         1          
7  7  71  94.8068     330         0.958518   
7  7  72  405.53      1.8094e-06  1          
7  7  73  10.9711     210         0.378787   
7  7  74  34.204      60          0.504598   
7  7  75  607.005     270         1          
7  7  76  462.167     120         1          
7  7  77  10.4639     330         0.136404   
7  7  78  55.9748     180         0.995215   
7  7  79  98.3204     210         0.700808   
7  7  80  34.3396     60          0.990855   
7  7  81  111.871     270         0.999999   
7  7  82  19.3661     120         0.999946   
7  7  83  297.256     330         1          
7  7  84  255.752     180         1          
7  7  85  253.999     30          1          
7  7  86  169.017     240         0.999951   
7  7  87  49.0422     90          0.983482   
7  7  88  54.1436     120         0.999612   
7  7  89  100.148     330         0.999037   
7  7  90  125.781     180         0.999845   
7  7  91  111.347     210         0.988455   
7  7  92  10.2147     240         0.996139   
7  7  93  138.391     90          1          
7  7  94  165.688     300         1          
7  7  95  140.894     150         1          
7  7  96  3.36296     180         0.373982   
7  7  97  2.56518     30          0.196576   
7  7  98  158.318     240         1          
7  7  99  48.0445     270         0.998836   
7  7  100 139.115     300         1          
7  7  101 2.60262     330         0.230114   
7  7  102 6.86275     180         0.497052   
7  7  103 22.5719     30          0.788623   
7  7  104 26.2823     60          0.811867   
7  7  105 4.89498     270         0.490684   
7  7  106 148.672     120         1          
7  7  107 11.7599     150         0.392164   
7  7  108 7.97231     8.65815e-06 0.265981   
7  7  109 24.3611     210         0.648597   
8  0  0   1052.7      5.98123e-06 1          
8  0  1   93.2246     60          0.438538   
8  0  2   120.148     120         0.986936   
8  0  3   517.727     3.26577e-06 0.999998   
8  0  4   629.071     60          1          
8  0  5   123.88      120         0.999397   
8  0  6   218.93      9.77993e-06 0.296654   
8  0  7   417.537     240         0.849254   
8  0  8   78.8309     300         0.289409   
8  0  9   1142.6      2.27506e-06 1          
8  0  10  95.6425     60          0.61758    
8  0  11  2.9552      300         0.130893   
8  0  12  31.0969     180         0.0903587  
8  0  13  809.521     60          1          
8  0  14  99.8831     120         0.251513   
8  0  15  598.028     3.30615e-06 1          
8  0  16  550.529     60          1          
8  0  17  365.941     120         0.999795   
8  0  18  622.239     180         0.999997   
8  0  19  142.984     240         0.461733   
8  0  20  1020.13     300         1          
8  0  21  979.241     180         1          
8  0  22  20.5509     60          0.0504059  
8  0  23  304.413     300         0.976746   
8  0  24  404.782     180         1          
8  0  25  852.807     240         0.988586   
8  0  26  477.595     300         1          
8  0  27  794.313     180         1          
8  0  28  28.9724     240         0.740662   
8  0  29  1023.58     120         1          
8  0  30  95.0869     3.01571e-06 0.875669   
8  0  31  784.165     240         1          
8  0  32  155.441     300         0.602563   
8  0  33  1122.47     1.48586e-06 1          
8  0  34  544.335     240         1          
8  0  35  24.1618     120         0.538328   
8  0  36  296.854     180         1          
8  0  37  747.928     240         1          
8  0  38  1050.22     300         1          
8  0  39  598.245     180         1          
8  0  40  682.813     60          1          
8  0  41  60.9567     300         0.9865     
8  0  42  117.375     180         0.45713    
8  0  43  434.857     240         1          
8  0  44  204.469     120         0.989663   
8  0  45  541.923     180         1          
8  0  46  827.451     60          1          
8  0  47  253.252     120         0.999997   
8  0  48  9.29862     7.56325e-06 0.00906053 
8  0  49  199.143     240         0.722639   
8  0  50  7.68528     120         0.886944   
8  0  51  370.703     180         0.999999   
8  0  52  2.97268     59.9999     0.802203   
8  0  53  1181.35     120         1          
8  0  54  200.439     180         0.999981   
8  0  55  362.138     60          0.999959   
8  0  56  400.87      300         1          
8  0  57  80.6309     7.07251e-06 0.77991    
8  0  58  385.758     240         1          
8  0  59  645.227     120         1          
8  0  60  94.0722     8.7478e-06  0.988164   
8  0  61  684.661     240         1          
8  0  62  31.0923     300         0.962959   
8  0  63  67.6909     180         0.16695    
8  0  64  3.27914     240         0.0407683  
8  0  65  0.712137    120         0.667149   
8  0  66  22.8103     9.0535e-06  0.665159   
8  0  67  283.697     240         1          
8  0  68  342.134     300         1          
8  0  69  1.17868     180         0.788649   
8  0  70  255.046     240         1          
8  0  71  27.6255     120         0.156892   
8  0  72  333.928     180         1          
8  0  73  855.091     60          1          
8  0  74  307.508     120         1          
8  0  75  48.8353     180         0.998322   
8  0  76  175.249     60          1          
8  0  77  358.788     300         1          
8  0  78  13.6184     180         0.37976    
8  0  79  431.79      240         1          
8  0  80  10.9234     120         0.711566   
8  0  81  298.943     180         1          
8  0  82  69.5111     60          1          
8  0  83  261.054     120         1          
8  0  84  232.152     7.62025e-07 1          
8  0  85  165.819     240         0.999998   
8  0  86  29.7528     300         0.806479   
8  0  87  62.2196     180         0.547408   
8  0  88  58.7228     60          0.668902   
8  0  89  20.3724     120         0.572414   
8  0  90  100.878     360         0.823006   
8  0  91  231.871     240         1          
8  0  92  1.89984     120         0.426332   
8  0  93  48.5524     1.11737e-06 0.99902    
8  0  94  374.813     60          1          
8  0  95  40.7028     120         0.998231   
8  0  96  7.33042     180         0.191656   
8  0  97  25.9513     240         0.391118   
8  0  98  218.845     120         1          
8  0  99  152.474     180         1          
8  0  100 198.158     240         1          
8  0  101 9.05677     300         0.112421   
8  0  102 93.7317     2.15468e-06 1          
8  0  103 295.252     240         1          
8  0  104 103.568     120         1          
8  0  105 128.307     180         1          
8  0  106 26.671      240         0.370744   
8  0  107 6.50665     300         0.304374   
8  0  108 117.02      360         0.998732   
8  0  109 207.102     60          1          
8  0  110 221.409     300         1          
8  0  111 8.56752     180         0.431852   
8  0  112 11.0071     240         0.192635   
8  0  113 6.82982     300         0.562858   
8  0  114 2.54024     2.23118e-05 0.216122   
8  0  115 9.73255     60          0.967262   
8  1  0   701.552     180         1          
8  1  1   180.832     83.5158     0.967568   
8  1  2   208.458     78.637      0.924519   
8  1  3   640.301     240.543     0.987849   
8  1  4   494.878     204.791     0.977667   
8  1  5   39.4567     174.909     0.623962   
8  1  6   745.642     39.1924     0.987652   
8  1  7   283.799     45.1467     0.976865   
8  1  8   412.01      199.65      0.978474   
8  1  9   37.8337     232.314     0.832788   
8  1  10  167.564     210.26      0.941222   
8  1  11  662.297     44.7816     0.981332   
8  1  12  537.679     223.7       0.967566   
8  1  13  482.841     47.8713     0.976692   
8  1  14  186.827     157.456     0.872131   
8  1  15  587.182     307.383     0.981166   
8  1  16  502.158     128.435     0.961906   
8  1  17  169.842     190.75      0.927797   
8  1  18  1109.83     31.0949     0.992046   
8  1  19  558.699     258.354     0.978058   
8  1  20  553.127     46.8696     0.972297   
8  1  21  1.14276     251.503     0.763999   
8  1  22  436.276     334.777     0.968404   
8  1  23  124.669     335.768     0.817451   
8  1  24  31.7748     320.607     0.110661   
8  1  25  332.744     274.517     0.981834   
8  1  26  649.62      55.8497     0.978061   
8  1  27  438.382     263.233     0.976864   
8  1  28  36.0942     340.546     0.631899   
8  1  29  490.303     251.025     0.960276   
8  1  30  175.473     38.7581     0.859381   
8  1  31  228.394     324.004     0.895671   
8  1  32  583.609     270.634     0.968535   
8  1  33  437.301     70.1939     0.965622   
8  1  34  486.502     106.816     0.985132   
8  1  35  929.676     209.691     0.993713   
8  1  36  711.146     224.188     0.988902   
8  1  37  936.259     129.222     0.995632   
8  1  38  551.794     58.6677     0.980412   
8  1  39  395.994     256.604     0.948038   
8  1  40  1085        227.799     0.995606   
8  1  41  227.041     312.534     0.958298   
8  1  42  680.565     80.1643     0.988943   
8  1  43  442.47      332.655     0.961264   
8  1  44  676.402     64.2416     0.984828   
8  1  45  270.55      315.254     0.915858   
8  1  46  389.764     324.565     0.970653   
8  1  47  65.5564     93.8659     0.577501   
8  1  48  38.6099     172.422     0.442512   
8  1  49  643.093     178.075     0.994418   
8  1  50  309.211     46.2982     0.956276   
8  1  51  198.062     36.9548     0.949834   
8  1  52  460.784     284.355     0.985285   
8  1  53  55.6612     325.52      0.886543   
8  1  54  589.252     62.4303     0.994927   
8  1  55  430.06      102.405     0.986752   
8  1  56  578.886     342.324     0.993349   
8  1  57  813.227     148.937     0.995499   
8  1  58  311.472     220.636     0.977019   
8  1  59  337.042     266.718     0.980706   
8  1  60  371.36      288.204     0.981017   
8  1  61  423.275     83.5761     0.987448   
8  1  62  273.089     328.98      0.974383   
8  1  63  452.057     229.573     0.987619   
8  1  64  728.02      349.326     0.996156   
8  1  65  274.487     85.2602     0.944738   
8  1  66  289.322     215.929     0.977941   
8  1  67  272.781     58.8206     0.980764   
8  1  68  369.704     167.728     0.986127   
8  1  69  121.051     101.892     0.928511   
8  1  70  312.39      133.413     0.98533    
8  1  71  394.775     16.7422     0.986926   
8  1  72  137.351     213.625     0.940718   
8  1  73  446.46      233.911     0.989545   
8  1  74  210.687     323.037     0.925892   
8  1  75  32.173      257.731     0.612237   
8  1  76  22.0247     10.8313     0.341121   
8  1  77  274.936     147.364     0.986499   
8  1  78  180.379     40.3355     0.979658   
8  1  79  147.626     153.25      0.855531   
8  1  80  103.736     110.749     0.954106   
8  1  81  421.831     127.572     0.994783   
8  1  82  301.677     244.738     0.98795    
8  1  83  186.397     223.925     0.960367   
8  1  84  154.581     154.899     0.969946   
8  1  85  82.8384     309.194     0.911274   
8  1  86  56.5716     73.9016     0.829029   
8  1  87  210.484     136.757     0.977544   
8  1  88  1.43673     184.184     0.742447   
8  1  89  311.625     352.67      0.99536    
8  1  90  28.2835     49.5926     0.916185   
8  1  91  96.4133     61.9384     0.971279   
8  1  92  90.6565     248.555     0.935121   
8  1  93  52.7073     275.325     0.945479   
8  1  94  33.9335     132.773     0.848269   
8  1  95  9.15944     214.151     0.524336   
8  1  96  198.69      143.785     0.986271   
8  1  97  191.197     135.985     0.986012   
8  1  98  14.7269     304.246     0.927882   
8  1  99  198.981     70.9752     0.988854   
8  1  100 42.3262     51.6298     0.868929   
8  1  101 70.1965     219.813     0.948685   
8  1  102 129.396     345.577     0.982937   
8  1  103 69.6115     62.7869     0.965918   
8  1  104 107.255     320.055     0.957531   
8  1  105 14.4123     306.607     0.633134   
8  1  106 102.694     203.646     0.967421   
8  1  107 72.5759     203.892     0.903808   
8  1  108 6.75074     232.477     0.680078   
8  1  109 50.5383     256.624     0.91774    
8  1  110 0.362894    358.402     0.508376   
8  1  111 32.8038     272.874     0.891301   
8  1  112 28.699      272.377     0.734941   
8  1  113 125.086     69.674      0.96673    
8  1  114 37.0666     302.435     0.897566   
8  2  0   20.8236     180         0.181314   
8  2  1   570.939     23.6935     0.976615   
8  2  2   1044.23     229.356     0.995333   
8  2  3   95.8045     238.211     0.516455   
8  2  4   767.156     241.426     0.984061   
8  2  5   227.988     334.574     0.959253   
8  2  6   536.095     169.169     0.978741   
8  2  7   813.472     201.63      0.987258   
8  2  8   40.8902     38.5755     0.419068   
8  2  9   473.139     242.467     0.921377   
8  2  10  461.986     11.7081     0.974209   
8  2  11  540.104     109.644     0.952142   
8  2  12  733.693     202.997     0.989574   
8  2  13  595.315     52.6273     0.978499   
8  2  14  994.788     144.055     0.992528   
8  2  15  321.547     232.226     0.925329   
8  2  16  598.393     62.353      0.985278   
8  2  17  1137.31     275.752     0.991531   
8  2  18  503.32      66.9684     0.955234   
8  2  19  133.351     339.027     0.53454    
8  2  20  1227.52     3.90193     0.994345   
8  2  21  1817.12     243.945     0.997052   
8  2  22  390.638     250.547     0.94097    
8  2  23  302.338     164.388     0.928681   
8  2  24  243.623     92.5588     0.939662   
8  2  25  636.436     350.576     0.977845   
8  2  26  301.636     13.4752     0.922313   
8  2  27  52.6591     68.3119     0.22095    
8  2  28  670.562     344.575     0.977634   
8  2  29  331.884     35.4825     0.971498   
8  2  30  743.357     175.551     0.980339   
8  2  31  1251.98     294.806     0.996988   
8  2  32  703.942     316.731     0.988986   
8  2  33  1287.95     154.457     0.996563   
8  2  34  803.147     284.942     0.994314   
8  2  35  327.994     198.005     0.97635    
8  2  36  434.728     276.443     0.985395   
8  2  37  436.641     129.903     0.982762   
8  2  38  857.196     227.391     0.993025   
8  2  39  657.733     294.235     0.98964    
8  2  40  756.974     283.799     0.987491   
8  2  41  607.51      151.817     0.983824   
8  2  42  426.398     198.053     0.968308   
8  2  43  263.114     59.6157     0.977219   
8  2  44  459.844     348.345     0.969228   
8  2  45  605.271     320.756     0.989102   
8  2  46  277.597     85.7435     0.957937   
8  2  47  275.126     207.392     0.925443   
8  2  48  354.308     73.773      0.971955   
8  2  49  562.123     205.632     0.989219   
8  2  50  128.057     221.92      0.813673   
8  2  51  840.763     144.771     0.997304   
8  2  52  710.124     43.2143     0.993857   
8  2  53  467.388     128.191     0.991507   
8  2  54  50.2657     88.4041     0.877225   
8  2  55  175.325     92.1979     0.965835   
8  2  56  98.7336     48.8025     0.944844   
8  2  57  261.53      29.571      0.953511   
8  2  58  181.785     172.707     0.876816   
8  2  59  511.563     72.6702     0.98901    
8  2  60  287.459     106.421     0.967825   
8  2  61  79.7567     268.168     0.811434   
8  2  62  269.749     4.66085     0.987732   
8  2  63  459.893     144.075     0.990421   
8  2  64  492.15      287.635     0.989441   
8  2  65  125.237     247.782     0.874018   
8  2  66  108.18      85.053      0.918137   
8  2  67  155.64      115.103     0.948321   
8  2  68  215.955     43.454      0.952574   
8  2  69  576.395     224.505     0.994774   
8  2  70  113.152     280.654     0.667529   
8  2  71  45.7791     2.36901     0.893219   
8  2  72  174.825     70.6526     0.964345   
8  2  73  179.64      326.396     0.973839   
8  2  74  251.6       64.9338     0.970135   
8  2  75  333.894     106.025     0.991696   
8  2  76  371.954     14.2782     0.989427   
8  2  77  91.5478     121.97      0.955377   
8  2  78  273.674     24.7237     0.984429   
8  2  79  56.2059     275.449     0.923408   
8  2  80  309.621     213.172     0.990802   
8  2  81  258.259     24.8344     0.989886   
8  2  82  174.548     182.847     0.980548   
8  2  83  177.42      170.174     0.939579   
8  2  84  7.38999     262.608     0.695872   
8  2  85  116.43      352.747     0.785352   
8  2  86  171.065     212.61      0.941171   
8  2  87  278.976     15.0831     0.986279   
8  2  88  181.14      56.8419     0.980262   
8  2  89  255.463     199.294     0.993187   
8  2  90  315.994     237.977     0.993976   
8  2  91  23.2791     67.1041     0.743313   
8  2  92  3.22529     158.213     0.178639   
8  2  93  15.2965     27.6292     0.542291   
8  2  94  19.6119     78.2684     0.717301   
8  2  95  142.617     69.414      0.971342   
8  2  96  135.451     50.7362     0.976511   
8  2  97  11.8624     313.244     0.407982   
8  2  98  63.3482     199.799     0.943455   
8  2  99  109.95      246.526     0.978583   
8  2  100 40.3701     162.029     0.880498   
8  2  101 57.0094     79.0051     0.928132   
8  2  102 79.5613     159.52      0.962831   
8  2  103 23.9773     167.827     0.487135   
8  2  104 46.7168     209.732     0.884918   
8  2  105 37.3393     17.5338     0.790947   
8  2  106 124.285     15.7064     0.965233   
8  2  107 58.0093     34.107      0.905276   
8  2  108 143.618     295.577     0.973051   
8  2  109 129.134     273.586     0.963379   
8  2  110 22.2222     106.783     0.810642   
8  2  111 57.2379     340.16      0.829159   
8  2  112 4.15009     46.1135     0.39418    
8  2  113 60.1017     239.518     0.934845   
8  3  0   113.384     180         0.0991701  
8  3  1   602.396     135.98      0.975135   
8  3  2   61.7409     57.6802     0.876793   
8  3  3   593.381     184.714     0.981267   
8  3  4   481.869     259.84      0.970772   
8  3  5   190.708     6.51718     0.758653   
8  3  6   174.623     111.303     0.734146   
8  3  7   732.614     334.724     0.988544   
8  3  8   1097.76     82.3752     0.993463   
8  3  9   1122.88     246.106     0.994002   
8  3  10  525.238     72.8902     0.979367   
8  3  11  263.414     317.249     0.959044   
8  3  12  112.401     317.6       0.847485   
8  3  13  709.165     173.744     0.983949   
8  3  14  989.576     258.628     0.992656   
8  3  15  393.077     359.652     0.937714   
8  3  16  552.857     20.0823     0.982028   
8  3  17  281.591     113.051     0.962649   
8  3  18  84.8569     136.207     0.801576   
8  3  19  1126.25     248.072     0.991544   
8  3  20  566.9       100.323     0.98616    
8  3  21  762.103     156.32      0.962356   
8  3  22  576.574     250.637     0.979705   
8  3  23  833.323     192.574     0.991257   
8  3  24  407.918     305.599     0.930627   
8  3  25  931.707     161.535     0.993106   
8  3  26  265.506     342.401     0.821972   
8  3  27  565.87      135.768     0.911784   
8  3  28  528.065     100.015     0.948718   
8  3  29  297.621     241.878     0.877916   
8  3  30  286.153     350.785     0.964764   
8  3  31  531.573     121.948     0.983077   
8  3  32  1027.58     322.332     0.994539   
8  3  33  498.437     311.515     0.992073   
8  3  34  685.374     21.6438     0.958309   
8  3  35  1139.82     239.473     0.995538   
8  3  36  384.155     163.629     0.980466   
8  3  37  646.549     289.511     0.983728   
8  3  38  184.23      3.64444     0.691968   
8  3  39  512.584     44.1869     0.985461   
8  3  40  376.348     159.26      0.876471   
8  3  41  103.613     350.553     0.929556   
8  3  42  923.76      269.833     0.99265    
8  3  43  533.3       306.454     0.965312   
8  3  44  116.591     81.5734     0.776159   
8  3  45  25.3698     355.027     0.567329   
8  3  46  526.673     330.01      0.989767   
8  3  47  61.4623     56.435      0.679707   
8  3  48  255.139     194.247     0.972789   
8  3  49  164.427     219.4       0.599654   
8  3  50  560.223     348.455     0.993056   
8  3  51  58.0637     161.701     0.885861   
8  3  52  317.89      253.99      0.975688   
8  3  53  192.751     267.399     0.940974   
8  3  54  157.02      324.321     0.936166   
8  3  55  364.971     204.78      0.983664   
8  3  56  295.685     135.808     0.964899   
8  3  57  83.9462     153.714     0.496539   
8  3  58  252.78      12.7808     0.969039   
8  3  59  32.6926     36.9665     0.233769   
8  3  60  171.93      313.971     0.878985   
8  3  61  447.756     83.0366     0.982689   
8  3  62  27.4553     11.8188     0.279288   
8  3  63  85.1865     275.443     0.963708   
8  3  64  291.987     140.454     0.98527    
8  3  65  285.988     342.117     0.979272   
8  3  66  101.743     6.00199     0.912589   
8  3  67  360.32      172.313     0.982499   
8  3  68  159.964     287.226     0.951013   
8  3  69  318.369     209.061     0.976165   
8  3  70  151.619     226.835     0.930008   
8  3  71  616.69      228.285     0.995268   
8  3  72  494.074     229.661     0.988491   
8  3  73  150.367     325.216     0.973681   
8  3  74  245.183     277.803     0.98142    
8  3  75  93.2048     150.975     0.941547   
8  3  76  281.051     200.327     0.991174   
8  3  77  246.24      222.694     0.978306   
8  3  78  81.1047     155.755     0.93539    
8  3  79  364.722     22.7784     0.989504   
8  3  80  111.507     262.606     0.936857   
8  3  81  246.786     105.164     0.984831   
8  3  82  331.833     32.7799     0.976598   
8  3  83  63.63       338.776     0.780877   
8  3  84  49.2741     131.664     0.873172   
8  3  85  319.79      115.933     0.990394   
8  3  86  267.096     154.048     0.988268   
8  3  87  192.799     224.373     0.991852   
8  3  88  140.357     119.97      0.968785   
8  3  89  94.1464     66.2931     0.913413   
8  3  90  51.327      296.323     0.939613   
8  3  91  23.327      15.5123     0.880773   
8  3  92  221.158     210.071     0.990713   
8  3  93  112.45      331.483     0.968616   
8  3  94  143.387     301.505     0.976532   
8  3  95  196.9       345.413     0.991527   
8  3  96  62.5112     92.0618     0.950064   
8  3  97  33.638      49.5206     0.916817   
8  3  98  37.7584     141.658     0.902904   
8  3  99  59.6391     94.3044     0.881493   
8  3  100 82.4389     268.958     0.954182   
8  3  101 73.4217     202.9       0.929611   
8  3  102 107.949     237.381     0.963462   
8  3  103 93.3016     129.942     0.971882   
8  3  104 0.803949    213.368     0.668836   
8  3  105 162.114     88.792      0.975908   
8  3  106 171.686     217.584     0.986284   
8  3  107 18.786      113.081     0.747839   
8  3  108 170.709     78.847      0.980549   
8  3  109 70.8768     334.25      0.955388   
8  3  110 50.9687     272.897     0.896756   
8  3  111 35.2506     337.833     0.870823   
8  3  112 29.8061     141.315     0.787295   
8  4  0   766.802     180         1          
8  4  1   415.027     210.181     0.97351    
8  4  2   575.366     28.019      0.964161   
8  4  3   974.531     67.0645     0.988734   
8  4  4   607.763     155.907     0.983377   
8  4  5   799.881     327.244     0.983453   
8  4  6   949.679     140.786     0.991768   
8  4  7   905.145     276.923     0.990225   
8  4  8   1206.1      83.6535     0.996219   
8  4  9   731.233     341.22      0.987457   
8  4  10  582.073     341.542     0.976528   
8  4  11  556.345     325.695     0.980062   
8  4  12  562.82      28.6588     0.976525   
8  4  13  296.998     80.0574     0.770718   
8  4  14  917.54      324.446     0.989296   
8  4  15  653.148     289.107     0.977958   
8  4  16  76.7762     319.052     0.904069   
8  4  17  473.03      298.733     0.968835   
8  4  18  321.38      267.135     0.948255   
8  4  19  215.644     55.1779     0.825395   
8  4  20  590.616     238.585     0.969586   
8  4  21  658.096     130.071     0.981489   
8  4  22  121.007     322.842     0.821858   
8  4  23  633.653     130.06      0.992637   
8  4  24  195.889     255.793     0.96447    
8  4  25  618.832     239.909     0.982814   
8  4  26  908.546     260.796     0.993581   
8  4  27  574.289     194.637     0.96963    
8  4  28  514.078     204.584     0.993059   
8  4  29  316.885     301.163     0.987513   
8  4  30  54.2026     4.83955     0.737174   
8  4  31  594.73      320.986     0.991565   
8  4  32  289.944     159.548     0.970906   
8  4  33  690.447     291.13      0.992534   
8  4  34  974.245     174.416     0.996602   
8  4  35  320.479     257.071     0.954424   
8  4  36  65.3526     146.577     0.320371   
8  4  37  27.0065     161.431     0.47619    
8  4  38  330.04      34.21       0.976996   
8  4  39  308.77      105.012     0.935612   
8  4  40  511.665     256.912     0.958938   
8  4  41  620.404     11.0027     0.988921   
8  4  42  216.373     321.481     0.871511   
8  4  43  743.539     130.251     0.986456   
8  4  44  270.891     316.719     0.966997   
8  4  45  266.585     8.56143     0.97127    
8  4  46  412.768     302.34      0.972711   
8  4  47  609.901     163.6       0.993509   
8  4  48  614.826     306.913     0.985189   
8  4  49  216.263     103.707     0.979304   
8  4  50  260.443     259.817     0.97406    
8  4  51  444.961     13.8142     0.988889   
8  4  52  287.814     180.358     0.96388    
8  4  53  250.816     287.385     0.978639   
8  4  54  61.3317     327.596     0.789342   
8  4  55  659.154     299.243     0.989501   
8  4  56  300.391     27.0922     0.967475   
8  4  57  231.205     160.626     0.883718   
8  4  58  369.055     157.776     0.973972   
8  4  59  0.0417531   142.11      0.350198   
8  4  60  320.599     220.618     0.971985   
8  4  61  242.131     265.886     0.974693   
8  4  62  364.609     336.951     0.987264   
8  4  63  415.645     37.1498     0.98948    
8  4  64  45.3074     342.446     0.516539   
8  4  65  327.03      270.087     0.981992   
8  4  66  74.9392     79.9101     0.704241   
8  4  67  202.105     310.754     0.981357   
8  4  68  119.227     43.7853     0.919796   
8  4  69  345.523     212.065     0.983114   
8  4  70  96.2098     238.346     0.964106   
8  4  71  152.487     23.8014     0.905383   
8  4  72  116.515     42.3843     0.951182   
8  4  73  359.396     158.434     0.990598   
8  4  74  342.317     241.138     0.990875   
8  4  75  270.585     331.632     0.987243   
8  4  76  334.565     343.605     0.993904   
8  4  77  265.749     155.086     0.990521   
8  4  78  234.65      128.125     0.975942   
8  4  79  38.9916     87.8588     0.800646   
8  4  80  61.3951     277.597     0.895255   
8  4  81  180.18      237.376     0.920932   
8  4  82  393.395     4.37011     0.99236    
8  4  83  0.436305    132.44      0.666633   
8  4  84  244.421     324.958     0.991508   
8  4  85  29.766      67.7958     0.845789   
8  4  86  228.507     129.983     0.978757   
8  4  87  172.63      160.468     0.981189   
8  4  88  179.463     179.632     0.985116   
8  4  89  65.119      128.747     0.967046   
8  4  90  189.355     207.114     0.990416   
8  4  91  109.561     153.607     0.959219   
8  4  92  177.072     298.302     0.983951   
8  4  93  62.9499     33.6735     0.925376   
8  4  94  16.2513     156.775     0.916495   
8  4  95  105.875     177.444     0.985919   
8  4  96  65.4209     101.47      0.9216     
8  4  97  143.315     339.168     0.973693   
8  4  98  60.9478     7.74272     0.826231   
8  4  99  52.6902     336.926     0.9085     
8  4  100 98.94       266.071     0.961705   
8  4  101 83.6371     59.027      0.962997   
8  4  102 91.7564     112.893     0.946901   
8  4  103 21.6268     20.2365     0.698246   
8  4  104 66.7762     206.988     0.931823   
8  4  105 77.9139     318.438     0.963196   
8  4  106 21.4049     93.6279     0.786079   
8  4  107 42.9755     309.628     0.845946   
8  4  108 10.5636     199.022     0.643291   
8  4  109 77.7788     71.9818     0.890427   
8  4  110 82.4759     42.2249     0.910007   
8  4  111 74.4816     24.1951     0.914795   
8  5  0   47.2647     180         0.0356009  
8  5  1   146.388     236.775     0.929391   
8  5  2   742.411     136.409     0.986597   
8  5  3   626.028     251.813     0.979639   
8  5  4   305.888     4.49791     0.909317   
8  5  5   253.055     62.008      0.970154   
8  5  6   514.602     162.286     0.983259   
8  5  7   86.018      323.879     0.902377   
8  5  8   524.091     136.583     0.966956   
8  5  9   1103.23     90.5094     0.994437   
8  5  10  584.849     72.3807     0.983956   
8  5  11  465.882     154.196     0.965818   
8  5  12  1238.56     2.40776     0.994661   
8  5  13  627.244     139.655     0.957805   
8  5  14  335.355     336.969     0.908102   
8  5  15  734.99      328.737     0.986083   
8  5  16  846.437     26.8229     0.994173   
8  5  17  1048.1      297.662     0.995327   
8  5  18  650.656     332.722     0.9758     
8  5  19  486.344     144.125     0.977648   
8  5  20  971.15      28.0679     0.995845   
8  5  21  376.272     290.056     0.973309   
8  5  22  253.709     315.309     0.956286   
8  5  23  414.987     176.641     0.981474   
8  5  24  447.353     324.798     0.961617   
8  5  25  395.836     235.628     0.983814   
8  5  26  362.242     108.822     0.965605   
8  5  27  377.061     263.287     0.949165   
8  5  28  496.94      169.874     0.985032   
8  5  29  310.72      173.679     0.830388   
8  5  30  702.987     218.415     0.98443    
8  5  31  288.582     186.204     0.984972   
8  5  32  694.378     224.771     0.960784   
8  5  33  508.946     315.514     0.980467   
8  5  34  314.376     103.806     0.982648   
8  5  35  327.233     222.099     0.930804   
8  5  36  83.3769     292.726     0.88975    
8  5  37  284.298     82.4544     0.956224   
8  5  38  1003.33     231.502     0.996112   
8  5  39  523.858     117.644     0.981956   
8  5  40  485.195     186.77      0.979528   
8  5  41  290.457     2.18902     0.935468   
8  5  42  422.999     4.23014     0.984284   
8  5  43  393.319     94.8157     0.96065    
8  5  44  110.438     219.673     0.559952   
8  5  45  368.574     203.544     0.943947   
8  5  46  88.7668     20.9214     0.92689    
8  5  47  114.567     327.769     0.967073   
8  5  48  349.33      222.791     0.980294   
8  5  49  555.993     191.282     0.993873   
8  5  50  9.84993     8.16683     0.467265   
8  5  51  6.43721     35.0306     0.748588   
8  5  52  218.026     282.996     0.953277   
8  5  53  83.7901     323.785     0.459576   
8  5  54  320.971     275.665     0.97933    
8  5  55  140.787     165.677     0.964811   
8  5  56  2.97467     265.416     0.915094   
8  5  57  118.294     203.007     0.921313   
8  5  58  604.225     347.883     0.994894   
8  5  59  95          243.559     0.934703   
8  5  60  141.015     275.323     0.951127   
8  5  61  62.6036     15.4026     0.947472   
8  5  62  125.129     147.138     0.874297   
8  5  63  224.194     266.895     0.97579    
8  5  64  553.973     316.954     0.995178   
8  5  65  55.2515     2.65782     0.870592   
8  5  66  298.888     161.536     0.979692   
8  5  67  487.991     113.332     0.993297   
8  5  68  129.682     130.63      0.94621    
8  5  69  107.172     157.661     0.850096   
8  5  70  244.788     21.9733     0.943711   
8  5  71  297.565     221.268     0.989736   
8  5  72  402.585     247.185     0.994951   
8  5  73  320.93      14.531      0.988873   
8  5  74  151.368     30.1031     0.978747   
8  5  75  144.382     123.984     0.962741   
8  5  76  193.044     137.859     0.966498   
8  5  77  166.54      284.954     0.978422   
8  5  78  146.437     292.423     0.973526   
8  5  79  120.393     141.16      0.946121   
8  5  80  284.314     23.4965     0.985827   
8  5  81  34.6371     358.826     0.761726   
8  5  82  193.443     235.444     0.981132   
8  5  83  217.99      45.1375     0.985678   
8  5  84  183.114     284.449     0.976588   
8  5  85  156.217     144.045     0.967026   
8  5  86  120.277     271.787     0.965753   
8  5  87  33.0461     7.16507     0.865078   
8  5  88  61.3843     268.212     0.861334   
8  5  89  30.3394     131.903     0.636653   
8  5  90  71.1893     283.001     0.875592   
8  5  91  44.3321     62.3313     0.952279   
8  5  92  76.0818     144.038     0.955258   
8  5  93  0.607627    147.831     0.463563   
8  5  94  185.823     59.812      0.984176   
8  5  95  42.0296     344.956     0.953261   
8  5  96  99.3612     108.27      0.970301   
8  5  97  11.3114     91.6747     0.926968   
8  5  98  89.4607     110.903     0.95747    
8  5  99  46.5654     291.982     0.891245   
8  5  100 111.907     102.012     0.980163   
8  5  101 18.0095     311.088     0.717545   
8  5  102 85.3254     141.277     0.889087   
8  5  103 106.053     167.075     0.953424   
8  5  104 38.6257     196.683     0.656267   
8  5  105 60.6167     278.132     0.937434   
8  5  106 14.7067     315.491     0.777964   
8  5  107 2.05977     218.792     0.309015   
8  5  108 1.70151     268.042     0.756366   
8  5  109 67.6961     353.077     0.922834   
8  5  110 45.3941     79.758      0.874911   
8  6  0   595.6       180         1          
8  6  1   586.709     66.166      0.978887   
8  6  2   654.604     320.122     0.97759    
8  6  3   650.357     179.162     0.986262   
8  6  4   685.443     279.657     0.99112    
8  6  5   169.701     297.872     0.907609   
8  6  6   48.4293     164.428     0.867655   
8  6  7   406.436     43.2445     0.889535   
8  6  8   914.21      219.652     0.994756   
8  6  9   114.797     131.085     0.916497   
8  6  10  1109.03     52.8723     0.996198   
8  6  11  253.745     289.865     0.981334   
8  6  12  1179.28     190.435     0.996732   
8  6  13  195.7       143.959     0.916291   
8  6  14  522.022     56.9643     0.981304   
8  6  15  65.2631     345.899     0.871976   
8  6  16  6.54539     324.827     0.890447   
8  6  17  370.213     28.7971     0.990314   
8  6  18  313.114     342.419     0.922805   
8  6  19  828.294     259.911     0.992842   
8  6  20  1170.34     16.5564     0.996109   
8  6  21  232.893     313.665     0.978445   
8  6  22  258.039     193.54      0.770118   
8  6  23  777.767     236.162     0.992485   
8  6  24  665.28      175.595     0.988856   
8  6  25  548.354     90.5261     0.989425   
8  6  26  314.069     298.222     0.936673   
8  6  27  396.275     100.347     0.971523   
8  6  28  368.787     264.6       0.979681   
8  6  29  859.843     68.0475     0.990417   
8  6  30  510.612     327.327     0.983895   
8  6  31  77.0315     200.463     0.84841    
8  6  32  606.18      208.956     0.984633   
8  6  33  482.219     85.3401     0.965794   
8  6  34  723.75      259.023     0.987069   
8  6  35  452.322     312.58      0.983315   
8  6  36  266.178     140.469     0.975695   
8  6  37  94.5468     13.0009     0.93407    
8  6  38  548.998     93.5894     0.982743   
8  6  39  6.88496     256.406     0.0312073  
8  6  40  805.923     234.224     0.991789   
8  6  41  637.687     223.074     0.985516   
8  6  42  206.147     336.786     0.980505   
8  6  43  334.945     242.576     0.976786   
8  6  44  832.598     2.41033     0.99682    
8  6  45  358.538     7.30522     0.966719   
8  6  46  457.98      185.019     0.992301   
8  6  47  553.322     132.591     0.99333    
8  6  48  110.087     74.5761     0.962363   
8  6  49  382.84      73.9624     0.974269   
8  6  50  655.724     24.8721     0.991459   
8  6  51  106.334     180.138     0.874376   
8  6  52  166.848     39.3524     0.877929   
8  6  53  190.544     48.7316     0.95092    
8  6  54  803.223     230.058     0.996288   
8  6  55  146.448     181.814     0.969989   
8  6  56  88.6205     122.479     0.960258   
8  6  57  215.592     49.2534     0.963603   
8  6  58  528.943     152.566     0.993919   
8  6  59  556.541     308.707     0.994729   
8  6  60  276.156     28.652      0.986637   
8  6  61  333.048     265.977     0.984882   
8  6  62  567.641     258.771     0.994119   
8  6  63  204.405     262.619     0.954873   
8  6  64  330.831     180.435     0.989382   
8  6  65  1.83907     192.971     0.616894   
8  6  66  15.7678     142.635     0.285556   
8  6  67  336.178     15.4951     0.990341   
8  6  68  156.652     279.885     0.971298   
8  6  69  388.166     55.1798     0.993413   
8  6  70  65.8338     144.577     0.877108   
8  6  71  379.729     6.55861     0.994055   
8  6  72  338.383     64.3763     0.989801   
8  6  73  94.1706     55.9039     0.851469   
8  6  74  365.281     254.21      0.992432   
8  6  75  41.096      138.451     0.913819   
8  6  76  199.416     184.9       0.961208   
8  6  77  144.724     124.017     0.954192   
8  6  78  19.6974     246.043     0.59076    
8  6  79  127.692     104.642     0.879597   
8  6  80  15.5076     329.388     0.781754   
8  6  81  234.098     346.327     0.985707   
8  6  82  290.389     331.581     0.994534   
8  6  83  131.165     182.285     0.982554   
8  6  84  28.104      323.994     0.859932   
8  6  85  146.825     273.555     0.953406   
8  6  86  7.24774     266.561     0.607116   
8  6  87  169.897     178.65      0.989975   
8  6  88  84.0449     290.454     0.944096   
8  6  89  223.509     226.612     0.988489   
8  6  90  61.6533     176.945     0.949703   
8  6  91  16.7556     358.14      0.80666    
8  6  92  184.317     46.4884     0.990156   
8  6  93  34.6502     284.014     0.908297   
8  6  94  7.61343     2.89567     0.751667   
8  6  95  103.441     351.995     0.966756   
8  6  96  86.3149     68.5121     0.952129   
8  6  97  21.6484     333.284     0.623131   
8  6  98  178.14      18.5921     0.987828   
8  6  99  34.8511     322.567     0.793011   
8  6  100 43.1567     33.769      0.894111   
8  6  101 21.2568     122.419     0.76936    
8  6  102 120.831     293.91      0.927208   
8  6  103 115.948     284.249     0.937057   
8  6  104 3.95869     205.689     0.202597   
8  6  105 1.82614     77.6962     0.532026   
8  6  106 62.1253     281.482     0.876548   
8  6  107 27.7153     358.697     0.823741   
8  6  108 58.1879     32.6172     0.896266   
8  6  109 15.2839     92.4419     0.674015   
8  7  0   91.033      180         0.280488   
8  7  1   381.2       337.611     0.926094   
8  7  2   396.728     139.588     0.963494   
8  7  3   435.324     339.245     0.980781   
8  7  4   1146.97     298.666     0.995804   
8  7  5   356.331     8.86335     0.974467   
8  7  6   727.152     226.986     0.992428   
8  7  7   477.606     66.1779     0.985632   
8  7  8   892.602     4.09292     0.992533   
8  7  9   622.357     150.725     0.994643   
8  7  10  668.78      136.67      0.993823   
8  7  11  554.73      112.591     0.984979   
8  7  12  57.9007     225.895     0.771996   
8  7  13  972.295     306.883     0.995721   
8  7  14  366.22      175.943     0.980114   
8  7  15  1027.84     19.0428     0.994083   
8  7  16  414.097     192.667     0.959727   
8  7  17  1.63395     320.81      0.77872    
8  7  18  652.335     92.0501     0.994299   
8  7  19  241.68      69.8974     0.934124   
8  7  20  635.023     240.332     0.992796   
8  7  21  467.751     114.102     0.956029   
8  7  22  594.543     73.7734     0.990932   
8  7  23  586.323     27.1018     0.984814   
8  7  24  589.407     265.193     0.984543   
8  7  25  315.888     101.115     0.904087   
8  7  26  213.44      200.744     0.952643   
8  7  27  353.582     284.931     0.968953   
8  7  28  7.76077     140.743     0.286874   
8  7  29  576.82      265.361     0.976123   
8  7  30  590.28      221.35      0.985765   
8  7  31  244.943     145.653     0.925532   
8  7  32  14.7689     201.001     0.203925   
8  7  33  421.986     127.172     0.971425   
8  7  34  181.718     199.932     0.955733   
8  7  35  182.659     95.1291     0.928273   
8  7  36  127.382     6.28033     0.920251   
8  7  37  241.405     279.953     0.981786   
8  7  38  459.155     358.541     0.986139   
8  7  39  247.54      312.518     0.910416   
8  7  40  114.302     128.169     0.96687    
8  7  41  125.877     79.0779     0.937155   
8  7  42  115.036     40.3602     0.946452   
8  7  43  72.799      274.311     0.840783   
8  7  44  59.4403     174.142     0.908516   
8  7  45  440.342     256.644     0.966585   
8  7  46  51.7379     340.638     0.413472   
8  7  47  163.492     45.0468     0.865674   
8  7  48  107.474     43.1249     0.86465    
8  7  49  189.283     22.7322     0.922159   
8  7  50  349.555     124.576     0.986173   
8  7  51  195.81      42.3541     0.962442   
8  7  52  406.777     99.7093     0.991426   
8  7  53  453.431     57.0284     0.993801   
8  7  54  372.553     49.052      0.991179   
8  7  55  134.213     326.518     0.958999   
8  7  56  167.746     146.758     0.963485   
8  7  57  124.775     292.619     0.973786   
8  7  58  219.842     349.777     0.973716   
8  7  59  219.713     221.49      0.910542   
8  7  60  142.409     150.152     0.970837   
8  7  61  338.283     284.907     0.988809   
8  7  62  311.175     142.599     0.988433   
8  7  63  114.226     34.1836     0.894844   
8  7  64  257.072     256.856     0.987668   
8  7  65  274.825     52.8888     0.988255   
8  7  66  207.149     281.588     0.939453   
8  7  67  27.0116     121.335     0.333757   
8  7  68  2.63249     335.066     0.613765   
8  7  69  65.6339     263.499     0.930593   
8  7  70  214.598     258.081     0.985103   
8  7  71  385.415     5.08146     0.993878   
8  7  72  60.737      246.389     0.696154   
8  7  73  486.714     142.255     0.993423   
8  7  74  318.002     55.4786     0.993196   
8  7  75  214.159     142.64      0.971018   
8  7  76  107.473     298.81      0.949884   
8  7  77  120.606     158.629     0.924466   
8  7  78  388.169     286.759     0.993532   
8  7  79  230.145     260.606     0.991121   
8  7  80  269.877     291.374     0.990716   
8  7  81  98.2549     157.176     0.973724   
8  7  82  4.83913     35.0711     0.798402   
8  7  83  49.4288     26.7861     0.912681   
8  7  84  132.742     325.078     0.953625   
8  7  85  200.389     157.606     0.990497   
8  7  86  134.693     318.119     0.989089   
8  7  87  6.17488     267.718     0.430074   
8  7  88  174.145     40.752      0.985429   
8  7  89  69.1588     80.5083     0.948414   
8  7  90  49.4168     48.0349     0.959958   
8  7  91  109.612     311.938     0.984058   
8  7  92  153.429     217.652     0.981244   
8  7  93  40.9888     353.555     0.846371   
8  7  94  97.0234     59.9984     0.973537   
8  7  95  62.0506     210.497     0.94238    
8  7  96  4.60197     143.549     0.770212   
8  7  97  77.6081     190.811     0.963401   
8  7  98  1.31469     93.2215     0.331547   
8  7  99  73.3399     121.195     0.952365   
8  7  100 54.3638     15.9848     0.834548   
8  7  101 65.0866     22.3855     0.861233   
8  7  102 172.207     104.136     0.983059   
8  7  103 31.3823     34.0768     0.873057   
8  7  104 9.82853     275.336     0.665189   
8  7  105 67.6002     265.336     0.956052   
8  7  106 15.7562     245.074     0.58531    
8  7  107 5.31188     270.864     0.0714706  
8  7  108 14.286      271.056     0.761988   
8  8  0   1672.32     180         1          
8  8  1   70.6474     210         0.454883   
8  8  2   23.5856     240         0.0757732  
8  8  3   256.442     90          0.983718   
8  8  4   1557.7      120         1          
8  8  5   158.196     330         0.999998   
8  8  6   985.145     5.0953e-07  1          
8  8  7   316.71      30          0.999763   
8  8  8   63.828      240         0.763807   
8  8  9   314.925     270         0.965917   
8  8  10  756.097     300         1          
8  8  11  500         330         1          
8  8  12  608.711     180         1          
8  8  13  28.5184     210         0.927794   
8  8  14  1108.58     240         1          
8  8  15  950.329     90          1          
8  8  16  162.355     300         0.640662   
8  8  17  762.372     330         1          
8  8  18  609.073     180         1          
8  8  19  164.527     30          0.197349   
8  8  20  659.959     60          1          
8  8  21  429.968     270         0.971359   
8  8  22  1668.48     300         1          
8  8  23  356.901     330         0.999994   
8  8  24  28.2267     180         0.103574   
8  8  25  388.405     30          0.985776   
8  8  26  66.7914     60          0.491116   
8  8  27  567.796     90          1          
8  8  28  18.8312     300         0.0244883  
8  8  29  651.876     330         1          
8  8  30  294.214     360         1          
8  8  31  90.7726     210         0.976127   
8  8  32  505.974     240         1          
8  8  33  371.678     90          1          
8  8  34  791.386     300         1          
8  8  35  318.266     150         1          
8  8  36  501.643     1.27538e-06 1          
8  8  37  507.6       210         1          
8  8  38  495.458     240         1          
8  8  39  215.957     90          0.999951   
8  8  40  240.576     120         0.999891   
8  8  41  367.289     330         1          
8  8  42  146.68      180         0.997467   
8  8  43  111.828     210         0.99893    
8  8  44  202.2       60          0.999892   
8  8  45  402.036     270         1          
8  8  46  386.701     300         1          
8  8  47  66.4443     330         0.999955   
8  8  48  308.044     2.11184e-06 0.999894   
8  8  49  281.902     210         0.999998   
8  8  50  55.3484     240         0.768181   
8  8  51  62.2661     270         0.354998   
8  8  52  2.66607     300         0.991911   
8  8  53  44.5785     150         0.235045   
8  8  54  4.87196     180         0.114066   
8  8  55  140.94      30          0.994757   
8  8  56  72.9943     240         0.95423    
8  8  57  176.7       90          0.990326   
8  8  58  654.504     120         1          
8  8  59  501.754     330         1          
8  8  60  66.3891     0           0.999919   
8  8  61  180.333     210         1          
8  8  62  288.513     240         1          
8  8  63  111.215     90          0.999954   
8  8  64  260.552     120         1          
8  8  65  369.137     330         1          
8  8  66  30.5633     180         0.339297   
8  8  67  110.415     30.0001     0.71197    
8  8  68  22.1988     60          0.676106   
8  8  69  226.88      270         1          
8  8  70  214.279     120         1          
8  8  71  215.451     150         1          
8  8  72  0.812897    5.89375e-06 0.999969   
8  8  73  287.953     30          1          
8  8  74  83.7369     240         0.999826   
8  8  75  281.409     90          1          
8  8  76  85.8902     300         0.812157   
8  8  77  187.63      330         0.999999   
8  8  78  25.453      360         0.312665   
8  8  79  124.649     30          1          
8  8  80  256.126     240         1          
8  8  81  25.0194     89.9999     0.862003   
8  8  82  199.812     300         1          
8  8  83  164.469     150         0.994448   
8  8  84  356.872     0           1          
8  8  85  16.1491     210         0.191523   
8  8  86  39.8049     60          0.996397   
8  8  87  16.8683     270         0.278703   
8  8  88  0.516795    120.001     0.00985632 
8  8  89  327.877     330         1          
8  8  90  260.723     180         1          
8  8  91  9.52805     210         0.42007    
8  8  92  146.21      60          1          
8  8  93  138.808     90          1          
8  8  94  15.0178     300         0.287116   
8  8  95  89.3734     150         0.998635   
8  8  96  193.618     0           1          
8  8  97  78.72       30          0.999879   
8  8  98  14.6235     60          0.732432   
8  8  99  301.467     270         1          
8  8  100 114.21      120         1          
8  8  101 115.841     330         0.999202   
8  8  102 6.48626     180         0.518122   
8  8  103 8.58444     210         0.837266   
8  8  104 164.132     240         0.999996   
8  8  105 89.8691     90          0.999355   
8  8  106 1.61428     300         0.0662147  
9  0  0   540.171     180         1          
9  0  1   200.468     60          0.472996   
9  0  2   20.1973     120         0.435295   
9  0  3   253.71      1.15081e-05 0.806026   
9  0  4   16.4306     60          0.536922   
9  0  5   43.1062     120         0.0613208  
9  0  6   90.4868     180         0.165514   
9  0  7   154.555     60          0.999837   
9  0  8   580.956     300         1          
9  0  9   344.828     180         1          
9  0  10  5.54146     60.0001     0.219851   
9  0  11  5.24135     120         0.326481   
9  0  12  851.676     360         1          
9  0  13  19.664      240         0.126758   
9  0  14  730.061     300         1          
9  0  15  70.5755     180         0.0470415  
9  0  16  39.9785     240         0.990394   
9  0  17  313.407     300         0.999998   
9  0  18  1180.38     180         1          
9  0  19  701.07      60          1          
9  0  20  1214.24     300         1          
9  0  21  646.371     7.73975e-06 0.999996   
9  0  22  383.747     60          0.99699    
9  0  23  75.6968     300         0.255849   
9  0  24  736.298     180         0.999995   
9  0  25  111.377     240         0.954581   
9  0  26  686.496     120         1          
9  0  27  701.158     180         1          
9  0  28  574         240         1          
9  0  29  145.315     300         0.807518   
9  0  30  496.586     180         1          
9  0  31  328.797     60          0.998822   
9  0  32  469.133     120         0.999996   
9  0  33  150.812     180         0.659512   
9  0  34  356.709     240         1          
9  0  35  1650.88     300         1          
9  0  36  256.165     8.60988e-06 0.999623   
9  0  37  558.912     60          0.999703   
9  0  38  310.363     120         0.999967   
9  0  39  763.365     180         1          
9  0  40  415.886     240         1          
9  0  41  212.134     120         0.999406   
9  0  42  909.411     360         1          
9  0  43  690.689     60          1          
9  0  44  557.039     300         1          
9  0  45  495.14      180         1          
9  0  46  586.85      60          1          
9  0  47  123.056     300         0.590925   
9  0  48  384.563     180         0.99946    
9  0  49  217.595     60          0.913423   
9  0  50  518.792     120         1          
9  0  51  1167.54     2.11979e-08 1          
9  0  52  607.763     240         1          
9  0  53  199.966     300         0.999993   
9  0  54  94.639      180         0.999997   
9  0  55  790.944     240         1          
9  0  56  11.0011     300         0.187037   
9  0  57  449.102     2.34231e-06 1          
9  0  58  261.82      60          0.999993   
9  0  59  1.32534     120         0.406122   
9  0  60  494.041     360         1          
9  0  61  37.138      240         0.328111   
9  0  62  499.6       120         1          
9  0  63  128.489     360         0.999376   
9  0  64  737.642     240         1          
9  0  65  41.204      300         1          
9  0  66  121.34      1.07179e-06 0.999995   
9  0  67  98.0927     60          0.867612   
9  0  68  171.14      120         0.986107   
9  0  69  31.8554     360         0.809486   
9  0  70  360.895     60          1          
9  0  71  73.1595     300         0.999998   
9  0  72  315.65      360         1          
9  0  73  155.111     240         0.999999   
9  0  74  461.399     300         1          
9  0  75  33.6815     8.65142e-06 0.228307   
9  0  76  592.632     240         1          
9  0  77  28.1531     120         0.407804   
9  0  78  444.362     180         1          
9  0  79  303.594     240         1          
9  0  80  454.636     300         1          
9  0  81  86.1888     180         1          
9  0  82  206.008     240         1          
9  0  83  2.6877      120         0.902572   
9  0  84  18.9039     8.65142e-06 0.0782365  
9  0  85  219.843     60          1          
9  0  86  194.13      300         0.9997     
9  0  87  260.449     180         1          
9  0  88  0.276632    240         0.134287   
9  0  89  33.2222     300         0.747447   
9  0  90  172.232     180         1          
9  0  91  87.7841     240         0.999986   
9  0  92  275.09      300         1          
9  0  93  5.0906      0           0.0407196  
9  0  94  124.362     240         1          
9  0  95  99.2912     300         0.909133   
9  0  96  5.89271     8.65142e-06 0.138928   
9  0  97  174.203     240         1          
9  0  98  271.22      120         1          
9  0  99  72.5786     360         0.999843   
9  0  100 14.8297     240         0.973996   
9  0  101 17.4772     300         0.343089   
9  0  102 54.201      4.84047e-06 0.999952   
9  0  103 1.4951      60          0.550991   
9  0  104 7.1316      120         0.280254   
9  0  105 5.95854     0           0.425579   
9  0  106 72.0452     240         0.95669    
9  0  107 50.3662     300         0.996002   
9  0  108 109.49      180         0.999985   
9  0  109 5.11281     240         0.67843    
9  0  110 0.238194    300         0.264146   
9  0  111 1.93529     180         0.0309777  
9  0  112 136.157     60          0.999987   
9  0  113 4.72976     300         0.255632   
9  1  0   959.954     360         1          
9  1  1   449.107     136.998     0.983662   
9  1  2   504.569     317.465     0.976332   
9  1  3   384.533     60.8406     0.96359    
9  1  4   428.897     125.337     0.983058   
9  1  5   185.096     63.2669     0.829061   
9  1  6   430.901     289.139     0.978654   
9  1  7   697.325     33.3568     0.987944   
9  1  8   102.818     222.901     0.872162   
9  1  9   436.806     46.8295     0.955241   
9  1  10  158.524     182.791     0.908869   
9  1  11  398.638     341.048     0.95928    
9  1  12  60.4683     184.686     0.644075   
9  1  13  518.347     210.863     0.963673   
9  1  14  406.936     84.0725     0.957871   
9  1  15  429.756     273.4       0.981041   
9  1  16  384.609     292.288     0.919404   
9  1  17  590.317     61.2523     0.977874   
9  1  18  275.583     220.299     0.95959    
9  1  19  1042.68     357.049     0.992734   
9  1  20  214.154     150.751     0.926621   
9  1  21  822.375     333.262     0.984028   
9  1  22  1048.55     357.004     0.993645   
9  1  23  791.368     190.567     0.968176   
9  1  24  417.898     44.2809     0.952442   
9  1  25  597.926     348.728     0.987306   
9  1  26  560.79      250.446     0.982754   
9  1  27  890.54      294.88      0.992817   
9  1  28  316.8       184.318     0.946297   
9  1  29  883.195     95.0529     0.994319   
9  1  30  454.405     231.589     0.944777   
9  1  31  527.276     265.57      0.980713   
9  1  32  917.052     44.8226     0.992626   
9  1  33  68.4053     104.433     0.827635   
9  1  34  634.042     42.0932     0.991016   
9  1  35  304.219     93.1865     0.97946    
9  1  36  326.502     350.694     0.978666   
9  1  37  187.01      278.648     0.845275   
9  1  38  976.242     86.023      0.994048   
9  1  39  532.718     228.091     0.986285   
9  1  40  641.112     53.6245     0.989857   
9  1  41  634.143     52.3786     0.984953   
9  1  42  481.619     331.999     0.980182   
9  1  43  196.621     67.0566     0.908867   
9  1  44  469.57      105.722     0.971093   
9  1  45  169.037     50.132      0.743853   
9  1  46  678.931     201.517     0.987735   
9  1  47  16.8543     36.6645     0.825766   
9  1  48  283.916     150.761     0.961825   
9  1  49  521.454     14.1125     0.98949    
9  1  50  188.639     232.242     0.933154   
9  1  51  3.14646     150.835     0.523809   
9  1  52  476.908     123.945     0.982164   
9  1  53  472.382     84.9908     0.985506   
9  1  54  87.0538     166.4       0.831052   
9  1  55  199.31      20.6115     0.956126   
9  1  56  288.469     5.47801     0.982015   
9  1  57  308.817     129.815     0.966326   
9  1  58  279.386     168.996     0.965947   
9  1  59  279.759     69.9893     0.959957   
9  1  60  394.437     106.029     0.982902   
9  1  61  282.398     309.438     0.987648   
9  1  62  136.366     273.948     0.948516   
9  1  63  154.773     58.3267     0.953725   
9  1  64  391.926     77.4799     0.986728   
9  1  65  161.021     277.865     0.964878   
9  1  66  183.836     186.004     0.954906   
9  1  67  187.27      343.224     0.957101   
9  1  68  616.461     29.4378     0.994838   
9  1  69  4.20155     342.705     0.884821   
9  1  70  143.339     38.0978     0.962098   
9  1  71  16.7442     224.488     0.868356   
9  1  72  6.46298     341.657     0.63624    
9  1  73  197.421     187.273     0.973511   
9  1  74  123.104     8.35211     0.949934   
9  1  75  152.326     307.337     0.970032   
9  1  76  153.312     339.52      0.977492   
9  1  77  181.808     1.0211      0.956603   
9  1  78  181.514     244.411     0.961522   
9  1  79  181.057     51.5893     0.98403    
9  1  80  179.902     187.325     0.963037   
9  1  81  98.7985     286.295     0.938299   
9  1  82  332.554     9.84335     0.989475   
9  1  83  97.4421     238.52      0.924539   
9  1  84  208.985     308.632     0.967316   
9  1  85  146.4       59.5412     0.960377   
9  1  86  101.582     219.446     0.93256    
9  1  87  168.883     160.716     0.983153   
9  1  88  182.746     188.484     0.981684   
9  1  89  329.381     318.661     0.993607   
9  1  90  21.1312     96.0799     0.833203   
9  1  91  6.14682     1.52539     0.735632   
9  1  92  51.8198     129.49      0.946274   
9  1  93  181.879     222.84      0.98302    
9  1  94  191.21      320.809     0.989035   
9  1  95  11.0611     109.393     0.43247    
9  1  96  49.4968     137.615     0.827651   
9  1  97  88.7139     7.83035     0.961778   
9  1  98  90.4837     267.242     0.955577   
9  1  99  26.8747     207.433     0.659281   
9  1  100 156.834     71.6918     0.984417   
9  1  101 61.7953     221.151     0.89109    
9  1  102 147.087     147.147     0.981381   
9  1  103 43.4498     91.0463     0.825296   
9  1  104 6.62904     216.228     0.567723   
9  1  105 95.523      136.378     0.953806   
9  1  106 58.5485     58.3772     0.928618   
9  1  107 48.2951     67.3202     0.695637   
9  1  108 88.4463     345.287     0.927706   
9  1  109 80.0595     75.0221     0.944321   
9  1  110 105.686     170.873     0.940645   
9  1  111 82.4045     142.686     0.927623   
9  1  112 32.1675     281.915     0.520864   
9  1  113 4.81066     199.966     0.424954   
9  2  0   43.868      8.89868e-06 0.998559   
9  2  1   971.412     336.345     0.992596   
9  2  2   340.592     206.468     0.920102   
9  2  3   375.585     281.282     0.981088   
9  2  4   309.464     94.1805     0.909023   
9  2  5   948.081     76.8262     0.990844   
9  2  6   457.883     354.706     0.971938   
9  2  7   719.079     69.3548     0.981639   
9  2  8   80.9659     16.0375     0.884225   
9  2  9   727.6       291.647     0.987122   
9  2  10  631.76      310.759     0.986767   
9  2  11  381.846     158.168     0.941301   
9  2  12  316.018     85.3383     0.949547   
9  2  13  1340.54     316.827     0.996937   
9  2  14  333.1       261.009     0.879525   
9  2  15  1196.13     215.079     0.994319   
9  2  16  791.395     108.086     0.966745   
9  2  17  777.304     59.2054     0.983874   
9  2  18  627.193     170.892     0.986087   
9  2  19  938.454     48.882      0.988062   
9  2  20  418.877     52.3112     0.963466   
9  2  21  740.048     41.04       0.966686   
9  2  22  136.999     75.7437     0.94959    
9  2  23  13.6425     313.581     0.44088    
9  2  24  243.271     74.5548     0.927752   
9  2  25  453.568     173.741     0.976905   
9  2  26  984.499     79.8151     0.99586    
9  2  27  1165.28     109.518     0.995482   
9  2  28  168.913     167.797     0.900298   
9  2  29  40.6865     159.967     0.745356   
9  2  30  518.442     320.453     0.979546   
9  2  31  944.398     170.417     0.992144   
9  2  32  193.912     107.229     0.921835   
9  2  33  58.9066     230.153     0.636219   
9  2  34  569.044     284.685     0.991485   
9  2  35  707.676     279.62      0.993475   
9  2  36  61.0681     94.2179     0.502738   
9  2  37  421.251     159.54      0.977508   
9  2  38  261.863     320.244     0.955147   
9  2  39  937.339     27.6466     0.994062   
9  2  40  405.952     213.908     0.973259   
9  2  41  996.752     272.433     0.994172   
9  2  42  268.579     46.1401     0.965997   
9  2  43  420.637     7.82653     0.958706   
9  2  44  555.347     79.3403     0.983301   
9  2  45  571.443     126.594     0.989694   
9  2  46  106.641     350.005     0.819821   
9  2  47  322.693     78.5876     0.942009   
9  2  48  326.334     345.144     0.981833   
9  2  49  90.4624     316.167     0.943904   
9  2  50  222.319     25.581      0.975722   
9  2  51  35.6491     257.653     0.830107   
9  2  52  902.712     271.838     0.995832   
9  2  53  40.1272     216.551     0.648972   
9  2  54  311.084     22.6996     0.979877   
9  2  55  195.816     264.615     0.970133   
9  2  56  358.695     183.84      0.989174   
9  2  57  305.703     130.465     0.982528   
9  2  58  137.469     114.57      0.884497   
9  2  59  79.0846     281.391     0.287973   
9  2  60  337.304     275.189     0.971074   
9  2  61  143.073     337.979     0.963706   
9  2  62  208.513     170.522     0.976187   
9  2  63  332.716     304.33      0.988706   
9  2  64  573.865     192.412     0.995624   
9  2  65  399.772     95.1405     0.99299    
9  2  66  477.185     68.7728     0.991439   
9  2  67  1.43803     10.8712     0.392459   
9  2  68  54.8363     8.08935     0.621811   
9  2  69  201.592     100.969     0.973356   
9  2  70  146.784     333.511     0.911718   
9  2  71  185.286     74.8098     0.984238   
9  2  72  64.415      39.4639     0.970016   
9  2  73  414.141     309.34      0.992585   
9  2  74  150.755     258.312     0.983026   
9  2  75  44.1432     293.753     0.693346   
9  2  76  164.451     298.095     0.985352   
9  2  77  123.853     24.1714     0.988754   
9  2  78  209.291     133.8       0.985022   
9  2  79  196.189     232.047     0.971735   
9  2  80  17.629      248.692     0.39925    
9  2  81  29.7038     188.047     0.832292   
9  2  82  93.2982     282.417     0.866599   
9  2  83  118.511     317.092     0.960271   
9  2  84  198.542     153.014     0.971765   
9  2  85  124.803     212.959     0.964561   
9  2  86  255.87      6.71935     0.990243   
9  2  87  104.363     14.699      0.975578   
9  2  88  117.971     344.279     0.887293   
9  2  89  26.9408     16.0004     0.601659   
9  2  90  4.64897     298.078     0.413324   
9  2  91  62.3931     299.654     0.924096   
9  2  92  166.9       2.30309     0.987666   
9  2  93  178.523     175.638     0.984728   
9  2  94  182.843     115.443     0.984062   
9  2  95  134.272     201.378     0.986495   
9  2  96  149.063     246.748     0.976251   
9  2  97  98.7981     184.331     0.98182    
9  2  98  2.48571     349.219     0.72252    
9  2  99  111.896     240.848     0.971373   
9  2  100 123.587     39.9353     0.979093   
9  2  101 156.695     326.964     0.972114   
9  2  102 67.4757     3.44809     0.961202   
9  2  103 36.5912     245.085     0.939668   
9  2  104 5.02868     65.6087     0.747304   
9  2  105 28.4728     296.774     0.478143   
9  2  106 15.887      269.082     0.479318   
9  2  107 152.738     63.0447     0.98087    
9  2  108 1.64675     15.964      0.40644    
9  2  109 30.6109     155.921     0.894825   
9  2  110 108.357     341.926     0.967789   
9  2  111 101.341     139.41      0.948342   
9  2  112 53.715      219.165     0.849113   
9  3  0   388.682     4.56794e-06 0.999993   
9  3  1   83.812      233.196     0.0886093  
9  3  2   14.1629     318.752     0.769509   
9  3  3   91.0901     303.407     0.265279   
9  3  4   642.054     79.6061     0.973322   
9  3  5   490.809     47.2947     0.974027   
9  3  6   398.898     259.415     0.954297   
9  3  7   467.984     325.236     0.969096   
9  3  8   803.179     8.00383     0.984927   
9  3  9   449.95      139.143     0.948289   
9  3  10  1293.72     217.07      0.996217   
9  3  11  786.086     338.15      0.990165   
9  3  12  1028.03     134.789     0.989048   
9  3  13  179.268     322.322     0.90015    
9  3  14  44.3948     129.444     0.561867   
9  3  15  343.698     79.355      0.954121   
9  3  16  58.8341     205.793     0.913487   
9  3  17  778.689     180.817     0.988905   
9  3  18  435.179     334.403     0.96437    
9  3  19  259.658     246.123     0.957557   
9  3  20  316.156     212.416     0.892692   
9  3  21  1578.44     314.677     0.997528   
9  3  22  1416.5      17.9928     0.996392   
9  3  23  785.913     85.8715     0.985681   
9  3  24  484.879     343.919     0.988139   
9  3  25  697.849     80.6608     0.992529   
9  3  26  275.973     177.262     0.934927   
9  3  27  200.47      131.754     0.979909   
9  3  28  680.118     86.8777     0.988552   
9  3  29  11.7275     330.909     0.531787   
9  3  30  1084.28     122.898     0.996602   
9  3  31  438.334     358.103     0.983392   
9  3  32  168.418     87.7275     0.971208   
9  3  33  502.656     28.5304     0.984559   
9  3  34  345.022     134.107     0.981326   
9  3  35  752.337     121.438     0.992226   
9  3  36  161.302     265.235     0.87956    
9  3  37  768.946     32.0953     0.989908   
9  3  38  858.223     129.805     0.989464   
9  3  39  886.186     199.956     0.993002   
9  3  40  557.531     65.3845     0.987615   
9  3  41  269.09      129.623     0.939116   
9  3  42  67.1647     170.051     0.600691   
9  3  43  273.864     138.25      0.826111   
9  3  44  110.018     245.862     0.883366   
9  3  45  647.579     287.754     0.981703   
9  3  46  482.786     315.861     0.98077    
9  3  47  59.7529     142.696     0.713864   
9  3  48  189.541     179.463     0.940291   
9  3  49  284.836     315.326     0.960425   
9  3  50  258.975     236.144     0.976506   
9  3  51  75.8779     170.67      0.654743   
9  3  52  176.585     87.4794     0.965591   
9  3  53  435.343     84.3135     0.980424   
9  3  54  126.173     95.3414     0.813213   
9  3  55  357.717     45.0074     0.977382   
9  3  56  97.9371     246.701     0.914571   
9  3  57  472.754     342.238     0.987172   
9  3  58  628.722     188.173     0.995674   
9  3  59  523.325     25.6742     0.992489   
9  3  60  229.99      179.372     0.971029   
9  3  61  517.285     324.078     0.994785   
9  3  62  425.839     151.641     0.992104   
9  3  63  402.249     189.427     0.987766   
9  3  64  192.635     58.6822     0.961955   
9  3  65  122.117     303.658     0.934634   
9  3  66  77.464      82.8941     0.897606   
9  3  67  160.526     53.6764     0.960575   
9  3  68  214.018     104.135     0.95542    
9  3  69  196.87      53.0652     0.955734   
9  3  70  128.497     309.779     0.963727   
9  3  71  115.817     314.419     0.956832   
9  3  72  217.253     136.868     0.989139   
9  3  73  19.3754     193.969     0.439528   
9  3  74  361.228     78.0005     0.993761   
9  3  75  96.8747     258.367     0.865938   
9  3  76  252.237     103.622     0.987922   
9  3  77  191.108     288.481     0.965098   
9  3  78  261.002     278.329     0.985888   
9  3  79  187.282     270.516     0.966157   
9  3  80  28.775      17.4585     0.964981   
9  3  81  88.147      261.002     0.943398   
9  3  82  240.039     115.632     0.98693    
9  3  83  177.464     133.146     0.952641   
9  3  84  157.124     353.207     0.973951   
9  3  85  69.7378     178.666     0.933917   
9  3  86  66.176      291.881     0.877304   
9  3  87  101.694     247.465     0.97316    
9  3  88  77.814      323.077     0.958      
9  3  89  81.7404     275.586     0.971215   
9  3  90  182.498     341.79      0.98937    
9  3  91  163.433     230.643     0.979255   
9  3  92  79.4639     58.4986     0.976673   
9  3  93  126.452     292.153     0.978255   
9  3  94  29.2694     298.915     0.798248   
9  3  95  33.464      119.001     0.833305   
9  3  96  1.96534     345.019     0.159929   
9  3  97  73.4136     145.902     0.95195    
9  3  98  3.33304     316.727     0.0891002  
9  3  99  28.4488     155.508     0.945657   
9  3  100 49.1197     112.533     0.685201   
9  3  101 96.874      32.7927     0.966115   
9  3  102 38.9607     226.839     0.771343   
9  3  103 5.64254     313.551     0.281419   
9  3  104 97.3395     40.2679     0.931308   
9  3  105 78.6149     291.07      0.936751   
9  3  106 54.4276     323.863     0.88227    
9  3  107 11.0319     2.91695     0.655127   
9  3  108 16.3033     259.303     0.770633   
9  3  109 0.224965    143.987     0.225312   
9  3  110 50.9036     298.083     0.806193   
9  3  111 14.3234     283.004     0.532223   
9  4  0   698.057     180         1          
9  4  1   295.466     19.6645     0.963867   
9  4  2   670.918     75.4887     0.965601   
9  4  3   552.789     144.485     0.980831   
9  4  4   123.289     60.6347     0.967799   
9  4  5   730.695     334.286     0.982452   
9  4  6   380.656     32.2459     0.972201   
9  4  7   564.591     240.098     0.981623   
9  4  8   1054.14     259.768     0.993987   
9  4  9   702.74      207.966     0.988812   
9  4  10  307.621     94.3436     0.971356   
9  4  11  332.417     111.966     0.976078   
9  4  12  693.058     191.005     0.97336    
9  4  13  843.187     85.7418     0.994437   
9  4  14  1163.62     146.938     0.993908   
9  4  15  311.322     311.589     0.693665   
9  4  16  607.451     268.1       0.944244   
9  4  17  334.491     77.1627     0.97778    
9  4  18  246.886     218.521     0.916934   
9  4  19  433.845     321.987     0.977187   
9  4  20  607.25      45.2729     0.989273   
9  4  21  670.123     236.105     0.989182   
9  4  22  368.047     295.005     0.973345   
9  4  23  108.663     141.414     0.902756   
9  4  24  662.683     277.788     0.984238   
9  4  25  679.121     317.811     0.992821   
9  4  26  733.807     14.9405     0.994933   
9  4  27  67.5439     265.292     0.788161   
9  4  28  218.366     263.193     0.882353   
9  4  29  424.963     256.846     0.983013   
9  4  30  273.302     143.99      0.913443   
9  4  31  534.266     25.0444     0.971091   
9  4  32  162.532     255.55      0.848545   
9  4  33  112.402     111.085     0.931961   
9  4  34  664.654     27.7057     0.98922    
9  4  35  583.721     323.6       0.963068   
9  4  36  694.711     340.764     0.988509   
9  4  37  111.494     233.278     0.7466     
9  4  38  409.86      262.739     0.973601   
9  4  39  500.066     117.985     0.988993   
9  4  40  169.244     204.556     0.937496   
9  4  41  362.453     185.585     0.970754   
9  4  42  0.98158     209.09      0.738598   
9  4  43  813.728     94.1567     0.992398   
9  4  44  845.588     195.262     0.995521   
9  4  45  550.763     27.2689     0.987862   
9  4  46  315.584     163.834     0.979447   
9  4  47  653.866     254.169     0.995644   
9  4  48  132.743     309.32      0.884124   
9  4  49  102.702     265.805     0.892687   
9  4  50  625.018     113.215     0.992252   
9  4  51  489.705     135.028     0.991118   
9  4  52  373.287     47.3147     0.977205   
9  4  53  544.87      8.32797     0.990582   
9  4  54  94.0663     251.282     0.862283   
9  4  55  422.762     297.008     0.987487   
9  4  56  452.987     79.6871     0.982788   
9  4  57  307.945     56.1745     0.976787   
9  4  58  35.0876     66.7888     0.796608   
9  4  59  229.177     10.051      0.956124   
9  4  60  427.103     179.438     0.992904   
9  4  61  165.982     311.36      0.962959   
9  4  62  64.9745     340.985     0.855107   
9  4  63  192.591     40.9967     0.949756   
9  4  64  317.119     3.13407     0.976808   
9  4  65  194.558     214.41      0.956847   
9  4  66  188.952     345.993     0.890037   
9  4  67  148.367     320.819     0.947249   
9  4  68  133.074     310.216     0.968782   
9  4  69  100.93      356.739     0.941585   
9  4  70  121.266     292.968     0.907387   
9  4  71  235.536     60.864      0.979168   
9  4  72  124.517     21.0815     0.833819   
9  4  73  61.3264     135.232     0.919072   
9  4  74  229.936     28.8766     0.983372   
9  4  75  264.154     11.8354     0.987681   
9  4  76  138.044     173.279     0.968389   
9  4  77  93.0789     75.1484     0.977256   
9  4  78  200.349     302.732     0.921381   
9  4  79  77.7119     157.836     0.931901   
9  4  80  130.866     228.968     0.971946   
9  4  81  103.189     222.236     0.940746   
9  4  82  15.053      302.11      0.586802   
9  4  83  126.139     23.3839     0.955786   
9  4  84  180.375     106.502     0.991719   
9  4  85  114.026     155.367     0.982473   
9  4  86  55.0761     317.341     0.840176   
9  4  87  124.47      93.0299     0.967438   
9  4  88  53.7101     315.096     0.542554   
9  4  89  123.546     267.987     0.977686   
9  4  90  45.3987     162.349     0.667893   
9  4  91  198.118     322.793     0.986285   
9  4  92  255.185     330.734     0.981157   
9  4  93  72.6904     88.0772     0.965887   
9  4  94  20.5937     233.067     0.841223   
9  4  95  109.83      347.244     0.973226   
9  4  96  102.313     262.923     0.963954   
9  4  97  52.6201     132.142     0.848795   
9  4  98  61.6608     258.662     0.947579   
9  4  99  20.8353     23.2502     0.861696   
9  4  100 20.5983     224.605     0.590831   
9  4  101 100.851     220.2       0.963958   
9  4  102 62.6528     0.230233    0.891812   
9  4  103 19.9616     323.122     0.483374   
9  4  104 3.23895     4.00756     0.193366   
9  4  105 101.102     110.317     0.96382    
9  4  106 14.5474     58.8144     0.657063   
9  4  107 72.1679     20.7699     0.903121   
9  4  108 69.5579     349.15      0.944282   
9  4  109 26.4945     212.901     0.761804   
9  4  110 53.734      140.641     0.90853    
9  5  0   994.297     1.05705e-05 1          
9  5  1   116.025     335.989     0.902602   
9  5  2   546.739     211.751     0.978515   
9  5  3   587.223     271.344     0.98435    
9  5  4   311.044     350.114     0.971411   
9  5  5   760.776     58.2451     0.990299   
9  5  6   656.186     242.743     0.986327   
9  5  7   28.5013     77.5976     0.777017   
9  5  8   980.032     261.804     0.993654   
9  5  9   452.815     107.075     0.956343   
9  5  10  908.851     202.126     0.994085   
9  5  11  342.388     200.667     0.946247   
9  5  12  911.071     193.105     0.994055   
9  5  13  1325.63     215.869     0.997838   
9  5  14  1004.43     54.2817     0.995251   
9  5  15  950.263     127.234     0.993642   
9  5  16  491.442     137.188     0.979102   
9  5  17  504.702     79.131      0.979382   
9  5  18  510.463     49.6851     0.989275   
9  5  19  411.126     342.454     0.985591   
9  5  20  1088.45     262.736     0.996853   
9  5  21  423.295     90.7354     0.963572   
9  5  22  282.908     188.928     0.922251   
9  5  23  453.737     353.385     0.984284   
9  5  24  410.269     15.3923     0.986903   
9  5  25  738.909     56.9957     0.981034   
9  5  26  609.237     160.149     0.985983   
9  5  27  396.893     341.959     0.982123   
9  5  28  48.4192     164.619     0.78004    
9  5  29  591.685     34.7776     0.951413   
9  5  30  231.213     249.936     0.931025   
9  5  31  344.65      242.649     0.961089   
9  5  32  308.554     4.66016     0.94474    
9  5  33  78.7362     354.308     0.463613   
9  5  34  769.507     359.58      0.990434   
9  5  35  104.118     321.451     0.878533   
9  5  36  650.861     177.36      0.990531   
9  5  37  669.615     41.3985     0.978767   
9  5  38  521.351     24.3535     0.992198   
9  5  39  36.285      242.702     0.737837   
9  5  40  185.404     314.373     0.942331   
9  5  41  534.669     165.387     0.987779   
9  5  42  432.353     38.0946     0.9884     
9  5  43  151.387     253.776     0.873875   
9  5  44  601.907     86.3328     0.990927   
9  5  45  196.082     179.841     0.957365   
9  5  46  266.116     212.759     0.965499   
9  5  47  291.259     126.004     0.925552   
9  5  48  400.394     83.6298     0.989146   
9  5  49  178.649     178.563     0.801531   
9  5  50  332.745     96.0175     0.977751   
9  5  51  369.144     15.6946     0.990929   
9  5  52  219.061     261.228     0.963937   
9  5  53  264.155     150.557     0.980114   
9  5  54  369.091     61.3001     0.983315   
9  5  55  9.41993     68.6638     0.400713   
9  5  56  391.306     170.976     0.991369   
9  5  57  288.57      186.07      0.975286   
9  5  58  40.6276     32.6701     0.856951   
9  5  59  91.041      200.432     0.928185   
9  5  60  379.246     83.5262     0.990886   
9  5  61  303.437     59.7432     0.980663   
9  5  62  188.146     6.80461     0.966356   
9  5  63  129.127     24.0178     0.969191   
9  5  64  250.355     107.432     0.977967   
9  5  65  116.853     71.7886     0.935701   
9  5  66  417.737     52.8228     0.990735   
9  5  67  200.51      208.396     0.965772   
9  5  68  89.2656     126.636     0.924172   
9  5  69  389.228     180.087     0.993712   
9  5  70  288.973     277.644     0.990085   
9  5  71  275.236     279.897     0.993288   
9  5  72  96.6929     20.1113     0.968757   
9  5  73  100.513     262.038     0.897947   
9  5  74  209.252     70.8304     0.974541   
9  5  75  23.9222     232.91      0.563417   
9  5  76  212.474     166.361     0.962728   
9  5  77  194.56      53.1826     0.979606   
9  5  78  78.1968     110.997     0.904844   
9  5  79  36.5768     331.336     0.883619   
9  5  80  401.662     92.3216     0.995404   
9  5  81  67.0853     9.84149     0.952731   
9  5  82  226.96      130.606     0.989767   
9  5  83  158.568     218.594     0.981389   
9  5  84  102.891     243.547     0.978887   
9  5  85  119.919     3.94324     0.965639   
9  5  86  28.0986     160.675     0.935469   
9  5  87  108.087     329.512     0.98447    
9  5  88  13.0379     135.28      0.470123   
9  5  89  132.967     63.4491     0.981228   
9  5  90  0.657378    276.342     0.800686   
9  5  91  100.015     184.044     0.981189   
9  5  92  24.5652     54.2344     0.482405   
9  5  93  190.272     279.442     0.987082   
9  5  94  41.5442     33.3893     0.935601   
9  5  95  150.602     142.754     0.985336   
9  5  96  66.9177     226.692     0.922479   
9  5  97  108.333     79.7906     0.978454   
9  5  98  27.5604     58.1496     0.943307   
9  5  99  69.9778     191.412     0.95583    
9  5  100 6.02992     279.132     0.687314   
9  5  101 53.8576     318.297     0.893219   
9  5  102 81.3348     186.091     0.936293   
9  5  103 24.0855     165.649     0.667117   
9  5  104 29.2166     116.188     0.53652    
9  5  105 8.63741     72.7027     0.566514   
9  5  106 55.263      170.806     0.746816   
9  5  107 98.2244     150.458     0.935754   
9  5  108 85.2812     118.073     0.953987   
9  5  109 38.3691     155.97      0.858239   
9  6  0   407.818     180         1          
9  6  1   659.656     115.136     0.985436   
9  6  2   772.482     319.032     0.995835   
9  6  3   772.117     122.586     0.995466   
9  6  4   822.067     347.971     0.996097   
9  6  5   701.978     336.309     0.99464    
9  6  6   486.577     244.72      0.985577   
9  6  7   772.364     52.8733     0.987647   
9  6  8   866.781     186.266     0.995267   
9  6  9   739.065     235.953     0.995666   
9  6  10  357.537     284.488     0.96455    
9  6  11  619.149     265.291     0.989094   
9  6  12  887.169     309.113     0.995179   
9  6  13  972.009     96.0656     0.994662   
9  6  14  449.775     99.2348     0.993427   
9  6  15  710.385     207.063     0.989734   
9  6  16  851.661     94.4495     0.993133   
9  6  17  1130.09     184.874     0.996754   
9  6  18  602.699     216.364     0.987223   
9  6  19  555.939     185.081     0.992143   
9  6  20  248.706     152.684     0.93825    
9  6  21  98.5567     15.9439     0.957523   
9  6  22  3.50461     74.6917     0.149417   
9  6  23  344.548     331.994     0.966819   
9  6  24  512.781     325.023     0.971668   
9  6  25  176.351     25.8432     0.975576   
9  6  26  499.094     276.424     0.984428   
9  6  27  17.0683     224.321     0.58818    
9  6  28  34.4088     343.054     0.111956   
9  6  29  506.854     237.668     0.976537   
9  6  30  407.88      68.1469     0.970028   
9  6  31  152.478     300.598     0.69678    
9  6  32  382.014     45.8305     0.972811   
9  6  33  335.992     296.565     0.964789   
9  6  34  80.2483     12.717      0.348165   
9  6  35  245.632     212.157     0.805728   
9  6  36  755.307     17.7469     0.995563   
9  6  37  255.462     92.3553     0.972767   
9  6  38  398.224     269.384     0.985743   
9  6  39  252.013     51.2443     0.947624   
9  6  40  2.90745     347.118     0.239114   
9  6  41  325.79      179.279     0.974877   
9  6  42  421.373     314.38      0.983522   
9  6  43  20.2554     319.14      0.685872   
9  6  44  173.202     234.009     0.935613   
9  6  45  145.283     62.4308     0.918581   
9  6  46  342.435     13.4887     0.981239   
9  6  47  31.3005     235.914     0.881339   
9  6  48  217.952     233.889     0.906622   
9  6  49  387.085     207.613     0.97616    
9  6  50  491.084     296.13      0.991111   
9  6  51  284.264     231.338     0.971869   
9  6  52  328.922     128.069     0.986411   
9  6  53  354.584     356.246     0.988824   
9  6  54  172.625     57.9664     0.969262   
9  6  55  285.484     329.454     0.984448   
9  6  56  654.899     50.2916     0.996028   
9  6  57  167.945     76.5948     0.92482    
9  6  58  268.676     243.262     0.972731   
9  6  59  303.065     156.471     0.988274   
9  6  60  217.704     273.142     0.983613   
9  6  61  263.174     103.052     0.982981   
9  6  62  188.31      109.081     0.963244   
9  6  63  199.136     333.642     0.963537   
9  6  64  344.846     343.911     0.986614   
9  6  65  38.5805     14.4775     0.795405   
9  6  66  283.014     192.109     0.990819   
9  6  67  143.744     263.22      0.9391     
9  6  68  174.511     340.748     0.981496   
9  6  69  204.608     232.676     0.986151   
9  6  70  237.747     115.679     0.969826   
9  6  71  450.327     134.596     0.99727    
9  6  72  330.383     185.744     0.991328   
9  6  73  28.6261     233.166     0.868649   
9  6  74  302.359     348.463     0.990076   
9  6  75  101.778     1.38086     0.932303   
9  6  76  398.653     351.458     0.993227   
9  6  77  25.4958     119.21      0.678628   
9  6  78  59.8044     11.3413     0.948298   
9  6  79  186.491     64.1219     0.980793   
9  6  80  121.334     127.432     0.935594   
9  6  81  16.2294     68.3612     0.643048   
9  6  82  3.69998     21.0426     0.84807    
9  6  83  123.879     115.322     0.987561   
9  6  84  11.7659     281.154     0.700592   
9  6  85  33.8173     8.0335      0.925913   
9  6  86  138.777     202.783     0.974598   
9  6  87  46.0227     155.462     0.905937   
9  6  88  112.88      117.21      0.979473   
9  6  89  135.121     277.662     0.983932   
9  6  90  131.669     304.711     0.971456   
9  6  91  137.591     91.7809     0.983026   
9  6  92  39.6065     8.50323     0.7613     
9  6  93  151.483     192.21      0.982107   
9  6  94  117.809     202.729     0.972232   
9  6  95  69.6765     355.167     0.967687   
9  6  96  85.8111     312.407     0.975844   
9  6  97  24.982      290.718     0.8346     
9  6  98  94.2087     221.1       0.960237   
9  6  99  109.586     54.8317     0.960957   
9  6  100 117.652     213.59      0.966808   
9  6  101 59.2754     112.857     0.91072    
9  6  102 3.15884     243.122     0.835685   
9  6  103 63.0226     5.59566     0.898764   
9  6  104 100.625     25.5694     0.94437    
9  6  105 85.8084     42.5244     0.961201   
9  6  106 2.25673     20.4273     0.25157    
9  6  107 15.0763     105.977     0.55904    
9  6  108 78.7206     229.568     0.894004   
9  7  0   206.23      180         0.998013   
9  7  1   399.43      68.7484     0.982524   
9  7  2   291.986     254.084     0.953518   
9  7  3   763.315     213.099     0.985107   
9  7  4   766.241     12.279      0.985337   
9  7  5   88.0623     169.224     0.795858   
9  7  6   1357.54     349.368     0.997012   
9  7  7   435.651     95.6374     0.96965    
9  7  8   511.539     302.124     0.981307   
9  7  9   428.47      247.38      0.980827   
9  7  10  419.242     280.191     0.981092   
9  7  11  342.27      147.78      0.952      
9  7  12  1069.05     1.2668      0.995532   
9  7  13  535.13      229.22      0.979072   
9  7  14  362.922     173.756     0.908236   
9  7  15  687.291     8.04622     0.980155   
9  7  16  828.798     46.8968     0.9862     
9  7  17  10.46       320.073     0.922195   
9  7  18  181.905     188.824     0.939195   
9  7  19  403.569     147.065     0.9789     
9  7  20  526.155     335.729     0.972767   
9  7  21  418.615     179.56      0.975074   
9  7  22  194.86      184.74      0.927544   
9  7  23  805.632     104.35      0.993409   
9  7  24  245.349     253.829     0.891067   
9  7  25  305.901     237.114     0.96712    
9  7  26  172.203     74.572      0.972503   
9  7  27  641.192     24.0625     0.990994   
9  7  28  57.5207     205.515     0.400368   
9  7  29  580.555     128.34      0.980404   
9  7  30  381.906     115.109     0.98064    
9  7  31  271.141     45.4989     0.982399   
9  7  32  659.942     172.867     0.99389    
9  7  33  132.437     221.303     0.94566    
9  7  34  286.729     25.7155     0.956459   
9  7  35  166.658     340.938     0.953871   
9  7  36  476.96      194.303     0.988137   
9  7  37  272.891     158.287     0.96493    
9  7  38  419.45      329.938     0.985231   
9  7  39  487.795     67.2274     0.988323   
9  7  40  24.869      215.687     0.802293   
9  7  41  180.386     294.534     0.930347   
9  7  42  5.2728      93.6985     0.399602   
9  7  43  601.949     47.257      0.991987   
9  7  44  324.848     303.939     0.973338   
9  7  45  42.2445     224.327     0.924524   
9  7  46  97.9849     143.62      0.89116    
9  7  47  74.7264     334.764     0.665173   
9  7  48  163.293     106.957     0.945271   
9  7  49  272.661     245.624     0.984462   
9  7  50  197.314     243.552     0.978539   
9  7  51  91.0807     238.148     0.958211   
9  7  52  20.3047     68.3895     0.493773   
9  7  53  210.743     216.141     0.968437   
9  7  54  83.3131     173.107     0.878895   
9  7  55  173.46      330.879     0.858529   
9  7  56  163.663     242.694     0.967671   
9  7  57  427.572     77.5845     0.988755   
9  7  58  255.78      347.268     0.980509   
9  7  59  533.513     77.1824     0.994995   
9  7  60  98.8517     153.493     0.92548    
9  7  61  141.891     282.593     0.961937   
9  7  62  18.8565     291.569     0.810675   
9  7  63  175.657     57.2893     0.965644   
9  7  64  142.086     64.7624     0.922788   
9  7  65  178.69      249.364     0.984414   
9  7  66  51.2217     94.5121     0.979903   
9  7  67  106.155     184.179     0.91526    
9  7  68  72.0082     298.476     0.902172   
9  7  69  173.198     123.281     0.981327   
9  7  70  178.37      253.159     0.982093   
9  7  71  17.2985     86.9877     0.449196   
9  7  72  175.523     317.018     0.972537   
9  7  73  144.537     110.948     0.959339   
9  7  74  11.8929     231.703     0.781247   
9  7  75  277.731     211.941     0.988101   
9  7  76  41.4439     191.665     0.486846   
9  7  77  155.479     179.67      0.956868   
9  7  78  113.833     112.863     0.981163   
9  7  79  143.174     325.718     0.978483   
9  7  80  135.747     54.4433     0.920132   
9  7  81  7.6949      73.5886     0.368141   
9  7  82  226.289     81.2169     0.989395   
9  7  83  87.6042     312.074     0.96669    
9  7  84  296.195     220.257     0.994168   
9  7  85  96.4058     223.135     0.945027   
9  7  86  62.5883     218.764     0.883443   
9  7  87  95.3457     316.268     0.951502   
9  7  88  74.1106     274.244     0.949935   
9  7  89  198.401     119.906     0.99051    
9  7  90  12.7509     169.15      0.473201   
9  7  91  150.96      236.451     0.97265    
9  7  92  25.6136     232.334     0.685643   
9  7  93  2.3179      170.242     0.49243    
9  7  94  76.0947     177.947     0.952947   
9  7  95  43.331      22.5855     0.914339   
9  7  96  112.744     147.771     0.980635   
9  7  97  162.165     11.0629     0.984257   
9  7  98  43.7408     208.336     0.865904   
9  7  99  92.5921     204.724     0.921172   
9  7  100 24.2711     265.564     0.916425   
9  7  101 44.8173     168.988     0.74844    
9  7  102 143.77      346.794     0.959099   
9  7  103 48.2117     119.847     0.87648    
9  7  104 16.9119     119.079     0.633941   
9  7  105 2.62863     53.9472     0.48602    
9  7  106 48.2059     119.864     0.876153   
9  8  0   433.03      6.18682e-06 0.99895    
9  8  1   42.035      64.4872     0.9165     
9  8  2   808.472     351.525     0.991777   
9  8  3   56.6351     214.556     0.52686    
9  8  4   676.129     271.964     0.988445   
9  8  5   453.165     7.08798     0.969036   
9  8  6   93.7667     352.561     0.686569   
9  8  7   437.069     185.302     0.98436    
9  8  8   560.4       124.958     0.986872   
9  8  9   477.11      90.8105     0.983491   
9  8  10  310.109     144.11      0.952099   
9  8  11  135.939     257.604     0.678117   
9  8  12  232.091     215.091     0.916439   
9  8  13  579.819     274.426     0.985108   
9  8  14  3.35687     80.3953     0.880838   
9  8  15  852.912     277.217     0.992571   
9  8  16  652.734     214.221     0.985233   
9  8  17  758.213     162.101     0.986655   
9  8  18  553.761     277.973     0.991497   
9  8  19  289.083     308.849     0.973933   
9  8  20  299.225     148.657     0.917187   
9  8  21  306.738     306.946     0.978348   
9  8  22  91.3217     358.854     0.928538   
9  8  23  358.988     50.9468     0.982997   
9  8  24  287.721     76.2949     0.978746   
9  8  25  180.859     17.9383     0.948207   
9  8  26  309.201     128.753     0.982803   
9  8  27  355.375     200.618     0.980468   
9  8  28  111.757     135.67      0.849901   
9  8  29  385.985     2.63822     0.953034   
9  8  30  248.318     337.077     0.968157   
9  8  31  641.441     137.749     0.994513   
9  8  32  117.804     347.722     0.8244     
9  8  33  172.172     28.5257     0.975118   
9  8  34  480.194     178.011     0.989825   
9  8  35  277.8       92.3949     0.926465   
9  8  36  63.0786     159.947     0.901674   
9  8  37  299.266     65.1822     0.972213   
9  8  38  225.318     173.445     0.960433   
9  8  39  111.103     258.992     0.909547   
9  8  40  453.782     107.239     0.986328   
9  8  41  83.2854     336.69      0.777644   
9  8  42  400.322     255.537     0.975224   
9  8  43  211.925     278.412     0.970812   
9  8  44  222.031     225.885     0.959905   
9  8  45  269.934     357.657     0.972139   
9  8  46  198.588     73.2402     0.979448   
9  8  47  102.343     184.079     0.726596   
9  8  48  160.341     2.79032     0.963689   
9  8  49  2.22044     268.708     0.0337035  
9  8  50  386.729     161.385     0.991933   
9  8  51  125.033     180.762     0.928322   
9  8  52  489.86      229.466     0.992553   
9  8  53  132.252     278.947     0.867231   
9  8  54  166.246     184.331     0.968811   
9  8  55  59.9951     233.615     0.559161   
9  8  56  110.17      354.916     0.907242   
9  8  57  123.047     267.817     0.915875   
9  8  58  224.911     6.2643      0.933665   
9  8  59  219.924     164.972     0.97068    
9  8  60  160.886     123.403     0.932064   
9  8  61  359.009     37.8315     0.992274   
9  8  62  399.332     23.4751     0.990592   
9  8  63  203.642     231.868     0.979275   
9  8  64  24.6621     290.646     0.877607   
9  8  65  87.7777     101.393     0.921855   
9  8  66  50.687      244.315     0.954482   
9  8  67  40.628      112.516     0.95017    
9  8  68  11.9315     286.791     0.470294   
9  8  69  59.0598     110.707     0.955013   
9  8  70  59.2102     33.249      0.830986   
9  8  71  285.371     12.4032     0.985648   
9  8  72  64.6368     262.137     0.942238   
9  8  73  202.289     251.617     0.98134    
9  8  74  229.664     262.383     0.991948   
9  8  75  221.463     50.2765     0.98688    
9  8  76  190.055     115.059     0.983026   
9  8  77  178.856     344.819     0.98119    
9  8  78  136.039     313.306     0.93979    
9  8  79  32.8762     111.956     0.884472   
9  8  80  7.64244     300.837     0.648558   
9  8  81  183.732     152.576     0.977623   
9  8  82  53.495      260.859     0.970988   
9  8  83  4.35057     349.261     0.849646   
9  8  84  115.702     95.9475     0.972357   
9  8  85  20.4907     97.115      0.917334   
9  8  86  16.7132     158.926     0.746005   
9  8  87  99.5746     249.179     0.975163   
9  8  88  131.56      201.364     0.984215   
9  8  89  14.0232     148.905     0.464991   
9  8  90  177.097     255.75      0.985946   
9  8  91  57.1503     295.578     0.785551   
9  8  92  72.3477     139.66      0.966593   
9  8  93  76.5095     336.5       0.939214   
9  8  94  93.2562     206.326     0.970406   
9  8  95  6.76339     264.977     0.552249   
9  8  96  72.1672     211.935     0.923323   
9  8  97  26.9832     204.468     0.837567   
9  8  98  147.052     7.04991     0.940201   
9  8  99  91.0883     99.7088     0.93034    
9  8  100 30.4872     61.415      0.806038   
9  8  101 17.3532     160.431     0.579413   
9  8  102 22.3875     56.1499     0.616154   
9  8  103 40.6213     328.742     0.854328   
9  8  104 0.762221    175.976     0.0759172  
9  9  0   393.253     1.50984e-05 1          
9  9  1   269.707     210         1          
9  9  2   424.738     60          1          
9  9  3   6.27371     90          0.395008   
9  9  4   781.332     120         1          
9  9  5   497.478     150         1          
9  9  6   10.7144     360         0.994687   
9  9  7   330.298     30          1          
9  9  8   31.3577     60          0.266216   
9  9  9   441.493     270         0.999985   
9  9  10  154.7       120         0.999875   
9  9  11  455.703     330         1          
9  9  12  42.367      1.01228e-05 0.122338   
9  9  13  50.6304     210         0.447674   
9  9  14  291.377     60          1          
9  9  15  497.158     270         1          
9  9  16  331.353     300         1          
9  9  17  18.5547     150         0.93865    
9  9  18  28.198      8.45971e-06 0.994404   
9  9  19  386.493     30          0.997069   
9  9  20  326.192     240         1          
9  9  21  1136.31     90          1          
9  9  22  104.804     300         0.532161   
9  9  23  25.0822     330         0.602711   
9  9  24  9.8072      2.4016e-05  0.368482   
9  9  25  862.309     210         1          
9  9  26  434.969     240         1          
9  9  27  1.16751     270         0.0499487  
9  9  28  114.793     120         0.925185   
9  9  29  457.791     150         1          
9  9  30  253.474     3.97596e-06 0.997979   
9  9  31  211.212     30          0.5208     
9  9  32  45.1702     240         0.798446   
9  9  33  326.306     90          1          
9  9  34  292.014     120         0.852683   
9  9  35  105.199     330         0.20518    
9  9  36  192.993     180         0.999374   
9  9  37  74.8357     30          0.71835    
9  9  38  277.516     60          0.998899   
9  9  39  4.89475     89.9999     0.013977   
9  9  40  315.998     300         0.963153   
9  9  41  306.442     330         1          
9  9  42  6.82878     360         0.0609301  
9  9  43  371.075     30          1          
9  9  44  625.932     60          1          
9  9  45  3.20803     270.001     0.0188245  
9  9  46  334.059     300         1          
9  9  47  438.187     330         1          
9  9  48  334.445     180         1          
9  9  49  244.631     210         0.94652    
9  9  50  33.1326     60          0.828312   
9  9  51  269.097     90          0.999986   
9  9  52  203.801     120         1          
9  9  53  204.302     330         0.998326   
9  9  54  56.9671     180         1          
9  9  55  347.604     210         1          
9  9  56  52.4239     60          0.362691   
9  9  57  266.712     90          1          
9  9  58  292.513     120         1          
9  9  59  152.695     330         1          
9  9  60  32.2404     360         1          
9  9  61  547.924     210         1          
9  9  62  63.5609     240         0.999552   
9  9  63  104.849     90          0.998797   
9  9  64  159.352     120         0.969152   
9  9  65  39.8949     330         0.574215   
9  9  66  148.609     180         0.988458   
9  9  67  361.08      210         1          
9  9  68  153.118     240         0.999997   
9  9  69  437.378     90          1          
9  9  70  129.39      300         0.999955   
9  9  71  146.283     150         1          
9  9  72  4.2678      8.65142e-06 0.107014   
9  9  73  278.508     30          1          
9  9  74  9.57576     60.0001     0.235331   
9  9  75  134.226     270         1          
9  9  76  75.6832     300         1          
9  9  77  78.7083     150         1          
9  9  78  113.832     180         1          
9  9  79  17.9684     210         0.320583   
9  9  80  9.92734     60          0.169321   
9  9  81  108.763     270         0.999999   
9  9  82  190.953     120         1          
9  9  83  8.81261     150         0.177455   
9  9  84  12.7816     180         0.819869   
9  9  85  51.065      30          0.830825   
9  9  86  13.5772     240         0.429391   
9  9  87  236.993     90          1          
9  9  88  15.5436     300         0.334748   
9  9  89  22.6396     150         0.999434   
9  9  90  88.6764     180         1          
9  9  91  2.12173     30          0.72619    
9  9  92  14.7975     60          0.595586   
9  9  93  1.91066     270         0.0477655  
9  9  94  49.2865     120         0.823948   
9  9  95  13.2519     330         0.254752   
9  9  96  5.09771     360         0.241368   
9  9  97  35.789      210         0.767426   
9  9  98  3.0489      240         0.381211   
9  9  99  50.023      270         0.997597   
9  9  100 3.64154     300         0.139138   
9  9  101 93.4027     330         0.857684   
9  9  102 2.07229     180         0.0934959  
9  9  103 105.034     210         0.999835   
10 0  0   140.047     180         0.0648661  
10 0  1   33.4791     60          0.388947   
10 0  2   264.769     120         0.992518   
10 0  3   766.104     6.56673e-07 1          
10 0  4   67.3792     240         0.932588   
10 0  5   799.304     300         0.999732   
10 0  6   735.968     180         0.999978   
10 0  7   742.569     240         1          
10 0  8   663.082     120         1          
10 0  9   255.018     180         0.999988   
10 0  10  941.7       240         1          
10 0  11  252.449     120         0.612227   
10 0  12  249.912     180         0.972118   
10 0  13  80.5527     60          0.541201   
10 0  14  59.7043     300         0.505609   
10 0  15  7.00138     360         0.0913604  
10 0  16  14.381      240         0.0734228  
10 0  17  909.16      300         1          
10 0  18  645.348     5.4991e-06  0.999973   
10 0  19  778.6       240         1          
10 0  20  10.3766     300         0.054056   
10 0  21  22.8172     4.41037e-06 0.862714   
10 0  22  552.866     240         1          
10 0  23  561.437     120         1          
10 0  24  589.212     360         1          
10 0  25  73.5694     240         0.347017   
10 0  26  23.4552     120         0.196196   
10 0  27  337.221     180         1          
10 0  28  77.8249     60          0.912772   
10 0  29  253.865     300         0.383048   
10 0  30  559.072     180         1          
10 0  31  28.6794     240         0.651005   
10 0  32  1039.73     120         1          
10 0  33  368.085     9.98122e-07 0.99123    
10 0  34  36.2734     240         0.0570216  
10 0  35  969.112     300         1          
10 0  36  432.868     180         1          
10 0  37  767.069     240         1          
10 0  38  343.97      300         0.999995   
10 0  39  339.015     360         0.999938   
10 0  40  10.4218     240         0.111558   
10 0  41  247.347     120         0.996886   
10 0  42  79.8225     180         0.268425   
10 0  43  53.21       60          0.824298   
10 0  44  1025.32     120         1          
10 0  45  662.109     180         1          
10 0  46  1065.63     240         1          
10 0  47  348.767     120         1          
10 0  48  5.79362     7.36774e-06 0.115139   
10 0  49  629.289     240         1          
10 0  50  3.04136     300         0.74659    
10 0  51  144.019     180         0.480216   
10 0  52  186.237     60          1          
10 0  53  97.3828     300         0.516229   
10 0  54  906.562     360         1          
10 0  55  197.615     60          0.999987   
10 0  56  324.976     120         1          
10 0  57  303.776     180         1          
10 0  58  505.546     240         1          
10 0  59  16.2237     300         0.586149   
10 0  60  9.30937     360         0.152871   
10 0  61  276.893     240         0.999978   
10 0  62  292.495     120         1          
10 0  63  53.4744     8.94106e-06 0.200093   
10 0  64  239.483     240         1          
10 0  65  161.077     300         0.999863   
10 0  66  10.1958     180         0.362046   
10 0  67  4.03336     240.001     0.054574   
10 0  68  51.183      300         0.703336   
10 0  69  100.388     180         0.895327   
10 0  70  240.846     240         1          
10 0  71  577.035     300         1          
10 0  72  375.881     5.42377e-07 1          
10 0  73  36.5741     60          0.997472   
10 0  74  328.645     120         1          
10 0  75  6.71337     180         0.033021   
10 0  76  438.848     60          1          
10 0  77  22.5945     120         0.434331   
10 0  78  171.171     180         0.994375   
10 0  79  11.6098     60.0001     0.0846086  
10 0  80  2.08907     120         0.474027   
10 0  81  382.256     4.61987e-06 1          
10 0  82  299.254     60          1          
10 0  83  167.411     300         1          
10 0  84  53.3464     180         0.999034   
10 0  85  18.6159     60          0.23589    
10 0  86  4.8941      120         0.121715   
10 0  87  97.9689     0           0.99982    
10 0  88  169.407     60          0.9858     
10 0  89  63.3723     120         0.999922   
10 0  90  36.5605     180         0.424201   
10 0  91  162.254     60          1          
10 0  92  10.6661     300         0.2278     
10 0  93  39.9494     9.05998e-06 0.985858   
10 0  94  13.3376     60          0.334301   
10 0  95  295.979     120         1          
10 0  96  69.6915     5.37164e-06 0.926852   
10 0  97  38.1362     60          0.838338   
10 0  98  0.291329    120         0.229239   
10 0  99  98.1545     360         0.999993   
10 0  100 115.336     240         1          
10 0  101 77.6863     120         0.997049   
10 0  102 0.474274    180         0.814235   
10 0  103 175.502     240         1          
10 0  104 95.1813     120         1          
10 0  105 3.6265      180         0.0969074  
10 0  106 97.7565     60          0.924724   
10 0  107 168.93      300         1          
10 0  108 125.071     180         0.999941   
10 0  109 180.363     240         1          
10 0  110 42.7376     300         0.939034   
10 0  111 92.149      3.76642e-06 0.996921   
10 0  112 138.941     60          0.993471   
10 1  0   803.167     2.21985e-05 1          
10 1  1   829.993     91.8549     0.992171   
10 1  2   137.691     357.574     0.944731   
10 1  3   283.261     216.414     0.968286   
10 1  4   628.236     160.254     0.979675   
10 1  5   231.447     230.414     0.908957   
10 1  6   210.085     289.063     0.955639   
10 1  7   408.886     241.701     0.947641   
10 1  8   652.497     90.3578     0.974905   
10 1  9   271.362     149.013     0.96249    
10 1  10  605.39      136.138     0.957793   
10 1  11  128.681     145.948     0.395646   
10 1  12  37.8137     219.681     0.806346   
10 1  13  508.554     137.969     0.97032    
10 1  14  765.337     222.587     0.988842   
10 1  15  282.176     358.848     0.946379   
10 1  16  156.202     17.0162     0.957213   
10 1  17  88.6636     16.3999     0.416385   
10 1  18  643.506     119.009     0.956163   
10 1  19  970.556     145.544     0.98816    
10 1  20  558.269     239.725     0.987567   
10 1  21  656.651     95.3949     0.987984   
10 1  22  788.155     169.541     0.992169   
10 1  23  175.889     64.231      0.960205   
10 1  24  1051.41     147.807     0.985516   
10 1  25  819.247     218.734     0.988872   
10 1  26  117.21      133.4       0.882688   
10 1  27  417.256     132.841     0.980856   
10 1  28  548.219     29.7268     0.98651    
10 1  29  680.659     321.493     0.993067   
10 1  30  60.6017     49.3072     0.738216   
10 1  31  540.285     356.508     0.992159   
10 1  32  951.566     26.0167     0.995873   
10 1  33  1047.57     331.028     0.993145   
10 1  34  374.095     75.7871     0.952059   
10 1  35  644.652     120.024     0.979609   
10 1  36  581.471     212.1       0.970855   
10 1  37  485.823     312.102     0.956465   
10 1  38  319.734     208.784     0.881544   
10 1  39  64.0136     41.3244     0.410123   
10 1  40  498.944     318.829     0.970351   
10 1  41  236.724     242.588     0.939897   
10 1  42  926.769     132.515     0.994403   
10 1  43  402.387     141.822     0.980628   
10 1  44  324.938     301.687     0.951896   
10 1  45  176.9       304.051     0.854306   
10 1  46  541.394     151.302     0.986251   
10 1  47  473.279     355.367     0.991683   
10 1  48  240.545     297.067     0.986537   
10 1  49  464.406     99.7102     0.989012   
10 1  50  373.072     123.436     0.983757   
10 1  51  113.732     235.359     0.942424   
10 1  52  371.812     24.5014     0.975473   
10 1  53  723.663     41.5072     0.994434   
10 1  54  244.713     88.0325     0.953418   
10 1  55  51.4195     292.775     0.432729   
10 1  56  700.602     292.416     0.994038   
10 1  57  400.773     62.8494     0.976051   
10 1  58  558.613     99.4365     0.990557   
10 1  59  301.137     191.509     0.98045    
10 1  60  304.212     69.7001     0.981935   
10 1  61  284.342     123.131     0.989639   
10 1  62  18.0819     27.335      0.279847   
10 1  63  185.663     126.036     0.970843   
10 1  64  88.1663     19.5151     0.950821   
10 1  65  114.093     211.571     0.924867   
10 1  66  47.8512     255.798     0.878855   
10 1  67  326.815     212.003     0.986426   
10 1  68  197.053     168.46      0.973069   
10 1  69  176.895     235.387     0.963942   
10 1  70  44.6096     65.0698     0.52528    
10 1  71  243.418     58.5181     0.980676   
10 1  72  110.081     42.1907     0.963634   
10 1  73  210.633     15.8302     0.981237   
10 1  74  354.749     30.0639     0.993864   
10 1  75  360.332     110.645     0.99116    
10 1  76  190.358     181.445     0.984798   
10 1  77  61.3093     334.197     0.687511   
10 1  78  54.711      133.102     0.828275   
10 1  79  86.6532     181.035     0.901816   
10 1  80  165.613     23.5002     0.963511   
10 1  81  7.45508     140.358     0.293591   
10 1  82  97.3043     234.509     0.922463   
10 1  83  338.541     32.6962     0.99177    
10 1  84  46.4594     162.261     0.940542   
10 1  85  229.11      347.706     0.992198   
10 1  86  187.102     141.031     0.990617   
10 1  87  66.1697     273.967     0.96773    
10 1  88  108.196     228.394     0.967572   
10 1  89  349.309     165.551     0.994801   
10 1  90  20.7055     18.1446     0.771367   
10 1  91  55.1822     205.419     0.8398     
10 1  92  166.763     216.682     0.983976   
10 1  93  101.271     7.72514     0.901636   
10 1  94  18.6046     262.708     0.43427    
10 1  95  156.571     10.2792     0.989451   
10 1  96  63.8789     323.761     0.927314   
10 1  97  82.7882     34.8547     0.939535   
10 1  98  35.8774     68.7735     0.895957   
10 1  99  159.113     49.7572     0.979593   
10 1  100 6.84545     282.333     0.545137   
10 1  101 74.8372     34.3726     0.95107    
10 1  102 72.6392     142.303     0.959576   
10 1  103 99.0384     68.023      0.9489     
10 1  104 3.08089     272.392     0.50021    
10 1  105 124.161     267.934     0.95909    
10 1  106 73.7442     151.917     0.93428    
10 1  107 13.3332     238.326     0.650768   
10 1  108 93.0098     116.467     0.949706   
10 1  109 24.3472     356.596     0.847627   
10 1  110 90.6603     46.31       0.908183   
10 1  111 37.8122     260.103     0.841957   
10 1  112 63.7535     251.183     0.885042   
10 2  0   112.909     8.25629e-06 0.172685   
10 2  1   709.497     201.329     0.978044   
10 2  2   431.655     335.071     0.978173   
10 2  3   244.408     116.922     0.907445   
10 2  4   283.945     287.29      0.927549   
10 2  5   1017.36     229.397     0.993308   
10 2  6   591.442     215.137     0.977001   
10 2  7   644.235     358.964     0.968624   
10 2  8   661.841     221.244     0.988302   
10 2  9   171.111     318         0.892405   
10 2  10  577.728     9.64271     0.987678   
10 2  11  397.945     201.464     0.97919    
10 2  12  345.728     123.585     0.966506   
10 2  13  781.613     19.5519     0.984128   
10 2  14  1236.64     63.9069     0.995069   
10 2  15  61.8627     118.973     0.91146    
10 2  16  937.485     246.532     0.987505   
10 2  17  329.374     45.3878     0.972845   
10 2  18  619.447     333.797     0.981544   
10 2  19  461.907     44.1285     0.963639   
10 2  20  822.305     154.069     0.992664   
10 2  21  373.04      126.39      0.959457   
10 2  22  7.83873     77.8326     0.839269   
10 2  23  290.848     230.823     0.982583   
10 2  24  450.609     199.859     0.987614   
10 2  25  917.23      209.688     0.995      
10 2  26  428.88      278.876     0.964541   
10 2  27  487.156     247.18      0.983095   
10 2  28  725.129     161.097     0.991318   
10 2  29  393.993     151.656     0.981545   
10 2  30  618.326     41.2315     0.988376   
10 2  31  436.176     47.1492     0.951085   
10 2  32  954.643     239.816     0.993344   
10 2  33  1100.82     161.019     0.996218   
10 2  34  177.194     346.281     0.762619   
10 2  35  528.217     309.807     0.978724   
10 2  36  467.653     90.0376     0.986297   
10 2  37  1011.48     342.618     0.99528    
10 2  38  57.8389     245.99      0.947084   
10 2  39  287.636     66.4537     0.946546   
10 2  40  516.885     134.327     0.981142   
10 2  41  13.5555     93.6032     0.512236   
10 2  42  556.422     356.394     0.987969   
10 2  43  34.5756     272.248     0.16561    
10 2  44  22.7976     256.351     0.933165   
10 2  45  213.123     291.076     0.974271   
10 2  46  264.331     224.276     0.982177   
10 2  47  68.2155     320.909     0.684854   
10 2  48  240.731     307.548     0.952025   
10 2  49  249.577     7.87279     0.967726   
10 2  50  553.572     297.688     0.990098   
10 2  51  604.192     166.304     0.990815   
10 2  52  278.247     229.324     0.961875   
10 2  53  8.41551     128.232     0.0955218  
10 2  54  250.896     273.955     0.960685   
10 2  55  16.9272     339.83      0.399009   
10 2  56  137.013     24.6232     0.884286   
10 2  57  457.667     265.165     0.99262    
10 2  58  39.1021     309.197     0.126224   
10 2  59  159.451     146.261     0.899484   
10 2  60  28.9564     90.0599     0.787785   
10 2  61  100.113     272.724     0.860628   
10 2  62  313.168     37.0672     0.975623   
10 2  63  258.978     208.509     0.929581   
10 2  64  17.1265     4.99013     0.72758    
10 2  65  105.055     204.172     0.897044   
10 2  66  218.603     232.014     0.965806   
10 2  67  54.5555     308.35      0.820589   
10 2  68  86.2057     16.8626     0.890752   
10 2  69  266.332     114.616     0.966428   
10 2  70  92.5308     38.9454     0.873349   
10 2  71  257.781     206.46      0.988474   
10 2  72  298.185     228.663     0.989406   
10 2  73  337.847     112.251     0.988835   
10 2  74  281.713     213.123     0.984805   
10 2  75  117.688     151.198     0.912503   
10 2  76  52.846      259.116     0.878544   
10 2  77  70.8397     206.496     0.868321   
10 2  78  102.77      104.208     0.91634    
10 2  79  129.913     202.035     0.942926   
10 2  80  21.4345     208.839     0.537103   
10 2  81  188.733     172.039     0.980309   
10 2  82  2.11544     261.043     0.903465   
10 2  83  142.468     167.371     0.969376   
10 2  84  116.479     10.2341     0.971633   
10 2  85  168.866     327.789     0.978958   
10 2  86  302.988     251.688     0.994348   
10 2  87  72.1978     266.412     0.933131   
10 2  88  92.2988     64.3775     0.985251   
10 2  89  7.86324     63.7221     0.916736   
10 2  90  98.206      154.927     0.954191   
10 2  91  67.0956     136.213     0.955651   
10 2  92  26.8286     254.524     0.572556   
10 2  93  95.587      88.9554     0.979907   
10 2  94  11.8216     60.1992     0.731906   
10 2  95  24.484      240.665     0.887421   
10 2  96  159.365     292.891     0.980056   
10 2  97  94.7137     330.672     0.958735   
10 2  98  103.291     285.394     0.97378    
10 2  99  25.1876     90.2587     0.789863   
10 2  100 140.333     175.926     0.984847   
10 2  101 12.3173     318.406     0.700682   
10 2  102 6.78095     280.909     0.539712   
10 2  103 25.7008     59.529      0.716487   
10 2  104 0.566227    69.4053     0.140482   
10 2  105 6.49341     147.057     0.390024   
10 2  106 23.0861     116.614     0.629084   
10 2  107 13.2519     152.429     0.66752    
10 2  108 13.3064     260.65      0.63709    
10 2  109 13.1234     247.311     0.723493   
10 2  110 118.524     148.333     0.965398   
10 2  111 5.64162     37.6374     0.574701   
10 3  0   43.404      180         0.433019   
10 3  1   1256.51     49.4776     0.994552   
10 3  2   938.583     232.577     0.99111    
10 3  3   739.319     243.099     0.992409   
10 3  4   750.836     88.6549     0.979593   
10 3  5   786.588     96.4007     0.982378   
10 3  6   145.528     68.0804     0.863657   
10 3  7   649.038     306.485     0.98703    
10 3  8   957.912     100.063     0.992554   
10 3  9   601         177.991     0.96221    
10 3  10  820.156     334.248     0.992765   
10 3  11  881.995     125.579     0.993656   
10 3  12  570.741     315.369     0.98414    
10 3  13  250.137     233.832     0.924246   
10 3  14  296.688     306.433     0.984613   
10 3  15  358.419     155.676     0.962419   
10 3  16  93.5561     67.626      0.699663   
10 3  17  1090.34     178.297     0.995128   
10 3  18  602.241     167.407     0.973229   
10 3  19  214.122     216.615     0.81736    
10 3  20  98.0293     124.562     0.90358    
10 3  21  723.035     314.081     0.993999   
10 3  22  313.232     229.447     0.960195   
10 3  23  142.407     194.842     0.959372   
10 3  24  474.221     77.4041     0.922795   
10 3  25  618.955     45.3979     0.980817   
10 3  26  393.436     138.221     0.97721    
10 3  27  300.058     198.492     0.981774   
10 3  28  690.807     334.047     0.994803   
10 3  29  219.184     165.057     0.958522   
10 3  30  584.438     237.024     0.974396   
10 3  31  1244.95     182.884     0.994562   
10 3  32  513.403     41.0142     0.986481   
10 3  33  560.053     55.9712     0.974672   
10 3  34  309.719     206.237     0.944401   
10 3  35  441.375     104.807     0.899206   
10 3  36  582.65      243.96      0.98501    
10 3  37  685.873     101.353     0.991905   
10 3  38  552.133     76.0355     0.983557   
10 3  39  719.6       22.0223     0.992798   
10 3  40  305.548     236.682     0.943432   
10 3  41  443.442     104.53      0.989201   
10 3  42  431.001     213.976     0.984716   
10 3  43  24.9432     315.751     0.444681   
10 3  44  218.917     2.6369      0.963923   
10 3  45  621.407     77.9969     0.994135   
10 3  46  599.174     79.0516     0.989096   
10 3  47  217.651     99.572      0.821083   
10 3  48  27.5818     338.516     0.158527   
10 3  49  254.262     83.1673     0.93145    
10 3  50  272.599     207.368     0.982562   
10 3  51  594.629     339.162     0.988235   
10 3  52  214.473     269.62      0.963181   
10 3  53  51.1783     35.0716     0.537959   
10 3  54  115.211     24.9757     0.673359   
10 3  55  7.21332     50.1325     0.123432   
10 3  56  392.152     163.775     0.98537    
10 3  57  554.435     195.76      0.992923   
10 3  58  276.533     305.83      0.98013    
10 3  59  26.9553     127.6       0.845218   
10 3  60  247.99      299.569     0.960115   
10 3  61  110.519     332.45      0.877202   
10 3  62  140.102     242.201     0.946764   
10 3  63  57.5754     237.521     0.879745   
10 3  64  8.06094     288.312     0.802701   
10 3  65  130.914     140.581     0.968931   
10 3  66  428.757     272.264     0.988142   
10 3  67  161.06      331.06      0.956125   
10 3  68  186.021     175.073     0.980926   
10 3  69  84.4601     269.635     0.95447    
10 3  70  216.659     175.89      0.967377   
10 3  71  93.7697     116.829     0.873085   
10 3  72  80.4542     2.09505     0.892088   
10 3  73  204.534     42.9882     0.951076   
10 3  74  72.1333     174.335     0.649566   
10 3  75  30.024      165.745     0.737154   
10 3  76  52.3609     298.498     0.96456    
10 3  77  16.9952     91.6099     0.879576   
10 3  78  198.077     285.599     0.965567   
10 3  79  111.563     309.868     0.891666   
10 3  80  1.72312     287.069     0.757816   
10 3  81  318.063     86.9428     0.992165   
10 3  82  144.488     269.275     0.981975   
10 3  83  179.635     103.628     0.986995   
10 3  84  177.289     207.218     0.988195   
10 3  85  110.1       210.974     0.950032   
10 3  86  40.9697     15.3155     0.873029   
10 3  87  43.9062     36.0366     0.874648   
10 3  88  156.311     220         0.978115   
10 3  89  165.425     81.6097     0.98591    
10 3  90  161.902     20.5507     0.976011   
10 3  91  2.4774      85.23       0.806548   
10 3  92  11.4514     179.975     0.85782    
10 3  93  107.867     198.242     0.968179   
10 3  94  188.545     172.352     0.986818   
10 3  95  150.863     57.8761     0.982101   
10 3  96  19.2039     244.183     0.807125   
10 3  97  87.5169     339.558     0.966971   
10 3  98  26.9624     153.608     0.91153    
10 3  99  115.106     304.048     0.972403   
10 3  100 55.1207     114.225     0.903423   
10 3  101 59.5929     268.933     0.862408   
10 3  102 55.4883     334.383     0.835582   
10 3  103 29.7616     258.821     0.741103   
10 3  104 13.5518     164.81      0.707498   
10 3  105 17.9292     66.4982     0.840068   
10 3  106 40.1844     115.918     0.834355   
10 3  107 1.75419     312.586     0.568287   
10 3  108 76.4718     158.769     0.947829   
10 3  109 6.84162     256.056     0.59819    
10 3  110 64.6258     253.687     0.895101   
10 4  0   499.786     1.10712e-05 0.951504   
10 4  1   796.426     25.3159     0.989968   
10 4  2   176.675     192.308     0.781209   
10 4  3   646.185     36.0083     0.973539   
10 4  4   728.088     350.456     0.994474   
10 4  5   564.935     262.843     0.986387   
10 4  6   452.336     213.65      0.981316   
10 4  7   909.466     168.615     0.99367    
10 4  8   1026.94     67.2276     0.994048   
10 4  9   608.936     336.656     0.982386   
10 4  10  507.484     156.345     0.983387   
10 4  11  236.55      342.187     0.976359   
10 4  12  214.984     9.99392     0.91449    
10 4  13  53.1255     303.897     0.474813   
10 4  14  22.1138     230.889     0.703829   
10 4  15  490.271     265.657     0.987493   
10 4  16  375.189     5.31217     0.982985   
10 4  17  593.263     63.8067     0.984074   
10 4  18  930.212     88.706      0.996744   
10 4  19  471.352     305.108     0.987952   
10 4  20  297.62      44.2161     0.977407   
10 4  21  122.467     127.159     0.941639   
10 4  22  1121.83     206.013     0.996242   
10 4  23  642.885     311.368     0.985541   
10 4  24  293.99      180.794     0.962496   
10 4  25  372.818     211.461     0.980323   
10 4  26  120.056     308.707     0.815212   
10 4  27  445.417     323.652     0.979546   
10 4  28  276.415     30.6068     0.959329   
10 4  29  642.847     209.649     0.986371   
10 4  30  523.578     181.625     0.960361   
10 4  31  626.996     44.2141     0.981712   
10 4  32  230.386     265.658     0.922326   
10 4  33  309.542     227.213     0.873231   
10 4  34  239.362     311.634     0.917084   
10 4  35  73.8311     160.805     0.806689   
10 4  36  588.734     186.158     0.992955   
10 4  37  415.514     14.7881     0.973647   
10 4  38  73.4661     111.182     0.738317   
10 4  39  87.3672     354.279     0.802939   
10 4  40  433.475     47.7924     0.977183   
10 4  41  468.395     65.9584     0.987962   
10 4  42  343.083     13.3024     0.974828   
10 4  43  111.641     130.79      0.934902   
10 4  44  147.049     109.678     0.971952   
10 4  45  186.061     221.7       0.905169   
10 4  46  187.88      343.637     0.974109   
10 4  47  352.341     52.9823     0.965942   
10 4  48  68.3258     104.301     0.172477   
10 4  49  134.479     89.4663     0.88871    
10 4  50  227.938     280.814     0.926995   
10 4  51  560.066     289.768     0.991827   
10 4  52  242.988     116.277     0.977548   
10 4  53  109.318     184.223     0.949183   
10 4  54  323.8       213.762     0.983802   
10 4  55  296.103     197.087     0.987521   
10 4  56  456.724     292.978     0.994252   
10 4  57  11.8536     16.573      0.696027   
10 4  58  292.161     156.378     0.983041   
10 4  59  272.666     180.467     0.984883   
10 4  60  4.93591     7.76098     0.368142   
10 4  61  284.165     131.132     0.965561   
10 4  62  293.632     131.504     0.967714   
10 4  63  275.511     102.242     0.985132   
10 4  64  198.883     358.21      0.940518   
10 4  65  0.40516     70.752      0.149133   
10 4  66  251.729     262.684     0.980817   
10 4  67  106.266     185.253     0.958905   
10 4  68  194.28      323.267     0.973841   
10 4  69  134.01      39.1227     0.950116   
10 4  70  213.254     281.938     0.959696   
10 4  71  189.896     43.6433     0.987281   
10 4  72  18.6619     353.883     0.671045   
10 4  73  274.485     217.553     0.988546   
10 4  74  260.107     333.884     0.977783   
10 4  75  48.8307     212.082     0.880192   
10 4  76  178.223     173.803     0.973205   
10 4  77  82.1925     275.504     0.919971   
10 4  78  146.923     110.755     0.873447   
10 4  79  327.511     205.244     0.988993   
10 4  80  48.0114     238.797     0.888652   
10 4  81  39.2155     318.772     0.95657    
10 4  82  67.5869     91.9977     0.970613   
10 4  83  129.154     29.2387     0.98574    
10 4  84  87.288      60.5002     0.761441   
10 4  85  71.6586     350.444     0.972693   
10 4  86  0.156438    143.864     0.338946   
10 4  87  182.921     239.375     0.98387    
10 4  88  177.316     20.9555     0.986208   
10 4  89  110.855     334.579     0.948653   
10 4  90  82.0974     202.775     0.954052   
10 4  91  164.712     49.9957     0.988794   
10 4  92  42.0945     303.936     0.830292   
10 4  93  60.7947     22.5564     0.807417   
10 4  94  66.1293     141.757     0.86468    
10 4  95  92.9603     203.167     0.977252   
10 4  96  94.7062     169.023     0.97988    
10 4  97  27.7355     282.98      0.894088   
10 4  98  144.163     148.042     0.979373   
10 4  99  62.9605     29.5871     0.953426   
10 4  100 53.429      3.26182     0.887398   
10 4  101 12.013      183.427     0.600436   
10 4  102 91.6151     22.6628     0.946226   
10 4  103 5.21677     186.865     0.594508   
10 4  104 138.96      73.7682     0.96655    
10 4  105 27.4456     211.702     0.902506   
10 4  106 10.3832     0.319015    0.473361   
10 4  107 13.7062     140.971     0.678427   
10 4  108 4.48917     153.858     0.445765   
10 4  109 0.981253    281.982     0.302967   
10 5  0   154.894     1.40192e-05 0.540627   
10 5  1   599.889     261.312     0.979228   
10 5  2   426.563     109.019     0.972172   
10 5  3   330.301     110.159     0.970601   
10 5  4   1381.69     173.947     0.996474   
10 5  5   344.403     119.165     0.894843   
10 5  6   635.287     110.465     0.993647   
10 5  7   674.263     30.8177     0.990485   
10 5  8   748.431     160.788     0.988226   
10 5  9   909.603     337.053     0.995611   
10 5  10  640.429     239.022     0.985473   
10 5  11  1046.18     42.8768     0.994575   
10 5  12  18.6554     353.481     0.790886   
10 5  13  248.916     297.503     0.981945   
10 5  14  595.439     190.619     0.983676   
10 5  15  152.682     353.767     0.908384   
10 5  16  696.356     259.305     0.986434   
10 5  17  297.749     28.0344     0.925405   
10 5  18  513.145     312.287     0.988717   
10 5  19  1049.09     2.46038     0.992834   
10 5  20  285.799     163.673     0.964845   
10 5  21  370.155     7.20657     0.937214   
10 5  22  939.256     28.6813     0.993719   
10 5  23  486.699     217.693     0.96975    
10 5  24  599.609     357.569     0.962      
10 5  25  594.213     265.514     0.986316   
10 5  26  294.285     120.13      0.953326   
10 5  27  407.631     201.43      0.982902   
10 5  28  441.479     95.9836     0.978372   
10 5  29  439.507     90.7664     0.949924   
10 5  30  356.977     170.287     0.966974   
10 5  31  481.626     139.528     0.983361   
10 5  32  543.035     211.866     0.987097   
10 5  33  138.683     184.925     0.898832   
10 5  34  34.2742     188.88      0.762675   
10 5  35  220.892     104.614     0.900767   
10 5  36  483.833     37.3668     0.978621   
10 5  37  479.092     184.857     0.992625   
10 5  38  147.665     355.932     0.943202   
10 5  39  349.491     318.422     0.976054   
10 5  40  338.82      345.527     0.968756   
10 5  41  367.287     211.122     0.989725   
10 5  42  405.927     39.3555     0.978608   
10 5  43  630.333     352.232     0.975998   
10 5  44  151.336     211.944     0.850749   
10 5  45  270.458     357.57      0.982624   
10 5  46  87.0429     169.736     0.95306    
10 5  47  255.712     341.909     0.967661   
10 5  48  472.629     262.221     0.989312   
10 5  49  41.9515     214.565     0.547596   
10 5  50  430.229     99.5216     0.990606   
10 5  51  392.985     113.708     0.983589   
10 5  52  244.48      88.7046     0.947943   
10 5  53  281.132     296.178     0.98812    
10 5  54  165.233     166.353     0.955054   
10 5  55  338.206     154.538     0.980288   
10 5  56  497.037     242.411     0.994554   
10 5  57  260.029     217.39      0.97582    
10 5  58  486.566     320.027     0.994162   
10 5  59  189.913     56.7145     0.956518   
10 5  60  378.669     211.914     0.984977   
10 5  61  494.778     189.213     0.995476   
10 5  62  180.236     21.6081     0.967705   
10 5  63  256.785     199.519     0.983586   
10 5  64  275.954     315.101     0.985646   
10 5  65  372.845     143.341     0.991175   
10 5  66  244.469     254.08      0.98223    
10 5  67  9.04864     322.581     0.838295   
10 5  68  245.741     139.527     0.988912   
10 5  69  9.69845     55.3969     0.634057   
10 5  70  173.188     6.1134      0.990351   
10 5  71  186.913     130.609     0.956205   
10 5  72  429.263     82.641      0.992423   
10 5  73  319.664     13.6191     0.991506   
10 5  74  193.328     105.112     0.982972   
10 5  75  241.688     289.876     0.981581   
10 5  76  34.6413     309.857     0.84263    
10 5  77  198.593     223.513     0.983025   
10 5  78  11.8135     64.6328     0.36672    
10 5  79  130.701     236.294     0.965794   
10 5  80  71.1364     97.1748     0.972929   
10 5  81  150.277     170.954     0.978994   
10 5  82  135.312     216.459     0.979967   
10 5  83  167.999     233.739     0.989602   
10 5  84  41.0954     53.04       0.686835   
10 5  85  102.739     112.39      0.946986   
10 5  86  109.991     17.9512     0.964044   
10 5  87  208.139     29.1111     0.987758   
10 5  88  115.364     253.18      0.967632   
10 5  89  138.602     127.336     0.981087   
10 5  90  104.805     14.3838     0.968753   
10 5  91  28.3207     238.488     0.949367   
10 5  92  22.5911     357.065     0.756674   
10 5  93  97.5986     61.7197     0.974089   
10 5  94  110.16      343.26      0.958425   
10 5  95  108.423     292.19      0.984283   
10 5  96  63.0414     73.0606     0.907383   
10 5  97  105.386     176.58      0.965475   
10 5  98  69.5629     4.06        0.880011   
10 5  99  55.5524     232.013     0.941445   
10 5  100 43.2078     59.1353     0.855368   
10 5  101 115.31      292.426     0.961183   
10 5  102 21.4671     96.3996     0.664009   
10 5  103 40.4469     240.851     0.840705   
10 5  104 85.3163     17.7179     0.947371   
10 5  105 73.1648     276.192     0.949363   
10 5  106 96.9297     294.504     0.923279   
10 5  107 145.707     288.451     0.977581   
10 6  0   267.701     180         1          
10 6  1   917.667     257.296     0.9941     
10 6  2   263.165     213.864     0.936827   
10 6  3   103.592     28.2867     0.837185   
10 6  4   1238.15     114.141     0.996691   
10 6  5   1302.85     141.399     0.995914   
10 6  6   992.47      91.1183     0.995019   
10 6  7   466.057     340.445     0.96417    
10 6  8   101.666     217.39      0.88066    
10 6  9   963.81      82.1241     0.995737   
10 6  10  399.987     203.522     0.961332   
10 6  11  60.7136     301.014     0.575981   
10 6  12  788.721     344.711     0.98906    
10 6  13  795.603     126.015     0.992853   
10 6  14  365.391     109.635     0.971797   
10 6  15  956.975     229.97      0.991329   
10 6  16  650.958     267.749     0.987228   
10 6  17  535.329     203.429     0.972847   
10 6  18  348.123     230.749     0.956061   
10 6  19  237.122     14.2687     0.975761   
10 6  20  339.098     60.4501     0.962972   
10 6  21  243.661     285.987     0.965001   
10 6  22  237.49      111.312     0.85898    
10 6  23  310.756     70.1975     0.96119    
10 6  24  461.765     81.6469     0.988684   
10 6  25  52.3972     216.471     0.372641   
10 6  26  360.571     187.151     0.960784   
10 6  27  133.44      359.445     0.739586   
10 6  28  440.479     313.019     0.987375   
10 6  29  510.207     297.111     0.983069   
10 6  30  76.9741     263.799     0.955778   
10 6  31  655.059     273.878     0.989676   
10 6  32  61.5088     120.081     0.736341   
10 6  33  582.179     127.321     0.983745   
10 6  34  242.709     353.939     0.946609   
10 6  35  272.636     111.166     0.939913   
10 6  36  145.111     68.2922     0.971271   
10 6  37  109.557     133.03      0.904302   
10 6  38  5.87757     41.9329     0.773465   
10 6  39  33.7948     69.5682     0.362581   
10 6  40  52.77       27.6161     0.554457   
10 6  41  55.2963     119.342     0.859009   
10 6  42  89.7626     60.1137     0.878382   
10 6  43  226.209     230.713     0.829769   
10 6  44  188.764     210.292     0.931186   
10 6  45  407.046     261.339     0.986919   
10 6  46  13.1664     278.883     0.288071   
10 6  47  582.393     357.649     0.995629   
10 6  48  44.4302     185.084     0.898903   
10 6  49  130.807     78.7528     0.922513   
10 6  50  20.4501     60.6327     0.437821   
10 6  51  713.739     319.463     0.995346   
10 6  52  315.422     67.2699     0.972597   
10 6  53  272.123     180.789     0.985085   
10 6  54  33.4761     26.7331     0.703902   
10 6  55  248.551     140.279     0.972001   
10 6  56  260.815     186.923     0.956175   
10 6  57  148.887     345.573     0.96887    
10 6  58  416.257     211.228     0.988166   
10 6  59  263.325     256.549     0.986432   
10 6  60  321.642     243.743     0.98662    
10 6  61  241.884     6.30579     0.985369   
10 6  62  133.006     319.639     0.949538   
10 6  63  55.8585     166.062     0.548994   
10 6  64  259.713     127.844     0.989386   
10 6  65  194.971     284.627     0.9656     
10 6  66  181.421     316.331     0.977716   
10 6  67  15.9058     217.89      0.472378   
10 6  68  366.169     315.335     0.993459   
10 6  69  114.117     217.701     0.89005    
10 6  70  291.79      93.3842     0.987455   
10 6  71  304.503     299.954     0.987666   
10 6  72  29.7272     241.716     0.75536    
10 6  73  5.72431     177.342     0.385059   
10 6  74  27.719      219.345     0.54272    
10 6  75  106.861     187.055     0.854002   
10 6  76  131.977     280.907     0.951621   
10 6  77  2.45104     114.263     0.454578   
10 6  78  6.3817      116.16      0.825215   
10 6  79  126.256     142.3       0.98354    
10 6  80  72.3763     281.7       0.927218   
10 6  81  20.8184     50.2295     0.459601   
10 6  82  105.938     30.5847     0.974633   
10 6  83  14.7618     152.732     0.893053   
10 6  84  54.9308     41.3396     0.893477   
10 6  85  68.968      11.6319     0.851587   
10 6  86  99.4924     4.53996     0.968375   
10 6  87  92.6128     163.848     0.985852   
10 6  88  6.29823     269.202     0.203202   
10 6  89  71.1514     35.8441     0.933435   
10 6  90  0.0253567   334.21      0.798483   
10 6  91  155.442     55.0707     0.982285   
10 6  92  51.9957     334.286     0.876591   
10 6  93  104.273     285.862     0.979736   
10 6  94  5.6791      252.461     0.639133   
10 6  95  143.76      168.77      0.986242   
10 6  96  94.7187     295.466     0.952344   
10 6  97  50.6153     273.194     0.89592    
10 6  98  94.0148     96.6323     0.958965   
10 6  99  66.0482     288.623     0.81259    
10 6  100 0.679168    204.51      0.663141   
10 6  101 145.866     117.717     0.974084   
10 6  102 7.27614     124.823     0.372415   
10 6  103 86.1135     222.434     0.972706   
10 6  104 48.636      249.51      0.901902   
10 6  105 1.95965     242.948     0.624035   
10 6  106 1.17005     190.246     0.495577   
10 7  0   15.8426     0.00011712  0.0968393  
10 7  1   17.728      356.571     0.577142   
10 7  2   490.442     223.756     0.98005    
10 7  3   929.918     118.633     0.989378   
10 7  4   8.0065      340.287     0.575927   
10 7  5   4.93559     14.3149     0.175503   
10 7  6   774.293     251.034     0.990419   
10 7  7   396.887     238.864     0.983647   
10 7  8   904.607     97.5894     0.994456   
10 7  9   543.738     337.314     0.985767   
10 7  10  222.647     58.3677     0.902419   
10 7  11  476.541     103.368     0.957924   
10 7  12  651.003     98.6511     0.986826   
10 7  13  212.896     161.576     0.894217   
10 7  14  369.505     351         0.956256   
10 7  15  560.097     143.106     0.981248   
10 7  16  20.4221     6.46278     0.226779   
10 7  17  247.016     111.304     0.965789   
10 7  18  52.0254     298.577     0.807266   
10 7  19  63.0709     43.4681     0.89551    
10 7  20  156.081     193.118     0.948034   
10 7  21  630.49      349.763     0.993939   
10 7  22  316.097     175.361     0.985194   
10 7  23  481.824     186.817     0.981138   
10 7  24  330.013     156.174     0.950652   
10 7  25  474.371     76.0532     0.982752   
10 7  26  455.126     339.049     0.984177   
10 7  27  177.774     56.7495     0.96447    
10 7  28  600.446     331.042     0.992613   
10 7  29  470.381     227.466     0.990192   
10 7  30  105.64      230.437     0.89247    
10 7  31  353.594     192.96      0.977372   
10 7  32  574.801     313.17      0.993409   
10 7  33  443.537     250.676     0.98774    
10 7  34  239.346     12.1101     0.934273   
10 7  35  306.364     151.238     0.985698   
10 7  36  208.671     335.145     0.978281   
10 7  37  258.183     352.698     0.943534   
10 7  38  241.967     311.609     0.900491   
10 7  39  126.297     195.515     0.92205    
10 7  40  211.67      279.99      0.949598   
10 7  41  388.186     287.749     0.968457   
10 7  42  47.751      171.858     0.343141   
10 7  43  302.861     200.322     0.981901   
10 7  44  499.647     72.364      0.986811   
10 7  45  219.183     153.257     0.964337   
10 7  46  566.323     123.27      0.993255   
10 7  47  22.4871     198.501     0.240884   
10 7  48  6.34375     57.5227     0.207422   
10 7  49  437.198     40.6801     0.994334   
10 7  50  249.538     276.083     0.937863   
10 7  51  22.542      286.495     0.230124   
10 7  52  217.991     216.144     0.968529   
10 7  53  183.061     128.959     0.951001   
10 7  54  444.604     57.4608     0.985105   
10 7  55  416.01      92.4057     0.990612   
10 7  56  125.076     48.6901     0.933119   
10 7  57  79.3883     0.338632    0.928558   
10 7  58  134.314     318.395     0.972278   
10 7  59  137.949     212.459     0.955861   
10 7  60  335.655     72.8915     0.986041   
10 7  61  190.48      354.819     0.95795    
10 7  62  42.4862     189.288     0.902683   
10 7  63  294.086     279.246     0.991657   
10 7  64  407.413     303.99      0.996174   
10 7  65  246.839     81.0245     0.987772   
10 7  66  136.619     228.975     0.958587   
10 7  67  226.299     249.383     0.988821   
10 7  68  150.963     69.5249     0.948755   
10 7  69  425.87      244.447     0.988576   
10 7  70  62.8833     286.06      0.928882   
10 7  71  65.6886     255.825     0.885791   
10 7  72  206.528     71.3655     0.983938   
10 7  73  7.98449     318.051     0.642853   
10 7  74  157.112     248.433     0.905405   
10 7  75  287.997     1.6067      0.990815   
10 7  76  87.4309     85.861      0.911141   
10 7  77  20.3514     92.9058     0.931676   
10 7  78  10.933      243.943     0.576229   
10 7  79  85.2899     2.21889     0.939898   
10 7  80  2.78137     306.324     0.476902   
10 7  81  2.49352     80.0238     0.891231   
10 7  82  180.203     170.761     0.986345   
10 7  83  146.147     60.9786     0.971034   
10 7  84  79.97       226.472     0.948253   
10 7  85  126.882     161.208     0.956483   
10 7  86  127.205     287.463     0.967927   
10 7  87  109.41      48.2932     0.977787   
10 7  88  47.2485     354.621     0.955313   
10 7  89  162.209     140.499     0.979845   
10 7  90  0.872096    58.616      0.361223   
10 7  91  15.1426     351.283     0.851668   
10 7  92  34.7661     215.813     0.912468   
10 7  93  28.0908     354.974     0.827823   
10 7  94  99.3639     11.2031     0.977775   
10 7  95  34.599      1.21929     0.752241   
10 7  96  6.76695     356.786     0.614236   
10 7  97  165.738     201.065     0.971668   
10 7  98  94.2818     269.66      0.924539   
10 7  99  55.5783     61.18       0.873648   
10 7  100 19.4217     248.521     0.640317   
10 7  101 144.382     272.01      0.981907   
10 7  102 24.1815     301.181     0.749139   
10 7  103 76.4818     70.9979     0.928905   
10 7  104 66.9504     101.335     0.911742   
10 8  0   513.724     180         1          
10 8  1   450.988     278.742     0.981409   
10 8  2   124.836     209.028     0.968072   
10 8  3   35.7212     175.467     0.64915    
10 8  4   879.453     286.482     0.992004   
10 8  5   10.9286     298.359     0.520237   
10 8  6   376.966     75.1995     0.932472   
10 8  7   311.801     289.168     0.973959   
10 8  8   201.21      189.364     0.922691   
10 8  9   169.771     209.199     0.8937     
10 8  10  49.5737     132.639     0.935105   
10 8  11  527.208     159.822     0.988146   
10 8  12  88.0323     41.8605     0.915189   
10 8  13  1054.75     116.033     0.996839   
10 8  14  326.094     354.848     0.960402   
10 8  15  499.777     100.624     0.985797   
10 8  16  319.933     66.9386     0.98206    
10 8  17  501.106     69.0739     0.988205   
10 8  18  282.846     25.4164     0.970443   
10 8  19  581.317     202.623     0.985528   
10 8  20  55.9121     62.3081     0.88825    
10 8  21  560.913     201.589     0.99057    
10 8  22  403.798     173.632     0.983853   
10 8  23  153.307     296.716     0.946599   
10 8  24  433.17      215.047     0.984597   
10 8  25  343.027     307.924     0.974707   
10 8  26  5.03425     164.048     0.74513    
10 8  27  309.458     286.386     0.947631   
10 8  28  178.897     4.26953     0.958604   
10 8  29  46.7902     154.003     0.836452   
10 8  30  196.871     25.4195     0.962975   
10 8  31  234.647     222.106     0.968017   
10 8  32  209.437     239.151     0.902259   
10 8  33  436.748     158.922     0.984888   
10 8  34  119.904     350.164     0.634876   
10 8  35  65.5818     1.86319     0.923547   
10 8  36  260.932     58.5476     0.936214   
10 8  37  151.704     253.009     0.935355   
10 8  38  87.025      353.102     0.909536   
10 8  39  351.71      14.2174     0.987369   
10 8  40  136.482     49.4595     0.820191   
10 8  41  505.633     194.07      0.993913   
10 8  42  267.426     121.747     0.982097   
10 8  43  300.305     67.2077     0.981792   
10 8  44  28.1295     163.934     0.819571   
10 8  45  200.515     22.3774     0.948546   
10 8  46  426.569     269.508     0.99336    
10 8  47  200.528     97.8752     0.982904   
10 8  48  98.7938     199.356     0.890358   
10 8  49  402.428     263.001     0.992086   
10 8  50  328.118     141.311     0.983992   
10 8  51  207.471     188.536     0.781454   
10 8  52  371.76      344.09      0.991805   
10 8  53  19.904      30.937      0.38342    
10 8  54  275.663     0.172576    0.981655   
10 8  55  159.602     268.543     0.980779   
10 8  56  273.304     185.448     0.975733   
10 8  57  392.666     126.198     0.991484   
10 8  58  43.3622     318.781     0.702222   
10 8  59  476.104     44.7857     0.994369   
10 8  60  32.1135     117.387     0.531403   
10 8  61  168.374     280.816     0.951784   
10 8  62  158.674     38.8939     0.941169   
10 8  63  93.1236     341.65      0.941022   
10 8  64  258.701     80.4846     0.979761   
10 8  65  324.363     227.047     0.990798   
10 8  66  154.565     269.214     0.98169    
10 8  67  9.16941     355.441     0.924347   
10 8  68  239.302     49.2859     0.978126   
10 8  69  242.359     246.394     0.981928   
10 8  70  33.754      144.836     0.893205   
10 8  71  51.6753     255.607     0.915667   
10 8  72  158.613     149.48      0.960134   
10 8  73  260.934     328.695     0.994791   
10 8  74  252.198     40.9181     0.988887   
10 8  75  186.321     294.143     0.978946   
10 8  76  54.2125     219.292     0.848585   
10 8  77  87.5194     346.053     0.924845   
10 8  78  81.6742     122.249     0.94852    
10 8  79  124.542     68.8101     0.981155   
10 8  80  94.2976     101.162     0.982244   
10 8  81  16.5058     173.506     0.592555   
10 8  82  45.882      29.8976     0.862782   
10 8  83  69.7952     87.4792     0.943296   
10 8  84  59.99       240.691     0.934558   
10 8  85  195.937     128.31      0.985866   
10 8  86  124.001     112.972     0.981253   
10 8  87  14.5998     72.4511     0.830322   
10 8  88  152.72      130.424     0.979874   
10 8  89  38.9812     26.1541     0.728845   
10 8  90  218.313     13.9018     0.991862   
10 8  91  6.4451      8.61757     0.439439   
10 8  92  102.304     51.4479     0.965376   
10 8  93  17.7464     255.754     0.775768   
10 8  94  22.297      228.157     0.90603    
10 8  95  6.31866     311.393     0.624494   
10 8  96  4.66607     349.191     0.402391   
10 8  97  17.8473     336.163     0.851819   
10 8  98  7.82599     279.699     0.460129   
10 8  99  86.4323     151.012     0.935607   
10 8  100 8.69231     114.301     0.333109   
10 8  101 157.897     74.8015     0.983351   
10 8  102 4.02687     26.6262     0.182245   
10 8  103 12.8816     21.0457     0.620518   
10 9  0   204.833     180         0.910048   
10 9  1   517.234     96.4634     0.991121   
10 9  2   552.113     327.961     0.993418   
10 9  3   460.701     159.482     0.987726   
10 9  4   102.769     264.521     0.912454   
10 9  5   372.274     4.53607     0.979657   
10 9  6   239.262     304.803     0.954697   
10 9  7   114.418     308.601     0.862088   
10 9  8   353.066     314.204     0.978665   
10 9  9   435.989     240.887     0.983584   
10 9  10  226.358     268.693     0.97994    
10 9  11  308.507     312.388     0.977143   
10 9  12  152.653     305.969     0.979163   
10 9  13  150.969     158.632     0.947396   
10 9  14  13.1613     108.737     0.520997   
10 9  15  352.721     1.54071     0.987331   
10 9  16  103.844     345.241     0.875178   
10 9  17  425.38      124.989     0.978842   
10 9  18  251.99      106.619     0.953096   
10 9  19  795.196     2.57719     0.994669   
10 9  20  247.895     102.903     0.980755   
10 9  21  62.6092     42.2774     0.892898   
10 9  22  114.435     90.9315     0.961426   
10 9  23  329.917     35.5362     0.973759   
10 9  24  204.603     252.028     0.955085   
10 9  25  98.7667     256.325     0.869468   
10 9  26  168.084     108.677     0.957176   
10 9  27  200.486     232.912     0.924654   
10 9  28  27.837      5.61944     0.547147   
10 9  29  412.436     265.578     0.987011   
10 9  30  215.898     342.463     0.977085   
10 9  31  5.39753     334.84      0.305459   
10 9  32  307.264     28.5934     0.979448   
10 9  33  1.78686     328.606     0.50195    
10 9  34  498.862     355.917     0.992198   
10 9  35  198.79      293.319     0.963713   
10 9  36  222.96      73.0112     0.985681   
10 9  37  197.842     128.385     0.941851   
10 9  38  423.747     197.454     0.983195   
10 9  39  610.369     160.17      0.996032   
10 9  40  372.595     183.188     0.992334   
10 9  41  290.177     186.589     0.978342   
10 9  42  111.19      350.158     0.802632   
10 9  43  89.8745     104.273     0.886671   
10 9  44  328.064     249.822     0.989909   
10 9  45  200.001     88.3604     0.966938   
10 9  46  386.646     89.4974     0.990074   
10 9  47  283.821     307.665     0.979843   
10 9  48  278.212     354.833     0.978506   
10 9  49  451.837     132.406     0.993383   
10 9  50  240.421     262.912     0.98769    
10 9  51  240.582     214.928     0.954058   
10 9  52  182.384     243.379     0.942582   
10 9  53  233.339     217.05      0.98338    
10 9  54  238.485     311.736     0.982871   
10 9  55  217.589     93.5946     0.983073   
10 9  56  307.204     8.61965     0.992543   
10 9  57  112.269     224.963     0.94564    
10 9  58  64.9123     346.502     0.970245   
10 9  59  390.349     147.002     0.995426   
10 9  60  131.161     238.733     0.969091   
10 9  61  259.12      202.369     0.94756    
10 9  62  206.612     44.2659     0.980307   
10 9  63  26.1478     157.626     0.739719   
10 9  64  36.787      12.6653     0.901659   
10 9  65  151.192     35.1509     0.972715   
10 9  66  409.309     18.9277     0.993873   
10 9  67  138.333     195.957     0.946739   
10 9  68  150.952     213.502     0.97403    
10 9  69  70.6267     283.038     0.894016   
10 9  70  1.52933     143.816     0.902657   
10 9  71  206.856     233.195     0.984895   
10 9  72  256.575     90.4796     0.989241   
10 9  73  352.341     169.791     0.994093   
10 9  74  188.235     157.534     0.955644   
10 9  75  143.216     76.5388     0.98506    
10 9  76  28.5129     163.038     0.673622   
10 9  77  111.688     326.828     0.971723   
10 9  78  94.9456     327.014     0.969789   
10 9  79  211.849     255.32      0.988712   
10 9  80  47.3546     329.297     0.870162   
10 9  81  1.63315     219.048     0.420559   
10 9  82  28.1265     164.825     0.867208   
10 9  83  100.388     282.418     0.929606   
10 9  84  121.365     70.164      0.973059   
10 9  85  96.995      269.863     0.967916   
10 9  86  14.1824     198.026     0.881586   
10 9  87  114.336     232.389     0.955473   
10 9  88  7.42926     268.25      0.77691    
10 9  89  149.515     80.5127     0.985523   
10 9  90  64.3197     17.6969     0.947032   
10 9  91  0.460767    199.973     0.416914   
10 9  92  26.8284     350.21      0.743941   
10 9  93  31.5466     37.7304     0.796569   
10 9  94  83.6131     258.704     0.865928   
10 9  95  1.94519     176.266     0.539208   
10 9  96  2.60789     179.034     0.400265   
10 9  97  122.424     72.6993     0.948416   
10 9  98  26.7194     117.784     0.76722    
10 9  99  15.459      331.879     0.806269   
10 9  100 20.1061     284.067     0.80103    
10 9  101 9.61572     46.2904     0.767589   
10 10 0   19.3869     180         0.685901   
10 10 1   115.205     210         0.748245   
10 10 2   335.094     60          1          
10 10 3   328.786     90          1          
10 10 4   0.406955    120         0.552329   
10 10 5   115.055     330         0.545511   
10 10 6   390.497     360         1          
10 10 7   466.324     210         1          
10 10 8   213.464     240         1          
10 10 9   75.8322     270         0.386289   
10 10 10  5.8017      300         0.371433   
10 10 11  3.46016     330         0.306639   
10 10 12  65.1049     180         0.999994   
10 10 13  385.131     30          1          
10 10 14  404.44      240         1          
10 10 15  31.0079     90          0.894368   
10 10 16  35.3246     300         0.156828   
10 10 17  22.744      330         0.493934   
10 10 18  150.76      8.71836e-06 0.995422   
10 10 19  6.73924     210         0.505159   
10 10 20  97.2898     59.9999     0.356878   
10 10 21  530.767     270         1          
10 10 22  361.912     300         0.996188   
10 10 23  83.8559     330         0.357882   
10 10 24  281.023     7.64011e-06 0.999815   
10 10 25  16.9329     210         0.187305   
10 10 26  235.332     240         0.99793    
10 10 27  678.586     270         1          
10 10 28  407.018     120         1          
10 10 29  35.9065     330         0.585284   
10 10 30  174.168     180         1          
10 10 31  593.09      210         1          
10 10 32  75.3903     60          0.870211   
10 10 33  309.385     270         0.785499   
10 10 34  116.476     300         0.999479   
10 10 35  382.384     330         1          
10 10 36  683.753     2.6939e-07  1          
10 10 37  83.6534     30          0.999982   
10 10 38  29.0747     60          0.302821   
10 10 39  661.982     90          1          
10 10 40  327.524     120         1          
10 10 41  0.991214    330         0.185874   
10 10 42  886.875     180         1          
10 10 43  30.3878     210         0.106126   
10 10 44  345.997     60.0001     0.977664   
10 10 45  0.729761    270.001     0.0312526  
10 10 46  17.3358     120         0.656234   
10 10 47  43.1448     150         0.999943   
10 10 48  294.208     180         1          
10 10 49  268.386     210         1          
10 10 50  184.014     60          1          
10 10 51  81.9668     270         0.8367     
10 10 52  491.761     300         1          
10 10 53  11.0367     150         0.128879   
10 10 54  94.3823     8.65142e-06 0.705132   
10 10 55  228.281     210         0.999973   
10 10 56  11.92       240         0.655789   
10 10 57  307.077     270         1          
10 10 58  410.803     300         1          
10 10 59  3.56644     150         0.0754463  
10 10 60  48.7964     360         0.929884   
10 10 61  282.325     30          1          
10 10 62  33.518      60          0.998979   
10 10 63  45.7028     90          0.989825   
10 10 64  142.545     120         1          
10 10 65  88.2779     150         0.999931   
10 10 66  364.883     180         1          
10 10 67  6.51055     30.0001     0.077157   
10 10 68  8.216       60          0.308047   
10 10 69  0.189458    89.995      0.00251575 
10 10 70  82.6402     120         0.997846   
10 10 71  30.4419     330         0.991293   
10 10 72  1.8541      180         0.597564   
10 10 73  288.91      30          1          
10 10 74  5.30774     240         0.254145   
10 10 75  0.324232    270         0.0614127  
10 10 76  17.4597     300         0.983156   
10 10 77  137.1       150         0.999991   
10 10 78  120.877     180         1          
10 10 79  0.343431    210         0.0226127  
10 10 80  3.85092     240         0.687529   
10 10 81  133.552     270         0.999474   
10 10 82  31.393      300         0.504795   
10 10 83  18.6114     330         0.844736   
10 10 84  209.922     180         1          
10 10 85  12.4703     30          0.856242   
10 10 86  1.5365      240         0.351342   
10 10 87  107.988     90          1          
10 10 88  121.848     300         1          
10 10 89  6.07438     330         0.600346   
10 10 90  60.8403     180         0.958063   
10 10 91  10.3748     210         0.371101   
10 10 92  13.2318     60          0.323836   
10 10 93  23.6548     270         0.501895   
10 10 94  26.6206     300         0.64497    
10 10 95  6.8756      330         0.2032     
10 10 96  17.6103     180         0.264641   
10 10 97  128.055     30          0.990015   
10 10 98  19.8991     60          0.865274   
10 10 99  156.44      90          1          
11 0  0   61.8861     180         0.940029   
11 0  1   772.447     240         1          
11 0  2   39.3333     120         0.797852   
11 0  3   284.889     180         0.96967    
11 0  4   77.889      60          0.391479   
11 0  5   882.258     120         1          
11 0  6   442.222     180         0.83987    
11 0  7   51.9052     240         0.662682   
11 0  8   510.051     300         1          
11 0  9   981.509     360         1          
11 0  10  426.152     240         0.99316    
11 0  11  1834.51     300         1          
11 0  12  62.7253     180         0.364594   
11 0  13  706.686     240         1          
11 0  14  92.6163     300         0.993206   
11 0  15  262.549     180         0.575963   
11 0  16  629.081     240         1          
11 0  17  233.418     300         0.999973   
11 0  18  435.683     4.84566e-07 0.999997   
11 0  19  1044.07     240         1          
11 0  20  1055.78     300         1          
11 0  21  381.702     180         1          
11 0  22  151.178     240         0.998013   
11 0  23  987.481     300         1          
11 0  24  8.55212     1.39487e-05 0.0749568  
11 0  25  607.563     60          1          
11 0  26  704.312     300         1          
11 0  27  793.169     3.14547e-06 1          
11 0  28  989.886     60          1          
11 0  29  1371.62     300         1          
11 0  30  868.436     180         1          
11 0  31  21.9614     240         0.878876   
11 0  32  1340.21     300         1          
11 0  33  343.226     180         1          
11 0  34  369.81      240         0.998058   
11 0  35  808.747     300         1          
11 0  36  46.862      180         0.110737   
11 0  37  845.18      240         1          
11 0  38  297.592     120         0.999998   
11 0  39  849.306     2.92431e-06 1          
11 0  40  48.6093     240         0.234444   
11 0  41  18.4061     300         0.203903   
11 0  42  45.0729     360         0.273548   
11 0  43  12.4555     240         0.34268    
11 0  44  46.601      300         0.564583   
11 0  45  50.3824     180         0.695204   
11 0  46  3.92249     60          0.981782   
11 0  47  124.023     300         0.880466   
11 0  48  361.89      2.25844e-06 0.999997   
11 0  49  20.3756     240         0.0798334  
11 0  50  411.652     120         1          
11 0  51  20.8061     2.23118e-05 0.0394956  
11 0  52  319.925     60          1          
11 0  53  3.25976     120         0.0794529  
11 0  54  773.177     360         1          
11 0  55  266.647     240         0.999785   
11 0  56  23.6267     300         0.351419   
11 0  57  323.608     360         1          
11 0  58  274.355     240         1          
11 0  59  705.038     300         1          
11 0  60  290.99      2.78562e-06 0.999999   
11 0  61  395.863     60          1          
11 0  62  56.1154     300         0.282867   
11 0  63  484.552     1.04446e-06 1          
11 0  64  346.899     60          0.995761   
11 0  65  213.936     300         0.949428   
11 0  66  4.18079     8.65143e-06 0.755258   
11 0  67  99.6012     240         0.999832   
11 0  68  132.962     300         0.863847   
11 0  69  337.171     4.9302e-06  0.999999   
11 0  70  100.606     60          0.99996    
11 0  71  441.406     120         1          
11 0  72  362.404     180         1          
11 0  73  40.6719     240         0.82912    
11 0  74  540.673     300         1          
11 0  75  33.5739     180         0.887638   
11 0  76  211.607     240         1          
11 0  77  34.5543     120         0.262714   
11 0  78  22.9215     180         0.326855   
11 0  79  48.3299     60          0.444521   
11 0  80  310.551     300         1          
11 0  81  133.254     7.08434e-06 0.931768   
11 0  82  0.301892    60.0005     0.00554862 
11 0  83  168.042     120         0.999997   
11 0  84  361.442     180         1          
11 0  85  98.1102     240         0.999778   
11 0  86  213.8       300         1          
11 0  87  160.417     0           1          
11 0  88  161.049     60          1          
11 0  89  212.483     300         1          
11 0  90  9.78576     360         0.425827   
11 0  91  63.3811     60          0.991118   
11 0  92  241.723     120         1          
11 0  93  8.51184     180         0.0890993  
11 0  94  75.3147     60          1          
11 0  95  29.6156     300         0.583263   
11 0  96  104.969     180         0.999975   
11 0  97  9.01799     60          0.387636   
11 0  98  170.178     120         1          
11 0  99  64.4737     180         0.999992   
11 0  100 193.893     240         1          
11 0  101 87.4266     120         0.938249   
11 0  102 15.3207     180         0.414439   
11 0  103 16.7795     240         0.251121   
11 0  104 24.4234     300         0.752638   
11 0  105 128.295     180         0.999999   
11 0  106 15.9864     240         0.313857   
11 0  107 147.663     120         1          
11 0  108 4.72357     1.22707e-05 0.19438    
11 0  109 3.35684     60          0.147472   
11 0  110 104.139     300         0.999963   
11 0  111 187.886     6.83681e-07 1          
11 1  0   1491.58     180         1          
11 1  1   660.566     244.566     0.982964   
11 1  2   329.065     74.0848     0.841715   
11 1  3   52.0401     156.393     0.27281    
11 1  4   1045.7      348.764     0.991519   
11 1  5   642.538     325.835     0.985039   
11 1  6   575.288     11.0359     0.988796   
11 1  7   342.456     86.5717     0.962155   
11 1  8   939.018     11.3163     0.986232   
11 1  9   843.263     59.6438     0.992563   
11 1  10  1016.85     93.6881     0.991161   
11 1  11  954.203     24.1972     0.990489   
11 1  12  465.242     155.586     0.98193    
11 1  13  690.501     339.786     0.992793   
11 1  14  31.5093     133.864     0.894042   
11 1  15  213.894     160.316     0.661671   
11 1  16  1034.27     359.654     0.99       
11 1  17  1038.91     294.167     0.989694   
11 1  18  226.587     232.52      0.950537   
11 1  19  182.195     335.294     0.936831   
11 1  20  266.391     268.38      0.977304   
11 1  21  1058.75     286.544     0.994835   
11 1  22  783.361     20.6659     0.993317   
11 1  23  280.618     176.324     0.957955   
11 1  24  249.38      285.723     0.980567   
11 1  25  247.142     158.862     0.965241   
11 1  26  1012.69     101.388     0.994781   
11 1  27  697.789     73.6063     0.992999   
11 1  28  53.6055     299.699     0.267479   
11 1  29  64.8374     263.688     0.263416   
11 1  30  213.46      9.45189     0.891119   
11 1  31  329.674     336.516     0.977365   
11 1  32  424.491     139.588     0.98199    
11 1  33  168.335     328.328     0.915645   
11 1  34  520.416     177.228     0.974256   
11 1  35  842.37      74.8102     0.992139   
11 1  36  148.593     126.847     0.951104   
11 1  37  380.995     251.42      0.967436   
11 1  38  645.55      353.068     0.991008   
11 1  39  318.42      250.195     0.97995    
11 1  40  904.182     219.917     0.994526   
11 1  41  99.2156     195.295     0.813541   
11 1  42  152.474     165.362     0.963887   
11 1  43  455.583     185.299     0.988701   
11 1  44  454.815     325.638     0.991965   
11 1  45  194.026     232.613     0.961148   
11 1  46  716.792     0.114757    0.99569    
11 1  47  543.58      212.721     0.988641   
11 1  48  222.352     358.917     0.958402   
11 1  49  396.792     165.619     0.985094   
11 1  50  203.289     275.824     0.984102   
11 1  51  728.248     125.451     0.995674   
11 1  52  245.136     71.9313     0.975338   
11 1  53  317.843     247.845     0.96355    
11 1  54  684.956     169.619     0.994422   
11 1  55  86.0518     124.456     0.931051   
11 1  56  283.257     87.9176     0.985144   
11 1  57  221.594     287.358     0.966604   
11 1  58  384.13      336.46      0.990743   
11 1  59  125.904     161.416     0.942772   
11 1  60  82.2238     264.454     0.914058   
11 1  61  497.452     275.786     0.990762   
11 1  62  286.54      259.225     0.971363   
11 1  63  375.254     67.9868     0.99087    
11 1  64  276.917     152.152     0.971752   
11 1  65  258.398     124.06      0.963516   
11 1  66  442.683     85.353      0.991993   
11 1  67  8.00193     32.828      0.648131   
11 1  68  335.341     88.4299     0.991119   
11 1  69  108.738     281.766     0.883184   
11 1  70  182.877     349.087     0.971388   
11 1  71  165.252     248.255     0.981693   
11 1  72  186.53      263.332     0.987973   
11 1  73  298.155     173.973     0.992028   
11 1  74  314.41      150.065     0.993832   
11 1  75  157.655     39.9809     0.977607   
11 1  76  57.6805     345.436     0.746286   
11 1  77  144.718     206.167     0.939864   
11 1  78  141.497     184.024     0.954334   
11 1  79  89.663      59.9168     0.769917   
11 1  80  42.3412     78.4967     0.885259   
11 1  81  77.5066     280.606     0.904711   
11 1  82  213.113     184.422     0.976507   
11 1  83  90.9319     244.907     0.979602   
11 1  84  274.882     43.6038     0.994217   
11 1  85  109.282     139.359     0.971913   
11 1  86  357.777     61.3689     0.995469   
11 1  87  32.9502     29.9408     0.830743   
11 1  88  122.506     269.005     0.981791   
11 1  89  125.587     199.331     0.971895   
11 1  90  63.5276     117.836     0.893604   
11 1  91  89.6792     247.877     0.96589    
11 1  92  128.562     29.3526     0.984679   
11 1  93  102.69      317.165     0.97387    
11 1  94  103.828     312.306     0.962585   
11 1  95  39.3083     94.3725     0.648226   
11 1  96  8.20576     358.762     0.765911   
11 1  97  138.312     193.733     0.982098   
11 1  98  47.0121     101.666     0.870479   
11 1  99  94.1438     166.593     0.96694    
11 1  100 140.922     326.985     0.980814   
11 1  101 168.519     243.496     0.983921   
11 1  102 55.9613     235.254     0.931731   
11 1  103 101.444     224.154     0.920483   
11 1  104 2.7419      151.523     0.257115   
11 1  105 162.431     74.9768     0.981111   
11 1  106 18.1462     320.016     0.652641   
11 1  107 40.4616     252.354     0.89077    
11 1  108 62.9482     340.113     0.878317   
11 1  109 133.745     135.91      0.970596   
11 1  110 42.7997     146.404     0.908093   
11 2  0   111.314     180         0.745562   
11 2  1   643.433     221.159     0.986254   
11 2  2   941.473     216.923     0.989999   
11 2  3   843.571     356.868     0.989194   
11 2  4   488.073     78.8642     0.987393   
11 2  5   523.395     261.382     0.971894   
11 2  6   968.735     80.2933     0.992659   
11 2  7   127.475     207.573     0.67276    
11 2  8   156.684     127.049     0.92744    
11 2  9   556.773     67.1471     0.985212   
11 2  10  488.86      5.87586     0.979963   
11 2  11  846.67      31.1219     0.988231   
11 2  12  658.154     299.604     0.986668   
11 2  13  551.343     57.6179     0.988008   
11 2  14  341.86      341.913     0.949242   
11 2  15  214.983     289.84      0.669963   
11 2  16  784.926     246.655     0.992958   
11 2  17  547.496     158.706     0.985254   
11 2  18  4.41832     251.808     0.598748   
11 2  19  180.248     295.107     0.763246   
11 2  20  126.738     7.60474     0.954582   
11 2  21  567.932     102.728     0.988898   
11 2  22  481.174     347.266     0.980099   
11 2  23  391.593     183.936     0.983724   
11 2  24  718.942     131.147     0.991589   
11 2  25  790.39      316.895     0.986283   
11 2  26  454.239     285.747     0.977185   
11 2  27  81.4215     318.748     0.869214   
11 2  28  677.962     63.7403     0.986845   
11 2  29  867.976     31.1495     0.994607   
11 2  30  161.809     109.225     0.933165   
11 2  31  581.495     307.403     0.970023   
11 2  32  94.7605     126.015     0.861295   
11 2  33  110.181     139.349     0.945033   
11 2  34  453.945     109.982     0.973948   
11 2  35  427.308     146.118     0.964382   
11 2  36  170.822     3.90662     0.878222   
11 2  37  182.148     131.476     0.906027   
11 2  38  259.316     314.055     0.969337   
11 2  39  330.574     232.683     0.978846   
11 2  40  3.42677     64.8853     0.885002   
11 2  41  12.588      88.571      0.325645   
11 2  42  81.0609     48.6271     0.791221   
11 2  43  393.428     188.553     0.982191   
11 2  44  320.536     283.235     0.982229   
11 2  45  90.9625     141.304     0.847289   
11 2  46  572.253     282.882     0.992417   
11 2  47  309.981     305.277     0.925389   
11 2  48  875.732     272.403     0.995437   
11 2  49  78.4062     153.416     0.755708   
11 2  50  477.243     141.284     0.989683   
11 2  51  570.101     311.671     0.985087   
11 2  52  157.442     233.916     0.967308   
11 2  53  163.197     248.599     0.86847    
11 2  54  120.935     167.166     0.888519   
11 2  55  105.423     222.857     0.901918   
11 2  56  315.214     278.449     0.987686   
11 2  57  295.259     104.488     0.986611   
11 2  58  199.828     96.2949     0.902461   
11 2  59  399.774     327.811     0.990847   
11 2  60  117.775     331.12      0.947748   
11 2  61  269.294     140.743     0.971688   
11 2  62  238.301     305.753     0.980219   
11 2  63  463.753     293.911     0.993639   
11 2  64  185.918     121.881     0.965079   
11 2  65  25.1953     60.3698     0.845478   
11 2  66  458.802     164.204     0.994627   
11 2  67  379.573     350.524     0.993049   
11 2  68  220.234     277.137     0.977142   
11 2  69  218.244     357.644     0.983198   
11 2  70  18.8495     219.618     0.470897   
11 2  71  93.9288     136.97      0.956152   
11 2  72  258.559     35.1507     0.985883   
11 2  73  270.617     164.152     0.986031   
11 2  74  100.895     200.096     0.954911   
11 2  75  242.45      142.761     0.974152   
11 2  76  39.2858     108.961     0.817176   
11 2  77  36.6725     118.929     0.931754   
11 2  78  265.761     94.5109     0.985358   
11 2  79  20.6754     35.6716     0.922448   
11 2  80  47.7973     267.799     0.812776   
11 2  81  38.2295     87.2442     0.633352   
11 2  82  270.474     270.712     0.993027   
11 2  83  160.391     178.144     0.917972   
11 2  84  209.193     283.84      0.989303   
11 2  85  94.3027     212.87      0.940595   
11 2  86  50.9358     337.935     0.956367   
11 2  87  12.8948     35.3736     0.69547    
11 2  88  119.714     60.5841     0.960217   
11 2  89  145.941     32.4772     0.983892   
11 2  90  65.1982     254.138     0.919195   
11 2  91  50.8536     45.7553     0.898183   
11 2  92  72.8962     251.68      0.955228   
11 2  93  113.927     227.593     0.929377   
11 2  94  144.742     18.4332     0.976227   
11 2  95  73.2695     157.094     0.964667   
11 2  96  3.56974     173.152     0.40141    
11 2  97  41.5726     69.7706     0.913241   
11 2  98  175.263     6.98012     0.988398   
11 2  99  114.403     261.7       0.964816   
11 2  100 8.03675     309.305     0.608757   
11 2  101 2.19755     190.361     0.463629   
11 2  102 129.13      315.886     0.964911   
11 2  103 102.383     128.462     0.959665   
11 2  104 10.4745     286.055     0.622935   
11 2  105 78.5271     250.861     0.929665   
11 2  106 17.3403     191.667     0.475249   
11 2  107 45.8405     138.847     0.845091   
11 2  108 168.392     9.25573     0.976459   
11 2  109 33.1668     288.679     0.871832   
11 3  0   815.324     180         1          
11 3  1   379.685     218.385     0.975183   
11 3  2   674.229     82.224      0.992999   
11 3  3   249.869     185.734     0.966219   
11 3  4   161.096     182.911     0.940605   
11 3  5   379.377     324.926     0.987216   
11 3  6   504.424     157.589     0.963828   
11 3  7   594.076     302.703     0.979719   
11 3  8   241.976     125.126     0.97991    
11 3  9   1029.64     159.063     0.996715   
11 3  10  610.893     224.541     0.98919    
11 3  11  470.224     103.862     0.978805   
11 3  12  10.228      106.736     0.120152   
11 3  13  271.455     148.498     0.981689   
11 3  14  99.4385     296.243     0.912705   
11 3  15  313.612     21.1512     0.971248   
11 3  16  1182.05     195.836     0.995304   
11 3  17  26.9041     120.422     0.232642   
11 3  18  1136.21     3.17944     0.99575    
11 3  19  256.033     237.75      0.952463   
11 3  20  538.256     332.032     0.98833    
11 3  21  308.17      39.0949     0.928498   
11 3  22  720.785     78.0696     0.989035   
11 3  23  900.855     334.598     0.995048   
11 3  24  634.074     67.2179     0.991347   
11 3  25  880.412     277.227     0.991745   
11 3  26  489.984     277.679     0.982268   
11 3  27  102.635     28.2811     0.87411    
11 3  28  33.825      103.998     0.594956   
11 3  29  245.93      46.0062     0.953246   
11 3  30  358.052     237.279     0.975186   
11 3  31  457.647     113.927     0.964627   
11 3  32  261.83      199.722     0.882619   
11 3  33  346.084     308.774     0.973444   
11 3  34  40.6649     117.203     0.923793   
11 3  35  477.861     313.334     0.982338   
11 3  36  416.554     214.507     0.963783   
11 3  37  628.216     225.466     0.989631   
11 3  38  475.52      176.792     0.987908   
11 3  39  263.85      54.5052     0.964751   
11 3  40  171.886     43.7357     0.909072   
11 3  41  865.415     185.215     0.996374   
11 3  42  9.45149     197.136     0.856471   
11 3  43  477.299     299.748     0.993638   
11 3  44  146.382     332.598     0.853953   
11 3  45  391.097     113.148     0.985264   
11 3  46  36.0059     232.309     0.748716   
11 3  47  134.52      19.4524     0.890463   
11 3  48  587.868     116.208     0.990174   
11 3  49  50.4872     209.1       0.881415   
11 3  50  291.087     286.502     0.982083   
11 3  51  275.076     278.723     0.978893   
11 3  52  285.813     161.382     0.973567   
11 3  53  204.567     190.869     0.952415   
11 3  54  373.904     8.44808     0.990107   
11 3  55  26.5943     256.452     0.296242   
11 3  56  275.147     132.531     0.98106    
11 3  57  77.9347     252.184     0.621704   
11 3  58  127.778     100.51      0.965554   
11 3  59  45.7995     122.613     0.927905   
11 3  60  355.882     47.2715     0.980183   
11 3  61  155.619     320.894     0.930932   
11 3  62  204.341     107.456     0.979228   
11 3  63  125.731     187.575     0.915539   
11 3  64  159.739     283.526     0.875331   
11 3  65  409.036     315.394     0.992808   
11 3  66  290.663     32.3911     0.986997   
11 3  67  136.871     346.486     0.973418   
11 3  68  68.3074     134.013     0.768872   
11 3  69  274.594     333.302     0.982646   
11 3  70  95.7731     326.683     0.967647   
11 3  71  114.787     14.4363     0.884149   
11 3  72  29.1158     255.615     0.823511   
11 3  73  412.842     309.554     0.991477   
11 3  74  438.152     199.15      0.992862   
11 3  75  463.155     124.384     0.995033   
11 3  76  116.977     185.326     0.863987   
11 3  77  118.744     19.1739     0.939178   
11 3  78  65.0312     43.998      0.758208   
11 3  79  123.204     7.01571     0.901102   
11 3  80  150.823     225.379     0.979821   
11 3  81  97.6574     59.9799     0.984482   
11 3  82  141.914     171.447     0.98203    
11 3  83  47.5756     5.11101     0.849332   
11 3  84  262.886     289.439     0.986924   
11 3  85  52.6666     10.5999     0.862736   
11 3  86  8.82559     55.3903     0.845451   
11 3  87  118.755     210.522     0.96947    
11 3  88  59.571      171.199     0.928178   
11 3  89  30.0054     166.453     0.788865   
11 3  90  19.8208     337.057     0.754001   
11 3  91  108.554     281.899     0.970737   
11 3  92  70.3863     71.2849     0.938276   
11 3  93  26.0974     351.416     0.693246   
11 3  94  85.3338     344.791     0.953574   
11 3  95  94.455      257.209     0.96904    
11 3  96  40.6738     304.787     0.927575   
11 3  97  123.363     198.594     0.986673   
11 3  98  34.128      322.132     0.879057   
11 3  99  131.178     73.6138     0.969997   
11 3  100 11.7489     213.683     0.552005   
11 3  101 17.9465     94.3803     0.527124   
11 3  102 4.27692     31.0556     0.534394   
11 3  103 15.1725     263.644     0.688109   
11 3  104 56.5301     170.941     0.870038   
11 3  105 80.4382     191.117     0.939718   
11 3  106 39.7105     293.976     0.880578   
11 3  107 8.34952     345.413     0.649155   
11 3  108 38.081      205.38      0.811863   
11 4  0   168.646     1.50497e-05 0.822492   
11 4  1   197.235     214.094     0.935738   
11 4  2   305.323     143.414     0.959767   
11 4  3   356.768     171.016     0.982498   
11 4  4   636.873     141.138     0.988512   
11 4  5   1138.85     138.921     0.99738    
11 4  6   553.334     91.0374     0.978106   
11 4  7   585.74      77.2741     0.988064   
11 4  8   287.392     72.2046     0.954323   
11 4  9   258.381     142.599     0.980718   
11 4  10  129.483     187.966     0.653287   
11 4  11  568.941     297.005     0.98178    
11 4  12  106.048     267.673     0.944598   
11 4  13  290.786     131.372     0.96839    
11 4  14  366.874     186.956     0.908076   
11 4  15  105.295     234.398     0.953238   
11 4  16  506.441     16.6244     0.982729   
11 4  17  133.647     255.4       0.869603   
11 4  18  855.647     200.408     0.992456   
11 4  19  115.043     45.2642     0.956654   
11 4  20  162.215     84.0902     0.858665   
11 4  21  31.0861     267.951     0.887265   
11 4  22  513.33      326.106     0.976247   
11 4  23  593.539     8.04285     0.976578   
11 4  24  1247.64     235.304     0.995901   
11 4  25  640.186     61.9261     0.99025    
11 4  26  862.727     241.901     0.994269   
11 4  27  113.342     172.625     0.752616   
11 4  28  845.094     248.147     0.991408   
11 4  29  451.826     33.3413     0.983685   
11 4  30  62.395      284.218     0.386906   
11 4  31  350.721     337.044     0.980123   
11 4  32  155.453     10.1819     0.918748   
11 4  33  412.139     88.1796     0.977435   
11 4  34  477.229     252.188     0.98053    
11 4  35  145.532     201.515     0.904554   
11 4  36  60.9919     323.54      0.755026   
11 4  37  240.548     315.714     0.979777   
11 4  38  57.7355     326.764     0.941085   
11 4  39  612.063     214.565     0.988602   
11 4  40  478.816     231.179     0.987323   
11 4  41  255.017     2.77814     0.952554   
11 4  42  286.922     58.4754     0.944211   
11 4  43  576.459     158.011     0.991945   
11 4  44  328.27      246.673     0.92823    
11 4  45  200.315     271.476     0.904469   
11 4  46  30.7352     169.929     0.255131   
11 4  47  170.249     119.051     0.95034    
11 4  48  65.2123     56.6838     0.881412   
11 4  49  437.133     252.22      0.990563   
11 4  50  451.498     155.878     0.986616   
11 4  51  341.504     29.001      0.98204    
11 4  52  355.554     26.9532     0.99092    
11 4  53  158.046     344.488     0.966172   
11 4  54  131.543     78.4612     0.93681    
11 4  55  57.4359     203.985     0.903647   
11 4  56  240.196     12.7366     0.989683   
11 4  57  163.909     28.6656     0.952036   
11 4  58  295.691     37.0397     0.985283   
11 4  59  281.446     293.734     0.983031   
11 4  60  25.0878     142.901     0.379282   
11 4  61  125.337     351.734     0.974221   
11 4  62  685.703     238.455     0.996279   
11 4  63  297.592     346.976     0.982357   
11 4  64  125.349     107.775     0.933609   
11 4  65  0.00407483  228.986     0.762822   
11 4  66  225.692     171.254     0.983081   
11 4  67  271.624     50.9889     0.985932   
11 4  68  141.968     57.6249     0.981884   
11 4  69  169.594     37.051      0.966742   
11 4  70  168.376     182.7       0.976509   
11 4  71  21.2257     32.3569     0.747482   
11 4  72  307.704     259.611     0.989074   
11 4  73  290.129     72.5036     0.989837   
11 4  74  230.366     102.742     0.979228   
11 4  75  48.8711     335.513     0.856732   
11 4  76  165.767     85.6442     0.978458   
11 4  77  258.663     78.5977     0.988635   
11 4  78  47.7716     305.832     0.844832   
11 4  79  185.319     113.525     0.966356   
11 4  80  224.092     71.7183     0.992144   
11 4  81  253.869     291.671     0.994398   
11 4  82  53.0173     326.145     0.913556   
11 4  83  23.8671     243.949     0.846295   
11 4  84  201.556     87.495      0.989311   
11 4  85  121.55      144.508     0.967234   
11 4  86  59.0415     203.945     0.953104   
11 4  87  90.9415     19.483      0.972987   
11 4  88  68.1491     91.9611     0.96085    
11 4  89  86.5431     299.009     0.953013   
11 4  90  34.0854     358.512     0.872581   
11 4  91  13.9675     280.811     0.72269    
11 4  92  112.847     256.709     0.970195   
11 4  93  37.4062     122.314     0.895298   
11 4  94  59.8636     200.69      0.916841   
11 4  95  122.173     35.8012     0.971022   
11 4  96  157.969     43.0875     0.991026   
11 4  97  64.4844     318.145     0.949409   
11 4  98  62.8534     251.787     0.933121   
11 4  99  6.77478     100.359     0.658291   
11 4  100 40.2218     275.712     0.894184   
11 4  101 203.268     57.7316     0.989092   
11 4  102 19.5645     25.6986     0.55533    
11 4  103 67.7791     113.822     0.918014   
11 4  104 80.7391     236.647     0.957338   
11 4  105 114.711     86.4656     0.976338   
11 4  106 52.9832     177.007     0.90821    
11 4  107 30.188      113.918     0.861269   
11 5  0   117.388     360         0.99862    
11 5  1   174.635     311.685     0.978047   
11 5  2   273.177     352.512     0.909511   
11 5  3   179.982     348.388     0.930024   
11 5  4   914.373     226.83      0.994224   
11 5  5   273.903     34.6685     0.95972    
11 5  6   32.286      132.777     0.433548   
11 5  7   1172.88     176.035     0.995213   
11 5  8   324.519     282.612     0.966731   
11 5  9   9.08756     358.582     0.815419   
11 5  10  332.768     131.551     0.95419    
11 5  11  857.908     125.047     0.990433   
11 5  12  533.695     87.6459     0.968963   
11 5  13  711.507     334.323     0.976491   
11 5  14  245.17      264.941     0.850941   
11 5  15  544.567     9.7193      0.97896    
11 5  16  41.8384     267.674     0.921023   
11 5  17  230.711     177.644     0.972896   
11 5  18  546.103     70.9604     0.988063   
11 5  19  171.184     81.2716     0.903289   
11 5  20  220.734     259.879     0.918552   
11 5  21  153.929     186.579     0.855254   
11 5  22  529.604     244.804     0.980518   
11 5  23  102.458     133.676     0.875816   
11 5  24  482.427     264.538     0.988058   
11 5  25  665.466     45.0018     0.987493   
11 5  26  152         243.812     0.938622   
11 5  27  679.999     9.51249     0.992048   
11 5  28  240.617     85.8971     0.950409   
11 5  29  498.883     359.344     0.980556   
11 5  30  41.7831     346.679     0.612371   
11 5  31  290.696     280.277     0.974997   
11 5  32  440.289     240.123     0.960361   
11 5  33  404.1       310.273     0.985519   
11 5  34  189.586     186.776     0.863864   
11 5  35  287.42      120.114     0.972906   
11 5  36  239.285     226.569     0.963124   
11 5  37  216.705     200.249     0.972486   
11 5  38  138.624     279.331     0.897338   
11 5  39  294.399     189.179     0.962843   
11 5  40  232.047     103.2       0.972326   
11 5  41  324.376     335.699     0.978835   
11 5  42  337.216     187.285     0.971416   
11 5  43  339.95      14.4962     0.975701   
11 5  44  7.25588     42.5037     0.576857   
11 5  45  710.191     139.887     0.995315   
11 5  46  299.981     67.0923     0.982922   
11 5  47  243.13      212.404     0.970325   
11 5  48  21.5904     178.84      0.366092   
11 5  49  216.976     142.305     0.970341   
11 5  50  311.403     25.9845     0.964883   
11 5  51  90.1538     252.988     0.951741   
11 5  52  191.635     269.757     0.981674   
11 5  53  267.413     281.417     0.987481   
11 5  54  146.641     316.081     0.970834   
11 5  55  762.87      57.4659     0.996963   
11 5  56  248.458     313.408     0.971734   
11 5  57  56.6005     156.849     0.752071   
11 5  58  325.766     12.0249     0.988482   
11 5  59  299.061     170.573     0.978129   
11 5  60  34.1092     162.131     0.22815    
11 5  61  287.651     210.08      0.983697   
11 5  62  323.754     210.396     0.982308   
11 5  63  117.221     189.399     0.964228   
11 5  64  244.826     149.698     0.973257   
11 5  65  207.488     336.262     0.987441   
11 5  66  467.247     35.0843     0.996251   
11 5  67  142.812     227.536     0.985113   
11 5  68  147.806     313.42      0.977458   
11 5  69  3.43645     17.7454     0.554269   
11 5  70  68.1422     189.641     0.8635     
11 5  71  199.033     252.387     0.980125   
11 5  72  6.23592     124.63      0.657733   
11 5  73  485.444     224.375     0.99499    
11 5  74  140.358     82.9892     0.954842   
11 5  75  224.566     82.312      0.985044   
11 5  76  264.351     333.76      0.98744    
11 5  77  62.9859     203.899     0.948488   
11 5  78  190.93      62.3279     0.991962   
11 5  79  102.283     320.875     0.957092   
11 5  80  163.046     254.109     0.98953    
11 5  81  115.581     112.378     0.975086   
11 5  82  77.1796     51.9524     0.921602   
11 5  83  62.9405     99.6119     0.953944   
11 5  84  13.0221     343.171     0.834481   
11 5  85  146.276     326.63      0.979863   
11 5  86  145.365     109.102     0.966164   
11 5  87  12.8602     180.6       0.906174   
11 5  88  152.493     246.376     0.975773   
11 5  89  100.282     259.103     0.96259    
11 5  90  24.5215     52.0151     0.664884   
11 5  91  4.92697     199.387     0.633583   
11 5  92  27.607      213.18      0.657366   
11 5  93  11.4029     186.311     0.605875   
11 5  94  2.38529     169.398     0.575565   
11 5  95  26.2309     334.284     0.626408   
11 5  96  131.108     247.906     0.979105   
11 5  97  103.736     107.284     0.957359   
11 5  98  10.0293     347.375     0.517588   
11 5  99  36.1177     217.33      0.677495   
11 5  100 4.68341     113.407     0.50672    
11 5  101 94.6245     212.276     0.918856   
11 5  102 100.117     276.946     0.944982   
11 5  103 60.7651     63.9076     0.940011   
11 5  104 4.15321     114.429     0.83967    
11 5  105 141.546     62.3078     0.979364   
11 5  106 8.38185     71.349      0.27218    
11 6  0   846.308     9.39474e-06 1          
11 6  1   219.469     204.298     0.97578    
11 6  2   8.25453     338.876     0.360411   
11 6  3   908.52      23.8271     0.994228   
11 6  4   673.531     349.911     0.989701   
11 6  5   520.195     26.1963     0.978393   
11 6  6   831.077     263.443     0.989029   
11 6  7   434.078     97.1206     0.950437   
11 6  8   685.377     335.732     0.987706   
11 6  9   567.22      180.828     0.987302   
11 6  10  153.37      119.149     0.878334   
11 6  11  51.9685     49.7956     0.33554    
11 6  12  581.052     284.516     0.985939   
11 6  13  39.6266     130.928     0.675149   
11 6  14  612.457     7.68703     0.992225   
11 6  15  77.4416     195.46      0.780952   
11 6  16  173.136     350.963     0.956369   
11 6  17  270.533     355.202     0.971792   
11 6  18  226.576     5.10632     0.907806   
11 6  19  295.856     259.793     0.956334   
11 6  20  249.178     8.64569     0.937875   
11 6  21  464.835     166.719     0.987046   
11 6  22  13.3211     339.403     0.47412    
11 6  23  687.639     272.992     0.986827   
11 6  24  359.929     84.721      0.982321   
11 6  25  331.118     297.402     0.976797   
11 6  26  326.217     141.589     0.985106   
11 6  27  14.2963     37.2762     0.862999   
11 6  28  488.72      149.954     0.993861   
11 6  29  134.743     39.1133     0.943491   
11 6  30  8.62874     90.8164     0.315874   
11 6  31  684.702     80.189      0.994316   
11 6  32  334.628     122.165     0.972387   
11 6  33  307.29      216.402     0.977586   
11 6  34  481.068     51.6964     0.987569   
11 6  35  167.552     262.899     0.923861   
11 6  36  100.627     55.8065     0.9422     
11 6  37  255.861     199.75      0.972441   
11 6  38  311.202     53.7885     0.971428   
11 6  39  45.1329     3.63789     0.420685   
11 6  40  52.8036     317.391     0.47251    
11 6  41  124.541     87.7131     0.967583   
11 6  42  456.761     187.115     0.989227   
11 6  43  370.544     205.42      0.95548    
11 6  44  148.057     358.303     0.947964   
11 6  45  208.048     103.996     0.89358    
11 6  46  33.8369     252.213     0.950923   
11 6  47  508.306     190.392     0.99124    
11 6  48  222.405     25.207      0.970244   
11 6  49  267.206     68.0934     0.984771   
11 6  50  148.092     207.228     0.960703   
11 6  51  255.705     354         0.982317   
11 6  52  312.874     271.55      0.97894    
11 6  53  218.017     118.918     0.95842    
11 6  54  31.5906     85.5169     0.862802   
11 6  55  118.197     32.9999     0.932474   
11 6  56  260.415     42.0355     0.985414   
11 6  57  197.554     78.9187     0.984878   
11 6  58  22.9275     356.089     0.723955   
11 6  59  114.777     276.165     0.973758   
11 6  60  124.883     252.888     0.963604   
11 6  61  56.462      90.6862     0.86103    
11 6  62  202.873     327.604     0.980377   
11 6  63  48.3631     249.759     0.839252   
11 6  64  50.3139     189.614     0.935916   
11 6  65  162.6       131.426     0.984456   
11 6  66  83.608      272.486     0.895565   
11 6  67  217.507     17.7532     0.98805    
11 6  68  148.613     166.71      0.959452   
11 6  69  117.211     334.756     0.952343   
11 6  70  25.0063     115.17      0.294074   
11 6  71  129.838     114.065     0.875519   
11 6  72  183.465     149.48      0.971344   
11 6  73  175.477     65.8133     0.976492   
11 6  74  65.0052     248.002     0.953793   
11 6  75  195.647     159.883     0.986278   
11 6  76  111.237     73.6045     0.96824    
11 6  77  8.82658     134.894     0.368548   
11 6  78  83.228      234.185     0.985884   
11 6  79  186.443     23.0733     0.985741   
11 6  80  1.64912     328.232     0.321093   
11 6  81  8.00894     168.544     0.357945   
11 6  82  116.078     259.6       0.977325   
11 6  83  110.034     294.466     0.977409   
11 6  84  29.1484     48.629      0.885834   
11 6  85  24.3037     81.1643     0.852607   
11 6  86  104.22      78.5328     0.93727    
11 6  87  225.171     318.568     0.988031   
11 6  88  68.5441     170.959     0.923489   
11 6  89  24.9353     118.115     0.674177   
11 6  90  75.8381     222.326     0.957445   
11 6  91  51.4082     191.564     0.931408   
11 6  92  65.8225     141.565     0.9213     
11 6  93  83.0011     65.5489     0.961321   
11 6  94  27.4838     158.115     0.896839   
11 6  95  108.368     179.429     0.962459   
11 6  96  114.984     65.4307     0.943328   
11 6  97  3.85368     321.942     0.130522   
11 6  98  26.1023     328.447     0.899789   
11 6  99  169.678     32.1055     0.98327    
11 6  100 71.5714     216.201     0.836652   
11 6  101 42.5174     168.713     0.595427   
11 6  102 12.3428     166.333     0.724381   
11 6  103 57.432      113.271     0.778683   
11 6  104 24.4222     180.248     0.582226   
11 7  0   157.778     180         0.997141   
11 7  1   370.308     0.416546    0.964121   
11 7  2   9.66858     134.466     0.681615   
11 7  3   603.76      280.974     0.989925   
11 7  4   448.313     136.114     0.970139   
11 7  5   337.897     182.811     0.930543   
11 7  6   565.288     335.188     0.988618   
11 7  7   378.378     240.512     0.981379   
11 7  8   95.8195     205.344     0.284977   
11 7  9   291.356     180.688     0.976895   
11 7  10  382.791     331.994     0.980612   
11 7  11  24.8187     293.158     0.274734   
11 7  12  110.615     141.932     0.869912   
11 7  13  28.0144     259.154     0.781561   
11 7  14  277.789     279.705     0.976911   
11 7  15  18.3637     196.479     0.224872   
11 7  16  560.1       151.37      0.989807   
11 7  17  425.004     257.399     0.960863   
11 7  18  203.371     131.169     0.976849   
11 7  19  97.6498     280.595     0.796433   
11 7  20  271.596     316.754     0.985417   
11 7  21  723.237     6.24768     0.99396    
11 7  22  481.117     337.397     0.985848   
11 7  23  423.996     24.5046     0.983376   
11 7  24  690.162     294.326     0.995484   
11 7  25  39.3943     205.725     0.801829   
11 7  26  329.066     133.788     0.981007   
11 7  27  270.229     187.322     0.890986   
11 7  28  419.196     89.8853     0.975809   
11 7  29  87.6035     111.434     0.89828    
11 7  30  312.082     347.67      0.976828   
11 7  31  4.65457     275.942     0.25939    
11 7  32  113.589     47.9059     0.814103   
11 7  33  3.30353     27.0998     0.163268   
11 7  34  485.774     187.43      0.982616   
11 7  35  201.996     182.587     0.9277     
11 7  36  499.91      151.714     0.991589   
11 7  37  95.824      136.581     0.911923   
11 7  38  253.538     83.4426     0.976595   
11 7  39  174.517     140.541     0.829247   
11 7  40  366.861     193.571     0.990729   
11 7  41  143.378     358.214     0.947792   
11 7  42  128.835     306.64      0.946761   
11 7  43  378.441     13.99       0.986691   
11 7  44  204.83      252.062     0.939228   
11 7  45  249.796     327.387     0.978203   
11 7  46  130.243     272.327     0.939017   
11 7  47  393.731     243.57      0.988045   
11 7  48  406.997     254.645     0.985378   
11 7  49  237.064     238.234     0.96448    
11 7  50  192.075     259.323     0.894673   
11 7  51  51.4648     73.4103     0.931966   
11 7  52  304.209     340.016     0.987346   
11 7  53  333.489     13.0999     0.987215   
11 7  54  0.410005    268.595     0.562263   
11 7  55  305.086     212.337     0.987339   
11 7  56  28.8403     348.669     0.672245   
11 7  57  113.479     176.433     0.870113   
11 7  58  37.4861     330.801     0.696172   
11 7  59  5.34083     164.758     0.21473    
11 7  60  59.361      86.7035     0.968384   
11 7  61  66.8913     47.2946     0.921532   
11 7  62  337.561     177.465     0.995562   
11 7  63  228.824     74.9899     0.989485   
11 7  64  79.529      106.742     0.971943   
11 7  65  54.9315     245.295     0.704693   
11 7  66  3.85631     72.7095     0.524911   
11 7  67  137.821     46.9411     0.962335   
11 7  68  95.6282     116.281     0.95998    
11 7  69  21.7231     112.326     0.589061   
11 7  70  17.3828     241.348     0.634239   
11 7  71  0.0918883   350.179     0.340424   
11 7  72  111.243     302.113     0.943244   
11 7  73  41.0246     152.784     0.837706   
11 7  74  82.4774     113.603     0.951722   
11 7  75  55.5725     227.947     0.964879   
11 7  76  68.668      248.159     0.9601     
11 7  77  30.1244     287.641     0.797336   
11 7  78  61.0213     198.688     0.931617   
11 7  79  161.83      196.286     0.985134   
11 7  80  5.85339     50.0895     0.438719   
11 7  81  9.39083     356.56      0.848996   
11 7  82  109.036     304.007     0.975179   
11 7  83  6.93053     204.093     0.519929   
11 7  84  64.9796     257.867     0.880897   
11 7  85  194.464     324.277     0.985771   
11 7  86  98.899      234.51      0.968451   
11 7  87  103.164     76.4294     0.958066   
11 7  88  41.3681     244.213     0.813463   
11 7  89  132.529     279.257     0.984371   
11 7  90  22.9839     73.0127     0.938825   
11 7  91  13.5015     22.2573     0.799887   
11 7  92  27.7681     146.353     0.641605   
11 7  93  23.604      196.241     0.909548   
11 7  94  41.5721     20.9506     0.89192    
11 7  95  6.54493     129.177     0.696382   
11 7  96  8.30523     96.3714     0.643333   
11 7  97  103.076     218.811     0.944737   
11 7  98  76.107      200.574     0.919803   
11 7  99  79.1292     206.496     0.968456   
11 7  100 54.132      102.21      0.867341   
11 7  101 118.312     40.312      0.967476   
11 7  102 54.9681     119.995     0.838188   
11 8  0   1161.48     8.03468e-06 1          
11 8  1   230.317     324.268     0.968845   
11 8  2   277.361     18.4773     0.961255   
11 8  3   496.382     65.8959     0.985646   
11 8  4   457.631     199.575     0.99156    
11 8  5   122.033     333.588     0.887028   
11 8  6   98.0719     84.0375     0.876056   
11 8  7   545.735     184.749     0.992691   
11 8  8   666.648     1.47379     0.995126   
11 8  9   75.3594     342.307     0.810109   
11 8  10  264.003     224.231     0.956338   
11 8  11  727.104     288.282     0.99436    
11 8  12  513.87      159.225     0.990793   
11 8  13  37.3688     351.023     0.561025   
11 8  14  392.651     220.922     0.983074   
11 8  15  229.387     228.769     0.956054   
11 8  16  103.754     209.825     0.907096   
11 8  17  198.089     318.918     0.968126   
11 8  18  154.99      313.475     0.941132   
11 8  19  605.434     115.427     0.990556   
11 8  20  295.157     201.06      0.971333   
11 8  21  401.51      162.523     0.982177   
11 8  22  182.666     238.293     0.90783    
11 8  23  161.937     213.466     0.978311   
11 8  24  649.538     354.954     0.989389   
11 8  25  279.363     249.144     0.960498   
11 8  26  454.127     44.8211     0.983979   
11 8  27  20.9753     328.035     0.725215   
11 8  28  580.032     351.606     0.992063   
11 8  29  579.717     71.2263     0.993915   
11 8  30  677.839     132.672     0.992562   
11 8  31  367.997     353.861     0.992502   
11 8  32  347.201     143.393     0.986356   
11 8  33  23.4075     267.827     0.891971   
11 8  34  131.209     228.842     0.968588   
11 8  35  146.271     87.6962     0.94874    
11 8  36  424.835     195.989     0.987227   
11 8  37  40.9437     232.587     0.926323   
11 8  38  156.104     252.696     0.939146   
11 8  39  356.732     329.862     0.989989   
11 8  40  315.841     60.2167     0.991251   
11 8  41  234.597     44.1864     0.952149   
11 8  42  244.513     140.446     0.941855   
11 8  43  143.01      190.095     0.963274   
11 8  44  224.802     68.2457     0.972192   
11 8  45  265.702     194.788     0.948628   
11 8  46  137.81      91.8205     0.89073    
11 8  47  121.65      129.737     0.922116   
11 8  48  293.093     19.4135     0.990761   
11 8  49  15.0157     55.9411     0.436545   
11 8  50  261.453     13.3944     0.989414   
11 8  51  308.232     34.6024     0.985152   
11 8  52  415.299     174.23      0.9955     
11 8  53  271.698     277.697     0.984347   
11 8  54  359.258     123.997     0.984388   
11 8  55  119.066     19.7939     0.968108   
11 8  56  219.191     201.147     0.975776   
11 8  57  318.318     289.731     0.994916   
11 8  58  351.914     309.846     0.990988   
11 8  59  71.8637     246.15      0.918193   
11 8  60  60.2887     194.726     0.818567   
11 8  61  247.473     95.7814     0.985476   
11 8  62  29.3194     47.5742     0.905693   
11 8  63  31.3879     205.319     0.935146   
11 8  64  337.318     93.9781     0.991261   
11 8  65  1.32123     278.227     0.312951   
11 8  66  121.716     160.054     0.942256   
11 8  67  241.986     194.107     0.979211   
11 8  68  152.131     320.945     0.964558   
11 8  69  21.1477     344.197     0.641748   
11 8  70  3.75456     326.267     0.668963   
11 8  71  201.268     137.508     0.993862   
11 8  72  10.9252     5.57059     0.646802   
11 8  73  182.218     131.428     0.981559   
11 8  74  3.14835     28.3354     0.710248   
11 8  75  136.311     133.902     0.989711   
11 8  76  91.926      199.032     0.899035   
11 8  77  62.8464     18.6141     0.968577   
11 8  78  13.6292     153.104     0.34818    
11 8  79  37.0307     240.478     0.875631   
11 8  80  272.465     257.393     0.994426   
11 8  81  43.231      307.007     0.891196   
11 8  82  20.4328     225.183     0.850151   
11 8  83  49.9227     33.9806     0.911533   
11 8  84  146.91      36.4059     0.978065   
11 8  85  5.2341      132.647     0.394433   
11 8  86  105.671     33.993      0.969959   
11 8  87  93.2062     253.497     0.976728   
11 8  88  41.7917     193.479     0.839615   
11 8  89  27.6207     186.515     0.779578   
11 8  90  19.2983     215.694     0.614633   
11 8  91  19.2319     224.766     0.863552   
11 8  92  2.55696     216.618     0.271483   
11 8  93  107.269     114.404     0.918592   
11 8  94  24.6942     153.037     0.612556   
11 8  95  33.8166     157.816     0.891312   
11 8  96  79.8559     286.881     0.936492   
11 8  97  1.32586     89.7816     0.699425   
11 8  98  44.8073     101.142     0.881163   
11 8  99  76.6384     16.6857     0.950951   
11 8  100 42.2902     166.913     0.781084   
11 9  0   384.828     180         1          
11 9  1   419.593     76.7467     0.935971   
11 9  2   253.387     57.5075     0.981213   
11 9  3   326.153     296.127     0.965738   
11 9  4   413.974     194.74      0.981437   
11 9  5   259.965     300.021     0.959816   
11 9  6   130.85      182.267     0.925099   
11 9  7   76.2732     52.1753     0.549177   
11 9  8   187.057     52.965      0.907432   
11 9  9   224.305     202.717     0.980982   
11 9  10  334.294     74.0146     0.976846   
11 9  11  168.126     143.494     0.960507   
11 9  12  649.389     52.9403     0.992426   
11 9  13  307.852     285.175     0.96825    
11 9  14  561.207     171.407     0.994491   
11 9  15  154.015     355.781     0.927193   
11 9  16  162.504     214.719     0.959244   
11 9  17  103.097     10.3433     0.915024   
11 9  18  15.5058     284.358     0.731291   
11 9  19  19.2221     290.271     0.109702   
11 9  20  351.21      285.267     0.987613   
11 9  21  266.321     189.505     0.95075    
11 9  22  238.657     337.796     0.96153    
11 9  23  505.301     194.089     0.990984   
11 9  24  72.9678     119.138     0.918112   
11 9  25  177.623     214.201     0.89931    
11 9  26  236.881     332.908     0.976948   
11 9  27  388.098     60.9746     0.971586   
11 9  28  245.294     266.792     0.960386   
11 9  29  385.598     294.903     0.989372   
11 9  30  286.093     287.274     0.98399    
11 9  31  408.177     42.9848     0.989065   
11 9  32  280.599     188.379     0.972297   
11 9  33  115.492     76.5334     0.874471   
11 9  34  152.507     128.668     0.951961   
11 9  35  32.8209     346.007     0.910373   
11 9  36  117.56      240         0.972363   
11 9  37  128.359     103.578     0.927209   
11 9  38  266.345     293.184     0.967104   
11 9  39  232.718     162.084     0.980422   
11 9  40  384.078     273.105     0.988903   
11 9  41  310.316     13.391      0.987106   
11 9  42  309.256     324.092     0.98216    
11 9  43  248.623     216.868     0.973185   
11 9  44  160.689     96.1208     0.892947   
11 9  45  154.928     2.98146     0.862194   
11 9  46  97.1722     69.8051     0.941867   
11 9  47  1.21476     225.505     0.849755   
11 9  48  251.071     259.624     0.98157    
11 9  49  270.792     45.2751     0.987997   
11 9  50  238.956     104.808     0.957426   
11 9  51  231.973     251.421     0.973135   
11 9  52  29.982      351.385     0.59655    
11 9  53  132.816     77.4923     0.985405   
11 9  54  61.9824     200.807     0.946888   
11 9  55  135.947     146.608     0.948708   
11 9  56  74.4109     358.159     0.946995   
11 9  57  97.7414     138.084     0.964249   
11 9  58  103.02      130.405     0.862332   
11 9  59  197.583     128.556     0.970292   
11 9  60  277.051     220.391     0.98517    
11 9  61  189.128     303.726     0.945187   
11 9  62  148.885     202.283     0.96359    
11 9  63  53.7038     325.478     0.879482   
11 9  64  119.539     286.261     0.960446   
11 9  65  47.2377     234.307     0.769603   
11 9  66  56.9509     106.736     0.913583   
11 9  67  169.061     12.5555     0.98652    
11 9  68  231.181     139.034     0.991192   
11 9  69  415.542     138.652     0.997448   
11 9  70  23.1298     292.869     0.718625   
11 9  71  123.216     333.635     0.969816   
11 9  72  19.5307     186.038     0.820741   
11 9  73  146.116     183.082     0.980487   
11 9  74  0.00376106  86.4055     0.558212   
11 9  75  198.276     293.851     0.988107   
11 9  76  10.3106     219.753     0.794187   
11 9  77  138.901     226.911     0.971297   
11 9  78  134.929     299.427     0.975369   
11 9  79  87.877      94.976      0.978331   
11 9  80  85.7363     39.8027     0.970032   
11 9  81  89.3065     313.623     0.786376   
11 9  82  2.893       54.7411     0.472014   
11 9  83  4.77143     92.9728     0.794403   
11 9  84  140.119     1.109       0.988328   
11 9  85  95.55       210.814     0.908162   
11 9  86  52.8428     38.4178     0.963629   
11 9  87  93.8818     248.594     0.95171    
11 9  88  60.1684     274.184     0.928169   
11 9  89  17.8184     258.96      0.720302   
11 9  90  14.3001     181.862     0.602807   
11 9  91  12.2258     118.857     0.477587   
11 9  92  0.490155    296.546     0.278813   
11 9  93  13.2329     353.838     0.378159   
11 9  94  0.425922    345.629     0.477821   
11 9  95  0.420745    142.002     0.126287   
11 9  96  94.2771     92.6956     0.948629   
11 9  97  49.1332     231.291     0.849025   
11 9  98  12.8615     232.593     0.545424   
11 10 0   182.278     180         0.9897     
11 10 1   6.9636      18.5286     0.744618   
11 10 2   182.901     358.725     0.947734   
11 10 3   24.435      343.068     0.618553   
11 10 4   461.458     333.734     0.977924   
11 10 5   352.424     188.176     0.979905   
11 10 6   445.331     52.6819     0.98521    
11 10 7   114.938     24.0652     0.958977   
11 10 8   90.7941     168.085     0.910094   
11 10 9   135.605     350.943     0.947459   
11 10 10  337.526     13.6043     0.988156   
11 10 11  224.786     132.426     0.948635   
11 10 12  392.007     245.492     0.990795   
11 10 13  6.26678     45.3468     0.958022   
11 10 14  114.203     167.161     0.885273   
11 10 15  136.81      91.578      0.978119   
11 10 16  170.44      149.23      0.953194   
11 10 17  272.61      255.847     0.97579    
11 10 18  36.972      133.305     0.904583   
11 10 19  281.949     247.722     0.978522   
11 10 20  363.904     20.6383     0.98309    
11 10 21  252.359     67.4383     0.962871   
11 10 22  107.817     53.2861     0.960741   
11 10 23  42.6134     147.729     0.548561   
11 10 24  23.2043     207.439     0.203613   
11 10 25  115.388     131.918     0.893136   
11 10 26  260.294     153.168     0.986276   
11 10 27  178.672     20.1715     0.906942   
11 10 28  44.7432     350.462     0.29083    
11 10 29  244.834     15.6409     0.972659   
11 10 30  137.03      163.695     0.951358   
11 10 31  25.5878     167.91      0.729721   
11 10 32  15.706      348.134     0.624212   
11 10 33  49.2033     272.917     0.686609   
11 10 34  281.84      316.288     0.979551   
11 10 35  247.657     278.174     0.979112   
11 10 36  55.0918     146.553     0.941998   
11 10 37  220.896     332.66      0.97496    
11 10 38  128.542     338.955     0.949807   
11 10 39  364.452     225.414     0.989856   
11 10 40  296.065     335.026     0.988891   
11 10 41  89.4162     35.1418     0.905146   
11 10 42  253.176     334.02      0.974213   
11 10 43  370.406     357.46      0.992818   
11 10 44  347.099     76.4287     0.991786   
11 10 45  141.209     349.159     0.932406   
11 10 46  12.2726     247.428     0.530873   
11 10 47  113.149     174.191     0.958734   
11 10 48  18.6277     257.838     0.817571   
11 10 49  92.256      115.214     0.905689   
11 10 50  205.436     306.301     0.992146   
11 10 51  219.336     320.5       0.959486   
11 10 52  514         153.99      0.996776   
11 10 53  250.174     335.18      0.990348   
11 10 54  20.2292     226.265     0.741876   
11 10 55  231.128     140.631     0.992637   
11 10 56  33.6884     233.737     0.619999   
11 10 57  6.63995     315.791     0.89966    
11 10 58  117.397     135.703     0.950571   
11 10 59  379.086     298.846     0.993231   
11 10 60  189.009     43.0629     0.977526   
11 10 61  79.4052     302.515     0.882735   
11 10 62  169.614     272.554     0.982835   
11 10 63  89.7317     352.184     0.938279   
11 10 64  292.021     198.865     0.992127   
11 10 65  237.492     242.632     0.98325    
11 10 66  50.3318     164.075     0.933521   
11 10 67  33.0248     66.6984     0.649733   
11 10 68  153.114     103.242     0.977618   
11 10 69  197.333     307.602     0.987678   
11 10 70  89.1222     174.791     0.820315   
11 10 71  160.017     209.586     0.98705    
11 10 72  10.7668     77.4964     0.792742   
11 10 73  67.8471     214.596     0.879984   
11 10 74  1.81869     345.002     0.258661   
11 10 75  87.7549     133.76      0.967744   
11 10 76  157.446     356.322     0.986678   
11 10 77  152.245     273.237     0.958237   
11 10 78  85.5419     91.9762     0.947032   
11 10 79  72.9496     250.736     0.920081   
11 10 80  109.05      150.115     0.961729   
11 10 81  67.924      79.6312     0.963226   
11 10 82  77.4627     3.37949     0.934798   
11 10 83  22.5858     280.356     0.935337   
11 10 84  44.6892     118.337     0.806498   
11 10 85  52.9579     278.711     0.812513   
11 10 86  114.629     293.331     0.975625   
11 10 87  69.2744     208.755     0.887036   
11 10 88  80.2309     122.579     0.943874   
11 10 89  36.452      108.565     0.7896     
11 10 90  46.8517     331.824     0.886897   
11 10 91  23.6861     104.132     0.748032   
11 10 92  13.9895     283.202     0.631495   
11 10 93  71.2887     167.505     0.881147   
11 10 94  70.6631     0.0242616   0.926705   
11 10 95  97.1951     246.469     0.943279   
11 10 96  98.6349     116.042     0.903815   
11 11 0   609.007     360         1          
11 11 1   30.6663     210         0.519751   
11 11 2   503.276     240         1          
11 11 3   251.295     90          0.999996   
11 11 4   41.0162     120         0.996691   
11 11 5   249.456     150         0.99932    
11 11 6   17.1372     8.99047e-06 0.0871766  
11 11 7   111.211     30          1          
11 11 8   324.112     60          1          
11 11 9   146.569     90          1          
11 11 10  19.4138     300         0.240094   
11 11 11  544.536     330         1          
11 11 12  58.6893     180         0.999999   
11 11 13  39.5084     210         0.996502   
11 11 14  72.4688     60          0.999957   
11 11 15  1.02246     89.9999     0.0263785  
11 11 16  182.847     120         1          
11 11 17  86.9665     330         0.999559   
11 11 18  40.0793     180         0.889408   
11 11 19  14.6032     210         0.19543    
11 11 20  2.16298     60.0001     0.983541   
11 11 21  144.624     270         1          
11 11 22  148.493     300         0.826191   
11 11 23  5.21193     150         0.173893   
11 11 24  152.245     180         0.999934   
11 11 25  33.0333     210         0.152103   
11 11 26  20.2453     60          0.315806   
11 11 27  146.922     270         0.999994   
11 11 28  15.8446     300         0.530149   
11 11 29  411.83      150         1          
11 11 30  78.7025     0           0.939767   
11 11 31  34.3719     29.9999     0.198806   
11 11 32  379.831     240         1          
11 11 33  201.631     270         1          
11 11 34  275.095     120         0.999082   
11 11 35  8.54061     330         0.0606522  
11 11 36  184.612     180         1          
11 11 37  108.69      210         0.999996   
11 11 38  412.939     60          1          
11 11 39  473.605     90          1          
11 11 40  320.99      300         0.999999   
11 11 41  305.588     150         1          
11 11 42  146.539     180         1          
11 11 43  2.03863     29.9996     0.0340463  
11 11 44  443.694     240         1          
11 11 45  133.681     90          0.999985   
11 11 46  35.0135     120         0.471742   
11 11 47  37.0891     330         0.858595   
11 11 48  111.506     3.67893e-07 1          
11 11 49  322.954     210         1          
11 11 50  288.909     60          1          
11 11 51  9.25118     90          0.510633   
11 11 52  119.184     300         0.991077   
11 11 53  249.453     150         1          
11 11 54  195.448     180         0.846066   
11 11 55  110.968     30          1          
11 11 56  162.146     60          0.999961   
11 11 57  234.737     270         1          
11 11 58  22.1019     300         0.271764   
11 11 59  165.24      150         1          
11 11 60  27.764      180         0.442037   
11 11 61  253.436     30          1          
11 11 62  43.9762     240         0.401677   
11 11 63  217.755     90          1          
11 11 64  225.386     300         1          
11 11 65  112.444     150         0.999891   
11 11 66  287.576     180         1          
11 11 67  102.909     210         1          
11 11 68  12.2711     240         0.453662   
11 11 69  34.9037     90          0.641435   
11 11 70  91.7141     120         0.846583   
11 11 71  112.319     330         1          
11 11 72  128.133     2.26984e-06 1          
11 11 73  11.2024     30          0.621593   
11 11 74  4.43329     60          0.216379   
11 11 75  3.7847      90          0.131807   
11 11 76  13.9042     300         0.969422   
11 11 77  184.58      330         0.999998   
11 11 78  96.4091     180         0.999741   
11 11 79  83.4608     30          0.897852   
11 11 80  78.137      240         0.999997   
11 11 81  32.3198     270         0.996697   
11 11 82  55.897      120         0.936649   
11 11 83  2.5519      330         0.103665   
11 11 84  184.336     360         1          
11 11 85  108.409     210         0.992622   
11 11 86  75.1162     60          0.99997    
11 11 87  50.967      90          0.965755   
11 11 88  169.806     300         0.999998   
11 11 89  111.715     150         0.999996   
11 11 90  60.7726     180         0.842148   
11 11 91  159.256     210         1          
11 11 92  14.1071     240         0.593798   
11 11 93  117.23      270         0.998028   
11 11 94  4.49123     300         0.397702   
12 0  0   2052.36     3.67638e-06 1          
12 0  1   44.2771     60          0.462807   
12 0  2   292.906     300         0.976514   
12 0  3   166.882     180         0.927383   
12 0  4   8.09935     240         0.99223    
12 0  5   513.987     120         1          
12 0  6   1202.54     180         1          
12 0  7   149.158     240         0.982278   
12 0  8   845.4       300         1          
12 0  9   20.0815     180         0.367414   
12 0  10  654.225     240         1          
12 0  11  864.649     120         1          
12 0  12  589.93      360         0.999999   
12 0  13  800.463     60          1          
12 0  14  555.486     120         1          
12 0  15  1358.8      180         1          
12 0  16  1059.92     240         1          
12 0  17  587.316     120         1          
12 0  18  48.275      180         0.532503   
12 0  19  168.004     240         0.999808   
12 0  20  1359.01     120         1          
12 0  21  416.85      1.45454e-05 0.99485    
12 0  22  21.9834     60          0.109166   
12 0  23  1088.87     300         1          
12 0  24  66.6332     180         0.993185   
12 0  25  51.2125     60          0.956442   
12 0  26  1640.53     300         1          
12 0  27  0.722065    360         0.0962237  
12 0  28  645.759     240         1          
12 0  29  26.69       120         0.468718   
12 0  30  672.006     180         1          
12 0  31  535.767     60          1          
12 0  32  37.9333     120         0.0436994  
12 0  33  12.5252     3.70905e-06 0.999878   
12 0  34  161.71      60          0.99997    
12 0  35  548.939     120         1          
12 0  36  273.552     180         0.99989    
12 0  37  378.97      240         0.999995   
12 0  38  458.616     300         1          
12 0  39  116.507     180         0.440058   
12 0  40  665.378     60          1          
12 0  41  171.661     120         0.850813   
12 0  42  713         180         1          
12 0  43  1040.79     240         1          
12 0  44  191.601     120         1
[truncated: 784,166 more chars]
