# Supplementary material for: A DNA damage-activated kinase phosphorylates a transcriptional repressor to control bacterial immune pathway expression
Source: EMBO J. 2026 Jun 9;45(14):5079–100. doi: 10.1038/s44318-026-00831-y (PMC13373217; doi:10.1038/s44318-026-00831-y)
Supplement: Supplementary file 6 — Structures [file 44318_2026_831_MOESM6_ESM.zip › 9Z71_model_annotate.pdb]

HEADER    DNA BINDING PROTEIN                     15-NOV-25   9Z71              
TITLE     STRUCTURE OF E. ROGGENKAMPII CAPS                                     
COMPND    MOL_ID: 1;                                                            
COMPND   2 MOLECULE: WINGED HELIX-TURN-HELIX TRANSCRIPTIONAL REGULATOR;         
COMPND   3 CHAIN: A;                                                            
COMPND   4 ENGINEERED: YES                                                      
SOURCE    MOL_ID: 1;                                                            
SOURCE   2 ORGANISM_SCIENTIFIC: ENTEROBACTER ROGGENKAMPII;                      
SOURCE   3 ORGANISM_TAXID: 1812935;                                             
SOURCE   4 GENE: WP5S18C02_40780;                                               
SOURCE   5 EXPRESSION_SYSTEM: ESCHERICHIA COLI;                                 
SOURCE   6 EXPRESSION_SYSTEM_TAXID: 562                                         
KEYWDS    TRANSCRIPTION FACTOR, STAS DOMAIN, DNA BINDING PROTEIN                
EXPDTA    X-RAY DIFFRACTION                                                     
AUTHOR    L.R.CHAMBERS,K.D.CORBETT                                              
JRNL        AUTH   L.R.CHAMBERS,K.D.CORBETT                                     
JRNL        TITL   A DNA DAMAGE-ACTIVATED KINASE CONTROLS BACTERIAL IMMUNE      
JRNL        TITL 2 PATHWAY EXPRESSION                                           
JRNL        REF    TO BE PUBLISHED                                              
JRNL        REFN                                                                
REMARK   2                                                                      
REMARK   2 RESOLUTION.    1.55 ANGSTROMS.                                       
REMARK   3                                                                      
REMARK   3 REFINEMENT.                                                          
REMARK   3   PROGRAM     : PHENIX 1.21.1_5286                                   
REMARK   3   AUTHORS     : PAUL ADAMS,PAVEL AFONINE,VINCENT CHEN,IAN            
REMARK   3               : DAVIS,KRESHNA GOPAL,RALF GROSSE-KUNSTLEVE,           
REMARK   3               : LI-WEI HUNG,ROBERT IMMORMINO,TOM IOERGER,            
REMARK   3               : AIRLIE MCCOY,ERIK MCKEE,NIGEL MORIARTY,              
REMARK   3               : REETAL PAI,RANDY READ,JANE RICHARDSON,               
REMARK   3               : DAVID RICHARDSON,TOD ROMO,JIM SACCHETTINI,           
REMARK   3               : NICHOLAS SAUTER,JACOB SMITH,LAURENT                  
REMARK   3               : STORONI,TOM TERWILLIGER,PETER ZWART                  
REMARK   3                                                                      
REMARK   3    REFINEMENT TARGET : GEOSTD + MONOMER LIBRARY + CDL V1.2           
REMARK   3                                                                      
REMARK   3  DATA USED IN REFINEMENT.                                            
REMARK   3   RESOLUTION RANGE HIGH (ANGSTROMS) : 1.55                           
REMARK   3   RESOLUTION RANGE LOW  (ANGSTROMS) : 29.33                          
REMARK   3   MIN(FOBS/SIGMA_FOBS)              : 1.360                          
REMARK   3   COMPLETENESS FOR RANGE        (%) : 99.9                           
REMARK   3   NUMBER OF REFLECTIONS             : 25705                          
REMARK   3                                                                      
REMARK   3  FIT TO DATA USED IN REFINEMENT.                                     
REMARK   3   R VALUE     (WORKING + TEST SET) : 0.168                           
REMARK   3   R VALUE            (WORKING SET) : 0.167                           
REMARK   3   FREE R VALUE                     : 0.190                           
REMARK   3   FREE R VALUE TEST SET SIZE   (%) : 5.060                           
REMARK   3   FREE R VALUE TEST SET COUNT      : 1300                            
REMARK   3                                                                      
REMARK   3  FIT TO DATA USED IN REFINEMENT (IN BINS).                           
REMARK   3   BIN  RESOLUTION RANGE  COMPL.    NWORK NFREE   RWORK  RFREE        
REMARK   3     1 29.3300 -  3.2200    1.00     2982   151  0.1626 0.1661        
REMARK   3     2  3.2200 -  2.5600    1.00     2773   148  0.1565 0.1765        
REMARK   3     3  2.5600 -  2.2400    1.00     2727   133  0.1502 0.1905        
REMARK   3     4  2.2400 -  2.0300    1.00     2703   151  0.1461 0.1851        
REMARK   3     5  2.0300 -  1.8900    1.00     2671   147  0.1719 0.1866        
REMARK   3     6  1.8900 -  1.7700    1.00     2648   166  0.1757 0.2340        
REMARK   3     7  1.7700 -  1.6900    1.00     2664   115  0.1840 0.2200        
REMARK   3     8  1.6900 -  1.6100    1.00     2644   155  0.2137 0.2678        
REMARK   3     9  1.6100 -  1.5500    0.99     2593   134  0.2822 0.3053        
REMARK   3                                                                      
REMARK   3  BULK SOLVENT MODELLING.                                             
REMARK   3   METHOD USED        : FLAT BULK SOLVENT MODEL                       
REMARK   3   SOLVENT RADIUS     : 1.10                                          
REMARK   3   SHRINKAGE RADIUS   : 0.90                                          
REMARK   3   K_SOL              : NULL                                          
REMARK   3   B_SOL              : NULL                                          
REMARK   3                                                                      
REMARK   3  ERROR ESTIMATES.                                                    
REMARK   3   COORDINATE ERROR (MAXIMUM-LIKELIHOOD BASED)     : 0.168            
REMARK   3   PHASE ERROR (DEGREES, MAXIMUM-LIKELIHOOD BASED) : 17.922           
REMARK   3                                                                      
REMARK   3  B VALUES.                                                           
REMARK   3   FROM WILSON PLOT           (A**2) : 17.25                          
REMARK   3   MEAN B VALUE      (OVERALL, A**2) : 23.32                          
REMARK   3   OVERALL ANISOTROPIC B VALUE.                                       
REMARK   3    B11 (A**2) : NULL                                                 
REMARK   3    B22 (A**2) : NULL                                                 
REMARK   3    B33 (A**2) : NULL                                                 
REMARK   3    B12 (A**2) : NULL                                                 
REMARK   3    B13 (A**2) : NULL                                                 
REMARK   3    B23 (A**2) : NULL                                                 
REMARK   3                                                                      
REMARK   3  TWINNING INFORMATION.                                               
REMARK   3   FRACTION: NULL                                                     
REMARK   3   OPERATOR: NULL                                                     
REMARK   3                                                                      
REMARK   3  DEVIATIONS FROM IDEAL VALUES.                                       
REMARK   3                 RMSD          COUNT                                  
REMARK   3   BOND      :  0.009           1418                                  
REMARK   3   ANGLE     :  0.924           1923                                  
REMARK   3   CHIRALITY :  0.060            227                                  
REMARK   3   PLANARITY :  0.008            248                                  
REMARK   3   DIHEDRAL  : 14.316            523                                  
REMARK   3                                                                      
REMARK   3  TLS DETAILS                                                         
REMARK   3   NUMBER OF TLS GROUPS  : 1                                          
REMARK   3   TLS GROUP : 1                                                      
REMARK   3    SELECTION: CHAIN A                                                
REMARK   3    ORIGIN FOR THE GROUP (A):   8.8225  20.0630 -12.7696              
REMARK   3    T TENSOR                                                          
REMARK   3      T11:   0.1131 T22:   0.0951                                     
REMARK   3      T33:   0.0899 T12:   0.0106                                     
REMARK   3      T13:   0.0092 T23:  -0.0131                                     
REMARK   3    L TENSOR                                                          
REMARK   3      L11:   1.9052 L22:   0.8744                                     
REMARK   3      L33:   1.3026 L12:   0.1271                                     
REMARK   3      L13:  -0.2877 L23:  -0.4095                                     
REMARK   3    S TENSOR                                                          
REMARK   3      S11:  -0.0087 S12:  -0.1736 S13:  -0.0925                       
REMARK   3      S21:   0.1285 S22:   0.0044 S23:   0.1082                       
REMARK   3      S31:  -0.0301 S32:  -0.1229 S33:  -0.0089                       
REMARK   3                                                                      
REMARK   3  NCS DETAILS                                                         
REMARK   3   NUMBER OF NCS GROUPS : NULL                                        
REMARK   3                                                                      
REMARK   3  OTHER REFINEMENT REMARKS: NULL                                      
REMARK   4                                                                      
REMARK   4 9Z71 COMPLIES WITH FORMAT V. 3.30, 13-JUL-11                         
REMARK 100                                                                      
REMARK 100 THIS ENTRY HAS BEEN PROCESSED BY RCSB ON 17-NOV-25.                  
REMARK 100 THE DEPOSITION ID IS D_1000302228.                                   
REMARK 200                                                                      
REMARK 200 EXPERIMENTAL DETAILS                                                 
REMARK 200  EXPERIMENT TYPE                : X-RAY DIFFRACTION                  
REMARK 200  DATE OF DATA COLLECTION        : 29-MAY-24                          
REMARK 200  TEMPERATURE           (KELVIN) : 100                                
REMARK 200  PH                             : NULL                               
REMARK 200  NUMBER OF CRYSTALS USED        : 1                                  
REMARK 200                                                                      
REMARK 200  SYNCHROTRON              (Y/N) : Y                                  
REMARK 200  RADIATION SOURCE               : SSRL                               
REMARK 200  BEAMLINE                       : BL12-1                             
REMARK 200  X-RAY GENERATOR MODEL          : NULL                               
REMARK 200  MONOCHROMATIC OR LAUE    (M/L) : M                                  
REMARK 200  WAVELENGTH OR RANGE        (A) : 0.97946                            
REMARK 200  MONOCHROMATOR                  : NULL                               
REMARK 200  OPTICS                         : NULL                               
REMARK 200                                                                      
REMARK 200  DETECTOR TYPE                  : PIXEL                              
REMARK 200  DETECTOR MANUFACTURER          : DECTRIS EIGER2 XE 16M              
REMARK 200  INTENSITY-INTEGRATION SOFTWARE : XDS                                
REMARK 200  DATA SCALING SOFTWARE          : AIMLESS                            
REMARK 200                                                                      
REMARK 200  NUMBER OF UNIQUE REFLECTIONS   : 25795                              
REMARK 200  RESOLUTION RANGE HIGH      (A) : 1.550                              
REMARK 200  RESOLUTION RANGE LOW       (A) : 38.010                             
REMARK 200  REJECTION CRITERIA  (SIGMA(I)) : NULL                               
REMARK 200                                                                      
REMARK 200 OVERALL.                                                             
REMARK 200  COMPLETENESS FOR RANGE     (%) : 99.9                               
REMARK 200  DATA REDUNDANCY                : 17.10                              
REMARK 200  R MERGE                    (I) : 0.10100                            
REMARK 200  R SYM                      (I) : NULL                               
REMARK 200  <I/SIGMA(I)> FOR THE DATA SET  : 17.6000                            
REMARK 200                                                                      
REMARK 200 IN THE HIGHEST RESOLUTION SHELL.                                     
REMARK 200  HIGHEST RESOLUTION SHELL, RANGE HIGH (A) : 1.55                     
REMARK 200  HIGHEST RESOLUTION SHELL, RANGE LOW  (A) : 1.58                     
REMARK 200  COMPLETENESS FOR SHELL     (%) : 99.3                               
REMARK 200  DATA REDUNDANCY IN SHELL       : 7.60                               
REMARK 200  R MERGE FOR SHELL          (I) : 1.26000                            
REMARK 200  R SYM FOR SHELL            (I) : NULL                               
REMARK 200  <I/SIGMA(I)> FOR SHELL         : 1.600                              
REMARK 200                                                                      
REMARK 200 DIFFRACTION PROTOCOL: SINGLE WAVELENGTH                              
REMARK 200 METHOD USED TO DETERMINE THE STRUCTURE: MOLECULAR REPLACEMENT        
REMARK 200 SOFTWARE USED: PHASER                                                
REMARK 200 STARTING MODEL: NULL                                                 
REMARK 200                                                                      
REMARK 200 REMARK: NULL                                                         
REMARK 280                                                                      
REMARK 280 CRYSTAL                                                              
REMARK 280 SOLVENT CONTENT, VS   (%): 41.66                                     
REMARK 280 MATTHEWS COEFFICIENT, VM (ANGSTROMS**3/DA): 2.11                     
REMARK 280                                                                      
REMARK 280 CRYSTALLIZATION CONDITIONS: 0.2 M AMMONIUM SULFATE AND 13% (W/V)     
REMARK 280  PEG 4000, VAPOR DIFFUSION, HANGING DROP, TEMPERATURE 293K           
REMARK 290                                                                      
REMARK 290 CRYSTALLOGRAPHIC SYMMETRY                                            
REMARK 290 SYMMETRY OPERATORS FOR SPACE GROUP: P 65 2 2                         
REMARK 290                                                                      
REMARK 290      SYMOP   SYMMETRY                                                
REMARK 290     NNNMMM   OPERATOR                                                
REMARK 290       1555   X,Y,Z                                                   
REMARK 290       2555   -Y,X-Y,Z+2/3                                            
REMARK 290       3555   -X+Y,-X,Z+1/3                                           
REMARK 290       4555   -X,-Y,Z+1/2                                             
REMARK 290       5555   Y,-X+Y,Z+1/6                                            
REMARK 290       6555   X-Y,X,Z+5/6                                             
REMARK 290       7555   Y,X,-Z+2/3                                              
REMARK 290       8555   X-Y,-Y,-Z                                               
REMARK 290       9555   -X,-X+Y,-Z+1/3                                          
REMARK 290      10555   -Y,-X,-Z+1/6                                            
REMARK 290      11555   -X+Y,Y,-Z+1/2                                           
REMARK 290      12555   X,X-Y,-Z+5/6                                            
REMARK 290                                                                      
REMARK 290     WHERE NNN -> OPERATOR NUMBER                                     
REMARK 290           MMM -> TRANSLATION VECTOR                                  
REMARK 290                                                                      
REMARK 290 CRYSTALLOGRAPHIC SYMMETRY TRANSFORMATIONS                            
REMARK 290 THE FOLLOWING TRANSFORMATIONS OPERATE ON THE ATOM/HETATM             
REMARK 290 RECORDS IN THIS ENTRY TO PRODUCE CRYSTALLOGRAPHICALLY                
REMARK 290 RELATED MOLECULES.                                                   
REMARK 290   SMTRY1   1  1.000000  0.000000  0.000000        0.00000            
REMARK 290   SMTRY2   1  0.000000  1.000000  0.000000        0.00000            
REMARK 290   SMTRY3   1  0.000000  0.000000  1.000000        0.00000            
REMARK 290   SMTRY1   2 -0.500000 -0.866025  0.000000        0.00000            
REMARK 290   SMTRY2   2  0.866025 -0.500000  0.000000        0.00000            
REMARK 290   SMTRY3   2  0.000000  0.000000  1.000000      123.01000            
REMARK 290   SMTRY1   3 -0.500000  0.866025  0.000000        0.00000            
REMARK 290   SMTRY2   3 -0.866025 -0.500000  0.000000        0.00000            
REMARK 290   SMTRY3   3  0.000000  0.000000  1.000000       61.50500            
REMARK 290   SMTRY1   4 -1.000000  0.000000  0.000000        0.00000            
REMARK 290   SMTRY2   4  0.000000 -1.000000  0.000000        0.00000            
REMARK 290   SMTRY3   4  0.000000  0.000000  1.000000       92.25750            
REMARK 290   SMTRY1   5  0.500000  0.866025  0.000000        0.00000            
REMARK 290   SMTRY2   5 -0.866025  0.500000  0.000000        0.00000            
REMARK 290   SMTRY3   5  0.000000  0.000000  1.000000       30.75250            
REMARK 290   SMTRY1   6  0.500000 -0.866025  0.000000        0.00000            
REMARK 290   SMTRY2   6  0.866025  0.500000  0.000000        0.00000            
REMARK 290   SMTRY3   6  0.000000  0.000000  1.000000      153.76250            
REMARK 290   SMTRY1   7 -0.500000  0.866025  0.000000        0.00000            
REMARK 290   SMTRY2   7  0.866025  0.500000  0.000000        0.00000            
REMARK 290   SMTRY3   7  0.000000  0.000000 -1.000000      123.01000            
REMARK 290   SMTRY1   8  1.000000  0.000000  0.000000        0.00000            
REMARK 290   SMTRY2   8  0.000000 -1.000000  0.000000        0.00000            
REMARK 290   SMTRY3   8  0.000000  0.000000 -1.000000        0.00000            
REMARK 290   SMTRY1   9 -0.500000 -0.866025  0.000000        0.00000            
REMARK 290   SMTRY2   9 -0.866025  0.500000  0.000000        0.00000            
REMARK 290   SMTRY3   9  0.000000  0.000000 -1.000000       61.50500            
REMARK 290   SMTRY1  10  0.500000 -0.866025  0.000000        0.00000            
REMARK 290   SMTRY2  10 -0.866025 -0.500000  0.000000        0.00000            
REMARK 290   SMTRY3  10  0.000000  0.000000 -1.000000       30.75250            
REMARK 290   SMTRY1  11 -1.000000  0.000000  0.000000        0.00000            
REMARK 290   SMTRY2  11  0.000000  1.000000  0.000000        0.00000            
REMARK 290   SMTRY3  11  0.000000  0.000000 -1.000000       92.25750            
REMARK 290   SMTRY1  12  0.500000  0.866025  0.000000        0.00000            
REMARK 290   SMTRY2  12  0.866025 -0.500000  0.000000        0.00000            
REMARK 290   SMTRY3  12  0.000000  0.000000 -1.000000      153.76250            
REMARK 290                                                                      
REMARK 290 REMARK: NULL                                                         
REMARK 300                                                                      
REMARK 300 BIOMOLECULE: 1                                                       
REMARK 300 SEE REMARK 350 FOR THE AUTHOR PROVIDED AND/OR PROGRAM                
REMARK 300 GENERATED ASSEMBLY INFORMATION FOR THE STRUCTURE IN                  
REMARK 300 THIS ENTRY. THE REMARK MAY ALSO PROVIDE INFORMATION ON               
REMARK 300 BURIED SURFACE AREA.                                                 
REMARK 350                                                                      
REMARK 350 COORDINATES FOR A COMPLETE MULTIMER REPRESENTING THE KNOWN           
REMARK 350 BIOLOGICALLY SIGNIFICANT OLIGOMERIZATION STATE OF THE                
REMARK 350 MOLECULE CAN BE GENERATED BY APPLYING BIOMT TRANSFORMATIONS          
REMARK 350 GIVEN BELOW.  BOTH NON-CRYSTALLOGRAPHIC AND                          
REMARK 350 CRYSTALLOGRAPHIC OPERATIONS ARE GIVEN.                               
REMARK 350                                                                      
REMARK 350 BIOMOLECULE: 1                                                       
REMARK 350 AUTHOR DETERMINED BIOLOGICAL UNIT: DIMERIC                           
REMARK 350 APPLY THE FOLLOWING TO CHAINS: A                                     
REMARK 350   BIOMT1   1  1.000000  0.000000  0.000000        0.00000            
REMARK 350   BIOMT2   1  0.000000  1.000000  0.000000        0.00000            
REMARK 350   BIOMT3   1  0.000000  0.000000  1.000000        0.00000            
REMARK 350 APPLY THE FOLLOWING TO CHAINS: A                                     
REMARK 350   BIOMT1   2 -0.500000  0.866025  0.000000        0.00000            
REMARK 350   BIOMT2   2  0.866025  0.500000  0.000000        0.00000            
REMARK 350   BIOMT3   2  0.000000  0.000000 -1.000000      -61.50500            
REMARK 375                                                                      
REMARK 375 SPECIAL POSITION                                                     
REMARK 375 THE FOLLOWING ATOMS ARE FOUND TO BE WITHIN 0.15 ANGSTROMS            
REMARK 375 OF A SYMMETRY RELATED ATOM AND ARE ASSUMED TO BE ON SPECIAL          
REMARK 375 POSITIONS.                                                           
REMARK 375                                                                      
REMARK 375 ATOM RES CSSEQI                                                      
REMARK 375      HOH A 305  LIES ON A SPECIAL POSITION.                          
REMARK 375      HOH A 479  LIES ON A SPECIAL POSITION.                          
REMARK 375      HOH A 489  LIES ON A SPECIAL POSITION.                          
REMARK 375      HOH A 502  LIES ON A SPECIAL POSITION.                          
REMARK 465                                                                      
REMARK 465 MISSING RESIDUES                                                     
REMARK 465 THE FOLLOWING RESIDUES WERE NOT LOCATED IN THE                       
REMARK 465 EXPERIMENT. (M=MODEL NUMBER; RES=RESIDUE NAME; C=CHAIN               
REMARK 465 IDENTIFIER; SSSEQ=SEQUENCE NUMBER; I=INSERTION CODE.)                
REMARK 465                                                                      
REMARK 465   M RES C SSSEQI                                                     
REMARK 465     SER A   181                                                      
REMARK 465     ALA A   182                                                      
REMARK 500                                                                      
REMARK 500 GEOMETRY AND STEREOCHEMISTRY                                         
REMARK 500 SUBTOPIC: CLOSE CONTACTS IN SAME ASYMMETRIC UNIT                     
REMARK 500                                                                      
REMARK 500 THE FOLLOWING ATOMS ARE IN CLOSE CONTACT.                            
REMARK 500                                                                      
REMARK 500  ATM1  RES C  SSEQI   ATM2  RES C  SSEQI           DISTANCE          
REMARK 500  HH21  ARG A   149     O    HOH A   302              1.28            
REMARK 500   HZ3  LYS A    94     O    HOH A   301              1.30            
REMARK 500   O    HOH A   453     O    HOH A   476              1.41            
REMARK 500  HE22  GLN A    29     O    HOH A   304              1.51            
REMARK 500   O    HOH A   415     O    HOH A   452              1.54            
REMARK 500   HZ1  LYS A    26     O    HOH A   310              1.59            
REMARK 500   O    HOH A   408     O    HOH A   450              1.76            
REMARK 500   O    HOH A   397     O    HOH A   445              1.77            
REMARK 500   NZ   LYS A    94     O    HOH A   301              1.86            
REMARK 500   NH2  ARG A   149     O    HOH A   302              1.92            
REMARK 500   O    HOH A   313     O    HOH A   484              2.04            
REMARK 500   O    HOH A   322     O    HOH A   473              2.18            
REMARK 500                                                                      
REMARK 500 REMARK: NULL                                                         
REMARK 500                                                                      
REMARK 500 GEOMETRY AND STEREOCHEMISTRY                                         
REMARK 500 SUBTOPIC: CLOSE CONTACTS                                             
REMARK 500                                                                      
REMARK 500 THE FOLLOWING ATOMS THAT ARE RELATED BY CRYSTALLOGRAPHIC             
REMARK 500 SYMMETRY ARE IN CLOSE CONTACT.  AN ATOM LOCATED WITHIN 0.15          
REMARK 500 ANGSTROMS OF A SYMMETRY RELATED ATOM IS ASSUMED TO BE ON A           
REMARK 500 SPECIAL POSITION AND IS, THEREFORE, LISTED IN REMARK 375             
REMARK 500 INSTEAD OF REMARK 500.  ATOMS WITH NON-BLANK ALTERNATE               
REMARK 500 LOCATION INDICATORS ARE NOT INCLUDED IN THE CALCULATIONS.            
REMARK 500                                                                      
REMARK 500 DISTANCE CUTOFF:                                                     
REMARK 500 2.2 ANGSTROMS FOR CONTACTS NOT INVOLVING HYDROGEN ATOMS              
REMARK 500 1.6 ANGSTROMS FOR CONTACTS INVOLVING HYDROGEN ATOMS                  
REMARK 500                                                                      
REMARK 500  ATM1  RES C  SSEQI   ATM2  RES C  SSEQI  SSYMOP   DISTANCE          
REMARK 500   O    HOH A   341     O    HOH A   446    12564     1.81            
REMARK 500   O    HOH A   345     O    HOH A   393    12454     2.14            
REMARK 500                                                                      
REMARK 500 REMARK: NULL                                                         
REMARK 500                                                                      
REMARK 500 GEOMETRY AND STEREOCHEMISTRY                                         
REMARK 500 SUBTOPIC: TORSION ANGLES                                             
REMARK 500                                                                      
REMARK 500 TORSION ANGLES OUTSIDE THE EXPECTED RAMACHANDRAN REGIONS:            
REMARK 500 (M=MODEL NUMBER; RES=RESIDUE NAME; C=CHAIN IDENTIFIER;               
REMARK 500 SSEQ=SEQUENCE NUMBER; I=INSERTION CODE).                             
REMARK 500                                                                      
REMARK 500 STANDARD TABLE:                                                      
REMARK 500 FORMAT:(10X,I3,1X,A3,1X,A1,I4,A1,4X,F7.2,3X,F7.2)                    
REMARK 500                                                                      
REMARK 500 EXPECTED VALUES: GJ KLEYWEGT AND TA JONES (1996). PHI/PSI-           
REMARK 500 CHOLOGY: RAMACHANDRAN REVISITED. STRUCTURE 4, 1395 - 1400            
REMARK 500                                                                      
REMARK 500  M RES CSSEQI        PSI       PHI                                   
REMARK 500    SER A  59      -93.60   -112.38                                   
REMARK 500    ALA A 113       87.14    -68.70                                   
REMARK 500                                                                      
REMARK 500 REMARK: NULL                                                         
REMARK 525                                                                      
REMARK 525 SOLVENT                                                              
REMARK 525                                                                      
REMARK 525 THE SOLVENT MOLECULES HAVE CHAIN IDENTIFIERS THAT                    
REMARK 525 INDICATE THE POLYMER CHAIN WITH WHICH THEY ARE MOST                  
REMARK 525 CLOSELY ASSOCIATED. THE REMARK LISTS ALL THE SOLVENT                 
REMARK 525 MOLECULES WHICH ARE MORE THAN 5A AWAY FROM THE                       
REMARK 525 NEAREST POLYMER CHAIN (M = MODEL NUMBER;                             
REMARK 525 RES=RESIDUE NAME; C=CHAIN IDENTIFIER; SSEQ=SEQUENCE                  
REMARK 525 NUMBER; I=INSERTION CODE):                                           
REMARK 525                                                                      
REMARK 525  M RES CSSEQI                                                        
REMARK 525    HOH A 502        DISTANCE =  5.97 ANGSTROMS                       
REMARK 525    HOH A 503        DISTANCE =  6.29 ANGSTROMS                       
DBREF1 9Z71 A    2   182  UNP                  A0A443UND6_ENTCL                 
DBREF2 9Z71 A     A0A443UND6                          2         182             
SEQADV 9Z71 SER A   -1  UNP  A0A443UND           EXPRESSION TAG                 
SEQADV 9Z71 ASN A    0  UNP  A0A443UND           EXPRESSION TAG                 
SEQADV 9Z71 ALA A    1  UNP  A0A443UND           EXPRESSION TAG                 
SEQRES   1 A  184  SER ASN ALA LYS VAL LYS LEU LEU GLU LEU THR GLU ASN          
SEQRES   2 A  184  ASN ASN HIS PRO PHE GLY ASN VAL LEU GLY ARG GLU VAL          
SEQRES   3 A  184  PHE LYS ARG LEU GLN ASN VAL VAL ASP SER ASN PRO GLY          
SEQRES   4 A  184  CYS LYS SER PHE GLU ILE SER LEU GLU GLY ILE VAL ALA          
SEQRES   5 A  184  THR ASP SER SER PHE PRO ARG GLU SER VAL ILE ALA LEU          
SEQRES   6 A  184  ALA LYS GLN LEU CYS GLY GLU LYS TYR PHE PHE ILE THR          
SEQRES   7 A  184  ASP VAL SER SER THR ASP LEU ILE ASP ASN TRP ASP TYR          
SEQRES   8 A  184  ALA ALA ILE ALA LYS GLN GLN SER MET ILE VAL VAL LEU          
SEQRES   9 A  184  ALA GLY GLY VAL ARG VAL ILE GLY PRO GLU ALA LYS SER          
SEQRES  10 A  184  SER THR LYS ALA LEU LEU ASP VAL VAL LEU GLY ARG ASN          
SEQRES  11 A  184  GLY VAL SER THR ALA ASN VAL ALA LYS SER LEU ASN ILE          
SEQRES  12 A  184  SER VAL GLN ASN ALA SER THR ARG LEU LYS LYS LEU SER          
SEQRES  13 A  184  SER GLU GLY VAL ILE MET ARG SER GLU VAL SER SER PRO          
SEQRES  14 A  184  THR GLY GLY ILE GLU PHE ILE TYR SER GLY PRO ASN ILE          
SEQRES  15 A  184  SER ALA                                                      
HET    SO4  A 201       5                                                       
HETNAM     SO4 SULFATE ION                                                      
FORMUL   2  SO4    O4 S 2-                                                      
FORMUL   3  HOH   *203(H2 O)                                                    
HELIX    1 AA1 LEU A    5  THR A    9  1                                   5    
HELIX    2 AA2 GLY A   17  ASN A   35  1                                  19    
HELIX    3 AA3 SER A   53  SER A   59  1                                   7    
HELIX    4 AA4 SER A   59  LEU A   67  1                                   9    
HELIX    5 AA5 SER A   80  GLN A   95  1                                  16    
HELIX    6 AA6 LYS A  114  LEU A  125  1                                  12    
HELIX    7 AA7 SER A  131  ASN A  140  1                                  10    
HELIX    8 AA8 SER A  142  GLU A  156  1                                  15    
SHEET    1 AA1 5 ASN A   0  LYS A   4  0                                        
SHEET    2 AA1 5 SER A  40  SER A  44  1  O  GLU A  42   N  VAL A   3           
SHEET    3 AA1 5 TYR A  72  VAL A  78  1  O  PHE A  74   N  ILE A  43           
SHEET    4 AA1 5 MET A  98  LEU A 102  1  O  VAL A 101   N  ILE A  75           
SHEET    5 AA1 5 GLY A 105  ILE A 109 -1  O  ILE A 109   N  MET A  98           
SHEET    1 AA2 2 MET A 160  SER A 165  0                                        
SHEET    2 AA2 2 ILE A 171  SER A 176 -1  O  SER A 176   N  MET A 160           
CRYST1   55.826   55.826  184.515  90.00  90.00 120.00 P 65 2 2     12          
ORIGX1      1.000000  0.000000  0.000000        0.00000                         
ORIGX2      0.000000  1.000000  0.000000        0.00000                         
ORIGX3      0.000000  0.000000  1.000000        0.00000                         
SCALE1      0.017913  0.010342  0.000000        0.00000                         
SCALE2      0.000000  0.020684  0.000000        0.00000                         
SCALE3      0.000000  0.000000  0.005420        0.00000                         
ATOM      1  N   SER A  -1      12.749  22.863   1.652  1.00 39.77           N  
ANISOU    1  N   SER A  -1     5445   5939   3727    -48    125   -180       N  
ATOM      2  CA  SER A  -1      11.469  23.448   1.148  1.00 45.62           C  
ANISOU    2  CA  SER A  -1     6203   6613   4517     -1    204   -263       C  
ATOM      3  C   SER A  -1      11.554  23.583  -0.376  1.00 46.46           C  
ANISOU    3  C   SER A  -1     6301   6575   4776     17    182   -277       C  
ATOM      4  O   SER A  -1      11.849  22.613  -1.071  1.00 44.36           O  
ANISOU    4  O   SER A  -1     5990   6265   4601     17    152   -174       O  
ATOM      5  CB  SER A  -1      11.205  24.786   1.822  1.00 42.26           C  
ANISOU    5  CB  SER A  -1     5846   6162   4048      3    232   -400       C  
ATOM      6  OG  SER A  -1      12.363  25.601   1.819  1.00 71.22           O  
ANISOU    6  OG  SER A  -1     9558   9792   7710    -37    159   -469       O  
ATOM      7  H1  SER A  -1      12.762  22.899   2.541  1.00 47.73           H  
ATOM      8  H2  SER A  -1      12.811  22.014   1.389  1.00 47.73           H  
ATOM      9  H3  SER A  -1      13.436  23.325   1.325  1.00 47.73           H  
ATOM     10  HA  SER A  -1      10.712  22.880   1.361  1.00 54.75           H  
ATOM     11  HB2 SER A  -1      10.498  25.245   1.342  1.00 50.72           H  
ATOM     12  HB3 SER A  -1      10.935  24.627   2.740  1.00 50.72           H  
ATOM     13  HG  SER A  -1      12.227  26.295   2.272  1.00 85.47           H  
ATOM     14  N   ASN A   0      11.298  24.779  -0.892  1.00 35.86           N  
ANISOU   14  N   ASN A   0     5004   5146   3476     34    198   -398       N  
ATOM     15  CA  ASN A   0      11.470  25.084  -2.305  1.00 33.11           C  
ANISOU   15  CA  ASN A   0     4653   4660   3268     48    171   -411       C  
ATOM     16  C   ASN A   0      12.638  26.052  -2.450  1.00 29.32           C  
ANISOU   16  C   ASN A   0     4222   4142   2775      2    109   -491       C  
ATOM     17  O   ASN A   0      12.885  26.894  -1.582  1.00 32.09           O  
ANISOU   17  O   ASN A   0     4622   4524   3047    -18    107   -574       O  
ATOM     18  CB  ASN A   0      10.187  25.677  -2.902  1.00 32.18           C  
ANISOU   18  CB  ASN A   0     4535   4466   3228    108    238   -462       C  
ATOM     19  CG  ASN A   0      10.307  25.972  -4.395  1.00 31.81           C  
ANISOU   19  CG  ASN A   0     4479   4294   3315    123    209   -462       C  
ATOM     20  OD1 ASN A   0      10.531  25.068  -5.202  1.00 23.00           O  
ANISOU   20  OD1 ASN A   0     3319   3152   2269    116    176   -379       O  
ATOM     21  ND2 ASN A   0      10.130  27.244  -4.769  1.00 29.47           N  
ANISOU   21  ND2 ASN A   0     4225   3917   3055    146    225   -555       N  
ATOM     22  H   ASN A   0      11.016  25.448  -0.430  1.00 43.04           H  
ATOM     23  HA  ASN A   0      11.669  24.281  -2.811  1.00 39.74           H  
ATOM     24  HB2 ASN A   0       9.461  25.046  -2.779  1.00 38.63           H  
ATOM     25  HB3 ASN A   0       9.983  26.510  -2.448  1.00 38.63           H  
ATOM     26 HD21 ASN A   0      10.188  27.459  -5.600  1.00 35.37           H  
ATOM     27 HD22 ASN A   0       9.958  27.846  -4.180  1.00 35.37           H  
ATOM     28  N   ALA A   1      13.377  25.894  -3.532  1.00 22.03           N  
ANISOU   28  N   ALA A   1     3280   3143   1947    -10     56   -452       N  
ATOM     29  CA  ALA A   1      14.448  26.802  -3.918  1.00 25.80           C  
ANISOU   29  CA  ALA A   1     3792   3569   2443    -54      0   -513       C  
ATOM     30  C   ALA A   1      14.120  27.350  -5.300  1.00 25.08           C  
ANISOU   30  C   ALA A   1     3702   3345   2481    -21     12   -530       C  
ATOM     31  O   ALA A   1      13.817  26.581  -6.219  1.00 24.59           O  
ANISOU   31  O   ALA A   1     3594   3250   2499     10     15   -455       O  
ATOM     32  CB  ALA A   1      15.797  26.086  -3.944  1.00 26.02           C  
ANISOU   32  CB  ALA A   1     3782   3648   2457   -102    -76   -432       C  
ATOM     33  H   ALA A   1      13.275  25.242  -4.084  1.00 26.44           H  
ATOM     34  HA  ALA A   1      14.511  27.536  -3.287  1.00 30.97           H  
ATOM     35  HB1 ALA A   1      16.488  26.722  -4.188  1.00 31.23           H  
ATOM     36  HB2 ALA A   1      15.979  25.722  -3.063  1.00 31.23           H  
ATOM     37  HB3 ALA A   1      15.762  25.369  -4.597  1.00 31.23           H  
ATOM     38  N   LYS A   2      14.177  28.675  -5.452  1.00 20.25           N  
ANISOU   38  N   LYS A   2     3144   2659   1892    -29     18   -628       N  
ATOM     39  CA  LYS A   2      13.878  29.289  -6.751  1.00 19.26           C  
ANISOU   39  CA  LYS A   2     3017   2414   1888      5     28   -631       C  
ATOM     40  C   LYS A   2      15.192  29.543  -7.476  1.00 19.84           C  
ANISOU   40  C   LYS A   2     3087   2448   2003    -48    -40   -612       C  
ATOM     41  O   LYS A   2      16.083  30.218  -6.946  1.00 21.94           O  
ANISOU   41  O   LYS A   2     3362   2728   2246   -104    -75   -655       O  
ATOM     42  CB  LYS A   2      13.082  30.584  -6.594  1.00 20.50           C  
ANISOU   42  CB  LYS A   2     3186   2508   2093     41     79   -711       C  
ATOM     43  CG  LYS A   2      12.637  31.191  -7.926  1.00 24.87           C  
ANISOU   43  CG  LYS A   2     3731   2951   2770     83     94   -692       C  
ATOM     44  CD  LYS A   2      11.658  32.360  -7.702  1.00 31.15           C  
ANISOU   44  CD  LYS A   2     4534   3687   3614    134    153   -757       C  
ATOM     45  CE  LYS A   2      11.062  32.827  -9.025  1.00 43.12           C  
ANISOU   45  CE  LYS A   2     6032   5110   5244    187    170   -713       C  
ATOM     46  NZ  LYS A   2       9.885  33.727  -8.867  1.00 61.11           N  
ANISOU   46  NZ  LYS A   2     8305   7340   7573    258    233   -752       N  
ATOM     47  H   LYS A   2      14.382  29.230  -4.829  1.00 24.31           H  
ATOM     48  HA  LYS A   2      13.339  28.680  -7.279  1.00 23.12           H  
ATOM     49  HB2 LYS A   2      12.286  30.401  -6.070  1.00 24.60           H  
ATOM     50  HB3 LYS A   2      13.635  31.238  -6.140  1.00 24.60           H  
ATOM     51  HG2 LYS A   2      13.412  31.527  -8.403  1.00 29.86           H  
ATOM     52  HG3 LYS A   2      12.189  30.513  -8.456  1.00 29.86           H  
ATOM     53  HD2 LYS A   2      10.935  32.071  -7.123  1.00 37.39           H  
ATOM     54  HD3 LYS A   2      12.130  33.104  -7.296  1.00 37.39           H  
ATOM     55  HE2 LYS A   2      11.741  33.312  -9.520  1.00 51.76           H  
ATOM     56  HE3 LYS A   2      10.774  32.050  -9.530  1.00 51.76           H  
ATOM     57  HZ1 LYS A   2       9.234  33.303  -8.432  1.00 73.33           H  
ATOM     58  HZ2 LYS A   2      10.116  34.452  -8.406  1.00 73.33           H  
ATOM     59  HZ3 LYS A   2       9.583  33.977  -9.666  1.00 73.33           H  
ATOM     60  N   VAL A   3      15.313  28.999  -8.670  1.00 14.02           N  
ANISOU   60  N   VAL A   3     2307   1677   1341    -29    -56   -536       N  
ATOM     61  CA  VAL A   3      16.533  29.092  -9.464  1.00 14.17           C  
ANISOU   61  CA  VAL A   3     2310   1673   1402    -72   -111   -501       C  
ATOM     62  C   VAL A   3      16.213  29.935 -10.685  1.00 14.06           C  
ANISOU   62  C   VAL A   3     2304   1555   1482    -45    -96   -506       C  
ATOM     63  O   VAL A   3      15.364  29.547 -11.495  1.00 16.62           O  
ANISOU   63  O   VAL A   3     2599   1862   1853     10    -68   -466       O  
ATOM     64  CB  VAL A   3      17.045  27.706  -9.865  1.00 17.20           C  
ANISOU   64  CB  VAL A   3     2631   2113   1792    -69   -137   -406       C  
ATOM     65  CG1 VAL A   3      18.323  27.862 -10.665  1.00 21.43           C  
ANISOU   65  CG1 VAL A   3     3143   2632   2366   -107   -185   -373       C  
ATOM     66  CG2 VAL A   3      17.266  26.836  -8.646  1.00 21.18           C  
ANISOU   66  CG2 VAL A   3     3120   2717   2209    -85   -148   -379       C  
ATOM     67  H   VAL A   3      14.686  28.556  -9.058  1.00 16.82           H  
ATOM     68  HA  VAL A   3      17.227  29.537  -8.953  1.00 17.01           H  
ATOM     69  HB  VAL A   3      16.383  27.259 -10.415  1.00 20.65           H  
ATOM     70 HG11 VAL A   3      18.748  26.995 -10.754  1.00 25.72           H  
ATOM     71 HG12 VAL A   3      18.106  28.215 -11.542  1.00 25.72           H  
ATOM     72 HG13 VAL A   3      18.914  28.474 -10.200  1.00 25.72           H  
ATOM     73 HG21 VAL A   3      17.636  25.985  -8.928  1.00 25.42           H  
ATOM     74 HG22 VAL A   3      17.883  27.283  -8.046  1.00 25.42           H  
ATOM     75 HG23 VAL A   3      16.415  26.695  -8.201  1.00 25.42           H  
ATOM     76  N   LYS A   4      16.891  31.078 -10.832  1.00 16.17           N  
ANISOU   76  N   LYS A   4     2608   1759   1777    -88   -116   -548       N  
ATOM     77  CA  LYS A   4      16.725  31.906 -12.028  1.00 18.56           C  
ANISOU   77  CA  LYS A   4     2916   1965   2173    -67   -104   -531       C  
ATOM     78  C   LYS A   4      17.608  31.359 -13.138  1.00 17.57           C  
ANISOU   78  C   LYS A   4     2737   1861   2079    -85   -143   -447       C  
ATOM     79  O   LYS A   4      18.827  31.502 -13.083  1.00 16.86           O  
ANISOU   79  O   LYS A   4     2640   1787   1981   -149   -186   -438       O  
ATOM     80  CB  LYS A   4      17.114  33.350 -11.737  1.00 21.07           C  
ANISOU   80  CB  LYS A   4     3262   2213   2531   -107   -100   -588       C  
ATOM     81  CG  LYS A   4      16.270  34.043 -10.738  1.00 34.30           C  
ANISOU   81  CG  LYS A   4     4958   3874   4199    -79    -53   -667       C  
ATOM     82  CD  LYS A   4      15.063  34.660 -11.398  1.00 51.12           C  
ANISOU   82  CD  LYS A   4     7090   5923   6410     -1      2   -658       C  
ATOM     83  CE  LYS A   4      13.850  34.467 -10.523  1.00 58.44           C  
ANISOU   83  CE  LYS A   4     8015   6889   7301     57     54   -701       C  
ATOM     84  NZ  LYS A   4      12.700  35.279 -10.979  1.00 63.34           N  
ANISOU   84  NZ  LYS A   4     8632   7430   8003    134    106   -702       N  
ATOM     85  H   LYS A   4      17.448  31.391 -10.256  1.00 19.41           H  
ATOM     86  HA  LYS A   4      15.796  31.871 -12.303  1.00 22.28           H  
ATOM     87  HB2 LYS A   4      18.025  33.361 -11.405  1.00 25.29           H  
ATOM     88  HB3 LYS A   4      17.056  33.855 -12.564  1.00 25.29           H  
ATOM     89  HG2 LYS A   4      15.965  33.406 -10.073  1.00 41.16           H  
ATOM     90  HG3 LYS A   4      16.782  34.747 -10.312  1.00 41.16           H  
ATOM     91  HD2 LYS A   4      15.209  35.610 -11.525  1.00 61.35           H  
ATOM     92  HD3 LYS A   4      14.903  34.232 -12.253  1.00 61.35           H  
ATOM     93  HE2 LYS A   4      13.587  33.534 -10.543  1.00 70.14           H  
ATOM     94  HE3 LYS A   4      14.066  34.732  -9.616  1.00 70.14           H  
ATOM     95  HZ1 LYS A   4      11.978  35.080 -10.499  1.00 76.01           H  
ATOM     96  HZ2 LYS A   4      12.882  36.145 -10.881  1.00 76.01           H  
ATOM     97  HZ3 LYS A   4      12.532  35.114 -11.837  1.00 76.01           H  
ATOM     98  N   LEU A   5      16.990  30.788 -14.169  1.00 14.52           N  
ANISOU   98  N   LEU A   5     2311   1478   1727    -31   -126   -389       N  
ATOM     99  CA  LEU A   5      17.767  30.250 -15.278  1.00 13.93           C  
ANISOU   99  CA  LEU A   5     2189   1429   1676    -42   -152   -320       C  
ATOM    100  C   LEU A   5      18.692  31.296 -15.887  1.00 16.63           C  
ANISOU  100  C   LEU A   5     2540   1719   2061    -87   -173   -306       C  
ATOM    101  O   LEU A   5      19.828  30.984 -16.259  1.00 16.66           O  
ANISOU  101  O   LEU A   5     2509   1760   2061   -126   -204   -266       O  
ATOM    102  CB  LEU A   5      16.835  29.679 -16.354  1.00 18.14           C  
ANISOU  102  CB  LEU A   5     2687   1970   2234     17   -129   -279       C  
ATOM    103  CG  LEU A   5      17.544  29.081 -17.576  1.00 33.41           C  
ANISOU  103  CG  LEU A   5     4575   3937   4181     11   -147   -220       C  
ATOM    104  CD1 LEU A   5      18.259  27.818 -17.165  1.00 31.29           C  
ANISOU  104  CD1 LEU A   5     4279   3731   3880     -4   -162   -208       C  
ATOM    105  CD2 LEU A   5      16.553  28.800 -18.691  1.00 29.05           C  
ANISOU  105  CD2 LEU A   5     3997   3394   3648     60   -129   -193       C  
ATOM    106  H   LEU A   5      16.139  30.702 -14.249  1.00 17.43           H  
ATOM    107  HA  LEU A   5      18.316  29.528 -14.935  1.00 16.73           H  
ATOM    108  HB2 LEU A   5      16.300  28.975 -15.954  1.00 21.77           H  
ATOM    109  HB3 LEU A   5      16.260  30.393 -16.672  1.00 21.77           H  
ATOM    110  HG  LEU A   5      18.193  29.713 -17.920  1.00 40.09           H  
ATOM    111 HD11 LEU A   5      18.616  27.385 -17.957  1.00 37.56           H  
ATOM    112 HD12 LEU A   5      18.981  28.047 -16.559  1.00 37.56           H  
ATOM    113 HD13 LEU A   5      17.629  27.228 -16.721  1.00 37.56           H  
ATOM    114 HD21 LEU A   5      17.038  28.505 -19.477  1.00 34.87           H  
ATOM    115 HD22 LEU A   5      15.940  28.106 -18.402  1.00 34.87           H  
ATOM    116 HD23 LEU A   5      16.062  29.613 -18.890  1.00 34.87           H  
ATOM    117  N   LEU A   6      18.220  32.538 -16.028  1.00 13.16           N  
ANISOU  117  N   LEU A   6     2142   1190   1670    -79   -153   -330       N  
ATOM    118  CA  LEU A   6      19.051  33.610 -16.576  1.00 12.97           C  
ANISOU  118  CA  LEU A   6     2129   1101   1700   -128   -169   -310       C  
ATOM    119  C   LEU A   6      20.346  33.771 -15.806  1.00 16.66           C  
ANISOU  119  C   LEU A   6     2602   1589   2140   -218   -210   -340       C  
ATOM    120  O   LEU A   6      21.379  34.145 -16.390  1.00 16.61           O  
ANISOU  120  O   LEU A   6     2572   1576   2164   -272   -236   -296       O  
ATOM    121  CB  LEU A   6      18.245  34.920 -16.583  1.00 16.47           C  
ANISOU  121  CB  LEU A   6     2625   1425   2208   -101   -133   -340       C  
ATOM    122  CG  LEU A   6      18.874  36.123 -17.273  1.00 14.69           C  
ANISOU  122  CG  LEU A   6     2415   1106   2061   -142   -138   -304       C  
ATOM    123  CD1 LEU A   6      19.087  35.853 -18.764  1.00 18.69           C  
ANISOU  123  CD1 LEU A   6     2862   1651   2588   -121   -144   -191       C  
ATOM    124  CD2 LEU A   6      17.995  37.355 -17.067  1.00 18.50           C  
ANISOU  124  CD2 LEU A   6     2957   1456   2617   -104    -94   -342       C  
ATOM    125  H   LEU A   6      17.424  32.785 -15.814  1.00 15.80           H  
ATOM    126  HA  LEU A   6      19.291  33.396 -17.491  1.00 15.58           H  
ATOM    127  HB2 LEU A   6      17.402  34.747 -17.031  1.00 19.77           H  
ATOM    128  HB3 LEU A   6      18.084  35.175 -15.661  1.00 19.77           H  
ATOM    129  HG  LEU A   6      19.745  36.295 -16.882  1.00 17.64           H  
ATOM    130 HD11 LEU A   6      19.397  36.667 -19.191  1.00 22.43           H  
ATOM    131 HD12 LEU A   6      19.750  35.152 -18.866  1.00 22.43           H  
ATOM    132 HD13 LEU A   6      18.246  35.573 -19.157  1.00 22.43           H  
ATOM    133 HD21 LEU A   6      18.395  38.109 -17.528  1.00 22.21           H  
ATOM    134 HD22 LEU A   6      17.113  37.177 -17.428  1.00 22.21           H  
ATOM    135 HD23 LEU A   6      17.932  37.543 -16.118  1.00 22.21           H  
ATOM    136  N   GLU A   7      20.337  33.518 -14.491  1.00 16.82           N  
ANISOU  136  N   GLU A   7     2647   1645   2097   -241   -220   -410       N  
ATOM    137  CA  GLU A   7      21.588  33.586 -13.758  1.00 15.88           C  
ANISOU  137  CA  GLU A   7     2522   1571   1940   -332   -271   -432       C  
ATOM    138  C   GLU A   7      22.508  32.438 -14.160  1.00 17.94           C  
ANISOU  138  C   GLU A   7     2705   1937   2175   -338   -303   -351       C  
ATOM    139  O   GLU A   7      23.714  32.646 -14.326  1.00 20.55           O  
ANISOU  139  O   GLU A   7     3001   2292   2516   -405   -341   -320       O  
ATOM    140  CB  GLU A   7      21.303  33.602 -12.254  1.00 17.64           C  
ANISOU  140  CB  GLU A   7     2784   1830   2089   -350   -271   -522       C  
ATOM    141  CG  GLU A   7      20.523  34.839 -11.843  1.00 21.39           C  
ANISOU  141  CG  GLU A   7     3301   2217   2609   -328   -222   -598       C  
ATOM    142  CD  GLU A   7      20.248  34.940 -10.346  1.00 33.66           C  
ANISOU  142  CD  GLU A   7     4870   3826   4094   -333   -215   -685       C  
ATOM    143  OE1 GLU A   7      20.510  33.970  -9.603  1.00 28.62           O  
ANISOU  143  OE1 GLU A   7     4211   3300   3364   -345   -241   -676       O  
ATOM    144  OE2 GLU A   7      19.762  36.006  -9.918  1.00 36.02           O  
ANISOU  144  OE2 GLU A   7     5202   4053   4429   -321   -184   -759       O  
ATOM    145  H   GLU A   7      19.644  33.314 -14.025  1.00 20.19           H  
ATOM    146  HA  GLU A   7      22.053  34.411 -13.966  1.00 19.06           H  
ATOM    147  HB2 GLU A   7      20.780  32.820 -12.019  1.00 21.18           H  
ATOM    148  HB3 GLU A   7      22.144  33.597 -11.770  1.00 21.18           H  
ATOM    149  HG2 GLU A   7      21.029  35.625 -12.102  1.00 25.68           H  
ATOM    150  HG3 GLU A   7      19.666  34.831 -12.298  1.00 25.68           H  
ATOM    151  N   LEU A   8      21.960  31.237 -14.367  1.00 14.48           N  
ANISOU  151  N   LEU A   8     2235   1554   1713   -269   -283   -313       N  
ATOM    152  CA  LEU A   8      22.787  30.092 -14.725  1.00 14.61           C  
ANISOU  152  CA  LEU A   8     2182   1654   1715   -263   -303   -243       C  
ATOM    153  C   LEU A   8      23.313  30.147 -16.155  1.00 14.96           C  
ANISOU  153  C   LEU A   8     2184   1688   1813   -255   -296   -178       C  
ATOM    154  O   LEU A   8      24.251  29.416 -16.479  1.00 16.53           O  
ANISOU  154  O   LEU A   8     2324   1952   2007   -260   -310   -125       O  
ATOM    155  CB  LEU A   8      22.005  28.799 -14.533  1.00 16.86           C  
ANISOU  155  CB  LEU A   8     2453   1982   1972   -196   -278   -228       C  
ATOM    156  CG  LEU A   8      21.561  28.456 -13.113  1.00 23.67           C  
ANISOU  156  CG  LEU A   8     3340   2884   2769   -198   -281   -267       C  
ATOM    157  CD1 LEU A   8      21.002  27.050 -13.074  1.00 29.51           C  
ANISOU  157  CD1 LEU A   8     4051   3664   3497   -140   -257   -226       C  
ATOM    158  CD2 LEU A   8      22.685  28.612 -12.164  1.00 25.46           C  
ANISOU  158  CD2 LEU A   8     3554   3174   2946   -268   -331   -271       C  
ATOM    159  H   LEU A   8      21.120  31.064 -14.306  1.00 17.38           H  
ATOM    160  HA  LEU A   8      23.553  30.087 -14.130  1.00 17.54           H  
ATOM    161  HB2 LEU A   8      21.202  28.854 -15.074  1.00 20.24           H  
ATOM    162  HB3 LEU A   8      22.562  28.066 -14.840  1.00 20.24           H  
ATOM    163  HG  LEU A   8      20.861  29.066 -12.834  1.00 28.41           H  
ATOM    164 HD11 LEU A   8      20.728  26.844 -12.166  1.00 35.42           H  
ATOM    165 HD12 LEU A   8      20.239  26.997 -13.670  1.00 35.42           H  
ATOM    166 HD13 LEU A   8      21.690  26.429 -13.360  1.00 35.42           H  
ATOM    167 HD21 LEU A   8      22.463  28.162 -11.334  1.00 30.56           H  
ATOM    168 HD22 LEU A   8      23.482  28.217 -12.551  1.00 30.56           H  
ATOM    169 HD23 LEU A   8      22.831  29.557 -12.000  1.00 30.56           H  
ATOM    170  N   THR A   9      22.730  30.979 -17.014  1.00 15.33           N  
ANISOU  170  N   THR A   9     2257   1662   1907   -238   -271   -176       N  
ATOM    171  CA  THR A   9      23.267  31.177 -18.353  1.00 15.03           C  
ANISOU  171  CA  THR A   9     2180   1624   1906   -239   -264   -110       C  
ATOM    172  C   THR A   9      24.203  32.377 -18.416  1.00 18.37           C  
ANISOU  172  C   THR A   9     2605   2005   2368   -319   -287    -96       C  
ATOM    173  O   THR A   9      24.561  32.816 -19.512  1.00 19.64           O  
ANISOU  173  O   THR A   9     2742   2155   2568   -325   -276    -35       O  
ATOM    174  CB  THR A   9      22.150  31.374 -19.385  1.00 14.05           C  
ANISOU  174  CB  THR A   9     2070   1462   1808   -177   -228    -91       C  
ATOM    175  OG1 THR A   9      21.453  32.608 -19.121  1.00 14.81           O  
ANISOU  175  OG1 THR A   9     2222   1462   1943   -181   -217   -122       O  
ATOM    176  CG2 THR A   9      21.198  30.191 -19.363  1.00 15.10           C  
ANISOU  176  CG2 THR A   9     2195   1635   1908   -111   -208   -107       C  
ATOM    177  H   THR A   9      22.023  31.438 -16.843  1.00 18.41           H  
ATOM    178  HA  THR A   9      23.749  30.372 -18.598  1.00 18.04           H  
ATOM    179  HB  THR A   9      22.526  31.426 -20.277  1.00 16.87           H  
ATOM    180  HG1 THR A   9      20.810  32.694 -19.656  1.00 17.78           H  
ATOM    181 HG21 THR A   9      20.539  30.283 -20.069  1.00 18.13           H  
ATOM    182 HG22 THR A   9      21.690  29.366 -19.497  1.00 18.13           H  
ATOM    183 HG23 THR A   9      20.740  30.149 -18.509  1.00 18.13           H  
ATOM    184  N   GLU A  10      24.563  32.955 -17.272  1.00 16.48           N  
ANISOU  184  N   GLU A  10     2398   1744   2120   -385   -317   -154       N  
ATOM    185  CA  GLU A  10      25.416  34.133 -17.228  1.00 20.37           C  
ANISOU  185  CA  GLU A  10     2898   2184   2656   -477   -342   -155       C  
ATOM    186  C   GLU A  10      24.786  35.284 -18.002  1.00 19.42           C  
ANISOU  186  C   GLU A  10     2822   1945   2612   -465   -308   -142       C  
ATOM    187  O   GLU A  10      25.445  35.965 -18.793  1.00 21.56           O  
ANISOU  187  O   GLU A  10     3070   2185   2937   -508   -309    -80       O  
ATOM    188  CB  GLU A  10      26.818  33.827 -17.752  1.00 23.33           C  
ANISOU  188  CB  GLU A  10     3189   2639   3035   -526   -368    -78       C  
ATOM    189  CG  GLU A  10      27.585  32.808 -16.955  1.00 30.08           C  
ANISOU  189  CG  GLU A  10     3992   3609   3830   -540   -404    -76       C  
ATOM    190  CD  GLU A  10      29.040  32.750 -17.391  1.00 33.27           C  
ANISOU  190  CD  GLU A  10     4307   4086   4250   -597   -430     -1       C  
ATOM    191  OE1 GLU A  10      29.766  33.744 -17.175  1.00 38.58           O  
ANISOU  191  OE1 GLU A  10     4975   4731   4953   -698   -463     -7       O  
ATOM    192  OE2 GLU A  10      29.439  31.733 -17.988  1.00 39.90           O  
ANISOU  192  OE2 GLU A  10     5079   5005   5078   -542   -414     62       O  
ATOM    193  H   GLU A  10      24.320  32.677 -16.495  1.00 19.79           H  
ATOM    194  HA  GLU A  10      25.505  34.412 -16.303  1.00 24.45           H  
ATOM    195  HB2 GLU A  10      26.741  33.489 -18.658  1.00 28.00           H  
ATOM    196  HB3 GLU A  10      27.334  34.648 -17.748  1.00 28.00           H  
ATOM    197  HG2 GLU A  10      27.556  33.047 -16.015  1.00 36.11           H  
ATOM    198  HG3 GLU A  10      27.190  31.932 -17.087  1.00 36.11           H  
ATOM    199  N   ASN A  11      23.490  35.482 -17.781  1.00 17.37           N  
ANISOU  199  N   ASN A  11     2620   1622   2358   -400   -275   -189       N  
ATOM    200  CA  ASN A  11      22.741  36.620 -18.291  1.00 17.71           C  
ANISOU  200  CA  ASN A  11     2709   1541   2478   -375   -240   -181       C  
ATOM    201  C   ASN A  11      22.560  36.571 -19.799  1.00 16.63           C  
ANISOU  201  C   ASN A  11     2529   1418   2372   -325   -218    -72       C  
ATOM    202  O   ASN A  11      22.499  37.610 -20.452  1.00 18.95           O  
ANISOU  202  O   ASN A  11     2838   1624   2739   -333   -202    -22       O  
ATOM    203  CB  ASN A  11      23.390  37.944 -17.910  1.00 20.94           C  
ANISOU  203  CB  ASN A  11     3162   1842   2954   -469   -254   -215       C  
ATOM    204  CG  ASN A  11      22.378  39.015 -17.711  1.00 26.31           C  
ANISOU  204  CG  ASN A  11     3918   2376   3703   -434   -212   -263       C  
ATOM    205  OD1 ASN A  11      21.290  38.757 -17.197  1.00 41.80           O  
ANISOU  205  OD1 ASN A  11     5912   4334   5638   -360   -183   -320       O  
ATOM    206  ND2 ASN A  11      22.715  40.235 -18.106  1.00 41.84           N  
ANISOU  206  ND2 ASN A  11     5900   4233   5765   -476   -197   -236       N  
ATOM    207  H   ASN A  11      23.003  34.945 -17.317  1.00 20.85           H  
ATOM    208  HA  ASN A  11      21.862  36.580 -17.883  1.00 21.26           H  
ATOM    209  HB2 ASN A  11      23.883  37.833 -17.082  1.00 25.14           H  
ATOM    210  HB3 ASN A  11      23.990  38.221 -18.620  1.00 25.14           H  
ATOM    211 HD21 ASN A  11      22.162  40.886 -18.010  1.00 50.22           H  
ATOM    212 HD22 ASN A  11      23.487  40.375 -18.458  1.00 50.22           H  
ATOM    213  N   ASN A  12      22.461  35.383 -20.334  1.00 17.03           N  
ANISOU  213  N   ASN A  12     2528   1578   2366   -276   -217    -36       N  
ATOM    214  CA  ASN A  12      22.162  35.162 -21.746  1.00 15.75           C  
ANISOU  214  CA  ASN A  12     2325   1455   2205   -223   -196     52       C  
ATOM    215  C   ASN A  12      20.682  34.851 -21.840  1.00 16.02           C  
ANISOU  215  C   ASN A  12     2376   1484   2226   -136   -172     33       C  
ATOM    216  O   ASN A  12      20.238  33.794 -21.386  1.00 14.83           O  
ANISOU  216  O   ASN A  12     2218   1394   2023   -104   -172    -12       O  
ATOM    217  CB  ASN A  12      23.020  34.022 -22.256  1.00 14.95           C  
ANISOU  217  CB  ASN A  12     2157   1476   2049   -228   -207     87       C  
ATOM    218  CG  ASN A  12      22.712  33.653 -23.692  1.00 17.08           C  
ANISOU  218  CG  ASN A  12     2386   1807   2297   -177   -184    159       C  
ATOM    219  OD1 ASN A  12      21.878  34.272 -24.332  1.00 17.54           O  
ANISOU  219  OD1 ASN A  12     2458   1827   2378   -140   -168    197       O  
ATOM    220  ND2 ASN A  12      23.421  32.664 -24.204  1.00 18.23           N  
ANISOU  220  ND2 ASN A  12     2478   2053   2396   -173   -182    179       N  
ATOM    221  H   ASN A  12      22.564  34.652 -19.892  1.00 20.45           H  
ATOM    222  HA  ASN A  12      22.342  35.947 -22.286  1.00 18.91           H  
ATOM    223  HB2 ASN A  12      23.953  34.283 -22.207  1.00 17.95           H  
ATOM    224  HB3 ASN A  12      22.865  33.239 -21.705  1.00 17.95           H  
ATOM    225 HD21 ASN A  12      23.286  32.414 -25.015  1.00 21.88           H  
ATOM    226 HD22 ASN A  12      24.017  32.269 -23.725  1.00 21.88           H  
ATOM    227  N   ASN A  13      19.906  35.780 -22.377  1.00 15.18           N  
ANISOU  227  N   ASN A  13     2289   1304   2173    -99   -150     73       N  
ATOM    228  CA  ASN A  13      18.464  35.618 -22.423  1.00 13.23           C  
ANISOU  228  CA  ASN A  13     2050   1054   1923    -17   -127     62       C  
ATOM    229  C   ASN A  13      18.000  34.868 -23.668  1.00 16.24           C  
ANISOU  229  C   ASN A  13     2374   1538   2258     31   -127    128       C  
ATOM    230  O   ASN A  13      16.804  34.684 -23.847  1.00 14.51           O  
ANISOU  230  O   ASN A  13     2146   1335   2033     94   -115    130       O  
ATOM    231  CB  ASN A  13      17.738  36.977 -22.293  1.00 14.72           C  
ANISOU  231  CB  ASN A  13     2283   1111   2198     13   -100     72       C  
ATOM    232  CG  ASN A  13      17.957  37.929 -23.462  1.00 18.72           C  
ANISOU  232  CG  ASN A  13     2773   1574   2765     14    -93    187       C  
ATOM    233  OD1 ASN A  13      18.520  37.568 -24.496  1.00 23.18           O  
ANISOU  233  OD1 ASN A  13     3288   2225   3294     -2   -107    265       O  
ATOM    234  ND2 ASN A  13      17.497  39.172 -23.298  1.00 21.38           N  
ANISOU  234  ND2 ASN A  13     3152   1773   3196     35    -66    201       N  
ATOM    235  H   ASN A  13      20.193  36.514 -22.721  1.00 18.22           H  
ATOM    236  HA  ASN A  13      18.196  35.097 -21.650  1.00 15.88           H  
ATOM    237  HB2 ASN A  13      16.785  36.812 -22.225  1.00 17.67           H  
ATOM    238  HB3 ASN A  13      18.056  37.421 -21.492  1.00 17.67           H  
ATOM    239 HD21 ASN A  13      17.593  39.752 -23.925  1.00 25.66           H  
ATOM    240 HD22 ASN A  13      17.106  39.392 -22.565  1.00 25.66           H  
ATOM    241  N   HIS A  14      18.939  34.379 -24.486  1.00 14.56           N  
ANISOU  241  N   HIS A  14     2119   1405   2007      0   -139    174       N  
ATOM    242  CA AHIS A  14      18.618  33.528 -25.655  0.50 15.23           C  
ANISOU  242  CA AHIS A  14     2154   1604   2030     35   -138    215       C  
ATOM    243  CA BHIS A  14      18.624  33.536 -25.668  0.50 15.25           C  
ANISOU  243  CA BHIS A  14     2156   1606   2032     35   -138    216       C  
ATOM    244  C   HIS A  14      19.520  32.302 -25.656  1.00 15.87           C  
ANISOU  244  C   HIS A  14     2206   1769   2054      9   -145    180       C  
ATOM    245  O   HIS A  14      20.288  32.073 -26.603  1.00 15.46           O  
ANISOU  245  O   HIS A  14     2116   1787   1970     -6   -141    228       O  
ATOM    246  CB AHIS A  14      18.777  34.341 -26.937  0.50 17.08           C  
ANISOU  246  CB AHIS A  14     2362   1854   2276     39   -133    326       C  
ATOM    247  CB BHIS A  14      18.844  34.313 -26.973  0.50 17.21           C  
ANISOU  247  CB BHIS A  14     2375   1874   2289     36   -133    328       C  
ATOM    248  CG AHIS A  14      20.097  35.047 -27.050  0.50 20.77           C  
ANISOU  248  CG AHIS A  14     2827   2287   2779    -26   -133    374       C  
ATOM    249  CG BHIS A  14      17.821  35.361 -27.296  0.50 15.15           C  
ANISOU  249  CG BHIS A  14     2125   1550   2080     83   -124    391       C  
ATOM    250  ND1AHIS A  14      20.327  36.283 -26.485  0.50 24.97           N  
ANISOU  250  ND1AHIS A  14     3399   2689   3398    -60   -130    388       N  
ATOM    251  ND1BHIS A  14      17.907  36.656 -26.830  0.50 26.78           N  
ANISOU  251  ND1BHIS A  14     3639   2887   3648     71   -112    415       N  
ATOM    252  CD2AHIS A  14      21.259  34.685 -27.647  0.50 25.86           C  
ANISOU  252  CD2AHIS A  14     3430   3008   3387    -66   -132    410       C  
ATOM    253  CD2BHIS A  14      16.740  35.332 -28.113  0.50 24.90           C  
ANISOU  253  CD2BHIS A  14     3328   2841   3291    142   -124    444       C  
ATOM    254  CE1AHIS A  14      21.568  36.656 -26.737  0.50 23.35           C  
ANISOU  254  CE1AHIS A  14     3176   2486   3212   -127   -134    434       C  
ATOM    255  CE1BHIS A  14      16.894  37.364 -27.300  0.50 21.97           C  
ANISOU  255  CE1BHIS A  14     3025   2244   3079    132   -100    483       C  
ATOM    256  NE2AHIS A  14      22.157  35.702 -27.435  0.50 30.14           N  
ANISOU  256  NE2AHIS A  14     3982   3474   3995   -128   -134    453       N  
ATOM    257  NE2BHIS A  14      16.175  36.585 -28.088  0.50 22.81           N  
ANISOU  257  NE2BHIS A  14     3083   2475   3110    176   -110    508       N  
ATOM    258  H   HIS A  14      19.780  34.521 -24.380  1.00 17.47           H  
ATOM    259  HA  HIS A  14      17.701  33.217 -25.598  1.00 18.31           H  
ATOM    260  HB2AHIS A  14      18.695  33.744 -27.697  0.50 20.51           H  
ATOM    261  HB2BHIS A  14      19.704  34.759 -26.919  0.50 20.66           H  
ATOM    262  HB3AHIS A  14      18.078  35.014 -26.967  0.50 20.51           H  
ATOM    263  HB3BHIS A  14      18.846  33.679 -27.707  0.50 20.66           H  
ATOM    264  HD1AHIS A  14      19.752  36.739 -26.037  0.50 29.97           H  
ATOM    265  HD1BHIS A  14      18.525  36.957 -26.312  0.50 32.14           H  
ATOM    266  HD2AHIS A  14      21.418  33.897 -28.113  0.50 31.04           H  
ATOM    267  HD2BHIS A  14      16.437  34.601 -28.601  0.50 29.88           H  
ATOM    268  HE1AHIS A  14      21.962  37.455 -26.468  0.50 28.03           H  
ATOM    269  HE1BHIS A  14      16.719  38.257 -27.110  0.50 26.37           H  
ATOM    270  N   PRO A  15      19.451  31.456 -24.612  1.00 12.59           N  
ANISOU  270  N   PRO A  15     1806   1354   1625      7   -150    102       N  
ATOM    271  CA  PRO A  15      20.344  30.290 -24.528  1.00 10.22           C  
ANISOU  271  CA  PRO A  15     1478   1119   1286     -9   -153     77       C  
ATOM    272  C   PRO A  15      19.959  29.202 -25.530  1.00 12.35           C  
ANISOU  272  C   PRO A  15     1714   1473   1504     26   -140     73       C  
ATOM    273  O   PRO A  15      18.817  28.747 -25.554  1.00 14.22           O  
ANISOU  273  O   PRO A  15     1957   1719   1728     59   -138     43       O  
ATOM    274  CB  PRO A  15      20.158  29.790 -23.087  1.00 13.00           C  
ANISOU  274  CB  PRO A  15     1858   1441   1642    -14   -161      8       C  
ATOM    275  CG  PRO A  15      18.767  30.221 -22.753  1.00 12.40           C  
ANISOU  275  CG  PRO A  15     1813   1317   1580     22   -153    -15       C  
ATOM    276  CD  PRO A  15      18.566  31.554 -23.433  1.00 13.12           C  
ANISOU  276  CD  PRO A  15     1913   1360   1711     25   -149     40       C  
ATOM    277  HA  PRO A  15      21.261  30.569 -24.678  1.00 12.27           H  
ATOM    278  HB2 PRO A  15      20.248  28.825 -23.050  1.00 15.61           H  
ATOM    279  HB3 PRO A  15      20.808  30.206 -22.499  1.00 15.61           H  
ATOM    280  HG2 PRO A  15      18.134  29.567 -23.088  1.00 14.88           H  
ATOM    281  HG3 PRO A  15      18.675  30.310 -21.792  1.00 14.88           H  
ATOM    282  HD2 PRO A  15      17.641  31.670 -23.702  1.00 15.75           H  
ATOM    283  HD3 PRO A  15      18.837  32.283 -22.855  1.00 15.75           H  
ATOM    284  N   PHE A  16      20.918  28.783 -26.352  1.00 12.32           N  
ANISOU  284  N   PHE A  16     1674   1535   1473     17   -129     99       N  
ATOM    285  CA APHE A  16      20.649  27.723 -27.314  0.50 12.31           C  
ANISOU  285  CA APHE A  16     1647   1613   1417     45   -112     77       C  
ATOM    286  CA BPHE A  16      20.671  27.754 -27.353  0.50 12.31           C  
ANISOU  286  CA BPHE A  16     1646   1614   1416     45   -112     80       C  
ATOM    287  C   PHE A  16      21.831  26.777 -27.373  1.00 11.46           C  
ANISOU  287  C   PHE A  16     1510   1546   1297     42    -92     60       C  
ATOM    288  O   PHE A  16      22.993  27.165 -27.173  1.00 12.93           O  
ANISOU  288  O   PHE A  16     1677   1733   1504     15    -92     98       O  
ATOM    289  CB APHE A  16      20.299  28.289 -28.733  0.50 12.92           C  
ANISOU  289  CB APHE A  16     1703   1754   1452     55   -107    135       C  
ATOM    290  CB BPHE A  16      20.620  28.382 -28.806  0.50 11.28           C  
ANISOU  290  CB BPHE A  16     1490   1550   1245     49   -104    147       C  
ATOM    291  CG APHE A  16      21.375  29.108 -29.404  0.50 11.15           C  
ANISOU  291  CG APHE A  16     1453   1556   1226     30    -96    216       C  
ATOM    292  CG BPHE A  16      19.309  29.051 -29.225  0.50 13.20           C  
ANISOU  292  CG BPHE A  16     1742   1792   1483     72   -119    177       C  
ATOM    293  CD1APHE A  16      22.417  28.494 -30.079  0.50  9.60           C  
ANISOU  293  CD1APHE A  16     1220   1440    990     26    -70    220       C  
ATOM    294  CD1BPHE A  16      18.637  29.955 -28.419  0.50 13.50           C  
ANISOU  294  CD1BPHE A  16     1809   1738   1580     78   -133    191       C  
ATOM    295  CD2APHE A  16      21.303  30.491 -29.415  0.50 21.14           C  
ANISOU  295  CD2APHE A  16     2729   2767   2534     13   -107    292       C  
ATOM    296  CD2BPHE A  16      18.819  28.822 -30.511  0.50 15.26           C  
ANISOU  296  CD2BPHE A  16     1974   2151   1674     88   -117    198       C  
ATOM    297  CE1APHE A  16      23.403  29.257 -30.727  0.50 14.31           C  
ANISOU  297  CE1APHE A  16     1782   2072   1582      0    -55    305       C  
ATOM    298  CE1BPHE A  16      17.456  30.556 -28.871  0.50 11.96           C  
ANISOU  298  CE1BPHE A  16     1611   1548   1387    110   -142    232       C  
ATOM    299  CE2APHE A  16      22.273  31.242 -30.051  0.50 20.18           C  
ANISOU  299  CE2APHE A  16     2581   2669   2419    -18    -95    376       C  
ATOM    300  CE2BPHE A  16      17.664  29.417 -30.952  0.50 14.22           C  
ANISOU  300  CE2BPHE A  16     1835   2035   1532    111   -135    242       C  
ATOM    301  CZ APHE A  16      23.320  30.619 -30.708  0.50 18.13           C  
ANISOU  301  CZ APHE A  16     2277   2501   2112    -27    -70    386       C  
ATOM    302  CZ BPHE A  16      16.982  30.275 -30.138  0.50 12.36           C  
ANISOU  302  CZ BPHE A  16     1623   1704   1368    127   -146    264       C  
ATOM    303  H   PHE A  16      21.720  29.094 -26.368  1.00 14.79           H  
ATOM    304  HA  PHE A  16      19.884  27.205 -27.019  1.00 14.78           H  
ATOM    305  HB2APHE A  16      20.103  27.540 -29.318  0.50 15.51           H  
ATOM    306  HB2BPHE A  16      21.314  29.057 -28.865  0.50 13.54           H  
ATOM    307  HB3APHE A  16      19.517  28.857 -28.649  0.50 15.51           H  
ATOM    308  HB3BPHE A  16      20.793  27.673 -29.445  0.50 13.54           H  
ATOM    309  HD1APHE A  16      22.464  27.566 -30.104  0.50 11.53           H  
ATOM    310  HD1BPHE A  16      18.971  30.162 -27.576  0.50 16.20           H  
ATOM    311  HD2APHE A  16      20.596  30.919 -28.989  0.50 25.37           H  
ATOM    312  HD2BPHE A  16      19.286  28.254 -31.081  0.50 18.32           H  
ATOM    313  HE1APHE A  16      24.108  28.837 -31.166  0.50 17.18           H  
ATOM    314  HE1BPHE A  16      16.992  31.144 -28.320  0.50 14.36           H  
ATOM    315  HE2APHE A  16      22.221  32.170 -30.037  0.50 24.23           H  
ATOM    316  HE2BPHE A  16      17.345  29.235 -31.806  0.50 17.07           H  
ATOM    317  HZ APHE A  16      23.967  31.130 -31.138  0.50 21.77           H  
ATOM    318  HZ BPHE A  16      16.196  30.672 -30.437  0.50 14.84           H  
ATOM    319  N   GLY A  17      21.535  25.510 -27.680  1.00 10.47           N  
ANISOU  319  N   GLY A  17     1380   1455   1145     68    -74      2       N  
ATOM    320  CA  GLY A  17      22.526  24.531 -28.041  1.00 10.51           C  
ANISOU  320  CA  GLY A  17     1355   1502   1138     82    -42    -18       C  
ATOM    321  C   GLY A  17      22.850  23.535 -26.936  1.00  9.72           C  
ANISOU  321  C   GLY A  17     1258   1355   1080     94    -38    -54       C  
ATOM    322  O   GLY A  17      22.714  23.811 -25.735  1.00 12.08           O  
ANISOU  322  O   GLY A  17     1577   1601   1414     79    -65    -47       O  
ATOM    323  H   GLY A  17      20.734  25.196 -27.682  1.00 12.58           H  
ATOM    324  HA2 GLY A  17      22.208  24.030 -28.809  1.00 12.62           H  
ATOM    325  HA3 GLY A  17      23.347  24.988 -28.281  1.00 12.62           H  
ATOM    326  N   ASN A  18      23.361  22.373 -27.355  1.00 11.41           N  
ANISOU  326  N   ASN A  18     1452   1593   1290    124      0    -89       N  
ATOM    327  CA  ASN A  18      23.664  21.302 -26.413  1.00 10.74           C  
ANISOU  327  CA  ASN A  18     1366   1461   1254    145     10   -111       C  
ATOM    328  C   ASN A  18      24.875  21.626 -25.548  1.00 12.32           C  
ANISOU  328  C   ASN A  18     1533   1663   1487    136     -4    -49       C  
ATOM    329  O   ASN A  18      24.920  21.213 -24.390  1.00 12.39           O  
ANISOU  329  O   ASN A  18     1545   1632   1529    138    -20    -42       O  
ATOM    330  CB  ASN A  18      23.879  19.958 -27.130  1.00 11.32           C  
ANISOU  330  CB  ASN A  18     1430   1543   1330    186     62   -168       C  
ATOM    331  CG  ASN A  18      25.276  19.805 -27.713  1.00 16.84           C  
ANISOU  331  CG  ASN A  18     2078   2294   2026    213    103   -141       C  
ATOM    332  OD1 ASN A  18      26.223  19.431 -27.005  1.00 17.81           O  
ANISOU  332  OD1 ASN A  18     2168   2403   2197    234    111   -103       O  
ATOM    333  ND2 ASN A  18      25.416  20.037 -29.006  1.00 15.63           N  
ANISOU  333  ND2 ASN A  18     1912   2212   1813    216    131   -156       N  
ATOM    334  H   ASN A  18      23.540  22.183 -28.175  1.00 13.70           H  
ATOM    335  HA  ASN A  18      22.891  21.202 -25.837  1.00 12.89           H  
ATOM    336  HB2 ASN A  18      23.741  19.237 -26.496  1.00 13.59           H  
ATOM    337  HB3 ASN A  18      23.243  19.885 -27.859  1.00 13.59           H  
ATOM    338 HD21 ASN A  18      26.189  19.961 -29.375  1.00 18.76           H  
ATOM    339 HD22 ASN A  18      24.734  20.262 -29.478  1.00 18.76           H  
ATOM    340  N   VAL A  19      25.854  22.380 -26.066  1.00 11.99           N  
ANISOU  340  N   VAL A  19     1452   1672   1431    120      0      2       N  
ATOM    341  CA  VAL A  19      27.056  22.656 -25.288  1.00 11.98           C  
ANISOU  341  CA  VAL A  19     1406   1685   1461    102    -17     61       C  
ATOM    342  C   VAL A  19      26.726  23.547 -24.097  1.00 12.01           C  
ANISOU  342  C   VAL A  19     1440   1647   1475     50    -74     76       C  
ATOM    343  O   VAL A  19      27.114  23.249 -22.959  1.00 12.88           O  
ANISOU  343  O   VAL A  19     1539   1748   1606     44    -98     90       O  
ATOM    344  CB  VAL A  19      28.133  23.280 -26.189  1.00 14.93           C  
ANISOU  344  CB  VAL A  19     1724   2129   1819     87      3    116       C  
ATOM    345  CG1 VAL A  19      29.329  23.723 -25.366  1.00 17.36           C  
ANISOU  345  CG1 VAL A  19     1979   2459   2160     51    -26    181       C  
ATOM    346  CG2 VAL A  19      28.551  22.277 -27.270  1.00 16.84           C  
ANISOU  346  CG2 VAL A  19     1935   2421   2045    146     70     90       C  
ATOM    347  H   VAL A  19      25.842  22.734 -26.850  1.00 14.39           H  
ATOM    348  HA  VAL A  19      27.402  21.819 -24.939  1.00 14.38           H  
ATOM    349  HB  VAL A  19      27.770  24.068 -26.624  1.00 17.92           H  
ATOM    350 HG11 VAL A  19      30.082  23.872 -25.959  1.00 20.84           H  
ATOM    351 HG12 VAL A  19      29.105  24.544 -24.901  1.00 20.84           H  
ATOM    352 HG13 VAL A  19      29.545  23.028 -24.725  1.00 20.84           H  
ATOM    353 HG21 VAL A  19      29.256  22.669 -27.808  1.00 20.22           H  
ATOM    354 HG22 VAL A  19      28.871  21.468 -26.843  1.00 20.22           H  
ATOM    355 HG23 VAL A  19      27.783  22.076 -27.828  1.00 20.22           H  
ATOM    356  N   LEU A  20      26.003  24.641 -24.329  1.00  9.20           N  
ANISOU  356  N   LEU A  20     1124   1268   1105     17    -94     73       N  
ATOM    357  CA  LEU A  20      25.528  25.435 -23.201  1.00  9.06           C  
ANISOU  357  CA  LEU A  20     1147   1198   1098    -23   -136     65       C  
ATOM    358  C   LEU A  20      24.590  24.628 -22.317  1.00 10.97           C  
ANISOU  358  C   LEU A  20     1424   1404   1340      4   -140     18       C  
ATOM    359  O   LEU A  20      24.606  24.772 -21.083  1.00 11.78           O  
ANISOU  359  O   LEU A  20     1542   1489   1445    -19   -169     14       O  
ATOM    360  CB  LEU A  20      24.845  26.711 -23.697  1.00 12.46           C  
ANISOU  360  CB  LEU A  20     1612   1596   1526    -48   -145     72       C  
ATOM    361  CG  LEU A  20      24.310  27.665 -22.615  1.00 12.37           C  
ANISOU  361  CG  LEU A  20     1651   1518   1532    -84   -178     51       C  
ATOM    362  CD1 LEU A  20      25.384  28.154 -21.670  1.00 13.82           C  
ANISOU  362  CD1 LEU A  20     1819   1702   1730   -144   -211     66       C  
ATOM    363  CD2 LEU A  20      23.640  28.824 -23.339  1.00 17.81           C  
ANISOU  363  CD2 LEU A  20     2367   2167   2233    -91   -174     70       C  
ATOM    364  H   LEU A  20      25.779  24.935 -25.105  1.00 11.05           H  
ATOM    365  HA  LEU A  20      26.292  25.700 -22.665  1.00 10.88           H  
ATOM    366  HB2 LEU A  20      25.487  27.211 -24.226  1.00 14.96           H  
ATOM    367  HB3 LEU A  20      24.090  26.453 -24.249  1.00 14.96           H  
ATOM    368  HG  LEU A  20      23.678  27.200 -22.044  1.00 14.85           H  
ATOM    369 HD11 LEU A  20      24.978  28.722 -20.997  1.00 16.59           H  
ATOM    370 HD12 LEU A  20      25.806  27.389 -21.248  1.00 16.59           H  
ATOM    371 HD13 LEU A  20      26.042  28.658 -22.175  1.00 16.59           H  
ATOM    372 HD21 LEU A  20      23.306  29.456 -22.683  1.00 21.38           H  
ATOM    373 HD22 LEU A  20      24.292  29.256 -23.913  1.00 21.38           H  
ATOM    374 HD23 LEU A  20      22.906  28.481 -23.872  1.00 21.38           H  
ATOM    375  N   GLY A  21      23.744  23.789 -22.912  1.00 10.12           N  
ANISOU  375  N   GLY A  21     1330   1291   1225     45   -112    -18       N  
ATOM    376  CA  GLY A  21      22.875  22.942 -22.102  1.00 11.65           C  
ANISOU  376  CA  GLY A  21     1549   1451   1426     65   -111    -53       C  
ATOM    377  C   GLY A  21      23.659  22.091 -21.112  1.00 10.27           C  
ANISOU  377  C   GLY A  21     1349   1281   1272     75   -114    -29       C  
ATOM    378  O   GLY A  21      23.301  21.978 -19.949  1.00 10.75           O  
ANISOU  378  O   GLY A  21     1428   1325   1330     66   -133    -28       O  
ATOM    379  H   GLY A  21      23.655  23.694 -23.762  1.00 12.16           H  
ATOM    380  HA2 GLY A  21      22.256  23.500 -21.604  1.00 13.99           H  
ATOM    381  HA3 GLY A  21      22.370  22.351 -22.683  1.00 13.99           H  
ATOM    382  N   ARG A  22      24.753  21.474 -21.584  1.00 10.81           N  
ANISOU  382  N   ARG A  22     1370   1381   1358     99    -92     -2       N  
ATOM    383  CA  ARG A  22      25.567  20.634 -20.702  1.00 10.69           C  
ANISOU  383  CA  ARG A  22     1318   1376   1368    119    -95     40       C  
ATOM    384  C   ARG A  22      26.237  21.453 -19.606  1.00 11.57           C  
ANISOU  384  C   ARG A  22     1413   1522   1462     71   -146     82       C  
ATOM    385  O   ARG A  22      26.419  20.969 -18.482  1.00 13.83           O  
ANISOU  385  O   ARG A  22     1688   1818   1749     73   -166    112       O  
ATOM    386  CB  ARG A  22      26.606  19.876 -21.516  1.00 11.40           C  
ANISOU  386  CB  ARG A  22     1352   1492   1486    164    -53     61       C  
ATOM    387  CG  ARG A  22      26.044  18.722 -22.338  1.00 15.18           C  
ANISOU  387  CG  ARG A  22     1849   1930   1989    215      2      7       C  
ATOM    388  CD  ARG A  22      25.468  17.607 -21.479  1.00 15.27           C  
ANISOU  388  CD  ARG A  22     1880   1881   2040    240     10      4       C  
ATOM    389  NE  ARG A  22      25.040  16.492 -22.322  1.00 15.13           N  
ANISOU  389  NE  ARG A  22     1879   1813   2056    280     65    -56       N  
ATOM    390  CZ  ARG A  22      25.852  15.543 -22.776  1.00 16.82           C  
ANISOU  390  CZ  ARG A  22     2060   2013   2317    336    116    -55       C  
ATOM    391  NH1 ARG A  22      27.128  15.501 -22.433  1.00 17.27           N  
ANISOU  391  NH1 ARG A  22     2057   2108   2399    366    120     18       N  
ATOM    392  NH2 ARG A  22      25.377  14.624 -23.626  1.00 20.08           N  
ANISOU  392  NH2 ARG A  22     2500   2374   2755    361    168   -133       N  
ATOM    393  H   ARG A  22      25.038  21.527 -22.393  1.00 12.98           H  
ATOM    394  HA  ARG A  22      24.991  19.981 -20.274  1.00 12.84           H  
ATOM    395  HB2 ARG A  22      27.029  20.496 -22.130  1.00 13.68           H  
ATOM    396  HB3 ARG A  22      27.266  19.509 -20.908  1.00 13.68           H  
ATOM    397  HG2 ARG A  22      25.335  19.056 -22.909  1.00 18.22           H  
ATOM    398  HG3 ARG A  22      26.756  18.344 -22.879  1.00 18.22           H  
ATOM    399  HD2 ARG A  22      26.144  17.288 -20.861  1.00 18.33           H  
ATOM    400  HD3 ARG A  22      24.699  17.938 -20.988  1.00 18.33           H  
ATOM    401  HE  ARG A  22      24.209  16.447 -22.539  1.00 18.16           H  
ATOM    402 HH11 ARG A  22      27.451  16.097 -21.904  1.00 20.74           H  
ATOM    403 HH12 ARG A  22      27.635  14.877 -22.739  1.00 20.74           H  
ATOM    404 HH21 ARG A  22      24.554  14.651 -23.874  1.00 24.10           H  
ATOM    405 HH22 ARG A  22      25.896  14.006 -23.925  1.00 24.10           H  
ATOM    406  N   GLU A  23      26.612  22.702 -19.892  1.00 10.95           N  
ANISOU  406  N   GLU A  23     1333   1462   1366     21   -170     88       N  
ATOM    407  CA  GLU A  23      27.185  23.524 -18.831  1.00 12.45           C  
ANISOU  407  CA  GLU A  23     1514   1678   1538    -40   -223    110       C  
ATOM    408  C   GLU A  23      26.131  23.899 -17.802  1.00 12.90           C  
ANISOU  408  C   GLU A  23     1636   1699   1566    -62   -246     65       C  
ATOM    409  O   GLU A  23      26.396  23.868 -16.589  1.00 13.59           O  
ANISOU  409  O   GLU A  23     1720   1818   1627    -88   -281     77       O  
ATOM    410  CB  GLU A  23      27.841  24.765 -19.421  1.00 20.53           C  
ANISOU  410  CB  GLU A  23     2522   2714   2563    -96   -238    124       C  
ATOM    411  CG  GLU A  23      29.141  24.432 -20.163  1.00 30.87           C  
ANISOU  411  CG  GLU A  23     3749   4086   3895    -82   -220    183       C  
ATOM    412  CD  GLU A  23      30.035  23.506 -19.347  1.00 35.99           C  
ANISOU  412  CD  GLU A  23     4333   4789   4552    -60   -234    233       C  
ATOM    413  OE1 GLU A  23      30.405  23.910 -18.214  1.00 28.95           O  
ANISOU  413  OE1 GLU A  23     3432   3929   3641   -114   -290    248       O  
ATOM    414  OE2 GLU A  23      30.300  22.355 -19.798  1.00 34.40           O  
ANISOU  414  OE2 GLU A  23     4095   4599   4377     14   -189    253       O  
ATOM    415  H   GLU A  23      26.548  23.080 -20.662  1.00 13.15           H  
ATOM    416  HA  GLU A  23      27.877  23.018 -18.378  1.00 14.94           H  
ATOM    417  HB2 GLU A  23      27.231  25.180 -20.050  1.00 24.64           H  
ATOM    418  HB3 GLU A  23      28.051  25.385 -18.705  1.00 24.64           H  
ATOM    419  HG2 GLU A  23      28.927  23.990 -20.999  1.00 37.06           H  
ATOM    420  HG3 GLU A  23      29.630  25.252 -20.336  1.00 37.06           H  
ATOM    421  N   VAL A  24      24.918  24.212 -18.252  1.00 10.56           N  
ANISOU  421  N   VAL A  24     1394   1350   1269    -49   -224     17       N  
ATOM    422  CA  VAL A  24      23.866  24.560 -17.308  1.00 11.82           C  
ANISOU  422  CA  VAL A  24     1609   1478   1403    -61   -234    -26       C  
ATOM    423  C   VAL A  24      23.419  23.338 -16.519  1.00 12.10           C  
ANISOU  423  C   VAL A  24     1642   1524   1430    -26   -223    -17       C  
ATOM    424  O   VAL A  24      23.080  23.462 -15.348  1.00 12.34           O  
ANISOU  424  O   VAL A  24     1696   1567   1425    -44   -240    -28       O  
ATOM    425  CB  VAL A  24      22.710  25.260 -18.030  1.00 12.08           C  
ANISOU  425  CB  VAL A  24     1686   1458   1445    -50   -213    -66       C  
ATOM    426  CG1 VAL A  24      21.510  25.421 -17.136  1.00 14.52           C  
ANISOU  426  CG1 VAL A  24     2043   1740   1735    -44   -209   -108       C  
ATOM    427  CG2 VAL A  24      23.172  26.611 -18.499  1.00 12.41           C  
ANISOU  427  CG2 VAL A  24     1736   1481   1499    -93   -228    -62       C  
ATOM    428  H   VAL A  24      24.686  24.230 -19.080  1.00 12.68           H  
ATOM    429  HA  VAL A  24      24.222  25.193 -16.664  1.00 14.19           H  
ATOM    430  HB  VAL A  24      22.441  24.715 -18.786  1.00 14.50           H  
ATOM    431 HG11 VAL A  24      20.871  26.009 -17.568  1.00 17.43           H  
ATOM    432 HG12 VAL A  24      21.110  24.551 -16.986  1.00 17.43           H  
ATOM    433 HG13 VAL A  24      21.795  25.805 -16.292  1.00 17.43           H  
ATOM    434 HG21 VAL A  24      22.430  27.068 -18.926  1.00 14.90           H  
ATOM    435 HG22 VAL A  24      23.479  27.123 -17.734  1.00 14.90           H  
ATOM    436 HG23 VAL A  24      23.897  26.495 -19.132  1.00 14.90           H  
ATOM    437  N   PHE A  25      23.460  22.140 -17.111  1.00 10.99           N  
ANISOU  437  N   PHE A  25     1474   1380   1323     22   -192      4       N  
ATOM    438  CA  PHE A  25      23.259  20.922 -16.327  1.00 12.64           C  
ANISOU  438  CA  PHE A  25     1673   1590   1539     53   -180     32       C  
ATOM    439  C   PHE A  25      24.167  20.907 -15.094  1.00 11.54           C  
ANISOU  439  C   PHE A  25     1504   1511   1369     30   -220     86       C  
ATOM    440  O   PHE A  25      23.717  20.639 -13.967  1.00 11.55           O  
ANISOU  440  O   PHE A  25     1521   1531   1338     25   -230     98       O  
ATOM    441  CB  PHE A  25      23.556  19.691 -17.182  1.00 11.51           C  
ANISOU  441  CB  PHE A  25     1499   1425   1451    104   -140     50       C  
ATOM    442  CG  PHE A  25      23.431  18.364 -16.448  1.00  9.36           C  
ANISOU  442  CG  PHE A  25     1213   1135   1208    139   -122     92       C  
ATOM    443  CD1 PHE A  25      24.464  17.875 -15.662  1.00 11.69           C  
ANISOU  443  CD1 PHE A  25     1461   1470   1510    153   -139    169       C  
ATOM    444  CD2 PHE A  25      22.299  17.611 -16.584  1.00 10.29           C  
ANISOU  444  CD2 PHE A  25     1360   1197   1354    155    -90     63       C  
ATOM    445  CE1 PHE A  25      24.346  16.668 -14.991  1.00 13.30           C  
ANISOU  445  CE1 PHE A  25     1651   1652   1749    190   -120    225       C  
ATOM    446  CE2 PHE A  25      22.163  16.389 -15.954  1.00 11.54           C  
ANISOU  446  CE2 PHE A  25     1508   1325   1553    183    -69    109       C  
ATOM    447  CZ  PHE A  25      23.187  15.923 -15.121  1.00 12.68           C  
ANISOU  447  CZ  PHE A  25     1609   1504   1705    203    -83    196       C  
ATOM    448  H   PHE A  25      23.599  22.009 -17.950  1.00 13.20           H  
ATOM    449  HA  PHE A  25      22.332  20.892 -16.042  1.00 15.17           H  
ATOM    450  HB2 PHE A  25      22.932  19.673 -17.925  1.00 13.82           H  
ATOM    451  HB3 PHE A  25      24.465  19.757 -17.514  1.00 13.82           H  
ATOM    452  HD1 PHE A  25      25.250  18.366 -15.584  1.00 14.03           H  
ATOM    453  HD2 PHE A  25      21.604  17.929 -17.113  1.00 12.36           H  
ATOM    454  HE1 PHE A  25      25.043  16.361 -14.457  1.00 15.96           H  
ATOM    455  HE2 PHE A  25      21.396  15.879 -16.083  1.00 13.86           H  
ATOM    456  HZ  PHE A  25      23.090  15.121 -14.659  1.00 15.22           H  
ATOM    457  N   LYS A  26      25.454  21.168 -15.306  1.00 11.95           N  
ANISOU  457  N   LYS A  26     1506   1607   1426     16   -242    123       N  
ATOM    458  CA  LYS A  26      26.416  21.131 -14.212  1.00 11.39           C  
ANISOU  458  CA  LYS A  26     1392   1612   1324    -10   -288    182       C  
ATOM    459  C   LYS A  26      26.126  22.223 -13.192  1.00 12.78           C  
ANISOU  459  C   LYS A  26     1610   1818   1430    -78   -333    140       C  
ATOM    460  O   LYS A  26      26.205  21.992 -11.978  1.00 12.48           O  
ANISOU  460  O   LYS A  26     1565   1837   1338    -94   -362    167       O  
ATOM    461  CB  LYS A  26      27.839  21.269 -14.747  1.00 14.52           C  
ANISOU  461  CB  LYS A  26     1715   2056   1745    -17   -303    230       C  
ATOM    462  CG  LYS A  26      28.259  20.078 -15.595  1.00 16.28           C  
ANISOU  462  CG  LYS A  26     1890   2260   2035     62   -252    273       C  
ATOM    463  CD  LYS A  26      29.630  20.271 -16.207  1.00 22.14           C  
ANISOU  463  CD  LYS A  26     2554   3056   2802     61   -256    320       C  
ATOM    464  CE  LYS A  26      29.915  19.213 -17.258  1.00 46.28           C  
ANISOU  464  CE  LYS A  26     5578   6081   5924    144   -188    334       C  
ATOM    465  NZ  LYS A  26      31.335  18.773 -17.256  1.00 56.88           N  
ANISOU  465  NZ  LYS A  26     6820   7493   7301    178   -186    420       N  
ATOM    466  H   LYS A  26      25.795  21.367 -16.070  1.00 14.34           H  
ATOM    467  HA  LYS A  26      26.347  20.271 -13.769  1.00 13.67           H  
ATOM    468  HB2 LYS A  26      27.895  22.066 -15.298  1.00 17.43           H  
ATOM    469  HB3 LYS A  26      28.454  21.339 -14.000  1.00 17.43           H  
ATOM    470  HG2 LYS A  26      28.285  19.284 -15.039  1.00 19.54           H  
ATOM    471  HG3 LYS A  26      27.620  19.958 -16.315  1.00 19.54           H  
ATOM    472  HD2 LYS A  26      29.675  21.143 -16.630  1.00 26.58           H  
ATOM    473  HD3 LYS A  26      30.305  20.204 -15.514  1.00 26.58           H  
ATOM    474  HE2 LYS A  26      29.360  18.437 -17.084  1.00 55.54           H  
ATOM    475  HE3 LYS A  26      29.714  19.575 -18.135  1.00 55.54           H  
ATOM    476  HZ1 LYS A  26      31.466  18.166 -17.894  1.00 68.27           H  
ATOM    477  HZ2 LYS A  26      31.869  19.469 -17.406  1.00 68.27           H  
ATOM    478  HZ3 LYS A  26      31.542  18.414 -16.469  1.00 68.27           H  
ATOM    479  N   ARG A  27      25.796  23.415 -13.674  1.00 12.15           N  
ANISOU  479  N   ARG A  27     1574   1698   1347   -118   -335     74       N  
ATOM    480  CA  ARG A  27      25.513  24.514 -12.760  1.00 11.34           C  
ANISOU  480  CA  ARG A  27     1520   1604   1187   -182   -368     16       C  
ATOM    481  C   ARG A  27      24.270  24.251 -11.924  1.00 10.94           C  
ANISOU  481  C   ARG A  27     1521   1541   1095   -160   -347    -19       C  
ATOM    482  O   ARG A  27      24.249  24.559 -10.719  1.00 12.57           O  
ANISOU  482  O   ARG A  27     1746   1799   1230   -199   -375    -40       O  
ATOM    483  CB  ARG A  27      25.367  25.797 -13.565  1.00 12.12           C  
ANISOU  483  CB  ARG A  27     1655   1638   1314   -216   -364    -38       C  
ATOM    484  CG  ARG A  27      26.673  26.266 -14.178  1.00 15.41           C  
ANISOU  484  CG  ARG A  27     2017   2080   1759   -260   -390      0       C  
ATOM    485  CD  ARG A  27      26.474  27.359 -15.202  1.00 17.48           C  
ANISOU  485  CD  ARG A  27     2308   2269   2063   -280   -373    -29       C  
ATOM    486  NE  ARG A  27      27.737  27.605 -15.892  1.00 24.49           N  
ANISOU  486  NE  ARG A  27     3131   3191   2982   -315   -388     25       N  
ATOM    487  CZ  ARG A  27      27.861  28.318 -17.002  1.00 29.70           C  
ANISOU  487  CZ  ARG A  27     3791   3810   3684   -326   -369     36       C  
ATOM    488  NH1 ARG A  27      26.822  28.922 -17.556  1.00 22.31           N  
ANISOU  488  NH1 ARG A  27     2915   2795   2767   -307   -340      0       N  
ATOM    489  NH2 ARG A  27      29.056  28.419 -17.579  1.00 30.15           N  
ANISOU  489  NH2 ARG A  27     3776   3914   3764   -356   -378     96       N  
ATOM    490  H   ARG A  27      25.729  23.611 -14.509  1.00 14.59           H  
ATOM    491  HA  ARG A  27      26.252  24.614 -12.140  1.00 13.62           H  
ATOM    492  HB2 ARG A  27      24.736  25.646 -14.286  1.00 14.56           H  
ATOM    493  HB3 ARG A  27      25.041  26.499 -12.981  1.00 14.56           H  
ATOM    494  HG2 ARG A  27      27.247  26.612 -13.476  1.00 18.50           H  
ATOM    495  HG3 ARG A  27      27.104  25.516 -14.618  1.00 18.50           H  
ATOM    496  HD2 ARG A  27      25.808  27.085 -15.852  1.00 20.98           H  
ATOM    497  HD3 ARG A  27      26.192  28.176 -14.761  1.00 20.98           H  
ATOM    498  HE  ARG A  27      28.450  27.263 -15.555  1.00 29.39           H  
ATOM    499 HH11 ARG A  27      26.044  28.856 -17.196  1.00 26.78           H  
ATOM    500 HH12 ARG A  27      26.925  29.380 -18.277  1.00 26.78           H  
ATOM    501 HH21 ARG A  27      29.736  28.024 -17.231  1.00 36.18           H  
ATOM    502 HH22 ARG A  27      29.148  28.879 -18.299  1.00 36.18           H  
ATOM    503  N   LEU A  28      23.222  23.713 -12.547  1.00 11.67           N  
ANISOU  503  N   LEU A  28     1634   1575   1226   -105   -297    -29       N  
ATOM    504  CA  LEU A  28      21.991  23.397 -11.814  1.00 11.21           C  
ANISOU  504  CA  LEU A  28     1613   1509   1136    -83   -270    -52       C  
ATOM    505  C   LEU A  28      22.233  22.259 -10.832  1.00 11.17           C  
ANISOU  505  C   LEU A  28     1576   1569   1101    -68   -278     18       C  
ATOM    506  O   LEU A  28      21.810  22.304  -9.653  1.00 12.24           O  
ANISOU  506  O   LEU A  28     1731   1753   1166    -83   -283     11       O  
ATOM    507  CB  LEU A  28      20.892  23.039 -12.811  1.00 12.75           C  
ANISOU  507  CB  LEU A  28     1823   1636   1386    -36   -222    -71       C  
ATOM    508  CG  LEU A  28      19.533  22.778 -12.161  1.00 16.72           C  
ANISOU  508  CG  LEU A  28     2356   2132   1867    -16   -190    -93       C  
ATOM    509  CD1 LEU A  28      19.030  23.955 -11.330  1.00 18.35           C  
ANISOU  509  CD1 LEU A  28     2610   2346   2016    -43   -192   -157       C  
ATOM    510  CD2 LEU A  28      18.530  22.411 -13.244  1.00 17.47           C  
ANISOU  510  CD2 LEU A  28     2450   2169   2018     20   -152   -108       C  
ATOM    511  H   LEU A  28      23.194  23.522 -13.385  1.00 14.02           H  
ATOM    512  HA  LEU A  28      21.696  24.169 -11.307  1.00 13.45           H  
ATOM    513  HB2 LEU A  28      20.787  23.774 -13.435  1.00 15.31           H  
ATOM    514  HB3 LEU A  28      21.153  22.235 -13.287  1.00 15.31           H  
ATOM    515  HG  LEU A  28      19.628  22.043 -11.535  1.00 20.08           H  
ATOM    516 HD11 LEU A  28      18.114  23.783 -11.060  1.00 22.03           H  
ATOM    517 HD12 LEU A  28      19.593  24.051 -10.545  1.00 22.03           H  
ATOM    518 HD13 LEU A  28      19.071  24.762 -11.867  1.00 22.03           H  
ATOM    519 HD21 LEU A  28      17.663  22.262 -12.835  1.00 20.97           H  
ATOM    520 HD22 LEU A  28      18.473  23.139 -13.882  1.00 20.97           H  
ATOM    521 HD23 LEU A  28      18.829  21.603 -13.690  1.00 20.97           H  
ATOM    522  N   GLN A  29      22.966  21.238 -11.274  1.00 11.63           N  
ANISOU  522  N   GLN A  29     1580   1632   1208    -35   -275     90       N  
ATOM    523  CA  GLN A  29      23.305  20.158 -10.354  1.00 12.19           C  
ANISOU  523  CA  GLN A  29     1612   1759   1262    -14   -282    178       C  
ATOM    524  C   GLN A  29      24.076  20.674  -9.149  1.00 10.32           C  
ANISOU  524  C   GLN A  29     1358   1628    934    -66   -341    199       C  
ATOM    525  O   GLN A  29      23.873  20.210  -8.029  1.00 13.92           O  
ANISOU  525  O   GLN A  29     1809   2149   1330    -67   -349    245       O  
ATOM    526  CB  GLN A  29      24.091  19.093 -11.107  1.00 23.60           C  
ANISOU  526  CB  GLN A  29     2999   3179   2788     36   -266    248       C  
ATOM    527  CG  GLN A  29      24.524  17.911 -10.267  1.00 24.29           C  
ANISOU  527  CG  GLN A  29     3039   3309   2882     70   -269    358       C  
ATOM    528  CD  GLN A  29      25.316  16.928 -11.122  1.00 24.42           C  
ANISOU  528  CD  GLN A  29     3002   3283   2995    130   -241    415       C  
ATOM    529  OE1 GLN A  29      26.360  17.275 -11.694  1.00 32.26           O  
ANISOU  529  OE1 GLN A  29     3953   4300   4005    129   -259    422       O  
ATOM    530  NE2 GLN A  29      24.820  15.744 -11.234  1.00 24.52           N  
ANISOU  530  NE2 GLN A  29     3015   3226   3074    181   -194    452       N  
ATOM    531  H   GLN A  29      23.270  21.151 -12.074  1.00 13.97           H  
ATOM    532  HA  GLN A  29      22.492  19.751 -10.015  1.00 14.64           H  
ATOM    533  HB2 GLN A  29      23.536  18.753 -11.826  1.00 28.32           H  
ATOM    534  HB3 GLN A  29      24.892  19.502 -11.471  1.00 28.32           H  
ATOM    535  HG2 GLN A  29      25.088  18.217  -9.540  1.00 29.16           H  
ATOM    536  HG3 GLN A  29      23.743  17.458  -9.914  1.00 29.16           H  
ATOM    537 HE21 GLN A  29      25.226  15.150 -11.705  1.00 29.43           H  
ATOM    538 HE22 GLN A  29      24.082  15.547 -10.838  1.00 29.43           H  
ATOM    539  N   ASN A  30      24.960  21.665  -9.349  1.00 11.65           N  
ANISOU  539  N   ASN A  30     1517   1824   1087   -118   -384    167       N  
ATOM    540  CA  ASN A  30      25.674  22.253  -8.222  1.00 14.94           C  
ANISOU  540  CA  ASN A  30     1919   2347   1410   -184   -447    170       C  
ATOM    541  C   ASN A  30      24.728  22.968  -7.269  1.00 14.09           C  
ANISOU  541  C   ASN A  30     1884   2256   1213   -221   -445     86       C  
ATOM    542  O   ASN A  30      24.929  22.930  -6.043  1.00 14.68           O  
ANISOU  542  O   ASN A  30     1952   2437   1188   -255   -480    104       O  
ATOM    543  CB  ASN A  30      26.754  23.200  -8.759  1.00 13.87           C  
ANISOU  543  CB  ASN A  30     1758   2221   1291   -242   -490    145       C  
ATOM    544  CG  ASN A  30      27.899  22.446  -9.442  1.00 27.02           C  
ANISOU  544  CG  ASN A  30     3333   3909   3024   -207   -496    243       C  
ATOM    545  OD1 ASN A  30      28.069  21.237  -9.239  1.00 29.65           O  
ANISOU  545  OD1 ASN A  30     3618   4268   3378   -145   -482    335       O  
ATOM    546  ND2 ASN A  30      28.687  23.152 -10.248  1.00 36.10           N  
ANISOU  546  ND2 ASN A  30     4456   5047   4213   -242   -512    228       N  
ATOM    547  H   ASN A  30      25.155  22.005 -10.115  1.00 13.99           H  
ATOM    548  HA  ASN A  30      26.109  21.552  -7.710  1.00 17.93           H  
ATOM    549  HB2 ASN A  30      26.356  23.800  -9.409  1.00 16.65           H  
ATOM    550  HB3 ASN A  30      27.126  23.710  -8.022  1.00 16.65           H  
ATOM    551 HD21 ASN A  30      28.541  23.992 -10.364  1.00 43.33           H  
ATOM    552 HD22 ASN A  30      29.342  22.769 -10.653  1.00 43.33           H  
ATOM    553  N   VAL A  31      23.682  23.618  -7.799  1.00 14.56           N  
ANISOU  553  N   VAL A  31     2009   2221   1301   -212   -400     -3       N  
ATOM    554  CA  VAL A  31      22.698  24.253  -6.911  1.00 13.86           C  
ANISOU  554  CA  VAL A  31     1987   2143   1136   -231   -382    -85       C  
ATOM    555  C   VAL A  31      21.985  23.198  -6.077  1.00 16.01           C  
ANISOU  555  C   VAL A  31     2251   2470   1363   -190   -354    -26       C  
ATOM    556  O   VAL A  31      21.783  23.365  -4.864  1.00 15.52           O  
ANISOU  556  O   VAL A  31     2209   2496   1194   -218   -364    -43       O  
ATOM    557  CB  VAL A  31      21.686  25.066  -7.732  1.00 14.16           C  
ANISOU  557  CB  VAL A  31     2083   2065   1231   -211   -334   -173       C  
ATOM    558  CG1 VAL A  31      20.502  25.501  -6.862  1.00 18.63           C  
ANISOU  558  CG1 VAL A  31     2709   2638   1733   -205   -296   -246       C  
ATOM    559  CG2 VAL A  31      22.329  26.292  -8.352  1.00 17.40           C  
ANISOU  559  CG2 VAL A  31     2511   2423   1676   -262   -361   -231       C  
ATOM    560  H   VAL A  31      23.525  23.703  -8.640  1.00 17.48           H  
ATOM    561  HA  VAL A  31      23.169  24.856  -6.316  1.00 16.64           H  
ATOM    562  HB  VAL A  31      21.364  24.493  -8.446  1.00 17.00           H  
ATOM    563 HG11 VAL A  31      20.015  26.204  -7.320  1.00 22.37           H  
ATOM    564 HG12 VAL A  31      19.921  24.739  -6.715  1.00 22.37           H  
ATOM    565 HG13 VAL A  31      20.838  25.830  -6.014  1.00 22.37           H  
ATOM    566 HG21 VAL A  31      21.653  26.794  -8.833  1.00 20.88           H  
ATOM    567 HG22 VAL A  31      22.708  26.840  -7.646  1.00 20.88           H  
ATOM    568 HG23 VAL A  31      23.028  26.008  -8.961  1.00 20.88           H  
ATOM    569  N   VAL A  32      21.585  22.093  -6.721  1.00 13.66           N  
ANISOU  569  N   VAL A  32     1925   2120   1146   -128   -314     44       N  
ATOM    570  CA  VAL A  32      20.901  21.024  -6.002  1.00 11.78           C  
ANISOU  570  CA  VAL A  32     1674   1918    884    -93   -282    115       C  
ATOM    571  C   VAL A  32      21.804  20.426  -4.934  1.00 13.58           C  
ANISOU  571  C   VAL A  32     1853   2268   1039   -109   -328    213       C  
ATOM    572  O   VAL A  32      21.407  20.251  -3.768  1.00 15.91           O  
ANISOU  572  O   VAL A  32     2155   2652   1236   -119   -325    238       O  
ATOM    573  CB  VAL A  32      20.414  19.961  -7.011  1.00 13.55           C  
ANISOU  573  CB  VAL A  32     1876   2046   1224    -35   -236    163       C  
ATOM    574  CG1 VAL A  32      19.902  18.713  -6.257  1.00 16.63           C  
ANISOU  574  CG1 VAL A  32     2244   2466   1610     -6   -206    260       C  
ATOM    575  CG2 VAL A  32      19.361  20.563  -7.926  1.00 15.75           C  
ANISOU  575  CG2 VAL A  32     2198   2233   1552    -24   -196     72       C  
ATOM    576  H   VAL A  32      21.699  21.945  -7.560  1.00 16.40           H  
ATOM    577  HA  VAL A  32      20.129  21.391  -5.544  1.00 14.14           H  
ATOM    578  HB  VAL A  32      21.147  19.669  -7.574  1.00 16.26           H  
ATOM    579 HG11 VAL A  32      19.450  18.128  -6.885  1.00 19.97           H  
ATOM    580 HG12 VAL A  32      20.658  18.251  -5.861  1.00 19.97           H  
ATOM    581 HG13 VAL A  32      19.285  18.993  -5.563  1.00 19.97           H  
ATOM    582 HG21 VAL A  32      19.053  19.881  -8.544  1.00 18.90           H  
ATOM    583 HG22 VAL A  32      18.619  20.881  -7.388  1.00 18.90           H  
ATOM    584 HG23 VAL A  32      19.754  21.301  -8.417  1.00 18.90           H  
ATOM    585  N   ASP A  33      23.056  20.137  -5.296  1.00 13.79           N  
ANISOU  585  N   ASP A  33     1823   2313   1103   -110   -371    277       N  
ATOM    586  CA  ASP A  33      24.005  19.562  -4.351  1.00 14.78           C  
ANISOU  586  CA  ASP A  33     1887   2564   1167   -119   -421    388       C  
ATOM    587  C   ASP A  33      24.292  20.497  -3.169  1.00 16.46           C  
ANISOU  587  C   ASP A  33     2117   2908   1228   -196   -477    337       C  
ATOM    588  O   ASP A  33      24.556  20.025  -2.061  1.00 18.27           O  
ANISOU  588  O   ASP A  33     2315   3225   1401   -195   -488    402       O  
ATOM    589  CB  ASP A  33      25.329  19.249  -5.063  1.00 17.63           C  
ANISOU  589  CB  ASP A  33     2175   2920   1603   -104   -455    455       C  
ATOM    590  CG  ASP A  33      25.225  18.103  -6.059  1.00 20.16           C  
ANISOU  590  CG  ASP A  33     2468   3130   2061    -23   -400    519       C  
ATOM    591  OD1 ASP A  33      24.304  17.281  -5.951  1.00 17.88           O  
ANISOU  591  OD1 ASP A  33     2199   2790   1805     18   -348    551       O  
ATOM    592  OD2 ASP A  33      26.107  18.015  -6.930  1.00 20.00           O  
ANISOU  592  OD2 ASP A  33     2405   3079   2115     -4   -407    537       O  
ATOM    593  H   ASP A  33      23.379  20.264  -6.083  1.00 16.55           H  
ATOM    594  HA  ASP A  33      23.618  18.742  -4.007  1.00 17.75           H  
ATOM    595  HB2 ASP A  33      25.619  20.038  -5.547  1.00 21.16           H  
ATOM    596  HB3 ASP A  33      25.993  19.006  -4.399  1.00 21.16           H  
ATOM    597  N   SER A  34      24.292  21.815  -3.414  1.00 14.66           N  
ANISOU  597  N   SER A  34     1941   2651    978   -253   -493    202       N  
ATOM    598  CA  SER A  34      24.579  22.814  -2.397  1.00 15.85           C  
ANISOU  598  CA  SER A  34     2119   2858   1045   -314   -518    114       C  
ATOM    599  C   SER A  34      23.401  23.087  -1.484  1.00 17.38           C  
ANISOU  599  C   SER A  34     2378   3069   1156   -311   -474     46       C  
ATOM    600  O   SER A  34      23.569  23.780  -0.478  1.00 20.96           O  
ANISOU  600  O   SER A  34     2855   3578   1531   -352   -490    -20       O  
ATOM    601  CB  SER A  34      24.980  24.117  -3.079  1.00 19.35           C  
ANISOU  601  CB  SER A  34     2595   3231   1526   -369   -539      0       C  
ATOM    602  OG  SER A  34      26.170  23.940  -3.820  1.00 24.45           O  
ANISOU  602  OG  SER A  34     3173   3879   2240   -380   -581     65       O  
ATOM    603  H   SER A  34      24.122  22.157  -4.184  1.00 17.60           H  
ATOM    604  HA  SER A  34      25.316  22.500  -1.849  1.00 19.03           H  
ATOM    605  HB2 SER A  34      24.270  24.393  -3.679  1.00 23.23           H  
ATOM    606  HB3 SER A  34      25.126  24.797  -2.402  1.00 23.23           H  
ATOM    607  HG  SER A  34      26.050  23.368  -4.423  1.00 29.35           H  
ATOM    608  N   ASN A  35      22.225  22.583  -1.827  1.00 17.84           N  
ANISOU  608  N   ASN A  35     2464   3084   1230   -263   -415     58       N  
ATOM    609  CA  ASN A  35      21.017  22.771  -1.018  1.00 16.42           C  
ANISOU  609  CA  ASN A  35     2336   2923    979   -250   -359      3       C  
ATOM    610  C   ASN A  35      20.391  21.420  -0.718  1.00 17.44           C  
ANISOU  610  C   ASN A  35     2429   3094   1102   -199   -321    132       C  
ATOM    611  O   ASN A  35      19.259  21.146  -1.123  1.00 18.40           O  
ANISOU  611  O   ASN A  35     2573   3152   1268   -159   -257    124       O  
ATOM    612  CB  ASN A  35      20.031  23.667  -1.754  1.00 18.56           C  
ANISOU  612  CB  ASN A  35     2675   3088   1287   -243   -310   -123       C  
ATOM    613  CG  ASN A  35      20.565  25.067  -1.943  1.00 28.87           C  
ANISOU  613  CG  ASN A  35     4021   4335   2614   -288   -338   -245       C  
ATOM    614  OD1 ASN A  35      20.429  25.904  -1.056  1.00 34.34           O  
ANISOU  614  OD1 ASN A  35     4753   5046   3248   -308   -332   -331       O  
ATOM    615  ND2 ASN A  35      21.170  25.336  -3.104  1.00 24.81           N  
ANISOU  615  ND2 ASN A  35     3495   3745   2186   -304   -365   -248       N  
ATOM    616  H   ASN A  35      22.092  22.119  -2.538  1.00 21.41           H  
ATOM    617  HA  ASN A  35      21.255  23.191  -0.177  1.00 19.71           H  
ATOM    618  HB2 ASN A  35      19.851  23.291  -2.630  1.00 22.28           H  
ATOM    619  HB3 ASN A  35      19.209  23.724  -1.242  1.00 22.28           H  
ATOM    620 HD21 ASN A  35      21.488  26.122  -3.251  1.00 29.78           H  
ATOM    621 HD22 ASN A  35      21.241  24.724  -3.704  1.00 29.78           H  
ATOM    622  N   PRO A  36      21.117  20.543  -0.027  1.00 20.31           N  
ANISOU  622  N   PRO A  36     2732   3536   1448   -193   -351    255       N  
ATOM    623  CA  PRO A  36      20.611  19.178   0.192  1.00 21.11           C  
ANISOU  623  CA  PRO A  36     2794   3651   1575   -142   -312    397       C  
ATOM    624  C   PRO A  36      19.333  19.108   1.014  1.00 23.15           C  
ANISOU  624  C   PRO A  36     3086   3947   1763   -133   -248    381       C  
ATOM    625  O   PRO A  36      18.594  18.128   0.889  1.00 26.48           O  
ANISOU  625  O   PRO A  36     3487   4344   2229    -93   -199    476       O  
ATOM    626  CB  PRO A  36      21.781  18.494   0.917  1.00 27.84           C  
ANISOU  626  CB  PRO A  36     3575   4582   2420   -144   -361    513       C  
ATOM    627  CG  PRO A  36      22.530  19.625   1.590  1.00 22.04           C  
ANISOU  627  CG  PRO A  36     2856   3922   1597   -208   -414    413       C  
ATOM    628  CD  PRO A  36      22.443  20.752   0.589  1.00 19.98           C  
ANISOU  628  CD  PRO A  36     2649   3570   1372   -233   -418    275       C  
ATOM    629  HA  PRO A  36      20.455  18.744  -0.661  1.00 25.34           H  
ATOM    630  HB2 PRO A  36      21.442  17.863   1.571  1.00 33.41           H  
ATOM    631  HB3 PRO A  36      22.346  18.036   0.275  1.00 33.41           H  
ATOM    632  HG2 PRO A  36      22.099  19.863   2.426  1.00 26.46           H  
ATOM    633  HG3 PRO A  36      23.451  19.369   1.753  1.00 26.46           H  
ATOM    634  HD2 PRO A  36      22.487  21.614   1.032  1.00 23.98           H  
ATOM    635  HD3 PRO A  36      23.148  20.683  -0.074  1.00 23.98           H  
ATOM    636  N   GLY A  37      19.038  20.111   1.830  1.00 20.26           N  
ANISOU  636  N   GLY A  37     2768   3631   1298   -166   -242    265       N  
ATOM    637  CA  GLY A  37      17.790  20.113   2.565  1.00 26.02           C  
ANISOU  637  CA  GLY A  37     3527   4395   1963   -151   -173    242       C  
ATOM    638  C   GLY A  37      16.571  20.476   1.759  1.00 20.52           C  
ANISOU  638  C   GLY A  37     2870   3615   1310   -124   -106    164       C  
ATOM    639  O   GLY A  37      15.451  20.457   2.292  1.00 27.73           O  
ANISOU  639  O   GLY A  37     3799   4555   2182   -106    -38    149       O  
ATOM    640  H   GLY A  37      19.541  20.794   1.971  1.00 24.32           H  
ATOM    641  HA2 GLY A  37      17.646  19.227   2.932  1.00 31.23           H  
ATOM    642  HA3 GLY A  37      17.862  20.749   3.293  1.00 31.23           H  
ATOM    643  N  ACYS A  38      16.741  20.747   0.479  0.50 18.35           N  
ANISOU  643  N  ACYS A  38     2604   3245   1123   -119   -120    124       N  
ATOM    644  N  BCYS A  38      16.756  20.864   0.504  0.50 18.47           N  
ANISOU  644  N  BCYS A  38     2624   3262   1131   -122   -121    111       N  
ATOM    645  CA ACYS A  38      15.661  21.195  -0.380  0.50 16.53           C  
ANISOU  645  CA ACYS A  38     2404   2890    987    -86    -59     38       C  
ATOM    646  CA BCYS A  38      15.671  21.213  -0.397  0.50 16.49           C  
ANISOU  646  CA BCYS A  38     2400   2883    983    -86    -60     36       C  
ATOM    647  C  ACYS A  38      15.330  20.106  -1.380  0.50 17.67           C  
ANISOU  647  C  ACYS A  38     2506   2929   1280    -46    -37    130       C  
ATOM    648  C  BCYS A  38      15.342  20.025  -1.289  0.50 17.68           C  
ANISOU  648  C  BCYS A  38     2503   2939   1275    -46    -37    140       C  
ATOM    649  O  ACYS A  38      16.218  19.611  -2.078  0.50 19.50           O  
ANISOU  649  O  ACYS A  38     2707   3109   1592    -44    -79    185       O  
ATOM    650  O  BCYS A  38      16.245  19.390  -1.837  0.50 18.32           O  
ANISOU  650  O  BCYS A  38     2550   2983   1427    -44    -79    213       O  
ATOM    651  CB ACYS A  38      16.051  22.479  -1.101  0.50 21.50           C  
ANISOU  651  CB ACYS A  38     3080   3437   1651   -106    -86    -97       C  
ATOM    652  CB BCYS A  38      16.031  22.385  -1.305  0.50 22.83           C  
ANISOU  652  CB BCYS A  38     3243   3586   1844   -100    -85    -89       C  
ATOM    653  SG ACYS A  38      14.688  23.171  -2.010  0.50 18.01           S  
ANISOU  653  SG ACYS A  38     2671   2865   1305    -59    -13   -194       S  
ATOM    654  SG BCYS A  38      16.278  23.973  -0.554  0.50 29.43           S  
ANISOU  654  SG BCYS A  38     4150   4464   2566   -148   -100   -248       S  
ATOM    655  H  ACYS A  38      17.496  20.678   0.073  0.50 22.03           H  
ATOM    656  H  BCYS A  38      17.531  20.934   0.138  0.50 22.17           H  
ATOM    657  HA ACYS A  38      14.868  21.369   0.150  0.50 19.84           H  
ATOM    658  HA BCYS A  38      14.902  21.458   0.141  0.50 19.80           H  
ATOM    659  HB2ACYS A  38      16.346  23.134  -0.449  0.50 25.80           H  
ATOM    660  HB2BCYS A  38      16.858  22.162  -1.761  0.50 27.40           H  
ATOM    661  HB3ACYS A  38      16.768  22.288  -1.727  0.50 25.80           H  
ATOM    662  HB3BCYS A  38      15.314  22.491  -1.949  0.50 27.40           H  
ATOM    663  HG ACYS A  38      14.636  22.653  -3.091  0.50 21.62           H  
ATOM    664  HG BCYS A  38      16.878  24.678  -1.318  0.50 35.32           H  
ATOM    665  N   LYS A  39      14.053  19.739  -1.448  1.00 18.10           N  
ANISOU  665  N   LYS A  39     2553   2954   1371    -16     32    142       N  
ATOM    666  CA  LYS A  39      13.613  18.712  -2.367  1.00 21.78           C  
ANISOU  666  CA  LYS A  39     2982   3320   1976      9     55    213       C  
ATOM    667  C   LYS A  39      12.885  19.235  -3.592  1.00 20.46           C  
ANISOU  667  C   LYS A  39     2828   3038   1908     28     78    124       C  
ATOM    668  O   LYS A  39      12.558  18.434  -4.464  1.00 19.44           O  
ANISOU  668  O   LYS A  39     2669   2826   1890     41     91    166       O  
ATOM    669  CB  LYS A  39      12.706  17.710  -1.634  1.00 23.65           C  
ANISOU  669  CB  LYS A  39     3184   3605   2198     18    111    316       C  
ATOM    670  CG  LYS A  39      13.335  17.132  -0.365  1.00 47.56           C  
ANISOU  670  CG  LYS A  39     6190   6761   5118      2     92    428       C  
ATOM    671  CD  LYS A  39      13.372  15.603  -0.383  1.00 61.23           C  
ANISOU  671  CD  LYS A  39     7869   8457   6937     14    105    590       C  
ATOM    672  CE  LYS A  39      14.229  15.053   0.757  1.00 59.26           C  
ANISOU  672  CE  LYS A  39     7592   8334   6590      6     72    721       C  
ATOM    673  NZ  LYS A  39      15.636  14.812   0.321  1.00 68.86           N  
ANISOU  673  NZ  LYS A  39     8790   9520   7855     12      3    762       N  
ATOM    674  H   LYS A  39      13.424  20.075  -0.968  1.00 21.73           H  
ATOM    675  HA  LYS A  39      14.404  18.250  -2.686  1.00 26.15           H  
ATOM    676  HB2 LYS A  39      11.885  18.160  -1.380  1.00 28.39           H  
ATOM    677  HB3 LYS A  39      12.509  16.972  -2.231  1.00 28.39           H  
ATOM    678  HG2 LYS A  39      14.246  17.455  -0.286  1.00 57.07           H  
ATOM    679  HG3 LYS A  39      12.816  17.413   0.404  1.00 57.07           H  
ATOM    680  HD2 LYS A  39      12.471  15.259  -0.280  1.00 73.48           H  
ATOM    681  HD3 LYS A  39      13.750  15.300  -1.223  1.00 73.48           H  
ATOM    682  HE2 LYS A  39      14.242  15.693   1.486  1.00 71.12           H  
ATOM    683  HE3 LYS A  39      13.856  14.212   1.061  1.00 71.12           H  
ATOM    684  HZ1 LYS A  39      16.154  14.670   1.030  1.00 82.64           H  
ATOM    685  HZ2 LYS A  39      15.671  14.098  -0.210  1.00 82.64           H  
ATOM    686  HZ3 LYS A  39      15.942  15.519  -0.125  1.00 82.64           H  
ATOM    687  N   SER A  40      12.652  20.550  -3.694  1.00 16.57           N  
ANISOU  687  N   SER A  40     2378   2537   1380     30     83      5       N  
ATOM    688  CA  SER A  40      11.872  21.142  -4.777  1.00 15.92           C  
ANISOU  688  CA  SER A  40     2303   2361   1384     55    107    -66       C  
ATOM    689  C   SER A  40      12.634  22.323  -5.355  1.00 14.56           C  
ANISOU  689  C   SER A  40     2172   2139   1220     46     66   -155       C  
ATOM    690  O   SER A  40      13.112  23.173  -4.594  1.00 16.78           O  
ANISOU  690  O   SER A  40     2493   2468   1414     24     51   -216       O  
ATOM    691  CB  SER A  40      10.498  21.605  -4.250  1.00 23.77           C  
ANISOU  691  CB  SER A  40     3302   3389   2342     82    177   -109       C  
ATOM    692  OG  SER A  40       9.822  22.448  -5.166  1.00 28.90           O  
ANISOU  692  OG  SER A  40     3960   3962   3059    112    196   -183       O  
ATOM    693  H   SER A  40      12.945  21.130  -3.131  1.00 19.89           H  
ATOM    694  HA  SER A  40      11.739  20.494  -5.486  1.00 19.11           H  
ATOM    695  HB2 SER A  40       9.949  20.821  -4.089  1.00 28.53           H  
ATOM    696  HB3 SER A  40      10.632  22.092  -3.422  1.00 28.53           H  
ATOM    697  HG  SER A  40       9.065  22.651  -4.864  1.00 34.69           H  
ATOM    698  N   PHE A  41      12.776  22.356  -6.679  1.00 14.71           N  
ANISOU  698  N   PHE A  41     2182   2069   1340     55     48   -162       N  
ATOM    699  CA  PHE A  41      13.525  23.410  -7.361  1.00 16.27           C  
ANISOU  699  CA  PHE A  41     2410   2212   1558     44     10   -226       C  
ATOM    700  C   PHE A  41      12.659  24.025  -8.446  1.00 14.76           C  
ANISOU  700  C   PHE A  41     2221   1944   1444     77     36   -269       C  
ATOM    701  O   PHE A  41      12.343  23.380  -9.448  1.00 16.28           O  
ANISOU  701  O   PHE A  41     2378   2098   1709     91     36   -232       O  
ATOM    702  CB  PHE A  41      14.835  22.873  -7.921  1.00 15.49           C  
ANISOU  702  CB  PHE A  41     2290   2102   1494     21    -44   -175       C  
ATOM    703  CG  PHE A  41      15.761  22.453  -6.851  1.00 15.01           C  
ANISOU  703  CG  PHE A  41     2221   2126   1356     -9    -77   -128       C  
ATOM    704  CD1 PHE A  41      15.697  21.181  -6.328  1.00 19.55           C  
ANISOU  704  CD1 PHE A  41     2759   2746   1924      0    -67    -33       C  
ATOM    705  CD2 PHE A  41      16.655  23.351  -6.306  1.00 15.52           C  
ANISOU  705  CD2 PHE A  41     2312   2231   1353    -50   -119   -176       C  
ATOM    706  CE1 PHE A  41      16.525  20.801  -5.286  1.00 16.33           C  
ANISOU  706  CE1 PHE A  41     2336   2432   1437    -23    -99     27       C  
ATOM    707  CE2 PHE A  41      17.490  22.979  -5.265  1.00 17.86           C  
ANISOU  707  CE2 PHE A  41     2593   2629   1564    -83   -156   -128       C  
ATOM    708  CZ  PHE A  41      17.425  21.694  -4.752  1.00 16.46           C  
ANISOU  708  CZ  PHE A  41     2373   2506   1374    -64   -147    -20       C  
ATOM    709  H   PHE A  41      12.442  21.769  -7.212  1.00 17.66           H  
ATOM    710  HA  PHE A  41      13.729  24.115  -6.727  1.00 19.53           H  
ATOM    711  HB2 PHE A  41      14.650  22.104  -8.482  1.00 18.60           H  
ATOM    712  HB3 PHE A  41      15.268  23.568  -8.442  1.00 18.60           H  
ATOM    713  HD1 PHE A  41      15.091  20.569  -6.679  1.00 23.47           H  
ATOM    714  HD2 PHE A  41      16.699  24.218  -6.642  1.00 18.63           H  
ATOM    715  HE1 PHE A  41      16.473  19.937  -4.945  1.00 19.60           H  
ATOM    716  HE2 PHE A  41      18.094  23.591  -4.910  1.00 21.44           H  
ATOM    717  HZ  PHE A  41      17.983  21.438  -4.054  1.00 19.76           H  
ATOM    718  N   GLU A  42      12.270  25.268  -8.209  1.00 15.09           N  
ANISOU  718  N   GLU A  42     2302   1965   1466     90     57   -348       N  
ATOM    719  CA  GLU A  42      11.535  26.055  -9.193  1.00 17.79           C  
ANISOU  719  CA  GLU A  42     2646   2233   1880    128     78   -380       C  
ATOM    720  C   GLU A  42      12.503  26.656 -10.191  1.00 15.61           C  
ANISOU  720  C   GLU A  42     2384   1894   1652    108     32   -388       C  
ATOM    721  O   GLU A  42      13.386  27.419  -9.802  1.00 16.93           O  
ANISOU  721  O   GLU A  42     2592   2051   1791     74      7   -431       O  
ATOM    722  CB  GLU A  42      10.771  27.154  -8.476  1.00 17.60           C  
ANISOU  722  CB  GLU A  42     2661   2202   1826    158    129   -457       C  
ATOM    723  CG  GLU A  42      10.192  28.196  -9.374  1.00 16.28           C  
ANISOU  723  CG  GLU A  42     2501   1950   1735    202    149   -488       C  
ATOM    724  CD  GLU A  42       9.496  29.314  -8.620  1.00 21.98           C  
ANISOU  724  CD  GLU A  42     3265   2650   2438    242    209   -571       C  
ATOM    725  OE1 GLU A  42       9.271  29.231  -7.372  1.00 21.36           O  
ANISOU  725  OE1 GLU A  42     3207   2636   2274    238    244   -611       O  
ATOM    726  OE2 GLU A  42       9.165  30.299  -9.308  1.00 21.64           O  
ANISOU  726  OE2 GLU A  42     3234   2522   2465    280    224   -593       O  
ATOM    727  H   GLU A  42      12.420  25.688  -7.473  1.00 18.11           H  
ATOM    728  HA  GLU A  42      10.913  25.488  -9.676  1.00 21.35           H  
ATOM    729  HB2 GLU A  42      10.038  26.751  -7.985  1.00 21.13           H  
ATOM    730  HB3 GLU A  42      11.376  27.600  -7.863  1.00 21.13           H  
ATOM    731  HG2 GLU A  42      10.906  28.590  -9.900  1.00 19.54           H  
ATOM    732  HG3 GLU A  42       9.540  27.780  -9.959  1.00 19.54           H  
ATOM    733  N   ILE A  43      12.326  26.327 -11.467  1.00 12.21           N  
ANISOU  733  N   ILE A  43     1918   1429   1290    124     22   -349       N  
ATOM    734  CA  ILE A  43      13.187  26.824 -12.532  1.00 12.48           C  
ANISOU  734  CA  ILE A  43     1958   1416   1369    108    -16   -343       C  
ATOM    735  C   ILE A  43      12.435  28.000 -13.153  1.00 12.14           C  
ANISOU  735  C   ILE A  43     1928   1311   1373    146      7   -369       C  
ATOM    736  O   ILE A  43      11.522  27.820 -13.981  1.00 12.85           O  
ANISOU  736  O   ILE A  43     1982   1398   1504    184     22   -341       O  
ATOM    737  CB  ILE A  43      13.518  25.742 -13.566  1.00 13.29           C  
ANISOU  737  CB  ILE A  43     2016   1528   1506    104    -38   -287       C  
ATOM    738  CG1 ILE A  43      14.096  24.480 -12.913  1.00 16.77           C  
ANISOU  738  CG1 ILE A  43     2438   2016   1917     81    -50   -249       C  
ATOM    739  CG2 ILE A  43      14.483  26.296 -14.615  1.00 15.57           C  
ANISOU  739  CG2 ILE A  43     2307   1783   1826     87    -71   -278       C  
ATOM    740  CD1 ILE A  43      15.270  24.706 -11.991  1.00 15.64           C  
ANISOU  740  CD1 ILE A  43     2316   1904   1723     45    -79   -252       C  
ATOM    741  H   ILE A  43      11.701  25.806 -11.745  1.00 14.65           H  
ATOM    742  HA  ILE A  43      14.026  27.137 -12.159  1.00 14.99           H  
ATOM    743  HB  ILE A  43      12.687  25.487 -13.997  1.00 15.95           H  
ATOM    744 HG12 ILE A  43      13.396  24.058 -12.391  1.00 20.13           H  
ATOM    745 HG13 ILE A  43      14.392  23.881 -13.617  1.00 20.13           H  
ATOM    746 HG21 ILE A  43      14.791  25.568 -15.176  1.00 18.69           H  
ATOM    747 HG22 ILE A  43      14.018  26.955 -15.155  1.00 18.69           H  
ATOM    748 HG23 ILE A  43      15.236  26.709 -14.165  1.00 18.69           H  
ATOM    749 HD11 ILE A  43      15.627  23.847 -11.717  1.00 18.77           H  
ATOM    750 HD12 ILE A  43      15.950  25.211 -12.463  1.00 18.77           H  
ATOM    751 HD13 ILE A  43      14.970  25.203 -11.213  1.00 18.77           H  
ATOM    752  N   SER A  44      12.812  29.203 -12.733  1.00 11.87           N  
ANISOU  752  N   SER A  44     1944   1229   1335    136     10   -421       N  
ATOM    753  CA  SER A  44      12.213  30.425 -13.243  1.00 13.49           C  
ANISOU  753  CA  SER A  44     2170   1357   1599    176     36   -441       C  
ATOM    754  C   SER A  44      12.842  30.847 -14.570  1.00 12.66           C  
ANISOU  754  C   SER A  44     2052   1207   1550    164      3   -394       C  
ATOM    755  O   SER A  44      14.063  31.027 -14.660  1.00 14.71           O  
ANISOU  755  O   SER A  44     2329   1456   1806    110    -34   -393       O  
ATOM    756  CB  SER A  44      12.412  31.558 -12.250  1.00 14.55           C  
ANISOU  756  CB  SER A  44     2370   1441   1717    163     57   -524       C  
ATOM    757  OG  SER A  44      12.064  32.807 -12.835  1.00 15.67           O  
ANISOU  757  OG  SER A  44     2520   1493   1940    193     79   -528       O  
ATOM    758  H   SER A  44      13.422  29.339 -12.143  1.00 14.25           H  
ATOM    759  HA  SER A  44      11.268  30.256 -13.383  1.00 16.20           H  
ATOM    760  HB2 SER A  44      11.848  31.403 -11.476  1.00 17.47           H  
ATOM    761  HB3 SER A  44      13.344  31.584 -11.982  1.00 17.47           H  
ATOM    762  HG  SER A  44      11.251  32.807 -13.050  1.00 18.81           H  
ATOM    763  N   LEU A  45      11.997  31.077 -15.571  1.00 12.87           N  
ANISOU  763  N   LEU A  45     2046   1215   1627    215     17   -352       N  
ATOM    764  CA  LEU A  45      12.458  31.580 -16.854  1.00 12.95           C  
ANISOU  764  CA  LEU A  45     2044   1192   1684    211     -8   -299       C  
ATOM    765  C   LEU A  45      12.289  33.100 -16.970  1.00 14.42           C  
ANISOU  765  C   LEU A  45     2268   1276   1934    237     15   -306       C  
ATOM    766  O   LEU A  45      12.214  33.638 -18.086  1.00 13.41           O  
ANISOU  766  O   LEU A  45     2120   1120   1855    259      9   -242       O  
ATOM    767  CB  LEU A  45      11.735  30.856 -17.996  1.00 15.02           C  
ANISOU  767  CB  LEU A  45     2241   1512   1952    243    -15   -238       C  
ATOM    768  CG  LEU A  45      11.871  29.345 -18.020  1.00 14.98           C  
ANISOU  768  CG  LEU A  45     2203   1587   1903    216    -33   -233       C  
ATOM    769  CD1 LEU A  45      11.240  28.730 -19.249  1.00 13.10           C  
ANISOU  769  CD1 LEU A  45     1908   1400   1669    233    -45   -189       C  
ATOM    770  CD2 LEU A  45      13.301  28.877 -17.908  1.00 16.29           C  
ANISOU  770  CD2 LEU A  45     2383   1764   2043    161    -63   -236       C  
ATOM    771  H   LEU A  45      11.148  30.948 -15.527  1.00 15.45           H  
ATOM    772  HA  LEU A  45      13.404  31.387 -16.947  1.00 15.54           H  
ATOM    773  HB2 LEU A  45      10.789  31.058 -17.930  1.00 18.03           H  
ATOM    774  HB3 LEU A  45      12.088  31.189 -18.836  1.00 18.03           H  
ATOM    775  HG  LEU A  45      11.394  29.032 -17.236  1.00 17.99           H  
ATOM    776 HD11 LEU A  45      11.371  27.770 -19.224  1.00 15.73           H  
ATOM    777 HD12 LEU A  45      10.292  28.935 -19.254  1.00 15.73           H  
ATOM    778 HD13 LEU A  45      11.663  29.101 -20.040  1.00 15.73           H  
ATOM    779 HD21 LEU A  45      13.329  27.916 -18.035  1.00 19.56           H  
ATOM    780 HD22 LEU A  45      13.831  29.317 -18.591  1.00 19.56           H  
ATOM    781 HD23 LEU A  45      13.640  29.105 -17.028  1.00 19.56           H  
ATOM    782  N   GLU A  46      12.216  33.798 -15.842  1.00 12.48           N  
ANISOU  782  N   GLU A  46     2078    974   1689    237     45   -382       N  
ATOM    783  CA  GLU A  46      12.166  35.250 -15.858  1.00 13.34           C  
ANISOU  783  CA  GLU A  46     2232    964   1871    254     72   -402       C  
ATOM    784  C   GLU A  46      13.303  35.823 -16.683  1.00 15.35           C  
ANISOU  784  C   GLU A  46     2500   1166   2167    201     34   -357       C  
ATOM    785  O   GLU A  46      14.466  35.499 -16.464  1.00 16.61           O  
ANISOU  785  O   GLU A  46     2667   1354   2288    124     -6   -372       O  
ATOM    786  CB  GLU A  46      12.230  35.789 -14.426  1.00 18.20           C  
ANISOU  786  CB  GLU A  46     2875   1571   2470    224     98   -500       C  
ATOM    787  CG  GLU A  46      12.390  37.276 -14.300  1.00 20.04           C  
ANISOU  787  CG  GLU A  46     3137   1694   2785    219    112   -535       C  
ATOM    788  CD  GLU A  46      12.715  37.679 -12.860  1.00 35.00           C  
ANISOU  788  CD  GLU A  46     5064   3594   4640    176    115   -647       C  
ATOM    789  OE1 GLU A  46      11.805  37.662 -12.025  1.00 32.08           O  
ANISOU  789  OE1 GLU A  46     4693   3254   4242    224    153   -700       O  
ATOM    790  OE2 GLU A  46      13.894  37.969 -12.572  1.00 45.24           O  
ANISOU  790  OE2 GLU A  46     6387   4878   5925     94     76   -680       O  
ATOM    791  H   GLU A  46      12.195  33.453 -15.055  1.00 14.98           H  
ATOM    792  HA  GLU A  46      11.329  35.535 -16.257  1.00 16.01           H  
ATOM    793  HB2 GLU A  46      11.407  35.547 -13.973  1.00 21.85           H  
ATOM    794  HB3 GLU A  46      12.988  35.378 -13.980  1.00 21.85           H  
ATOM    795  HG2 GLU A  46      13.115  37.571 -14.872  1.00 24.06           H  
ATOM    796  HG3 GLU A  46      11.563  37.711 -14.560  1.00 24.06           H  
ATOM    797  N   GLY A  47      12.952  36.695 -17.636  1.00 16.28           N  
ANISOU  797  N   GLY A  47     2608   1211   2366    244     48   -290       N  
ATOM    798  CA  GLY A  47      13.955  37.328 -18.457  1.00 17.18           C  
ANISOU  798  CA  GLY A  47     2728   1274   2526    194     20   -232       C  
ATOM    799  C   GLY A  47      14.492  36.493 -19.603  1.00 15.51           C  
ANISOU  799  C   GLY A  47     2453   1165   2275    172    -22   -144       C  
ATOM    800  O   GLY A  47      15.325  37.011 -20.363  1.00 17.19           O  
ANISOU  800  O   GLY A  47     2662   1349   2521    132    -40    -83       O  
ATOM    801  H   GLY A  47      12.143  36.926 -17.814  1.00 19.54           H  
ATOM    802  HA2 GLY A  47      13.575  38.135 -18.837  1.00 20.62           H  
ATOM    803  HA3 GLY A  47      14.706  37.567 -17.893  1.00 20.62           H  
ATOM    804  N   ILE A  48      14.064  35.244 -19.755  1.00 13.35           N  
ANISOU  804  N   ILE A  48     2132   1006   1935    192    -33   -138       N  
ATOM    805  CA  ILE A  48      14.479  34.404 -20.880  1.00 11.67           C  
ANISOU  805  CA  ILE A  48     1863    889   1682    177    -65    -70       C  
ATOM    806  C   ILE A  48      13.543  34.709 -22.043  1.00 15.50           C  
ANISOU  806  C   ILE A  48     2305   1392   2193    240    -57     14       C  
ATOM    807  O   ILE A  48      12.323  34.589 -21.910  1.00 17.38           O  
ANISOU  807  O   ILE A  48     2523   1645   2436    300    -37     10       O  
ATOM    808  CB  ILE A  48      14.444  32.914 -20.531  1.00 14.22           C  
ANISOU  808  CB  ILE A  48     2159   1312   1932    166    -78   -107       C  
ATOM    809  CG1 ILE A  48      15.355  32.611 -19.344  1.00 15.75           C  
ANISOU  809  CG1 ILE A  48     2387   1502   2096    109    -89   -174       C  
ATOM    810  CG2 ILE A  48      14.790  32.083 -21.785  1.00 15.30           C  
ANISOU  810  CG2 ILE A  48     2243   1538   2034    157   -101    -51       C  
ATOM    811  CD1 ILE A  48      16.814  32.698 -19.626  1.00 18.38           C  
ANISOU  811  CD1 ILE A  48     2717   1841   2426     44   -119   -152       C  
ATOM    812  H   ILE A  48      13.525  34.852 -19.212  1.00 16.03           H  
ATOM    813  HA  ILE A  48      15.390  34.627 -21.128  1.00 14.01           H  
ATOM    814  HB  ILE A  48      13.548  32.666 -20.251  1.00 17.07           H  
ATOM    815 HG12 ILE A  48      15.158  33.245 -18.637  1.00 18.91           H  
ATOM    816 HG13 ILE A  48      15.171  31.708 -19.040  1.00 18.91           H  
ATOM    817 HG21 ILE A  48      15.037  31.186 -21.511  1.00 18.37           H  
ATOM    818 HG22 ILE A  48      14.015  32.051 -22.366  1.00 18.37           H  
ATOM    819 HG23 ILE A  48      15.532  32.504 -22.247  1.00 18.37           H  
ATOM    820 HD11 ILE A  48      17.305  32.535 -18.806  1.00 22.07           H  
ATOM    821 HD12 ILE A  48      17.048  32.030 -20.290  1.00 22.07           H  
ATOM    822 HD13 ILE A  48      17.018  33.584 -19.963  1.00 22.07           H  
ATOM    823  N   VAL A  49      14.108  35.111 -23.180  1.00 13.30           N  
ANISOU  823  N   VAL A  49     2004   1122   1926    225    -72     98       N  
ATOM    824  CA  VAL A  49      13.305  35.508 -24.340  1.00 13.71           C  
ANISOU  824  CA  VAL A  49     2011   1203   1994    282    -71    196       C  
ATOM    825  C   VAL A  49      12.973  34.332 -25.247  1.00 13.02           C  
ANISOU  825  C   VAL A  49     1861   1260   1825    287    -96    218       C  
ATOM    826  O   VAL A  49      11.849  34.238 -25.758  1.00 14.86           O  
ANISOU  826  O   VAL A  49     2050   1546   2049    339    -98    257       O  
ATOM    827  CB  VAL A  49      14.045  36.614 -25.116  1.00 15.59           C  
ANISOU  827  CB  VAL A  49     2256   1381   2285    262    -71    288       C  
ATOM    828  CG1 VAL A  49      13.390  36.846 -26.454  1.00 21.95           C  
ANISOU  828  CG1 VAL A  49     3005   2254   3083    313    -78    407       C  
ATOM    829  CG2 VAL A  49      14.073  37.900 -24.261  1.00 18.50           C  
ANISOU  829  CG2 VAL A  49     2690   1584   2756    266    -40    262       C  
ATOM    830  H   VAL A  49      14.957  35.165 -23.308  1.00 15.96           H  
ATOM    831  HA  VAL A  49      12.461  35.859 -24.015  1.00 16.45           H  
ATOM    832  HB  VAL A  49      14.960  36.345 -25.292  1.00 18.71           H  
ATOM    833 HG11 VAL A  49      13.692  37.697 -26.809  1.00 26.35           H  
ATOM    834 HG12 VAL A  49      13.641  36.128 -27.057  1.00 26.35           H  
ATOM    835 HG13 VAL A  49      12.428  36.858 -26.337  1.00 26.35           H  
ATOM    836 HG21 VAL A  49      14.498  38.608 -24.770  1.00 22.21           H  
ATOM    837 HG22 VAL A  49      13.162  38.152 -24.040  1.00 22.21           H  
ATOM    838 HG23 VAL A  49      14.575  37.729 -23.449  1.00 22.21           H  
ATOM    839  N   ALA A  50      13.930  33.436 -25.447  1.00 10.79           N  
ANISOU  839  N   ALA A  50     1573   1042   1484    233   -114    191       N  
ATOM    840  CA  ALA A  50      13.774  32.318 -26.371  1.00 10.76           C  
ANISOU  840  CA  ALA A  50     1520   1165   1404    229   -133    197       C  
ATOM    841  C   ALA A  50      14.875  31.312 -26.112  1.00 12.03           C  
ANISOU  841  C   ALA A  50     1690   1357   1524    178   -139    139       C  
ATOM    842  O   ALA A  50      15.962  31.680 -25.656  1.00 13.49           O  
ANISOU  842  O   ALA A  50     1902   1491   1731    140   -136    133       O  
ATOM    843  CB  ALA A  50      13.838  32.791 -27.825  1.00 15.69           C  
ANISOU  843  CB  ALA A  50     2105   1854   2003    239   -145    299       C  
ATOM    844  H   ALA A  50      14.694  33.452 -25.053  1.00 12.95           H  
ATOM    845  HA  ALA A  50      12.918  31.888 -26.216  1.00 12.92           H  
ATOM    846  HB1 ALA A  50      13.688  32.032 -28.411  1.00 18.84           H  
ATOM    847  HB2 ALA A  50      13.153  33.462 -27.970  1.00 18.84           H  
ATOM    848  HB3 ALA A  50      14.715  33.171 -27.995  1.00 18.84           H  
ATOM    849  N   THR A  51      14.582  30.051 -26.381  1.00 11.19           N  
ANISOU  849  N   THR A  51     1558   1331   1364    175   -145     96       N  
ATOM    850  CA  THR A  51      15.596  29.009 -26.399  1.00 10.33           C  
ANISOU  850  CA  THR A  51     1447   1258   1219    140   -145     54       C  
ATOM    851  C   THR A  51      15.347  28.128 -27.606  1.00 10.35           C  
ANISOU  851  C   THR A  51     1412   1364   1158    142   -150     49       C  
ATOM    852  O   THR A  51      14.314  28.247 -28.279  1.00 11.08           O  
ANISOU  852  O   THR A  51     1477   1508   1227    163   -163     73       O  
ATOM    853  CB  THR A  51      15.608  28.148 -25.135  1.00 10.46           C  
ANISOU  853  CB  THR A  51     1486   1241   1248    130   -139    -18       C  
ATOM    854  OG1 THR A  51      14.552  27.164 -25.147  1.00 12.31           O  
ANISOU  854  OG1 THR A  51     1701   1512   1463    144   -138    -58       O  
ATOM    855  CG2 THR A  51      15.454  28.990 -23.887  1.00 11.79           C  
ANISOU  855  CG2 THR A  51     1692   1324   1462    133   -133    -30       C  
ATOM    856  H   THR A  51      13.790  29.767 -26.559  1.00 13.44           H  
ATOM    857  HA  THR A  51      16.464  29.437 -26.466  1.00 12.40           H  
ATOM    858  HB  THR A  51      16.465  27.694 -25.111  1.00 12.56           H  
ATOM    859  HG1 THR A  51      14.742  26.546 -25.684  1.00 14.77           H  
ATOM    860 HG21 THR A  51      15.662  28.461 -23.101  1.00 14.15           H  
ATOM    861 HG22 THR A  51      16.056  29.750 -23.923  1.00 14.15           H  
ATOM    862 HG23 THR A  51      14.543  29.314 -23.816  1.00 14.15           H  
ATOM    863  N   ASP A  52      16.277  27.215 -27.882  1.00 10.53           N  
ANISOU  863  N   ASP A  52     1429   1424   1149    120   -141     15       N  
ATOM    864  CA  ASP A  52      15.996  26.130 -28.818  1.00  9.29           C  
ANISOU  864  CA  ASP A  52     1246   1350    931    118   -139    -27       C  
ATOM    865  C   ASP A  52      15.563  24.909 -28.003  1.00  9.33           C  
ANISOU  865  C   ASP A  52     1264   1324    958    112   -133   -107       C  
ATOM    866  O   ASP A  52      15.255  25.007 -26.801  1.00 10.91           O  
ANISOU  866  O   ASP A  52     1484   1456   1206    116   -134   -116       O  
ATOM    867  CB  ASP A  52      17.191  25.848 -29.742  1.00 11.21           C  
ANISOU  867  CB  ASP A  52     1475   1654   1129    106   -120    -20       C  
ATOM    868  CG  ASP A  52      18.291  25.053 -29.074  1.00 10.41           C  
ANISOU  868  CG  ASP A  52     1385   1514   1056     99    -97    -62       C  
ATOM    869  OD1 ASP A  52      18.509  25.214 -27.855  1.00  9.23           O  
ANISOU  869  OD1 ASP A  52     1256   1289    962     95   -102    -63       O  
ATOM    870  OD2 ASP A  52      18.982  24.254 -29.771  1.00 11.00           O  
ANISOU  870  OD2 ASP A  52     1444   1640   1094    100    -72    -94       O  
ATOM    871  H   ASP A  52      17.067  27.205 -27.544  1.00 12.65           H  
ATOM    872  HA  ASP A  52      15.273  26.397 -29.408  1.00 11.15           H  
ATOM    873  HB2 ASP A  52      16.882  25.342 -30.510  1.00 13.45           H  
ATOM    874  HB3 ASP A  52      17.569  26.693 -30.032  1.00 13.45           H  
ATOM    875  N   SER A  53      15.556  23.742 -28.638  1.00 11.03           N  
ANISOU  875  N   SER A  53     1468   1586   1137    101   -124   -166       N  
ATOM    876  CA  SER A  53      15.158  22.532 -27.931  1.00 11.00           C  
ANISOU  876  CA  SER A  53     1474   1540   1165     92   -115   -234       C  
ATOM    877  C   SER A  53      16.342  21.774 -27.365  1.00 12.33           C  
ANISOU  877  C   SER A  53     1659   1660   1365     94    -87   -257       C  
ATOM    878  O   SER A  53      16.189  21.073 -26.360  1.00 11.66           O  
ANISOU  878  O   SER A  53     1587   1517   1326     93    -80   -279       O  
ATOM    879  CB  SER A  53      14.373  21.591 -28.855  1.00 15.04           C  
ANISOU  879  CB  SER A  53     1969   2112   1635     71   -120   -298       C  
ATOM    880  OG  SER A  53      13.153  22.187 -29.292  1.00 14.83           O  
ANISOU  880  OG  SER A  53     1914   2142   1580     68   -153   -271       O  
ATOM    881  H   SER A  53      15.773  23.627 -29.462  1.00 13.25           H  
ATOM    882  HA  SER A  53      14.573  22.789 -27.201  1.00 13.21           H  
ATOM    883  HB2 SER A  53      14.918  21.388 -29.631  1.00 18.06           H  
ATOM    884  HB3 SER A  53      14.167  20.776 -28.371  1.00 18.06           H  
ATOM    885  HG  SER A  53      12.674  22.381 -28.630  1.00 17.81           H  
ATOM    886  N   SER A  54      17.515  21.863 -27.994  1.00 10.28           N  
ANISOU  886  N   SER A  54     1391   1431   1083    101    -70   -243       N  
ATOM    887  CA  SER A  54      18.647  21.096 -27.470  1.00  9.90           C  
ANISOU  887  CA  SER A  54     1345   1344   1071    112    -42   -256       C  
ATOM    888  C   SER A  54      19.133  21.655 -26.128  1.00 11.30           C  
ANISOU  888  C   SER A  54     1532   1466   1294    111    -55   -207       C  
ATOM    889  O   SER A  54      19.613  20.900 -25.275  1.00 11.63           O  
ANISOU  889  O   SER A  54     1576   1467   1375    119    -44   -212       O  
ATOM    890  CB  SER A  54      19.781  21.057 -28.493  1.00 11.77           C  
ANISOU  890  CB  SER A  54     1561   1639   1271    123    -13   -251       C  
ATOM    891  OG  SER A  54      20.454  22.295 -28.619  1.00 12.94           O  
ANISOU  891  OG  SER A  54     1695   1814   1408    117    -24   -175       O  
ATOM    892  H   SER A  54      17.676  22.338 -28.693  1.00 12.34           H  
ATOM    893  HA  SER A  54      18.363  20.180 -27.320  1.00 11.88           H  
ATOM    894  HB2 SER A  54      20.424  20.385 -28.215  1.00 14.13           H  
ATOM    895  HB3 SER A  54      19.408  20.820 -29.357  1.00 14.13           H  
ATOM    896  HG  SER A  54      19.916  22.890 -28.868  1.00 15.54           H  
ATOM    897  N   PHE A  55      18.973  22.951 -25.879  1.00  9.75           N  
ANISOU  897  N   PHE A  55     1342   1267   1095    100    -80   -159       N  
ATOM    898  CA  PHE A  55      19.412  23.514 -24.611  1.00  9.45           C  
ANISOU  898  CA  PHE A  55     1318   1181   1090     90    -94   -130       C  
ATOM    899  C   PHE A  55      18.633  22.970 -23.420  1.00 12.66           C  
ANISOU  899  C   PHE A  55     1745   1545   1521     92    -98   -157       C  
ATOM    900  O   PHE A  55      19.267  22.457 -22.482  1.00 10.70           O  
ANISOU  900  O   PHE A  55     1496   1277   1291     91    -96   -150       O  
ATOM    901  CB  PHE A  55      19.327  25.052 -24.648  1.00 11.49           C  
ANISOU  901  CB  PHE A  55     1587   1429   1349     75   -114    -87       C  
ATOM    902  CG  PHE A  55      19.514  25.670 -23.290  1.00  9.42           C  
ANISOU  902  CG  PHE A  55     1351   1114   1115     57   -130    -82       C  
ATOM    903  CD1 PHE A  55      20.764  25.688 -22.714  1.00 10.48           C  
ANISOU  903  CD1 PHE A  55     1474   1249   1258     33   -138    -64       C  
ATOM    904  CD2 PHE A  55      18.448  26.192 -22.588  1.00 13.67           C  
ANISOU  904  CD2 PHE A  55     1918   1612   1664     63   -136    -99       C  
ATOM    905  CE1 PHE A  55      20.943  26.211 -21.445  1.00 13.09           C  
ANISOU  905  CE1 PHE A  55     1828   1545   1600      7   -158    -71       C  
ATOM    906  CE2 PHE A  55      18.617  26.730 -21.306  1.00 12.82           C  
ANISOU  906  CE2 PHE A  55     1839   1463   1569     44   -146   -110       C  
ATOM    907  CZ  PHE A  55      19.881  26.756 -20.750  1.00 12.60           C  
ANISOU  907  CZ  PHE A  55     1805   1441   1541     11   -161    -99       C  
ATOM    908  H   PHE A  55      18.617  23.518 -26.420  1.00 11.71           H  
ATOM    909  HA  PHE A  55      20.343  23.261 -24.506  1.00 11.34           H  
ATOM    910  HB2 PHE A  55      20.021  25.393 -25.233  1.00 13.79           H  
ATOM    911  HB3 PHE A  55      18.454  25.313 -24.981  1.00 13.79           H  
ATOM    912  HD1 PHE A  55      21.493  25.347 -23.181  1.00 12.58           H  
ATOM    913  HD2 PHE A  55      17.602  26.186 -22.973  1.00 16.42           H  
ATOM    914  HE1 PHE A  55      21.788  26.194 -21.056  1.00 15.71           H  
ATOM    915  HE2 PHE A  55      17.888  27.065 -20.835  1.00 15.39           H  
ATOM    916  HZ  PHE A  55      20.016  27.138 -19.913  1.00 15.12           H  
ATOM    917  N   PRO A  56      17.292  23.004 -23.389  1.00 10.76           N  
ANISOU  917  N   PRO A  56     1514   1297   1277     97   -102   -177       N  
ATOM    918  CA  PRO A  56      16.583  22.395 -22.242  1.00 10.55           C  
ANISOU  918  CA  PRO A  56     1499   1238   1271     98    -97   -196       C  
ATOM    919  C   PRO A  56      16.784  20.908 -22.179  1.00 10.28           C  
ANISOU  919  C   PRO A  56     1455   1192   1257    100    -78   -218       C  
ATOM    920  O   PRO A  56      16.845  20.321 -21.081  1.00 11.59           O  
ANISOU  920  O   PRO A  56     1627   1330   1445    100    -72   -208       O  
ATOM    921  CB  PRO A  56      15.110  22.755 -22.484  1.00 10.36           C  
ANISOU  921  CB  PRO A  56     1472   1224   1242    103   -101   -207       C  
ATOM    922  CG  PRO A  56      15.026  23.082 -23.934  1.00 11.72           C  
ANISOU  922  CG  PRO A  56     1625   1442   1387    105   -109   -202       C  
ATOM    923  CD  PRO A  56      16.365  23.680 -24.315  1.00 10.97           C  
ANISOU  923  CD  PRO A  56     1533   1354   1282    102   -111   -171       C  
ATOM    924  HA  PRO A  56      16.868  22.810 -21.413  1.00 12.67           H  
ATOM    925  HB2 PRO A  56      14.545  21.997 -22.266  1.00 12.44           H  
ATOM    926  HB3 PRO A  56      14.864  23.520 -21.940  1.00 12.44           H  
ATOM    927  HG2 PRO A  56      14.856  22.273 -24.441  1.00 14.07           H  
ATOM    928  HG3 PRO A  56      14.312  23.722 -24.082  1.00 14.07           H  
ATOM    929  HD2 PRO A  56      16.586  23.479 -25.237  1.00 13.17           H  
ATOM    930  HD3 PRO A  56      16.370  24.640 -24.174  1.00 13.17           H  
ATOM    931  N   ARG A  57      16.906  20.274 -23.335  1.00  9.12           N  
ANISOU  931  N   ARG A  57     1296   1066   1104    102    -65   -248       N  
ATOM    932  CA  ARG A  57      17.061  18.836 -23.406  1.00  7.85           C  
ANISOU  932  CA  ARG A  57     1132    876    976    106    -39   -282       C  
ATOM    933  C   ARG A  57      18.246  18.368 -22.576  1.00 12.47           C  
ANISOU  933  C   ARG A  57     1713   1431   1593    124    -26   -245       C  
ATOM    934  O   ARG A  57      18.149  17.373 -21.859  1.00 11.93           O  
ANISOU  934  O   ARG A  57     1647   1319   1569    130    -10   -240       O  
ATOM    935  CB  ARG A  57      17.219  18.407 -24.876  1.00 10.21           C  
ANISOU  935  CB  ARG A  57     1421   1208   1248    106    -23   -332       C  
ATOM    936  CG  ARG A  57      17.154  16.910 -25.104  1.00 11.67           C  
ANISOU  936  CG  ARG A  57     1611   1349   1473    105      9   -390       C  
ATOM    937  CD  ARG A  57      17.563  16.550 -26.552  1.00 12.26           C  
ANISOU  937  CD  ARG A  57     1682   1466   1511    109     32   -452       C  
ATOM    938  NE  ARG A  57      18.991  16.820 -26.762  1.00 10.10           N  
ANISOU  938  NE  ARG A  57     1394   1213   1230    143     54   -419       N  
ATOM    939  CZ  ARG A  57      19.544  17.130 -27.919  1.00 12.65           C  
ANISOU  939  CZ  ARG A  57     1705   1605   1497    151     68   -437       C  
ATOM    940  NH1 ARG A  57      18.812  17.330 -29.002  1.00 13.85           N  
ANISOU  940  NH1 ARG A  57     1858   1822   1582    127     57   -482       N  
ATOM    941  NH2 ARG A  57      20.869  17.284 -27.985  1.00 13.70           N  
ANISOU  941  NH2 ARG A  57     1816   1754   1634    182     94   -399       N  
ATOM    942  H   ARG A  57      16.903  20.661 -24.103  1.00 10.95           H  
ATOM    943  HA  ARG A  57      16.266  18.411 -23.049  1.00  9.43           H  
ATOM    944  HB2 ARG A  57      16.508  18.814 -25.395  1.00 12.25           H  
ATOM    945  HB3 ARG A  57      18.082  18.714 -25.197  1.00 12.25           H  
ATOM    946  HG2 ARG A  57      17.761  16.463 -24.494  1.00 14.01           H  
ATOM    947  HG3 ARG A  57      16.246  16.600 -24.956  1.00 14.01           H  
ATOM    948  HD2 ARG A  57      17.398  15.608 -26.712  1.00 14.72           H  
ATOM    949  HD3 ARG A  57      17.051  17.087 -27.178  1.00 14.72           H  
ATOM    950  HE  ARG A  57      19.507  16.771 -26.076  1.00 12.13           H  
ATOM    951 HH11 ARG A  57      17.956  17.258 -28.961  1.00 16.63           H  
ATOM    952 HH12 ARG A  57      19.191  17.531 -29.747  1.00 16.63           H  
ATOM    953 HH21 ARG A  57      21.350  17.181 -27.280  1.00 16.44           H  
ATOM    954 HH22 ARG A  57      21.241  17.486 -28.734  1.00 16.44           H  
ATOM    955  N   GLU A  58      19.376  19.059 -22.692  1.00  8.81           N  
ANISOU  955  N   GLU A  58     1236    997   1113    132    -33   -211       N  
ATOM    956  CA  GLU A  58      20.604  18.625 -22.044  1.00  7.77           C  
ANISOU  956  CA  GLU A  58     1086    857   1010    150    -25   -169       C  
ATOM    957  C   GLU A  58      20.795  19.246 -20.672  1.00 10.96           C  
ANISOU  957  C   GLU A  58     1493   1264   1407    134    -57   -121       C  
ATOM    958  O   GLU A  58      21.755  18.856 -19.994  1.00 11.70           O  
ANISOU  958  O   GLU A  58     1563   1364   1518    146    -59    -76       O  
ATOM    959  CB  GLU A  58      21.816  18.925 -22.932  1.00 13.57           C  
ANISOU  959  CB  GLU A  58     1790   1634   1731    163    -13   -155       C  
ATOM    960  CG  GLU A  58      21.790  18.188 -24.268  1.00 12.77           C  
ANISOU  960  CG  GLU A  58     1685   1541   1626    183     27   -212       C  
ATOM    961  CD  GLU A  58      21.633  16.690 -24.118  1.00 15.94           C  
ANISOU  961  CD  GLU A  58     2092   1880   2083    209     64   -248       C  
ATOM    962  OE1 GLU A  58      22.377  16.091 -23.307  1.00 16.24           O  
ANISOU  962  OE1 GLU A  58     2112   1887   2171    237     75   -203       O  
ATOM    963  OE2 GLU A  58      20.792  16.084 -24.827  1.00 16.15           O  
ANISOU  963  OE2 GLU A  58     2141   1889   2108    200     81   -319       O  
ATOM    964  H   GLU A  58      19.456  19.786 -23.144  1.00 10.57           H  
ATOM    965  HA  GLU A  58      20.571  17.662 -21.928  1.00  9.33           H  
ATOM    966  HB2 GLU A  58      21.839  19.876 -23.118  1.00 16.29           H  
ATOM    967  HB3 GLU A  58      22.621  18.659 -22.462  1.00 16.29           H  
ATOM    968  HG2 GLU A  58      21.043  18.516 -24.793  1.00 15.33           H  
ATOM    969  HG3 GLU A  58      22.623  18.356 -24.736  1.00 15.33           H  
ATOM    970  N   SER A  59      19.936  20.198 -20.268  1.00 11.12           N  
ANISOU  970  N   SER A  59     1540   1287   1399    110    -80   -130       N  
ATOM    971  CA  SER A  59      20.090  20.854 -18.983  1.00 10.13           C  
ANISOU  971  CA  SER A  59     1426   1169   1255     90   -106   -103       C  
ATOM    972  C   SER A  59      18.942  20.465 -18.064  1.00 10.87           C  
ANISOU  972  C   SER A  59     1540   1244   1347     91    -99   -113       C  
ATOM    973  O   SER A  59      19.031  19.428 -17.366  1.00 11.67           O  
ANISOU  973  O   SER A  59     1631   1336   1466    101    -88    -85       O  
ATOM    974  CB  SER A  59      20.202  22.379 -19.140  1.00 10.69           C  
ANISOU  974  CB  SER A  59     1512   1249   1300     64   -130   -108       C  
ATOM    975  OG  SER A  59      19.055  22.931 -19.749  1.00 11.34           O  
ANISOU  975  OG  SER A  59     1614   1316   1377     69   -123   -137       O  
ATOM    976  H   SER A  59      19.262  20.473 -20.727  1.00 13.35           H  
ATOM    977  HA  SER A  59      20.915  20.509 -18.606  1.00 12.17           H  
ATOM    978  HB2 SER A  59      20.309  22.776 -18.261  1.00 12.83           H  
ATOM    979  HB3 SER A  59      20.974  22.580 -19.691  1.00 12.83           H  
ATOM    980  HG  SER A  59      18.933  22.580 -20.503  1.00 13.61           H  
ATOM    981  N   VAL A  60      17.867  21.243 -18.007  1.00 10.99           N  
ANISOU  981  N   VAL A  60     1579   1253   1344     83   -101   -141       N  
ATOM    982  CA  VAL A  60      16.814  21.025 -17.013  1.00 11.94           C  
ANISOU  982  CA  VAL A  60     1712   1369   1455     83    -90   -145       C  
ATOM    983  C   VAL A  60      16.132  19.675 -17.212  1.00 11.76           C  
ANISOU  983  C   VAL A  60     1673   1326   1469     91    -64   -144       C  
ATOM    984  O   VAL A  60      15.849  18.958 -16.250  1.00 11.28           O  
ANISOU  984  O   VAL A  60     1610   1263   1414     90    -52   -117       O  
ATOM    985  CB  VAL A  60      15.787  22.171 -17.064  1.00 11.75           C  
ANISOU  985  CB  VAL A  60     1708   1343   1415     84    -89   -176       C  
ATOM    986  CG1 VAL A  60      14.615  21.902 -16.114  1.00 15.25           C  
ANISOU  986  CG1 VAL A  60     2154   1790   1848     90    -67   -180       C  
ATOM    987  CG2 VAL A  60      16.453  23.492 -16.734  1.00 11.12           C  
ANISOU  987  CG2 VAL A  60     1652   1261   1311     70   -109   -182       C  
ATOM    988  H   VAL A  60      17.719  21.908 -18.533  1.00 13.20           H  
ATOM    989  HA  VAL A  60      17.233  21.016 -16.139  1.00 14.33           H  
ATOM    990  HB  VAL A  60      15.429  22.226 -17.964  1.00 14.11           H  
ATOM    991 HG11 VAL A  60      14.149  22.735 -15.944  1.00 18.30           H  
ATOM    992 HG12 VAL A  60      14.013  21.264 -16.528  1.00 18.30           H  
ATOM    993 HG13 VAL A  60      14.959  21.540 -15.283  1.00 18.30           H  
ATOM    994 HG21 VAL A  60      15.786  24.196 -16.758  1.00 13.35           H  
ATOM    995 HG22 VAL A  60      16.843  23.435 -15.848  1.00 13.35           H  
ATOM    996 HG23 VAL A  60      17.145  23.669 -17.390  1.00 13.35           H  
ATOM    997  N   ILE A  61      15.785  19.344 -18.454  1.00 10.57           N  
ANISOU  997  N   ILE A  61     1512   1164   1341     94    -56   -175       N  
ATOM    998  CA  ILE A  61      15.076  18.088 -18.703  1.00 10.20           C  
ANISOU  998  CA  ILE A  61     1454   1089   1334     88    -34   -190       C  
ATOM    999  C   ILE A  61      15.939  16.911 -18.259  1.00 10.63           C  
ANISOU  999  C   ILE A  61     1501   1107   1429     99    -17   -157       C  
ATOM   1000  O   ILE A  61      15.465  15.970 -17.611  1.00 11.33           O  
ANISOU 1000  O   ILE A  61     1587   1165   1554     93      2   -134       O  
ATOM   1001  CB  ILE A  61      14.676  17.974 -20.184  1.00 11.11           C  
ANISOU 1001  CB  ILE A  61     1560   1210   1452     81    -34   -241       C  
ATOM   1002  CG1 ILE A  61      13.840  19.175 -20.600  1.00 18.05           C  
ANISOU 1002  CG1 ILE A  61     2435   2129   2294     79    -53   -251       C  
ATOM   1003  CG2 ILE A  61      13.956  16.647 -20.425  1.00 13.71           C  
ANISOU 1003  CG2 ILE A  61     1880   1503   1827     61    -13   -270       C  
ATOM   1004  CD1 ILE A  61      12.560  19.360 -19.863  1.00 21.00           C  
ANISOU 1004  CD1 ILE A  61     2801   2509   2669     74    -48   -244       C  
ATOM   1005  H   ILE A  61      15.944  19.816 -19.155  1.00 12.70           H  
ATOM   1006  HA  ILE A  61      14.260  18.082 -18.179  1.00 12.25           H  
ATOM   1007  HB  ILE A  61      15.473  17.979 -20.738  1.00 13.34           H  
ATOM   1008 HG12 ILE A  61      14.370  19.976 -20.461  1.00 21.66           H  
ATOM   1009 HG13 ILE A  61      13.620  19.081 -21.540  1.00 21.66           H  
ATOM   1010 HG21 ILE A  61      13.507  16.683 -21.284  1.00 16.46           H  
ATOM   1011 HG22 ILE A  61      14.608  15.929 -20.422  1.00 16.46           H  
ATOM   1012 HG23 ILE A  61      13.307  16.507 -19.718  1.00 16.46           H  
ATOM   1013 HD11 ILE A  61      12.035  20.043 -20.308  1.00 25.21           H  
ATOM   1014 HD12 ILE A  61      12.074  18.520 -19.859  1.00 25.21           H  
ATOM   1015 HD13 ILE A  61      12.756  19.634 -18.953  1.00 25.21           H  
ATOM   1016  N   ALA A  62      17.216  16.940 -18.643  1.00 10.69           N  
ANISOU 1016  N   ALA A  62     1503   1120   1439    117    -21   -146       N  
ATOM   1017  CA  ALA A  62      18.122  15.842 -18.337  1.00 10.27           C  
ANISOU 1017  CA  ALA A  62     1435   1033   1434    141     -1   -107       C  
ATOM   1018  C   ALA A  62      18.286  15.662 -16.834  1.00 10.94           C  
ANISOU 1018  C   ALA A  62     1515   1130   1514    143     -9    -34       C  
ATOM   1019  O   ALA A  62      18.320  14.521 -16.341  1.00 11.02           O  
ANISOU 1019  O   ALA A  62     1515   1097   1575    157     14     10       O  
ATOM   1020  CB  ALA A  62      19.480  16.092 -18.982  1.00 11.95           C  
ANISOU 1020  CB  ALA A  62     1629   1268   1643    164     -3   -101       C  
ATOM   1021  H   ALA A  62      17.579  17.584 -19.082  1.00 12.83           H  
ATOM   1022  HA  ALA A  62      17.752  15.023 -18.704  1.00 12.33           H  
ATOM   1023  HB1 ALA A  62      20.064  15.341 -18.792  1.00 14.34           H  
ATOM   1024  HB2 ALA A  62      19.362  16.184 -19.941  1.00 14.34           H  
ATOM   1025  HB3 ALA A  62      19.859  16.907 -18.616  1.00 14.34           H  
ATOM   1026  N   LEU A  63      18.450  16.759 -16.103  1.00 10.45           N  
ANISOU 1026  N   LEU A  63     1458   1123   1388    129    -41    -18       N  
ATOM   1027  CA  LEU A  63      18.673  16.630 -14.657  1.00 10.69           C  
ANISOU 1027  CA  LEU A  63     1483   1187   1391    126    -53     48       C  
ATOM   1028  C   LEU A  63      17.397  16.152 -13.974  1.00 11.08           C  
ANISOU 1028  C   LEU A  63     1543   1223   1443    115    -30     58       C  
ATOM   1029  O   LEU A  63      17.451  15.340 -13.040  1.00 11.07           O  
ANISOU 1029  O   LEU A  63     1529   1224   1453    122    -19    128       O  
ATOM   1030  CB  LEU A  63      19.124  17.949 -14.038  1.00  9.66           C  
ANISOU 1030  CB  LEU A  63     1362   1122   1185    103    -92     43       C  
ATOM   1031  CG  LEU A  63      19.576  17.811 -12.574  1.00  9.41           C  
ANISOU 1031  CG  LEU A  63     1320   1149   1106     95   -112    109       C  
ATOM   1032  CD1 LEU A  63      20.713  16.843 -12.334  1.00 11.52           C  
ANISOU 1032  CD1 LEU A  63     1543   1426   1408    122   -117    194       C  
ATOM   1033  CD2 LEU A  63      19.941  19.187 -12.055  1.00 12.41           C  
ANISOU 1033  CD2 LEU A  63     1718   1586   1410     59   -151     76       C  
ATOM   1034  H   LEU A  63      18.437  17.565 -16.404  1.00 12.54           H  
ATOM   1035  HA  LEU A  63      19.387  15.989 -14.514  1.00 12.83           H  
ATOM   1036  HB2 LEU A  63      19.872  18.295 -14.550  1.00 11.60           H  
ATOM   1037  HB3 LEU A  63      18.385  18.576 -14.065  1.00 11.60           H  
ATOM   1038  HG  LEU A  63      18.833  17.428 -12.082  1.00 11.30           H  
ATOM   1039 HD11 LEU A  63      20.970  16.882 -11.400  1.00 13.83           H  
ATOM   1040 HD12 LEU A  63      20.417  15.947 -12.558  1.00 13.83           H  
ATOM   1041 HD13 LEU A  63      21.464  17.093 -12.895  1.00 13.83           H  
ATOM   1042 HD21 LEU A  63      20.175  19.119 -11.116  1.00 14.90           H  
ATOM   1043 HD22 LEU A  63      20.698  19.524 -12.561  1.00 14.90           H  
ATOM   1044 HD23 LEU A  63      19.180  19.778 -12.165  1.00 14.90           H  
ATOM   1045  N   ALA A  64      16.244  16.654 -14.412  1.00 10.69           N  
ANISOU 1045  N   ALA A  64     1510   1167   1384     99    -22      0       N  
ATOM   1046  CA  ALA A  64      14.977  16.183 -13.849  1.00 11.15           C  
ANISOU 1046  CA  ALA A  64     1567   1219   1451     86      4     10       C  
ATOM   1047  C   ALA A  64      14.787  14.691 -14.068  1.00 10.14           C  
ANISOU 1047  C   ALA A  64     1424   1025   1405     86     34     40       C  
ATOM   1048  O   ALA A  64      14.310  13.982 -13.180  1.00 13.03           O  
ANISOU 1048  O   ALA A  64     1780   1385   1786     78     56     98       O  
ATOM   1049  CB  ALA A  64      13.803  16.968 -14.421  1.00 12.30           C  
ANISOU 1049  CB  ALA A  64     1719   1373   1580     75      7    -52       C  
ATOM   1050  H   ALA A  64      16.166  17.255 -15.022  1.00 12.83           H  
ATOM   1051  HA  ALA A  64      14.996  16.344 -12.892  1.00 13.39           H  
ATOM   1052  HB1 ALA A  64      12.976  16.599 -14.072  1.00 14.76           H  
ATOM   1053  HB2 ALA A  64      13.886  17.898 -14.158  1.00 14.76           H  
ATOM   1054  HB3 ALA A  64      13.816  16.895 -15.388  1.00 14.76           H  
ATOM   1055  N   LYS A  65      15.175  14.190 -15.231  1.00  9.68           N  
ANISOU 1055  N   LYS A  65     1364    913   1401     93     40      0       N  
ATOM   1056  CA  LYS A  65      15.106  12.766 -15.507  1.00  9.52           C  
ANISOU 1056  CA  LYS A  65     1337    810   1471     93     73     13       C  
ATOM   1057  C   LYS A  65      16.046  11.976 -14.610  1.00 13.89           C  
ANISOU 1057  C   LYS A  65     1878   1342   2060    124     85    109       C  
ATOM   1058  O   LYS A  65      15.652  10.939 -14.053  1.00 11.95           O  
ANISOU 1058  O   LYS A  65     1624   1042   1874    118    114    166       O  
ATOM   1059  CB  LYS A  65      15.397  12.540 -17.003  1.00 11.71           C  
ANISOU 1059  CB  LYS A  65     1620   1046   1782     96     79    -70       C  
ATOM   1060  CG  LYS A  65      15.236  11.135 -17.427  1.00 11.13           C  
ANISOU 1060  CG  LYS A  65     1549    874   1805     89    117    -87       C  
ATOM   1061  CD  LYS A  65      15.294  10.969 -18.927  1.00 10.58           C  
ANISOU 1061  CD  LYS A  65     1492    780   1749     82    125   -191       C  
ATOM   1062  CE  LYS A  65      15.228   9.525 -19.250  1.00 12.67           C  
ANISOU 1062  CE  LYS A  65     1766    931   2116     74    168   -218       C  
ATOM   1063  NZ  LYS A  65      15.303   9.303 -20.738  1.00 18.44           N  
ANISOU 1063  NZ  LYS A  65     2512   1644   2849     64    179   -338       N  
ATOM   1064  H   LYS A  65      15.485  14.657 -15.883  1.00 11.62           H  
ATOM   1065  HA  LYS A  65      14.214  12.432 -15.324  1.00 11.43           H  
ATOM   1066  HB2 LYS A  65      14.785  13.081 -17.526  1.00 14.06           H  
ATOM   1067  HB3 LYS A  65      16.312  12.803 -17.187  1.00 14.06           H  
ATOM   1068  HG2 LYS A  65      15.948  10.603 -17.039  1.00 13.36           H  
ATOM   1069  HG3 LYS A  65      14.375  10.809 -17.123  1.00 13.36           H  
ATOM   1070  HD2 LYS A  65      14.541  11.420 -19.339  1.00 12.71           H  
ATOM   1071  HD3 LYS A  65      16.126  11.333 -19.268  1.00 12.71           H  
ATOM   1072  HE2 LYS A  65      15.974   9.066 -18.833  1.00 15.21           H  
ATOM   1073  HE3 LYS A  65      14.391   9.158 -18.927  1.00 15.21           H  
ATOM   1074  HZ1 LYS A  65      16.053   9.658 -21.061  1.00 22.13           H  
ATOM   1075  HZ2 LYS A  65      15.296   8.431 -20.916  1.00 22.13           H  
ATOM   1076  HZ3 LYS A  65      14.606   9.686 -21.138  1.00 22.13           H  
ATOM   1077  N   GLN A  66      17.281  12.462 -14.434  1.00 11.81           N  
ANISOU 1077  N   GLN A  66     1604   1122   1760    155     61    139       N  
ATOM   1078  CA  GLN A  66      18.248  11.775 -13.597  1.00 11.51           C  
ANISOU 1078  CA  GLN A  66     1541   1082   1749    190     64    243       C  
ATOM   1079  C   GLN A  66      17.798  11.701 -12.152  1.00 12.66           C  
ANISOU 1079  C   GLN A  66     1680   1279   1852    176     59    331       C  
ATOM   1080  O   GLN A  66      18.146  10.742 -11.438  1.00 13.82           O  
ANISOU 1080  O   GLN A  66     1805   1402   2044    199     76    434       O  
ATOM   1081  CB  GLN A  66      19.602  12.493 -13.674  1.00 23.61           C  
ANISOU 1081  CB  GLN A  66     3054   2679   3238    214     31    257       C  
ATOM   1082  CG  GLN A  66      20.766  11.606 -13.241  1.00 24.39           C  
ANISOU 1082  CG  GLN A  66     3112   2764   3391    264     39    359       C  
ATOM   1083  CD  GLN A  66      21.882  12.336 -12.516  1.00 40.39           C  
ANISOU 1083  CD  GLN A  66     5103   4899   5344    270    -10    421       C  
ATOM   1084  OE1 GLN A  66      22.777  12.908 -13.141  1.00 24.29           O  
ANISOU 1084  OE1 GLN A  66     3046   2891   3292    278    -28    392       O  
ATOM   1085  NE2 GLN A  66      21.869  12.265 -11.181  1.00 42.59           N  
ANISOU 1085  NE2 GLN A  66     5367   5244   5573    261    -33    512       N  
ATOM   1086  H   GLN A  66      17.577  13.187 -14.790  1.00 14.18           H  
ATOM   1087  HA  GLN A  66      18.350  10.869 -13.928  1.00 13.82           H  
ATOM   1088  HB2 GLN A  66      19.760  12.770 -14.590  1.00 28.34           H  
ATOM   1089  HB3 GLN A  66      19.582  13.268 -13.092  1.00 28.34           H  
ATOM   1090  HG2 GLN A  66      20.428  10.922 -12.642  1.00 29.27           H  
ATOM   1091  HG3 GLN A  66      21.152  11.194 -14.030  1.00 29.27           H  
ATOM   1092 HE21 GLN A  66      22.480  12.661 -10.723  1.00 51.12           H  
ATOM   1093 HE22 GLN A  66      21.251  11.822 -10.780  1.00 51.12           H  
ATOM   1094  N   LEU A  67      17.043  12.714 -11.694  1.00 12.41           N  
ANISOU 1094  N   LEU A  67     1665   1319   1731    142     40    296       N  
ATOM   1095  CA  LEU A  67      16.647  12.824 -10.290  1.00 11.15           C  
ANISOU 1095  CA  LEU A  67     1501   1233   1503    129     37    366       C  
ATOM   1096  C   LEU A  67      15.160  12.571 -10.084  1.00 15.47           C  
ANISOU 1096  C   LEU A  67     2054   1762   2060    100     73    354       C  
ATOM   1097  O   LEU A  67      14.598  12.915  -9.029  1.00 13.96           O  
ANISOU 1097  O   LEU A  67     1863   1647   1795     85     77    387       O  
ATOM   1098  CB  LEU A  67      17.047  14.188  -9.739  1.00 10.12           C  
ANISOU 1098  CB  LEU A  67     1382   1207   1256    116     -5    336       C  
ATOM   1099  CG  LEU A  67      18.529  14.530  -9.751  1.00 13.39           C  
ANISOU 1099  CG  LEU A  67     1778   1661   1647    130    -47    358       C  
ATOM   1100  CD1 LEU A  67      18.761  15.959  -9.251  1.00 12.71           C  
ANISOU 1100  CD1 LEU A  67     1712   1665   1451     99    -88    306       C  
ATOM   1101  CD2 LEU A  67      19.342  13.553  -8.933  1.00 23.02           C  
ANISOU 1101  CD2 LEU A  67     2957   2905   2883    157    -52    487       C  
ATOM   1102  H   LEU A  67      16.748  13.354 -12.187  1.00 14.90           H  
ATOM   1103  HA  LEU A  67      17.121  12.149  -9.781  1.00 13.39           H  
ATOM   1104  HB2 LEU A  67      16.596  14.866 -10.265  1.00 12.15           H  
ATOM   1105  HB3 LEU A  67      16.753  14.234  -8.816  1.00 12.15           H  
ATOM   1106  HG  LEU A  67      18.837  14.467 -10.668  1.00 16.07           H  
ATOM   1107 HD11 LEU A  67      19.710  16.157  -9.288  1.00 15.25           H  
ATOM   1108 HD12 LEU A  67      18.272  16.576  -9.819  1.00 15.25           H  
ATOM   1109 HD13 LEU A  67      18.443  16.029  -8.337  1.00 15.25           H  
ATOM   1110 HD21 LEU A  67      20.260  13.864  -8.890  1.00 27.63           H  
ATOM   1111 HD22 LEU A  67      18.969  13.502  -8.039  1.00 27.63           H  
ATOM   1112 HD23 LEU A  67      19.308  12.681  -9.357  1.00 27.63           H  
ATOM   1113  N   CYS A  68      14.518  11.928 -11.056  1.00 14.17           N  
ANISOU 1113  N   CYS A  68     1891   1506   1986     88     99    309       N  
ATOM   1114  CA  CYS A  68      13.086  11.692 -11.004  1.00 14.45           C  
ANISOU 1114  CA  CYS A  68     1921   1528   2040     52    129    294       C  
ATOM   1115  C   CYS A  68      12.711  10.911  -9.752  1.00 14.14           C  
ANISOU 1115  C   CYS A  68     1863   1505   2006     43    158    410       C  
ATOM   1116  O   CYS A  68      13.283   9.850  -9.463  1.00 14.22           O  
ANISOU 1116  O   CYS A  68     1861   1459   2084     58    173    498       O  
ATOM   1117  CB  CYS A  68      12.671  10.925 -12.249  1.00 24.01           C  
ANISOU 1117  CB  CYS A  68     3133   2636   3355     32    146    232       C  
ATOM   1118  SG  CYS A  68      11.003  11.304 -12.644  1.00 28.74           S  
ANISOU 1118  SG  CYS A  68     3719   3257   3945    -17    155    166       S  
ATOM   1119  H   CYS A  68      14.895  11.617 -11.763  1.00 17.01           H  
ATOM   1120  HA  CYS A  68      12.611  12.537 -10.975  1.00 17.35           H  
ATOM   1121  HB2 CYS A  68      13.236  11.180 -12.995  1.00 28.82           H  
ATOM   1122  HB3 CYS A  68      12.747   9.971 -12.087  1.00 28.82           H  
ATOM   1123  HG  CYS A  68      10.688  10.699 -13.631  1.00 34.50           H  
ATOM   1124  N   GLY A  69      11.743  11.444  -8.985  1.00 17.09           N  
ANISOU 1124  N   GLY A  69     2229   1959   2307     23    172    418       N  
ATOM   1125  CA  GLY A  69      11.327  10.821  -7.741  1.00 17.99           C  
ANISOU 1125  CA  GLY A  69     2320   2112   2403     13    204    533       C  
ATOM   1126  C   GLY A  69      12.205  11.127  -6.552  1.00 16.02           C  
ANISOU 1126  C   GLY A  69     2072   1964   2052     38    184    612       C  
ATOM   1127  O   GLY A  69      11.876  10.737  -5.416  1.00 18.73           O  
ANISOU 1127  O   GLY A  69     2396   2370   2351     30    209    714       O  
ATOM   1128  H   GLY A  69      11.319  12.168  -9.174  1.00 20.52           H  
ATOM   1129  HA2 GLY A  69      10.428  11.119  -7.530  1.00 21.60           H  
ATOM   1130  HA3 GLY A  69      11.320   9.859  -7.863  1.00 21.60           H  
ATOM   1131  N   GLU A  70      13.315  11.813  -6.772  1.00 16.02           N  
ANISOU 1131  N   GLU A  70     2089   1991   2006     62    138    571       N  
ATOM   1132  CA  GLU A  70      14.246  12.192  -5.729  1.00 13.76           C  
ANISOU 1132  CA  GLU A  70     1800   1812   1615     76    105    632       C  
ATOM   1133  C   GLU A  70      14.187  13.680  -5.419  1.00 14.72           C  
ANISOU 1133  C   GLU A  70     1950   2031   1610     64     80    535       C  
ATOM   1134  O   GLU A  70      14.097  14.064  -4.251  1.00 18.57           O  
ANISOU 1134  O   GLU A  70     2440   2633   1982     55     80    565       O  
ATOM   1135  CB  GLU A  70      15.679  11.846  -6.148  1.00 15.66           C  
ANISOU 1135  CB  GLU A  70     2029   2017   1904    106     69    666       C  
ATOM   1136  CG  GLU A  70      15.927  10.373  -6.521  1.00 19.60           C  
ANISOU 1136  CG  GLU A  70     2504   2398   2545    130     99    755       C  
ATOM   1137  CD  GLU A  70      17.318  10.179  -7.085  1.00 22.78           C  
ANISOU 1137  CD  GLU A  70     2892   2766   2998    172     71    769       C  
ATOM   1138  OE1 GLU A  70      18.294  10.316  -6.303  1.00 25.64           O  
ANISOU 1138  OE1 GLU A  70     3227   3220   3295    190     34    851       O  
ATOM   1139  OE2 GLU A  70      17.454   9.937  -8.307  1.00 21.95           O  
ANISOU 1139  OE2 GLU A  70     2798   2556   2987    184     84    694       O  
ATOM   1140  H   GLU A  70      13.560  12.080  -7.552  1.00 19.23           H  
ATOM   1141  HA  GLU A  70      14.028  11.691  -4.927  1.00 16.52           H  
ATOM   1142  HB2 GLU A  70      15.906  12.382  -6.924  1.00 18.80           H  
ATOM   1143  HB3 GLU A  70      16.272  12.061  -5.411  1.00 18.80           H  
ATOM   1144  HG2 GLU A  70      15.837   9.821  -5.728  1.00 23.52           H  
ATOM   1145  HG3 GLU A  70      15.283  10.098  -7.192  1.00 23.52           H  
ATOM   1146  N   LYS A  71      14.281  14.508  -6.439  1.00 13.81           N  
ANISOU 1146  N   LYS A  71     1859   1873   1515     65     61    421       N  
ATOM   1147  CA  LYS A  71      14.147  15.953  -6.367  1.00 13.42           C  
ANISOU 1147  CA  LYS A  71     1844   1878   1379     56     44    318       C  
ATOM   1148  C   LYS A  71      13.099  16.342  -7.401  1.00 11.75           C  
ANISOU 1148  C   LYS A  71     1641   1600   1226     56     69    230       C  
ATOM   1149  O   LYS A  71      13.016  15.736  -8.464  1.00 14.76           O  
ANISOU 1149  O   LYS A  71     2010   1895   1703     59     72    223       O  
ATOM   1150  CB  LYS A  71      15.483  16.646  -6.647  1.00 14.71           C  
ANISOU 1150  CB  LYS A  71     2018   2055   1515     54    -12    284       C  
ATOM   1151  CG  LYS A  71      16.620  16.242  -5.703  1.00 18.22           C  
ANISOU 1151  CG  LYS A  71     2439   2580   1905     53    -48    379       C  
ATOM   1152  CD  LYS A  71      16.384  16.752  -4.280  1.00 17.98           C  
ANISOU 1152  CD  LYS A  71     2420   2676   1733     30    -51    388       C  
ATOM   1153  CE  LYS A  71      17.377  16.190  -3.237  1.00 24.41           C  
ANISOU 1153  CE  LYS A  71     3200   3595   2481     26    -88    506       C  
ATOM   1154  NZ  LYS A  71      18.806  16.470  -3.522  1.00 26.14           N  
ANISOU 1154  NZ  LYS A  71     3399   3831   2701     20   -152    512       N  
ATOM   1155  H   LYS A  71      14.432  14.240  -7.242  1.00 16.58           H  
ATOM   1156  HA  LYS A  71      13.860  16.248  -5.489  1.00 16.12           H  
ATOM   1157  HB2 LYS A  71      15.761  16.428  -7.550  1.00 17.65           H  
ATOM   1158  HB3 LYS A  71      15.358  17.604  -6.561  1.00 17.65           H  
ATOM   1159  HG2 LYS A  71      16.683  15.274  -5.672  1.00 21.88           H  
ATOM   1160  HG3 LYS A  71      17.454  16.618  -6.026  1.00 21.88           H  
ATOM   1161  HD2 LYS A  71      16.470  17.719  -4.277  1.00 21.58           H  
ATOM   1162  HD3 LYS A  71      15.490  16.498  -4.002  1.00 21.58           H  
ATOM   1163  HE2 LYS A  71      17.172  16.581  -2.373  1.00 29.30           H  
ATOM   1164  HE3 LYS A  71      17.272  15.227  -3.198  1.00 29.30           H  
ATOM   1165  HZ1 LYS A  71      19.039  16.101  -4.298  1.00 31.37           H  
ATOM   1166  HZ2 LYS A  71      18.941  17.348  -3.568  1.00 31.37           H  
ATOM   1167  HZ3 LYS A  71      19.317  16.132  -2.876  1.00 31.37           H  
ATOM   1168  N   TYR A  72      12.302  17.351  -7.083  1.00 13.86           N  
ANISOU 1168  N   TYR A  72     1927   1909   1429     56     87    164       N  
ATOM   1169  CA  TYR A  72      11.191  17.793  -7.920  1.00 10.83           C  
ANISOU 1169  CA  TYR A  72     1541   1483   1092     63    112     96       C  
ATOM   1170  C   TYR A  72      11.585  19.083  -8.633  1.00 12.42           C  
ANISOU 1170  C   TYR A  72     1775   1662   1283     73     82      6       C  
ATOM   1171  O   TYR A  72      12.084  20.012  -7.986  1.00 14.21           O  
ANISOU 1171  O   TYR A  72     2033   1931   1434     71     68    -31       O  
ATOM   1172  CB  TYR A  72       9.969  18.010  -7.025  1.00 12.95           C  
ANISOU 1172  CB  TYR A  72     1799   1815   1308     67    164     99       C  
ATOM   1173  CG  TYR A  72       8.719  18.455  -7.740  1.00 11.90           C  
ANISOU 1173  CG  TYR A  72     1647   1656   1219     80    193     46       C  
ATOM   1174  CD1 TYR A  72       8.179  17.682  -8.754  1.00 12.46           C  
ANISOU 1174  CD1 TYR A  72     1682   1667   1387     66    194     60       C  
ATOM   1175  CD2 TYR A  72       8.061  19.619  -7.370  1.00 14.23           C  
ANISOU 1175  CD2 TYR A  72     1957   1991   1460    107    222    -17       C  
ATOM   1176  CE1 TYR A  72       7.037  18.071  -9.407  1.00 13.50           C  
ANISOU 1176  CE1 TYR A  72     1784   1793   1553     75    212     21       C  
ATOM   1177  CE2 TYR A  72       6.916  20.004  -8.028  1.00 14.52           C  
ANISOU 1177  CE2 TYR A  72     1963   2010   1543    128    248    -50       C  
ATOM   1178  CZ  TYR A  72       6.408  19.221  -9.040  1.00 15.50           C  
ANISOU 1178  CZ  TYR A  72     2043   2090   1756    109    239    -25       C  
ATOM   1179  OH  TYR A  72       5.248  19.603  -9.695  1.00 14.64           O  
ANISOU 1179  OH  TYR A  72     1892   1982   1688    126    258    -49       O  
ATOM   1180  H   TYR A  72      12.386  17.814  -6.363  1.00 16.64           H  
ATOM   1181  HA  TYR A  72      10.976  17.139  -8.604  1.00 13.01           H  
ATOM   1182  HB2 TYR A  72       9.764  17.174  -6.578  1.00 15.55           H  
ATOM   1183  HB3 TYR A  72      10.186  18.692  -6.370  1.00 15.55           H  
ATOM   1184  HD1 TYR A  72       8.596  16.887  -8.995  1.00 14.96           H  
ATOM   1185  HD2 TYR A  72       8.395  20.140  -6.676  1.00 17.08           H  
ATOM   1186  HE1 TYR A  72       6.694  17.551 -10.098  1.00 16.21           H  
ATOM   1187  HE2 TYR A  72       6.485  20.793  -7.789  1.00 17.43           H  
ATOM   1188  HH  TYR A  72       5.014  19.006 -10.236  1.00 17.57           H  
ATOM   1189  N   PHE A  73      11.357  19.144  -9.949  1.00 11.13           N  
ANISOU 1189  N   PHE A  73     1602   1434   1193     78     74    -30       N  
ATOM   1190  CA  PHE A  73      11.597  20.339 -10.764  1.00 12.18           C  
ANISOU 1190  CA  PHE A  73     1759   1540   1328     90     51    -99       C  
ATOM   1191  C   PHE A  73      10.318  20.750 -11.480  1.00 13.53           C  
ANISOU 1191  C   PHE A  73     1911   1694   1535    107     75   -133       C  
ATOM   1192  O   PHE A  73       9.552  19.889 -11.930  1.00 14.35           O  
ANISOU 1192  O   PHE A  73     1977   1786   1687    100     90   -110       O  
ATOM   1193  CB  PHE A  73      12.699  20.105 -11.821  1.00 12.17           C  
ANISOU 1193  CB  PHE A  73     1757   1494   1372     83     13    -97       C  
ATOM   1194  CG  PHE A  73      14.020  19.758 -11.238  1.00 14.13           C  
ANISOU 1194  CG  PHE A  73     2010   1764   1594     71    -14    -56       C  
ATOM   1195  CD1 PHE A  73      14.297  18.461 -10.881  1.00 12.86           C  
ANISOU 1195  CD1 PHE A  73     1824   1602   1459     70     -7     15       C  
ATOM   1196  CD2 PHE A  73      14.981  20.732 -11.014  1.00 15.55           C  
ANISOU 1196  CD2 PHE A  73     2214   1965   1729     60    -48    -82       C  
ATOM   1197  CE1 PHE A  73      15.504  18.121 -10.323  1.00 15.22           C  
ANISOU 1197  CE1 PHE A  73     2116   1929   1736     67    -33     68       C  
ATOM   1198  CE2 PHE A  73      16.202  20.393 -10.433  1.00 15.72           C  
ANISOU 1198  CE2 PHE A  73     2226   2024   1723     45    -79    -35       C  
ATOM   1199  CZ  PHE A  73      16.455  19.083 -10.091  1.00 15.17           C  
ANISOU 1199  CZ  PHE A  73     2125   1962   1677     54    -72     44       C  
ATOM   1200  H   PHE A  73      11.053  18.483 -10.407  1.00 13.36           H  
ATOM   1201  HA  PHE A  73      11.878  21.056 -10.175  1.00 14.62           H  
ATOM   1202  HB2 PHE A  73      12.429  19.374 -12.398  1.00 14.61           H  
ATOM   1203  HB3 PHE A  73      12.809  20.916 -12.342  1.00 14.61           H  
ATOM   1204  HD1 PHE A  73      13.655  17.802 -11.019  1.00 15.44           H  
ATOM   1205  HD2 PHE A  73      14.811  21.614 -11.252  1.00 18.67           H  
ATOM   1206  HE1 PHE A  73      15.679  17.235 -10.102  1.00 18.27           H  
ATOM   1207  HE2 PHE A  73      16.843  21.049 -10.277  1.00 18.87           H  
ATOM   1208  HZ  PHE A  73      17.269  18.852  -9.704  1.00 18.21           H  
ATOM   1209  N   PHE A  74      10.104  22.061 -11.603  1.00 13.48           N  
ANISOU 1209  N   PHE A  74     1928   1682   1510    130     78   -186       N  
ATOM   1210  CA  PHE A  74       8.999  22.590 -12.381  1.00 13.87           C  
ANISOU 1210  CA  PHE A  74     1953   1718   1598    157     95   -207       C  
ATOM   1211  C   PHE A  74       9.435  23.930 -12.951  1.00 14.58           C  
ANISOU 1211  C   PHE A  74     2077   1771   1693    176     76   -248       C  
ATOM   1212  O   PHE A  74      10.408  24.541 -12.481  1.00 14.86           O  
ANISOU 1212  O   PHE A  74     2157   1795   1695    164     60   -272       O  
ATOM   1213  CB  PHE A  74       7.706  22.724 -11.572  1.00 17.02           C  
ANISOU 1213  CB  PHE A  74     2329   2159   1978    181    148   -207       C  
ATOM   1214  CG  PHE A  74       7.833  23.571 -10.352  1.00 13.69           C  
ANISOU 1214  CG  PHE A  74     1950   1762   1488    199    176   -244       C  
ATOM   1215  CD1 PHE A  74       8.341  23.049  -9.164  1.00 18.06           C  
ANISOU 1215  CD1 PHE A  74     2522   2364   1975    174    182   -225       C  
ATOM   1216  CD2 PHE A  74       7.430  24.895 -10.362  1.00 19.01           C  
ANISOU 1216  CD2 PHE A  74     2647   2412   2162    240    200   -299       C  
ATOM   1217  CE1 PHE A  74       8.459  23.833  -8.032  1.00 19.40           C  
ANISOU 1217  CE1 PHE A  74     2734   2572   2065    182    207   -271       C  
ATOM   1218  CE2 PHE A  74       7.534  25.668  -9.197  1.00 17.68           C  
ANISOU 1218  CE2 PHE A  74     2527   2264   1927    253    232   -352       C  
ATOM   1219  CZ  PHE A  74       8.054  25.132  -8.045  1.00 19.47           C  
ANISOU 1219  CZ  PHE A  74     2773   2551   2073    220    233   -344       C  
ATOM   1220  H   PHE A  74      10.594  22.666 -11.240  1.00 16.18           H  
ATOM   1221  HA  PHE A  74       8.798  21.984 -13.112  1.00 16.65           H  
ATOM   1222  HB2 PHE A  74       7.026  23.123 -12.138  1.00 20.43           H  
ATOM   1223  HB3 PHE A  74       7.424  21.840 -11.289  1.00 20.43           H  
ATOM   1224  HD1 PHE A  74       8.605  22.158  -9.133  1.00 21.67           H  
ATOM   1225  HD2 PHE A  74       7.090  25.272 -11.141  1.00 22.81           H  
ATOM   1226  HE1 PHE A  74       8.818  23.470  -7.254  1.00 23.28           H  
ATOM   1227  HE2 PHE A  74       7.247  26.553  -9.204  1.00 21.22           H  
ATOM   1228  HZ  PHE A  74       8.129  25.654  -7.279  1.00 23.37           H  
ATOM   1229  N   ILE A  75       8.721  24.372 -13.980  1.00 12.89           N  
ANISOU 1229  N   ILE A  75     1836   1541   1522    201     76   -250       N  
ATOM   1230  CA  ILE A  75       9.087  25.557 -14.742  1.00 11.43           C  
ANISOU 1230  CA  ILE A  75     1674   1313   1357    220     58   -268       C  
ATOM   1231  C   ILE A  75       8.098  26.669 -14.445  1.00 12.79           C  
ANISOU 1231  C   ILE A  75     1848   1471   1541    273     98   -288       C  
ATOM   1232  O   ILE A  75       6.896  26.420 -14.403  1.00 13.16           O  
ANISOU 1232  O   ILE A  75     1847   1552   1601    301    128   -273       O  
ATOM   1233  CB  ILE A  75       9.066  25.264 -16.248  1.00 12.72           C  
ANISOU 1233  CB  ILE A  75     1802   1477   1556    215     26   -241       C  
ATOM   1234  CG1 ILE A  75       9.962  24.074 -16.607  1.00 16.92           C  
ANISOU 1234  CG1 ILE A  75     2330   2017   2084    172     -1   -229       C  
ATOM   1235  CG2 ILE A  75       9.466  26.497 -17.045  1.00 14.61           C  
ANISOU 1235  CG2 ILE A  75     2061   1677   1815    234     10   -239       C  
ATOM   1236  CD1 ILE A  75      11.319  24.199 -16.149  1.00 20.81           C  
ANISOU 1236  CD1 ILE A  75     2862   2491   2554    151    -18   -234       C  
ATOM   1237  H   ILE A  75       8.003  23.992 -14.262  1.00 15.48           H  
ATOM   1238  HA  ILE A  75       9.974  25.838 -14.467  1.00 13.73           H  
ATOM   1239  HB  ILE A  75       8.154  25.026 -16.480  1.00 15.28           H  
ATOM   1240 HG12 ILE A  75       9.589  23.272 -16.207  1.00 20.32           H  
ATOM   1241 HG13 ILE A  75       9.985  23.983 -17.573  1.00 20.32           H  
ATOM   1242 HG21 ILE A  75       9.861  26.215 -17.885  1.00 17.54           H  
ATOM   1243 HG22 ILE A  75       8.676  27.033 -17.215  1.00 17.54           H  
ATOM   1244 HG23 ILE A  75      10.111  27.009 -16.532  1.00 17.54           H  
ATOM   1245 HD11 ILE A  75      11.887  23.620 -16.681  1.00 24.98           H  
ATOM   1246 HD12 ILE A  75      11.601  25.122 -16.247  1.00 24.98           H  
ATOM   1247 HD13 ILE A  75      11.362  23.937 -15.216  1.00 24.98           H  
ATOM   1248  N   THR A  76       8.602  27.893 -14.263  1.00 11.67           N  
ANISOU 1248  N   THR A  76     1757   1274   1402    287    101   -322       N  
ATOM   1249  CA  THR A  76       7.744  29.037 -13.999  1.00 10.90           C  
ANISOU 1249  CA  THR A  76     1669   1141   1331    347    147   -348       C  
ATOM   1250  C   THR A  76       8.232  30.275 -14.747  1.00 12.81           C  
ANISOU 1250  C   THR A  76     1943   1302   1621    362    132   -349       C  
ATOM   1251  O   THR A  76       9.293  30.277 -15.380  1.00 11.27           O  
ANISOU 1251  O   THR A  76     1764   1088   1430    319     87   -332       O  
ATOM   1252  CB  THR A  76       7.697  29.400 -12.503  1.00 16.14           C  
ANISOU 1252  CB  THR A  76     2381   1808   1945    352    192   -413       C  
ATOM   1253  OG1 THR A  76       9.001  29.838 -12.118  1.00 18.23           O  
ANISOU 1253  OG1 THR A  76     2710   2036   2180    303    162   -455       O  
ATOM   1254  CG2 THR A  76       7.296  28.209 -11.660  1.00 19.06           C  
ANISOU 1254  CG2 THR A  76     2720   2262   2259    334    210   -399       C  
ATOM   1255  H   THR A  76       9.441  28.080 -14.289  1.00 14.01           H  
ATOM   1256  HA  THR A  76       6.863  28.792 -14.321  1.00 13.09           H  
ATOM   1257  HB  THR A  76       7.039  30.095 -12.348  1.00 19.38           H  
ATOM   1258  HG1 THR A  76       9.011  30.025 -11.299  1.00 21.88           H  
ATOM   1259 HG21 THR A  76       7.225  28.470 -10.729  1.00 22.88           H  
ATOM   1260 HG22 THR A  76       6.439  27.866 -11.957  1.00 22.88           H  
ATOM   1261 HG23 THR A  76       7.961  27.507 -11.740  1.00 22.88           H  
ATOM   1262  N   ASP A  77       7.434  31.343 -14.655  1.00 13.84           N  
ANISOU 1262  N   ASP A  77     2079   1382   1796    427    178   -362       N  
ATOM   1263  CA  ASP A  77       7.773  32.675 -15.154  1.00 13.28           C  
ANISOU 1263  CA  ASP A  77     2047   1213   1787    450    179   -363       C  
ATOM   1264  C   ASP A  77       8.024  32.655 -16.670  1.00 15.94           C  
ANISOU 1264  C   ASP A  77     2344   1553   2160    444    132   -279       C  
ATOM   1265  O   ASP A  77       9.073  33.055 -17.162  1.00 15.20           O  
ANISOU 1265  O   ASP A  77     2281   1416   2079    404     98   -267       O  
ATOM   1266  CB  ASP A  77       8.991  33.242 -14.410  1.00 14.35           C  
ANISOU 1266  CB  ASP A  77     2266   1287   1901    393    169   -433       C  
ATOM   1267  CG  ASP A  77       8.704  33.504 -12.950  1.00 20.56           C  
ANISOU 1267  CG  ASP A  77     3074   2087   2649    387    213   -514       C  
ATOM   1268  OD1 ASP A  77       7.513  33.757 -12.586  1.00 18.47           O  
ANISOU 1268  OD1 ASP A  77     2782   1832   2404    452    268   -525       O  
ATOM   1269  OD2 ASP A  77       9.673  33.508 -12.141  1.00 18.63           O  
ANISOU 1269  OD2 ASP A  77     2869   1855   2356    318    190   -567       O  
ATOM   1270  H   ASP A  77       6.655  31.317 -14.291  1.00 16.61           H  
ATOM   1271  HA  ASP A  77       7.015  33.257 -14.990  1.00 15.95           H  
ATOM   1272  HB2 ASP A  77       9.721  32.605 -14.464  1.00 17.23           H  
ATOM   1273  HB3 ASP A  77       9.252  34.081 -14.821  1.00 17.23           H  
ATOM   1274  N   VAL A  78       7.021  32.168 -17.387  1.00 12.57           N  
ANISOU 1274  N   VAL A  78     1842   1192   1744    481    129   -221       N  
ATOM   1275  CA  VAL A  78       7.119  32.012 -18.840  1.00 12.89           C  
ANISOU 1275  CA  VAL A  78     1835   1267   1797    474     83   -144       C  
ATOM   1276  C   VAL A  78       5.755  32.298 -19.439  1.00 16.38           C  
ANISOU 1276  C   VAL A  78     2203   1744   2276    547     99    -83       C  
ATOM   1277  O   VAL A  78       4.712  31.981 -18.853  1.00 17.14           O  
ANISOU 1277  O   VAL A  78     2260   1880   2372    581    133    -95       O  
ATOM   1278  CB  VAL A  78       7.649  30.606 -19.210  1.00 15.72           C  
ANISOU 1278  CB  VAL A  78     2170   1706   2096    406     39   -144       C  
ATOM   1279  CG1 VAL A  78       6.752  29.490 -18.649  1.00 15.27           C  
ANISOU 1279  CG1 VAL A  78     2070   1720   2012    403     54   -162       C  
ATOM   1280  CG2 VAL A  78       7.808  30.458 -20.725  1.00 16.31           C  
ANISOU 1280  CG2 VAL A  78     2203   1827   2168    395     -5    -80       C  
ATOM   1281  H   VAL A  78       6.267  31.918 -17.058  1.00 15.10           H  
ATOM   1282  HA  VAL A  78       7.736  32.664 -19.205  1.00 15.48           H  
ATOM   1283  HB  VAL A  78       8.524  30.509 -18.803  1.00 18.87           H  
ATOM   1284 HG11 VAL A  78       7.154  28.630 -18.851  1.00 18.33           H  
ATOM   1285 HG12 VAL A  78       6.673  29.601 -17.689  1.00 18.33           H  
ATOM   1286 HG13 VAL A  78       5.876  29.551 -19.062  1.00 18.33           H  
ATOM   1287 HG21 VAL A  78       8.172  29.580 -20.920  1.00 19.58           H  
ATOM   1288 HG22 VAL A  78       6.939  30.556 -21.146  1.00 19.58           H  
ATOM   1289 HG23 VAL A  78       8.412  31.145 -21.049  1.00 19.58           H  
ATOM   1290  N   SER A  79       5.768  32.953 -20.596  1.00 14.87           N  
ANISOU 1290  N   SER A  79     1987   1544   2119    571     75     -7       N  
ATOM   1291  CA  SER A  79       4.543  33.235 -21.335  1.00 14.77           C  
ANISOU 1291  CA  SER A  79     1892   1583   2139    639     77     73       C  
ATOM   1292  C   SER A  79       4.632  32.844 -22.792  1.00 17.96           C  
ANISOU 1292  C   SER A  79     2239   2077   2508    612     16    149       C  
ATOM   1293  O   SER A  79       3.594  32.751 -23.455  1.00 20.74           O  
ANISOU 1293  O   SER A  79     2506   2514   2862    649      1    213       O  
ATOM   1294  CB  SER A  79       4.180  34.714 -21.251  1.00 16.14           C  
ANISOU 1294  CB  SER A  79     2080   1651   2399    727    122    112       C  
ATOM   1295  OG  SER A  79       5.210  35.522 -21.768  1.00 18.84           O  
ANISOU 1295  OG  SER A  79     2477   1910   2771    707    106    141       O  
ATOM   1296  H   SER A  79       6.481  33.247 -20.977  1.00 17.85           H  
ATOM   1297  HA  SER A  79       3.813  32.743 -20.926  1.00 17.73           H  
ATOM   1298  HB2 SER A  79       3.372  34.868 -21.765  1.00 19.37           H  
ATOM   1299  HB3 SER A  79       4.032  34.949 -20.322  1.00 19.37           H  
ATOM   1300  HG  SER A  79       5.000  36.332 -21.700  1.00 22.61           H  
ATOM   1301  N   SER A  80       5.820  32.606 -23.301  1.00 12.44           N  
ANISOU 1301  N   SER A  80     1580   1376   1772    549    -19    142       N  
ATOM   1302  CA  SER A  80       6.007  32.409 -24.737  1.00 10.92           C  
ANISOU 1302  CA  SER A  80     1342   1268   1539    528    -69    213       C  
ATOM   1303  C   SER A  80       5.612  30.998 -25.139  1.00 10.93           C  
ANISOU 1303  C   SER A  80     1290   1392   1470    478   -104    182       C  
ATOM   1304  O   SER A  80       6.248  30.028 -24.714  1.00 12.43           O  
ANISOU 1304  O   SER A  80     1515   1584   1626    418   -108    108       O  
ATOM   1305  CB  SER A  80       7.472  32.650 -25.084  1.00 14.89           C  
ANISOU 1305  CB  SER A  80     1903   1726   2027    478    -83    212       C  
ATOM   1306  OG  SER A  80       7.761  32.162 -26.388  1.00 14.59           O  
ANISOU 1306  OG  SER A  80     1826   1793   1926    445   -127    258       O  
ATOM   1307  H   SER A  80       6.544  32.552 -22.841  1.00 14.94           H  
ATOM   1308  HA  SER A  80       5.441  33.029 -25.222  1.00 13.07           H  
ATOM   1309  HB2 SER A  80       7.652  33.602 -25.054  1.00 17.87           H  
ATOM   1310  HB3 SER A  80       8.031  32.186 -24.441  1.00 17.87           H  
ATOM   1311  HG  SER A  80       7.286  32.560 -26.956  1.00 17.52           H  
ATOM   1312  N   THR A  81       4.644  30.910 -26.069  1.00 12.93           N  
ANISOU 1312  N   THR A  81     1459   1750   1703    498   -134    246       N  
ATOM   1313  CA  THR A  81       4.235  29.601 -26.572  1.00 14.54           C  
ANISOU 1313  CA  THR A  81     1612   2072   1842    439   -173    211       C  
ATOM   1314  C   THR A  81       5.369  28.929 -27.331  1.00 12.11           C  
ANISOU 1314  C   THR A  81     1338   1796   1467    370   -203    176       C  
ATOM   1315  O   THR A  81       5.558  27.702 -27.228  1.00 12.26           O  
ANISOU 1315  O   THR A  81     1364   1842   1451    309   -212     99       O  
ATOM   1316  CB  THR A  81       3.009  29.735 -27.456  1.00 17.98           C  
ANISOU 1316  CB  THR A  81     1945   2626   2262    468   -207    288       C  
ATOM   1317  OG1 THR A  81       1.961  30.383 -26.719  1.00 21.29           O  
ANISOU 1317  OG1 THR A  81     2325   3014   2752    543   -170    325       O  
ATOM   1318  CG2 THR A  81       2.535  28.359 -27.922  1.00 19.95           C  
ANISOU 1318  CG2 THR A  81     2143   2992   2447    391   -249    235       C  
ATOM   1319  H   THR A  81       4.223  31.577 -26.412  1.00 15.52           H  
ATOM   1320  HA  THR A  81       3.997  29.039 -25.819  1.00 17.46           H  
ATOM   1321  HB  THR A  81       3.225  30.262 -28.241  1.00 21.58           H  
ATOM   1322  HG1 THR A  81       1.753  29.921 -26.049  1.00 25.56           H  
ATOM   1323 HG21 THR A  81       1.668  28.435 -28.351  1.00 23.95           H  
ATOM   1324 HG22 THR A  81       3.168  27.987 -28.554  1.00 23.95           H  
ATOM   1325 HG23 THR A  81       2.458  27.760 -27.163  1.00 23.95           H  
ATOM   1326  N   ASP A  82       6.147  29.720 -28.076  1.00 12.04           N  
ANISOU 1326  N   ASP A  82     1350   1778   1448    382   -212    235       N  
ATOM   1327  CA  ASP A  82       7.314  29.167 -28.756  1.00 12.75           C  
ANISOU 1327  CA  ASP A  82     1472   1898   1475    325   -228    204       C  
ATOM   1328  C   ASP A  82       8.251  28.484 -27.767  1.00 12.33           C  
ANISOU 1328  C   ASP A  82     1485   1762   1438    287   -201    113       C  
ATOM   1329  O   ASP A  82       8.710  27.353 -28.000  1.00 10.66           O  
ANISOU 1329  O   ASP A  82     1281   1588   1182    236   -210     48       O  
ATOM   1330  CB  ASP A  82       8.111  30.264 -29.481  1.00 11.78           C  
ANISOU 1330  CB  ASP A  82     1365   1758   1352    345   -228    291       C  
ATOM   1331  CG  ASP A  82       7.417  30.848 -30.665  1.00 13.38           C  
ANISOU 1331  CG  ASP A  82     1500   2063   1521    377   -260    399       C  
ATOM   1332  OD1 ASP A  82       6.440  30.271 -31.195  1.00 15.03           O  
ANISOU 1332  OD1 ASP A  82     1642   2389   1680    370   -294    400       O  
ATOM   1333  OD2 ASP A  82       7.892  31.917 -31.123  1.00 14.83           O  
ANISOU 1333  OD2 ASP A  82     1693   2216   1726    405   -254    494       O  
ATOM   1334  H   ASP A  82       6.022  30.562 -28.200  1.00 14.46           H  
ATOM   1335  HA  ASP A  82       6.985  28.528 -29.408  1.00 15.31           H  
ATOM   1336  HB2 ASP A  82       8.283  30.986 -28.856  1.00 14.14           H  
ATOM   1337  HB3 ASP A  82       8.949  29.885 -29.789  1.00 14.14           H  
ATOM   1338  N   LEU A  83       8.626  29.206 -26.706  1.00 12.26           N  
ANISOU 1338  N   LEU A  83     1526   1640   1491    311   -169    110       N  
ATOM   1339  CA  LEU A  83       9.559  28.671 -25.731  1.00 12.64           C  
ANISOU 1339  CA  LEU A  83     1632   1623   1548    276   -150     38       C  
ATOM   1340  C   LEU A  83       9.017  27.385 -25.137  1.00 11.22           C  
ANISOU 1340  C   LEU A  83     1438   1468   1356    251   -146    -29       C  
ATOM   1341  O   LEU A  83       9.710  26.362 -25.111  1.00 11.90           O  
ANISOU 1341  O   LEU A  83     1542   1562   1419    208   -149    -78       O  
ATOM   1342  CB  LEU A  83       9.845  29.710 -24.652  1.00 13.85           C  
ANISOU 1342  CB  LEU A  83     1836   1667   1761    302   -120     38       C  
ATOM   1343  CG  LEU A  83      11.036  29.379 -23.742  1.00 15.59           C  
ANISOU 1343  CG  LEU A  83     2112   1832   1980    260   -111    -18       C  
ATOM   1344  CD1 LEU A  83      11.477  30.711 -23.136  1.00 23.93           C  
ANISOU 1344  CD1 LEU A  83     3216   2790   3087    274    -93     -7       C  
ATOM   1345  CD2 LEU A  83      10.687  28.390 -22.667  1.00 19.17           C  
ANISOU 1345  CD2 LEU A  83     2571   2288   2426    247    -97    -81       C  
ATOM   1346  H   LEU A  83       8.352  30.003 -26.534  1.00 14.72           H  
ATOM   1347  HA  LEU A  83      10.403  28.471 -26.165  1.00 15.18           H  
ATOM   1348  HB2 LEU A  83      10.034  30.558 -25.084  1.00 16.63           H  
ATOM   1349  HB3 LEU A  83       9.060  29.793 -24.089  1.00 16.63           H  
ATOM   1350  HG  LEU A  83      11.750  28.956 -24.245  1.00 18.72           H  
ATOM   1351 HD11 LEU A  83      12.134  30.541 -22.443  1.00 28.73           H  
ATOM   1352 HD12 LEU A  83      11.866  31.262 -23.833  1.00 28.73           H  
ATOM   1353 HD13 LEU A  83      10.703  31.157 -22.756  1.00 28.73           H  
ATOM   1354 HD21 LEU A  83      11.432  28.319 -22.050  1.00 23.01           H  
ATOM   1355 HD22 LEU A  83       9.897  28.700 -22.198  1.00 23.01           H  
ATOM   1356 HD23 LEU A  83      10.513  27.528 -23.076  1.00 23.01           H  
ATOM   1357  N   ILE A  84       7.747  27.384 -24.741  1.00 10.81           N  
ANISOU 1357  N   ILE A  84     1349   1433   1326    277   -138    -24       N  
ATOM   1358  CA  ILE A  84       7.206  26.185 -24.125  1.00 12.51           C  
ANISOU 1358  CA  ILE A  84     1549   1668   1538    247   -131    -77       C  
ATOM   1359  C   ILE A  84       7.153  25.036 -25.119  1.00 11.36           C  
ANISOU 1359  C   ILE A  84     1371   1597   1349    195   -162   -106       C  
ATOM   1360  O   ILE A  84       7.432  23.889 -24.761  1.00 12.53           O  
ANISOU 1360  O   ILE A  84     1535   1730   1497    152   -155   -160       O  
ATOM   1361  CB  ILE A  84       5.839  26.474 -23.505  1.00 13.23           C  
ANISOU 1361  CB  ILE A  84     1596   1770   1662    286   -111    -58       C  
ATOM   1362  CG1 ILE A  84       5.960  27.561 -22.431  1.00 15.50           C  
ANISOU 1362  CG1 ILE A  84     1927   1971   1989    337    -69    -54       C  
ATOM   1363  CG2 ILE A  84       5.309  25.186 -22.861  1.00 15.56           C  
ANISOU 1363  CG2 ILE A  84     1870   2084   1957    244   -101   -104       C  
ATOM   1364  CD1 ILE A  84       4.620  28.135 -22.016  1.00 18.06           C  
ANISOU 1364  CD1 ILE A  84     2203   2308   2350    398    -40    -24       C  
ATOM   1365  H   ILE A  84       7.199  28.043 -24.816  1.00 12.98           H  
ATOM   1366  HA  ILE A  84       7.803  25.917 -23.409  1.00 15.02           H  
ATOM   1367  HB  ILE A  84       5.234  26.783 -24.198  1.00 15.88           H  
ATOM   1368 HG12 ILE A  84       6.379  27.180 -21.643  1.00 18.60           H  
ATOM   1369 HG13 ILE A  84       6.502  28.287 -22.777  1.00 18.60           H  
ATOM   1370 HG21 ILE A  84       4.501  25.390 -22.364  1.00 18.67           H  
ATOM   1371 HG22 ILE A  84       5.113  24.541 -23.559  1.00 18.67           H  
ATOM   1372 HG23 ILE A  84       5.984  24.831 -22.262  1.00 18.67           H  
ATOM   1373 HD11 ILE A  84       4.770  28.914 -21.457  1.00 21.68           H  
ATOM   1374 HD12 ILE A  84       4.125  28.388 -22.810  1.00 21.68           H  
ATOM   1375 HD13 ILE A  84       4.128  27.462 -21.519  1.00 21.68           H  
ATOM   1376  N   ASP A  85       6.866  25.325 -26.402  1.00  9.69           N  
ANISOU 1376  N   ASP A  85     1118   1467   1099    196   -196    -70       N  
ATOM   1377  CA  ASP A  85       6.871  24.288 -27.426  1.00 11.82           C  
ANISOU 1377  CA  ASP A  85     1363   1816   1313    141   -225   -113       C  
ATOM   1378  C   ASP A  85       8.260  23.681 -27.552  1.00 10.51           C  
ANISOU 1378  C   ASP A  85     1253   1611   1129    112   -212   -163       C  
ATOM   1379  O   ASP A  85       8.413  22.455 -27.660  1.00 11.22           O  
ANISOU 1379  O   ASP A  85     1351   1703   1210     66   -210   -233       O  
ATOM   1380  CB  ASP A  85       6.432  24.848 -28.785  1.00 10.84           C  
ANISOU 1380  CB  ASP A  85     1186   1802   1132    150   -265    -57       C  
ATOM   1381  CG  ASP A  85       4.945  25.136 -28.898  1.00 14.37           C  
ANISOU 1381  CG  ASP A  85     1553   2321   1588    169   -288    -10       C  
ATOM   1382  OD1 ASP A  85       4.165  24.751 -27.997  1.00 14.80           O  
ANISOU 1382  OD1 ASP A  85     1588   2348   1689    167   -272    -31       O  
ATOM   1383  OD2 ASP A  85       4.528  25.764 -29.904  1.00 13.49           O  
ANISOU 1383  OD2 ASP A  85     1389   2303   1433    188   -323     60       O  
ATOM   1384  H   ASP A  85       6.668  26.109 -26.695  1.00 11.64           H  
ATOM   1385  HA  ASP A  85       6.234  23.603 -27.166  1.00 14.19           H  
ATOM   1386  HB2 ASP A  85       6.904  25.680 -28.944  1.00 13.02           H  
ATOM   1387  HB3 ASP A  85       6.657  24.202 -29.473  1.00 13.02           H  
ATOM   1388  N   ASN A  86       9.297  24.528 -27.584  1.00  9.30           N  
ANISOU 1388  N   ASN A  86     1137   1420    976    138   -201   -126       N  
ATOM   1389  CA  ASN A  86      10.647  24.011 -27.716  1.00 11.04           C  
ANISOU 1389  CA  ASN A  86     1398   1615   1182    117   -186   -162       C  
ATOM   1390  C   ASN A  86      10.994  23.115 -26.536  1.00 11.45           C  
ANISOU 1390  C   ASN A  86     1482   1590   1280    102   -161   -213       C  
ATOM   1391  O   ASN A  86      11.636  22.069 -26.706  1.00 12.36           O  
ANISOU 1391  O   ASN A  86     1611   1696   1388     78   -149   -265       O  
ATOM   1392  CB  ASN A  86      11.645  25.154 -27.812  1.00 12.78           C  
ANISOU 1392  CB  ASN A  86     1642   1807   1406    141   -179   -102       C  
ATOM   1393  CG  ASN A  86      11.621  25.834 -29.160  1.00 16.55           C  
ANISOU 1393  CG  ASN A  86     2090   2370   1830    149   -199    -43       C  
ATOM   1394  OD1 ASN A  86      11.727  25.181 -30.188  1.00 26.46           O  
ANISOU 1394  OD1 ASN A  86     3326   3710   3020    125   -209    -72       O  
ATOM   1395  ND2 ASN A  86      11.440  27.134 -29.166  1.00 12.65           N  
ANISOU 1395  ND2 ASN A  86     1592   1854   1362    184   -202     39       N  
ATOM   1396  H   ASN A  86       9.239  25.384 -27.532  1.00 11.17           H  
ATOM   1397  HA  ASN A  86      10.706  23.493 -28.534  1.00 13.26           H  
ATOM   1398  HB2 ASN A  86      11.433  25.818 -27.137  1.00 15.34           H  
ATOM   1399  HB3 ASN A  86      12.539  24.807 -27.667  1.00 15.34           H  
ATOM   1400 HD21 ASN A  86      11.420  27.562 -29.911  1.00 15.19           H  
ATOM   1401 HD22 ASN A  86      11.343  27.558 -28.424  1.00 15.19           H  
ATOM   1402  N   TRP A  87      10.563  23.501 -25.338  1.00 10.16           N  
ANISOU 1402  N   TRP A  87     1329   1372   1160    122   -148   -197       N  
ATOM   1403  CA  TRP A  87      10.823  22.671 -24.159  1.00 10.31           C  
ANISOU 1403  CA  TRP A  87     1373   1332   1213    108   -126   -230       C  
ATOM   1404  C   TRP A  87      10.007  21.376 -24.212  1.00  9.95           C  
ANISOU 1404  C   TRP A  87     1302   1301   1176     74   -124   -273       C  
ATOM   1405  O   TRP A  87      10.499  20.310 -23.812  1.00 11.44           O  
ANISOU 1405  O   TRP A  87     1509   1449   1388     53   -107   -305       O  
ATOM   1406  CB  TRP A  87      10.551  23.489 -22.882  1.00 10.57           C  
ANISOU 1406  CB  TRP A  87     1425   1318   1273    136   -110   -205       C  
ATOM   1407  CG  TRP A  87      11.666  24.478 -22.613  1.00  9.41           C  
ANISOU 1407  CG  TRP A  87     1317   1132   1128    148   -109   -183       C  
ATOM   1408  CD1 TRP A  87      12.162  25.420 -23.488  1.00 11.56           C  
ANISOU 1408  CD1 TRP A  87     1590   1414   1389    158   -122   -148       C  
ATOM   1409  CD2 TRP A  87      12.434  24.607 -21.420  1.00 10.62           C  
ANISOU 1409  CD2 TRP A  87     1508   1237   1291    144    -97   -190       C  
ATOM   1410  NE1 TRP A  87      13.203  26.109 -22.906  1.00 12.15           N  
ANISOU 1410  NE1 TRP A  87     1701   1439   1476    153   -118   -138       N  
ATOM   1411  CE2 TRP A  87      13.373  25.639 -21.630  1.00 11.64           C  
ANISOU 1411  CE2 TRP A  87     1658   1343   1420    143   -106   -168       C  
ATOM   1412  CE3 TRP A  87      12.432  23.936 -20.195  1.00 13.15           C  
ANISOU 1412  CE3 TRP A  87     1841   1539   1617    134    -82   -208       C  
ATOM   1413  CZ2 TRP A  87      14.291  26.021 -20.667  1.00 11.88           C  
ANISOU 1413  CZ2 TRP A  87     1722   1336   1454    128   -106   -174       C  
ATOM   1414  CZ3 TRP A  87      13.354  24.332 -19.236  1.00 12.69           C  
ANISOU 1414  CZ3 TRP A  87     1817   1454   1552    126    -82   -207       C  
ATOM   1415  CH2 TRP A  87      14.244  25.363 -19.470  1.00 11.65           C  
ANISOU 1415  CH2 TRP A  87     1705   1303   1419    120    -97   -196       C  
ATOM   1416  H   TRP A  87      10.125  24.225 -25.180  1.00 12.20           H  
ATOM   1417  HA  TRP A  87      11.757  22.412 -24.134  1.00 12.38           H  
ATOM   1418  HB2 TRP A  87       9.723  23.983 -22.987  1.00 12.69           H  
ATOM   1419  HB3 TRP A  87      10.486  22.888 -22.124  1.00 12.69           H  
ATOM   1420  HD1 TRP A  87      11.840  25.569 -24.348  1.00 13.88           H  
ATOM   1421  HE1 TRP A  87      13.668  26.728 -23.280  1.00 14.59           H  
ATOM   1422  HE3 TRP A  87      11.832  23.246 -20.026  1.00 15.79           H  
ATOM   1423  HZ2 TRP A  87      14.912  26.694 -20.828  1.00 14.26           H  
ATOM   1424  HZ3 TRP A  87      13.374  23.893 -18.417  1.00 15.24           H  
ATOM   1425  HH2 TRP A  87      14.829  25.617 -18.792  1.00 13.99           H  
ATOM   1426  N   ASP A  88       8.766  21.448 -24.697  1.00  9.87           N  
ANISOU 1426  N   ASP A  88     1245   1347   1157     67   -142   -269       N  
ATOM   1427  CA  ASP A  88       7.956  20.249 -24.892  1.00  9.43           C  
ANISOU 1427  CA  ASP A  88     1160   1312   1112     19   -147   -314       C  
ATOM   1428  C   ASP A  88       8.659  19.279 -25.831  1.00 11.37           C  
ANISOU 1428  C   ASP A  88     1422   1563   1336    -19   -151   -377       C  
ATOM   1429  O   ASP A  88       8.687  18.064 -25.591  1.00 11.44           O  
ANISOU 1429  O   ASP A  88     1441   1526   1380    -56   -134   -426       O  
ATOM   1430  CB  ASP A  88       6.582  20.665 -25.418  1.00 12.19           C  
ANISOU 1430  CB  ASP A  88     1443   1743   1445     16   -175   -290       C  
ATOM   1431  CG  ASP A  88       5.493  19.632 -25.222  1.00 14.17           C  
ANISOU 1431  CG  ASP A  88     1650   2011   1723    -37   -178   -321       C  
ATOM   1432  OD1 ASP A  88       5.685  18.555 -24.626  1.00 12.62           O  
ANISOU 1432  OD1 ASP A  88     1476   1753   1567    -73   -154   -358       O  
ATOM   1433  OD2 ASP A  88       4.375  19.912 -25.731  1.00 17.05           O  
ANISOU 1433  OD2 ASP A  88     1948   2459   2072    -45   -207   -300       O  
ATOM   1434  H   ASP A  88       8.370  22.178 -24.920  1.00 11.85           H  
ATOM   1435  HA  ASP A  88       7.822  19.784 -24.052  1.00 11.33           H  
ATOM   1436  HB2 ASP A  88       6.306  21.473 -24.957  1.00 14.63           H  
ATOM   1437  HB3 ASP A  88       6.655  20.836 -26.370  1.00 14.63           H  
ATOM   1438  N   TYR A  89       9.231  19.777 -26.931  1.00 10.40           N  
ANISOU 1438  N   TYR A  89     1301   1494   1158     -9   -167   -376       N  
ATOM   1439  CA  TYR A  89       9.876  18.852 -27.851  1.00 10.16           C  
ANISOU 1439  CA  TYR A  89     1287   1477   1098    -40   -162   -447       C  
ATOM   1440  C   TYR A  89      11.072  18.170 -27.188  1.00  9.10           C  
ANISOU 1440  C   TYR A  89     1198   1249   1011    -27   -121   -467       C  
ATOM   1441  O   TYR A  89      11.330  16.987 -27.444  1.00 12.24           O  
ANISOU 1441  O   TYR A  89     1610   1611   1427    -54   -101   -536       O  
ATOM   1442  CB  TYR A  89      10.317  19.574 -29.129  1.00 10.82           C  
ANISOU 1442  CB  TYR A  89     1361   1650   1101    -28   -180   -432       C  
ATOM   1443  CG  TYR A  89       9.203  20.248 -29.878  1.00 11.17           C  
ANISOU 1443  CG  TYR A  89     1351   1800   1093    -34   -224   -397       C  
ATOM   1444  CD1 TYR A  89       7.920  19.732 -29.883  1.00 10.60           C  
ANISOU 1444  CD1 TYR A  89     1235   1764   1027    -75   -250   -423       C  
ATOM   1445  CD2 TYR A  89       9.425  21.420 -30.568  1.00 12.64           C  
ANISOU 1445  CD2 TYR A  89     1523   2053   1228     -1   -241   -323       C  
ATOM   1446  CE1 TYR A  89       6.883  20.363 -30.566  1.00 12.65           C  
ANISOU 1446  CE1 TYR A  89     1432   2136   1239    -77   -295   -378       C  
ATOM   1447  CE2 TYR A  89       8.410  22.032 -31.280  1.00 11.58           C  
ANISOU 1447  CE2 TYR A  89     1331   2023   1047      0   -283   -274       C  
ATOM   1448  CZ  TYR A  89       7.159  21.516 -31.271  1.00 12.87           C  
ANISOU 1448  CZ  TYR A  89     1446   2230   1213    -35   -311   -300       C  
ATOM   1449  OH  TYR A  89       6.123  22.127 -31.935  1.00 14.07           O  
ANISOU 1449  OH  TYR A  89     1529   2496   1322    -30   -357   -239       O  
ATOM   1450  H   TYR A  89       9.256  20.607 -27.153  1.00 12.49           H  
ATOM   1451  HA  TYR A  89       9.232  18.174 -28.105  1.00 12.20           H  
ATOM   1452  HB2 TYR A  89      10.965  20.256 -28.891  1.00 13.00           H  
ATOM   1453  HB3 TYR A  89      10.722  18.925 -29.726  1.00 13.00           H  
ATOM   1454  HD1 TYR A  89       7.746  18.945 -29.419  1.00 12.72           H  
ATOM   1455  HD2 TYR A  89      10.272  21.805 -30.554  1.00 15.18           H  
ATOM   1456  HE1 TYR A  89       6.021  20.013 -30.547  1.00 15.19           H  
ATOM   1457  HE2 TYR A  89       8.588  22.803 -31.768  1.00 13.90           H  
ATOM   1458  HH  TYR A  89       5.424  21.667 -31.863  1.00 16.89           H  
ATOM   1459  N   ALA A  90      11.814  18.917 -26.373  1.00 10.85           N  
ANISOU 1459  N   ALA A  90     1440   1431   1251     13   -110   -408       N  
ATOM   1460  CA  ALA A  90      12.933  18.337 -25.631  1.00 10.28           C  
ANISOU 1460  CA  ALA A  90     1399   1285   1222     28    -79   -408       C  
ATOM   1461  C   ALA A  90      12.435  17.289 -24.643  1.00 10.43           C  
ANISOU 1461  C   ALA A  90     1422   1236   1304     10    -61   -421       C  
ATOM   1462  O   ALA A  90      13.039  16.223 -24.490  1.00 11.31           O  
ANISOU 1462  O   ALA A  90     1550   1290   1457      7    -33   -448       O  
ATOM   1463  CB  ALA A  90      13.707  19.433 -24.900  1.00 13.42           C  
ANISOU 1463  CB  ALA A  90     1810   1668   1620     61    -80   -342       C  
ATOM   1464  H   ALA A  90      11.693  19.756 -26.232  1.00 13.03           H  
ATOM   1465  HA  ALA A  90      13.541  17.911 -26.255  1.00 12.34           H  
ATOM   1466  HB1 ALA A  90      14.421  19.026 -24.385  1.00 16.11           H  
ATOM   1467  HB2 ALA A  90      14.078  20.047 -25.553  1.00 16.11           H  
ATOM   1468  HB3 ALA A  90      13.102  19.906 -24.308  1.00 16.11           H  
ATOM   1469  N   ALA A  91      11.339  17.588 -23.953  1.00  9.75           N  
ANISOU 1469  N   ALA A  91     1319   1156   1230      1    -72   -394       N  
ATOM   1470  CA  ALA A  91      10.765  16.639 -22.999  1.00 11.36           C  
ANISOU 1470  CA  ALA A  91     1520   1307   1491    -22    -52   -393       C  
ATOM   1471  C   ALA A  91      10.277  15.381 -23.705  1.00 12.35           C  
ANISOU 1471  C   ALA A  91     1636   1412   1645    -72    -47   -460       C  
ATOM   1472  O   ALA A  91      10.431  14.277 -23.194  1.00 10.60           O  
ANISOU 1472  O   ALA A  91     1428   1115   1486    -88    -19   -469       O  
ATOM   1473  CB  ALA A  91       9.616  17.307 -22.256  1.00 10.16           C  
ANISOU 1473  CB  ALA A  91     1341   1183   1335    -19    -59   -352       C  
ATOM   1474  H   ALA A  91      10.907  18.330 -24.017  1.00 11.71           H  
ATOM   1475  HA  ALA A  91      11.444  16.379 -22.356  1.00 13.64           H  
ATOM   1476  HB1 ALA A  91       9.178  16.648 -21.695  1.00 12.19           H  
ATOM   1477  HB2 ALA A  91       9.969  18.025 -21.708  1.00 12.19           H  
ATOM   1478  HB3 ALA A  91       8.987  17.663 -22.902  1.00 12.19           H  
ATOM   1479  N   ILE A  92       9.657  15.522 -24.886  1.00 10.37           N  
ANISOU 1479  N   ILE A  92     1361   1230   1350   -102    -74   -508       N  
ATOM   1480  CA  ILE A  92       9.241  14.351 -25.654  1.00 10.38           C  
ANISOU 1480  CA  ILE A  92     1358   1218   1369   -161    -74   -593       C  
ATOM   1481  C   ILE A  92      10.449  13.527 -26.068  1.00 11.13           C  
ANISOU 1481  C   ILE A  92     1496   1248   1485   -149    -39   -648       C  
ATOM   1482  O   ILE A  92      10.431  12.301 -26.004  1.00 13.49           O  
ANISOU 1482  O   ILE A  92     1812   1464   1850   -182    -12   -700       O  
ATOM   1483  CB  ILE A  92       8.409  14.794 -26.880  1.00 13.39           C  
ANISOU 1483  CB  ILE A  92     1699   1711   1675   -196   -119   -630       C  
ATOM   1484  CG1 ILE A  92       7.086  15.403 -26.378  1.00 12.72           C  
ANISOU 1484  CG1 ILE A  92     1560   1680   1593   -205   -145   -571       C  
ATOM   1485  CG2 ILE A  92       8.181  13.662 -27.850  1.00 14.04           C  
ANISOU 1485  CG2 ILE A  92     1786   1793   1755   -264   -122   -740       C  
ATOM   1486  CD1 ILE A  92       6.327  16.199 -27.487  1.00 16.37           C  
ANISOU 1486  CD1 ILE A  92     1970   2274   1975   -216   -196   -568       C  
ATOM   1487  H   ILE A  92       9.470  16.276 -25.257  1.00 12.45           H  
ATOM   1488  HA  ILE A  92       8.682  13.794 -25.090  1.00 12.47           H  
ATOM   1489  HB  ILE A  92       8.904  15.465 -27.375  1.00 16.07           H  
ATOM   1490 HG12 ILE A  92       6.506  14.689 -26.071  1.00 15.27           H  
ATOM   1491 HG13 ILE A  92       7.277  16.013 -25.648  1.00 15.27           H  
ATOM   1492 HG21 ILE A  92       7.468  13.908 -28.460  1.00 16.85           H  
ATOM   1493 HG22 ILE A  92       9.000  13.501 -28.345  1.00 16.85           H  
ATOM   1494 HG23 ILE A  92       7.933  12.867 -27.353  1.00 16.85           H  
ATOM   1495 HD11 ILE A  92       5.621  16.721 -27.074  1.00 19.65           H  
ATOM   1496 HD12 ILE A  92       6.953  16.788 -27.937  1.00 19.65           H  
ATOM   1497 HD13 ILE A  92       5.947  15.572 -28.122  1.00 19.65           H  
ATOM   1498  N   ALA A  93      11.520  14.199 -26.502  1.00 11.39           N  
ANISOU 1498  N   ALA A  93     1545   1314   1470   -101    -35   -634       N  
ATOM   1499  CA  ALA A  93      12.701  13.491 -26.964  1.00 13.28           C  
ANISOU 1499  CA  ALA A  93     1815   1507   1724    -78      4   -682       C  
ATOM   1500  C   ALA A  93      13.344  12.665 -25.855  1.00 13.03           C  
ANISOU 1500  C   ALA A  93     1804   1358   1788    -52     45   -648       C  
ATOM   1501  O   ALA A  93      13.841  11.550 -26.110  1.00 15.77           O  
ANISOU 1501  O   ALA A  93     2173   1639   2181    -47     81   -679       O  
ATOM   1502  CB  ALA A  93      13.704  14.505 -27.522  1.00 16.53           C  
ANISOU 1502  CB  ALA A  93     2226   1988   2066    -32      1   -651       C  
ATOM   1503  H   ALA A  93      11.582  15.056 -26.536  1.00 13.68           H  
ATOM   1504  HA  ALA A  93      12.443  12.877 -27.669  1.00 15.94           H  
ATOM   1505  HB1 ALA A  93      14.478  14.030 -27.862  1.00 19.84           H  
ATOM   1506  HB2 ALA A  93      13.282  15.005 -28.239  1.00 19.84           H  
ATOM   1507  HB3 ALA A  93      13.972  15.108 -26.811  1.00 19.84           H  
ATOM   1508  N   LYS A  94      13.358  13.202 -24.629  1.00 12.47           N  
ANISOU 1508  N   LYS A  94     1725   1276   1735    -28     36   -555       N  
ATOM   1509  CA  LYS A  94      13.884  12.504 -23.450  1.00 18.28           C  
ANISOU 1509  CA  LYS A  94     2472   1923   2549     -4     67   -498       C  
ATOM   1510  C   LYS A  94      12.848  11.642 -22.725  1.00 14.11           C  
ANISOU 1510  C   LYS A  94     1939   1333   2088    -46     76   -489       C  
ATOM   1511  O   LYS A  94      13.201  10.949 -21.760  1.00 15.75           O  
ANISOU 1511  O   LYS A  94     2153   1467   2364    -29    104   -432       O  
ATOM   1512  CB  LYS A  94      14.438  13.506 -22.451  1.00 17.87           C  
ANISOU 1512  CB  LYS A  94     2415   1906   2469     35     51   -406       C  
ATOM   1513  CG  LYS A  94      15.525  14.400 -22.964  1.00 29.59           C  
ANISOU 1513  CG  LYS A  94     3899   3444   3900     70     42   -396       C  
ATOM   1514  CD  LYS A  94      16.796  13.655 -23.103  1.00 23.50           C  
ANISOU 1514  CD  LYS A  94     3131   2629   3170    108     77   -396       C  
ATOM   1515  CE  LYS A  94      17.484  13.468 -21.790  1.00 33.16           C  
ANISOU 1515  CE  LYS A  94     4347   3818   4434    138     82   -309       C  
ATOM   1516  NZ  LYS A  94      18.679  12.552 -22.006  1.00 29.84           N  
ANISOU 1516  NZ  LYS A  94     3920   3348   4071    185    124   -304       N  
ATOM   1517  H   LYS A  94      13.062  13.990 -24.451  1.00 14.97           H  
ATOM   1518  HA  LYS A  94      14.599  11.924 -23.756  1.00 21.94           H  
ATOM   1519  HB2 LYS A  94      13.710  14.077 -22.157  1.00 21.45           H  
ATOM   1520  HB3 LYS A  94      14.800  13.016 -21.696  1.00 21.45           H  
ATOM   1521  HG2 LYS A  94      15.275  14.747 -23.834  1.00 35.52           H  
ATOM   1522  HG3 LYS A  94      15.663  15.131 -22.342  1.00 35.52           H  
ATOM   1523  HD2 LYS A  94      16.613  12.778 -23.476  1.00 28.21           H  
ATOM   1524  HD3 LYS A  94      17.391  14.147 -23.690  1.00 28.21           H  
ATOM   1525  HE2 LYS A  94      17.795  14.323 -21.452  1.00 39.80           H  
ATOM   1526  HE3 LYS A  94      16.880  13.059 -21.152  1.00 39.80           H  
ATOM   1527  HZ1 LYS A  94      18.467  11.717 -21.783  1.00 35.82           H  
ATOM   1528  HZ2 LYS A  94      18.925  12.569 -22.861  1.00 35.82           H  
ATOM   1529  HZ3 LYS A  94      19.363  12.821 -21.504  1.00 35.82           H  
ATOM   1530  N   GLN A  95      11.591  11.668 -23.150  1.00 13.31           N  
ANISOU 1530  N   GLN A  95     1819   1267   1970   -103     54   -531       N  
ATOM   1531  CA  GLN A  95      10.495  10.989 -22.479  1.00 13.24           C  
ANISOU 1531  CA  GLN A  95     1793   1216   2021   -154     60   -514       C  
ATOM   1532  C   GLN A  95      10.497  11.295 -20.984  1.00 17.01           C  
ANISOU 1532  C   GLN A  95     2263   1688   2512   -124     69   -405       C  
ATOM   1533  O   GLN A  95      10.397  10.390 -20.141  1.00 15.38           O  
ANISOU 1533  O   GLN A  95     2058   1407   2378   -136     99   -359       O  
ATOM   1534  CB  GLN A  95      10.536   9.484 -22.753  1.00 17.48           C  
ANISOU 1534  CB  GLN A  95     2350   1638   2652   -191     96   -572       C  
ATOM   1535  CG  GLN A  95      10.142   9.122 -24.203  1.00 19.68           C  
ANISOU 1535  CG  GLN A  95     2632   1954   2892   -238     78   -676       C  
ATOM   1536  CD  GLN A  95       8.673   9.396 -24.500  1.00 24.99           C  
ANISOU 1536  CD  GLN A  95     3261   2696   3539   -315     37   -710       C  
ATOM   1537  OE1 GLN A  95       7.807   8.597 -24.145  1.00 23.56           O  
ANISOU 1537  OE1 GLN A  95     3063   2464   3423   -377     43   -709       O  
ATOM   1538  NE2 GLN A  95       8.379  10.535 -25.133  1.00 21.16           N  
ANISOU 1538  NE2 GLN A  95     2750   2331   2960   -311     -5   -727       N  
ATOM   1539  H   GLN A  95      11.339  12.091 -23.855  1.00 15.97           H  
ATOM   1540  HA  GLN A  95       9.658  11.325 -22.835  1.00 15.89           H  
ATOM   1541  HB2 GLN A  95      11.437   9.160 -22.599  1.00 20.98           H  
ATOM   1542  HB3 GLN A  95       9.916   9.038 -22.155  1.00 20.98           H  
ATOM   1543  HG2 GLN A  95      10.676   9.651 -24.816  1.00 23.62           H  
ATOM   1544  HG3 GLN A  95      10.307   8.178 -24.349  1.00 23.62           H  
ATOM   1545 HE21 GLN A  95       9.008  11.078 -25.355  1.00 25.40           H  
ATOM   1546 HE22 GLN A  95       7.561  10.725 -25.319  1.00 25.40           H  
ATOM   1547  N   GLN A  96      10.559  12.595 -20.681  1.00 10.17           N  
ANISOU 1547  N   GLN A  96     1388    903   1571    -89     45   -365       N  
ATOM   1548  CA  GLN A  96      10.485  13.115 -19.319  1.00  9.54           C  
ANISOU 1548  CA  GLN A  96     1304    844   1478    -64     50   -281       C  
ATOM   1549  C   GLN A  96       9.370  14.143 -19.276  1.00 13.17           C  
ANISOU 1549  C   GLN A  96     1735   1384   1886    -72     29   -278       C  
ATOM   1550  O   GLN A  96       9.299  15.026 -20.135  1.00 14.02           O  
ANISOU 1550  O   GLN A  96     1837   1546   1945    -62      2   -311       O  
ATOM   1551  CB  GLN A  96      11.809  13.745 -18.908  1.00 11.75           C  
ANISOU 1551  CB  GLN A  96     1608   1136   1723    -11     46   -243       C  
ATOM   1552  CG  GLN A  96      11.789  14.424 -17.545  1.00 11.74           C  
ANISOU 1552  CG  GLN A  96     1605   1171   1684     10     45   -173       C  
ATOM   1553  CD  GLN A  96      11.529  13.439 -16.412  1.00 11.22           C  
ANISOU 1553  CD  GLN A  96     1532   1067   1663     -2     74   -108       C  
ATOM   1554  OE1 GLN A  96      12.039  12.308 -16.410  1.00 13.08           O  
ANISOU 1554  OE1 GLN A  96     1773   1232   1966     -2     94    -88       O  
ATOM   1555  NE2 GLN A  96      10.696  13.850 -15.463  1.00 17.07           N  
ANISOU 1555  NE2 GLN A  96     2259   1855   2371     -9     81    -71       N  
ATOM   1556  H   GLN A  96      10.647  13.214 -21.270  1.00 12.20           H  
ATOM   1557  HA  GLN A  96      10.284  12.405 -18.690  1.00 11.46           H  
ATOM   1558  HB2 GLN A  96      12.486  13.050 -18.879  1.00 14.11           H  
ATOM   1559  HB3 GLN A  96      12.050  14.415 -19.566  1.00 14.11           H  
ATOM   1560  HG2 GLN A  96      12.648  14.846 -17.387  1.00 14.09           H  
ATOM   1561  HG3 GLN A  96      11.085  15.091 -17.532  1.00 14.09           H  
ATOM   1562 HE21 GLN A  96      10.340  14.631 -15.512  1.00 20.49           H  
ATOM   1563 HE22 GLN A  96      10.513  13.335 -14.800  1.00 20.49           H  
ATOM   1564  N   SER A  97       8.495  14.036 -18.290  1.00 11.99           N  
ANISOU 1564  N   SER A  97     1562   1244   1749    -86     46   -231       N  
ATOM   1565  CA  SER A  97       7.389  14.980 -18.161  1.00 11.08           C  
ANISOU 1565  CA  SER A  97     1411   1204   1594    -82     37   -224       C  
ATOM   1566  C   SER A  97       7.667  15.995 -17.069  1.00 10.82           C  
ANISOU 1566  C   SER A  97     1395   1203   1511    -33     48   -179       C  
ATOM   1567  O   SER A  97       8.367  15.702 -16.097  1.00 12.96           O  
ANISOU 1567  O   SER A  97     1692   1452   1781    -20     65   -137       O  
ATOM   1568  CB  SER A  97       6.090  14.234 -17.860  1.00 11.99           C  
ANISOU 1568  CB  SER A  97     1479   1324   1755   -133     54   -208       C  
ATOM   1569  OG  SER A  97       5.787  13.325 -18.913  1.00 15.11           O  
ANISOU 1569  OG  SER A  97     1859   1688   2194   -192     40   -265       O  
ATOM   1570  H   SER A  97       8.518  13.428 -17.683  1.00 14.39           H  
ATOM   1571  HA  SER A  97       7.284  15.467 -18.993  1.00 13.30           H  
ATOM   1572  HB2 SER A  97       6.192  13.739 -17.032  1.00 14.40           H  
ATOM   1573  HB3 SER A  97       5.368  14.875 -17.777  1.00 14.40           H  
ATOM   1574  HG  SER A  97       5.160  12.816 -18.681  1.00 18.14           H  
ATOM   1575  N   MET A  98       7.074  17.189 -17.220  1.00 10.97           N  
ANISOU 1575  N   MET A  98     1399   1278   1490     -6     39   -187       N  
ATOM   1576  CA  MET A  98       7.286  18.280 -16.285  1.00 10.65           C  
ANISOU 1576  CA  MET A  98     1382   1261   1403     39     51   -167       C  
ATOM   1577  C   MET A  98       6.094  19.226 -16.331  1.00  9.12           C  
ANISOU 1577  C   MET A  98     1151   1117   1196     65     61   -169       C  
ATOM   1578  O   MET A  98       5.452  19.377 -17.380  1.00 13.32           O  
ANISOU 1578  O   MET A  98     1645   1674   1742     58     39   -184       O  
ATOM   1579  CB  MET A  98       8.573  19.048 -16.618  1.00 11.45           C  
ANISOU 1579  CB  MET A  98     1530   1345   1476     65     26   -184       C  
ATOM   1580  CG  MET A  98       9.009  20.012 -15.583  1.00 15.06           C  
ANISOU 1580  CG  MET A  98     2021   1813   1889     94     36   -176       C  
ATOM   1581  SD  MET A  98      10.676  20.664 -15.942  1.00 24.75           S  
ANISOU 1581  SD  MET A  98     3293   3015   3094    102      3   -188       S  
ATOM   1582  CE  MET A  98      11.504  19.244 -16.544  1.00 10.57           C  
ANISOU 1582  CE  MET A  98     1490   1189   1337     78     -6   -178       C  
ATOM   1583  H   MET A  98       6.540  17.384 -17.865  1.00 13.17           H  
ATOM   1584  HA  MET A  98       7.361  17.914 -15.390  1.00 12.78           H  
ATOM   1585  HB2 MET A  98       9.291  18.407 -16.739  1.00 13.75           H  
ATOM   1586  HB3 MET A  98       8.430  19.546 -17.438  1.00 13.75           H  
ATOM   1587  HG2 MET A  98       8.389  20.758 -15.556  1.00 18.08           H  
ATOM   1588  HG3 MET A  98       9.033  19.569 -14.720  1.00 18.08           H  
ATOM   1589  HE1 MET A  98      12.450  19.440 -16.624  1.00 12.69           H  
ATOM   1590  HE2 MET A  98      11.369  18.512 -15.921  1.00 12.69           H  
ATOM   1591  HE3 MET A  98      11.140  19.010 -17.412  1.00 12.69           H  
ATOM   1592  N   ILE A  99       5.821  19.881 -15.192  1.00  9.04           N  
ANISOU 1592  N   ILE A  99     1151   1129   1156     98     94   -153       N  
ATOM   1593  CA  ILE A  99       4.807  20.930 -15.144  1.00  9.08           C  
ANISOU 1593  CA  ILE A  99     1126   1172   1152    141    114   -156       C  
ATOM   1594  C   ILE A  99       5.427  22.275 -15.487  1.00 12.72           C  
ANISOU 1594  C   ILE A  99     1630   1610   1594    185     98   -182       C  
ATOM   1595  O   ILE A  99       6.487  22.640 -14.970  1.00 11.94           O  
ANISOU 1595  O   ILE A  99     1589   1481   1466    189     94   -197       O  
ATOM   1596  CB  ILE A  99       4.120  20.994 -13.764  1.00 12.30           C  
ANISOU 1596  CB  ILE A  99     1522   1616   1536    160    170   -136       C  
ATOM   1597  CG1 ILE A  99       3.293  19.744 -13.507  1.00 14.61           C  
ANISOU 1597  CG1 ILE A  99     1757   1936   1859    114    190    -96       C  
ATOM   1598  CG2 ILE A  99       3.210  22.234 -13.686  1.00 15.73           C  
ANISOU 1598  CG2 ILE A  99     1933   2080   1966    223    200   -148       C  
ATOM   1599  CD1 ILE A  99       2.582  19.755 -12.132  1.00 16.90           C  
ANISOU 1599  CD1 ILE A  99     2027   2277   2117    131    253    -64       C  
ATOM   1600  H   ILE A  99       6.211  19.732 -14.441  1.00 10.86           H  
ATOM   1601  HA  ILE A  99       4.139  20.719 -15.815  1.00 10.90           H  
ATOM   1602  HB  ILE A  99       4.814  21.052 -13.088  1.00 14.77           H  
ATOM   1603 HG12 ILE A  99       2.613  19.671 -14.195  1.00 17.54           H  
ATOM   1604 HG13 ILE A  99       3.877  18.970 -13.534  1.00 17.54           H  
ATOM   1605 HG21 ILE A  99       2.690  22.193 -12.868  1.00 18.89           H  
ATOM   1606 HG22 ILE A  99       3.762  23.031 -13.688  1.00 18.89           H  
ATOM   1607 HG23 ILE A  99       2.618  22.239 -14.454  1.00 18.89           H  
ATOM   1608 HD11 ILE A  99       2.313  18.851 -11.908  1.00 20.29           H  
ATOM   1609 HD12 ILE A  99       3.195  20.094 -11.462  1.00 20.29           H  
ATOM   1610 HD13 ILE A  99       1.801  20.328 -12.186  1.00 20.29           H  
ATOM   1611  N   VAL A 100       4.729  23.037 -16.341  1.00 12.15           N  
ANISOU 1611  N   VAL A 100     1522   1554   1540    217     89   -180       N  
ATOM   1612  CA  VAL A 100       5.046  24.433 -16.639  1.00  9.94           C  
ANISOU 1612  CA  VAL A 100     1274   1245   1259    267     85   -189       C  
ATOM   1613  C   VAL A 100       3.909  25.294 -16.112  1.00 11.23           C  
ANISOU 1613  C   VAL A 100     1407   1425   1434    328    132   -182       C  
ATOM   1614  O   VAL A 100       2.746  25.087 -16.482  1.00 12.90           O  
ANISOU 1614  O   VAL A 100     1542   1688   1669    341    139   -153       O  
ATOM   1615  CB  VAL A 100       5.236  24.658 -18.148  1.00 11.24           C  
ANISOU 1615  CB  VAL A 100     1420   1414   1438    262     38   -175       C  
ATOM   1616  CG1 VAL A 100       5.555  26.118 -18.419  1.00 13.45           C  
ANISOU 1616  CG1 VAL A 100     1731   1654   1728    313     39   -169       C  
ATOM   1617  CG2 VAL A 100       6.301  23.741 -18.687  1.00 11.89           C  
ANISOU 1617  CG2 VAL A 100     1526   1484   1507    208      4   -189       C  
ATOM   1618  H   VAL A 100       4.043  22.752 -16.774  1.00 14.58           H  
ATOM   1619  HA  VAL A 100       5.863  24.680 -16.179  1.00 11.94           H  
ATOM   1620  HB  VAL A 100       4.413  24.445 -18.616  1.00 13.50           H  
ATOM   1621 HG11 VAL A 100       5.768  26.226 -19.359  1.00 16.15           H  
ATOM   1622 HG12 VAL A 100       4.782  26.658 -18.191  1.00 16.15           H  
ATOM   1623 HG13 VAL A 100       6.314  26.381 -17.875  1.00 16.15           H  
ATOM   1624 HG21 VAL A 100       6.446  23.942 -19.625  1.00 14.27           H  
ATOM   1625 HG22 VAL A 100       7.121  23.881 -18.188  1.00 14.27           H  
ATOM   1626 HG23 VAL A 100       6.006  22.822 -18.588  1.00 14.27           H  
ATOM   1627  N   VAL A 101       4.231  26.233 -15.226  1.00 12.90           N  
ANISOU 1627  N   VAL A 101     1674   1597   1632    366    167   -214       N  
ATOM   1628  CA  VAL A 101       3.290  27.237 -14.760  1.00 12.10           C  
ANISOU 1628  CA  VAL A 101     1557   1492   1548    439    222   -220       C  
ATOM   1629  C   VAL A 101       3.517  28.465 -15.627  1.00 12.16           C  
ANISOU 1629  C   VAL A 101     1582   1441   1596    483    206   -212       C  
ATOM   1630  O   VAL A 101       4.531  29.154 -15.487  1.00 16.42           O  
ANISOU 1630  O   VAL A 101     2195   1911   2131    476    196   -245       O  
ATOM   1631  CB  VAL A 101       3.473  27.573 -13.278  1.00 12.47           C  
ANISOU 1631  CB  VAL A 101     1660   1527   1551    453    276   -272       C  
ATOM   1632  CG1 VAL A 101       2.439  28.620 -12.846  1.00 13.29           C  
ANISOU 1632  CG1 VAL A 101     1747   1624   1680    539    345   -288       C  
ATOM   1633  CG2 VAL A 101       3.372  26.321 -12.464  1.00 17.29           C  
ANISOU 1633  CG2 VAL A 101     2252   2200   2117    405    288   -260       C  
ATOM   1634  H   VAL A 101       5.011  26.308 -14.872  1.00 15.49           H  
ATOM   1635  HA  VAL A 101       2.385  26.909 -14.877  1.00 14.53           H  
ATOM   1636  HB  VAL A 101       4.352  27.954 -13.126  1.00 14.97           H  
ATOM   1637 HG11 VAL A 101       2.336  28.584 -11.883  1.00 15.96           H  
ATOM   1638 HG12 VAL A 101       2.749  29.499 -13.113  1.00 15.96           H  
ATOM   1639 HG13 VAL A 101       1.592  28.423 -13.277  1.00 15.96           H  
ATOM   1640 HG21 VAL A 101       3.125  26.555 -11.555  1.00 20.76           H  
ATOM   1641 HG22 VAL A 101       2.696  25.745 -12.853  1.00 20.76           H  
ATOM   1642 HG23 VAL A 101       4.232  25.872 -12.468  1.00 20.76           H  
ATOM   1643  N   LEU A 102       2.605  28.726 -16.546  1.00 15.87           N  
ANISOU 1643  N   LEU A 102     1981   1941   2108    523    198   -160       N  
ATOM   1644  CA  LEU A 102       2.778  29.829 -17.487  1.00 14.94           C  
ANISOU 1644  CA  LEU A 102     1869   1773   2033    566    180   -127       C  
ATOM   1645  C   LEU A 102       1.776  30.931 -17.184  1.00 14.99           C  
ANISOU 1645  C   LEU A 102     1849   1752   2092    665    239   -112       C  
ATOM   1646  O   LEU A 102       0.904  30.810 -16.322  1.00 14.27           O  
ANISOU 1646  O   LEU A 102     1728   1694   2001    701    296   -128       O  
ATOM   1647  CB  LEU A 102       2.634  29.357 -18.939  1.00 15.60           C  
ANISOU 1647  CB  LEU A 102     1890   1919   2117    539    116    -66       C  
ATOM   1648  CG  LEU A 102       1.278  28.799 -19.322  1.00 15.18           C  
ANISOU 1648  CG  LEU A 102     1729   1965   2073    551    113    -21       C  
ATOM   1649  CD1 LEU A 102       0.910  29.234 -20.748  1.00 19.74           C  
ANISOU 1649  CD1 LEU A 102     2244   2590   2666    574     66     54       C  
ATOM   1650  CD2 LEU A 102       1.252  27.304 -19.212  1.00 17.18           C  
ANISOU 1650  CD2 LEU A 102     1959   2278   2289    467     90    -45       C  
ATOM   1651  H   LEU A 102       1.877  28.280 -16.648  1.00 19.05           H  
ATOM   1652  HA  LEU A 102       3.672  30.190 -17.386  1.00 17.93           H  
ATOM   1653  HB2 LEU A 102       2.809  30.112 -19.522  1.00 18.72           H  
ATOM   1654  HB3 LEU A 102       3.287  28.658 -19.096  1.00 18.72           H  
ATOM   1655  HG  LEU A 102       0.614  29.149 -18.707  1.00 18.22           H  
ATOM   1656 HD11 LEU A 102       1.635  28.996 -21.348  1.00 23.69           H  
ATOM   1657 HD12 LEU A 102       0.096  28.781 -21.017  1.00 23.69           H  
ATOM   1658 HD13 LEU A 102       0.774  30.195 -20.760  1.00 23.69           H  
ATOM   1659 HD21 LEU A 102       0.358  26.988 -19.415  1.00 20.62           H  
ATOM   1660 HD22 LEU A 102       1.887  26.930 -19.843  1.00 20.62           H  
ATOM   1661 HD23 LEU A 102       1.495  27.050 -18.308  1.00 20.62           H  
ATOM   1662  N   ALA A 103       1.907  32.038 -17.902  1.00 14.89           N  
ANISOU 1662  N   ALA A 103     1848   1677   2132    715    233    -74       N  
ATOM   1663  CA  ALA A 103       0.968  33.125 -17.734  1.00 16.19           C  
ANISOU 1663  CA  ALA A 103     1984   1801   2365    821    293    -48       C  
ATOM   1664  C   ALA A 103      -0.435  32.627 -18.045  1.00 17.53           C  
ANISOU 1664  C   ALA A 103     2030   2084   2546    860    299     16       C  
ATOM   1665  O   ALA A 103      -0.689  32.129 -19.141  1.00 19.58           O  
ANISOU 1665  O   ALA A 103     2218   2426   2795    831    237     84       O  
ATOM   1666  CB  ALA A 103       1.347  34.291 -18.655  1.00 23.55           C  
ANISOU 1666  CB  ALA A 103     2938   2650   3362    864    276      9       C  
ATOM   1667  H   ALA A 103       2.524  32.179 -18.484  1.00 17.87           H  
ATOM   1668  HA  ALA A 103       0.993  33.448 -16.819  1.00 19.43           H  
ATOM   1669  HB1 ALA A 103       0.638  34.952 -18.636  1.00 28.27           H  
ATOM   1670  HB2 ALA A 103       2.176  34.686 -18.341  1.00 28.27           H  
ATOM   1671  HB3 ALA A 103       1.463  33.955 -19.558  1.00 28.27           H  
ATOM   1672  N   GLY A 104      -1.328  32.696 -17.070  1.00 14.50           N  
ANISOU 1672  N   GLY A 104     1618   1719   2174    915    372     -9       N  
ATOM   1673  CA  GLY A 104      -2.710  32.353 -17.283  1.00 15.16           C  
ANISOU 1673  CA  GLY A 104     1573   1910   2278    958    386     57       C  
ATOM   1674  C   GLY A 104      -3.087  30.886 -17.169  1.00 17.21           C  
ANISOU 1674  C   GLY A 104     1769   2287   2481    871    357     57       C  
ATOM   1675  O   GLY A 104      -4.289  30.580 -17.273  1.00 20.39           O  
ANISOU 1675  O   GLY A 104     2056   2786   2903    897    370    111       O  
ATOM   1676  H   GLY A 104      -1.149  32.944 -16.266  1.00 17.37           H  
ATOM   1677  HA2 GLY A 104      -3.244  32.837 -16.634  1.00 18.16           H  
ATOM   1678  HA3 GLY A 104      -2.958  32.644 -18.175  1.00 18.16           H  
ATOM   1679  N   GLY A 105      -2.146  29.987 -16.927  1.00 13.93           N  
ANISOU 1679  N   GLY A 105     1420   1865   2006    771    321      4       N  
ATOM   1680  CA  GLY A 105      -2.519  28.581 -16.851  1.00 15.58           C  
ANISOU 1680  CA  GLY A 105     1572   2168   2180    688    297     10       C  
ATOM   1681  C   GLY A 105      -1.357  27.647 -16.587  1.00 14.12           C  
ANISOU 1681  C   GLY A 105     1469   1955   1942    591    263    -42       C  
ATOM   1682  O   GLY A 105      -0.248  28.063 -16.240  1.00 15.26           O  
ANISOU 1682  O   GLY A 105     1713   2018   2066    585    264    -89       O  
ATOM   1683  H   GLY A 105      -1.311  30.157 -16.806  1.00 16.72           H  
ATOM   1684  HA2 GLY A 105      -3.164  28.465 -16.135  1.00 18.71           H  
ATOM   1685  HA3 GLY A 105      -2.928  28.319 -17.690  1.00 18.71           H  
ATOM   1686  N   VAL A 106      -1.632  26.357 -16.787  1.00 14.17           N  
ANISOU 1686  N   VAL A 106     1424   2027   1932    511    231    -29       N  
ATOM   1687  CA  VAL A 106      -0.667  25.298 -16.510  1.00 12.93           C  
ANISOU 1687  CA  VAL A 106     1328   1845   1738    424    206    -66       C  
ATOM   1688  C   VAL A 106      -0.630  24.361 -17.704  1.00 12.44           C  
ANISOU 1688  C   VAL A 106     1226   1822   1680    348    135    -52       C  
ATOM   1689  O   VAL A 106      -1.668  24.060 -18.302  1.00 16.06           O  
ANISOU 1689  O   VAL A 106     1588   2356   2158    335    117    -16       O  
ATOM   1690  CB  VAL A 106      -1.044  24.539 -15.228  1.00 16.37           C  
ANISOU 1690  CB  VAL A 106     1755   2308   2156    400    260    -72       C  
ATOM   1691  CG1 VAL A 106      -0.122  23.374 -14.988  1.00 21.34           C  
ANISOU 1691  CG1 VAL A 106     2435   2912   2760    316    234    -91       C  
ATOM   1692  CG2 VAL A 106      -1.039  25.479 -14.027  1.00 18.00           C  
ANISOU 1692  CG2 VAL A 106     2009   2489   2341    472    334   -102       C  
ATOM   1693  H   VAL A 106      -2.384  26.069 -17.089  1.00 17.01           H  
ATOM   1694  HA  VAL A 106       0.219  25.676 -16.397  1.00 15.52           H  
ATOM   1695  HB  VAL A 106      -1.940  24.186 -15.338  1.00 19.65           H  
ATOM   1696 HG11 VAL A 106      -0.259  23.042 -14.087  1.00 25.61           H  
ATOM   1697 HG12 VAL A 106      -0.321  22.675 -15.631  1.00 25.61           H  
ATOM   1698 HG13 VAL A 106       0.796  23.670 -15.095  1.00 25.61           H  
ATOM   1699 HG21 VAL A 106      -1.237  24.969 -13.226  1.00 21.60           H  
ATOM   1700 HG22 VAL A 106      -0.163  25.889 -13.950  1.00 21.60           H  
ATOM   1701 HG23 VAL A 106      -1.714  26.163 -14.158  1.00 21.60           H  
ATOM   1702  N   ARG A 107       0.567  23.925 -18.071  1.00 12.62           N  
ANISOU 1702  N   ARG A 107     1318   1796   1680    299     96    -84       N  
ATOM   1703  CA  ARG A 107       0.757  23.006 -19.187  1.00 13.90           C  
ANISOU 1703  CA  ARG A 107     1459   1985   1839    227     37    -92       C  
ATOM   1704  C   ARG A 107       1.752  21.939 -18.785  1.00 12.10           C  
ANISOU 1704  C   ARG A 107     1294   1704   1600    165     34   -128       C  
ATOM   1705  O   ARG A 107       2.800  22.265 -18.226  1.00 14.41           O  
ANISOU 1705  O   ARG A 107     1662   1938   1875    183     47   -146       O  
ATOM   1706  CB  ARG A 107       1.284  23.750 -20.419  1.00 16.54           C  
ANISOU 1706  CB  ARG A 107     1808   2319   2158    247    -10    -84       C  
ATOM   1707  CG  ARG A 107       1.535  22.881 -21.643  1.00 13.97           C  
ANISOU 1707  CG  ARG A 107     1466   2032   1811    176    -68   -105       C  
ATOM   1708  CD  ARG A 107       1.793  23.727 -22.893  1.00 16.73           C  
ANISOU 1708  CD  ARG A 107     1809   2414   2135    204   -110    -78       C  
ATOM   1709  NE  ARG A 107       2.480  22.981 -23.954  1.00 15.32           N  
ANISOU 1709  NE  ARG A 107     1647   2257   1917    141   -155   -116       N  
ATOM   1710  CZ  ARG A 107       3.004  23.539 -25.034  1.00 17.11           C  
ANISOU 1710  CZ  ARG A 107     1883   2514   2106    153   -188    -99       C  
ATOM   1711  NH1 ARG A 107       2.903  24.841 -25.258  1.00 17.41           N  
ANISOU 1711  NH1 ARG A 107     1911   2555   2149    222   -187    -34       N  
ATOM   1712  NH2 ARG A 107       3.639  22.771 -25.925  1.00 16.60           N  
ANISOU 1712  NH2 ARG A 107     1836   2472   1998     96   -218   -146       N  
ATOM   1713  H   ARG A 107       1.301  24.151 -17.682  1.00 15.15           H  
ATOM   1714  HA  ARG A 107      -0.088  22.582 -19.405  1.00 16.69           H  
ATOM   1715  HB2 ARG A 107       0.634  24.424 -20.671  1.00 19.86           H  
ATOM   1716  HB3 ARG A 107       2.125  24.172 -20.185  1.00 19.86           H  
ATOM   1717  HG2 ARG A 107       2.314  22.324 -21.487  1.00 16.78           H  
ATOM   1718  HG3 ARG A 107       0.758  22.325 -21.808  1.00 16.78           H  
ATOM   1719  HD2 ARG A 107       0.945  24.037 -23.246  1.00 20.09           H  
ATOM   1720  HD3 ARG A 107       2.349  24.485 -22.652  1.00 20.09           H  
ATOM   1721  HE  ARG A 107       2.545  22.128 -23.869  1.00 18.39           H  
ATOM   1722 HH11 ARG A 107       2.491  25.344 -24.695  1.00 20.90           H  
ATOM   1723 HH12 ARG A 107       3.251  25.184 -25.966  1.00 20.90           H  
ATOM   1724 HH21 ARG A 107       3.703  21.924 -25.794  1.00 19.92           H  
ATOM   1725 HH22 ARG A 107       3.982  23.125 -26.630  1.00 19.92           H  
ATOM   1726  N   VAL A 108       1.427  20.677 -19.041  1.00 12.42           N  
ANISOU 1726  N   VAL A 108     1300   1762   1657     92     19   -138       N  
ATOM   1727  CA  VAL A 108       2.381  19.593 -18.825  1.00 12.45           C  
ANISOU 1727  CA  VAL A 108     1360   1706   1666     38     16   -166       C  
ATOM   1728  C   VAL A 108       3.118  19.385 -20.140  1.00  9.33           C  
ANISOU 1728  C   VAL A 108      987   1302   1257     11    -32   -204       C  
ATOM   1729  O   VAL A 108       2.482  19.286 -21.195  1.00 13.97           O  
ANISOU 1729  O   VAL A 108     1522   1947   1839    -17    -69   -214       O  
ATOM   1730  CB  VAL A 108       1.672  18.310 -18.375  1.00 13.85           C  
ANISOU 1730  CB  VAL A 108     1494   1886   1882    -28     34   -157       C  
ATOM   1731  CG1 VAL A 108       2.653  17.159 -18.282  1.00 15.20           C  
ANISOU 1731  CG1 VAL A 108     1720   1982   2075    -76     33   -180       C  
ATOM   1732  CG2 VAL A 108       0.992  18.542 -17.019  1.00 16.07           C  
ANISOU 1732  CG2 VAL A 108     1751   2189   2164      3     92   -112       C  
ATOM   1733  H   VAL A 108       0.662  20.422 -19.340  1.00 14.91           H  
ATOM   1734  HA  VAL A 108       3.015  19.832 -18.131  1.00 14.95           H  
ATOM   1735  HB  VAL A 108       0.997  18.075 -19.031  1.00 16.62           H  
ATOM   1736 HG11 VAL A 108       2.222  16.412 -17.839  1.00 18.25           H  
ATOM   1737 HG12 VAL A 108       2.923  16.901 -19.177  1.00 18.25           H  
ATOM   1738 HG13 VAL A 108       3.427  17.444 -17.772  1.00 18.25           H  
ATOM   1739 HG21 VAL A 108       0.546  17.725 -16.746  1.00 19.29           H  
ATOM   1740 HG22 VAL A 108       1.667  18.785 -16.365  1.00 19.29           H  
ATOM   1741 HG23 VAL A 108       0.345  19.258 -17.109  1.00 19.29           H  
ATOM   1742  N   ILE A 109       4.435  19.304 -20.071  1.00 11.13           N  
ANISOU 1742  N   ILE A 109     1285   1471   1473     17    -33   -224       N  
ATOM   1743  CA  ILE A 109       5.246  18.982 -21.243  1.00 10.56           C  
ANISOU 1743  CA  ILE A 109     1237   1391   1386     -7    -67   -264       C  
ATOM   1744  C   ILE A 109       5.731  17.549 -21.121  1.00 11.76           C  
ANISOU 1744  C   ILE A 109     1412   1485   1572    -60    -56   -296       C  
ATOM   1745  O   ILE A 109       5.797  16.969 -20.028  1.00 12.39           O  
ANISOU 1745  O   ILE A 109     1505   1520   1684    -66    -24   -273       O  
ATOM   1746  CB  ILE A 109       6.416  19.948 -21.448  1.00 10.22           C  
ANISOU 1746  CB  ILE A 109     1246   1327   1311     39    -74   -258       C  
ATOM   1747  CG1 ILE A 109       7.363  20.001 -20.260  1.00 11.96           C  
ANISOU 1747  CG1 ILE A 109     1519   1488   1536     59    -46   -246       C  
ATOM   1748  CG2 ILE A 109       5.888  21.363 -21.740  1.00 13.45           C  
ANISOU 1748  CG2 ILE A 109     1632   1778   1701     90    -83   -223       C  
ATOM   1749  CD1 ILE A 109       8.550  20.927 -20.491  1.00 13.01           C  
ANISOU 1749  CD1 ILE A 109     1696   1602   1644     89    -57   -242       C  
ATOM   1750  H   ILE A 109       4.891  19.433 -19.354  1.00 13.36           H  
ATOM   1751  HA  ILE A 109       4.683  19.048 -22.030  1.00 12.68           H  
ATOM   1752  HB  ILE A 109       6.920  19.608 -22.204  1.00 12.27           H  
ATOM   1753 HG12 ILE A 109       6.878  20.323 -19.484  1.00 14.35           H  
ATOM   1754 HG13 ILE A 109       7.707  19.110 -20.091  1.00 14.35           H  
ATOM   1755 HG21 ILE A 109       6.616  21.908 -22.081  1.00 16.15           H  
ATOM   1756 HG22 ILE A 109       5.180  21.306 -22.401  1.00 16.15           H  
ATOM   1757 HG23 ILE A 109       5.544  21.748 -20.919  1.00 16.15           H  
ATOM   1758 HD11 ILE A 109       9.190  20.805 -19.772  1.00 15.62           H  
ATOM   1759 HD12 ILE A 109       8.962  20.708 -21.341  1.00 15.62           H  
ATOM   1760 HD13 ILE A 109       8.237  21.845 -20.502  1.00 15.62           H  
ATOM   1761  N   GLY A 110       6.068  16.952 -22.267  1.00 11.54           N  
ANISOU 1761  N   GLY A 110     1389   1458   1537    -96    -79   -349       N  
ATOM   1762  CA  GLY A 110       6.464  15.570 -22.300  1.00 10.90           C  
ANISOU 1762  CA  GLY A 110     1330   1309   1502   -143    -64   -390       C  
ATOM   1763  C   GLY A 110       5.297  14.621 -22.367  1.00 12.57           C  
ANISOU 1763  C   GLY A 110     1496   1523   1757   -214    -66   -412       C  
ATOM   1764  O   GLY A 110       4.136  15.007 -22.570  1.00 14.46           O  
ANISOU 1764  O   GLY A 110     1674   1838   1982   -233    -87   -399       O  
ATOM   1765  H   GLY A 110       6.071  17.339 -23.035  1.00 13.85           H  
ATOM   1766  HA2 GLY A 110       7.023  15.418 -23.078  1.00 13.09           H  
ATOM   1767  HA3 GLY A 110       6.974  15.367 -21.500  1.00 13.09           H  
ATOM   1768  N   PRO A 111       5.573  13.332 -22.175  1.00 12.95           N  
ANISOU 1768  N   PRO A 111     1567   1485   1868   -258    -42   -440       N  
ATOM   1769  CA  PRO A 111       4.550  12.325 -22.462  1.00 17.04           C  
ANISOU 1769  CA  PRO A 111     2046   1994   2437   -345    -48   -478       C  
ATOM   1770  C   PRO A 111       3.289  12.396 -21.613  1.00 17.36           C  
ANISOU 1770  C   PRO A 111     2022   2071   2503   -369    -39   -415       C  
ATOM   1771  O   PRO A 111       2.251  11.879 -22.057  1.00 21.24           O  
ANISOU 1771  O   PRO A 111     2458   2593   3018   -446    -59   -443       O  
ATOM   1772  CB  PRO A 111       5.290  10.984 -22.250  1.00 24.31           C  
ANISOU 1772  CB  PRO A 111     3016   2783   3437   -372    -11   -508       C  
ATOM   1773  CG  PRO A 111       6.638  11.290 -21.815  1.00 21.14           C  
ANISOU 1773  CG  PRO A 111     2668   2339   3023   -294     11   -475       C  
ATOM   1774  CD  PRO A 111       6.913  12.767 -21.934  1.00 14.72           C  
ANISOU 1774  CD  PRO A 111     1852   1618   2122   -230    -13   -446       C  
ATOM   1775  HA  PRO A 111       4.290  12.418 -23.392  1.00 20.46           H  
ATOM   1776  HB2 PRO A 111       4.826  10.466 -21.574  1.00 29.18           H  
ATOM   1777  HB3 PRO A 111       5.310  10.494 -23.088  1.00 29.18           H  
ATOM   1778  HG2 PRO A 111       6.731  11.015 -20.889  1.00 25.37           H  
ATOM   1779  HG3 PRO A 111       7.260  10.796 -22.372  1.00 25.37           H  
ATOM   1780  HD2 PRO A 111       7.294  13.116 -21.113  1.00 17.67           H  
ATOM   1781  HD3 PRO A 111       7.506  12.950 -22.680  1.00 17.67           H  
ATOM   1782  N   GLU A 112       3.322  12.987 -20.410  1.00 16.24           N  
ANISOU 1782  N   GLU A 112     1881   1934   2354   -312     -9   -333       N  
ATOM   1783  CA  GLU A 112       2.117  13.024 -19.572  1.00 19.38           C  
ANISOU 1783  CA  GLU A 112     2214   2376   2773   -330     11   -273       C  
ATOM   1784  C   GLU A 112       1.204  14.196 -19.908  1.00 23.11           C  
ANISOU 1784  C   GLU A 112     2624   2965   3194   -298    -13   -257       C  
ATOM   1785  O   GLU A 112       0.246  14.440 -19.176  1.00 22.25           O  
ANISOU 1785  O   GLU A 112     2456   2904   3093   -292     11   -202       O  
ATOM   1786  CB  GLU A 112       2.483  13.064 -18.079  1.00 18.49           C  
ANISOU 1786  CB  GLU A 112     2128   2230   2667   -285     62   -196       C  
ATOM   1787  CG  GLU A 112       2.952  11.711 -17.510  1.00 21.66           C  
ANISOU 1787  CG  GLU A 112     2560   2526   3143   -326     94   -173       C  
ATOM   1788  CD  GLU A 112       1.819  10.708 -17.379  1.00 32.47           C  
ANISOU 1788  CD  GLU A 112     3871   3880   4587   -415    109   -156       C  
ATOM   1789  OE1 GLU A 112       0.673  11.079 -17.676  1.00 29.64           O  
ANISOU 1789  OE1 GLU A 112     3441   3607   4215   -444     92   -159       O  
ATOM   1790  OE2 GLU A 112       2.068   9.551 -16.967  1.00 34.66           O  
ANISOU 1790  OE2 GLU A 112     4168   4060   4942   -457    138   -130       O  
ATOM   1791  H   GLU A 112       4.015  13.364 -20.066  1.00 19.49           H  
ATOM   1792  HA  GLU A 112       1.624  12.203 -19.723  1.00 23.26           H  
ATOM   1793  HB2 GLU A 112       3.202  13.702 -17.952  1.00 22.19           H  
ATOM   1794  HB3 GLU A 112       1.701  13.340 -17.574  1.00 22.19           H  
ATOM   1795  HG2 GLU A 112       3.621  11.333 -18.103  1.00 26.00           H  
ATOM   1796  HG3 GLU A 112       3.332  11.852 -16.629  1.00 26.00           H  
ATOM   1797  N   ALA A 113       1.446  14.905 -21.014  1.00 18.38           N  
ANISOU 1797  N   ALA A 113     2027   2413   2542   -276    -56   -296       N  
ATOM   1798  CA  ALA A 113       0.495  15.894 -21.504  1.00 19.97           C  
ANISOU 1798  CA  ALA A 113     2158   2724   2706   -250    -85   -272       C  
ATOM   1799  C   ALA A 113      -0.751  15.178 -22.009  1.00 20.82           C  
ANISOU 1799  C   ALA A 113     2176   2893   2841   -339   -112   -286       C  
ATOM   1800  O   ALA A 113      -0.848  14.845 -23.195  1.00 25.21           O  
ANISOU 1800  O   ALA A 113     2716   3487   3375   -395   -163   -345       O  
ATOM   1801  CB  ALA A 113       1.122  16.748 -22.597  1.00 20.37           C  
ANISOU 1801  CB  ALA A 113     2233   2810   2695   -209   -125   -297       C  
ATOM   1802  H   ALA A 113       2.154  14.828 -21.496  1.00 22.06           H  
ATOM   1803  HA  ALA A 113       0.241  16.500 -20.790  1.00 23.97           H  
ATOM   1804  HB1 ALA A 113       0.481  17.418 -22.881  1.00 24.45           H  
ATOM   1805  HB2 ALA A 113       1.917  17.178 -22.246  1.00 24.45           H  
ATOM   1806  HB3 ALA A 113       1.358  16.178 -23.346  1.00 24.45           H  
ATOM   1807  N   LYS A 114      -1.701  14.917 -21.113  1.00 22.36           N  
ANISOU 1807  N   LYS A 114     2311   3106   3080   -358    -80   -234       N  
ATOM   1808  CA  LYS A 114      -2.857  14.094 -21.401  1.00 23.94           C  
ANISOU 1808  CA  LYS A 114     2422   3352   3321   -457   -100   -240       C  
ATOM   1809  C   LYS A 114      -4.043  14.610 -20.607  1.00 37.67           C  
ANISOU 1809  C   LYS A 114     4065   5173   5074   -427    -69   -156       C  
ATOM   1810  O   LYS A 114      -3.886  15.321 -19.613  1.00 26.13           O  
ANISOU 1810  O   LYS A 114     2624   3702   3601   -339    -16   -103       O  
ATOM   1811  CB  LYS A 114      -2.582  12.621 -21.059  1.00 25.47           C  
ANISOU 1811  CB  LYS A 114     2653   3435   3588   -549    -77   -272       C  
ATOM   1812  CG  LYS A 114      -1.286  12.104 -21.655  1.00 41.34           C  
ANISOU 1812  CG  LYS A 114     4766   5347   5595   -556    -88   -352       C  
ATOM   1813  CD  LYS A 114      -1.164  10.587 -21.580  1.00 44.87           C  
ANISOU 1813  CD  LYS A 114     5241   5680   6129   -654    -70   -395       C  
ATOM   1814  CE  LYS A 114      -0.670  10.064 -20.242  1.00 50.52           C  
ANISOU 1814  CE  LYS A 114     6001   6290   6905   -628     -5   -325       C  
ATOM   1815  NZ  LYS A 114       0.140   8.820 -20.497  1.00 55.16           N  
ANISOU 1815  NZ  LYS A 114     6659   6735   7564   -678     10   -384       N  
ATOM   1816  H   LYS A 114      -1.692  15.217 -20.307  1.00 26.84           H  
ATOM   1817  HA  LYS A 114      -3.077  14.159 -22.344  1.00 28.73           H  
ATOM   1818  HB2 LYS A 114      -2.526  12.528 -20.095  1.00 30.56           H  
ATOM   1819  HB3 LYS A 114      -3.307  12.078 -21.404  1.00 30.56           H  
ATOM   1820  HG2 LYS A 114      -1.243  12.362 -22.589  1.00 49.62           H  
ATOM   1821  HG3 LYS A 114      -0.539  12.489 -21.170  1.00 49.62           H  
ATOM   1822  HD2 LYS A 114      -2.037  10.197 -21.742  1.00 53.85           H  
ATOM   1823  HD3 LYS A 114      -0.538  10.292 -22.259  1.00 53.85           H  
ATOM   1824  HE2 LYS A 114      -0.108  10.728 -19.811  1.00 60.63           H  
ATOM   1825  HE3 LYS A 114      -1.422   9.844 -19.671  1.00 60.63           H  
ATOM   1826  HZ1 LYS A 114       0.444   8.492 -19.728  1.00 66.20           H  
ATOM   1827  HZ2 LYS A 114      -0.365   8.204 -20.895  1.00 66.20           H  
ATOM   1828  HZ3 LYS A 114       0.832   9.010 -21.023  1.00 66.20           H  
ATOM   1829  N   SER A 115      -5.240  14.215 -21.053  1.00 28.20           N  
ANISOU 1829  N   SER A 115     2756   4059   3899   -506   -100   -148       N  
ATOM   1830  CA  SER A 115      -6.465  14.645 -20.393  1.00 38.04           C  
ANISOU 1830  CA  SER A 115     3891   5399   5164   -481    -69    -65       C  
ATOM   1831  C   SER A 115      -6.534  14.139 -18.959  1.00 32.75           C  
ANISOU 1831  C   SER A 115     3233   4669   4541   -482     11    -12       C  
ATOM   1832  O   SER A 115      -6.941  14.879 -18.049  1.00 28.40           O  
ANISOU 1832  O   SER A 115     2651   4163   3978   -398     68     53       O  
ATOM   1833  CB  SER A 115      -7.679  14.150 -21.188  1.00 38.48           C  
ANISOU 1833  CB  SER A 115     3819   5561   5242   -586   -126    -68       C  
ATOM   1834  OG  SER A 115      -7.769  14.806 -22.438  1.00 55.92           O  
ANISOU 1834  OG  SER A 115     5996   7861   7389   -569   -199    -93       O  
ATOM   1835  H   SER A 115      -5.365  13.701 -21.732  1.00 33.84           H  
ATOM   1836  HA  SER A 115      -6.483  15.614 -20.368  1.00 45.66           H  
ATOM   1837  HB2 SER A 115      -7.589  13.196 -21.339  1.00 46.19           H  
ATOM   1838  HB3 SER A 115      -8.484  14.330 -20.678  1.00 46.19           H  
ATOM   1839  HG  SER A 115      -8.512  14.644 -22.795  1.00 67.11           H  
ATOM   1840  N   SER A 116      -6.168  12.875 -18.744  1.00 26.84           N  
ANISOU 1840  N   SER A 116     2529   3823   3847   -574     20    -38       N  
ATOM   1841  CA  SER A 116      -6.175  12.299 -17.405  1.00 38.62           C  
ANISOU 1841  CA  SER A 116     4034   5259   5381   -581     95     27       C  
ATOM   1842  C   SER A 116      -5.289  13.091 -16.454  1.00 34.52           C  
ANISOU 1842  C   SER A 116     3600   4708   4808   -461    146     55       C  
ATOM   1843  O   SER A 116      -5.630  13.281 -15.280  1.00 29.47           O  
ANISOU 1843  O   SER A 116     2938   4098   4160   -421    212    124       O  
ATOM   1844  CB  SER A 116      -5.697  10.848 -17.477  1.00 45.19           C  
ANISOU 1844  CB  SER A 116     4918   5965   6286   -689     92     -7       C  
ATOM   1845  OG  SER A 116      -4.518  10.766 -18.270  1.00 42.81           O  
ANISOU 1845  OG  SER A 116     4720   5583   5965   -677     54    -93       O  
ATOM   1846  H   SER A 116      -5.911  12.330 -19.358  1.00 32.22           H  
ATOM   1847  HA  SER A 116      -7.080  12.318 -17.058  1.00 46.35           H  
ATOM   1848  HB2 SER A 116      -5.502  10.530 -16.581  1.00 54.23           H  
ATOM   1849  HB3 SER A 116      -6.391  10.302 -17.879  1.00 54.23           H  
ATOM   1850  HG  SER A 116      -4.282   9.964 -18.353  1.00 51.38           H  
ATOM   1851  N   THR A 117      -4.131  13.538 -16.938  1.00 23.57           N  
ANISOU 1851  N   THR A 117     2310   3268   3379   -409    117     -2       N  
ATOM   1852  CA  THR A 117      -3.227  14.288 -16.077  1.00 25.71           C  
ANISOU 1852  CA  THR A 117     2662   3508   3598   -309    156     16       C  
ATOM   1853  C   THR A 117      -3.823  15.640 -15.710  1.00 24.54           C  
ANISOU 1853  C   THR A 117     2472   3452   3402   -213    183     46       C  
ATOM   1854  O   THR A 117      -3.798  16.045 -14.539  1.00 19.75           O  
ANISOU 1854  O   THR A 117     1882   2857   2766   -155    245     84       O  
ATOM   1855  CB  THR A 117      -1.872  14.438 -16.777  1.00 26.72           C  
ANISOU 1855  CB  THR A 117     2890   3562   3699   -286    116    -49       C  
ATOM   1856  OG1 THR A 117      -1.373  13.128 -17.087  1.00 25.94           O  
ANISOU 1856  OG1 THR A 117     2828   3373   3657   -368    103    -79       O  
ATOM   1857  CG2 THR A 117      -0.881  15.155 -15.889  1.00 19.67           C  
ANISOU 1857  CG2 THR A 117     2077   2640   2756   -200    149    -34       C  
ATOM   1858  H   THR A 117      -3.853  13.423 -17.744  1.00 28.30           H  
ATOM   1859  HA  THR A 117      -3.079  13.804 -15.250  1.00 30.86           H  
ATOM   1860  HB  THR A 117      -1.974  14.961 -17.587  1.00 32.07           H  
ATOM   1861  HG1 THR A 117      -0.620  13.187 -17.454  1.00 31.14           H  
ATOM   1862 HG21 THR A 117       0.000  15.138 -16.294  1.00 23.61           H  
ATOM   1863 HG22 THR A 117      -1.153  16.078 -15.767  1.00 23.61           H  
ATOM   1864 HG23 THR A 117      -0.838  14.722 -15.022  1.00 23.61           H  
ATOM   1865  N   LYS A 118      -4.395  16.342 -16.681  1.00 24.75           N  
ANISOU 1865  N   LYS A 118     2440   3546   3418   -192    142     30       N  
ATOM   1866  CA  LYS A 118      -4.977  17.650 -16.391  1.00 26.22           C  
ANISOU 1866  CA  LYS A 118     2584   3804   3574    -89    172     61       C  
ATOM   1867  C   LYS A 118      -6.061  17.543 -15.326  1.00 24.03           C  
ANISOU 1867  C   LYS A 118     2223   3593   3314    -81    243    126       C  
ATOM   1868  O   LYS A 118      -6.143  18.380 -14.423  1.00 28.60           O  
ANISOU 1868  O   LYS A 118     2814   4191   3862     10    306    145       O  
ATOM   1869  CB  LYS A 118      -5.540  18.268 -17.672  1.00 47.03           C  
ANISOU 1869  CB  LYS A 118     5150   6511   6207    -76    112     56       C  
ATOM   1870  CG  LYS A 118      -6.177  19.644 -17.471  1.00 61.80           C  
ANISOU 1870  CG  LYS A 118     6971   8446   8065     41    146     98       C  
ATOM   1871  CD  LYS A 118      -6.729  20.200 -18.784  1.00 65.81           C  
ANISOU 1871  CD  LYS A 118     7401   9032   8572     55     80    113       C  
ATOM   1872  CE  LYS A 118      -7.356  21.581 -18.600  1.00 63.07           C  
ANISOU 1872  CE  LYS A 118     7002   8732   8229    184    119    166       C  
ATOM   1873  NZ  LYS A 118      -7.819  22.163 -19.900  1.00 83.91           N  
ANISOU 1873  NZ  LYS A 118     9564  11451  10865    206     51    200       N  
ATOM   1874  H   LYS A 118      -4.459  16.091 -17.501  1.00 29.71           H  
ATOM   1875  HA  LYS A 118      -4.281  18.237 -16.055  1.00 31.47           H  
ATOM   1876  HB2 LYS A 118      -4.819  18.368 -18.312  1.00 56.44           H  
ATOM   1877  HB3 LYS A 118      -6.222  17.677 -18.028  1.00 56.44           H  
ATOM   1878  HG2 LYS A 118      -6.909  19.570 -16.839  1.00 74.17           H  
ATOM   1879  HG3 LYS A 118      -5.509  20.261 -17.135  1.00 74.17           H  
ATOM   1880  HD2 LYS A 118      -6.007  20.278 -19.427  1.00 78.98           H  
ATOM   1881  HD3 LYS A 118      -7.412  19.600 -19.124  1.00 78.98           H  
ATOM   1882  HE2 LYS A 118      -8.122  21.508 -18.010  1.00 75.69           H  
ATOM   1883  HE3 LYS A 118      -6.697  22.182 -18.217  1.00 75.69           H  
ATOM   1884  HZ1 LYS A 118      -8.157  22.976 -19.766  1.00100.69           H  
ATOM   1885  HZ2 LYS A 118      -7.136  22.223 -20.467  1.00100.69           H  
ATOM   1886  HZ3 LYS A 118      -8.448  21.645 -20.258  1.00100.69           H  
ATOM   1887  N   ALA A 119      -6.905  16.514 -15.415  1.00 23.70           N  
ANISOU 1887  N   ALA A 119     2094   3588   3323   -178    237    156       N  
ATOM   1888  CA  ALA A 119      -7.976  16.345 -14.445  1.00 24.38           C  
ANISOU 1888  CA  ALA A 119     2086   3747   3428   -179    307    227       C  
ATOM   1889  C   ALA A 119      -7.432  16.161 -13.034  1.00 23.85           C  
ANISOU 1889  C   ALA A 119     2091   3639   3332   -151    383    253       C  
ATOM   1890  O   ALA A 119      -7.979  16.705 -12.062  1.00 24.84           O  
ANISOU 1890  O   ALA A 119     2181   3830   3429    -84    460    295       O  
ATOM   1891  CB  ALA A 119      -8.852  15.155 -14.840  1.00 34.45           C  
ANISOU 1891  CB  ALA A 119     3262   5056   4772   -312    280    254       C  
ATOM   1892  H   ALA A 119      -6.877  15.907 -16.023  1.00 28.44           H  
ATOM   1893  HA  ALA A 119      -8.526  17.144 -14.448  1.00 29.26           H  
ATOM   1894  HB1 ALA A 119      -9.571  15.064 -14.195  1.00 41.35           H  
ATOM   1895  HB2 ALA A 119      -9.219  15.313 -15.724  1.00 41.35           H  
ATOM   1896  HB3 ALA A 119      -8.308  14.352 -14.846  1.00 41.35           H  
ATOM   1897  N   LEU A 120      -6.357  15.396 -12.896  1.00 22.38           N  
ANISOU 1897  N   LEU A 120     2004   3352   3148   -199    366    232       N  
ATOM   1898  CA  LEU A 120      -5.788  15.168 -11.575  1.00 22.36           C  
ANISOU 1898  CA  LEU A 120     2065   3323   3109   -177    429    268       C  
ATOM   1899  C   LEU A 120      -5.074  16.414 -11.059  1.00 21.83           C  
ANISOU 1899  C   LEU A 120     2079   3257   2958    -63    453    231       C  
ATOM   1900  O   LEU A 120      -5.217  16.770  -9.878  1.00 20.97           O  
ANISOU 1900  O   LEU A 120     1975   3196   2795    -12    525    261       O  
ATOM   1901  CB  LEU A 120      -4.847  13.962 -11.662  1.00 22.57           C  
ANISOU 1901  CB  LEU A 120     2163   3240   3174   -258    399    266       C  
ATOM   1902  CG  LEU A 120      -4.119  13.450 -10.432  1.00 27.85           C  
ANISOU 1902  CG  LEU A 120     2896   3871   3814   -253    447    320       C  
ATOM   1903  CD1 LEU A 120      -5.097  13.207  -9.319  1.00 31.51           C  
ANISOU 1903  CD1 LEU A 120     3281   4420   4269   -263    526    410       C  
ATOM   1904  CD2 LEU A 120      -3.388  12.162 -10.778  1.00 30.08           C  
ANISOU 1904  CD2 LEU A 120     3225   4036   4168   -335    414    324       C  
ATOM   1905  H   LEU A 120      -5.944  15.003 -13.540  1.00 26.86           H  
ATOM   1906  HA  LEU A 120      -6.486  14.966 -10.932  1.00 26.84           H  
ATOM   1907  HB2 LEU A 120      -5.374  13.216 -11.988  1.00 27.10           H  
ATOM   1908  HB3 LEU A 120      -4.157  14.188 -12.304  1.00 27.10           H  
ATOM   1909  HG  LEU A 120      -3.474  14.109 -10.132  1.00 33.43           H  
ATOM   1910 HD11 LEU A 120      -4.634  12.785  -8.578  1.00 37.81           H  
ATOM   1911 HD12 LEU A 120      -5.470  14.056  -9.035  1.00 37.81           H  
ATOM   1912 HD13 LEU A 120      -5.804  12.626  -9.641  1.00 37.81           H  
ATOM   1913 HD21 LEU A 120      -2.711  11.992 -10.103  1.00 36.10           H  
ATOM   1914 HD22 LEU A 120      -4.026  11.432 -10.797  1.00 36.10           H  
ATOM   1915 HD23 LEU A 120      -2.971  12.259 -11.648  1.00 36.10           H  
ATOM   1916  N   LEU A 121      -4.344  17.117 -11.933  1.00 19.54           N  
ANISOU 1916  N   LEU A 121     1849   2921   2654    -25    397    165       N  
ATOM   1917  CA  LEU A 121      -3.658  18.339 -11.510  1.00 18.58           C  
ANISOU 1917  CA  LEU A 121     1805   2788   2467     72    416    124       C  
ATOM   1918  C   LEU A 121      -4.635  19.422 -11.082  1.00 22.85           C  
ANISOU 1918  C   LEU A 121     2287   3407   2987    160    477    132       C  
ATOM   1919  O   LEU A 121      -4.298  20.263 -10.238  1.00 21.40           O  
ANISOU 1919  O   LEU A 121     2161   3225   2744    234    525    106       O  
ATOM   1920  CB  LEU A 121      -2.766  18.868 -12.632  1.00 16.73           C  
ANISOU 1920  CB  LEU A 121     1633   2490   2234     88    345     64       C  
ATOM   1921  CG  LEU A 121      -1.578  17.985 -12.952  1.00 17.52           C  
ANISOU 1921  CG  LEU A 121     1807   2507   2343     27    298     44       C  
ATOM   1922  CD1 LEU A 121      -0.717  18.612 -14.032  1.00 18.87           C  
ANISOU 1922  CD1 LEU A 121     2032   2631   2506     50    238    -11       C  
ATOM   1923  CD2 LEU A 121      -0.746  17.724 -11.694  1.00 18.95           C  
ANISOU 1923  CD2 LEU A 121     2057   2663   2478     34    335     63       C  
ATOM   1924  H   LEU A 121      -4.233  16.912 -12.761  1.00 23.45           H  
ATOM   1925  HA  LEU A 121      -3.095  18.117 -10.752  1.00 22.31           H  
ATOM   1926  HB2 LEU A 121      -3.298  18.950 -13.438  1.00 20.08           H  
ATOM   1927  HB3 LEU A 121      -2.424  19.738 -12.371  1.00 20.08           H  
ATOM   1928  HG  LEU A 121      -1.903  17.133 -13.283  1.00 21.03           H  
ATOM   1929 HD11 LEU A 121       0.033  18.026 -14.219  1.00 22.65           H  
ATOM   1930 HD12 LEU A 121      -1.252  18.730 -14.833  1.00 22.65           H  
ATOM   1931 HD13 LEU A 121      -0.395  19.472 -13.720  1.00 22.65           H  
ATOM   1932 HD21 LEU A 121       0.138  17.423 -11.956  1.00 22.74           H  
ATOM   1933 HD22 LEU A 121      -0.677  18.547 -11.185  1.00 22.74           H  
ATOM   1934 HD23 LEU A 121      -1.184  17.042 -11.162  1.00 22.74           H  
ATOM   1935  N   ASP A 122      -5.833  19.449 -11.670  1.00 21.13           N  
ANISOU 1935  N   ASP A 122     1956   3256   2818    156    474    164       N  
ATOM   1936  CA  ASP A 122      -6.807  20.456 -11.276  1.00 23.27           C  
ANISOU 1936  CA  ASP A 122     2159   3602   3082    252    540    180       C  
ATOM   1937  C   ASP A 122      -7.245  20.277  -9.824  1.00 25.85           C  
ANISOU 1937  C   ASP A 122     2468   3988   3367    270    638    214       C  
ATOM   1938  O   ASP A 122      -7.769  21.222  -9.224  1.00 30.36           O  
ANISOU 1938  O   ASP A 122     3018   4606   3910    367    712    206       O  
ATOM   1939  CB  ASP A 122      -8.036  20.414 -12.188  1.00 29.91           C  
ANISOU 1939  CB  ASP A 122     2860   4520   3984    238    514    223       C  
ATOM   1940  CG  ASP A 122      -7.784  21.036 -13.560  1.00 34.92           C  
ANISOU 1940  CG  ASP A 122     3500   5128   4638    260    433    195       C  
ATOM   1941  OD1 ASP A 122      -6.733  21.685 -13.774  1.00 38.81           O  
ANISOU 1941  OD1 ASP A 122     4102   5541   5103    302    410    144       O  
ATOM   1942  OD2 ASP A 122      -8.659  20.864 -14.433  1.00 41.74           O  
ANISOU 1942  OD2 ASP A 122     4254   6063   5544    230    391    231       O  
ATOM   1943  H   ASP A 122      -6.097  18.908 -12.285  1.00 25.37           H  
ATOM   1944  HA  ASP A 122      -6.400  21.330 -11.376  1.00 27.94           H  
ATOM   1945  HB2 ASP A 122      -8.298  19.490 -12.322  1.00 35.90           H  
ATOM   1946  HB3 ASP A 122      -8.758  20.905 -11.766  1.00 35.90           H  
ATOM   1947  N   VAL A 123      -7.063  19.079  -9.259  1.00 20.95           N  
ANISOU 1947  N   VAL A 123     1852   3366   2742    182    645    256       N  
ATOM   1948  CA  VAL A 123      -7.414  18.806  -7.873  1.00 22.06           C  
ANISOU 1948  CA  VAL A 123     1976   3574   2832    190    736    303       C  
ATOM   1949  C   VAL A 123      -6.184  18.899  -6.981  1.00 24.23           C  
ANISOU 1949  C   VAL A 123     2380   3806   3022    205    748    270       C  
ATOM   1950  O   VAL A 123      -6.311  19.121  -5.769  1.00 30.61           O  
ANISOU 1950  O   VAL A 123     3200   4679   3752    243    828    282       O  
ATOM   1951  CB  VAL A 123      -8.083  17.418  -7.740  1.00 22.14           C  
ANISOU 1951  CB  VAL A 123     1897   3619   2896     80    744    393       C  
ATOM   1952  CG1 VAL A 123      -8.204  17.005  -6.280  1.00 44.69           C  
ANISOU 1952  CG1 VAL A 123     4752   6538   5689     77    833    456       C  
ATOM   1953  CG2 VAL A 123      -9.432  17.432  -8.420  1.00 28.28           C  
ANISOU 1953  CG2 VAL A 123     2529   4472   3745     66    742    429       C  
ATOM   1954  H   VAL A 123      -6.732  18.400  -9.670  1.00 25.14           H  
ATOM   1955  HA  VAL A 123      -8.037  19.489  -7.579  1.00 26.48           H  
ATOM   1956  HB  VAL A 123      -7.528  16.754  -8.177  1.00 26.57           H  
ATOM   1957 HG11 VAL A 123      -8.627  16.133  -6.233  1.00 53.63           H  
ATOM   1958 HG12 VAL A 123      -7.317  16.963  -5.890  1.00 53.63           H  
ATOM   1959 HG13 VAL A 123      -8.742  17.660  -5.810  1.00 53.63           H  
ATOM   1960 HG21 VAL A 123      -9.855  16.567  -8.300  1.00 33.94           H  
ATOM   1961 HG22 VAL A 123      -9.979  18.127  -8.023  1.00 33.94           H  
ATOM   1962 HG23 VAL A 123      -9.306  17.610  -9.366  1.00 33.94           H  
ATOM   1963  N   VAL A 124      -5.007  18.682  -7.532  1.00 19.97           N  
ANISOU 1963  N   VAL A 124     1930   3169   2488    171    672    232       N  
ATOM   1964  CA  VAL A 124      -3.777  18.757  -6.740  1.00 17.60           C  
ANISOU 1964  CA  VAL A 124     1743   2836   2108    180    672    207       C  
ATOM   1965  C   VAL A 124      -3.273  20.184  -6.624  1.00 23.25           C  
ANISOU 1965  C   VAL A 124     2533   3534   2765    269    679    116       C  
ATOM   1966  O   VAL A 124      -2.893  20.639  -5.553  1.00 20.82           O  
ANISOU 1966  O   VAL A 124     2282   3261   2367    304    725     89       O  
ATOM   1967  CB  VAL A 124      -2.692  17.833  -7.346  1.00 16.62           C  
ANISOU 1967  CB  VAL A 124     1675   2617   2024    106    592    214       C  
ATOM   1968  CG1 VAL A 124      -1.340  18.074  -6.679  1.00 20.06           C  
ANISOU 1968  CG1 VAL A 124     2219   3024   2380    124    578    186       C  
ATOM   1969  CG2 VAL A 124      -3.088  16.378  -7.229  1.00 20.45           C  
ANISOU 1969  CG2 VAL A 124     2103   3101   2568     16    597    302       C  
ATOM   1970  H   VAL A 124      -4.884  18.488  -8.361  1.00 23.97           H  
ATOM   1971  HA  VAL A 124      -3.980  18.439  -5.846  1.00 21.13           H  
ATOM   1972  HB  VAL A 124      -2.606  18.045  -8.289  1.00 19.96           H  
ATOM   1973 HG11 VAL A 124      -0.752  17.329  -6.878  1.00 24.08           H  
ATOM   1974 HG12 VAL A 124      -0.959  18.897  -7.024  1.00 24.08           H  
ATOM   1975 HG13 VAL A 124      -1.469  18.146  -5.720  1.00 24.08           H  
ATOM   1976 HG21 VAL A 124      -2.402  15.829  -7.641  1.00 24.55           H  
ATOM   1977 HG22 VAL A 124      -3.176  16.149  -6.291  1.00 24.55           H  
ATOM   1978 HG23 VAL A 124      -3.935  16.244  -7.683  1.00 24.55           H  
ATOM   1979  N   LEU A 125      -3.236  20.910  -7.735  1.00 19.12           N  
ANISOU 1979  N   LEU A 125     2013   2958   2293    301    632     67       N  
ATOM   1980  CA  LEU A 125      -2.776  22.290  -7.716  1.00 17.76           C  
ANISOU 1980  CA  LEU A 125     1912   2750   2088    382    639    -14       C  
ATOM   1981  C   LEU A 125      -3.849  23.194  -7.131  1.00 19.55           C  
ANISOU 1981  C   LEU A 125     2091   3040   2298    471    731    -29       C  
ATOM   1982  O   LEU A 125      -5.034  22.852  -7.052  1.00 23.82           O  
ANISOU 1982  O   LEU A 125     2526   3656   2870    477    776     28       O  
ATOM   1983  CB  LEU A 125      -2.413  22.755  -9.124  1.00 20.65           C  
ANISOU 1983  CB  LEU A 125     2291   3040   2517    388    564    -42       C  
ATOM   1984  CG  LEU A 125      -1.449  21.858  -9.895  1.00 20.80           C  
ANISOU 1984  CG  LEU A 125     2344   2998   2560    307    479    -32       C  
ATOM   1985  CD1 LEU A 125      -1.134  22.506 -11.244  1.00 22.57           C  
ANISOU 1985  CD1 LEU A 125     2579   3166   2828    325    416    -62       C  
ATOM   1986  CD2 LEU A 125      -0.182  21.590  -9.118  1.00 23.10           C  
ANISOU 1986  CD2 LEU A 125     2729   3260   2789    280    468    -50       C  
ATOM   1987  H   LEU A 125      -3.472  20.625  -8.512  1.00 22.95           H  
ATOM   1988  HA  LEU A 125      -1.981  22.358  -7.165  1.00 21.32           H  
ATOM   1989  HB2 LEU A 125      -3.231  22.813  -9.643  1.00 24.79           H  
ATOM   1990  HB3 LEU A 125      -2.001  23.631  -9.056  1.00 24.79           H  
ATOM   1991  HG  LEU A 125      -1.866  20.995 -10.041  1.00 24.97           H  
ATOM   1992 HD11 LEU A 125      -0.505  21.945 -11.724  1.00 27.08           H  
ATOM   1993 HD12 LEU A 125      -1.955  22.592 -11.752  1.00 27.08           H  
ATOM   1994 HD13 LEU A 125      -0.746  23.382 -11.091  1.00 27.08           H  
ATOM   1995 HD21 LEU A 125       0.444  21.117  -9.688  1.00 27.73           H  
ATOM   1996 HD22 LEU A 125       0.201  22.435  -8.836  1.00 27.73           H  
ATOM   1997 HD23 LEU A 125      -0.396  21.049  -8.342  1.00 27.73           H  
ATOM   1998  N   GLY A 126      -3.422  24.381  -6.686  1.00 24.43           N  
ANISOU 1998  N   GLY A 126     2788   3625   2871    542    762   -111       N  
ATOM   1999  CA  GLY A 126      -4.323  25.310  -6.041  1.00 36.23           C  
ANISOU 1999  CA  GLY A 126     4254   5165   4348    638    861   -144       C  
ATOM   2000  C   GLY A 126      -4.607  25.009  -4.585  1.00 39.40           C  
ANISOU 2000  C   GLY A 126     4657   5661   4652    636    945   -143       C  
ATOM   2001  O   GLY A 126      -5.262  25.818  -3.913  1.00 36.62           O  
ANISOU 2001  O   GLY A 126     4305   5319   4288    685   1004   -190       O  
ATOM   2002  H   GLY A 126      -2.612  24.661  -6.752  1.00 29.33           H  
ATOM   2003  HA2 GLY A 126      -3.939  26.199  -6.090  1.00 43.49           H  
ATOM   2004  HA3 GLY A 126      -5.168  25.304  -6.515  1.00 43.49           H  
ATOM   2005  N   ARG A 127      -4.182  23.851  -4.090  1.00 28.52           N  
ANISOU 2005  N   ARG A 127     3284   4330   3224    553    926    -85       N  
ATOM   2006  CA  ARG A 127      -4.077  23.559  -2.667  1.00 23.76           C  
ANISOU 2006  CA  ARG A 127     2710   3812   2505    537    985    -82       C  
ATOM   2007  C   ARG A 127      -2.608  23.280  -2.395  1.00 26.30           C  
ANISOU 2007  C   ARG A 127     3136   4100   2757    481    921   -105       C  
ATOM   2008  O   ARG A 127      -1.868  22.838  -3.282  1.00 28.58           O  
ANISOU 2008  O   ARG A 127     3444   4306   3108    429    828    -85       O  
ATOM   2009  CB  ARG A 127      -4.931  22.354  -2.257  1.00 29.45           C  
ANISOU 2009  CB  ARG A 127     3329   4628   3232    485   1022     35       C  
ATOM   2010  CG  ARG A 127      -6.192  22.173  -3.080  1.00 50.23           C  
ANISOU 2010  CG  ARG A 127     5835   7273   5976    495   1032     92       C  
ATOM   2011  CD  ARG A 127      -6.872  20.843  -2.786  1.00 51.69           C  
ANISOU 2011  CD  ARG A 127     5925   7532   6183    417   1051    213       C  
ATOM   2012  NE  ARG A 127      -7.081  20.624  -1.360  1.00 55.84           N  
ANISOU 2012  NE  ARG A 127     6468   8134   6614    405   1112    233       N  
ATOM   2013  CZ  ARG A 127      -7.963  19.766  -0.864  1.00 55.76           C  
ANISOU 2013  CZ  ARG A 127     6374   8194   6618    358   1149    327       C  
ATOM   2014  NH1 ARG A 127      -8.708  19.009  -1.656  1.00 34.89           N  
ANISOU 2014  NH1 ARG A 127     3625   5550   4082    306   1128    406       N  
ATOM   2015  NH2 ARG A 127      -8.117  19.686   0.454  1.00 44.50           N  
ANISOU 2015  NH2 ARG A 127     4970   6841   5096    357   1206    340       N  
ATOM   2016  H   ARG A 127      -3.937  23.190  -4.582  1.00 34.23           H  
ATOM   2017  HA  ARG A 127      -4.389  24.305  -2.131  1.00 28.52           H  
ATOM   2018  HB2 ARG A 127      -4.399  21.550  -2.355  1.00 35.34           H  
ATOM   2019  HB3 ARG A 127      -5.199  22.465  -1.331  1.00 35.34           H  
ATOM   2020  HG2 ARG A 127      -6.817  22.886  -2.872  1.00 60.28           H  
ATOM   2021  HG3 ARG A 127      -5.966  22.196  -4.023  1.00 60.28           H  
ATOM   2022  HD2 ARG A 127      -7.738  20.826  -3.223  1.00 62.03           H  
ATOM   2023  HD3 ARG A 127      -6.317  20.122  -3.123  1.00 62.03           H  
ATOM   2024  HE  ARG A 127      -6.603  21.077  -0.807  1.00 67.01           H  
ATOM   2025 HH11 ARG A 127      -8.624  19.067  -2.510  1.00 41.88           H  
ATOM   2026 HH12 ARG A 127      -9.275  18.458  -1.316  1.00 41.88           H  
ATOM   2027 HH21 ARG A 127      -7.648  20.185   0.974  1.00 53.40           H  
ATOM   2028 HH22 ARG A 127      -8.686  19.134   0.788  1.00 53.40           H  
ATOM   2029  N   ASN A 128      -2.171  23.574  -1.192  1.00 22.92           N  
ANISOU 2029  N   ASN A 128     2774   3724   2211    480    952   -151       N  
ATOM   2030  CA  ASN A 128      -0.782  23.341  -0.829  1.00 27.67           C  
ANISOU 2030  CA  ASN A 128     3463   4321   2730    432    894   -166       C  
ATOM   2031  C   ASN A 128      -0.655  21.991  -0.126  1.00 26.62           C  
ANISOU 2031  C   ASN A 128     3295   4273   2545    365    893    -44       C  
ATOM   2032  O   ASN A 128      -0.425  21.897   1.071  1.00 29.96           O  
ANISOU 2032  O   ASN A 128     3750   4774   2860    342    914    -40       O  
ATOM   2033  CB  ASN A 128      -0.255  24.477   0.051  1.00 34.00           C  
ANISOU 2033  CB  ASN A 128     4362   5110   3448    441    901   -289       C  
ATOM   2034  CG  ASN A 128       1.263  24.468   0.139  1.00 46.35           C  
ANISOU 2034  CG  ASN A 128     6013   6650   4950    392    821   -319       C  
ATOM   2035  OD1 ASN A 128       1.930  23.872  -0.706  1.00 44.51           O  
ANISOU 2035  OD1 ASN A 128     5775   6368   4770    362    750   -268       O  
ATOM   2036  ND2 ASN A 128       1.810  25.123   1.154  1.00 52.23           N  
ANISOU 2036  ND2 ASN A 128     6834   7413   5598    369    823   -398       N  
ATOM   2037  H   ASN A 128      -2.654  23.909  -0.565  1.00 27.51           H  
ATOM   2038  HA  ASN A 128      -0.253  23.319  -1.642  1.00 33.22           H  
ATOM   2039  HB2 ASN A 128      -0.533  25.327  -0.324  1.00 40.81           H  
ATOM   2040  HB3 ASN A 128      -0.612  24.377   0.948  1.00 40.81           H  
ATOM   2041 HD21 ASN A 128       1.310  25.528   1.724  1.00 62.68           H  
ATOM   2042 HD22 ASN A 128       2.666  25.144   1.241  1.00 62.68           H  
ATOM   2043  N   GLY A 129      -0.820  20.937  -0.918  1.00 25.57           N  
ANISOU 2043  N   GLY A 129     3101   4093   2520    315    849     54       N  
ATOM   2044  CA  GLY A 129      -0.738  19.584  -0.401  1.00 23.35           C  
ANISOU 2044  CA  GLY A 129     2784   3863   2226    249    848    182       C  
ATOM   2045  C   GLY A 129      -2.082  18.894  -0.279  1.00 27.24           C  
ANISOU 2045  C   GLY A 129     3167   4418   2767    238    917    276       C  
ATOM   2046  O   GLY A 129      -3.012  19.436   0.338  1.00 27.86           O  
ANISOU 2046  O   GLY A 129     3210   4578   2798    285    999    252       O  
ATOM   2047  H   GLY A 129      -0.980  20.982  -1.762  1.00 30.69           H  
ATOM   2048  HA2 GLY A 129      -0.181  19.054  -0.991  1.00 28.03           H  
ATOM   2049  HA3 GLY A 129      -0.332  19.608   0.480  1.00 28.03           H  
ATOM   2050  N   VAL A 130      -2.193  17.685  -0.847  1.00 21.06           N  
ANISOU 2050  N   VAL A 130     2331   3582   2087    170    880    376       N  
ATOM   2051  CA  VAL A 130      -3.402  16.891  -0.722  1.00 20.00           C  
ANISOU 2051  CA  VAL A 130     2089   3502   2009    137    939    478       C  
ATOM   2052  C   VAL A 130      -3.045  15.445  -0.428  1.00 19.29           C  
ANISOU 2052  C   VAL A 130     1984   3394   1953     53    920    610       C  
ATOM   2053  O   VAL A 130      -2.012  14.946  -0.885  1.00 20.67           O  
ANISOU 2053  O   VAL A 130     2213   3470   2170     19    844    617       O  
ATOM   2054  CB  VAL A 130      -4.278  16.966  -1.990  1.00 23.91           C  
ANISOU 2054  CB  VAL A 130     2510   3938   2638    132    917    455       C  
ATOM   2055  CG1 VAL A 130      -4.778  18.375  -2.196  1.00 38.29           C  
ANISOU 2055  CG1 VAL A 130     4329   5783   4435    226    950    350       C  
ATOM   2056  CG2 VAL A 130      -3.512  16.469  -3.191  1.00 20.02           C  
ANISOU 2056  CG2 VAL A 130     2052   3309   2246     81    815    438       C  
ATOM   2057  H   VAL A 130      -1.574  17.310  -1.310  1.00 25.27           H  
ATOM   2058  HA  VAL A 130      -3.907  17.233   0.032  1.00 24.01           H  
ATOM   2059  HB  VAL A 130      -5.052  16.392  -1.880  1.00 28.70           H  
ATOM   2060 HG11 VAL A 130      -5.174  18.443  -3.079  1.00 45.95           H  
ATOM   2061 HG12 VAL A 130      -5.442  18.577  -1.519  1.00 45.95           H  
ATOM   2062 HG13 VAL A 130      -4.031  18.989  -2.121  1.00 45.95           H  
ATOM   2063 HG21 VAL A 130      -4.047  16.614  -3.988  1.00 24.03           H  
ATOM   2064 HG22 VAL A 130      -2.678  16.959  -3.259  1.00 24.03           H  
ATOM   2065 HG23 VAL A 130      -3.332  15.522  -3.081  1.00 24.03           H  
ATOM   2066  N   SER A 131      -3.925  14.775   0.303  1.00 21.39           N  
ANISOU 2066  N   SER A 131     2175   3739   2213     23    986    714       N  
ATOM   2067  CA  SER A 131      -3.826  13.350   0.572  1.00 21.35           C  
ANISOU 2067  CA  SER A 131     2147   3698   2270    -59    972    848       C  
ATOM   2068  C   SER A 131      -4.542  12.559  -0.525  1.00 23.63           C  
ANISOU 2068  C   SER A 131     2352   3902   2724   -128    957    891       C  
ATOM   2069  O   SER A 131      -5.339  13.104  -1.294  1.00 21.19           O  
ANISOU 2069  O   SER A 131     1985   3598   2466   -112    963    830       O  
ATOM   2070  CB  SER A 131      -4.450  13.011   1.918  1.00 23.02           C  
ANISOU 2070  CB  SER A 131     2334   4004   2408    -64   1025    917       C  
ATOM   2071  OG  SER A 131      -5.861  13.211   1.882  1.00 26.12           O  
ANISOU 2071  OG  SER A 131     2640   4446   2838    -59   1079    910       O  
ATOM   2072  H   SER A 131      -4.614  15.138   0.667  1.00 25.67           H  
ATOM   2073  HA  SER A 131      -2.891  13.093   0.594  1.00 25.63           H  
ATOM   2074  HB2 SER A 131      -4.267  12.082   2.127  1.00 27.63           H  
ATOM   2075  HB3 SER A 131      -4.066  13.586   2.598  1.00 27.63           H  
ATOM   2076  HG  SER A 131      -6.207  12.946   2.600  1.00 31.35           H  
ATOM   2077  N   THR A 132      -4.238  11.267  -0.592  1.00 28.95           N  
ANISOU 2077  N   THR A 132     3023   4490   3487   -206    929    990       N  
ATOM   2078  CA  THR A 132      -4.960  10.398  -1.520  1.00 24.65           C  
ANISOU 2078  CA  THR A 132     2406   3857   3102   -290    911   1021       C  
ATOM   2079  C   THR A 132      -6.459  10.440  -1.245  1.00 24.01           C  
ANISOU 2079  C   THR A 132     2231   3859   3034   -303    959   1036       C  
ATOM   2080  O   THR A 132      -7.270  10.469  -2.176  1.00 26.43           O  
ANISOU 2080  O   THR A 132     2465   4146   3431   -337    945   1001       O  
ATOM   2081  CB  THR A 132      -4.415   8.972  -1.412  1.00 25.95           C  
ANISOU 2081  CB  THR A 132     2596   3906   3356   -364    883   1120       C  
ATOM   2082  OG1 THR A 132      -3.063   8.944  -1.872  1.00 29.81           O  
ANISOU 2082  OG1 THR A 132     3167   4303   3857   -348    831   1096       O  
ATOM   2083  CG2 THR A 132      -5.229   8.000  -2.250  1.00 33.26           C  
ANISOU 2083  CG2 THR A 132     3458   4736   4446   -462    865   1138       C  
ATOM   2084  H   THR A 132      -3.633  10.875  -0.123  1.00 34.75           H  
ATOM   2085  HA  THR A 132      -4.820  10.702  -2.431  1.00 29.59           H  
ATOM   2086  HB  THR A 132      -4.464   8.690  -0.485  1.00 31.14           H  
ATOM   2087  HG1 THR A 132      -2.590   9.459  -1.407  1.00 35.78           H  
ATOM   2088 HG21 THR A 132      -4.873   7.103  -2.156  1.00 39.92           H  
ATOM   2089 HG22 THR A 132      -6.154   8.005  -1.958  1.00 39.92           H  
ATOM   2090 HG23 THR A 132      -5.192   8.257  -3.185  1.00 39.92           H  
ATOM   2091  N   ALA A 133      -6.853  10.472   0.036  1.00 23.55           N  
ANISOU 2091  N   ALA A 133     2167   3901   2879   -276   1015   1086       N  
ATOM   2092  CA  ALA A 133      -8.270  10.539   0.367  1.00 27.14           C  
ANISOU 2092  CA  ALA A 133     2530   4440   3342   -282   1068   1106       C  
ATOM   2093  C   ALA A 133      -8.907  11.816  -0.160  1.00 29.90           C  
ANISOU 2093  C   ALA A 133     2841   4851   3668   -210   1084    998       C  
ATOM   2094  O   ALA A 133     -10.041  11.784  -0.655  1.00 29.62           O  
ANISOU 2094  O   ALA A 133     2712   4836   3707   -234   1092    998       O  
ATOM   2095  CB  ALA A 133      -8.454  10.449   1.886  1.00 30.02           C  
ANISOU 2095  CB  ALA A 133     2904   4910   3592   -255   1128   1172       C  
ATOM   2096  H   ALA A 133      -6.326  10.456   0.715  1.00 28.22           H  
ATOM   2097  HA  ALA A 133      -8.718   9.785  -0.045  1.00 32.57           H  
ATOM   2098  HB1 ALA A 133      -9.402  10.480   2.091  1.00 36.03           H  
ATOM   2099  HB2 ALA A 133      -8.074   9.615   2.201  1.00 36.03           H  
ATOM   2100  HB3 ALA A 133      -8.001  11.198   2.304  1.00 36.03           H  
ATOM   2101  N   ASN A 134      -8.198  12.951  -0.060  1.00 24.70           N  
ANISOU 2101  N   ASN A 134     2255   4219   2911   -120   1085    906       N  
ATOM   2102  CA  ASN A 134      -8.721  14.196  -0.611  1.00 23.17           C  
ANISOU 2102  CA  ASN A 134     2036   4060   2708    -42   1097    801       C  
ATOM   2103  C   ASN A 134      -8.954  14.057  -2.115  1.00 23.71           C  
ANISOU 2103  C   ASN A 134     2046   4055   2906    -82   1038    779       C  
ATOM   2104  O   ASN A 134      -9.961  14.525  -2.655  1.00 27.06           O  
ANISOU 2104  O   ASN A 134     2390   4514   3377    -60   1044    750       O  
ATOM   2105  CB  ASN A 134      -7.767  15.385  -0.393  1.00 33.02           C  
ANISOU 2105  CB  ASN A 134     3386   5314   3847     51   1097    695       C  
ATOM   2106  CG  ASN A 134      -7.462  15.677   1.067  1.00 44.12           C  
ANISOU 2106  CG  ASN A 134     4857   6797   5110     88   1144    690       C  
ATOM   2107  OD1 ASN A 134      -6.321  16.033   1.400  1.00 39.78           O  
ANISOU 2107  OD1 ASN A 134     4405   6235   4474    112   1120    645       O  
ATOM   2108  ND2 ASN A 134      -8.469  15.579   1.935  1.00 33.74           N  
ANISOU 2108  ND2 ASN A 134     3487   5568   3765     92   1210    730       N  
ATOM   2109  H   ASN A 134      -7.428  13.020   0.316  1.00 29.65           H  
ATOM   2110  HA  ASN A 134      -9.548  14.381  -0.140  1.00 27.77           H  
ATOM   2111  HB2 ASN A 134      -6.926  15.194  -0.837  1.00 39.64           H  
ATOM   2112  HB3 ASN A 134      -8.170  16.181  -0.774  1.00 39.64           H  
ATOM   2113 HD21 ASN A 134      -8.334  15.737   2.770  1.00 40.50           H  
ATOM   2114 HD22 ASN A 134      -9.253  15.359   1.660  1.00 40.50           H  
ATOM   2115  N   VAL A 135      -7.971  13.492  -2.819  1.00 22.92           N  
ANISOU 2115  N   VAL A 135     1991   3858   2860   -134    978    786       N  
ATOM   2116  CA  VAL A 135      -8.071  13.393  -4.269  1.00 20.65           C  
ANISOU 2116  CA  VAL A 135     1670   3491   2683   -176    905    740       C  
ATOM   2117  C   VAL A 135      -9.203  12.463  -4.655  1.00 27.95           C  
ANISOU 2117  C   VAL A 135     2479   4421   3718   -275    903    806       C  
ATOM   2118  O   VAL A 135      -9.984  12.762  -5.564  1.00 26.47           O  
ANISOU 2118  O   VAL A 135     2213   4253   3590   -283    873    769       O  
ATOM   2119  CB  VAL A 135      -6.736  12.930  -4.861  1.00 19.52           C  
ANISOU 2119  CB  VAL A 135     1638   3206   2571   -209    818    698       C  
ATOM   2120  CG1 VAL A 135      -6.871  12.687  -6.361  1.00 23.49           C  
ANISOU 2120  CG1 VAL A 135     2119   3622   3182   -264    734    638       C  
ATOM   2121  CG2 VAL A 135      -5.669  13.989  -4.599  1.00 18.59           C  
ANISOU 2121  CG2 VAL A 135     1634   3081   2348   -114    804    613       C  
ATOM   2122  H   VAL A 135      -7.250  13.165  -2.484  1.00 27.51           H  
ATOM   2123  HA  VAL A 135      -8.269  14.272  -4.628  1.00 24.74           H  
ATOM   2124  HB  VAL A 135      -6.471  12.097  -4.441  1.00 23.39           H  
ATOM   2125 HG11 VAL A 135      -5.986  12.585  -6.745  1.00 28.19           H  
ATOM   2126 HG12 VAL A 135      -7.389  11.880  -6.505  1.00 28.19           H  
ATOM   2127 HG13 VAL A 135      -7.321  13.446  -6.764  1.00 28.19           H  
ATOM   2128 HG21 VAL A 135      -4.844  13.720  -5.033  1.00 22.27           H  
ATOM   2129 HG22 VAL A 135      -5.971  14.837  -4.959  1.00 22.27           H  
ATOM   2130 HG23 VAL A 135      -5.529  14.067  -3.643  1.00 22.27           H  
ATOM   2131  N   ALA A 136      -9.316  11.328  -3.971  1.00 26.05           N  
ANISOU 2131  N   ALA A 136     2238   4155   3504   -350    920    895       N  
ATOM   2132  CA  ALA A 136     -10.413  10.408  -4.239  1.00 27.00           C  
ANISOU 2132  CA  ALA A 136     2268   4267   3726   -449    912    944       C  
ATOM   2133  C   ALA A 136     -11.760  11.102  -4.083  1.00 25.08           C  
ANISOU 2133  C   ALA A 136     1925   4144   3459   -404    953    935       C  
ATOM   2134  O   ALA A 136     -12.663  10.935  -4.912  1.00 30.49           O  
ANISOU 2134  O   ALA A 136     2521   4838   4226   -457    919    922       O  
ATOM   2135  CB  ALA A 136     -10.329   9.201  -3.306  1.00 26.30           C  
ANISOU 2135  CB  ALA A 136     2200   4139   3653   -515    940   1049       C  
ATOM   2136  H   ALA A 136      -8.775  11.070  -3.354  1.00 31.26           H  
ATOM   2137  HA  ALA A 136     -10.334  10.092  -5.152  1.00 32.41           H  
ATOM   2138  HB1 ALA A 136     -11.098   8.630  -3.457  1.00 31.57           H  
ATOM   2139  HB2 ALA A 136      -9.512   8.712  -3.495  1.00 31.57           H  
ATOM   2140  HB3 ALA A 136     -10.323   9.511  -2.387  1.00 31.57           H  
ATOM   2141  N   LYS A 137     -11.929  11.856  -2.998  1.00 26.96           N  
ANISOU 2141  N   LYS A 137     2180   4478   3587   -308   1024    940       N  
ATOM   2142  CA  LYS A 137     -13.191  12.556  -2.811  1.00 28.40           C  
ANISOU 2142  CA  LYS A 137     2273   4766   3753   -254   1070    930       C  
ATOM   2143  C   LYS A 137     -13.415  13.576  -3.916  1.00 26.82           C  
ANISOU 2143  C   LYS A 137     2039   4573   3579   -193   1030    844       C  
ATOM   2144  O   LYS A 137     -14.518  13.675  -4.468  1.00 34.31           O  
ANISOU 2144  O   LYS A 137     2884   5566   4587   -207   1018    848       O  
ATOM   2145  CB  LYS A 137     -13.220  13.224  -1.439  1.00 41.10           C  
ANISOU 2145  CB  LYS A 137     3919   6463   5234   -160   1155    932       C  
ATOM   2146  CG  LYS A 137     -14.407  14.142  -1.230  1.00 48.16           C  
ANISOU 2146  CG  LYS A 137     4736   7457   6107    -80   1210    905       C  
ATOM   2147  CD  LYS A 137     -14.552  14.497   0.236  1.00 49.16           C  
ANISOU 2147  CD  LYS A 137     4893   7670   6117    -18   1300    918       C  
ATOM   2148  CE  LYS A 137     -14.712  15.994   0.437  1.00 66.78           C  
ANISOU 2148  CE  LYS A 137     7148   9945   8279    115   1346    817       C  
ATOM   2149  NZ  LYS A 137     -16.028  16.487  -0.058  1.00 55.21           N  
ANISOU 2149  NZ  LYS A 137     5567   8530   6881    152   1364    813       N  
ATOM   2150  H   LYS A 137     -11.346  11.974  -2.377  1.00 32.36           H  
ATOM   2151  HA  LYS A 137     -13.918  11.915  -2.843  1.00 34.09           H  
ATOM   2152  HB2 LYS A 137     -13.256  12.535  -0.757  1.00 49.32           H  
ATOM   2153  HB3 LYS A 137     -12.414  13.754  -1.333  1.00 49.32           H  
ATOM   2154  HG2 LYS A 137     -14.278  14.960  -1.735  1.00 57.80           H  
ATOM   2155  HG3 LYS A 137     -15.218  13.696  -1.522  1.00 57.80           H  
ATOM   2156  HD2 LYS A 137     -15.337  14.056   0.597  1.00 59.00           H  
ATOM   2157  HD3 LYS A 137     -13.759  14.208   0.716  1.00 59.00           H  
ATOM   2158  HE2 LYS A 137     -14.649  16.197   1.384  1.00 80.14           H  
ATOM   2159  HE3 LYS A 137     -14.012  16.457  -0.049  1.00 80.14           H  
ATOM   2160  HZ1 LYS A 137     -16.192  17.297   0.270  1.00 66.26           H  
ATOM   2161  HZ2 LYS A 137     -16.021  16.531  -0.947  1.00 66.26           H  
ATOM   2162  HZ3 LYS A 137     -16.676  15.934   0.199  1.00 66.26           H  
ATOM   2163  N   SER A 138     -12.380  14.340  -4.261  1.00 26.12           N  
ANISOU 2163  N   SER A 138     2036   4442   3447   -126   1005    770       N  
ATOM   2164  CA  SER A 138     -12.549  15.404  -5.247  1.00 28.90           C  
ANISOU 2164  CA  SER A 138     2364   4800   3818    -54    971    694       C  
ATOM   2165  C   SER A 138     -12.951  14.858  -6.614  1.00 31.10           C  
ANISOU 2165  C   SER A 138     2564   5046   4206   -144    886    696       C  
ATOM   2166  O   SER A 138     -13.764  15.470  -7.321  1.00 32.93           O  
ANISOU 2166  O   SER A 138     2719   5324   4470   -108    862    674       O  
ATOM   2167  CB  SER A 138     -11.254  16.220  -5.378  1.00 26.96           C  
ANISOU 2167  CB  SER A 138     2232   4501   3509     23    957    617       C  
ATOM   2168  OG  SER A 138     -11.014  16.960  -4.196  1.00 32.17           O  
ANISOU 2168  OG  SER A 138     2963   5198   4060    114   1029    587       O  
ATOM   2169  H   SER A 138     -11.583  14.265  -3.946  1.00 31.35           H  
ATOM   2170  HA  SER A 138     -13.256  15.988  -4.932  1.00 34.69           H  
ATOM   2171  HB2 SER A 138     -10.511  15.614  -5.530  1.00 32.35           H  
ATOM   2172  HB3 SER A 138     -11.340  16.833  -6.125  1.00 32.35           H  
ATOM   2173  HG  SER A 138     -10.978  16.442  -3.535  1.00 38.61           H  
ATOM   2174  N   LEU A 139     -12.377  13.724  -7.011  1.00 28.32           N  
ANISOU 2174  N   LEU A 139     2234   4614   3911   -260    836    719       N  
ATOM   2175  CA  LEU A 139     -12.593  13.143  -8.327  1.00 23.64           C  
ANISOU 2175  CA  LEU A 139     1589   3979   3415   -360    747    699       C  
ATOM   2176  C   LEU A 139     -13.639  12.038  -8.326  1.00 28.44           C  
ANISOU 2176  C   LEU A 139     2112   4596   4100   -480    740    754       C  
ATOM   2177  O   LEU A 139     -13.883  11.444  -9.379  1.00 30.63           O  
ANISOU 2177  O   LEU A 139     2347   4836   4454   -580    665    727       O  
ATOM   2178  CB  LEU A 139     -11.290  12.573  -8.868  1.00 23.25           C  
ANISOU 2178  CB  LEU A 139     1626   3815   3395   -421    692    671       C  
ATOM   2179  CG  LEU A 139     -10.217  13.593  -9.235  1.00 24.57           C  
ANISOU 2179  CG  LEU A 139     1916   3927   3492   -315    654    574       C  
ATOM   2180  CD1 LEU A 139      -8.931  12.879  -9.625  1.00 28.01           C  
ANISOU 2180  CD1 LEU A 139     2476   4219   3947   -368    592    529       C  
ATOM   2181  CD2 LEU A 139     -10.708  14.499 -10.360  1.00 38.33           C  
ANISOU 2181  CD2 LEU A 139     3602   5716   5244   -269    600    518       C  
ATOM   2182  H   LEU A 139     -11.844  13.262  -6.519  1.00 33.99           H  
ATOM   2183  HA  LEU A 139     -12.894  13.849  -8.920  1.00 28.38           H  
ATOM   2184  HB2 LEU A 139     -10.911  11.988  -8.192  1.00 27.91           H  
ATOM   2185  HB3 LEU A 139     -11.491  12.066  -9.670  1.00 27.91           H  
ATOM   2186  HG  LEU A 139     -10.026  14.155  -8.468  1.00 29.49           H  
ATOM   2187 HD11 LEU A 139      -8.266  13.540  -9.874  1.00 33.62           H  
ATOM   2188 HD12 LEU A 139      -8.615  12.361  -8.868  1.00 33.62           H  
ATOM   2189 HD13 LEU A 139      -9.110  12.292 -10.375  1.00 33.62           H  
ATOM   2190 HD21 LEU A 139      -9.969  15.047 -10.670  1.00 46.00           H  
ATOM   2191 HD22 LEU A 139     -11.039  13.949 -11.087  1.00 46.00           H  
ATOM   2192 HD23 LEU A 139     -11.420  15.064 -10.022  1.00 46.00           H  
ATOM   2193  N   ASN A 140     -14.238  11.736  -7.183  1.00 28.01           N  
ANISOU 2193  N   ASN A 140     2032   4589   4021   -477    815    824       N  
ATOM   2194  CA  ASN A 140     -15.211  10.661  -7.058  1.00 31.89           C  
ANISOU 2194  CA  ASN A 140     2444   5087   4585   -590    819    885       C  
ATOM   2195  C   ASN A 140     -14.661   9.344  -7.600  1.00 40.85           C  
ANISOU 2195  C   ASN A 140     3621   6092   5809   -730    762    882       C  
ATOM   2196  O   ASN A 140     -15.325   8.631  -8.356  1.00 30.46           O  
ANISOU 2196  O   ASN A 140     2242   4754   4579   -840    713    868       O  
ATOM   2197  CB  ASN A 140     -16.506  11.015  -7.787  1.00 30.96           C  
ANISOU 2197  CB  ASN A 140     2200   5056   4506   -598    790    872       C  
ATOM   2198  CG  ASN A 140     -17.265  12.112  -7.107  1.00 28.74           C  
ANISOU 2198  CG  ASN A 140     1868   4894   4159   -469    860    891       C  
ATOM   2199  OD1 ASN A 140     -17.631  12.007  -5.946  1.00 35.46           O  
ANISOU 2199  OD1 ASN A 140     2711   5792   4970   -444    942    950       O  
ATOM   2200  ND2 ASN A 140     -17.491  13.203  -7.842  1.00 40.19           N  
ANISOU 2200  ND2 ASN A 140     3287   6388   5595   -382    830    839       N  
ATOM   2201  H   ASN A 140     -14.092  12.151  -6.444  1.00 33.62           H  
ATOM   2202  HA  ASN A 140     -15.399  10.545  -6.114  1.00 38.27           H  
ATOM   2203  HB2 ASN A 140     -16.292  11.310  -8.687  1.00 37.15           H  
ATOM   2204  HB3 ASN A 140     -17.075  10.231  -7.822  1.00 37.15           H  
ATOM   2205 HD21 ASN A 140     -17.922  13.866  -7.506  1.00 48.23           H  
ATOM   2206 HD22 ASN A 140     -17.204  13.243  -8.652  1.00 48.23           H  
ATOM   2207  N   ILE A 141     -13.433   9.024  -7.193  1.00 30.07           N  
ANISOU 2207  N   ILE A 141     2367   4635   4423   -724    771    891       N  
ATOM   2208  CA  ILE A 141     -12.813   7.744  -7.516  1.00 27.51           C  
ANISOU 2208  CA  ILE A 141     2100   4166   4186   -840    732    896       C  
ATOM   2209  C   ILE A 141     -12.440   7.056  -6.203  1.00 28.39           C  
ANISOU 2209  C   ILE A 141     2269   4245   4275   -840    797    994       C  
ATOM   2210  O   ILE A 141     -12.496   7.649  -5.125  1.00 28.43           O  
ANISOU 2210  O   ILE A 141     2278   4342   4182   -749    864   1042       O  
ATOM   2211  CB  ILE A 141     -11.581   7.876  -8.426  1.00 33.82           C  
ANISOU 2211  CB  ILE A 141     2986   4864   5001   -837    667    816       C  
ATOM   2212  CG1 ILE A 141     -10.515   8.750  -7.764  1.00 28.02           C  
ANISOU 2212  CG1 ILE A 141     2333   4148   4167   -714    704    824       C  
ATOM   2213  CG2 ILE A 141     -11.978   8.424  -9.810  1.00 27.70           C  
ANISOU 2213  CG2 ILE A 141     2152   4124   4249   -853    590    722       C  
ATOM   2214  CD1 ILE A 141      -9.265   8.909  -8.615  1.00 28.80           C  
ANISOU 2214  CD1 ILE A 141     2522   4144   4278   -702    641    746       C  
ATOM   2215  H   ILE A 141     -12.933   9.542  -6.721  1.00 36.09           H  
ATOM   2216  HA  ILE A 141     -13.461   7.198  -7.987  1.00 33.02           H  
ATOM   2217  HB  ILE A 141     -11.203   6.992  -8.557  1.00 40.59           H  
ATOM   2218 HG12 ILE A 141     -10.884   9.633  -7.608  1.00 33.64           H  
ATOM   2219 HG13 ILE A 141     -10.254   8.345  -6.922  1.00 33.64           H  
ATOM   2220 HG21 ILE A 141     -11.216   8.360 -10.405  1.00 33.25           H  
ATOM   2221 HG22 ILE A 141     -12.715   7.898 -10.158  1.00 33.25           H  
ATOM   2222 HG23 ILE A 141     -12.249   9.351  -9.716  1.00 33.25           H  
ATOM   2223 HD11 ILE A 141      -8.581   9.354  -8.090  1.00 34.57           H  
ATOM   2224 HD12 ILE A 141      -8.955   8.032  -8.887  1.00 34.57           H  
ATOM   2225 HD13 ILE A 141      -9.481   9.441  -9.396  1.00 34.57           H  
ATOM   2226  N   SER A 142     -12.071   5.786  -6.309  1.00 28.06           N  
ANISOU 2226  N   SER A 142     2271   4069   4320   -940    777   1019       N  
ATOM   2227  CA  SER A 142     -11.697   5.044  -5.117  1.00 27.54           C  
ANISOU 2227  CA  SER A 142     2256   3966   4240   -941    830   1124       C  
ATOM   2228  C   SER A 142     -10.328   5.511  -4.639  1.00 26.26           C  
ANISOU 2228  C   SER A 142     2200   3780   3998   -846    837   1129       C  
ATOM   2229  O   SER A 142      -9.516   6.050  -5.403  1.00 25.16           O  
ANISOU 2229  O   SER A 142     2109   3597   3853   -811    792   1050       O  
ATOM   2230  CB  SER A 142     -11.660   3.544  -5.390  1.00 30.16           C  
ANISOU 2230  CB  SER A 142     2613   4148   4699  -1066    808   1148       C  
ATOM   2231  OG  SER A 142     -10.625   3.242  -6.306  1.00 29.43           O  
ANISOU 2231  OG  SER A 142     2605   3914   4663  -1089    746   1071       O  
ATOM   2232  H   SER A 142     -12.030   5.341  -7.044  1.00 33.67           H  
ATOM   2233  HA  SER A 142     -12.355   5.198  -4.420  1.00 33.01           H  
ATOM   2234  HB2 SER A 142     -11.496   3.073  -4.558  1.00 36.20           H  
ATOM   2235  HB3 SER A 142     -12.510   3.267  -5.767  1.00 36.20           H  
ATOM   2236  HG  SER A 142     -10.610   2.417  -6.461  1.00 35.32           H  
ATOM   2237  N   VAL A 143     -10.065   5.272  -3.355  1.00 30.25           N  
ANISOU 2237  N   VAL A 143     2738   4318   4439   -806    891   1226       N  
ATOM   2238  CA  VAL A 143      -8.763   5.626  -2.798  1.00 25.88           C  
ANISOU 2238  CA  VAL A 143     2282   3751   3800   -723    895   1240       C  
ATOM   2239  C   VAL A 143      -7.663   4.852  -3.504  1.00 25.26           C  
ANISOU 2239  C   VAL A 143     2284   3498   3814   -764    838   1219       C  
ATOM   2240  O   VAL A 143      -6.578   5.380  -3.753  1.00 23.98           O  
ANISOU 2240  O   VAL A 143     2192   3308   3614   -705    812   1175       O  
ATOM   2241  CB  VAL A 143      -8.768   5.367  -1.278  1.00 31.99           C  
ANISOU 2241  CB  VAL A 143     3067   4601   4486   -688    956   1354       C  
ATOM   2242  CG1 VAL A 143      -7.360   5.418  -0.707  1.00 31.52           C  
ANISOU 2242  CG1 VAL A 143     3109   4513   4354   -625    945   1381       C  
ATOM   2243  CG2 VAL A 143      -9.678   6.375  -0.583  1.00 34.31           C  
ANISOU 2243  CG2 VAL A 143     3299   5072   4666   -622   1015   1347       C  
ATOM   2244  H   VAL A 143     -10.612   4.914  -2.797  1.00 36.31           H  
ATOM   2245  HA  VAL A 143      -8.596   6.570  -2.944  1.00 31.02           H  
ATOM   2246  HB  VAL A 143      -9.111   4.475  -1.111  1.00 38.39           H  
ATOM   2247 HG11 VAL A 143      -7.414   5.507   0.257  1.00 37.83           H  
ATOM   2248 HG12 VAL A 143      -6.896   4.599  -0.939  1.00 37.83           H  
ATOM   2249 HG13 VAL A 143      -6.894   6.181  -1.084  1.00 37.83           H  
ATOM   2250 HG21 VAL A 143      -9.689   6.187   0.368  1.00 41.18           H  
ATOM   2251 HG22 VAL A 143      -9.336   7.269  -0.740  1.00 41.18           H  
ATOM   2252 HG23 VAL A 143     -10.573   6.295  -0.947  1.00 41.18           H  
ATOM   2253  N   GLN A 144      -7.916   3.585  -3.833  1.00 29.67           N  
ANISOU 2253  N   GLN A 144     2838   3935   4500   -864    822   1245       N  
ATOM   2254  CA  GLN A 144      -6.868   2.807  -4.483  1.00 27.93           C  
ANISOU 2254  CA  GLN A 144     2703   3538   4372   -893    774   1215       C  
ATOM   2255  C   GLN A 144      -6.547   3.361  -5.868  1.00 26.21           C  
ANISOU 2255  C   GLN A 144     2499   3271   4188   -900    714   1078       C  
ATOM   2256  O   GLN A 144      -5.373   3.458  -6.243  1.00 26.16           O  
ANISOU 2256  O   GLN A 144     2572   3180   4187   -858    684   1038       O  
ATOM   2257  CB  GLN A 144      -7.265   1.337  -4.571  1.00 34.86           C  
ANISOU 2257  CB  GLN A 144     3577   4289   5378   -998    774   1257       C  
ATOM   2258  CG  GLN A 144      -6.117   0.442  -5.046  1.00 46.81           C  
ANISOU 2258  CG  GLN A 144     5188   5615   6983  -1007    738   1235       C  
ATOM   2259  CD  GLN A 144      -4.818   0.657  -4.262  1.00 65.15           C  
ANISOU 2259  CD  GLN A 144     7583   7937   9233   -900    747   1301       C  
ATOM   2260  OE1 GLN A 144      -4.711   0.274  -3.093  1.00 56.61           O  
ANISOU 2260  OE1 GLN A 144     6503   6894   8113   -871    785   1426       O  
ATOM   2261  NE2 GLN A 144      -3.827   1.284  -4.909  1.00 48.97           N  
ANISOU 2261  NE2 GLN A 144     5591   5855   7162   -843    708   1218       N  
ATOM   2262  H   GLN A 144      -8.657   3.170  -3.697  1.00 35.61           H  
ATOM   2263  HA  GLN A 144      -6.066   2.861  -3.941  1.00 33.53           H  
ATOM   2264  HB2 GLN A 144      -7.541   1.032  -3.692  1.00 41.83           H  
ATOM   2265  HB3 GLN A 144      -7.998   1.245  -5.199  1.00 41.83           H  
ATOM   2266  HG2 GLN A 144      -6.379  -0.486  -4.940  1.00 56.18           H  
ATOM   2267  HG3 GLN A 144      -5.937   0.631  -5.980  1.00 56.18           H  
ATOM   2268 HE21 GLN A 144      -3.940   1.542  -5.721  1.00 58.78           H  
ATOM   2269 HE22 GLN A 144      -3.078   1.429  -4.512  1.00 58.78           H  
ATOM   2270  N   ASN A 145      -7.569   3.742  -6.642  1.00 27.27           N  
ANISOU 2270  N   ASN A 145     2554   3466   4343   -949    695   1007       N  
ATOM   2271  CA  ASN A 145      -7.293   4.336  -7.951  1.00 25.79           C  
ANISOU 2271  CA  ASN A 145     2371   3252   4175   -952    632    880       C  
ATOM   2272  C   ASN A 145      -6.557   5.667  -7.811  1.00 22.99           C  
ANISOU 2272  C   ASN A 145     2042   2979   3715   -835    638    860       C  
ATOM   2273  O   ASN A 145      -5.606   5.943  -8.543  1.00 25.37           O  
ANISOU 2273  O   ASN A 145     2421   3208   4012   -799    587    770       O  
ATOM   2274  CB  ASN A 145      -8.581   4.537  -8.741  1.00 29.28           C  
ANISOU 2274  CB  ASN A 145     2710   3771   4644  -1020    605    820       C  
ATOM   2275  CG  ASN A 145      -9.127   3.235  -9.318  1.00 47.94           C  
ANISOU 2275  CG  ASN A 145     5064   6030   7121  -1156    577    791       C  
ATOM   2276  OD1 ASN A 145     -10.310   2.940  -9.187  1.00 42.14           O  
ANISOU 2276  OD1 ASN A 145     4243   5359   6407  -1222    594    818       O  
ATOM   2277  ND2 ASN A 145      -8.262   2.460  -9.970  1.00 51.91           N  
ANISOU 2277  ND2 ASN A 145     5659   6371   7694  -1195    538    729       N  
ATOM   2278  H   ASN A 145      -8.401   3.671  -6.439  1.00 32.74           H  
ATOM   2279  HA  ASN A 145      -6.732   3.718  -8.446  1.00 30.95           H  
ATOM   2280  HB2 ASN A 145      -9.256   4.912  -8.154  1.00 35.14           H  
ATOM   2281  HB3 ASN A 145      -8.409   5.143  -9.478  1.00 35.14           H  
ATOM   2282 HD21 ASN A 145      -7.440   2.704 -10.048  1.00 62.30           H  
ATOM   2283 HD22 ASN A 145      -8.524   1.716 -10.312  1.00 62.30           H  
ATOM   2284  N   ALA A 146      -6.996   6.515  -6.875  1.00 25.78           N  
ANISOU 2284  N   ALA A 146     2354   3484   3958   -759    693    914       N  
ATOM   2285  CA  ALA A 146      -6.309   7.784  -6.648  1.00 20.87           C  
ANISOU 2285  CA  ALA A 146     1787   2935   3208   -635    693    864       C  
ATOM   2286  C   ALA A 146      -4.850   7.551  -6.277  1.00 21.05           C  
ANISOU 2286  C   ALA A 146     1929   2869   3200   -589    678    874       C  
ATOM   2287  O   ALA A 146      -3.952   8.214  -6.788  1.00 21.59           O  
ANISOU 2287  O   ALA A 146     2074   2907   3220   -525    628    778       O  
ATOM   2288  CB  ALA A 146      -7.025   8.563  -5.539  1.00 23.65           C  
ANISOU 2288  CB  ALA A 146     2079   3456   3452   -569    771    927       C  
ATOM   2289  H   ALA A 146      -7.677   6.379  -6.367  1.00 30.94           H  
ATOM   2290  HA  ALA A 146      -6.336   8.311  -7.462  1.00 25.01           H  
ATOM   2291  HB1 ALA A 146      -6.578   9.414  -5.413  1.00 28.39           H  
ATOM   2292  HB2 ALA A 146      -7.948   8.708  -5.801  1.00 28.39           H  
ATOM   2293  HB3 ALA A 146      -6.992   8.046  -4.719  1.00 28.39           H  
ATOM   2294  N   SER A 147      -4.606   6.615  -5.358  1.00 23.84           N  
ANISOU 2294  N   SER A 147     2289   3188   3582   -622    723   1003       N  
ATOM   2295  CA  SER A 147      -3.231   6.344  -4.945  1.00 21.53           C  
ANISOU 2295  CA  SER A 147     2094   2823   3262   -576    709   1034       C  
ATOM   2296  C   SER A 147      -2.375   5.921  -6.131  1.00 20.33           C  
ANISOU 2296  C   SER A 147     2010   2510   3203   -594    640    939       C  
ATOM   2297  O   SER A 147      -1.235   6.371  -6.284  1.00 21.25           O  
ANISOU 2297  O   SER A 147     2207   2601   3266   -524    603    885       O  
ATOM   2298  CB  SER A 147      -3.229   5.258  -3.867  1.00 25.65           C  
ANISOU 2298  CB  SER A 147     2620   3323   3801   -600    744   1167       C  
ATOM   2299  OG  SER A 147      -1.905   5.029  -3.398  1.00 28.64           O  
ANISOU 2299  OG  SER A 147     3080   3654   4148   -548    729   1213       O  
ATOM   2300  H   SER A 147      -5.205   6.136  -4.968  1.00 28.61           H  
ATOM   2301  HA  SER A 147      -2.846   7.152  -4.571  1.00 25.84           H  
ATOM   2302  HB2 SER A 147      -3.783   5.545  -3.125  1.00 30.78           H  
ATOM   2303  HB3 SER A 147      -3.579   4.435  -4.243  1.00 30.78           H  
ATOM   2304  HG  SER A 147      -1.900   4.393  -2.850  1.00 34.38           H  
ATOM   2305  N   THR A 148      -2.897   5.001  -6.955  1.00 24.86           N  
ANISOU 2305  N   THR A 148     2552   2974   3920   -694    625    918       N  
ATOM   2306  CA  THR A 148      -2.118   4.521  -8.090  1.00 28.47           C  
ANISOU 2306  CA  THR A 148     3075   3278   4465   -715    569    819       C  
ATOM   2307  C   THR A 148      -1.775   5.659  -9.034  1.00 23.85           C  
ANISOU 2307  C   THR A 148     2524   2740   3799   -654    509    670       C  
ATOM   2308  O   THR A 148      -0.635   5.765  -9.496  1.00 23.32           O  
ANISOU 2308  O   THR A 148     2535   2602   3722   -605    473    608       O  
ATOM   2309  CB  THR A 148      -2.889   3.423  -8.830  1.00 27.99           C  
ANISOU 2309  CB  THR A 148     2979   3113   4542   -836    556    787       C  
ATOM   2310  OG1 THR A 148      -3.159   2.342  -7.932  1.00 28.99           O  
ANISOU 2310  OG1 THR A 148     3107   3203   4706   -866    592    897       O  
ATOM   2311  CG2 THR A 148      -2.068   2.911 -10.029  1.00 29.36           C  
ANISOU 2311  CG2 THR A 148     3228   3132   4796   -854    505    667       C  
ATOM   2312  H   THR A 148      -3.679   4.653  -6.877  1.00 29.84           H  
ATOM   2313  HA  THR A 148      -1.289   4.137  -7.763  1.00 34.17           H  
ATOM   2314  HB  THR A 148      -3.728   3.776  -9.164  1.00 33.59           H  
ATOM   2315  HG1 THR A 148      -3.597   1.743  -8.327  1.00 34.80           H  
ATOM   2316 HG21 THR A 148      -2.485   2.119 -10.403  1.00 35.24           H  
ATOM   2317 HG22 THR A 148      -2.021   3.596 -10.715  1.00 35.24           H  
ATOM   2318 HG23 THR A 148      -1.168   2.688  -9.744  1.00 35.24           H  
ATOM   2319  N   ARG A 149      -2.749   6.525  -9.322  1.00 21.42           N  
ANISOU 2319  N   ARG A 149     2150   2552   3437   -652    500    621       N  
ATOM   2320  CA  ARG A 149      -2.530   7.618 -10.256  1.00 22.74           C  
ANISOU 2320  CA  ARG A 149     2340   2763   3536   -596    445    495       C  
ATOM   2321  C   ARG A 149      -1.562   8.652  -9.685  1.00 21.07           C  
ANISOU 2321  C   ARG A 149     2197   2604   3204   -481    447    488       C  
ATOM   2322  O   ARG A 149      -0.697   9.173 -10.402  1.00 19.40           O  
ANISOU 2322  O   ARG A 149     2048   2360   2963   -435    399    401       O  
ATOM   2323  CB  ARG A 149      -3.884   8.241 -10.613  1.00 21.87           C  
ANISOU 2323  CB  ARG A 149     2130   2770   3408   -618    442    470       C  
ATOM   2324  CG  ARG A 149      -4.699   7.373 -11.603  1.00 29.09           C  
ANISOU 2324  CG  ARG A 149     2983   3635   4436   -742    409    430       C  
ATOM   2325  CD  ARG A 149      -6.209   7.588 -11.579  1.00 41.45           C  
ANISOU 2325  CD  ARG A 149     4418   5322   6010   -790    424    464       C  
ATOM   2326  NE  ARG A 149      -6.623   8.883 -12.102  1.00 56.88           N  
ANISOU 2326  NE  ARG A 149     6334   7397   7882   -718    395    405       N  
ATOM   2327  CZ  ARG A 149      -7.874   9.196 -12.421  1.00 48.95           C  
ANISOU 2327  CZ  ARG A 149     5209   6503   6885   -748    389    413       C  
ATOM   2328  NH1 ARG A 149      -8.852   8.304 -12.356  1.00 48.22           N  
ANISOU 2328  NH1 ARG A 149     5022   6421   6879   -864    402    466       N  
ATOM   2329  NH2 ARG A 149      -8.153  10.436 -12.809  1.00 48.05           N  
ANISOU 2329  NH2 ARG A 149     5067   6492   6700   -662    369    375       N  
ATOM   2330  H   ARG A 149      -3.542   6.499  -8.989  1.00 25.71           H  
ATOM   2331  HA  ARG A 149      -2.129   7.282 -11.073  1.00 27.29           H  
ATOM   2332  HB2 ARG A 149      -4.407   8.344  -9.803  1.00 26.25           H  
ATOM   2333  HB3 ARG A 149      -3.734   9.106 -11.024  1.00 26.25           H  
ATOM   2334  HG2 ARG A 149      -4.396   7.570 -12.503  1.00 34.92           H  
ATOM   2335  HG3 ARG A 149      -4.539   6.440 -11.396  1.00 34.92           H  
ATOM   2336  HD2 ARG A 149      -6.631   6.901 -12.120  1.00 49.75           H  
ATOM   2337  HD3 ARG A 149      -6.519   7.525 -10.662  1.00 49.75           H  
ATOM   2338  HE  ARG A 149      -6.018   9.484 -12.212  1.00 68.26           H  
ATOM   2339 HH11 ARG A 149      -8.683   7.499 -12.103  1.00 57.87           H  
ATOM   2340 HH12 ARG A 149      -9.654   8.529 -12.567  1.00 57.87           H  
ATOM   2341 HH21 ARG A 149      -7.527  11.024 -12.852  1.00 57.67           H  
ATOM   2342 HH22 ARG A 149      -8.960  10.650 -13.018  1.00 57.67           H  
ATOM   2343  N   LEU A 150      -1.687   8.951  -8.385  1.00 19.85           N  
ANISOU 2343  N   LEU A 150     2030   2537   2975   -438    502    577       N  
ATOM   2344  CA  LEU A 150      -0.799   9.921  -7.765  1.00 16.08           C  
ANISOU 2344  CA  LEU A 150     1617   2115   2377   -342    502    564       C  
ATOM   2345  C   LEU A 150       0.634   9.395  -7.664  1.00 15.61           C  
ANISOU 2345  C   LEU A 150     1639   1962   2330   -325    477    582       C  
ATOM   2346  O   LEU A 150       1.597  10.142  -7.909  1.00 17.47           O  
ANISOU 2346  O   LEU A 150     1936   2196   2505   -266    440    517       O  
ATOM   2347  CB  LEU A 150      -1.335  10.287  -6.377  1.00 16.59           C  
ANISOU 2347  CB  LEU A 150     1647   2307   2351   -310    571    648       C  
ATOM   2348  CG  LEU A 150      -2.588  11.161  -6.357  1.00 18.43           C  
ANISOU 2348  CG  LEU A 150     1805   2655   2544   -288    604    619       C  
ATOM   2349  CD1 LEU A 150      -3.237  11.074  -4.993  1.00 20.86           C  
ANISOU 2349  CD1 LEU A 150     2064   3075   2788   -281    688    723       C  
ATOM   2350  CD2 LEU A 150      -2.275  12.606  -6.703  1.00 18.66           C  
ANISOU 2350  CD2 LEU A 150     1876   2724   2490   -201    579    511       C  
ATOM   2351  H   LEU A 150      -2.271   8.608  -7.855  1.00 23.83           H  
ATOM   2352  HA  LEU A 150      -0.778  10.722  -8.312  1.00 19.30           H  
ATOM   2353  HB2 LEU A 150      -1.550   9.465  -5.908  1.00 19.88           H  
ATOM   2354  HB3 LEU A 150      -0.641  10.769  -5.901  1.00 19.88           H  
ATOM   2355  HG  LEU A 150      -3.206  10.839  -7.032  1.00 22.12           H  
ATOM   2356 HD11 LEU A 150      -4.037  11.624  -4.988  1.00 25.04           H  
ATOM   2357 HD12 LEU A 150      -3.471  10.150  -4.813  1.00 25.04           H  
ATOM   2358 HD13 LEU A 150      -2.612  11.394  -4.325  1.00 25.04           H  
ATOM   2359 HD21 LEU A 150      -3.098  13.118  -6.694  1.00 22.40           H  
ATOM   2360 HD22 LEU A 150      -1.656  12.961  -6.045  1.00 22.40           H  
ATOM   2361 HD23 LEU A 150      -1.874  12.639  -7.586  1.00 22.40           H  
ATOM   2362  N   LYS A 151       0.797   8.112  -7.296  1.00 18.74           N  
ANISOU 2362  N   LYS A 151     2032   2277   2812   -376    499    679       N  
ATOM   2363  CA  LYS A 151       2.133   7.526  -7.226  1.00 19.47           C  
ANISOU 2363  CA  LYS A 151     2190   2275   2932   -353    480    710       C  
ATOM   2364  C   LYS A 151       2.809   7.519  -8.593  1.00 21.50           C  
ANISOU 2364  C   LYS A 151     2492   2428   3248   -351    424    590       C  
ATOM   2365  O   LYS A 151       4.025   7.732  -8.701  1.00 23.63           O  
ANISOU 2365  O   LYS A 151     2819   2670   3489   -297    396    569       O  
ATOM   2366  CB  LYS A 151       2.060   6.096  -6.678  1.00 24.18           C  
ANISOU 2366  CB  LYS A 151     2767   2784   3635   -408    520    843       C  
ATOM   2367  CG  LYS A 151       1.969   6.004  -5.156  1.00 33.01           C  
ANISOU 2367  CG  LYS A 151     3862   4004   4675   -388    572    993       C  
ATOM   2368  CD  LYS A 151       1.785   4.559  -4.705  1.00 33.03           C  
ANISOU 2368  CD  LYS A 151     3839   3910   4802   -449    614   1139       C  
ATOM   2369  CE  LYS A 151       1.902   4.416  -3.186  1.00 54.26           C  
ANISOU 2369  CE  LYS A 151     6520   6711   7385   -411    643   1270       C  
ATOM   2370  NZ  LYS A 151       1.576   3.036  -2.696  1.00 59.61           N  
ANISOU 2370  NZ  LYS A 151     7180   7313   8154   -452    660   1364       N  
ATOM   2371  H   LYS A 151       0.159   7.575  -7.087  1.00 22.50           H  
ATOM   2372  HA  LYS A 151       2.669   8.061  -6.619  1.00 23.37           H  
ATOM   2373  HB2 LYS A 151       1.272   5.665  -7.044  1.00 29.02           H  
ATOM   2374  HB3 LYS A 151       2.858   5.618  -6.953  1.00 29.02           H  
ATOM   2375  HG2 LYS A 151       2.787   6.346  -4.762  1.00 39.61           H  
ATOM   2376  HG3 LYS A 151       1.210   6.522  -4.845  1.00 39.61           H  
ATOM   2377  HD2 LYS A 151       0.905   4.250  -4.972  1.00 39.65           H  
ATOM   2378  HD3 LYS A 151       2.469   4.006  -5.115  1.00 39.65           H  
ATOM   2379  HE2 LYS A 151       2.812   4.620  -2.920  1.00 65.12           H  
ATOM   2380  HE3 LYS A 151       1.286   5.035  -2.764  1.00 65.12           H  
ATOM   2381  HZ1 LYS A 151       1.638   3.006  -1.809  1.00 71.53           H  
ATOM   2382  HZ2 LYS A 151       0.747   2.816  -2.936  1.00 71.53           H  
ATOM   2383  HZ3 LYS A 151       2.144   2.447  -3.046  1.00 71.53           H  
ATOM   2384  N   LYS A 152       2.035   7.283  -9.652  1.00 19.74           N  
ANISOU 2384  N   LYS A 152     2239   2162   3100   -412    408    512       N  
ATOM   2385  CA  LYS A 152       2.617   7.247 -10.991  1.00 21.04           C  
ANISOU 2385  CA  LYS A 152     2444   2242   3306   -416    359    393       C  
ATOM   2386  C   LYS A 152       3.124   8.623 -11.393  1.00 18.75           C  
ANISOU 2386  C   LYS A 152     2186   2033   2907   -343    320    310       C  
ATOM   2387  O   LYS A 152       4.249   8.759 -11.875  1.00 21.90           O  
ANISOU 2387  O   LYS A 152     2640   2386   3297   -302    291    264       O  
ATOM   2388  CB  LYS A 152       1.587   6.764 -12.002  1.00 22.97           C  
ANISOU 2388  CB  LYS A 152     2644   2450   3634   -506    344    323       C  
ATOM   2389  CG  LYS A 152       2.136   6.648 -13.418  1.00 24.99           C  
ANISOU 2389  CG  LYS A 152     2942   2630   3923   -518    298    194       C  
ATOM   2390  CD  LYS A 152       1.069   6.162 -14.383  1.00 36.40           C  
ANISOU 2390  CD  LYS A 152     4338   4058   5434   -620    277    120       C  
ATOM   2391  CE  LYS A 152       1.660   5.874 -15.753  1.00 50.56           C  
ANISOU 2391  CE  LYS A 152     6179   5774   7257   -638    237    -11       C  
ATOM   2392  NZ  LYS A 152       0.599   5.516 -16.737  1.00 44.61           N  
ANISOU 2392  NZ  LYS A 152     5376   5030   6545   -744    206    -97       N  
ATOM   2393  H   LYS A 152       1.187   7.142  -9.623  1.00 23.69           H  
ATOM   2394  HA  LYS A 152       3.360   6.623 -10.989  1.00 25.25           H  
ATOM   2395  HB2 LYS A 152       1.271   5.888 -11.733  1.00 27.57           H  
ATOM   2396  HB3 LYS A 152       0.848   7.392 -12.020  1.00 27.57           H  
ATOM   2397  HG2 LYS A 152       2.446   7.517 -13.717  1.00 29.99           H  
ATOM   2398  HG3 LYS A 152       2.870   6.013 -13.428  1.00 29.99           H  
ATOM   2399  HD2 LYS A 152       0.673   5.345 -14.042  1.00 43.69           H  
ATOM   2400  HD3 LYS A 152       0.387   6.846 -14.481  1.00 43.69           H  
ATOM   2401  HE2 LYS A 152       2.124   6.663 -16.076  1.00 60.68           H  
ATOM   2402  HE3 LYS A 152       2.279   5.130 -15.686  1.00 60.68           H  
ATOM   2403  HZ1 LYS A 152       0.964   5.350 -17.531  1.00 53.54           H  
ATOM   2404  HZ2 LYS A 152       0.161   4.791 -16.462  1.00 53.54           H  
ATOM   2405  HZ3 LYS A 152       0.021   6.188 -16.820  1.00 53.54           H  
ATOM   2406  N   LEU A 153       2.305   9.660 -11.192  1.00 20.31           N  
ANISOU 2406  N   LEU A 153     2343   2347   3025   -323    323    295       N  
ATOM   2407  CA  LEU A 153       2.758  11.012 -11.511  1.00 19.69           C  
ANISOU 2407  CA  LEU A 153     2296   2332   2854   -253    291    225       C  
ATOM   2408  C   LEU A 153       3.927  11.444 -10.629  1.00 21.37           C  
ANISOU 2408  C   LEU A 153     2566   2563   2993   -189    295    261       C  
ATOM   2409  O   LEU A 153       4.795  12.201 -11.077  1.00 17.67           O  
ANISOU 2409  O   LEU A 153     2142   2093   2480   -145    260    202       O  
ATOM   2410  CB  LEU A 153       1.594  11.991 -11.384  1.00 16.59           C  
ANISOU 2410  CB  LEU A 153     1847   2049   2408   -236    305    212       C  
ATOM   2411  CG  LEU A 153       0.497  11.972 -12.435  1.00 20.25           C  
ANISOU 2411  CG  LEU A 153     2245   2530   2918   -285    283    162       C  
ATOM   2412  CD1 LEU A 153      -0.440  13.147 -12.195  1.00 25.10           C  
ANISOU 2412  CD1 LEU A 153     2807   3258   3470   -237    301    160       C  
ATOM   2413  CD2 LEU A 153       1.118  12.050 -13.819  1.00 24.17           C  
ANISOU 2413  CD2 LEU A 153     2778   2974   3431   -291    224     70       C  
ATOM   2414  H   LEU A 153       1.505   9.608 -10.880  1.00 24.37           H  
ATOM   2415  HA  LEU A 153       3.067  11.030 -12.431  1.00 23.64           H  
ATOM   2416  HB2 LEU A 153       1.162  11.818 -10.533  1.00 19.91           H  
ATOM   2417  HB3 LEU A 153       1.966  12.886 -11.392  1.00 19.91           H  
ATOM   2418  HG  LEU A 153      -0.017  11.151 -12.380  1.00 24.30           H  
ATOM   2419 HD11 LEU A 153      -1.153  13.122 -12.853  1.00 30.12           H  
ATOM   2420 HD12 LEU A 153      -0.812  13.078 -11.302  1.00 30.12           H  
ATOM   2421 HD13 LEU A 153       0.061  13.973 -12.281  1.00 30.12           H  
ATOM   2422 HD21 LEU A 153       0.433  12.300 -14.459  1.00 29.01           H  
ATOM   2423 HD22 LEU A 153       1.823  12.716 -13.812  1.00 29.01           H  
ATOM   2424 HD23 LEU A 153       1.486  11.182 -14.049  1.00 29.01           H  
ATOM   2425  N   SER A 154       3.975  10.982  -9.374  1.00 15.97           N  
ANISOU 2425  N   SER A 154     1876   1903   2289   -188    334    363       N  
ATOM   2426  CA  SER A 154       5.131  11.298  -8.529  1.00 15.32           C  
ANISOU 2426  CA  SER A 154     1842   1850   2131   -137    329    402       C  
ATOM   2427  C   SER A 154       6.392  10.626  -9.058  1.00 18.80           C  
ANISOU 2427  C   SER A 154     2323   2190   2632   -130    298    402       C  
ATOM   2428  O   SER A 154       7.470  11.248  -9.112  1.00 18.32           O  
ANISOU 2428  O   SER A 154     2301   2142   2516    -86    265    372       O  
ATOM   2429  CB  SER A 154       4.854  10.867  -7.086  1.00 19.08           C  
ANISOU 2429  CB  SER A 154     2295   2390   2564   -141    377    522       C  
ATOM   2430  OG  SER A 154       3.781  11.626  -6.567  1.00 28.59           O  
ANISOU 2430  OG  SER A 154     3464   3702   3699   -134    413    511       O  
ATOM   2431  H   SER A 154       3.370  10.499  -8.999  1.00 19.17           H  
ATOM   2432  HA  SER A 154       5.276  12.257  -8.532  1.00 18.40           H  
ATOM   2433  HB2 SER A 154       4.619   9.926  -7.071  1.00 22.90           H  
ATOM   2434  HB3 SER A 154       5.647  11.019  -6.547  1.00 22.90           H  
ATOM   2435  HG  SER A 154       3.082  11.474  -7.006  1.00 34.32           H  
ATOM   2436  N   SER A 155       6.281   9.358  -9.443  1.00 22.28           N  
ANISOU 2436  N   SER A 155     2751   2525   3190   -174    311    435       N  
ATOM   2437  CA  SER A 155       7.451   8.628  -9.919  1.00 26.47           C  
ANISOU 2437  CA  SER A 155     3318   2950   3791   -158    295    438       C  
ATOM   2438  C   SER A 155       7.952   9.183 -11.244  1.00 21.18           C  
ANISOU 2438  C   SER A 155     2675   2251   3120   -142    254    312       C  
ATOM   2439  O   SER A 155       9.130   9.013 -11.570  1.00 23.17           O  
ANISOU 2439  O   SER A 155     2958   2454   3390   -106    238    304       O  
ATOM   2440  CB  SER A 155       7.128   7.143 -10.073  1.00 29.16           C  
ANISOU 2440  CB  SER A 155     3643   3165   4272   -210    328    489       C  
ATOM   2441  OG  SER A 155       6.361   6.907 -11.233  1.00 29.40           O  
ANISOU 2441  OG  SER A 155     3661   3138   4369   -267    319    388       O  
ATOM   2442  H   SER A 155       5.550   8.904  -9.438  1.00 26.74           H  
ATOM   2443  HA  SER A 155       8.159   8.706  -9.260  1.00 31.78           H  
ATOM   2444  HB2 SER A 155       7.959   6.646 -10.138  1.00 35.00           H  
ATOM   2445  HB3 SER A 155       6.625   6.848  -9.298  1.00 35.00           H  
ATOM   2446  HG  SER A 155       5.638   7.333 -11.191  1.00 35.28           H  
ATOM   2447  N   GLU A 156       7.087   9.863 -11.985  1.00 21.14           N  
ANISOU 2447  N   GLU A 156     2653   2286   3092   -164    238    225       N  
ATOM   2448  CA  GLU A 156       7.429  10.484 -13.262  1.00 22.16           C  
ANISOU 2448  CA  GLU A 156     2804   2410   3207   -152    199    115       C  
ATOM   2449  C   GLU A 156       7.889  11.928 -13.121  1.00 21.45           C  
ANISOU 2449  C   GLU A 156     2733   2408   3010    -98    173     88       C  
ATOM   2450  O   GLU A 156       8.212  12.562 -14.133  1.00 19.13           O  
ANISOU 2450  O   GLU A 156     2454   2118   2697    -84    142     12       O  
ATOM   2451  CB  GLU A 156       6.227  10.423 -14.188  1.00 18.59           C  
ANISOU 2451  CB  GLU A 156     2314   1962   2786   -208    191     47       C  
ATOM   2452  CG  GLU A 156       5.951   9.015 -14.706  1.00 26.72           C  
ANISOU 2452  CG  GLU A 156     3338   2884   3932   -274    206     33       C  
ATOM   2453  CD  GLU A 156       4.653   8.926 -15.432  1.00 28.16           C  
ANISOU 2453  CD  GLU A 156     3471   3090   4138   -344    193    -23       C  
ATOM   2454  OE1 GLU A 156       3.843   9.872 -15.316  1.00 35.81           O  
ANISOU 2454  OE1 GLU A 156     4400   4165   5042   -335    182    -22       O  
ATOM   2455  OE2 GLU A 156       4.408   7.891 -16.091  1.00 41.97           O  
ANISOU 2455  OE2 GLU A 156     5219   4753   5976   -411    195    -67       O  
ATOM   2456  H   GLU A 156       6.264   9.984 -11.764  1.00 25.37           H  
ATOM   2457  HA  GLU A 156       8.157   9.988 -13.668  1.00 26.60           H  
ATOM   2458  HB2 GLU A 156       5.441  10.725 -13.705  1.00 22.31           H  
ATOM   2459  HB3 GLU A 156       6.387  10.998 -14.952  1.00 22.31           H  
ATOM   2460  HG2 GLU A 156       6.658   8.757 -15.319  1.00 32.07           H  
ATOM   2461  HG3 GLU A 156       5.922   8.400 -13.957  1.00 32.07           H  
ATOM   2462  N   GLY A 157       7.918  12.467 -11.895  1.00 17.25           N  
ANISOU 2462  N   GLY A 157     2201   1946   2406    -71    187    147       N  
ATOM   2463  CA  GLY A 157       8.392  13.815 -11.670  1.00 14.64           C  
ANISOU 2463  CA  GLY A 157     1896   1684   1982    -28    166    114       C  
ATOM   2464  C   GLY A 157       7.418  14.922 -12.009  1.00 13.27           C  
ANISOU 2464  C   GLY A 157     1707   1566   1770    -20    165     56       C  
ATOM   2465  O   GLY A 157       7.824  16.091 -12.047  1.00 13.68           O  
ANISOU 2465  O   GLY A 157     1785   1650   1763     15    146     16       O  
ATOM   2466  H   GLY A 157       7.664  12.061 -11.180  1.00 20.70           H  
ATOM   2467  HA2 GLY A 157       8.623  13.906 -10.732  1.00 17.57           H  
ATOM   2468  HA3 GLY A 157       9.189  13.953 -12.206  1.00 17.57           H  
ATOM   2469  N   VAL A 158       6.137  14.606 -12.222  1.00 14.80           N  
ANISOU 2469  N   VAL A 158     1852   1770   2000    -50    185     56       N  
ATOM   2470  CA  VAL A 158       5.154  15.636 -12.557  1.00 16.81           C  
ANISOU 2470  CA  VAL A 158     2079   2083   2227    -32    187     15       C  
ATOM   2471  C   VAL A 158       4.642  16.330 -11.297  1.00 14.14           C  
ANISOU 2471  C   VAL A 158     1733   1818   1820      1    229     44       C  
ATOM   2472  O   VAL A 158       4.385  17.541 -11.303  1.00 13.91           O  
ANISOU 2472  O   VAL A 158     1710   1828   1747     44    232      3       O  
ATOM   2473  CB  VAL A 158       3.998  15.025 -13.368  1.00 15.59           C  
ANISOU 2473  CB  VAL A 158     1863   1924   2137    -81    186      4       C  
ATOM   2474  CG1 VAL A 158       2.870  16.017 -13.577  1.00 16.04           C  
ANISOU 2474  CG1 VAL A 158     1870   2054   2168    -56    192    -15       C  
ATOM   2475  CG2 VAL A 158       4.530  14.508 -14.719  1.00 21.74           C  
ANISOU 2475  CG2 VAL A 158     2658   2640   2963   -112    143    -51       C  
ATOM   2476  H   VAL A 158       5.815  13.809 -12.179  1.00 17.76           H  
ATOM   2477  HA  VAL A 158       5.591  16.304 -13.109  1.00 20.18           H  
ATOM   2478  HB  VAL A 158       3.628  14.281 -12.867  1.00 18.71           H  
ATOM   2479 HG11 VAL A 158       2.255  15.661 -14.237  1.00 19.25           H  
ATOM   2480 HG12 VAL A 158       2.409  16.153 -12.734  1.00 19.25           H  
ATOM   2481 HG13 VAL A 158       3.242  16.857 -13.890  1.00 19.25           H  
ATOM   2482 HG21 VAL A 158       3.788  14.162 -15.240  1.00 26.10           H  
ATOM   2483 HG22 VAL A 158       4.953  15.241 -15.193  1.00 26.10           H  
ATOM   2484 HG23 VAL A 158       5.177  13.804 -14.556  1.00 26.10           H  
ATOM   2485  N   ILE A 159       4.472  15.581 -10.209  1.00 13.55           N  
ANISOU 2485  N   ILE A 159     1646   1765   1738    -18    266    115       N  
ATOM   2486  CA  ILE A 159       4.111  16.105  -8.895  1.00 13.58           C  
ANISOU 2486  CA  ILE A 159     1647   1851   1660     11    313    145       C  
ATOM   2487  C   ILE A 159       5.110  15.544  -7.892  1.00 14.52           C  
ANISOU 2487  C   ILE A 159     1802   1977   1737      5    314    208       C  
ATOM   2488  O   ILE A 159       5.893  14.640  -8.194  1.00 15.53           O  
ANISOU 2488  O   ILE A 159     1943   2040   1919    -18    288    243       O  
ATOM   2489  CB  ILE A 159       2.661  15.759  -8.468  1.00 14.57           C  
ANISOU 2489  CB  ILE A 159     1700   2033   1804     -8    368    191       C  
ATOM   2490  CG1 ILE A 159       2.431  14.246  -8.375  1.00 15.96           C  
ANISOU 2490  CG1 ILE A 159     1840   2168   2056    -73    380    272       C  
ATOM   2491  CG2 ILE A 159       1.661  16.404  -9.424  1.00 17.08           C  
ANISOU 2491  CG2 ILE A 159     1971   2363   2157      5    362    137       C  
ATOM   2492  CD1 ILE A 159       1.027  13.837  -7.978  1.00 15.96           C  
ANISOU 2492  CD1 ILE A 159     1759   2223   2082   -105    433    327       C  
ATOM   2493  H   ILE A 159       4.566  14.726 -10.208  1.00 16.27           H  
ATOM   2494  HA  ILE A 159       4.178  17.072  -8.912  1.00 16.30           H  
ATOM   2495  HB  ILE A 159       2.526  16.121  -7.578  1.00 17.49           H  
ATOM   2496 HG12 ILE A 159       2.615  13.854  -9.243  1.00 19.16           H  
ATOM   2497 HG13 ILE A 159       3.039  13.884  -7.712  1.00 19.16           H  
ATOM   2498 HG21 ILE A 159       0.769  16.318  -9.053  1.00 20.51           H  
ATOM   2499 HG22 ILE A 159       1.886  17.341  -9.531  1.00 20.51           H  
ATOM   2500 HG23 ILE A 159       1.708  15.953 -10.282  1.00 20.51           H  
ATOM   2501 HD11 ILE A 159       1.016  12.884  -7.797  1.00 19.16           H  
ATOM   2502 HD12 ILE A 159       0.768  14.327  -7.183  1.00 19.16           H  
ATOM   2503 HD13 ILE A 159       0.420  14.042  -8.706  1.00 19.16           H  
ATOM   2504  N   MET A 160       5.062  16.085  -6.679  1.00 14.38           N  
ANISOU 2504  N   MET A 160     1797   2046   1621     30    347    224       N  
ATOM   2505  CA  MET A 160       5.949  15.716  -5.583  1.00 15.19           C  
ANISOU 2505  CA  MET A 160     1927   2190   1654     28    346    290       C  
ATOM   2506  C   MET A 160       5.170  14.928  -4.550  1.00 18.95           C  
ANISOU 2506  C   MET A 160     2359   2732   2110      7    404    391       C  
ATOM   2507  O   MET A 160       4.015  15.249  -4.240  1.00 18.46           O  
ANISOU 2507  O   MET A 160     2259   2729   2026     14    456    384       O  
ATOM   2508  CB  MET A 160       6.554  16.979  -4.960  1.00 21.57           C  
ANISOU 2508  CB  MET A 160     2786   3062   2345     61    335    222       C  
ATOM   2509  CG  MET A 160       7.434  16.742  -3.753  1.00 36.43           C  
ANISOU 2509  CG  MET A 160     4691   5020   4129     54    326    283       C  
ATOM   2510  SD  MET A 160       8.412  18.238  -3.399  1.00 31.98           S  
ANISOU 2510  SD  MET A 160     4197   4500   3453     73    288    173       S  
ATOM   2511  CE  MET A 160       7.282  19.537  -3.833  1.00 39.80           C  
ANISOU 2511  CE  MET A 160     5197   5476   4450    110    330     54       C  
ATOM   2512  H   MET A 160       4.497  16.695  -6.457  1.00 17.27           H  
ATOM   2513  HA  MET A 160       6.677  15.160  -5.903  1.00 18.23           H  
ATOM   2514  HB2 MET A 160       7.096  17.422  -5.632  1.00 25.89           H  
ATOM   2515  HB3 MET A 160       5.830  17.561  -4.682  1.00 25.89           H  
ATOM   2516  HG2 MET A 160       6.882  16.539  -2.981  1.00 43.72           H  
ATOM   2517  HG3 MET A 160       8.041  16.006  -3.930  1.00 43.72           H  
ATOM   2518  HE1 MET A 160       7.688  20.393  -3.623  1.00 47.77           H  
ATOM   2519  HE2 MET A 160       7.091  19.486  -4.782  1.00 47.77           H  
ATOM   2520  HE3 MET A 160       6.463  19.426  -3.324  1.00 47.77           H  
ATOM   2521  N   ARG A 161       5.801  13.892  -4.019  1.00 18.48           N  
ANISOU 2521  N   ARG A 161     2298   2664   2062    -14    398    496       N  
ATOM   2522  CA  ARG A 161       5.256  13.043  -2.972  1.00 21.34           C  
ANISOU 2522  CA  ARG A 161     2619   3087   2403    -36    451    620       C  
ATOM   2523  C   ARG A 161       6.104  13.255  -1.730  1.00 25.13           C  
ANISOU 2523  C   ARG A 161     3128   3673   2748    -18    445    671       C  
ATOM   2524  O   ARG A 161       7.327  13.083  -1.779  1.00 25.05           O  
ANISOU 2524  O   ARG A 161     3148   3636   2735    -12    392    691       O  
ATOM   2525  CB  ARG A 161       5.288  11.585  -3.411  1.00 23.60           C  
ANISOU 2525  CB  ARG A 161     2876   3263   2827    -78    450    714       C  
ATOM   2526  CG  ARG A 161       4.659  10.611  -2.454  1.00 22.52           C  
ANISOU 2526  CG  ARG A 161     2691   3168   2698   -110    507    859       C  
ATOM   2527  CD  ARG A 161       4.726   9.208  -3.063  1.00 27.94           C  
ANISOU 2527  CD  ARG A 161     3358   3709   3549   -154    504    933       C  
ATOM   2528  NE  ARG A 161       3.947   8.226  -2.331  1.00 32.95           N  
ANISOU 2528  NE  ARG A 161     3939   4357   4224   -198    564   1073       N  
ATOM   2529  CZ  ARG A 161       4.463   7.170  -1.710  1.00 35.74           C  
ANISOU 2529  CZ  ARG A 161     4287   4674   4617   -208    576   1222       C  
ATOM   2530  NH1 ARG A 161       5.766   6.941  -1.700  1.00 39.89           N  
ANISOU 2530  NH1 ARG A 161     4852   5158   5147   -172    534   1252       N  
ATOM   2531  NH2 ARG A 161       3.650   6.325  -1.089  1.00 43.30           N  
ANISOU 2531  NH2 ARG A 161     5196   5639   5616   -250    624   1330       N  
ATOM   2532  H   ARG A 161       6.590  13.648  -4.261  1.00 22.19           H  
ATOM   2533  HA  ARG A 161       4.337  13.280  -2.771  1.00 25.62           H  
ATOM   2534  HB2 ARG A 161       4.815  11.509  -4.254  1.00 28.32           H  
ATOM   2535  HB3 ARG A 161       6.215  11.320  -3.525  1.00 28.32           H  
ATOM   2536  HG2 ARG A 161       5.141  10.614  -1.613  1.00 27.03           H  
ATOM   2537  HG3 ARG A 161       3.730  10.847  -2.305  1.00 27.03           H  
ATOM   2538  HD2 ARG A 161       4.384   9.243  -3.970  1.00 33.54           H  
ATOM   2539  HD3 ARG A 161       5.650   8.912  -3.067  1.00 33.54           H  
ATOM   2540  HE  ARG A 161       3.094   8.334  -2.297  1.00 39.55           H  
ATOM   2541 HH11 ARG A 161       6.300   7.482  -2.102  1.00 47.88           H  
ATOM   2542 HH12 ARG A 161       6.078   6.252  -1.292  1.00 47.88           H  
ATOM   2543 HH21 ARG A 161       2.801   6.464  -1.092  1.00 51.96           H  
ATOM   2544 HH22 ARG A 161       3.972   5.638  -0.684  1.00 51.96           H  
ATOM   2545  N   SER A 162       5.468  13.633  -0.634  1.00 23.21           N  
ANISOU 2545  N   SER A 162     2871   3560   2388    -10    498    692       N  
ATOM   2546  CA  SER A 162       6.162  13.977   0.598  1.00 23.87           C  
ANISOU 2546  CA  SER A 162     2983   3774   2314      2    493    723       C  
ATOM   2547  C   SER A 162       5.636  13.143   1.752  1.00 25.16           C  
ANISOU 2547  C   SER A 162     3099   4039   2419    -16    552    872       C  
ATOM   2548  O   SER A 162       4.420  12.942   1.898  1.00 25.72           O  
ANISOU 2548  O   SER A 162     3123   4136   2512    -26    620    900       O  
ATOM   2549  CB  SER A 162       5.974  15.477   0.905  1.00 28.51           C  
ANISOU 2549  CB  SER A 162     3612   4442   2779     33    506    577       C  
ATOM   2550  OG  SER A 162       6.483  16.277  -0.136  1.00 32.31           O  
ANISOU 2550  OG  SER A 162     4135   4828   3315     48    453    453       O  
ATOM   2551  H   SER A 162       4.612  13.700  -0.576  1.00 27.86           H  
ATOM   2552  HA  SER A 162       7.108  13.780   0.511  1.00 28.66           H  
ATOM   2553  HB2 SER A 162       5.027  15.660   1.009  1.00 34.22           H  
ATOM   2554  HB3 SER A 162       6.445  15.692   1.726  1.00 34.22           H  
ATOM   2555  HG  SER A 162       6.350  17.089   0.033  1.00 38.78           H  
ATOM   2556  N   GLU A 163       6.561  12.637   2.583  1.00 31.56           N  
ANISOU 2556  N   GLU A 163     3917   4912   3163    -21    522    975       N  
ATOM   2557  CA  GLU A 163       6.186  11.997   3.837  1.00 44.13           C  
ANISOU 2557  CA  GLU A 163     5478   6583   4708    -34    548   1070       C  
ATOM   2558  C   GLU A 163       5.949  13.055   4.907  1.00 40.21           C  
ANISOU 2558  C   GLU A 163     5009   6232   4038    -19    566    977       C  
ATOM   2559  O   GLU A 163       6.753  13.977   5.073  1.00 39.19           O  
ANISOU 2559  O   GLU A 163     4931   6146   3812     -7    521    878       O  
ATOM   2560  CB  GLU A 163       7.274  11.039   4.324  1.00 47.26           C  
ANISOU 2560  CB  GLU A 163     5867   6965   5127    -38    493   1193       C  
ATOM   2561  CG  GLU A 163       7.108   9.600   3.882  1.00 58.84           C  
ANISOU 2561  CG  GLU A 163     7290   8301   6765    -56    504   1324       C  
ATOM   2562  CD  GLU A 163       7.971   8.635   4.690  1.00 69.67           C  
ANISOU 2562  CD  GLU A 163     8642   9686   8145    -49    468   1455       C  
ATOM   2563  OE1 GLU A 163       8.485   9.031   5.762  1.00 71.33           O  
ANISOU 2563  OE1 GLU A 163     8858  10032   8213    -38    442   1460       O  
ATOM   2564  OE2 GLU A 163       8.132   7.478   4.248  1.00 78.70           O  
ANISOU 2564  OE2 GLU A 163     9762  10700   9442    -54    467   1548       O  
ATOM   2565  H   GLU A 163       7.408  12.656   2.437  1.00 37.88           H  
ATOM   2566  HA  GLU A 163       5.373  11.489   3.690  1.00 52.97           H  
ATOM   2567  HB2 GLU A 163       8.129  11.350   3.986  1.00 56.72           H  
ATOM   2568  HB3 GLU A 163       7.278  11.047   5.294  1.00 56.72           H  
ATOM   2569  HG2 GLU A 163       6.180   9.340   3.995  1.00 70.61           H  
ATOM   2570  HG3 GLU A 163       7.364   9.523   2.950  1.00 70.61           H  
ATOM   2571  N   VAL A 164       4.852  12.914   5.637  1.00 34.57           N  
ANISOU 2571  N   VAL A 164     4260   5584   3291    -23    633   1004       N  
ATOM   2572  CA  VAL A 164       4.553  13.770   6.780  1.00 43.41           C  
ANISOU 2572  CA  VAL A 164     5403   6838   4252     -9    663    928       C  
ATOM   2573  C   VAL A 164       4.069  12.881   7.913  1.00 36.07           C  
ANISOU 2573  C   VAL A 164     4426   5989   3291    -25    698   1059       C  
ATOM   2574  O   VAL A 164       3.742  11.709   7.721  1.00 36.82           O  
ANISOU 2574  O   VAL A 164     4468   6024   3498    -46    711   1193       O  
ATOM   2575  CB  VAL A 164       3.511  14.859   6.451  1.00 37.72           C  
ANISOU 2575  CB  VAL A 164     4692   6126   3515     19    726    787       C  
ATOM   2576  CG1 VAL A 164       4.079  15.804   5.396  1.00 41.39           C  
ANISOU 2576  CG1 VAL A 164     5208   6516   4003     39    687    656       C  
ATOM   2577  CG2 VAL A 164       2.205  14.236   5.994  1.00 43.93           C  
ANISOU 2577  CG2 VAL A 164     5405   6871   4413     12    793    853       C  
ATOM   2578  H   VAL A 164       4.250  12.318   5.488  1.00 41.49           H  
ATOM   2579  HA  VAL A 164       5.360  14.224   7.069  1.00 52.10           H  
ATOM   2580  HB  VAL A 164       3.315  15.375   7.249  1.00 45.27           H  
ATOM   2581 HG11 VAL A 164       3.423  16.492   5.204  1.00 49.68           H  
ATOM   2582 HG12 VAL A 164       4.891  16.208   5.739  1.00 49.68           H  
ATOM   2583 HG13 VAL A 164       4.274  15.298   4.592  1.00 49.68           H  
ATOM   2584 HG21 VAL A 164       1.671  14.912   5.547  1.00 52.72           H  
ATOM   2585 HG22 VAL A 164       2.399  13.509   5.381  1.00 52.72           H  
ATOM   2586 HG23 VAL A 164       1.728  13.897   6.768  1.00 52.72           H  
ATOM   2587  N   SER A 165       4.053  13.456   9.115  1.00 41.84           N  
ANISOU 2587  N   SER A 165     5179   6852   3866    -17    714   1016       N  
ATOM   2588  CA  SER A 165       3.608  12.722  10.289  1.00 43.53           C  
ANISOU 2588  CA  SER A 165     5350   7166   4025    -30    750   1137       C  
ATOM   2589  C   SER A 165       2.099  12.523  10.247  1.00 50.32           C  
ANISOU 2589  C   SER A 165     6157   8027   4935    -29    841   1158       C  
ATOM   2590  O   SER A 165       1.341  13.474  10.033  1.00 47.83           O  
ANISOU 2590  O   SER A 165     5855   7724   4595     -6    892   1033       O  
ATOM   2591  CB  SER A 165       3.995  13.474  11.563  1.00 53.73           C  
ANISOU 2591  CB  SER A 165     6682   8606   5127    -24    745   1072       C  
ATOM   2592  OG  SER A 165       5.382  13.760  11.584  1.00 68.23           O  
ANISOU 2592  OG  SER A 165     8562  10446   6917    -30    656   1039       O  
ATOM   2593  H   SER A 165       4.295  14.266   9.273  1.00 50.22           H  
ATOM   2594  HA  SER A 165       4.036  11.852  10.302  1.00 52.25           H  
ATOM   2595  HB2 SER A 165       3.501  14.308  11.598  1.00 64.48           H  
ATOM   2596  HB3 SER A 165       3.775  12.926  12.332  1.00 64.48           H  
ATOM   2597  HG  SER A 165       5.565  14.242  12.247  1.00 81.89           H  
ATOM   2598  N   SER A 166       1.669  11.278  10.453  1.00 44.82           N  
ANISOU 2598  N   SER A 166     5397   7315   4319    -55    861   1320       N  
ATOM   2599  CA  SER A 166       0.260  10.983  10.616  1.00 38.07           C  
ANISOU 2599  CA  SER A 166     4481   6481   3501    -64    944   1361       C  
ATOM   2600  C   SER A 166      -0.209  11.438  12.003  1.00 41.85           C  
ANISOU 2600  C   SER A 166     4960   7128   3813    -49    999   1346       C  
ATOM   2601  O   SER A 166       0.603  11.655  12.905  1.00 45.35           O  
ANISOU 2601  O   SER A 166     5440   7666   4124    -43    965   1344       O  
ATOM   2602  CB  SER A 166       0.015   9.490  10.449  1.00 44.15           C  
ANISOU 2602  CB  SER A 166     5189   7173   4413   -103    944   1537       C  
ATOM   2603  OG  SER A 166       0.452   8.792  11.595  1.00 47.53           O  
ANISOU 2603  OG  SER A 166     5603   7685   4770   -111    932   1664       O  
ATOM   2604  H   SER A 166       2.181  10.589  10.502  1.00 53.80           H  
ATOM   2605  HA  SER A 166      -0.258  11.453   9.943  1.00 45.69           H  
ATOM   2606  HB2 SER A 166      -0.935   9.335  10.325  1.00 52.99           H  
ATOM   2607  HB3 SER A 166       0.506   9.171   9.676  1.00 52.99           H  
ATOM   2608  HG  SER A 166       0.336   7.967  11.491  1.00 57.04           H  
ATOM   2609  N   PRO A 167      -1.521  11.598  12.194  1.00 42.77           N  
ANISOU 2609  N   PRO A 167     5032   7289   3931    -43   1084   1335       N  
ATOM   2610  CA  PRO A 167      -2.016  11.968  13.535  1.00 35.12           C  
ANISOU 2610  CA  PRO A 167     4060   6482   2803    -28   1146   1327       C  
ATOM   2611  C   PRO A 167      -1.664  10.970  14.617  1.00 44.30           C  
ANISOU 2611  C   PRO A 167     5194   7732   3907    -53   1132   1492       C  
ATOM   2612  O   PRO A 167      -1.754  11.314  15.800  1.00 49.16           O  
ANISOU 2612  O   PRO A 167     5820   8496   4363    -42   1166   1483       O  
ATOM   2613  CB  PRO A 167      -3.538  12.060  13.341  1.00 41.22           C  
ANISOU 2613  CB  PRO A 167     4768   7261   3634    -21   1239   1318       C  
ATOM   2614  CG  PRO A 167      -3.723  12.329  11.896  1.00 39.04           C  
ANISOU 2614  CG  PRO A 167     4487   6845   3502    -17   1220   1245       C  
ATOM   2615  CD  PRO A 167      -2.591  11.629  11.177  1.00 36.78           C  
ANISOU 2615  CD  PRO A 167     4224   6443   3306    -46   1128   1306       C  
ATOM   2616  HA  PRO A 167      -1.668  12.840  13.780  1.00 42.15           H  
ATOM   2617  HB2 PRO A 167      -3.955  11.222  13.595  1.00 49.47           H  
ATOM   2618  HB3 PRO A 167      -3.897  12.784  13.878  1.00 49.47           H  
ATOM   2619  HG2 PRO A 167      -4.580  11.976  11.608  1.00 46.86           H  
ATOM   2620  HG3 PRO A 167      -3.688  13.285  11.737  1.00 46.86           H  
ATOM   2621  HD2 PRO A 167      -2.848  10.730  10.918  1.00 44.14           H  
ATOM   2622  HD3 PRO A 167      -2.312  12.133  10.396  1.00 44.14           H  
ATOM   2623  N   THR A 168      -1.287   9.739  14.258  1.00 49.27           N  
ANISOU 2623  N   THR A 168     5786   8272   4661    -85   1088   1643       N  
ATOM   2624  CA  THR A 168      -0.944   8.714  15.234  1.00 48.66           C  
ANISOU 2624  CA  THR A 168     5674   8265   4548   -105   1075   1816       C  
ATOM   2625  C   THR A 168       0.564   8.600  15.447  1.00 45.00           C  
ANISOU 2625  C   THR A 168     5252   7807   4038    -99    982   1840       C  
ATOM   2626  O   THR A 168       1.042   7.591  15.979  1.00 46.36           O  
ANISOU 2626  O   THR A 168     5391   7998   4228   -112    954   2000       O  
ATOM   2627  CB  THR A 168      -1.501   7.356  14.805  1.00 53.24           C  
ANISOU 2627  CB  THR A 168     6184   8737   5307   -142   1090   1979       C  
ATOM   2628  OG1 THR A 168      -0.671   6.817  13.764  1.00 61.29           O  
ANISOU 2628  OG1 THR A 168     7222   9591   6476   -153   1020   2001       O  
ATOM   2629  CG2 THR A 168      -2.939   7.491  14.297  1.00 49.81           C  
ANISOU 2629  CG2 THR A 168     5703   8270   4952   -155   1167   1942       C  
ATOM   2630  H   THR A 168      -1.224   9.475  13.442  1.00 59.13           H  
ATOM   2631  HA  THR A 168      -1.356   8.956  16.078  1.00 58.39           H  
ATOM   2632  HB  THR A 168      -1.511   6.752  15.564  1.00 63.89           H  
ATOM   2633  HG1 THR A 168      -0.962   6.067  13.523  1.00 73.56           H  
ATOM   2634 HG21 THR A 168      -3.289   6.618  14.059  1.00 59.78           H  
ATOM   2635 HG22 THR A 168      -3.499   7.877  14.988  1.00 59.78           H  
ATOM   2636 HG23 THR A 168      -2.962   8.064  13.515  1.00 59.78           H  
ATOM   2637  N   GLY A 169       1.324   9.606  15.023  1.00 56.52           N  
ANISOU 2637  N   GLY A 169     6780   9250   5446    -80    934   1688       N  
ATOM   2638  CA  GLY A 169       2.764   9.544  15.154  1.00 57.69           C  
ANISOU 2638  CA  GLY A 169     6960   9404   5558    -78    843   1705       C  
ATOM   2639  C   GLY A 169       3.442   8.634  14.162  1.00 58.21           C  
ANISOU 2639  C   GLY A 169     7010   9307   5801    -86    785   1792       C  
ATOM   2640  O   GLY A 169       4.560   8.177  14.422  1.00 67.98           O  
ANISOU 2640  O   GLY A 169     8244  10552   7032    -83    718   1869       O  
ATOM   2641  H   GLY A 169       1.028  10.326  14.660  1.00 67.83           H  
ATOM   2642  HA2 GLY A 169       3.127  10.436  15.036  1.00 69.24           H  
ATOM   2643  HA3 GLY A 169       2.984   9.229  16.045  1.00 69.24           H  
ATOM   2644  N   GLY A 170       2.794   8.350  13.035  1.00 49.03           N  
ANISOU 2644  N   GLY A 170     5833   7998   4799    -95    812   1782       N  
ATOM   2645  CA  GLY A 170       3.387   7.545  11.989  1.00 42.48           C  
ANISOU 2645  CA  GLY A 170     4997   6998   4145   -103    764   1842       C  
ATOM   2646  C   GLY A 170       3.708   8.370  10.757  1.00 52.84           C  
ANISOU 2646  C   GLY A 170     6360   8212   5507    -92    734   1692       C  
ATOM   2647  O   GLY A 170       4.216   9.487  10.876  1.00 52.94           O  
ANISOU 2647  O   GLY A 170     6424   8292   5400    -74    707   1563       O  
ATOM   2648  H   GLY A 170       1.997   8.619  12.855  1.00 58.84           H  
ATOM   2649  HA2 GLY A 170       4.208   7.146  12.315  1.00 50.98           H  
ATOM   2650  HA3 GLY A 170       2.771   6.840  11.735  1.00 50.98           H  
ATOM   2651  N   ILE A 171       3.420   7.845   9.570  1.00 46.54           N  
ANISOU 2651  N   ILE A 171     5548   7253   4883   -108    738   1704       N  
ATOM   2652  CA  ILE A 171       3.724   8.536   8.323  1.00 54.69           C  
ANISOU 2652  CA  ILE A 171     6621   8188   5971    -99    710   1577       C  
ATOM   2653  C   ILE A 171       2.546   8.440   7.370  1.00 57.76           C  
ANISOU 2653  C   ILE A 171     6979   8483   6483   -122    762   1545       C  
ATOM   2654  O   ILE A 171       1.896   7.391   7.255  1.00 58.40           O  
ANISOU 2654  O   ILE A 171     7012   8494   6684   -155    792   1648       O  
ATOM   2655  CB  ILE A 171       4.980   7.967   7.624  1.00 56.89           C  
ANISOU 2655  CB  ILE A 171     6918   8347   6352    -93    638   1618       C  
ATOM   2656  CG1 ILE A 171       4.838   6.467   7.364  1.00 52.23           C  
ANISOU 2656  CG1 ILE A 171     6284   7628   5934   -116    647   1763       C  
ATOM   2657  CG2 ILE A 171       6.161   8.304   8.446  1.00 58.78           C  
ANISOU 2657  CG2 ILE A 171     7182   8690   6462    -70    580   1622       C  
ATOM   2658  CD1 ILE A 171       4.542   6.137   5.900  1.00 63.56           C  
ANISOU 2658  CD1 ILE A 171     7722   8881   7547   -137    651   1723       C  
ATOM   2659  H   ILE A 171       3.044   7.079   9.461  1.00 55.86           H  
ATOM   2660  HA  ILE A 171       3.870   9.469   8.547  1.00 65.64           H  
ATOM   2661  HB  ILE A 171       5.088   8.370   6.748  1.00 68.28           H  
ATOM   2662 HG12 ILE A 171       5.666   6.026   7.608  1.00 62.69           H  
ATOM   2663 HG13 ILE A 171       4.107   6.123   7.901  1.00 62.69           H  
ATOM   2664 HG21 ILE A 171       6.965   8.101   7.943  1.00 70.55           H  
ATOM   2665 HG22 ILE A 171       6.136   9.250   8.662  1.00 70.55           H  
ATOM   2666 HG23 ILE A 171       6.139   7.778   9.261  1.00 70.55           H  
ATOM   2667 HD11 ILE A 171       4.397   5.181   5.815  1.00 76.28           H  
ATOM   2668 HD12 ILE A 171       3.748   6.618   5.621  1.00 76.28           H  
ATOM   2669 HD13 ILE A 171       5.299   6.405   5.356  1.00 76.28           H  
ATOM   2670  N   GLU A 172       2.297   9.534   6.672  1.00 36.03           N  
ANISOU 2670  N   GLU A 172     4254   5730   3706   -105    771   1401       N  
ATOM   2671  CA  GLU A 172       1.354   9.552   5.573  1.00 34.97           C  
ANISOU 2671  CA  GLU A 172     4089   5505   3695   -124    805   1357       C  
ATOM   2672  C   GLU A 172       2.001  10.341   4.452  1.00 34.66           C  
ANISOU 2672  C   GLU A 172     4095   5397   3676   -104    764   1241       C  
ATOM   2673  O   GLU A 172       2.984  11.066   4.659  1.00 32.65           O  
ANISOU 2673  O   GLU A 172     3897   5187   3321    -73    720   1176       O  
ATOM   2674  CB  GLU A 172       0.016  10.163   5.977  1.00 32.62           C  
ANISOU 2674  CB  GLU A 172     3752   5303   3338   -116    880   1306       C  
ATOM   2675  CG  GLU A 172       0.140  11.437   6.782  1.00 49.18           C  
ANISOU 2675  CG  GLU A 172     5895   7535   5256    -69    896   1193       C  
ATOM   2676  CD  GLU A 172      -1.210  11.946   7.260  1.00 58.23           C  
ANISOU 2676  CD  GLU A 172     6999   8770   6355    -54    979   1152       C  
ATOM   2677  OE1 GLU A 172      -1.987  11.141   7.815  1.00 54.99           O  
ANISOU 2677  OE1 GLU A 172     6529   8393   5971    -81   1022   1261       O  
ATOM   2678  OE2 GLU A 172      -1.494  13.148   7.069  1.00 72.46           O  
ANISOU 2678  OE2 GLU A 172     8826  10602   8101    -12   1003   1011       O  
ATOM   2679  H   GLU A 172       2.670  10.295   6.820  1.00 43.25           H  
ATOM   2680  HA  GLU A 172       1.170   8.649   5.269  1.00 41.97           H  
ATOM   2681  HB2 GLU A 172      -0.487  10.370   5.173  1.00 39.15           H  
ATOM   2682  HB3 GLU A 172      -0.470   9.519   6.515  1.00 39.15           H  
ATOM   2683  HG2 GLU A 172       0.692  11.268   7.562  1.00 59.02           H  
ATOM   2684  HG3 GLU A 172       0.544  12.124   6.231  1.00 59.02           H  
ATOM   2685  N   PHE A 173       1.433  10.209   3.261  1.00 28.90           N  
ANISOU 2685  N   PHE A 173     3338   4563   3080   -125    776   1213       N  
ATOM   2686  CA  PHE A 173       1.973  10.861   2.083  1.00 26.85           C  
ANISOU 2686  CA  PHE A 173     3113   4232   2857   -109    742   1116       C  
ATOM   2687  C   PHE A 173       1.065  11.981   1.620  1.00 24.53           C  
ANISOU 2687  C   PHE A 173     2802   3985   2534    -82    784    994       C  
ATOM   2688  O   PHE A 173      -0.161  11.852   1.625  1.00 27.23           O  
ANISOU 2688  O   PHE A 173     3080   4346   2919    -98    836   1005       O  
ATOM   2689  CB  PHE A 173       2.190   9.853   0.959  1.00 33.49           C  
ANISOU 2689  CB  PHE A 173     3939   4905   3882   -152    715   1169       C  
ATOM   2690  CG  PHE A 173       3.315   8.905   1.244  1.00 47.00           C  
ANISOU 2690  CG  PHE A 173     5678   6548   5632   -156    666   1264       C  
ATOM   2691  CD1 PHE A 173       4.626   9.313   1.084  1.00 40.66           C  
ANISOU 2691  CD1 PHE A 173     4931   5739   4781   -120    609   1233       C  
ATOM   2692  CD2 PHE A 173       3.065   7.624   1.700  1.00 43.82           C  
ANISOU 2692  CD2 PHE A 173     5242   6093   5315   -189    678   1384       C  
ATOM   2693  CE1 PHE A 173       5.667   8.452   1.343  1.00 49.66           C  
ANISOU 2693  CE1 PHE A 173     6084   6821   5963   -114    565   1321       C  
ATOM   2694  CE2 PHE A 173       4.108   6.757   1.971  1.00 50.67           C  
ANISOU 2694  CE2 PHE A 173     6129   6898   6226   -179    637   1471       C  
ATOM   2695  CZ  PHE A 173       5.410   7.173   1.800  1.00 45.56           C  
ANISOU 2695  CZ  PHE A 173     5529   6248   5533   -138    581   1440       C  
ATOM   2696  H   PHE A 173       0.728   9.740   3.111  1.00 34.69           H  
ATOM   2697  HA  PHE A 173       2.828  11.261   2.306  1.00 32.23           H  
ATOM   2698  HB2 PHE A 173       1.380   9.332   0.841  1.00 40.20           H  
ATOM   2699  HB3 PHE A 173       2.399  10.332   0.142  1.00 40.20           H  
ATOM   2700  HD1 PHE A 173       4.807  10.180   0.798  1.00 48.80           H  
ATOM   2701  HD2 PHE A 173       2.188   7.342   1.827  1.00 52.60           H  
ATOM   2702  HE1 PHE A 173       6.545   8.730   1.211  1.00 59.60           H  
ATOM   2703  HE2 PHE A 173       3.931   5.893   2.267  1.00 60.81           H  
ATOM   2704  HZ  PHE A 173       6.113   6.596   1.992  1.00 54.68           H  
ATOM   2705  N   ILE A 174       1.700  13.075   1.216  1.00 21.90           N  
ANISOU 2705  N   ILE A 174     2531   3641   2149    -38    740    855       N  
ATOM   2706  CA  ILE A 174       1.032  14.264   0.727  1.00 25.07           C  
ANISOU 2706  CA  ILE A 174     2935   4053   2538      3    757    713       C  
ATOM   2707  C   ILE A 174       1.573  14.540  -0.666  1.00 23.36           C  
ANISOU 2707  C   ILE A 174     2753   3693   2429      5    680    617       C  
ATOM   2708  O   ILE A 174       2.776  14.394  -0.919  1.00 19.93           O  
ANISOU 2708  O   ILE A 174     2372   3198   2002      1    614    610       O  
ATOM   2709  CB  ILE A 174       1.265  15.474   1.645  1.00 29.34           C  
ANISOU 2709  CB  ILE A 174     3527   4716   2905     56    784    624       C  
ATOM   2710  CG1 ILE A 174       0.657  15.196   3.020  1.00 29.36           C  
ANISOU 2710  CG1 ILE A 174     3502   4841   2814     50    844    692       C  
ATOM   2711  CG2 ILE A 174       0.675  16.725   1.036  1.00 32.48           C  
ANISOU 2711  CG2 ILE A 174     3933   5090   3316    107    800    476       C  
ATOM   2712  CD1 ILE A 174      -0.819  14.846   2.988  1.00 32.38           C  
ANISOU 2712  CD1 ILE A 174     3797   5238   3267     40    913    735       C  
ATOM   2713  H   ILE A 174       2.557  13.151   1.217  1.00 26.29           H  
ATOM   2714  HA  ILE A 174       0.075  14.110   0.681  1.00 30.09           H  
ATOM   2715  HB  ILE A 174       2.219  15.614   1.746  1.00 35.21           H  
ATOM   2716 HG12 ILE A 174       1.127  14.450   3.422  1.00 35.24           H  
ATOM   2717 HG13 ILE A 174       0.759  15.988   3.570  1.00 35.24           H  
ATOM   2718 HG21 ILE A 174       0.594  17.404   1.724  1.00 38.98           H  
ATOM   2719 HG22 ILE A 174       1.262  17.040   0.330  1.00 38.98           H  
ATOM   2720 HG23 ILE A 174      -0.199  16.518   0.671  1.00 38.98           H  
ATOM   2721 HD11 ILE A 174      -1.163  14.842   3.895  1.00 38.86           H  
ATOM   2722 HD12 ILE A 174      -1.290  15.508   2.458  1.00 38.86           H  
ATOM   2723 HD13 ILE A 174      -0.927  13.967   2.590  1.00 38.86           H  
ATOM   2724  N   TYR A 175       0.681  14.927  -1.567  1.00 16.83           N  
ANISOU 2724  N   TYR A 175     1888   2824   1682     14    689    551       N  
ATOM   2725  CA  TYR A 175       1.028  15.195  -2.943  1.00 17.77           C  
ANISOU 2725  CA  TYR A 175     2029   2824   1897     14    622    466       C  
ATOM   2726  C   TYR A 175       0.866  16.676  -3.250  1.00 15.17           C  
ANISOU 2726  C   TYR A 175     1729   2514   1523     77    623    339       C  
ATOM   2727  O   TYR A 175      -0.108  17.301  -2.826  1.00 16.41           O  
ANISOU 2727  O   TYR A 175     1849   2747   1638    115    688    317       O  
ATOM   2728  CB  TYR A 175       0.137  14.352  -3.881  1.00 17.05           C  
ANISOU 2728  CB  TYR A 175     1866   2668   1946    -38    620    501       C  
ATOM   2729  CG  TYR A 175       0.394  12.893  -3.706  1.00 16.32           C  
ANISOU 2729  CG  TYR A 175     1757   2521   1924   -102    616    616       C  
ATOM   2730  CD1 TYR A 175       1.415  12.270  -4.416  1.00 16.71           C  
ANISOU 2730  CD1 TYR A 175     1851   2452   2047   -125    554    612       C  
ATOM   2731  CD2 TYR A 175      -0.343  12.138  -2.787  1.00 19.10           C  
ANISOU 2731  CD2 TYR A 175     2050   2938   2270   -137    681    736       C  
ATOM   2732  CE1 TYR A 175       1.680  10.921  -4.232  1.00 21.60           C  
ANISOU 2732  CE1 TYR A 175     2458   3003   2744   -176    558    720       C  
ATOM   2733  CE2 TYR A 175      -0.087  10.803  -2.606  1.00 23.46           C  
ANISOU 2733  CE2 TYR A 175     2589   3424   2899   -195    682    852       C  
ATOM   2734  CZ  TYR A 175       0.929  10.200  -3.348  1.00 24.26           C  
ANISOU 2734  CZ  TYR A 175     2740   3392   3085   -212    619    840       C  
ATOM   2735  OH  TYR A 175       1.190   8.859  -3.159  1.00 25.67           O  
ANISOU 2735  OH  TYR A 175     2909   3489   3356   -262    627    958       O  
ATOM   2736  H   TYR A 175      -0.154  15.044  -1.394  1.00 20.20           H  
ATOM   2737  HA  TYR A 175       1.958  14.968  -3.104  1.00 21.33           H  
ATOM   2738  HB2 TYR A 175      -0.796  14.525  -3.680  1.00 20.47           H  
ATOM   2739  HB3 TYR A 175       0.327  14.588  -4.803  1.00 20.47           H  
ATOM   2740  HD1 TYR A 175       1.925  12.763  -5.018  1.00 20.06           H  
ATOM   2741  HD2 TYR A 175      -1.016  12.547  -2.292  1.00 22.93           H  
ATOM   2742  HE1 TYR A 175       2.365  10.510  -4.709  1.00 25.92           H  
ATOM   2743  HE2 TYR A 175      -0.585  10.307  -1.997  1.00 28.15           H  
ATOM   2744  HH  TYR A 175       0.705   8.556  -2.543  1.00 30.81           H  
ATOM   2745  N   SER A 176       1.832  17.236  -3.961  1.00 14.66           N  
ANISOU 2745  N   SER A 176     1727   2375   1470     92    558    262       N  
ATOM   2746  CA  SER A 176       1.777  18.656  -4.251  1.00 17.81           C  
ANISOU 2746  CA  SER A 176     2159   2772   1836    150    558    149       C  
ATOM   2747  C   SER A 176       2.460  18.972  -5.570  1.00 17.23           C  
ANISOU 2747  C   SER A 176     2117   2593   1835    148    484     91       C  
ATOM   2748  O   SER A 176       3.239  18.183  -6.124  1.00 15.82           O  
ANISOU 2748  O   SER A 176     1952   2351   1708    108    431    122       O  
ATOM   2749  CB  SER A 176       2.427  19.483  -3.135  1.00 24.20           C  
ANISOU 2749  CB  SER A 176     3036   3646   2511    180    576     99       C  
ATOM   2750  OG  SER A 176       3.791  19.144  -3.040  1.00 23.64           O  
ANISOU 2750  OG  SER A 176     3019   3548   2415    148    512    115       O  
ATOM   2751  H   SER A 176       2.516  16.822  -4.280  1.00 17.60           H  
ATOM   2752  HA  SER A 176       0.842  18.899  -4.340  1.00 21.38           H  
ATOM   2753  HB2 SER A 176       2.344  20.427  -3.343  1.00 29.04           H  
ATOM   2754  HB3 SER A 176       1.988  19.289  -2.293  1.00 29.04           H  
ATOM   2755  HG  SER A 176       4.125  19.487  -2.349  1.00 28.37           H  
ATOM   2756  N   GLY A 177       2.150  20.156  -6.063  1.00 17.25           N  
ANISOU 2756  N   GLY A 177     2130   2579   1843    198    488     10       N  
ATOM   2757  CA  GLY A 177       2.790  20.669  -7.234  1.00 19.02           C  
ANISOU 2757  CA  GLY A 177     2388   2720   2120    204    425    -43       C  
ATOM   2758  C   GLY A 177       3.276  22.067  -6.959  1.00 18.98           C  
ANISOU 2758  C   GLY A 177     2450   2705   2059    252    429   -129       C  
ATOM   2759  O   GLY A 177       3.402  22.481  -5.812  1.00 21.14           O  
ANISOU 2759  O   GLY A 177     2757   3031   2243    268    468   -156       O  
ATOM   2760  H   GLY A 177       1.561  20.683  -5.725  1.00 20.70           H  
ATOM   2761  HA2 GLY A 177       3.545  20.110  -7.474  1.00 22.83           H  
ATOM   2762  HA3 GLY A 177       2.164  20.689  -7.975  1.00 22.83           H  
ATOM   2763  N   PRO A 178       3.556  22.820  -8.015  1.00 14.70           N  
ANISOU 2763  N   PRO A 178     1926   2092   1568    272    390   -176       N  
ATOM   2764  CA  PRO A 178       3.905  24.237  -7.806  1.00 16.45           C  
ANISOU 2764  CA  PRO A 178     2209   2284   1756    317    400   -258       C  
ATOM   2765  C   PRO A 178       2.790  24.950  -7.058  1.00 21.04           C  
ANISOU 2765  C   PRO A 178     2772   2912   2310    378    484   -290       C  
ATOM   2766  O   PRO A 178       1.599  24.698  -7.281  1.00 23.91           O  
ANISOU 2766  O   PRO A 178     3059   3310   2715    404    523   -251       O  
ATOM   2767  CB  PRO A 178       4.084  24.781  -9.233  1.00 18.86           C  
ANISOU 2767  CB  PRO A 178     2513   2512   2142    330    353   -272       C  
ATOM   2768  CG  PRO A 178       4.229  23.568 -10.098  1.00 17.67           C  
ANISOU 2768  CG  PRO A 178     2319   2354   2040    279    304   -212       C  
ATOM   2769  CD  PRO A 178       3.509  22.445  -9.428  1.00 15.01           C  
ANISOU 2769  CD  PRO A 178     1931   2080   1694    253    340   -156       C  
ATOM   2770  HA  PRO A 178       4.742  24.330  -7.325  1.00 19.74           H  
ATOM   2771  HB2 PRO A 178       3.304  25.298  -9.489  1.00 22.64           H  
ATOM   2772  HB3 PRO A 178       4.878  25.336  -9.277  1.00 22.64           H  
ATOM   2773  HG2 PRO A 178       3.839  23.746 -10.968  1.00 21.21           H  
ATOM   2774  HG3 PRO A 178       5.170  23.354 -10.193  1.00 21.21           H  
ATOM   2775  HD2 PRO A 178       2.592  22.387  -9.741  1.00 18.02           H  
ATOM   2776  HD3 PRO A 178       3.965  21.602  -9.579  1.00 18.02           H  
ATOM   2777  N   ASN A 179       3.186  25.826  -6.138  1.00 24.58           N  
ANISOU 2777  N   ASN A 179     3289   3367   2684    399    514   -366       N  
ATOM   2778  CA  ASN A 179       2.236  26.577  -5.333  1.00 36.01           C  
ANISOU 2778  CA  ASN A 179     4732   4854   4095    464    605   -416       C  
ATOM   2779  C   ASN A 179       1.715  27.752  -6.158  1.00 49.22           C  
ANISOU 2779  C   ASN A 179     6402   6444   5855    537    623   -459       C  
ATOM   2780  O   ASN A 179       2.441  28.734  -6.368  1.00 55.23           O  
ANISOU 2780  O   ASN A 179     7236   7121   6628    546    601   -529       O  
ATOM   2781  CB  ASN A 179       2.907  27.030  -4.037  1.00 37.97           C  
ANISOU 2781  CB  ASN A 179     5062   5143   4222    451    629   -494       C  
ATOM   2782  CG  ASN A 179       1.922  27.608  -3.049  1.00 57.40           C  
ANISOU 2782  CG  ASN A 179     7511   7658   6641    497    723   -542       C  
ATOM   2783  OD1 ASN A 179       0.972  28.296  -3.430  1.00 74.40           O  
ANISOU 2783  OD1 ASN A 179     9625   9771   8874    556    766   -559       O  
ATOM   2784  ND2 ASN A 179       2.140  27.328  -1.769  1.00 53.17           N  
ANISOU 2784  ND2 ASN A 179     7000   7212   5989    458    747   -555       N  
ATOM   2785  H   ASN A 179       4.009  26.003  -5.961  1.00 29.51           H  
ATOM   2786  HA  ASN A 179       1.475  26.023  -5.099  1.00 43.22           H  
ATOM   2787  HB2 ASN A 179       3.340  26.269  -3.621  1.00 45.57           H  
ATOM   2788  HB3 ASN A 179       3.564  27.714  -4.242  1.00 45.57           H  
ATOM   2789 HD21 ASN A 179       2.813  26.842  -1.543  1.00 63.81           H  
ATOM   2790 HD22 ASN A 179       1.608  27.632  -1.166  1.00 63.81           H  
ATOM   2791  N   ILE A 180       0.475  27.643  -6.638  1.00 35.14           N  
ANISOU 2791  N   ILE A 180     4530   4685   4137    586    661   -408       N  
ATOM   2792  CA  ILE A 180      -0.112  28.678  -7.477  1.00 35.00           C  
ANISOU 2792  CA  ILE A 180     4490   4600   4209    663    677   -422       C  
ATOM   2793  C   ILE A 180      -1.390  29.299  -6.896  1.00 36.29           C  
ANISOU 2793  C   ILE A 180     4600   4797   4392    732    763   -436       C  
ATOM   2794  O   ILE A 180      -2.147  28.631  -6.183  1.00 45.91           O  
ANISOU 2794  O   ILE A 180     5761   6115   5568    730    816   -403       O  
ATOM   2795  CB  ILE A 180      -0.413  28.119  -8.886  1.00 35.68           C  
ANISOU 2795  CB  ILE A 180     4498   4678   4381    643    611   -336       C  
ATOM   2796  CG1 ILE A 180      -1.468  27.011  -8.816  1.00 43.74           C  
ANISOU 2796  CG1 ILE A 180     5411   5799   5408    622    632   -258       C  
ATOM   2797  CG2 ILE A 180       0.845  27.564  -9.519  1.00 39.94           C  
ANISOU 2797  CG2 ILE A 180     5084   5175   4917    560    518   -325       C  
ATOM   2798  CD1 ILE A 180      -1.862  26.484 -10.172  1.00 36.74           C  
ANISOU 2798  CD1 ILE A 180     4444   4916   4597    595    568   -188       C  
ATOM   2799  H   ILE A 180      -0.046  26.975  -6.489  1.00 42.18           H  
ATOM   2800  HA  ILE A 180       0.544  29.391  -7.521  1.00 42.01           H  
ATOM   2801  HB  ILE A 180      -0.751  28.851  -9.424  1.00 42.82           H  
ATOM   2802 HG12 ILE A 180      -1.113  26.270  -8.300  1.00 52.49           H  
ATOM   2803 HG13 ILE A 180      -2.265  27.361  -8.389  1.00 52.49           H  
ATOM   2804 HG21 ILE A 180       0.714  27.502 -10.478  1.00 47.94           H  
ATOM   2805 HG22 ILE A 180       1.585  28.159  -9.324  1.00 47.94           H  
ATOM   2806 HG23 ILE A 180       1.022  26.684  -9.152  1.00 47.94           H  
ATOM   2807 HD11 ILE A 180      -2.646  25.921 -10.077  1.00 44.09           H  
ATOM   2808 HD12 ILE A 180      -2.061  27.233 -10.756  1.00 44.09           H  
ATOM   2809 HD13 ILE A 180      -1.126  25.967 -10.536  1.00 44.09           H  
TER    2810      ILE A 180                                                      
HETATM 2811  S   SO4 A 201      -0.590   6.854  -0.494  1.00 51.87           S  
HETATM 2812  O1  SO4 A 201       0.623   5.982  -0.661  1.00 56.18           O  
HETATM 2813  O2  SO4 A 201      -1.514   6.625  -1.656  1.00 54.93           O  
HETATM 2814  O3  SO4 A 201      -1.284   6.523   0.796  1.00 58.36           O  
HETATM 2815  O4  SO4 A 201      -0.189   8.293  -0.468  1.00 64.39           O  
HETATM 2816  O   HOH A 301      19.103  12.893 -20.227  1.00 33.22           O  
HETATM 2817  O   HOH A 302      -6.554  11.036 -13.684  1.00 43.83           O  
HETATM 2818  O   HOH A 303      31.338  30.840 -18.766  1.00 37.64           O  
HETATM 2819  O   HOH A 304      23.160  14.976  -9.783  1.00 21.34           O  
HETATM 2820  O   HOH A 305      22.008  12.706 -15.376  0.50 17.57           O  
HETATM 2821  O   HOH A 306      11.935  20.663   0.304  1.00 39.95           O  
HETATM 2822  O   HOH A 307     -10.505  19.340 -14.450  1.00 47.53           O  
HETATM 2823  O   HOH A 308     -12.100   4.530  -9.115  1.00 34.52           O  
HETATM 2824  O   HOH A 309      28.088  19.599  -7.486  1.00 34.28           O  
HETATM 2825  O   HOH A 310      32.018  16.744 -18.341  1.00 43.85           O  
HETATM 2826  O   HOH A 311       3.274  19.358 -27.864  1.00 29.82           O  
HETATM 2827  O   HOH A 312      -8.348  17.516  -3.656  1.00 37.12           O  
HETATM 2828  O   HOH A 313      11.379   9.886 -16.120  1.00 34.58           O  
HETATM 2829  O   HOH A 314       8.795  31.153  -5.776  1.00 35.89           O  
HETATM 2830  O   HOH A 315      19.497  38.301 -10.986  1.00 44.73           O  
HETATM 2831  O   HOH A 316       1.631  29.790 -24.265  1.00 30.26           O  
HETATM 2832  O   HOH A 317      15.803  37.185 -14.081  1.00 41.20           O  
HETATM 2833  O   HOH A 318       3.709  21.346 -31.601  1.00 21.07           O  
HETATM 2834  O   HOH A 319      -2.120  10.246   1.140  1.00 24.09           O  
HETATM 2835  O   HOH A 320       4.534  31.739 -15.235  1.00 23.30           O  
HETATM 2836  O   HOH A 321      10.236  16.452 -14.454  1.00 26.83           O  
HETATM 2837  O   HOH A 322      29.723  25.226 -16.074  1.00 45.40           O  
HETATM 2838  O   HOH A 323      -0.597  24.246  -5.943  1.00 31.52           O  
HETATM 2839  O   HOH A 324      15.073  13.083  -2.017  1.00 38.15           O  
HETATM 2840  O   HOH A 325       8.223  13.499  -7.775  1.00 23.56           O  
HETATM 2841  O   HOH A 326      29.537  21.861 -22.267  1.00 17.99           O  
HETATM 2842  O   HOH A 327      23.193  16.016  -3.925  1.00 34.13           O  
HETATM 2843  O   HOH A 328       4.298  16.901  -1.472  1.00 19.68           O  
HETATM 2844  O   HOH A 329      16.254  39.477 -20.497  1.00 28.63           O  
HETATM 2845  O   HOH A 330      13.910   9.063 -14.703  1.00 24.61           O  
HETATM 2846  O   HOH A 331       2.041  25.566 -30.792  1.00 26.83           O  
HETATM 2847  O   HOH A 332       6.779  36.741 -20.010  1.00 31.07           O  
HETATM 2848  O   HOH A 333       4.677  28.286 -31.066  1.00 15.28           O  
HETATM 2849  O   HOH A 334      20.043  22.539   2.255  1.00 22.12           O  
HETATM 2850  O   HOH A 335      19.042  31.819  -9.036  1.00 24.60           O  
HETATM 2851  O   HOH A 336      -2.233  10.638 -16.660  1.00 42.57           O  
HETATM 2852  O   HOH A 337     -18.081   9.885  -4.390  1.00 32.35           O  
HETATM 2853  O   HOH A 338      11.993  38.831  -9.632  1.00 40.86           O  
HETATM 2854  O   HOH A 339      12.129   8.436 -19.578  1.00 35.36           O  
HETATM 2855  O   HOH A 340     -15.595   6.012  -8.841  1.00 20.30           O  
HETATM 2856  O   HOH A 341       9.387  38.495 -12.822  1.00 26.22           O  
HETATM 2857  O   HOH A 342      -4.539  21.387   1.359  1.00 44.77           O  
HETATM 2858  O   HOH A 343      18.808  19.095  -2.969  1.00 17.78           O  
HETATM 2859  O   HOH A 344      -0.370  32.769 -21.729  1.00 31.17           O  
HETATM 2860  O   HOH A 345     -10.897   0.579  -6.531  1.00 49.92           O  
HETATM 2861  O   HOH A 346       1.510  24.577 -28.397  1.00 29.87           O  
HETATM 2862  O   HOH A 347      -6.789  13.125   4.408  1.00 36.61           O  
HETATM 2863  O   HOH A 348       5.197   8.054 -24.536  1.00 39.59           O  
HETATM 2864  O   HOH A 349      -1.454  19.771  -3.272  1.00 23.90           O  
HETATM 2865  O   HOH A 350      28.174  19.380 -11.203  1.00 24.60           O  
HETATM 2866  O   HOH A 351      10.447  33.437 -20.336  1.00 18.53           O  
HETATM 2867  O   HOH A 352     -14.333   7.779  -3.139  1.00 43.65           O  
HETATM 2868  O   HOH A 353       5.676  35.569 -13.421  1.00 33.10           O  
HETATM 2869  O   HOH A 354       6.541  10.813 -18.221  1.00 25.44           O  
HETATM 2870  O   HOH A 355      27.901  30.313 -19.717  1.00 27.63           O  
HETATM 2871  O   HOH A 356      13.612   8.914 -25.482  1.00 36.06           O  
HETATM 2872  O   HOH A 357      10.294  32.511 -27.316  1.00 14.10           O  
HETATM 2873  O   HOH A 358       7.249  18.822 -12.910  1.00 13.53           O  
HETATM 2874  O   HOH A 359      15.527  33.242 -15.374  1.00 18.35           O  
HETATM 2875  O   HOH A 360       8.601  11.596 -16.652  1.00 17.58           O  
HETATM 2876  O   HOH A 361      26.005  17.080 -25.619  1.00 29.36           O  
HETATM 2877  O   HOH A 362      -3.855   5.683   0.359  1.00 38.07           O  
HETATM 2878  O   HOH A 363      -0.691   2.436  -4.121  1.00 48.61           O  
HETATM 2879  O   HOH A 364       9.758  36.015 -25.700  1.00 25.41           O  
HETATM 2880  O   HOH A 365      12.815  15.193 -11.218  1.00 13.50           O  
HETATM 2881  O   HOH A 366       6.935   7.348 -21.856  1.00 39.24           O  
HETATM 2882  O   HOH A 367      10.168  32.989 -30.005  1.00 16.00           O  
HETATM 2883  O   HOH A 368       6.637  28.532  -6.952  1.00 38.32           O  
HETATM 2884  O   HOH A 369       3.765  16.591 -24.879  1.00 19.48           O  
HETATM 2885  O   HOH A 370      -0.099  31.191 -28.370  1.00 39.73           O  
HETATM 2886  O   HOH A 371      -2.490  30.554 -20.523  1.00 36.43           O  
HETATM 2887  O   HOH A 372       2.365  20.125 -23.825  1.00 16.18           O  
HETATM 2888  O   HOH A 373       0.195  21.593  -4.742  1.00 27.70           O  
HETATM 2889  O   HOH A 374      22.825  16.303 -19.967  1.00 15.87           O  
HETATM 2890  O   HOH A 375       5.576  36.215 -24.423  1.00 31.99           O  
HETATM 2891  O   HOH A 376       1.890  23.569  -3.458  1.00 40.88           O  
HETATM 2892  O   HOH A 377      26.040  13.618 -12.529  1.00 18.28           O  
HETATM 2893  O   HOH A 378     -11.403  16.788  -1.453  1.00 32.82           O  
HETATM 2894  O   HOH A 379      -4.539  28.565  -7.614  1.00 50.64           O  
HETATM 2895  O   HOH A 380      25.789  26.679  -9.760  1.00 24.48           O  
HETATM 2896  O   HOH A 381       4.876   6.143  16.310  1.00 45.68           O  
HETATM 2897  O   HOH A 382      19.455  12.603  -5.179  1.00 29.25           O  
HETATM 2898  O   HOH A 383      20.695  25.811 -31.357  1.00 14.18           O  
HETATM 2899  O   HOH A 384       7.472  34.233 -32.664  1.00 17.13           O  
HETATM 2900  O   HOH A 385     -10.617  17.637 -12.349  1.00 28.71           O  
HETATM 2901  O   HOH A 386       7.176  22.756  -4.239  1.00 42.45           O  
HETATM 2902  O   HOH A 387      -2.759  22.285 -20.211  1.00 44.43           O  
HETATM 2903  O   HOH A 388      22.099  13.293 -22.998  1.00 26.31           O  
HETATM 2904  O   HOH A 389       1.396   3.795  -9.521  1.00 31.19           O  
HETATM 2905  O   HOH A 390      24.890  17.286  -1.400  1.00 32.06           O  
HETATM 2906  O   HOH A 391      -0.409   8.057   3.088  1.00 33.42           O  
HETATM 2907  O   HOH A 392      10.824  36.997 -21.731  1.00 50.05           O  
HETATM 2908  O   HOH A 393      21.137  38.219 -23.192  1.00 39.04           O  
HETATM 2909  O   HOH A 394      10.633  14.072  -8.905  1.00 17.43           O  
HETATM 2910  O   HOH A 395       5.288  31.980 -12.375  1.00 34.60           O  
HETATM 2911  O   HOH A 396     -11.117  14.503   1.838  1.00 46.52           O  
HETATM 2912  O   HOH A 397      -7.618  22.006  -6.150  1.00 47.34           O  
HETATM 2913  O   HOH A 398      -4.443  25.768 -16.876  1.00 28.46           O  
HETATM 2914  O   HOH A 399       5.427  21.286  -4.158  1.00 38.67           O  
HETATM 2915  O   HOH A 400      25.584  25.928 -26.954  1.00 13.75           O  
HETATM 2916  O   HOH A 401      20.295  15.183  -5.639  1.00 25.58           O  
HETATM 2917  O   HOH A 402       1.328  26.911 -23.987  1.00 25.62           O  
HETATM 2918  O   HOH A 403      10.585  16.696 -11.398  1.00 19.78           O  
HETATM 2919  O   HOH A 404       8.267  33.775 -21.837  1.00 15.43           O  
HETATM 2920  O   HOH A 405      -1.088  20.120 -20.403  1.00 23.05           O  
HETATM 2921  O   HOH A 406      14.536  30.395  -3.117  1.00 33.18           O  
HETATM 2922  O   HOH A 407      28.578  17.087 -20.447  1.00 26.61           O  
HETATM 2923  O   HOH A 408      21.198  37.327 -14.642  1.00 38.36           O  
HETATM 2924  O   HOH A 409      26.977  18.093 -18.354  1.00 20.47           O  
HETATM 2925  O   HOH A 410      10.297   7.855 -14.000  1.00 36.54           O  
HETATM 2926  O   HOH A 411       9.075  10.604  -4.541  1.00 30.00           O  
HETATM 2927  O   HOH A 412      20.267  13.438 -25.991  1.00 38.42           O  
HETATM 2928  O   HOH A 413       8.464  13.174  -5.084  1.00 25.31           O  
HETATM 2929  O   HOH A 414      10.387  15.714 -29.949  1.00 14.44           O  
HETATM 2930  O   HOH A 415      27.913  20.154 -30.623  1.00 36.78           O  
HETATM 2931  O   HOH A 416      28.358  26.093 -10.619  1.00 31.99           O  
HETATM 2932  O   HOH A 417      -1.702   9.146 -13.213  1.00 31.08           O  
HETATM 2933  O   HOH A 418       5.992  25.772  -5.118  1.00 33.87           O  
HETATM 2934  O   HOH A 419      22.076  16.387  -7.729  1.00 19.88           O  
HETATM 2935  O   HOH A 420       5.504  32.564 -28.726  1.00 20.73           O  
HETATM 2936  O   HOH A 421      11.833  29.777 -27.611  1.00 12.64           O  
HETATM 2937  O   HOH A 422      -8.414  15.922   4.907  1.00 43.62           O  
HETATM 2938  O   HOH A 423      19.988  15.352  -1.000  1.00 34.89           O  
HETATM 2939  O   HOH A 424       5.756   7.414  -6.265  1.00 30.86           O  
HETATM 2940  O   HOH A 425       3.197  33.348 -27.081  1.00 24.00           O  
HETATM 2941  O   HOH A 426      23.294  30.630 -26.557  1.00 21.04           O  
HETATM 2942  O   HOH A 427      10.547  10.203 -28.212  1.00 34.50           O  
HETATM 2943  O   HOH A 428      -0.770   9.148 -15.795  1.00 44.15           O  
HETATM 2944  O   HOH A 429      -2.130  17.801 -19.232  1.00 36.42           O  
HETATM 2945  O   HOH A 430      23.600  16.413 -26.898  1.00 20.11           O  
HETATM 2946  O   HOH A 431      12.903   7.615  -7.396  1.00 33.85           O  
HETATM 2947  O   HOH A 432       5.122  13.954  14.651  1.00 49.27           O  
HETATM 2948  O   HOH A 433      11.026   7.161  -9.993  1.00 36.09           O  
HETATM 2949  O   HOH A 434      26.134  20.679   0.509  1.00 37.54           O  
HETATM 2950  O   HOH A 435     -11.730   9.317   0.111  1.00 34.15           O  
HETATM 2951  O   HOH A 436       2.702  30.937  -8.526  1.00 39.43           O  
HETATM 2952  O   HOH A 437       5.564  11.463 -26.094  1.00 21.58           O  
HETATM 2953  O   HOH A 438      -4.979   9.420   2.299  1.00 27.02           O  
HETATM 2954  O   HOH A 439     -16.305  13.975 -10.634  1.00 43.54           O  
HETATM 2955  O   HOH A 440       7.959   8.593 -19.319  1.00 43.45           O  
HETATM 2956  O   HOH A 441       1.639  13.069 -24.898  1.00 38.30           O  
HETATM 2957  O   HOH A 442      -2.592  27.280  -3.027  1.00 41.28           O  
HETATM 2958  O   HOH A 443      22.443  28.158  -3.991  1.00 42.70           O  
HETATM 2959  O   HOH A 444     -10.178   1.895  -2.282  1.00 35.82           O  
HETATM 2960  O   HOH A 445      -8.520  21.284  -4.810  1.00 42.50           O  
HETATM 2961  O   HOH A 446       9.078  35.945 -18.662  1.00 38.78           O  
HETATM 2962  O   HOH A 447      11.131  15.556  -3.866  1.00 37.19           O  
HETATM 2963  O   HOH A 448      28.203  16.167 -14.161  1.00 28.97           O  
HETATM 2964  O   HOH A 449       4.927  28.626  -8.618  1.00 41.06           O  
HETATM 2965  O   HOH A 450      19.772  38.275 -14.237  1.00 58.61           O  
HETATM 2966  O   HOH A 451       8.264   9.098  -2.353  1.00 43.37           O  
HETATM 2967  O   HOH A 452      27.331  19.246 -31.725  1.00 49.69           O  
HETATM 2968  O   HOH A 453      28.211  16.547  -4.622  1.00 37.74           O  
HETATM 2969  O   HOH A 454       7.312   8.210  16.599  1.00 41.37           O  
HETATM 2970  O   HOH A 455       4.045   4.323  -9.708  1.00 35.28           O  
HETATM 2971  O   HOH A 456       7.777   8.917  -6.237  1.00 39.99           O  
HETATM 2972  O   HOH A 457       3.560  14.007 -25.981  1.00 27.15           O  
HETATM 2973  O   HOH A 458      -2.374  28.218 -20.083  1.00 44.96           O  
HETATM 2974  O   HOH A 459       8.446  36.222 -23.250  1.00 34.03           O  
HETATM 2975  O   HOH A 460       2.610  21.780 -29.432  1.00 48.94           O  
HETATM 2976  O   HOH A 461      20.202  13.715 -28.458  1.00 34.40           O  
HETATM 2977  O   HOH A 462      24.279  16.620 -29.709  1.00 20.59           O  
HETATM 2978  O   HOH A 463      10.617  14.182  -5.918  1.00 33.19           O  
HETATM 2979  O   HOH A 464     -14.095   9.253  -1.484  1.00 45.79           O  
HETATM 2980  O   HOH A 465      -0.307  25.933 -26.792  1.00 40.34           O  
HETATM 2981  O   HOH A 466      26.801  17.006 -30.702  1.00 34.01           O  
HETATM 2982  O   HOH A 467      23.225  13.799 -26.580  1.00 33.12           O  
HETATM 2983  O   HOH A 468      11.403  13.279 -30.217  1.00 19.28           O  
HETATM 2984  O   HOH A 469      -2.249   5.109 -12.970  1.00 42.05           O  
HETATM 2985  O   HOH A 470      -0.117  20.066 -24.474  1.00 47.63           O  
HETATM 2986  O   HOH A 471      25.887  26.702  -6.674  1.00 42.00           O  
HETATM 2987  O   HOH A 472      -5.784   6.970   1.520  1.00 42.35           O  
HETATM 2988  O   HOH A 473      30.487  24.324 -14.238  1.00 48.68           O  
HETATM 2989  O   HOH A 474       1.770  16.974 -26.522  1.00 31.98           O  
HETATM 2990  O   HOH A 475       9.861   4.973 -10.883  1.00 49.90           O  
HETATM 2991  O   HOH A 476      27.506  16.677  -3.406  1.00 52.03           O  
HETATM 2992  O   HOH A 477      22.816  39.645 -26.822  1.00 44.09           O  
HETATM 2993  O   HOH A 478      33.366  30.794 -17.355  1.00 43.13           O  
HETATM 2994  O   HOH A 479       3.960  34.518 -15.376  0.50 30.77           O  
HETATM 2995  O   HOH A 480       0.821  20.547 -27.902  1.00 41.44           O  
HETATM 2996  O   HOH A 481     -16.583   7.566  -4.577  1.00 42.49           O  
HETATM 2997  O   HOH A 482      24.471  27.495  -5.092  1.00 39.69           O  
HETATM 2998  O   HOH A 483      13.931  40.824 -21.887  1.00 40.21           O  
HETATM 2999  O   HOH A 484       9.582   8.958 -15.874  1.00 50.26           O  
HETATM 3000  O   HOH A 485       6.011  10.492 -28.645  1.00 29.17           O  
HETATM 3001  O   HOH A 486       3.766   9.618 -25.314  1.00 32.61           O  
HETATM 3002  O   HOH A 487      20.041  29.218  -5.435  1.00 54.44           O  
HETATM 3003  O   HOH A 488      10.365   7.057  -7.311  1.00 34.60           O  
HETATM 3004  O   HOH A 489       8.464  37.118 -15.376  0.50 43.22           O  
HETATM 3005  O   HOH A 490       1.287   2.059  -7.483  1.00 46.93           O  
HETATM 3006  O   HOH A 491      12.569   7.584 -17.401  1.00 30.50           O  
HETATM 3007  O   HOH A 492       1.700   2.479 -11.482  1.00 41.98           O  
HETATM 3008  O   HOH A 493       4.786  30.735 -10.300  1.00 29.75           O  
HETATM 3009  O   HOH A 494       8.612   7.074 -17.616  1.00 50.15           O  
HETATM 3010  O   HOH A 495       7.355  36.515 -31.277  1.00 37.57           O  
HETATM 3011  O   HOH A 496       0.403  27.245 -31.438  1.00 40.94           O  
HETATM 3012  O   HOH A 497      29.898  19.584 -23.866  1.00 36.40           O  
HETATM 3013  O   HOH A 498       3.819  18.314 -30.412  1.00 28.57           O  
HETATM 3014  O   HOH A 499      -1.084  26.160 -22.531  1.00 35.66           O  
HETATM 3015  O   HOH A 500      10.500  35.863 -30.387  1.00 33.15           O  
HETATM 3016  O   HOH A 501       9.487  11.622 -30.668  1.00 24.74           O  
HETATM 3017  O   HOH A 502       6.840  11.847 -30.752  0.50 22.14           O  
HETATM 3018  O   HOH A 503       3.386  13.652 -28.667  1.00 32.86           O  
CONECT 2811 2812 2813 2814 2815                                                 
CONECT 2812 2811                                                                
CONECT 2813 2811                                                                
CONECT 2814 2811                                                                
CONECT 2815 2811                                                                
MASTER      340    0    1    8    7    0    0    6 1578    1    5   15          
END                                                                             
