# Supplementary material for: A DNA damage-activated kinase phosphorylates a transcriptional repressor to control bacterial immune pathway expression
Source: EMBO J. 2026 Jun 9;45(14):5079–100. doi: 10.1038/s44318-026-00831-y (PMC13373217; doi:10.1038/s44318-026-00831-y)
Supplement: Supplementary file 6 — Structures [file 44318_2026_831_MOESM6_ESM.zip › 9Z7O_val-report-wwpdb-fo-fc-edmap-coef-annotate_P1.cif]

data_9z7ofo
# 
_cell.entry_id      9z7o 
_cell.length_a      159.082 
_cell.length_b      159.082 
_cell.length_c      176.198 
_cell.angle_alpha   90.000 
_cell.angle_beta    90.000 
_cell.angle_gamma   120.000 
# 
_entry.id   9z7o 
# 
_symmetry.entry_id               9z7o 
_symmetry.space_group_name_H-M   'H 3' 
_symmetry.Int_Tables_number      146 
# 
loop_
_refln.index_h 
_refln.index_k 
_refln.index_l 
_refln.pdbx_DELFWT 
_refln.pdbx_DELPHWT 
_refln.fom 
0  0  3   ?         ?         ?         
0  0  6   7214.71   339.245   0.933525  
0  0  9   1807.29   46.338    0.212663  
0  0  12  5588.63   309.78    0.971482  
0  0  15  295.115   206.682   0.989928  
0  0  18  1605.03   288.983   0.988441  
0  0  21  703.544   6.70614   0.985706  
0  0  24  1090.97   259.397   0.959171  
0  0  27  374.915   334.975   0.959614  
0  0  30  2134      68.7586   0.828976  
0  0  33  ?         ?         ?         
0  0  36  ?         ?         ?         
0  0  39  ?         ?         ?         
0  0  42  ?         ?         ?         
0  0  45  ?         ?         ?         
0  0  48  ?         ?         ?         
0  0  51  ?         ?         ?         
-0 1  -49 ?         ?         ?         
-0 1  -46 2506.88   68.3851   0.958469  
-0 1  -43 315.796   343.268   0.827311  
-0 1  -40 ?         ?         ?         
-0 1  -37 597.756   293.371   0.680651  
-0 1  -34 1239.53   12.3047   0.897195  
-0 1  -31 588.106   104.625   0.825102  
-0 1  -28 1275.37   357.188   0.917185  
-0 1  -25 842.82    244.387   0.385108  
-0 1  -22 1076.18   147.518   0.988269  
-0 1  -19 456.342   231.316   0.979829  
-0 1  -16 222.515   257.585   0.643484  
-0 1  -13 1536.52   208.152   0.217472  
-0 1  -10 2006.94   101.304   0.990645  
-0 1  -7  245.476   177.693   0.532502  
-0 1  -4  1306.89   256.253   0.891768  
0  1  2   195.824   229.346   0.993209  
0  1  5   1491.85   132.078   0.29973   
0  1  8   647.33    221.808   0.936267  
0  1  11  391.853   52.7287   0.417408  
0  1  14  934.923   181.276   0.996346  
0  1  17  1920.08   70.7603   0.863342  
0  1  20  1308.79   329.712   0.847079  
0  1  23  51.7765   56.6861   0.971965  
0  1  26  1110.08   318.67    0.411983  
0  1  29  1187.08   27.5696   0.937778  
0  1  32  796.957   283.263   0.899012  
0  1  35  1327.57   189.668   0.331439  
0  1  38  723.495   84.2405   0.973161  
0  1  41  2221.25   335.777   0.979747  
0  1  44  ?         ?         ?         
0  1  47  ?         ?         ?         
0  1  50  ?         ?         ?         
-0 2  -50 335.057   17.8791   0.842666  
-0 2  -47 179.976   240.69    0.202339  
-0 2  -44 431.11    121.217   0.959103  
-0 2  -41 392.947   243.224   0.509891  
-0 2  -38 203.611   274.845   0.270946  
-0 2  -35 355.26    19.0744   0.482886  
-0 2  -32 195.303   231.026   0.10874   
-0 2  -29 91.8089   1.05075   0.247816  
-0 2  -26 967.009   31.7367   0.976747  
-0 2  -23 974.757   131.614   0.986226  
-0 2  -20 24.9052   186.339   0.967124  
-0 2  -17 1797.01   286.741   0.995824  
-0 2  -14 57.1665   20.3911   0.94245   
-0 2  -11 1274.01   240.072   0.594851  
-0 2  -8  885.156   345.505   0.97004   
-0 2  -5  2094.99   224.793   0.319662  
-0 2  -2  456.824   246.156   0.608757  
0  2  1   1335.62   21.0459   0.994551  
0  2  4   1526.22   293.012   0.952005  
0  2  7   1244.09   353.782   0.695153  
0  2  10  758.49    248.825   0.912939  
0  2  13  1064.23   310.107   0.338996  
0  2  16  719.601   198.51    0.86548   
0  2  19  1223.78   325.274   0.993514  
0  2  22  968.307   224.511   0.968936  
0  2  25  1582.18   140.806   0.82546   
0  2  28  867.593   225.282   0.781614  
0  2  31  353.499   88.3895   0.974521  
0  2  34  215.674   322.107   0.325257  
0  2  37  526.303   88.2285   0.682784  
0  2  40  201.911   167.788   0.593427  
0  2  43  1230.56   19.2753   0.530272  
0  2  46  19.4411   296.15    0.94538   
0  2  49  ?         ?         ?         
-0 3  -51 812.511   290.64    0.842945  
-0 3  -48 96.717    283.063   0.732099  
-0 3  -45 533.042   266.951   0.791743  
-0 3  -42 598.677   2.1546    0.987611  
-0 3  -39 978.663   31.2529   0.453112  
-0 3  -36 669.393   163.118   0.318985  
-0 3  -33 255.792   37.8933   0.0655334 
-0 3  -30 792.592   109.972   0.976678  
-0 3  -27 652.001   354.724   0.804759  
-0 3  -24 25.7728   281.611   0.970393  
-0 3  -21 1144.32   149.332   0.965539  
-0 3  -18 271.985   90.4133   0.813672  
-0 3  -15 389.469   138.86    0.989017  
-0 3  -12 509.282   229.045   0.862309  
-0 3  -9  1486.71   145.508   0.98922   
-0 3  -6  981.97    174.308   0.942852  
-0 3  -3  4852.55   293.382   0.971943  
0  3  0   3719.56   183.245   0.997949  
0  3  3   4441.28   231.952   0.975724  
0  3  6   782.053   178.306   0.962403  
0  3  9   2033.21   93.6193   0.964225  
0  3  12  307.791   134.474   0.981832  
0  3  15  912.86    55.4748   0.990967  
0  3  18  1986.25   117.693   0.993795  
0  3  21  913.462   343.994   0.915552  
0  3  24  637.688   355.521   0.783484  
0  3  27  447.36    161.54    0.904241  
0  3  30  529.19    295.889   0.29078   
0  3  33  1747.98   139.746   0.721306  
0  3  36  625.082   230.39    0.236394  
0  3  39  945.045   303.726   0.957686  
0  3  42  212.738   230.638   0.412527  
0  3  45  2123.15   268.775   0.978865  
0  3  48  567.459   194.283   0.632794  
0  3  51  70.9137   358.969   0.941213  
-0 4  -49 230.79    198.936   0.471708  
-0 4  -46 312.638   46.616    0.399384  
-0 4  -43 3.6535    160.473   0.961338  
-0 4  -40 132.053   60.9108   0.970573  
-0 4  -37 85.5555   272.388   0.218616  
-0 4  -34 105.617   10.67     0.948653  
-0 4  -31 1549.6    108.29    0.862514  
-0 4  -28 835.545   37.2964   0.751616  
-0 4  -25 419.441   88.4901   0.434413  
-0 4  -22 1599.68   129.744   0.989671  
-0 4  -19 993.622   215.27    0.982655  
-0 4  -16 382.884   132.91    0.984122  
-0 4  -13 1916.13   229.67    0.980148  
-0 4  -10 261.001   205.331   0.908194  
-0 4  -7  2377.97   150.065   0.978054  
-0 4  -4  37.5478   51.6446   0.953018  
-0 4  -1  3789.81   354.456   0.986331  
0  4  2   1725.23   261.413   0.993986  
0  4  5   783.591   294.752   0.968827  
0  4  8   1187.69   281.791   0.988286  
0  4  11  2386.41   283.657   0.573659  
0  4  14  520.797   109.835   0.879186  
0  4  17  1360.21   242.01    0.997182  
0  4  20  758.905   344.747   0.990449  
0  4  23  665.196   177.874   0.976304  
0  4  26  95.6943   327.315   0.0848762 
0  4  29  280.407   70.8831   0.955414  
0  4  32  515.498   277.333   0.187203  
0  4  35  1094.49   15.7939   0.42256   
0  4  38  92.2407   258.103   0.344678  
0  4  41  482.135   159.198   0.957122  
0  4  44  1571.02   24.2223   0.935073  
0  4  47  929.658   170.953   0.887421  
0  4  50  744.683   260.74    0.967088  
-0 5  -50 843.276   116.317   0.942742  
-0 5  -47 9.39975   32.8575   0.935311  
-0 5  -44 282.883   336.294   0.375867  
-0 5  -41 1457.09   203.757   0.987254  
-0 5  -38 579.254   94.0928   0.96731   
-0 5  -35 658.801   217.021   0.811813  
-0 5  -32 545.066   298.023   0.144262  
-0 5  -29 105.84    185.831   0.977346  
-0 5  -26 424.172   141.073   0.571124  
-0 5  -23 145.612   40.5173   0.900405  
-0 5  -20 45.8015   343.839   0.879501  
-0 5  -17 498.714   84.3921   0.960214  
-0 5  -14 1359.03   330.145   0.988678  
-0 5  -11 605.954   129.129   0.968648  
-0 5  -8  792.624   284.252   0.965325  
-0 5  -5  1694.6    187.989   0.974335  
-0 5  -2  2760.22   117.597   0.98619   
0  5  1   539.748   161.214   0.96825   
0  5  4   4324.14   128.143   0.987007  
0  5  7   575.02    139.058   0.808838  
0  5  10  1269.03   317.542   0.483321  
0  5  13  155.298   284.131   0.923947  
0  5  16  240.173   163.083   0.980332  
0  5  19  124.506   174.548   0.914456  
0  5  22  13.6797   131.512   0.930381  
0  5  25  327.683   108.56    0.977453  
0  5  28  31.8536   234.348   0.719425  
0  5  31  519.24    319.25    0.837489  
0  5  34  68.8296   95.8027   0.607347  
0  5  37  845.992   252.743   0.972043  
0  5  40  744.655   148.706   0.86884   
0  5  43  469.014   194.777   0.856933  
0  5  46  560.69    241.321   0.284006  
0  5  49  361.546   164.772   0.803032  
-0 6  -51 922.413   109.689   0.948273  
-0 6  -48 639.556   38.3347   0.980035  
-0 6  -45 440.859   81.7565   0.799258  
-0 6  -42 1708.36   200.303   0.98134   
-0 6  -39 296.02    215.509   0.0910168 
-0 6  -36 608.22    186.696   0.965021  
-0 6  -33 930.733   87.286    0.286694  
-0 6  -30 1631.34   279.304   0.963937  
-0 6  -27 65.5378   110.169   0.828146  
-0 6  -24 74.1804   67.9376   0.972639  
-0 6  -21 831.276   281.444   0.410287  
-0 6  -18 157.949   73.843    0.992022  
-0 6  -15 962.811   133.524   0.973057  
-0 6  -12 498.657   55.8532   0.965113  
-0 6  -9  194.15    279.593   0.959555  
-0 6  -6  1546.47   46.7795   0.990101  
-0 6  -3  626.368   207.078   0.941946  
0  6  0   1148.58   253.804   0.977272  
0  6  3   224.224   253.842   0.955278  
0  6  6   529.171   180.11    0.965351  
0  6  9   1200.23   183.654   0.808395  
0  6  12  1191.33   251.189   0.980761  
0  6  15  2852.26   263.591   0.996765  
0  6  18  310.183   100.389   0.983718  
0  6  21  337.269   335.05    0.994986  
0  6  24  473.324   202.601   0.238212  
0  6  27  738.641   337.437   0.893344  
0  6  30  209.058   42.3585   0.884368  
0  6  33  627.64    111.683   0.938386  
0  6  36  121.692   337.686   0.85653   
0  6  39  1288.34   259.818   0.948527  
0  6  42  291.173   34.6587   0.716258  
0  6  45  834.558   130.74    0.679559  
0  6  48  62.8747   134.319   0.884388  
0  6  51  182.114   77.1638   0.823698  
-0 7  -49 454.654   15.1365   0.851261  
-0 7  -46 584.434   267.729   0.903701  
-0 7  -43 713.25    123.765   0.97693   
-0 7  -40 293.8     52.7016   0.945694  
-0 7  -37 146.067   281.734   0.943927  
-0 7  -34 501.653   356.695   0.199845  
-0 7  -31 257.009   107.155   0.0983224 
-0 7  -28 612.95    208.578   0.97356   
-0 7  -25 1456.85   280.854   0.83938   
-0 7  -22 23.9741   34.2036   0.810139  
-0 7  -19 2027.7    241.175   0.987097  
-0 7  -16 251.202   132.133   0.994685  
-0 7  -13 985.273   203.842   0.962695  
-0 7  -10 438.298   137.635   0.99018   
-0 7  -7  435.089   272.313   0.977068  
-0 7  -4  922.588   275.985   0.844651  
-0 7  -1  719.266   269.422   0.90286   
0  7  2   393.885   356.347   0.784996  
0  7  5   63.6097   152.529   0.980409  
0  7  8   348.402   87.6282   0.95535   
0  7  11  8.76877   291.156   0.985906  
0  7  14  794.199   114.567   0.972898  
0  7  17  446.527   158.359   0.543717  
0  7  20  34.5352   258.626   0.990301  
0  7  23  632.989   9.87885   0.925158  
0  7  26  125.208   191.434   0.899476  
0  7  29  386.095   139       0.848432  
0  7  32  861.072   220.69    0.697407  
0  7  35  392.543   253.908   0.184495  
0  7  38  310.028   173.574   0.569051  
0  7  41  1217.97   31.6114   0.709083  
0  7  44  789.631   56.1566   0.966767  
0  7  47  773.593   26.3211   0.707966  
0  7  50  1389.67   51.8872   0.950388  
-0 8  -50 274.445   210.375   0.929063  
-0 8  -47 175.589   243.897   0.959659  
-0 8  -44 184.541   253.522   0.317925  
-0 8  -41 395.79    333.468   0.965028  
-0 8  -38 233.917   158.264   0.452947  
-0 8  -35 173.543   120.456   0.790038  
-0 8  -32 657.95    63.8503   0.387863  
-0 8  -29 205.607   139.587   0.92391   
-0 8  -26 1381      83.0329   0.667113  
-0 8  -23 456.265   98.6105   0.393717  
-0 8  -20 358.819   124.804   0.944504  
-0 8  -17 60.8376   78.6039   0.992173  
-0 8  -14 1267.45   48.3949   0.967149  
-0 8  -11 840.188   87.3595   0.797015  
-0 8  -8  70.2816   94.9863   0.989491  
-0 8  -5  195.548   65.7493   0.987637  
-0 8  -2  494.421   128.368   0.992376  
0  8  1   114.745   331.466   0.989272  
0  8  4   1377.74   324.77    0.974823  
0  8  7   1366.54   249.855   0.980731  
0  8  10  1209.17   93.6022   0.712004  
0  8  13  705.044   218.857   0.959404  
0  8  16  374.477   120.747   0.982529  
0  8  19  193.222   346.531   0.98583   
0  8  22  3.27212   158.36    0.960996  
0  8  25  243.182   13.8661   0.963301  
0  8  28  925.451   96.4154   0.929061  
0  8  31  421.16    73.2359   0.953062  
0  8  34  338.46    10.1782   0.286906  
0  8  37  1489.08   67.8114   0.967821  
0  8  40  559.744   241.471   0.222018  
0  8  43  565.076   280.507   0.925292  
0  8  46  481.611   127.09    0.9641    
0  8  49  600.052   210.145   0.968933  
-0 9  -48 63.992    72.1309   0.493375  
-0 9  -45 238.486   84.9255   0.696419  
-0 9  -42 750.809   184.919   0.953707  
-0 9  -39 460.675   73.9351   0.908177  
-0 9  -36 289.387   255.763   0.0817805 
-0 9  -33 360.561   254.164   0.87246   
-0 9  -30 550.118   212.26    0.983781  
-0 9  -27 605.555   140.581   0.451369  
-0 9  -24 1212.43   95.9509   0.953834  
-0 9  -21 253.893   169.053   0.901164  
-0 9  -18 146.158   153.122   0.966106  
-0 9  -15 172.872   136.774   0.987748  
-0 9  -12 580.776   277.207   0.969291  
-0 9  -9  718.202   152.677   0.991299  
-0 9  -6  394.559   205.976   0.984184  
-0 9  -3  1226.01   295.983   0.983181  
0  9  0   40.787    4.94947   0.836979  
0  9  3   228.102   147.295   0.990588  
0  9  6   346.237   114.794   0.91608   
0  9  9   873.467   359.312   0.965227  
0  9  12  224.342   156.164   0.529083  
0  9  15  160.81    252.237   0.98134   
0  9  18  1178.95   15.2117   0.615892  
0  9  21  34.3247   351.445   0.834176  
0  9  24  68.6132   82.1279   0.873239  
0  9  27  1588.1    33.147    0.953355  
0  9  30  829.659   252.172   0.973527  
0  9  33  481.737   319.507   0.934425  
0  9  36  1545.51   227.112   0.833397  
0  9  39  821.32    210.492   0.314207  
0  9  42  200.722   125.479   0.979876  
0  9  45  1267.54   242.749   0.953789  
0  9  48  343.053   296.703   0.585303  
-0 10 -49 34.0499   206.638   0.595372  
-0 10 -46 276.775   348.506   0.465543  
-0 10 -43 96.523    268.192   0.920598  
-0 10 -40 427.985   83.3377   0.213229  
-0 10 -37 493.876   263.935   0.260928  
-0 10 -34 714.151   227.993   0.247575  
-0 10 -31 2750.83   2.05816   0.977204  
-0 10 -28 1078.48   183.055   0.95726   
-0 10 -25 1440.87   157.071   0.590167  
-0 10 -22 134.38    220.724   0.960163  
-0 10 -19 28.0525   125.203   0.935884  
-0 10 -16 162.334   336.491   0.989886  
-0 10 -13 365.953   20.7972   0.985634  
-0 10 -10 64.2449   324.225   0.933875  
-0 10 -7  51.976    57.0697   0.792186  
-0 10 -4  1033.88   214.839   0.971977  
-0 10 -1  1640.24   198.55    0.991983  
0  10 2   1075.07   238.447   0.986843  
0  10 5   761.421   309.322   0.860926  
0  10 8   342.097   314.23    0.96566   
0  10 11  326.679   318.422   0.990123  
0  10 14  892.414   232.884   0.960088  
0  10 17  714.748   191.215   0.739499  
0  10 20  187.991   192.83    0.740773  
0  10 23  54.8762   350.002   0.760686  
0  10 26  119.728   159.46    0.885898  
0  10 29  355.185   109.091   0.975414  
0  10 32  469.327   86.9516   0.270531  
0  10 35  868.547   86.715    0.762506  
0  10 38  1244.62   304.769   0.331305  
0  10 41  581.633   278.138   0.928557  
0  10 44  3.32788   155.352   0.896884  
0  10 47  115.581   13.8337   0.958334  
0  10 50  601.653   119.79    0.879313  
-0 11 -47 2.18908   195.922   0.896559  
-0 11 -44 988.547   9.7681    0.968293  
-0 11 -41 1058.77   85.1184   0.90731   
-0 11 -38 355.496   314.803   0.901574  
-0 11 -35 1091.01   333.478   0.310477  
-0 11 -32 506.859   194.993   0.188458  
-0 11 -29 421.681   139.308   0.879531  
-0 11 -26 17.3672   228.622   0.857742  
-0 11 -23 835.399   110.637   0.973879  
-0 11 -20 877.961   260.122   0.922391  
-0 11 -17 366.339   196.372   0.540212  
-0 11 -14 22.8819   6.36695   0.541008  
-0 11 -11 1472.4    117.672   0.976016  
-0 11 -8  1434.17   223.793   0.89781   
-0 11 -5  668.372   301.328   0.741983  
-0 11 -2  1015.75   223.667   0.992154  
0  11 1   778.798   143.567   0.964709  
0  11 4   597.102   250.123   0.972535  
0  11 7   778.997   24.9446   0.917548  
0  11 10  1599.68   234.593   0.976565  
0  11 13  1001.34   98.0417   0.972357  
0  11 16  1989.34   50.6374   0.962727  
0  11 19  305.083   201.197   0.9873    
0  11 22  736.484   116.701   0.923746  
0  11 25  80.6607   21.2974   0.878741  
0  11 28  21.8123   85.7373   0.0292757 
0  11 31  480.385   92.1711   0.973976  
0  11 34  1503.37   192.46    0.52788   
0  11 37  544.225   347.755   0.70897   
0  11 40  137.871   187.595   0.783736  
0  11 43  137.086   6.17386   0.88612   
0  11 46  615.017   102.041   0.919365  
0  11 49  876.551   244.058   0.977964  
-0 12 -48 1020.25   61.2052   0.893189  
-0 12 -45 779.89    147.227   0.959544  
-0 12 -42 762.809   209.937   0.915562  
-0 12 -39 569.636   60.8219   0.462346  
-0 12 -36 503.25    184.918   0.180674  
-0 12 -33 174.704   230.413   0.0972107 
-0 12 -30 159.605   103.069   0.721225  
-0 12 -27 532.875   345.592   0.617281  
-0 12 -24 642.467   168.618   0.335733  
-0 12 -21 1060.06   5.38224   0.946507  
-0 12 -18 762.755   245.825   0.903412  
-0 12 -15 328.275   249.786   0.980447  
-0 12 -12 1074.93   320.831   0.991013  
-0 12 -9  198.482   357.907   0.984435  
-0 12 -6  1104.62   116.18    0.990764  
-0 12 -3  ?         ?         ?         
0  12 0   ?         ?         ?         
0  12 3   178.141   277.658   0.987799  
0  12 6   1198.11   151.409   0.987424  
0  12 9   710.772   266.948   0.600048  
0  12 12  136.096   19.0885   0.933581  
0  12 15  1586.85   202.261   0.88144   
0  12 18  402.441   167.257   0.932919  
0  12 21  1086.42   68.1605   0.987691  
0  12 24  905.396   48.9843   0.407248  
0  12 27  44.9317   50.1479   0.642001  
0  12 30  44.291    246.709   0.926745  
0  12 33  711.041   96.1617   0.865425  
0  12 36  253.994   233.22    0.913566  
0  12 39  1004.27   172.472   0.941052  
0  12 42  542.519   87.2011   0.419744  
0  12 45  100.698   191.269   0.617086  
0  12 48  280.594   59.688    0.603099  
-0 13 -49 167.281   152.97    0.494856  
-0 13 -46 115.779   66.3749   0.797354  
-0 13 -43 133.128   265.373   0.51862   
-0 13 -40 76.3621   265.503   0.544412  
-0 13 -37 638.398   346.69    0.653839  
-0 13 -34 266.532   183.573   0.915519  
-0 13 -31 130.646   301.038   0.739952  
-0 13 -28 542.045   252.784   0.865636  
-0 13 -25 518.376   325.222   0.847869  
-0 13 -22 360.542   86.6779   0.891165  
-0 13 -19 865.359   281.962   0.905051  
-0 13 -16 196.771   179.568   0.748248  
-0 13 -13 1398.4    63.1613   0.973228  
-0 13 -10 170.93    228.738   0.955683  
-0 13 -7  968.116   167.405   0.967305  
-0 13 -4  140.485   30.1679   0.977933  
-0 13 -1  101.759   44.7513   0.977213  
0  13 2   624.335   14.6821   0.970208  
0  13 5   274.002   39.0465   0.987303  
0  13 8   1548.55   105.143   0.961257  
0  13 11  37.4814   13.903    0.969759  
0  13 14  99.9765   133.86    0.34117   
0  13 17  489.066   102.415   0.894778  
0  13 20  947.855   137.092   0.731498  
0  13 23  357.016   16.9429   0.211759  
0  13 26  716.378   33.8946   0.844189  
0  13 29  54.7555   354.901   0.859619  
0  13 32  1040.43   208.86    0.940712  
0  13 35  706.505   166.771   0.693465  
0  13 38  431.586   225.979   0.228091  
0  13 41  148.09    11.1532   0.223278  
0  13 44  1131.76   103.091   0.976449  
0  13 47  118.931   260.15    0.587842  
-0 14 -47 459.321   144.033   0.919332  
-0 14 -44 232.474   99.7111   0.574933  
-0 14 -41 257.975   42.2179   0.539418  
-0 14 -38 745.412   331.131   0.768841  
-0 14 -35 595.744   8.23902   0.830922  
-0 14 -32 604.711   8.40625   0.896004  
-0 14 -29 184.352   0.919112  0.146222  
-0 14 -26 288.625   279.735   0.445712  
-0 14 -23 1187.69   250.617   0.647756  
-0 14 -20 676.743   311.068   0.816625  
-0 14 -17 825.803   23.58     0.743994  
-0 14 -14 187.665   225.774   0.439384  
-0 14 -11 683.564   348.797   0.958798  
-0 14 -8  218.248   297.26    0.677693  
-0 14 -5  1552.05   316.587   0.979423  
-0 14 -2  428.67    185.832   0.966866  
0  14 1   701.134   91.4038   0.992645  
0  14 4   49.5702   299.281   0.987962  
0  14 7   836.981   177.55    0.973942  
0  14 10  110.064   200.908   0.987306  
0  14 13  609.325   179.338   0.974097  
0  14 16  1371.33   334.769   0.992357  
0  14 19  185.832   150.957   0.80622   
0  14 22  105.467   143.068   0.92195   
0  14 25  213.832   165.938   0.860184  
0  14 28  413.889   237.401   0.926609  
0  14 31  425.688   6.03688   0.965639  
0  14 34  1093.61   128.41    0.849901  
0  14 37  165.743   17.5896   0.247992  
0  14 40  1378.29   143.493   0.831536  
0  14 43  548.48    17.9133   0.84125   
0  14 46  132.221   321.41    0.82886   
-0 15 -48 119.67    105.757   0.36105   
-0 15 -45 207.472   179.618   0.945372  
-0 15 -42 155.96    97.4657   0.416748  
-0 15 -39 1431.67   331.438   0.915707  
-0 15 -36 287.095   24.7273   0.922789  
-0 15 -33 396.78    196.45    0.45878   
-0 15 -30 698.123   352.229   0.887544  
-0 15 -27 1247.6    102.15    0.683613  
-0 15 -24 209.737   24.7055   0.935178  
-0 15 -21 1062.24   84.1909   0.721514  
-0 15 -18 920.9     80.0672   0.723746  
-0 15 -15 1877.28   57.4311   0.922493  
-0 15 -12 1235.06   181.367   0.953438  
-0 15 -9  32.1833   113.36    0.965223  
-0 15 -6  901.353   92.4628   0.964523  
-0 15 -3  1031.94   45.2105   0.986287  
0  15 0   459.473   217.082   0.527185  
0  15 3   290.133   128.12    0.980832  
0  15 6   916.768   319.499   0.761281  
0  15 9   515.406   29.3773   0.991287  
0  15 12  171.152   40.222    0.969794  
0  15 15  1778.74   92.4718   0.983149  
0  15 18  799.366   239.445   0.933879  
0  15 21  214.668   14.1833   0.247817  
0  15 24  49.2165   48.5494   0.217184  
0  15 27  264.341   227.491   0.809815  
0  15 30  566.999   356.383   0.524925  
0  15 33  588.93    355.711   0.63526   
0  15 36  67.4695   194.547   0.970031  
0  15 39  3.56332   269.153   0.386658  
0  15 42  24.4866   158.274   0.812339  
0  15 45  193.094   270.005   0.602422  
0  15 48  154.037   326.938   0.79873   
-0 16 -46 202.392   65.1021   0.595142  
-0 16 -43 1059.79   121.004   0.950179  
-0 16 -40 194.222   186.818   0.670208  
-0 16 -37 849.117   273.219   0.911925  
-0 16 -34 729.204   317.859   0.738672  
-0 16 -31 533.478   86.6053   0.939623  
-0 16 -28 114.696   261.383   0.770591  
-0 16 -25 726.46    325.795   0.468587  
-0 16 -22 2056.75   194.895   0.980055  
-0 16 -19 341.411   159.728   0.563628  
-0 16 -16 614.23    275.261   0.574915  
-0 16 -13 688.562   18.4981   0.956567  
-0 16 -10 290.903   8.55751   0.899276  
-0 16 -7  630.123   252.708   0.585658  
-0 16 -4  1016.81   212.74    0.972138  
-0 16 -1  815.491   19.0533   0.987827  
0  16 2   670.115   26.5321   0.960511  
0  16 5   1065.41   287.685   0.930018  
0  16 8   1564.13   79.7579   0.990279  
0  16 11  228.298   165.303   0.916291  
0  16 14  244.819   292.025   0.485752  
0  16 17  759.831   162.098   0.913688  
0  16 20  1775.59   145.239   0.840959  
0  16 23  482.496   112.267   0.563561  
0  16 26  1030.91   298.677   0.792658  
0  16 29  101.046   318.825   0.449974  
0  16 32  1859.45   207.519   0.824017  
0  16 35  928.832   37.3886   0.936514  
0  16 38  111.81    245.868   0.471578  
0  16 41  39.8526   112.058   0.633989  
0  16 44  184.104   257.097   0.399096  
0  16 47  436.01    353.656   0.861067  
-0 17 -47 ?         ?         ?         
-0 17 -44 43.8608   182.036   0.439703  
-0 17 -41 21.9166   257.442   0.485682  
-0 17 -38 493.914   93.7057   0.56908   
-0 17 -35 488.52    94.3338   0.483269  
-0 17 -32 371.935   218.436   0.280694  
-0 17 -29 942.148   232.434   0.445463  
-0 17 -26 56.4205   152.632   0.140464  
-0 17 -23 28.501    156.785   0.513488  
-0 17 -20 462.79    198.891   0.834309  
-0 17 -17 394.273   98.93     0.532192  
-0 17 -14 1240.34   352.123   0.872567  
-0 17 -11 313.181   60.7368   0.970826  
-0 17 -8  51.3275   98.9001   0.923233  
-0 17 -5  735.502   236.943   0.99097   
-0 17 -2  851.222   39.9766   0.983944  
0  17 1   1482.68   105.338   0.937733  
0  17 4   333.579   211.483   0.930963  
0  17 7   2539.76   214.524   0.980089  
0  17 10  731.55    117.155   0.895355  
0  17 13  359.308   126.411   0.461263  
0  17 16  16.6518   45.8588   0.546937  
0  17 19  582.198   72.9679   0.945809  
0  17 22  144       187.153   0.521632  
0  17 25  1053.09   323.281   0.90864   
0  17 28  1464.54   153.735   0.959222  
0  17 31  216.84    308.892   0.941476  
0  17 34  696.014   126.933   0.501365  
0  17 37  184.454   115.095   0.271554  
0  17 40  81.5375   146.285   0.577837  
0  17 43  664.323   222.966   0.778931  
0  17 46  ?         ?         ?         
-0 18 -45 ?         ?         ?         
-0 18 -42 205.848   7.3851    0.842433  
-0 18 -39 1222.87   201.929   0.899687  
-0 18 -36 147.334   337.964   0.755671  
-0 18 -33 207.705   137.923   0.70309   
-0 18 -30 916.219   238.337   0.973851  
-0 18 -27 963.247   359.742   0.722781  
-0 18 -24 762.339   115.477   0.746781  
-0 18 -21 34.1214   204.757   0.372628  
-0 18 -18 683.934   192.668   0.563847  
-0 18 -15 146.224   0.699831  0.890768  
-0 18 -12 55.8386   249.959   0.654496  
-0 18 -9  1089.77   356       0.990394  
-0 18 -6  1453.32   288.066   0.814139  
-0 18 -3  2682.27   287.694   0.956751  
0  18 0   880.92    91.839    0.958359  
0  18 3   119.247   222.134   0.617261  
0  18 6   428.736   3.30943   0.937517  
0  18 9   911.726   268.976   0.535517  
0  18 12  454.065   100.093   0.482254  
0  18 15  808.353   294.344   0.968286  
0  18 18  871.036   194.174   0.970434  
0  18 21  275.958   242.35    0.719027  
0  18 24  347.125   221.155   0.216398  
0  18 27  558.78    215.745   0.406313  
0  18 30  692.978   276.744   0.408748  
0  18 33  425.396   42.8296   0.969176  
0  18 36  293.493   332.825   0.686481  
0  18 39  867.513   156.837   0.713788  
0  18 42  558.334   337.725   0.770648  
0  18 45  ?         ?         ?         
-0 19 -43 ?         ?         ?         
-0 19 -40 67.4806   263.309   0.402565  
-0 19 -37 138.38    152.523   0.827846  
-0 19 -34 1489.84   264.961   0.973041  
-0 19 -31 647.736   226.833   0.57117   
-0 19 -28 1222.36   95.6169   0.967876  
-0 19 -25 54.6162   14.3002   0.0495482 
-0 19 -22 207.814   73.8911   0.849447  
-0 19 -19 27.2078   81.207    0.616069  
-0 19 -16 464.068   20.9056   0.958292  
-0 19 -13 475.705   85.8887   0.588024  
-0 19 -10 732.477   270.508   0.892628  
-0 19 -7  505.327   250.672   0.967683  
-0 19 -4  1642.33   118.466   0.917702  
-0 19 -1  32.6283   79.4614   0.961013  
0  19 2   139.082   95.8204   0.94429   
0  19 5   1799.93   204.77    0.979299  
0  19 8   533.104   179.012   0.935893  
0  19 11  192.313   182.371   0.835774  
0  19 14  368.506   31.1698   0.321657  
0  19 17  851.932   94.1619   0.881095  
0  19 20  329.275   108.313   0.687195  
0  19 23  215.268   14.8092   0.750448  
0  19 26  191.242   43.1884   0.928133  
0  19 29  3011.06   44.5926   0.957798  
0  19 32  351.289   311.657   0.845749  
0  19 35  620.382   118.759   0.976664  
0  19 38  662.898   105.516   0.868992  
0  19 41  743.938   99.7956   0.815923  
0  19 44  ?         ?         ?         
-0 20 -44 ?         ?         ?         
-0 20 -41 50.3729   191.304   0.731425  
-0 20 -38 520.646   114.48    0.824618  
-0 20 -35 2275.76   29.6731   0.98955   
-0 20 -32 481.272   220.3     0.520028  
-0 20 -29 107.924   58.7664   0.946028  
-0 20 -26 412.117   298.679   0.847017  
-0 20 -23 1171.11   59.7697   0.958975  
-0 20 -20 488.72    189.42    0.650656  
-0 20 -17 124.397   24.7045   0.964406  
-0 20 -14 91.2188   321.573   0.408492  
-0 20 -11 522.066   282.521   0.642524  
-0 20 -8  345.004   131.811   0.816161  
-0 20 -5  144.132   238.971   0.86851   
-0 20 -2  10.314    255.164   0.951876  
0  20 1   528.48    324.125   0.939575  
0  20 4   333.368   127.821   0.86622   
0  20 7   136.38    115.22    0.427694  
0  20 10  65.4155   288.067   0.120104  
0  20 13  260.289   329.305   0.581681  
0  20 16  54.9784   198.946   0.658643  
0  20 19  353.576   261.374   0.682907  
0  20 22  541.786   319.867   0.758568  
0  20 25  932.176   58.6418   0.955303  
0  20 28  874.608   206.978   0.845522  
0  20 31  1187.66   170.698   0.776386  
0  20 34  1305.37   144.143   0.965274  
0  20 37  141.723   335.206   0.712338  
0  20 40  617.549   311.75    0.848053  
0  20 43  ?         ?         ?         
-0 21 -42 ?         ?         ?         
-0 21 -39 61.3535   314.959   0.785977  
-0 21 -36 525.611   351.238   0.855653  
-0 21 -33 1717.6    316.653   0.759656  
-0 21 -30 970.139   285.947   0.717013  
-0 21 -27 544.524   135.296   0.573013  
-0 21 -24 916.491   29.3317   0.776738  
-0 21 -21 969.132   262.988   0.786858  
-0 21 -18 81.04     305.786   0.551437  
-0 21 -15 295.33    316.643   0.862875  
-0 21 -12 730.14    38.3562   0.810688  
-0 21 -9  589.81    59.4469   0.844826  
-0 21 -6  3.89464   142.5     0.467918  
-0 21 -3  677.201   229.574   0.617962  
0  21 0   538.754   242.589   0.933246  
0  21 3   697.522   49.267    0.821176  
0  21 6   1417.13   187.336   0.976093  
0  21 9   196.698   80.0259   0.939082  
0  21 12  362.181   32.0917   0.659871  
0  21 15  679.132   140.74    0.769185  
0  21 18  512.634   322.141   0.372363  
0  21 21  165.407   101.025   0.932216  
0  21 24  500.296   187.346   0.845939  
0  21 27  1310.2    91.8773   0.794067  
0  21 30  811.634   129.247   0.787322  
0  21 33  259.728   227.746   0.947273  
0  21 36  739.061   341.337   0.751796  
0  21 39  26.2956   196.01    0.485287  
0  21 42  ?         ?         ?         
-0 22 -43 ?         ?         ?         
-0 22 -40 ?         ?         ?         
-0 22 -37 1020.17   352.856   0.968827  
-0 22 -34 185.108   270.955   0.95692   
-0 22 -31 1085.81   63.4785   0.97339   
-0 22 -28 294.987   56.863    0.509725  
-0 22 -25 7.48249   264.448   0.500399  
-0 22 -22 989.905   138.174   0.759387  
-0 22 -19 609.949   166.028   0.63073   
-0 22 -16 347.088   129.088   0.464722  
-0 22 -13 651.105   349.643   0.945976  
-0 22 -10 107.915   224.48    0.856059  
-0 22 -7  202.102   203.407   0.940316  
-0 22 -4  498.595   161.065   0.721506  
-0 22 -1  31.9328   137.323   0.549186  
0  22 2   1010.4    273.987   0.949281  
0  22 5   937.266   5.26003   0.853964  
0  22 8   1486.9    348.724   0.973837  
0  22 11  1122.84   232.648   0.930168  
0  22 14  914.088   87.0709   0.936401  
0  22 17  287.911   40.8275   0.51973   
0  22 20  207.931   40.8397   0.533328  
0  22 23  620.557   259.937   0.942665  
0  22 26  573.864   86.9085   0.946153  
0  22 29  1265.2    283.309   0.813497  
0  22 32  58.8213   348.874   0.811891  
0  22 35  93.6455   181.238   0.833474  
0  22 38  ?         ?         ?         
0  22 41  ?         ?         ?         
-0 23 -41 ?         ?         ?         
-0 23 -38 ?         ?         ?         
-0 23 -35 345.303   225.634   0.763065  
-0 23 -32 794.822   151.829   0.876688  
-0 23 -29 266.72    337.226   0.5672    
-0 23 -26 212.334   347.515   0.948911  
-0 23 -23 726.853   283.14    0.943415  
-0 23 -20 895.445   325.513   0.739247  
-0 23 -17 925.591   105.015   0.961305  
-0 23 -14 1024.26   87.2145   0.870271  
-0 23 -11 371.794   218.468   0.64983   
-0 23 -8  421.891   63.0573   0.439971  
-0 23 -5  797.263   111.531   0.891064  
-0 23 -2  144.623   320.253   0.54064   
0  23 1   841.194   155.925   0.797221  
0  23 4   432.125   12.8907   0.915472  
0  23 7   238.666   61.2494   0.660518  
0  23 10  71.8983   162.424   0.795097  
0  23 13  253.196   341.669   0.776459  
0  23 16  474.372   243.534   0.950817  
0  23 19  14.2562   290.532   0.874158  
0  23 22  99.8201   29.6936   0.774972  
0  23 25  1809.44   95.4791   0.965245  
0  23 28  254.213   89.7453   0.943269  
0  23 31  160.711   95.9708   0.406641  
0  23 34  162.884   209.868   0.501945  
0  23 37  ?         ?         ?         
0  23 40  ?         ?         ?         
-0 24 -39 ?         ?         ?         
-0 24 -36 ?         ?         ?         
-0 24 -33 377.913   210.827   0.81917   
-0 24 -30 333.029   72.4401   0.837434  
-0 24 -27 56.4164   231.921   0.546148  
-0 24 -24 437.36    62.8987   0.509661  
-0 24 -21 787.895   153.915   0.850447  
-0 24 -18 98.2264   269.327   0.327011  
-0 24 -15 730.272   179.533   0.884636  
-0 24 -12 315.569   151.33    0.306234  
-0 24 -9  435.853   164.817   0.872966  
-0 24 -6  605.893   11.3673   0.614298  
-0 24 -3  ?         ?         ?         
0  24 0   ?         ?         ?         
0  24 3   ?         ?         ?         
0  24 6   1235.16   310.456   0.916928  
0  24 9   19.327    238.575   0.129465  
0  24 12  385.738   35.8279   0.960212  
0  24 15  178.292   319.791   0.862243  
0  24 18  136.28    80.9637   0.95703   
0  24 21  696.363   149.552   0.858807  
0  24 24  282.025   108.083   0.209753  
0  24 27  3172.07   98.7182   0.987947  
0  24 30  356.862   171.071   0.834633  
0  24 33  296.325   167.272   0.881274  
0  24 36  ?         ?         ?         
0  24 39  ?         ?         ?         
-0 25 -40 ?         ?         ?         
-0 25 -37 ?         ?         ?         
-0 25 -34 ?         ?         ?         
-0 25 -31 ?         ?         ?         
-0 25 -28 683.649   102.835   0.692792  
-0 25 -25 1142.37   211.392   0.897984  
-0 25 -22 261.476   284.652   0.8394    
-0 25 -19 1115.28   56.6645   0.957501  
-0 25 -16 50.2721   329.365   0.498702  
-0 25 -13 21.7604   70.3406   0.469415  
-0 25 -10 843.478   239.113   0.970717  
-0 25 -7  261.532   196.32    0.611726  
-0 25 -4  136.83    47.7122   0.808339  
-0 25 -1  82.9241   261.28    0.537421  
0  25 2   699.547   142.633   0.700979  
0  25 5   565.103   234.339   0.547943  
0  25 8   57.8844   218.876   0.24503   
0  25 11  520.81    61.8097   0.87244   
0  25 14  607.56    215.426   0.773183  
0  25 17  345.824   107.959   0.846024  
0  25 20  171.648   228.694   0.387449  
0  25 23  1063.27   76.4953   0.774766  
0  25 26  331.07    225.096   0.766468  
0  25 29  332.855   111.198   0.67323   
0  25 32  ?         ?         ?         
0  25 35  ?         ?         ?         
0  25 38  ?         ?         ?         
-0 26 -38 ?         ?         ?         
-0 26 -35 ?         ?         ?         
-0 26 -32 ?         ?         ?         
-0 26 -29 ?         ?         ?         
-0 26 -26 173.062   88.8195   0.749778  
-0 26 -23 65.8009   216.759   0.556823  
-0 26 -20 242.448   260.672   0.863209  
-0 26 -17 14.912    335.67    0.786245  
-0 26 -14 287.724   38.6282   0.873644  
-0 26 -11 583.089   254.135   0.76826   
-0 26 -8  745.855   315.315   0.920806  
-0 26 -5  454.785   244.614   0.8936    
-0 26 -2  104.886   302.024   0.533964  
0  26 1   103.934   110.328   0.89307   
0  26 4   289.953   272.103   0.618738  
0  26 7   534.973   158.692   0.814598  
0  26 10  927.426   215.231   0.865016  
0  26 13  322.133   186.454   0.874926  
0  26 16  194.118   258.448   0.93366   
0  26 19  404.369   272.73    0.867137  
0  26 22  508.435   297.8     0.851636  
0  26 25  419.844   253.962   0.461836  
0  26 28  192.562   198.236   0.615191  
0  26 31  ?         ?         ?         
0  26 34  ?         ?         ?         
0  26 37  ?         ?         ?         
-0 27 -36 ?         ?         ?         
-0 27 -33 ?         ?         ?         
-0 27 -30 ?         ?         ?         
-0 27 -27 ?         ?         ?         
-0 27 -24 449.269   151.163   0.754461  
-0 27 -21 312.693   147.541   0.828512  
-0 27 -18 711.608   321.837   0.909519  
-0 27 -15 114.544   322.15    0.81822   
-0 27 -12 209.665   98.6871   0.420362  
-0 27 -9  999.556   2.46302   0.60008   
-0 27 -6  143.464   107.102   0.813611  
-0 27 -3  401.503   122.342   0.794708  
0  27 0   84.9188   151.074   0.562815  
0  27 3   22.0386   220.748   0.692923  
0  27 6   189.542   305.717   0.928511  
0  27 9   312.578   89.5265   0.550383  
0  27 12  382.145   209.168   0.568283  
0  27 15  1840.14   176.087   0.951189  
0  27 18  555.207   35.5148   0.918681  
0  27 21  259.33    126.987   0.903606  
0  27 24  260.777   176.414   0.773514  
0  27 27  ?         ?         ?         
0  27 30  ?         ?         ?         
0  27 33  ?         ?         ?         
0  27 36  ?         ?         ?         
-0 28 -37 ?         ?         ?         
-0 28 -34 ?         ?         ?         
-0 28 -31 ?         ?         ?         
-0 28 -28 ?         ?         ?         
-0 28 -25 ?         ?         ?         
-0 28 -22 ?         ?         ?         
-0 28 -19 301.553   315.846   0.422639  
-0 28 -16 1255.79   102.11    0.95768   
-0 28 -13 519.504   326.443   0.976412  
-0 28 -10 650.783   275.167   0.807059  
-0 28 -7  1474.42   94.0218   0.908753  
-0 28 -4  232.198   316.943   0.597606  
-0 28 -1  871.199   351.225   0.928755  
0  28 2   411.492   187.328   0.594935  
0  28 5   86.3387   201.797   0.898337  
0  28 8   509.494   120.765   0.820767  
0  28 11  885.67    241.42    0.906615  
0  28 14  220.082   282.918   0.62045   
0  28 17  267.65    242.411   0.523045  
0  28 20  684.023   350.963   0.956611  
0  28 23  ?         ?         ?         
0  28 26  ?         ?         ?         
0  28 29  ?         ?         ?         
0  28 32  ?         ?         ?         
0  28 35  ?         ?         ?         
-0 29 -35 ?         ?         ?         
-0 29 -32 ?         ?         ?         
-0 29 -29 ?         ?         ?         
-0 29 -26 ?         ?         ?         
-0 29 -23 ?         ?         ?         
-0 29 -20 ?         ?         ?         
-0 29 -17 165.562   170.423   0.886716  
-0 29 -14 685.271   333.581   0.751124  
-0 29 -11 176.408   343.169   0.765263  
-0 29 -8  978.074   147.781   0.631193  
-0 29 -5  1.76641   325.532   0.696919  
-0 29 -2  628.181   122.46    0.703525  
0  29 1   ?         ?         ?         
0  29 4   ?         ?         ?         
0  29 7   ?         ?         ?         
0  29 10  ?         ?         ?         
0  29 13  266.657   256.098   0.895856  
0  29 16  66.8418   336.54    0.794931  
0  29 19  ?         ?         ?         
0  29 22  ?         ?         ?         
0  29 25  ?         ?         ?         
0  29 28  ?         ?         ?         
0  29 31  ?         ?         ?         
0  29 34  ?         ?         ?         
-0 30 -33 ?         ?         ?         
-0 30 -30 ?         ?         ?         
-0 30 -27 ?         ?         ?         
-0 30 -24 ?         ?         ?         
-0 30 -21 ?         ?         ?         
-0 30 -18 ?         ?         ?         
-0 30 -15 ?         ?         ?         
-0 30 -12 ?         ?         ?         
-0 30 -9  ?         ?         ?         
-0 30 -6  ?         ?         ?         
-0 30 -3  ?         ?         ?         
0  30 0   ?         ?         ?         
0  30 3   ?         ?         ?         
0  30 6   ?         ?         ?         
0  30 9   ?         ?         ?         
0  30 12  ?         ?         ?         
0  30 15  ?         ?         ?         
0  30 18  ?         ?         ?         
0  30 21  ?         ?         ?         
0  30 24  ?         ?         ?         
0  30 27  ?         ?         ?         
0  30 30  ?         ?         ?         
0  30 33  ?         ?         ?         
-0 31 -31 ?         ?         ?         
-0 31 -28 ?         ?         ?         
-0 31 -25 ?         ?         ?         
-0 31 -22 ?         ?         ?         
-0 31 -19 ?         ?         ?         
-0 31 -16 ?         ?         ?         
-0 31 -13 ?         ?         ?         
-0 31 -10 ?         ?         ?         
-0 31 -7  ?         ?         ?         
-0 31 -4  ?         ?         ?         
-0 31 -1  ?         ?         ?         
0  31 2   ?         ?         ?         
0  31 5   ?         ?         ?         
0  31 8   ?         ?         ?         
0  31 11  ?         ?         ?         
0  31 14  ?         ?         ?         
0  31 17  ?         ?         ?         
0  31 20  ?         ?         ?         
0  31 23  ?         ?         ?         
0  31 26  ?         ?         ?         
0  31 29  ?         ?         ?         
0  31 32  ?         ?         ?         
-0 32 -29 ?         ?         ?         
-0 32 -26 ?         ?         ?         
-0 32 -23 ?         ?         ?         
-0 32 -20 ?         ?         ?         
-0 32 -17 ?         ?         ?         
-0 32 -14 ?         ?         ?         
-0 32 -11 ?         ?         ?         
-0 32 -8  ?         ?         ?         
-0 32 -5  ?         ?         ?         
-0 32 -2  ?         ?         ?         
0  32 1   ?         ?         ?         
0  32 4   ?         ?         ?         
0  32 7   ?         ?         ?         
0  32 10  ?         ?         ?         
0  32 13  ?         ?         ?         
0  32 16  ?         ?         ?         
0  32 19  ?         ?         ?         
0  32 22  ?         ?         ?         
0  32 25  ?         ?         ?         
0  32 28  ?         ?         ?         
0  32 31  ?         ?         ?         
-0 33 -30 ?         ?         ?         
-0 33 -27 ?         ?         ?         
-0 33 -24 ?         ?         ?         
-0 33 -21 ?         ?         ?         
-0 33 -18 ?         ?         ?         
-0 33 -15 ?         ?         ?         
-0 33 -12 ?         ?         ?         
-0 33 -9  ?         ?         ?         
-0 33 -6  ?         ?         ?         
-0 33 -3  ?         ?         ?         
0  33 0   ?         ?         ?         
0  33 3   ?         ?         ?         
0  33 6   ?         ?         ?         
0  33 9   ?         ?         ?         
0  33 12  ?         ?         ?         
0  33 15  ?         ?         ?         
0  33 18  ?         ?         ?         
0  33 21  ?         ?         ?         
0  33 24  ?         ?         ?         
0  33 27  ?         ?         ?         
0  33 30  ?         ?         ?         
-0 34 -28 ?         ?         ?         
-0 34 -25 ?         ?         ?         
-0 34 -22 ?         ?         ?         
-0 34 -19 ?         ?         ?         
-0 34 -16 ?         ?         ?         
-0 34 -13 ?         ?         ?         
-0 34 -10 ?         ?         ?         
-0 34 -7  ?         ?         ?         
-0 34 -4  ?         ?         ?         
-0 34 -1  ?         ?         ?         
0  34 2   ?         ?         ?         
0  34 5   ?         ?         ?         
0  34 8   ?         ?         ?         
0  34 11  ?         ?         ?         
0  34 14  ?         ?         ?         
0  34 17  ?         ?         ?         
0  34 20  ?         ?         ?         
0  34 23  ?         ?         ?         
0  34 26  ?         ?         ?         
-0 35 -26 ?         ?         ?         
-0 35 -23 ?         ?         ?         
-0 35 -20 ?         ?         ?         
-0 35 -17 ?         ?         ?         
-0 35 -14 ?         ?         ?         
-0 35 -11 ?         ?         ?         
-0 35 -8  ?         ?         ?         
-0 35 -5  ?         ?         ?         
-0 35 -2  ?         ?         ?         
0  35 1   ?         ?         ?         
0  35 4   ?         ?         ?         
0  35 7   ?         ?         ?         
0  35 10  ?         ?         ?         
0  35 13  ?         ?         ?         
0  35 16  ?         ?         ?         
0  35 19  ?         ?         ?         
0  35 22  ?         ?         ?         
0  35 25  ?         ?         ?         
-0 36 -21 ?         ?         ?         
-0 36 -18 ?         ?         ?         
-0 36 -15 ?         ?         ?         
-0 36 -12 ?         ?         ?         
-0 36 -9  ?         ?         ?         
-0 36 -6  ?         ?         ?         
-0 36 -3  ?         ?         ?         
0  36 0   ?         ?         ?         
0  36 3   ?         ?         ?         
0  36 6   ?         ?         ?         
0  36 9   ?         ?         ?         
0  36 12  ?         ?         ?         
0  36 15  ?         ?         ?         
0  36 18  ?         ?         ?         
0  36 21  ?         ?         ?         
-0 37 -19 ?         ?         ?         
-0 37 -16 ?         ?         ?         
-0 37 -13 ?         ?         ?         
-0 37 -10 ?         ?         ?         
-0 37 -7  ?         ?         ?         
-0 37 -4  ?         ?         ?         
-0 37 -1  ?         ?         ?         
0  37 2   ?         ?         ?         
0  37 5   ?         ?         ?         
0  37 8   ?         ?         ?         
0  37 11  ?         ?         ?         
0  37 14  ?         ?         ?         
0  37 17  ?         ?         ?         
0  37 20  ?         ?         ?         
-0 38 -17 ?         ?         ?         
-0 38 -14 ?         ?         ?         
-0 38 -11 ?         ?         ?         
-0 38 -8  ?         ?         ?         
-0 38 -5  ?         ?         ?         
-0 38 -2  ?         ?         ?         
0  38 1   ?         ?         ?         
0  38 4   ?         ?         ?         
0  38 7   ?         ?         ?         
0  38 10  ?         ?         ?         
0  38 13  ?         ?         ?         
0  38 16  ?         ?         ?         
-0 39 -12 ?         ?         ?         
-0 39 -9  ?         ?         ?         
-0 39 -6  ?         ?         ?         
-0 39 -3  ?         ?         ?         
0  39 0   ?         ?         ?         
0  39 3   ?         ?         ?         
0  39 6   ?         ?         ?         
0  39 9   ?         ?         ?         
0  39 12  ?         ?         ?         
-0 40 -7  ?         ?         ?         
-0 40 -4  ?         ?         ?         
-0 40 -1  ?         ?         ?         
0  40 2   ?         ?         ?         
0  40 5   ?         ?         ?         
0  40 8   ?         ?         ?         
1  1  -51 ?         ?         ?         
1  1  -48 ?         ?         ?         
1  1  -45 360.269   272.114   0.970739  
1  1  -42 325.47    77.6547   0.563371  
1  1  -39 939.619   171.084   0.725607  
1  1  -36 139.504   142.418   0.879543  
1  1  -33 1001.32   325.014   0.245867  
1  1  -30 443.266   47.3116   0.898162  
1  1  -27 344.998   78.9388   0.251176  
1  1  -24 485.374   64.7938   0.189985  
1  1  -21 1144.49   299.032   0.820261  
1  1  -18 1004.37   347.922   0.611406  
1  1  -15 256.44    238.749   0.948435  
1  1  -12 307.713   162.583   0.910061  
1  1  -9  1400.28   88.929    0.714259  
1  1  -6  862.752   46.6696   0.731434  
1  1  -3  444.631   64.6914   0.990344  
1  1  3   2629.99   206.124   0.98887   
1  1  6   84.1137   39.6649   0.55446   
1  1  9   742.644   192.426   0.85438   
1  1  12  245.37    4.29907   0.924171  
1  1  15  214.295   129.275   0.962395  
1  1  18  1205.21   193.265   0.711219  
1  1  21  709.473   334.014   0.936848  
1  1  24  978.001   244.504   0.320761  
1  1  27  169.993   131.52    0.123664  
1  1  30  40.4079   348.347   0.927981  
1  1  33  470.263   164.275   0.329476  
1  1  36  216.979   214.05    0.849247  
1  1  39  747.788   43.2237   0.773372  
1  1  42  364.94    254.817   0.792708  
1  1  45  244.787   87.7746   0.960415  
1  1  48  ?         ?         ?         
1  1  51  ?         ?         ?         
1  2  -49 267.426   231.997   0.601603  
1  2  -46 81.0592   74.0481   0.827061  
1  2  -43 95.5826   186.741   0.902479  
1  2  -40 160.39    232.95    0.956059  
1  2  -37 1103.42   85.1954   0.925882  
1  2  -34 207.275   133.304   0.693957  
1  2  -31 618.125   340.215   0.278667  
1  2  -28 191.352   260.758   0.360393  
1  2  -25 604.072   100.791   0.842214  
1  2  -22 1039.35   30.1925   0.931983  
1  2  -19 83.6256   349.697   0.989163  
1  2  -16 558.212   286.687   0.995535  
1  2  -13 1024.69   160.424   0.947119  
1  2  -10 2265.26   303.608   0.987413  
1  2  -7  2661.58   212.396   0.976007  
1  2  -4  1731.05   328.302   0.897097  
1  2  -1  3940.48   160.048   0.996349  
1  2  2   2148.76   254.171   0.99041   
1  2  5   1226.03   354.12    0.760443  
1  2  8   1035.25   80.2237   0.927786  
1  2  11  3448.24   323.764   0.975355  
1  2  14  806.769   330.386   0.98756   
1  2  17  648.417   336.125   0.989571  
1  2  20  769.581   65.5772   0.948153  
1  2  23  596.143   157.396   0.973746  
1  2  26  1240.41   72.451    0.979601  
1  2  29  630.217   3.01728   0.983017  
1  2  32  348.967   238.749   0.170933  
1  2  35  496.431   353.673   0.951812  
1  2  38  389.984   30.5694   0.145808  
1  2  41  421.447   253.92    0.492335  
1  2  44  1055.44   276.121   0.645092  
1  2  47  522.421   309.685   0.901054  
1  2  50  62.8365   82.3768   0.140906  
1  3  -50 102.637   219.694   0.560842  
1  3  -47 603.782   348.609   0.650797  
1  3  -44 1011.85   270.754   0.914544  
1  3  -41 597.109   25.7274   0.977591  
1  3  -38 120.181   92.6685   0.945993  
1  3  -35 660.296   122.176   0.339008  
1  3  -32 700.99    259.05    0.906666  
1  3  -29 727.178   149.323   0.975093  
1  3  -26 586.556   50.6777   0.991011  
1  3  -23 568.263   345.454   0.788476  
1  3  -20 1199.09   208.026   0.783644  
1  3  -17 429.629   255.084   0.990838  
1  3  -14 1122.52   5.53697   0.406601  
1  3  -11 1243.68   80.2776   0.465636  
1  3  -8  20.8815   132.018   0.967971  
1  3  -5  1888.71   20.566    0.936186  
1  3  -2  234.345   342.007   0.980674  
1  3  1   2051.93   171.349   0.837908  
1  3  4   1406.96   76.611    0.99361   
1  3  7   2016      344.778   0.835658  
1  3  10  454.809   306.707   0.952797  
1  3  13  552.159   81.2368   0.823801  
1  3  16  835.368   329.318   0.970159  
1  3  19  246.679   206.989   0.954866  
1  3  22  30.5811   29.6335   0.935688  
1  3  25  47.4478   92.8132   0.932306  
1  3  28  671.553   309.201   0.232114  
1  3  31  1100.49   63.6661   0.933946  
1  3  34  311.462   20.9175   0.887447  
1  3  37  376.339   60.1382   0.831054  
1  3  40  158.4     113.219   0.747722  
1  3  43  1483.89   224.392   0.88003   
1  3  46  575.257   83.339    0.93648   
1  3  49  555.222   75.9372   0.907997  
1  4  -51 353.781   122.895   0.33983   
1  4  -48 732.859   198.907   0.961296  
1  4  -45 484.763   94.8202   0.792024  
1  4  -42 819.457   235.389   0.550621  
1  4  -39 829.396   252.24    0.975916  
1  4  -36 457.452   152.897   0.53528   
1  4  -33 757.441   237.053   0.307557  
1  4  -30 973.895   298.744   0.906166  
1  4  -27 1821.25   358.78    0.719585  
1  4  -24 1126.84   294.088   0.977045  
1  4  -21 936.843   196.077   0.940879  
1  4  -18 58.333    271.24    0.987283  
1  4  -15 1156.45   153.309   0.994189  
1  4  -12 948.44    43.4101   0.917094  
1  4  -9  1809.26   264.516   0.950752  
1  4  -6  3151.93   41.8967   0.983267  
1  4  -3  2263.8    311.076   0.676087  
1  4  0   184.567   232.07    0.952984  
1  4  3   2691.36   220.962   0.862066  
1  4  6   125.613   101.378   0.637623  
1  4  9   138.052   224.774   0.979537  
1  4  12  888.076   4.75433   0.976056  
1  4  15  1001.9    75.7289   0.960937  
1  4  18  1100.77   101.994   0.993838  
1  4  21  967.964   30.7777   0.994933  
1  4  24  195.873   51.4397   0.903013  
1  4  27  1420.71   337.412   0.959063  
1  4  30  598.17    323.525   0.251671  
1  4  33  864.142   101.618   0.243541  
1  4  36  1015.73   13.0125   0.959938  
1  4  39  80.2101   151.696   0.920824  
1  4  42  135.486   60.3529   0.278286  
1  4  45  882.141   251.372   0.94773   
1  4  48  83.0199   21.5525   0.93387   
1  4  51  1049      274.724   0.946398  
1  5  -49 96.2152   342.165   0.148374  
1  5  -46 83.0593   176.473   0.220329  
1  5  -43 553.843   343.179   0.718471  
1  5  -40 950.945   55.3641   0.976178  
1  5  -37 1183.98   340.656   0.852307  
1  5  -34 938.108   102.47    0.283406  
1  5  -31 887.281   261.073   0.940184  
1  5  -28 690.362   153.313   0.949314  
1  5  -25 198.831   63.1757   0.972696  
1  5  -22 1068.95   262.351   0.930266  
1  5  -19 703.243   77.4189   0.9161    
1  5  -16 311.58    300.951   0.996917  
1  5  -13 571.612   125.73    0.504209  
1  5  -10 2047.65   124.956   0.894676  
1  5  -7  1502.67   173.255   0.969194  
1  5  -4  638.236   315.924   0.581835  
1  5  -1  843.76    323.351   0.918786  
1  5  2   490.333   102.347   0.743834  
1  5  5   511.698   315.174   0.974073  
1  5  8   871.207   336.421   0.83704   
1  5  11  1037.89   66.0241   0.967425  
1  5  14  981.864   178.025   0.996044  
1  5  17  718.153   287.147   0.985557  
1  5  20  375.892   170.104   0.99729   
1  5  23  243.487   241.345   0.993141  
1  5  26  613.816   290.105   0.922335  
1  5  29  205.417   44.0277   0.949804  
1  5  32  312.202   122.227   0.827337  
1  5  35  2446.92   9.80517   0.96089   
1  5  38  23.2499   88.1338   0.896547  
1  5  41  625.723   130.374   0.656807  
1  5  44  206.295   62.2233   0.983806  
1  5  47  1746.13   334.405   0.855311  
1  5  50  393.741   236.815   0.830075  
1  6  -50 837.92    165.266   0.930271  
1  6  -47 478.266   218.236   0.979727  
1  6  -44 140.357   300.156   0.883713  
1  6  -41 1223.83   25.7713   0.985876  
1  6  -38 133.838   98.5696   0.945666  
1  6  -35 584.524   344.773   0.843048  
1  6  -32 799.668   211.654   0.277117  
1  6  -29 1386.35   163.117   0.972147  
1  6  -26 747.885   57.7879   0.973792  
1  6  -23 275.305   339.528   0.127298  
1  6  -20 163.394   190.396   0.982701  
1  6  -17 1758.87   301.257   0.980735  
1  6  -14 33.5486   176.021   0.990674  
1  6  -11 540.044   260.191   0.983991  
1  6  -8  2205.54   348.159   0.991501  
1  6  -5  490.287   248.352   0.957548  
1  6  -2  236.015   127.073   0.996962  
1  6  1   1315.1    221.939   0.89744   
1  6  4   958.171   269.477   0.875852  
1  6  7   209.577   33.5546   0.297323  
1  6  10  254.716   250.758   0.948096  
1  6  13  440.893   283.807   0.909696  
1  6  16  741.793   30.8869   0.941368  
1  6  19  447.583   90.1247   0.954931  
1  6  22  986.253   232.745   0.989714  
1  6  25  1386.16   119.262   0.570155  
1  6  28  323.039   127.144   0.512538  
1  6  31  165.917   200.284   0.254009  
1  6  34  238.478   156.199   0.444776  
1  6  37  626.795   224.694   0.341865  
1  6  40  1900.15   314.944   0.954232  
1  6  43  218.66    116.628   0.207136  
1  6  46  374.493   294.94    0.903537  
1  6  49  66.3977   3.84634   0.395194  
1  7  -48 93.0612   13.9122   0.972692  
1  7  -45 72.0799   290.919   0.836473  
1  7  -42 4.74074   356.139   0.9709    
1  7  -39 340.695   231.437   0.644466  
1  7  -36 2482.62   338.24    0.943065  
1  7  -33 404.845   113.583   0.141747  
1  7  -30 1289.39   143.044   0.472535  
1  7  -27 394.707   206.089   0.944471  
1  7  -24 758.373   277.943   0.985927  
1  7  -21 450.708   357.344   0.990289  
1  7  -18 247.539   250.981   0.986372  
1  7  -15 1197.12   334.417   0.974584  
1  7  -12 238.905   235.813   0.931039  
1  7  -9  61.8395   157.15    0.780555  
1  7  -6  4718.46   197.849   0.98699   
1  7  -3  144.579   164.88    0.404091  
1  7  0   755.164   297.253   0.295994  
1  7  3   804.721   332.075   0.512447  
1  7  6   1988.2    336.781   0.995074  
1  7  9   3035.14   62.4837   0.56881   
1  7  12  1463.88   305.614   0.974323  
1  7  15  760.306   298.063   0.41984   
1  7  18  599.848   280.492   0.987884  
1  7  21  639.804   5.61572   0.957277  
1  7  24  264.525   63.7845   0.105225  
1  7  27  784.319   334.053   0.798119  
1  7  30  1514.58   55.3839   0.874343  
1  7  33  1363.25   116.836   0.921045  
1  7  36  2064.01   210.009   0.978915  
1  7  39  683.494   272.732   0.700913  
1  7  42  401.84    199.291   0.951439  
1  7  45  176.942   86.3306   0.982145  
1  7  48  747.373   153.467   0.789416  
1  8  -49 45.7955   354.768   0.971684  
1  8  -46 1785.93   58.5195   0.802315  
1  8  -43 201.807   134.835   0.465682  
1  8  -40 1025.8    30.2272   0.514069  
1  8  -37 1766.7    299.677   0.921713  
1  8  -34 767.372   11.5957   0.209316  
1  8  -31 227.656   352.922   0.108579  
1  8  -28 224.493   168.103   0.819511  
1  8  -25 1252.97   251.623   0.939713  
1  8  -22 190.725   156.583   0.937374  
1  8  -19 152.61    230.394   0.970564  
1  8  -16 390.619   309.685   0.905299  
1  8  -13 1200.97   34.4306   0.84299   
1  8  -10 632.742   98.7882   0.991624  
1  8  -7  830.736   359.225   0.832072  
1  8  -4  1672.7    249.932   0.927758  
1  8  -1  825.722   162.31    0.133479  
1  8  2   270.69    246.028   0.813371  
1  8  5   560.196   139.259   0.560761  
1  8  8   1193.68   27.0679   0.996666  
1  8  11  204.421   116.403   0.817395  
1  8  14  1524.13   352.472   0.937329  
1  8  17  502.332   72.0065   0.948056  
1  8  20  250.667   336.746   0.990564  
1  8  23  513.95    252.518   0.588484  
1  8  26  548.526   120.101   0.253177  
1  8  29  616.292   238.342   0.215846  
1  8  32  560.957   280.968   0.363887  
1  8  35  746.848   164.349   0.260145  
1  8  38  2076.77   87.1956   0.879571  
1  8  41  102.146   158.467   0.983539  
1  8  44  398.919   54.0392   0.973082  
1  8  47  713.601   134.49    0.754896  
1  8  50  637.463   212.094   0.890851  
1  9  -50 88.4261   321.746   0.879698  
1  9  -47 201.707   219.07    0.185631  
1  9  -44 476.555   280.404   0.606618  
1  9  -41 625.999   49.1708   0.520114  
1  9  -38 236.351   277.57    0.932157  
1  9  -35 1169.81   181.974   0.739579  
1  9  -32 576.489   242.608   0.22808   
1  9  -29 962.178   312.541   0.792725  
1  9  -26 7.12432   62.9251   0.110012  
1  9  -23 1428.29   300.358   0.988038  
1  9  -20 202.729   203.887   0.987751  
1  9  -17 1239.89   281.176   0.992902  
1  9  -14 93.1536   302.677   0.209363  
1  9  -11 1385.99   249.076   0.740182  
1  9  -8  2143.59   333.755   0.980494  
1  9  -5  141.869   231.166   0.996972  
1  9  -2  75.368    145.896   0.937075  
1  9  1   781.768   206.851   0.993166  
1  9  4   2228.04   294.84    0.964597  
1  9  7   176.086   183.038   0.989956  
1  9  10  1437.2    263.769   0.990227  
1  9  13  642.666   154.973   0.85812   
1  9  16  648.238   55.2124   0.988719  
1  9  19  622.782   118.636   0.683027  
1  9  22  120.933   109.397   0.162937  
1  9  25  887.198   107.512   0.765822  
1  9  28  426.58    199.081   0.761328  
1  9  31  912.821   269.019   0.492498  
1  9  34  198.258   31.3573   0.0792698 
1  9  37  119.996   63.3496   0.866144  
1  9  40  2491.58   130.75    0.898944  
1  9  43  1144.76   26.5323   0.513899  
1  9  46  44.2435   291.154   0.969338  
1  9  49  117.204   220.7     0.41643   
1  10 -48 47.1098   201.442   0.976296  
1  10 -45 1176.12   113.637   0.953966  
1  10 -42 43.6514   176.128   0.987875  
1  10 -39 127.394   253.903   0.843807  
1  10 -36 398.9     346.62    0.568064  
1  10 -33 128.378   199.3     0.11741   
1  10 -30 1121.93   317.629   0.587382  
1  10 -27 442.108   203.42    0.928592  
1  10 -24 707.787   117.089   0.467656  
1  10 -21 871.685   346.642   0.46942   
1  10 -18 422.152   221.044   0.873684  
1  10 -15 258.675   157.369   0.293854  
1  10 -12 398.722   290.026   0.938852  
1  10 -9  1263.73   316.482   0.965689  
1  10 -6  2117.91   35.4667   0.99464   
1  10 -3  226.521   124.504   0.57679   
1  10 0   175.264   178.925   0.994141  
1  10 3   1531.34   256.991   0.996422  
1  10 6   821.02    155.924   0.993331  
1  10 9   320.405   268.168   0.926561  
1  10 12  158.37    163.154   0.0681241 
1  10 15  408.673   39.8672   0.992319  
1  10 18  266.18    97.5247   0.946839  
1  10 21  727.496   150.687   0.826928  
1  10 24  1386.2    89.3371   0.800124  
1  10 27  191.037   349.642   0.9323    
1  10 30  52.0455   229.958   0.919273  
1  10 33  1407.73   317.034   0.979439  
1  10 36  71.1416   215.299   0.970538  
1  10 39  637.701   108.003   0.313329  
1  10 42  291.688   106.715   0.384701  
1  10 45  361.757   70.7931   0.749576  
1  10 48  238.853   175.014   0.437774  
1  11 -49 249.211   4.62867   0.954409  
1  11 -46 103.678   333.022   0.282743  
1  11 -43 147.119   342.615   0.872114  
1  11 -40 676.506   60.9754   0.945454  
1  11 -37 404.938   300.526   0.238765  
1  11 -34 941.717   22.2432   0.9758    
1  11 -31 464.286   31.4302   0.830661  
1  11 -28 203.947   143.049   0.141001  
1  11 -25 161.408   202.351   0.18447   
1  11 -22 888.532   135.598   0.922884  
1  11 -19 1290.78   12.7113   0.817305  
1  11 -16 906.716   34.8478   0.775486  
1  11 -13 942.759   42.5324   0.751745  
1  11 -10 73.11     35.9996   0.51801   
1  11 -7  1850.36   200.668   0.986003  
1  11 -4  2935.13   258.821   0.779173  
1  11 -1  1727.85   327.901   0.967632  
1  11 2   1253.5    236.962   0.988432  
1  11 5   197.602   250.583   0.16682   
1  11 8   57.4385   15.2758   0.987415  
1  11 11  929.322   123.868   0.986098  
1  11 14  3091.24   11.3151   0.989691  
1  11 17  407.845   80.8272   0.983812  
1  11 20  209.538   125.435   0.900862  
1  11 23  453.894   159.55    0.30123   
1  11 26  562.405   138.63    0.282729  
1  11 29  421.601   40.2556   0.987475  
1  11 32  1548.69   80.971    0.626689  
1  11 35  750.136   56.2989   0.488095  
1  11 38  1247.25   282.578   0.611199  
1  11 41  1388.16   5.16737   0.929002  
1  11 44  159.866   244.651   0.599704  
1  11 47  1154.28   313.959   0.835744  
1  12 -47 469.373   231.438   0.817943  
1  12 -44 51.4132   67.2071   0.659673  
1  12 -41 76.7753   274.644   0.41861   
1  12 -38 153.227   276.847   0.887828  
1  12 -35 563.776   167.177   0.903247  
1  12 -32 1003.12   289.331   0.570808  
1  12 -29 1467.24   328.364   0.771404  
1  12 -26 324.6     32.0697   0.209877  
1  12 -23 355.814   230.091   0.241558  
1  12 -20 150.073   201.3     0.954951  
1  12 -17 526.365   308.658   0.975802  
1  12 -14 11.8021   248.233   0.576355  
1  12 -11 371.232   259.566   0.769737  
1  12 -8  333.536   305.115   0.900609  
1  12 -5  545.135   329.496   0.626503  
1  12 -2  927.444   268.822   0.9742    
1  12 1   1480.26   327.574   0.822063  
1  12 4   469.489   292.487   0.986994  
1  12 7   653.492   180.264   0.99135   
1  12 10  370.946   286.724   0.983887  
1  12 13  162.653   2.49407   0.978204  
1  12 16  1008.98   308.803   0.971717  
1  12 19  1023.54   156.515   0.984345  
1  12 22  1427.8    154.365   0.809434  
1  12 25  957.979   60.5279   0.544212  
1  12 28  607.817   6.95903   0.953203  
1  12 31  1453.7    83.0814   0.952486  
1  12 34  758.413   339.514   0.327348  
1  12 37  167.498   229.461   0.950006  
1  12 40  636.65    335.297   0.741928  
1  12 43  514.041   206.205   0.980842  
1  12 46  275.067   124.479   0.826639  
1  12 49  242.09    335.381   0.812533  
1  13 -48 116.411   327.779   0.584271  
1  13 -45 9.83153   126.985   0.182567  
1  13 -42 203.752   335.284   0.714485  
1  13 -39 1424.44   103.591   0.874866  
1  13 -36 1089.91   303.251   0.829923  
1  13 -33 721.442   38.8304   0.960654  
1  13 -30 105.001   149.707   0.856612  
1  13 -27 38.2086   159.148   0.865907  
1  13 -24 512.727   222.336   0.726332  
1  13 -21 118.183   355.865   0.96545   
1  13 -18 697.086   282.903   0.923537  
1  13 -15 557.494   236.898   0.953482  
1  13 -12 743.977   151.958   0.941401  
1  13 -9  2312.06   143.642   0.764166  
1  13 -6  482.946   201.485   0.996605  
1  13 -3  594.193   78.3975   0.97917   
1  13 0   1023.08   7.57257   0.992207  
1  13 3   410.421   273.796   0.976755  
1  13 6   860.409   181.779   0.978181  
1  13 9   475.088   96.0923   0.985954  
1  13 12  1004.44   334.024   0.989056  
1  13 15  1090.18   250.973   0.967355  
1  13 18  855.468   267.175   0.865613  
1  13 21  123.7     330.858   0.829708  
1  13 24  69.2001   268.338   0.251991  
1  13 27  626.206   354.47    0.900757  
1  13 30  1005.69   223.095   0.80475   
1  13 33  1783.19   111.345   0.921898  
1  13 36  305.189   253.217   0.458387  
1  13 39  14.7874   86.082    0.86105   
1  13 42  729.716   225.208   0.602366  
1  13 45  381.6     219.141   0.598651  
1  13 48  222.341   358.868   0.840121  
1  14 -46 66.299    60.3188   0.326364  
1  14 -43 341.629   293.078   0.866148  
1  14 -40 112.809   231.195   0.208413  
1  14 -37 219.285   187.191   0.481312  
1  14 -34 698.962   42.4112   0.87037   
1  14 -31 621.105   100.649   0.919406  
1  14 -28 1018.99   142.519   0.895691  
1  14 -25 751.163   62.6007   0.566518  
1  14 -22 818.828   196.614   0.958916  
1  14 -19 597.782   332.449   0.590708  
1  14 -16 790.168   121.417   0.537644  
1  14 -13 782.378   202.526   0.905389  
1  14 -10 58.9689   101.006   0.98451   
1  14 -7  1462.97   304.207   0.845279  
1  14 -4  546.018   85.2837   0.987294  
1  14 -1  1040.1    203.966   0.92844   
1  14 2   235.292   227.057   0.959127  
1  14 5   86.8775   177.735   0.993816  
1  14 8   414.068   31.8744   0.956986  
1  14 11  1854.43   89.7506   0.994116  
1  14 14  1002.64   163.978   0.982627  
1  14 17  321.508   282.365   0.858051  
1  14 20  264.904   1.42723   0.324149  
1  14 23  158.01    55.5318   0.583273  
1  14 26  777.185   349.582   0.672741  
1  14 29  2063.68   221.215   0.984049  
1  14 32  60.7087   301.151   0.24462   
1  14 35  1356.56   24.8492   0.963909  
1  14 38  162.215   75.3105   0.640865  
1  14 41  2021.07   168.438   0.926212  
1  14 44  161.925   330.872   0.388695  
1  14 47  64.8756   18.692    0.406237  
1  15 -47 259.086   110.625   0.86578   
1  15 -44 436.122   148.986   0.76348   
1  15 -41 149.263   21.6943   0.731093  
1  15 -38 379.386   315.466   0.756253  
1  15 -35 14.2099   204.966   0.952085  
1  15 -32 287.693   217.755   0.796643  
1  15 -29 590.071   199.342   0.700716  
1  15 -26 1202.42   296.178   0.796693  
1  15 -23 680.698   344.133   0.915279  
1  15 -20 193.868   309.103   0.124312  
1  15 -17 797.368   20.1272   0.709856  
1  15 -14 681.876   130.633   0.497583  
1  15 -11 1321.97   47.0963   0.788252  
1  15 -8  1811.74   213.61    0.743039  
1  15 -5  596.57    74.4716   0.963547  
1  15 -2  245.788   227.788   0.987886  
1  15 1   258.744   1.03509   0.953137  
1  15 4   769.691   210.323   0.696842  
1  15 7   402.818   272.176   0.448731  
1  15 10  1356.47   173.642   0.932492  
1  15 13  354.858   91.4176   0.837964  
1  15 16  285.414   69.6254   0.981386  
1  15 19  240.962   46.8494   0.821279  
1  15 22  109.63    215.245   0.924725  
1  15 25  436.615   143.848   0.503998  
1  15 28  70.2322   181.025   0.936819  
1  15 31  341.443   16.0455   0.963237  
1  15 34  1680.3    352.885   0.917111  
1  15 37  111.72    210.653   0.727645  
1  15 40  424.983   279.313   0.478221  
1  15 43  1573.73   74.3754   0.947667  
1  15 46  152.561   248.746   0.717248  
1  16 -45 208.011   10.601    0.882954  
1  16 -42 333.246   65.3724   0.895002  
1  16 -39 284.882   95.2008   0.942305  
1  16 -36 76.7193   115.99    0.969361  
1  16 -33 269.96    100.618   0.437938  
1  16 -30 375.842   286.197   0.862671  
1  16 -27 398.788   101.251   0.75571   
1  16 -24 455.065   56.5013   0.913413  
1  16 -21 409.982   174.49    0.254401  
1  16 -18 1196.79   272.99    0.937897  
1  16 -15 938.603   182.485   0.827916  
1  16 -12 967.013   216.676   0.869594  
1  16 -9  408.415   36.2812   0.852891  
1  16 -6  226.079   356.833   0.973837  
1  16 -3  534.968   185.472   0.96566   
1  16 0   2028.94   138.361   0.975542  
1  16 3   1067.01   234.027   0.984406  
1  16 6   567.59    66.2609   0.989408  
1  16 9   783.816   353.041   0.958811  
1  16 12  534.62    21.8522   0.938047  
1  16 15  71.2445   1.63494   0.687035  
1  16 18  1425.09   42.0095   0.874047  
1  16 21  459.886   41.0512   0.252113  
1  16 24  4.56374   278.199   0.913695  
1  16 27  105.138   32.4431   0.345573  
1  16 30  322.481   121.425   0.927123  
1  16 33  343.604   148.699   0.933375  
1  16 36  585.07    298.589   0.45009   
1  16 39  143.347   279.999   0.466087  
1  16 42  678.074   36.5861   0.788371  
1  16 45  54.1261   215.286   0.896964  
1  17 -46 ?         ?         ?         
1  17 -43 59.8516   210.403   0.736534  
1  17 -40 385.838   302.252   0.831972  
1  17 -37 259.531   302.949   0.790848  
1  17 -34 375.523   160.883   0.295434  
1  17 -31 1424.26   18.8363   0.744367  
1  17 -28 1110.55   141.939   0.954292  
1  17 -25 1056.07   80.1956   0.907269  
1  17 -22 369.78    146.245   0.633916  
1  17 -19 163.871   12.2803   0.210515  
1  17 -16 544.998   33.7226   0.688206  
1  17 -13 927.822   68.9998   0.958263  
1  17 -10 286.138   150.809   0.700413  
1  17 -7  672.862   283.221   0.960974  
1  17 -4  850.022   120.669   0.910247  
1  17 -1  1350.45   104.328   0.905517  
1  17 2   1471.91   109.567   0.914163  
1  17 5   722.545   212.483   0.977852  
1  17 8   158.543   31.632    0.460443  
1  17 11  1132.05   222.443   0.959988  
1  17 14  320.068   85.8534   0.657434  
1  17 17  707.839   70.3232   0.850745  
1  17 20  164.899   148.875   0.421118  
1  17 23  511.867   287.842   0.348914  
1  17 26  27.6113   178.792   0.490304  
1  17 29  1545.78   49.8816   0.959188  
1  17 32  39.4985   71.7152   0.908857  
1  17 35  163.741   116.227   0.919773  
1  17 38  150.153   74.9771   0.675988  
1  17 41  1274.56   317.5     0.931261  
1  17 44  306.017   2.30007   0.775018  
1  18 -44 ?         ?         ?         
1  18 -41 124.132   354.486   0.69453   
1  18 -38 155.246   213.535   0.910562  
1  18 -35 200.285   189.082   0.744669  
1  18 -32 647.203   289.071   0.903187  
1  18 -29 427.402   313.178   0.923002  
1  18 -26 470.241   25.39     0.970613  
1  18 -23 850.543   30.9658   0.892465  
1  18 -20 213.48    49.7095   0.514906  
1  18 -17 614.979   24.1544   0.362388  
1  18 -14 481.202   38.7688   0.962607  
1  18 -11 623.263   347.805   0.603508  
1  18 -8  1459.23   205.426   0.927772  
1  18 -5  841.828   151.048   0.802649  
1  18 -2  72.538    12.5044   0.982462  
1  18 1   313.38    6.24385   0.651764  
1  18 4   1227.47   123.214   0.906473  
1  18 7   436.615   110.548   0.915886  
1  18 10  110.218   292.17    0.938655  
1  18 13  374.031   40.5436   0.957954  
1  18 16  527.286   340.379   0.55679   
1  18 19  448.835   105.103   0.969756  
1  18 22  370.329   108.708   0.351914  
1  18 25  331.982   33.6142   0.868275  
1  18 28  876.926   333.78    0.827887  
1  18 31  1633.6    273.184   0.969121  
1  18 34  348.911   71.4853   0.737862  
1  18 37  826.557   95.7368   0.930189  
1  18 40  1013.4    324.966   0.873312  
1  18 43  ?         ?         ?         
1  18 46  ?         ?         ?         
1  19 -45 ?         ?         ?         
1  19 -42 33.8617   201.151   0.535167  
1  19 -39 215.76    127.356   0.682458  
1  19 -36 496.427   207.536   0.908869  
1  19 -33 283.735   107.05    0.837498  
1  19 -30 432.552   84.138    0.931435  
1  19 -27 327.372   280.742   0.399492  
1  19 -24 55.6763   304.318   0.938619  
1  19 -21 363.14    343.241   0.612334  
1  19 -18 478.522   101.966   0.960069  
1  19 -15 414.974   189.137   0.911164  
1  19 -12 68.5327   58.1849   0.172586  
1  19 -9  22.4441   240.459   0.016931  
1  19 -6  825.803   319.775   0.735325  
1  19 -3  713.198   310.234   0.792807  
1  19 0   322.931   42.3382   0.598977  
1  19 3   24.7978   115.041   0.680781  
1  19 6   388.67    297.721   0.48403   
1  19 9   77.5937   283.799   0.812003  
1  19 12  556.99    5.48157   0.798351  
1  19 15  643.101   22.1281   0.805161  
1  19 18  321.461   11.9564   0.231495  
1  19 21  335.862   59.6172   0.304393  
1  19 24  776.356   207.126   0.694803  
1  19 27  1495.84   177.61    0.881368  
1  19 30  1333.67   342.421   0.842897  
1  19 33  980.095   125.697   0.806664  
1  19 36  112.563   29.7367   0.244857  
1  19 39  137.718   283.51    0.590647  
1  19 42  ?         ?         ?         
1  19 45  ?         ?         ?         
1  20 -43 ?         ?         ?         
1  20 -40 524.76    77.7497   0.863926  
1  20 -37 73.1574   107.08    0.874383  
1  20 -34 654.211   291.869   0.938502  
1  20 -31 568.031   222.87    0.645975  
1  20 -28 754.334   62.9045   0.955394  
1  20 -25 698.871   53.1245   0.741295  
1  20 -22 252.172   86.7351   0.944385  
1  20 -19 165.132   14.0655   0.51591   
1  20 -16 1400.78   12.8339   0.985954  
1  20 -13 328.752   27.3464   0.763009  
1  20 -10 1213.74   326.098   0.974203  
1  20 -7  981.872   118.692   0.882681  
1  20 -4  87.4525   43.0813   0.980526  
1  20 -1  912.325   51.007    0.972864  
1  20 2   471.841   256.525   0.935559  
1  20 5   601.937   72.3652   0.826492  
1  20 8   874.054   240.058   0.901314  
1  20 11  1328.78   147.054   0.980698  
1  20 14  630.107   51.3977   0.608447  
1  20 17  328.996   247.192   0.871125  
1  20 20  43.5368   152.583   0.780201  
1  20 23  344.848   52.3672   0.472053  
1  20 26  560.374   101.779   0.765738  
1  20 29  442.637   183.09    0.84322   
1  20 32  476.772   91.0766   0.953027  
1  20 35  48.9866   196.357   0.973979  
1  20 38  200.821   26.1303   0.608393  
1  20 41  ?         ?         ?         
1  20 44  ?         ?         ?         
1  21 -41 ?         ?         ?         
1  21 -38 163.56    321.097   0.768807  
1  21 -35 208.069   70.3923   0.663808  
1  21 -32 314.76    81.9307   0.655226  
1  21 -29 139.17    135.897   0.808433  
1  21 -26 815.5     62.2466   0.909957  
1  21 -23 1075.48   269.618   0.960647  
1  21 -20 360.391   216.092   0.264728  
1  21 -17 1414.43   149.588   0.962391  
1  21 -14 1959.26   329.842   0.978829  
1  21 -11 695.302   27.3741   0.784943  
1  21 -8  561.475   162.394   0.950261  
1  21 -5  328.747   19.7656   0.678813  
1  21 -2  405.421   12.4985   0.870454  
1  21 1   603.04    49.0848   0.976506  
1  21 4   111.495   330.128   0.929143  
1  21 7   738.73    37.8818   0.975055  
1  21 10  491.12    215.835   0.952517  
1  21 13  109.413   137.395   0.208959  
1  21 16  277.776   347.161   0.882754  
1  21 19  166.922   52.786    0.854141  
1  21 22  862.714   188.196   0.968719  
1  21 25  489.987   8.20387   0.511735  
1  21 28  1379.68   276.432   0.964873  
1  21 31  128.638   190.236   0.20771   
1  21 34  52.838    282.454   0.58037   
1  21 37  563.891   130.526   0.827771  
1  21 40  ?         ?         ?         
1  21 43  ?         ?         ?         
1  22 -42 ?         ?         ?         
1  22 -39 ?         ?         ?         
1  22 -36 13.8768   301.863   0.7575    
1  22 -33 1663.51   315.872   0.892698  
1  22 -30 322.864   9.45999   0.472016  
1  22 -27 729.283   184.57    0.957942  
1  22 -24 634.782   224.223   0.956114  
1  22 -21 317.777   53.4097   0.364831  
1  22 -18 660.964   104.954   0.663224  
1  22 -15 294.042   208.312   0.564339  
1  22 -12 999.458   43.568    0.826755  
1  22 -9  1212.18   342.459   0.799493  
1  22 -6  731.221   246.013   0.983026  
1  22 -3  1013.75   70.9375   0.831742  
1  22 0   669.07    213.856   0.872783  
1  22 3   1316.12   147.533   0.900244  
1  22 6   257.599   145.772   0.290553  
1  22 9   757.858   138.694   0.780931  
1  22 12  541.35    50.4812   0.739804  
1  22 15  156.346   94.1467   0.377957  
1  22 18  275.426   9.02424   0.795017  
1  22 21  382.225   135.406   0.890034  
1  22 24  162.062   139.358   0.379229  
1  22 27  795.749   95.5463   0.944053  
1  22 30  414.562   238.518   0.814457  
1  22 33  224.717   156.24    0.236502  
1  22 36  60.6321   188.487   0.20717   
1  22 39  ?         ?         ?         
1  22 42  ?         ?         ?         
1  23 -40 ?         ?         ?         
1  23 -37 ?         ?         ?         
1  23 -34 1259.27   149.371   0.876635  
1  23 -31 352.278   200.777   0.544373  
1  23 -28 382.728   260.824   0.854757  
1  23 -25 1238.2    198.087   0.735193  
1  23 -22 348.759   298.276   0.58019   
1  23 -19 642.171   276.817   0.950636  
1  23 -16 780.345   92.0813   0.723692  
1  23 -13 407.729   179.92    0.458786  
1  23 -10 473.97    11.2145   0.874256  
1  23 -7  944.942   56.1266   0.979189  
1  23 -4  602.76    113.506   0.83284   
1  23 -1  149.934   127.745   0.202307  
1  23 2   1416.27   305.121   0.900503  
1  23 5   89.3273   318.644   0.604922  
1  23 8   256.43    228.813   0.828044  
1  23 11  396.641   323.446   0.935247  
1  23 14  118.201   104.37    0.705514  
1  23 17  217.712   76.748    0.581487  
1  23 20  1104.9    292.528   0.87819   
1  23 23  1264.66   126.259   0.959758  
1  23 26  443.676   78.0072   0.615943  
1  23 29  738.94    306.668   0.791819  
1  23 32  1629.98   216.155   0.935704  
1  23 35  ?         ?         ?         
1  23 38  ?         ?         ?         
1  23 41  ?         ?         ?         
1  24 -41 ?         ?         ?         
1  24 -38 ?         ?         ?         
1  24 -35 ?         ?         ?         
1  24 -32 485.423   253.464   0.836687  
1  24 -29 298.147   244.546   0.812454  
1  24 -26 245.841   247.027   0.83827   
1  24 -23 1055.05   37.682    0.864398  
1  24 -20 138.797   359.807   0.966597  
1  24 -17 166.12    189.002   0.780575  
1  24 -14 776.651   69.6384   0.772624  
1  24 -11 155.175   204.153   0.828738  
1  24 -8  202.124   91.9115   0.753479  
1  24 -5  39.4278   214.859   0.622088  
1  24 -2  1045.67   145.213   0.977916  
1  24 1   50.0061   289.942   0.243122  
1  24 4   736.669   165.171   0.824241  
1  24 7   607.401   56.3959   0.804768  
1  24 10  382.577   156.839   0.385436  
1  24 13  293.759   102.929   0.835672  
1  24 16  54.5629   127.752   0.848717  
1  24 19  1075.76   132.546   0.863168  
1  24 22  827.898   33.8622   0.857136  
1  24 25  603.901   213.2     0.617191  
1  24 28  686.203   26.9472   0.811547  
1  24 31  512.306   355.2     0.832164  
1  24 34  ?         ?         ?         
1  24 37  ?         ?         ?         
1  24 40  ?         ?         ?         
1  25 -39 ?         ?         ?         
1  25 -36 ?         ?         ?         
1  25 -33 ?         ?         ?         
1  25 -30 ?         ?         ?         
1  25 -27 534.268   340.008   0.778749  
1  25 -24 458.677   289.639   0.706569  
1  25 -21 208.739   271.085   0.709635  
1  25 -18 1862.65   161.186   0.933731  
1  25 -15 135.754   353.588   0.704581  
1  25 -12 410.051   161.625   0.84092   
1  25 -9  102.567   113.404   0.490122  
1  25 -6  7.5957    31.3908   0.376961  
1  25 -3  881.393   149.141   0.742815  
1  25 0   1950.2    101.376   0.917399  
1  25 3   571.707   309.299   0.857061  
1  25 6   245.555   37.5795   0.753269  
1  25 9   250.636   11.9914   0.771389  
1  25 12  517.208   165.358   0.882091  
1  25 15  165.433   268.945   0.64763   
1  25 18  135.844   331.776   0.492385  
1  25 21  361.161   297.793   0.816639  
1  25 24  83.6257   357.917   0.771754  
1  25 27  297.423   250.957   0.900284  
1  25 30  ?         ?         ?         
1  25 33  ?         ?         ?         
1  25 36  ?         ?         ?         
1  25 39  ?         ?         ?         
1  26 -37 ?         ?         ?         
1  26 -34 ?         ?         ?         
1  26 -31 ?         ?         ?         
1  26 -28 ?         ?         ?         
1  26 -25 34.2552   310.426   0.726433  
1  26 -22 674.179   13.0239   0.817971  
1  26 -19 181.845   99.4173   0.966837  
1  26 -16 755.141   103.286   0.975543  
1  26 -13 136.244   190.007   0.842973  
1  26 -10 1.67844   269.257   0.0117487 
1  26 -7  646.35    32.9513   0.919639  
1  26 -4  274.248   275.7     0.897658  
1  26 -1  1081.61   328.656   0.827264  
1  26 2   12.95     114.457   0.108641  
1  26 5   242.89    316.604   0.933781  
1  26 8   140.753   242.427   0.207917  
1  26 11  1116.03   338.716   0.729543  
1  26 14  1592.82   345.237   0.969318  
1  26 17  186.307   230.816   0.819812  
1  26 20  543.521   228.493   0.801821  
1  26 23  103.654   357.181   0.374425  
1  26 26  1159.19   224.012   0.893796  
1  26 29  ?         ?         ?         
1  26 32  ?         ?         ?         
1  26 35  ?         ?         ?         
1  26 38  ?         ?         ?         
1  27 -38 ?         ?         ?         
1  27 -35 ?         ?         ?         
1  27 -32 ?         ?         ?         
1  27 -29 ?         ?         ?         
1  27 -26 ?         ?         ?         
1  27 -23 ?         ?         ?         
1  27 -20 455.778   218.829   0.813845  
1  27 -17 345.191   102.604   0.876376  
1  27 -14 617.49    272.034   0.86656   
1  27 -11 773.688   183.51    0.777511  
1  27 -8  132.34    75.6213   0.434425  
1  27 -5  2459.29   250.212   0.940777  
1  27 -2  379.44    282.626   0.969458  
1  27 1   563.889   129.917   0.647714  
1  27 4   2474.28   257.944   0.922864  
1  27 7   713.979   4.26661   0.844062  
1  27 10  79.5875   230.958   0.306357  
1  27 13  434.795   42.1163   0.862601  
1  27 16  174.075   48.757    0.556038  
1  27 19  300.998   351.362   0.909819  
1  27 22  219.422   277.639   0.676392  
1  27 25  ?         ?         ?         
1  27 28  ?         ?         ?         
1  27 31  ?         ?         ?         
1  27 34  ?         ?         ?         
1  27 37  ?         ?         ?         
1  28 -36 ?         ?         ?         
1  28 -33 ?         ?         ?         
1  28 -30 ?         ?         ?         
1  28 -27 ?         ?         ?         
1  28 -24 ?         ?         ?         
1  28 -21 ?         ?         ?         
1  28 -18 95.0121   307.596   0.83105   
1  28 -15 1549.17   61.3147   0.976323  
1  28 -12 113.784   98.5751   0.451582  
1  28 -9  283.625   247.381   0.759106  
1  28 -6  748.521   335.175   0.868537  
1  28 -3  1109.2    290.951   0.888852  
1  28 0   655.977   278.024   0.793737  
1  28 3   ?         ?         ?         
1  28 6   ?         ?         ?         
1  28 9   759.409   41.7128   0.869554  
1  28 12  138.459   341.457   0.719067  
1  28 15  218.04    41.8247   0.336001  
1  28 18  318.166   288.653   0.441914  
1  28 21  ?         ?         ?         
1  28 24  ?         ?         ?         
1  28 27  ?         ?         ?         
1  28 30  ?         ?         ?         
1  28 33  ?         ?         ?         
1  28 36  ?         ?         ?         
1  29 -34 ?         ?         ?         
1  29 -31 ?         ?         ?         
1  29 -28 ?         ?         ?         
1  29 -25 ?         ?         ?         
1  29 -22 ?         ?         ?         
1  29 -19 ?         ?         ?         
1  29 -16 375.541   319.174   0.773183  
1  29 -13 332.27    21.3129   0.810903  
1  29 -10 ?         ?         ?         
1  29 -7  715.729   223.376   0.882579  
1  29 -4  ?         ?         ?         
1  29 -1  ?         ?         ?         
1  29 2   ?         ?         ?         
1  29 5   ?         ?         ?         
1  29 8   ?         ?         ?         
1  29 11  ?         ?         ?         
1  29 14  ?         ?         ?         
1  29 17  ?         ?         ?         
1  29 20  ?         ?         ?         
1  29 23  ?         ?         ?         
1  29 26  ?         ?         ?         
1  29 29  ?         ?         ?         
1  29 32  ?         ?         ?         
1  29 35  ?         ?         ?         
1  30 -32 ?         ?         ?         
1  30 -29 ?         ?         ?         
1  30 -26 ?         ?         ?         
1  30 -23 ?         ?         ?         
1  30 -20 ?         ?         ?         
1  30 -17 ?         ?         ?         
1  30 -14 ?         ?         ?         
1  30 -11 ?         ?         ?         
1  30 -8  ?         ?         ?         
1  30 -5  ?         ?         ?         
1  30 -2  ?         ?         ?         
1  30 1   ?         ?         ?         
1  30 4   ?         ?         ?         
1  30 7   ?         ?         ?         
1  30 10  ?         ?         ?         
1  30 13  ?         ?         ?         
1  30 16  ?         ?         ?         
1  30 19  ?         ?         ?         
1  30 22  ?         ?         ?         
1  30 25  ?         ?         ?         
1  30 28  ?         ?         ?         
1  30 31  ?         ?         ?         
1  30 34  ?         ?         ?         
1  31 -30 ?         ?         ?         
1  31 -27 ?         ?         ?         
1  31 -24 ?         ?         ?         
1  31 -21 ?         ?         ?         
1  31 -18 ?         ?         ?         
1  31 -15 ?         ?         ?         
1  31 -12 ?         ?         ?         
1  31 -9  ?         ?         ?         
1  31 -6  ?         ?         ?         
1  31 -3  ?         ?         ?         
1  31 0   ?         ?         ?         
1  31 3   ?         ?         ?         
1  31 6   ?         ?         ?         
1  31 9   ?         ?         ?         
1  31 12  ?         ?         ?         
1  31 15  ?         ?         ?         
1  31 18  ?         ?         ?         
1  31 21  ?         ?         ?         
1  31 24  ?         ?         ?         
1  31 27  ?         ?         ?         
1  31 30  ?         ?         ?         
1  32 -28 ?         ?         ?         
1  32 -25 ?         ?         ?         
1  32 -22 ?         ?         ?         
1  32 -19 ?         ?         ?         
1  32 -16 ?         ?         ?         
1  32 -13 ?         ?         ?         
1  32 -10 ?         ?         ?         
1  32 -7  ?         ?         ?         
1  32 -4  ?         ?         ?         
1  32 -1  ?         ?         ?         
1  32 2   ?         ?         ?         
1  32 5   ?         ?         ?         
1  32 8   ?         ?         ?         
1  32 11  ?         ?         ?         
1  32 14  ?         ?         ?         
1  32 17  ?         ?         ?         
1  32 20  ?         ?         ?         
1  32 23  ?         ?         ?         
1  32 26  ?         ?         ?         
1  32 29  ?         ?         ?         
1  33 -29 ?         ?         ?         
1  33 -26 ?         ?         ?         
1  33 -23 ?         ?         ?         
1  33 -20 ?         ?         ?         
1  33 -17 ?         ?         ?         
1  33 -14 ?         ?         ?         
1  33 -11 ?         ?         ?         
1  33 -8  ?         ?         ?         
1  33 -5  ?         ?         ?         
1  33 -2  ?         ?         ?         
1  33 1   ?         ?         ?         
1  33 4   ?         ?         ?         
1  33 7   ?         ?         ?         
1  33 10  ?         ?         ?         
1  33 13  ?         ?         ?         
1  33 16  ?         ?         ?         
1  33 19  ?         ?         ?         
1  33 22  ?         ?         ?         
1  33 25  ?         ?         ?         
1  33 28  ?         ?         ?         
1  34 -27 ?         ?         ?         
1  34 -24 ?         ?         ?         
1  34 -21 ?         ?         ?         
1  34 -18 ?         ?         ?         
1  34 -15 ?         ?         ?         
1  34 -12 ?         ?         ?         
1  34 -9  ?         ?         ?         
1  34 -6  ?         ?         ?         
1  34 -3  ?         ?         ?         
1  34 0   ?         ?         ?         
1  34 3   ?         ?         ?         
1  34 6   ?         ?         ?         
1  34 9   ?         ?         ?         
1  34 12  ?         ?         ?         
1  34 15  ?         ?         ?         
1  34 18  ?         ?         ?         
1  34 21  ?         ?         ?         
1  34 24  ?         ?         ?         
1  34 27  ?         ?         ?         
1  35 -22 ?         ?         ?         
1  35 -19 ?         ?         ?         
1  35 -16 ?         ?         ?         
1  35 -13 ?         ?         ?         
1  35 -10 ?         ?         ?         
1  35 -7  ?         ?         ?         
1  35 -4  ?         ?         ?         
1  35 -1  ?         ?         ?         
1  35 2   ?         ?         ?         
1  35 5   ?         ?         ?         
1  35 8   ?         ?         ?         
1  35 11  ?         ?         ?         
1  35 14  ?         ?         ?         
1  35 17  ?         ?         ?         
1  35 20  ?         ?         ?         
1  35 23  ?         ?         ?         
1  36 -20 ?         ?         ?         
1  36 -17 ?         ?         ?         
1  36 -14 ?         ?         ?         
1  36 -11 ?         ?         ?         
1  36 -8  ?         ?         ?         
1  36 -5  ?         ?         ?         
1  36 -2  ?         ?         ?         
1  36 1   ?         ?         ?         
1  36 4   ?         ?         ?         
1  36 7   ?         ?         ?         
1  36 10  ?         ?         ?         
1  36 13  ?         ?         ?         
1  36 16  ?         ?         ?         
1  36 19  ?         ?         ?         
1  36 22  ?         ?         ?         
1  37 -18 ?         ?         ?         
1  37 -15 ?         ?         ?         
1  37 -12 ?         ?         ?         
1  37 -9  ?         ?         ?         
1  37 -6  ?         ?         ?         
1  37 -3  ?         ?         ?         
1  37 0   ?         ?         ?         
1  37 3   ?         ?         ?         
1  37 6   ?         ?         ?         
1  37 9   ?         ?         ?         
1  37 12  ?         ?         ?         
1  37 15  ?         ?         ?         
1  37 18  ?         ?         ?         
1  38 -16 ?         ?         ?         
1  38 -13 ?         ?         ?         
1  38 -10 ?         ?         ?         
1  38 -7  ?         ?         ?         
1  38 -4  ?         ?         ?         
1  38 -1  ?         ?         ?         
1  38 2   ?         ?         ?         
1  38 5   ?         ?         ?         
1  38 8   ?         ?         ?         
1  38 11  ?         ?         ?         
1  38 14  ?         ?         ?         
1  39 -11 ?         ?         ?         
1  39 -8  ?         ?         ?         
1  39 -5  ?         ?         ?         
1  39 -2  ?         ?         ?         
1  39 1   ?         ?         ?         
1  39 4   ?         ?         ?         
1  39 7   ?         ?         ?         
1  39 10  ?         ?         ?         
2  1  -50 301.15    96.9915   0.679359  
2  1  -47 86.5732   199.037   0.857654  
2  1  -44 841.928   187.309   0.690951  
2  1  -41 689.529   286.265   0.221704  
2  1  -38 705.359   233.062   0.168046  
2  1  -35 235.285   148.874   0.919111  
2  1  -32 230.018   45.0449   0.0754135 
2  1  -29 10.7398   104.506   0.982181  
2  1  -26 1452.26   137.687   0.984267  
2  1  -23 165.309   60.7934   0.982345  
2  1  -20 138.778   86.8694   0.981774  
2  1  -17 1007.8    201.937   0.995018  
2  1  -14 812.285   332.454   0.993463  
2  1  -11 1985.89   122.06    0.967977  
2  1  -8  964.688   344.113   0.937555  
2  1  -5  368.493   293.986   0.884415  
2  1  -2  335.599   140.471   0.985626  
2  1  1   8897.47   193.812   0.986272  
2  1  4   3242.14   240.263   0.938006  
2  1  7   41.7675   32.354    0.972143  
2  1  10  919.505   99.3482   0.979376  
2  1  13  585.159   47.0055   0.741022  
2  1  16  1049.24   24.36     0.993686  
2  1  19  781.117   246.103   0.994441  
2  1  22  264.886   297.265   0.949773  
2  1  25  2400.25   347.155   0.919747  
2  1  28  894.935   67.5411   0.889512  
2  1  31  233.378   28.0615   0.840897  
2  1  34  345.681   73.9844   0.798162  
2  1  37  1351.79   190.895   0.951644  
2  1  40  1237.3    162.736   0.633245  
2  1  43  708.98    249.918   0.963025  
2  1  46  349.276   111.018   0.713582  
2  1  49  462.174   97.2904   0.929526  
2  2  -51 213.734   23.1305   0.971709  
2  2  -48 ?         ?         ?         
2  2  -45 97.8804   51.7194   0.881051  
2  2  -42 697.969   311.969   0.977171  
2  2  -39 1239.84   103.29    0.701175  
2  2  -36 225.839   300.648   0.925291  
2  2  -33 150.276   283.768   0.908047  
2  2  -30 1106.98   170.08    0.966034  
2  2  -27 986.511   151.818   0.820507  
2  2  -24 723.5     86.5354   0.949116  
2  2  -21 303.589   221.185   0.977386  
2  2  -18 1353.24   13.4559   0.975575  
2  2  -15 899.629   245.81    0.981936  
2  2  -12 716.402   216.923   0.969187  
2  2  -9  3029.98   68.1392   0.982653  
2  2  -6  48.1276   117.408   0.885601  
2  2  -3  373.214   347.319   0.976069  
2  2  0   65.3258   209.067   0.95878   
2  2  3   1662.74   306.303   0.983122  
2  2  6   452.242   279.694   0.909307  
2  2  9   116.833   0.79512   0.868221  
2  2  12  488.956   109.465   0.966072  
2  2  15  72.717    165.164   0.994106  
2  2  18  1524.5    242.944   0.992489  
2  2  21  1363.85   319.756   0.951806  
2  2  24  482.245   153.035   0.869103  
2  2  27  11.9886   180.604   0.352135  
2  2  30  973.332   284.953   0.936558  
2  2  33  294.935   201.674   0.901099  
2  2  36  251.654   7.17099   0.926406  
2  2  39  993.363   24.6504   0.363818  
2  2  42  393.353   312.81    0.955996  
2  2  45  593.313   242.274   0.963755  
2  2  48  186.552   125.661   0.915339  
2  2  51  478.983   331.526   0.988509  
2  3  -49 655.776   339.303   0.885852  
2  3  -46 229.54    303.047   0.443663  
2  3  -43 496.948   291.321   0.979805  
2  3  -40 1319.48   351.546   0.960377  
2  3  -37 630.182   40.0596   0.820917  
2  3  -34 8.85218   90.6791   0.588646  
2  3  -31 697.229   78.135    0.902812  
2  3  -28 19.5022   261.187   0.951196  
2  3  -25 1358.39   182.594   0.922998  
2  3  -22 52.3082   1.54801   0.989361  
2  3  -19 962.316   262.915   0.990763  
2  3  -16 254.813   38.4028   0.881192  
2  3  -13 390.777   67.7821   0.969324  
2  3  -10 472.094   42.6826   0.988052  
2  3  -7  2230.14   254.371   0.977426  
2  3  -4  3050.57   353.322   0.968497  
2  3  -1  1328.41   312.44    0.963935  
2  3  2   3289.84   340.669   0.98739   
2  3  5   1612.28   12.2861   0.7844    
2  3  8   2387.71   127.229   0.996137  
2  3  11  1095.14   333.121   0.893544  
2  3  14  19.9435   230.982   0.996905  
2  3  17  342.752   304.524   0.996594  
2  3  20  315.594   99.5326   0.981328  
2  3  23  329.3     318.356   0.990262  
2  3  26  222.119   146.476   0.939956  
2  3  29  972.308   112.764   0.964634  
2  3  32  691.345   57.9687   0.394552  
2  3  35  1838.08   342.692   0.743134  
2  3  38  1305.6    210.611   0.44429   
2  3  41  453.547   78.3099   0.151724  
2  3  44  1805.53   112.976   0.967787  
2  3  47  1188.41   63.5119   0.896917  
2  3  50  147.684   128.644   0.969869  
2  4  -50 66.0274   236.302   0.946045  
2  4  -47 364.914   72.1755   0.907944  
2  4  -44 399.021   10.4269   0.651781  
2  4  -41 1252.37   177.107   0.938199  
2  4  -38 619.151   124.085   0.943069  
2  4  -35 811.563   105.149   0.777123  
2  4  -32 877.675   141.91    0.763265  
2  4  -29 263.329   65.8849   0.987294  
2  4  -26 891.15    30.0067   0.929527  
2  4  -23 96.8264   40.6907   0.977488  
2  4  -20 53.3379   295.763   0.716997  
2  4  -17 414.988   353.568   0.977291  
2  4  -14 670.026   251.827   0.987095  
2  4  -11 560.858   201.967   0.978754  
2  4  -8  819.606   47.0438   0.985069  
2  4  -5  2010.26   312.713   0.986491  
2  4  -2  2046.06   186.305   0.928608  
2  4  1   780.805   89.9022   0.970227  
2  4  4   2632.96   67.5454   0.972098  
2  4  7   157.976   241.541   0.916585  
2  4  10  2290.36   232.605   0.956845  
2  4  13  661.783   234.918   0.987082  
2  4  16  849.703   343.496   0.981018  
2  4  19  509.928   62.1895   0.979062  
2  4  22  118.523   140.951   0.981051  
2  4  25  238.966   290.427   0.952369  
2  4  28  11.4021   281.266   0.903203  
2  4  31  726.172   171.089   0.911299  
2  4  34  1051.98   265.023   0.515103  
2  4  37  1522.19   203.599   0.961838  
2  4  40  532.097   83.6475   0.689903  
2  4  43  58.4268   84.4182   0.895589  
2  4  46  80.2381   175.719   0.338247  
2  4  49  409.666   262.336   0.934052  
2  5  -51 118.675   302.231   0.890821  
2  5  -48 1793.54   337.987   0.970842  
2  5  -45 254.832   174.994   0.449759  
2  5  -42 1310.24   148.453   0.986348  
2  5  -39 1101.69   259.412   0.661627  
2  5  -36 896.61    96.4192   0.969364  
2  5  -33 666.45    322.185   0.251758  
2  5  -30 968.091   15.0533   0.788922  
2  5  -27 248.095   64.2492   0.904229  
2  5  -24 525.267   340.168   0.925444  
2  5  -21 539.208   141.577   0.751557  
2  5  -18 1148.54   41.6827   0.9819    
2  5  -15 1097.12   204.355   0.969423  
2  5  -12 278.722   45.2925   0.945735  
2  5  -9  335.519   214.069   0.954856  
2  5  -6  1850.54   342.843   0.991202  
2  5  -3  277.242   23.4352   0.969287  
2  5  0   890.692   71.2197   0.988331  
2  5  3   254.23    167.163   0.924332  
2  5  6   279.816   291.222   0.961575  
2  5  9   1029.7    28.5332   0.878748  
2  5  12  1370.82   58.3204   0.98915   
2  5  15  1079.69   133.465   0.998051  
2  5  18  544.668   302.702   0.687402  
2  5  21  34.3178   230.318   0.993249  
2  5  24  219.318   210.968   0.891228  
2  5  27  374.575   307.065   0.376521  
2  5  30  1081.47   84.9446   0.803897  
2  5  33  6.30005   349.392   0.948395  
2  5  36  66.9315   75.2977   0.926752  
2  5  39  54.4386   150.15    0.847855  
2  5  42  202.687   148.605   0.908192  
2  5  45  500.942   357.015   0.739147  
2  5  48  810.216   235.479   0.922819  
2  5  51  88.9299   175.81    0.806169  
2  6  -49 263.312   322.429   0.61244   
2  6  -46 13.7487   50.4514   0.929306  
2  6  -43 368.814   189.024   0.963315  
2  6  -40 76.6168   181.387   0.827771  
2  6  -37 1594.34   328.487   0.931955  
2  6  -34 12.6769   33.3583   0.455441  
2  6  -31 427.469   81.6973   0.47534   
2  6  -28 605.741   138.617   0.979455  
2  6  -25 252.705   135.955   0.802575  
2  6  -22 837.862   56.3069   0.946756  
2  6  -19 1914.11   205.204   0.959697  
2  6  -16 1222.84   113.782   0.975774  
2  6  -13 396.719   212.531   0.974476  
2  6  -10 758.177   228.125   0.982273  
2  6  -7  28.9797   90.3906   0.986136  
2  6  -4  242.007   57.8701   0.841624  
2  6  -1  771.762   32.8741   0.921121  
2  6  2   1138.34   114.975   0.248311  
2  6  5   145.947   91.507    0.955621  
2  6  8   32.8586   143.905   0.970234  
2  6  11  742.793   104.321   0.930655  
2  6  14  1267.26   260.3     0.990865  
2  6  17  315.5     42.2051   0.189277  
2  6  20  776.585   83.3496   0.993047  
2  6  23  816.343   335.628   0.522554  
2  6  26  381.23    236.891   0.965255  
2  6  29  51.0553   284.748   0.885097  
2  6  32  492.432   10.6093   0.851045  
2  6  35  573.158   87.3942   0.21258   
2  6  38  517.147   162.614   0.872569  
2  6  41  513.579   287.457   0.928202  
2  6  44  268.618   257.647   0.851726  
2  6  47  451.116   57.7314   0.919576  
2  6  50  305.406   345.91    0.826812  
2  7  -50 385.293   266.906   0.965804  
2  7  -47 1213.36   201.039   0.960463  
2  7  -44 303.203   151.909   0.802219  
2  7  -41 314.074   280.044   0.925511  
2  7  -38 558.179   230.18    0.826989  
2  7  -35 542.531   214.688   0.907641  
2  7  -32 810.808   73.0308   0.534425  
2  7  -29 168.367   339.57    0.932422  
2  7  -26 950.133   11.84     0.810903  
2  7  -23 994.491   250.514   0.341564  
2  7  -20 29.5087   282.828   0.954064  
2  7  -17 343.878   295.154   0.992853  
2  7  -14 1544.02   299.25    0.895425  
2  7  -11 566.347   13.536    0.43132   
2  7  -8  404.079   46.7742   0.988113  
2  7  -5  1007.02   34.5594   0.989111  
2  7  -2  313.929   306.135   0.987705  
2  7  1   71.1398   251.782   0.989502  
2  7  4   426.776   248.035   0.987828  
2  7  7   524.849   121.053   0.985518  
2  7  10  206.889   57.1804   0.910894  
2  7  13  273.16    96.4095   0.97331   
2  7  16  318.005   346.826   0.978588  
2  7  19  162.708   282.852   0.983799  
2  7  22  20.6932   245.139   0.955362  
2  7  25  419.289   205.004   0.975285  
2  7  28  1027.42   274.492   0.958319  
2  7  31  179.603   88.9558   0.959875  
2  7  34  344.277   229.159   0.51809   
2  7  37  1205.02   47.9037   0.961059  
2  7  40  372.808   61.4021   0.687737  
2  7  43  422.224   326.954   0.945677  
2  7  46  48.3317   276.031   0.964295  
2  7  49  684.454   339.212   0.924692  
2  8  -48 62.3213   132.449   0.282956  
2  8  -45 445.357   87.2633   0.531191  
2  8  -42 76.6984   158.792   0.965264  
2  8  -39 221.047   255.541   0.912271  
2  8  -36 110.238   222.353   0.0751215 
2  8  -33 717.839   27.6369   0.787161  
2  8  -30 362.26    212.978   0.975963  
2  8  -27 206.078   266.453   0.357155  
2  8  -24 1946.17   98.402    0.950229  
2  8  -21 617.022   358.551   0.942442  
2  8  -18 205.679   357.312   0.970244  
2  8  -15 1112.82   160.713   0.988239  
2  8  -12 817.798   206.68    0.973267  
2  8  -9  332.411   103.28    0.993164  
2  8  -6  690.689   18.7858   0.982287  
2  8  -3  998.871   272.824   0.974944  
2  8  0   535.964   331.741   0.245158  
2  8  3   447.167   354.367   0.98789   
2  8  6   930.038   190.192   0.822264  
2  8  9   1224.27   104.475   0.961372  
2  8  12  146.769   236.054   0.153979  
2  8  15  628.529   163.097   0.982902  
2  8  18  1614.5    235.72    0.829349  
2  8  21  254.726   192.914   0.861317  
2  8  24  93.9484   247.626   0.913218  
2  8  27  303.345   277.263   0.904638  
2  8  30  1790.04   222.022   0.978139  
2  8  33  391.852   314.097   0.929414  
2  8  36  1455.2    197.678   0.816032  
2  8  39  417.973   25.4527   0.181417  
2  8  42  122.147   244.703   0.980162  
2  8  45  22.987    292.021   0.893809  
2  8  48  123.149   358.711   0.662217  
2  9  -49 218.691   100.133   0.693516  
2  9  -46 118.477   104.764   0.470364  
2  9  -43 999.674   181.936   0.846711  
2  9  -40 400.031   16.8185   0.224099  
2  9  -37 508.06    344.258   0.680724  
2  9  -34 1046.02   185.242   0.647037  
2  9  -31 594.311   181.127   0.970805  
2  9  -28 782.045   169.168   0.946896  
2  9  -25 479.276   327.884   0.810594  
2  9  -22 323.155   268.419   0.905983  
2  9  -19 299.895   10.8679   0.920719  
2  9  -16 201.543   271.881   0.986245  
2  9  -13 83.5839   28.0625   0.989808  
2  9  -10 624.687   63.0574   0.930365  
2  9  -7  784.208   325.543   0.950446  
2  9  -4  328.987   279.109   0.983556  
2  9  -1  1173.87   128.607   0.994616  
2  9  2   743.885   216.97    0.985435  
2  9  5   344.179   327.68    0.839545  
2  9  8   1022.48   80.1947   0.952867  
2  9  11  199.424   253.85    0.994292  
2  9  14  901.864   251.733   0.876064  
2  9  17  624.368   346.493   0.650333  
2  9  20  666.035   144.507   0.870042  
2  9  23  106.652   124.354   0.811492  
2  9  26  76.2494   295.926   0.92511   
2  9  29  59.3827   319.574   0.972634  
2  9  32  734.459   136.906   0.384925  
2  9  35  257.219   302.81    0.865919  
2  9  38  1374.13   215.683   0.567034  
2  9  41  254.022   51.6192   0.897311  
2  9  44  993.903   310.297   0.711604  
2  9  47  93.088    258.624   0.914042  
2  9  50  1598.06   130.968   0.977979  
2  10 -47 382.377   250.596   0.869007  
2  10 -44 1143.69   212.664   0.925775  
2  10 -41 646.764   295.501   0.734724  
2  10 -38 13.1506   66.7341   0.884281  
2  10 -35 764.831   23.1161   0.309854  
2  10 -32 169.183   68.1312   0.186118  
2  10 -29 568.38    339.11    0.925596  
2  10 -26 881.648   243.162   0.701263  
2  10 -23 435.565   308.764   0.988745  
2  10 -20 198.743   152.381   0.934983  
2  10 -17 1783.99   33.149    0.628426  
2  10 -14 576.616   119.725   0.794095  
2  10 -11 87.6504   53.2489   0.952134  
2  10 -8  702.52    108.374   0.969505  
2  10 -5  539.619   95.9179   0.892137  
2  10 -2  466.938   13.5375   0.991306  
2  10 1   1854.16   256.608   0.954078  
2  10 4   995.06    286.784   0.989186  
2  10 7   911.943   338.74    0.963731  
2  10 10  1619.43   253.632   0.971499  
2  10 13  222.408   38.4557   0.94964   
2  10 16  376.533   54.2028   0.986914  
2  10 19  1054.52   74.5472   0.98753   
2  10 22  923.177   273.927   0.936905  
2  10 25  669.514   182.645   0.692211  
2  10 28  97.3781   174.566   0.270629  
2  10 31  561.417   78.8391   0.983601  
2  10 34  711.603   54.1343   0.570671  
2  10 37  9.01411   277.808   0.855635  
2  10 40  1401.89   91.7272   0.738066  
2  10 43  112.238   43.1548   0.971301  
2  10 46  464.373   107.414   0.928713  
2  10 49  389.656   137.261   0.960481  
2  11 -48 400.577   352.989   0.966744  
2  11 -45 1028.8    68.4478   0.938231  
2  11 -42 341.366   327.132   0.940745  
2  11 -39 710.39    87.6089   0.552477  
2  11 -36 833.635   350.925   0.24534   
2  11 -33 134.196   180.26    0.106466  
2  11 -30 229.236   310.329   0.541258  
2  11 -27 708.677   20.4781   0.953912  
2  11 -24 170.07    2.31824   0.719739  
2  11 -21 234.096   325.002   0.807575  
2  11 -18 1273.36   254.999   0.985563  
2  11 -15 605.342   91.1732   0.975152  
2  11 -12 72.0808   335.472   0.976413  
2  11 -9  1084.2    105.24    0.990015  
2  11 -6  750.299   256.828   0.984853  
2  11 -3  ?         ?         ?         
2  11 0   ?         ?         ?         
2  11 3   ?         ?         ?         
2  11 6   1309.44   151.322   0.992687  
2  11 9   2167.35   230.074   0.990323  
2  11 12  394.655   291.59    0.979794  
2  11 15  226.758   208.764   0.971773  
2  11 18  432.996   42.5742   0.374168  
2  11 21  792.552   303.157   0.971675  
2  11 24  864.731   109.413   0.384616  
2  11 27  654.561   326.121   0.406299  
2  11 30  266.171   49.2642   0.94413   
2  11 33  689.973   152.722   0.966792  
2  11 36  1078.49   290.728   0.544905  
2  11 39  1326.33   18.2872   0.63633   
2  11 42  294.651   221.317   0.314229  
2  11 45  363.741   207.067   0.552361  
2  11 48  302.874   104.495   0.704505  
2  12 -49 102.181   156.334   0.911721  
2  12 -46 1053.24   66.9153   0.799978  
2  12 -43 166.548   172.192   0.825865  
2  12 -40 308.676   51.2245   0.470022  
2  12 -37 749.034   283.372   0.930044  
2  12 -34 391.454   219.351   0.588545  
2  12 -31 702.17    93.9273   0.313722  
2  12 -28 142.539   92.8537   0.429923  
2  12 -25 42.0239   4.22991   0.509017  
2  12 -22 373.415   112.746   0.806992  
2  12 -19 404.853   346.221   0.919928  
2  12 -16 80.1757   115.74    0.952295  
2  12 -13 16.8064   111.53    0.200897  
2  12 -10 750.146   84.2909   0.941187  
2  12 -7  704.729   16.3922   0.981813  
2  12 -4  450.681   269.598   0.986247  
2  12 -1  1394.97   26.427    0.937357  
2  12 2   803.777   86.5408   0.75981   
2  12 5   1007.86   89.5956   0.987356  
2  12 8   1066.82   17.2537   0.954826  
2  12 11  355.567   230.027   0.872524  
2  12 14  1232.19   317.484   0.867801  
2  12 17  337.851   265.164   0.92069   
2  12 20  787.791   146.477   0.764922  
2  12 23  334.163   236.117   0.793111  
2  12 26  895.19    247.065   0.566959  
2  12 29  262.78    299.076   0.503284  
2  12 32  812.973   173.14    0.837957  
2  12 35  706.509   11.4895   0.932343  
2  12 38  1124.41   265.324   0.941667  
2  12 41  290.555   339.321   0.860946  
2  12 44  365.592   357.53    0.654656  
2  12 47  217.501   152.274   0.618552  
2  13 -47 84.5471   277.091   0.0807849 
2  13 -44 80.1576   297.485   0.36082   
2  13 -41 297.479   193.566   0.864431  
2  13 -38 540.566   151.811   0.382862  
2  13 -35 1339.52   184.323   0.543615  
2  13 -32 483.019   45.9034   0.854075  
2  13 -29 119.335   9.24258   0.0570978 
2  13 -26 841.3     155.575   0.422037  
2  13 -23 57.6422   139.438   0.967895  
2  13 -20 274.723   160.955   0.469154  
2  13 -17 2178.7    278.294   0.875663  
2  13 -14 284.828   84.5639   0.407223  
2  13 -11 1156.08   57.208    0.986329  
2  13 -8  1196.26   330.063   0.984586  
2  13 -5  270.025   25.8592   0.979075  
2  13 -2  272.114   73.4627   0.871868  
2  13 1   874.423   320.203   0.964881  
2  13 4   1492.24   64.6743   0.942376  
2  13 7   1629.53   178.638   0.988085  
2  13 10  1315.67   85.13     0.893438  
2  13 13  372.904   63.1122   0.89312   
2  13 16  277.677   5.17962   0.964732  
2  13 19  262.622   100.027   0.409227  
2  13 22  687.333   222.714   0.951662  
2  13 25  175.689   104.871   0.808166  
2  13 28  479.328   350.877   0.93466   
2  13 31  116.452   174.875   0.781726  
2  13 34  494.953   0.166709  0.256596  
2  13 37  1264.41   231.86    0.707228  
2  13 40  386.959   328.995   0.735505  
2  13 43  262.088   64.6641   0.680039  
2  13 46  706.244   268.622   0.887371  
2  14 -48 58.8299   182.018   0.594942  
2  14 -45 1179.97   350.65    0.768672  
2  14 -42 630.199   159.918   0.857082  
2  14 -39 1123.41   58.6216   0.951802  
2  14 -36 925.095   158.927   0.700064  
2  14 -33 1375.42   47.0696   0.957975  
2  14 -30 602.516   125.516   0.639875  
2  14 -27 851.858   97.4098   0.719036  
2  14 -24 652.024   300.492   0.923921  
2  14 -21 800.475   351.18    0.810438  
2  14 -18 103.775   261.116   0.942906  
2  14 -15 673.128   319.899   0.920954  
2  14 -12 1185.74   251.307   0.965716  
2  14 -9  158.597   188.379   0.661719  
2  14 -6  1344.71   29.9298   0.954367  
2  14 -3  1004.99   125.889   0.989291  
2  14 0   2965.52   183.665   0.994833  
2  14 3   376.235   303.064   0.894777  
2  14 6   478.031   159.684   0.963814  
2  14 9   154.567   253.157   0.958203  
2  14 12  501.336   22.7548   0.623456  
2  14 15  236.081   309.011   0.704815  
2  14 18  999.516   287.128   0.761979  
2  14 21  630.062   154.461   0.397844  
2  14 24  659.756   266.529   0.383049  
2  14 27  15.1355   77.5834   0.0862953 
2  14 30  747.84    53.0674   0.971592  
2  14 33  1093.44   105.369   0.860798  
2  14 36  1086.88   218.374   0.950867  
2  14 39  311.785   115.528   0.304069  
2  14 42  23.4619   352.261   0.0435558 
2  14 45  49.3558   83.8263   0.852324  
2  14 48  169.358   164.133   0.870407  
2  15 -46 285.875   69.7565   0.798268  
2  15 -43 647.27    329.994   0.910958  
2  15 -40 1065.1    231.521   0.966213  
2  15 -37 73.6265   301.511   0.399875  
2  15 -34 652.255   6.68275   0.877997  
2  15 -31 430.362   172.576   0.241621  
2  15 -28 210.689   228.499   0.276463  
2  15 -25 181.04    69.8614   0.968415  
2  15 -22 637.721   149.648   0.980628  
2  15 -19 329.756   221.87    0.520603  
2  15 -16 287.938   153.719   0.260997  
2  15 -13 599.523   179.824   0.365593  
2  15 -10 1002.5    270.378   0.823232  
2  15 -7  130.695   191.088   0.933897  
2  15 -4  1586.51   278.659   0.729762  
2  15 -1  88.6136   149.665   0.99579   
2  15 2   575.998   233.766   0.874839  
2  15 5   323.995   297.665   0.928893  
2  15 8   878.497   70.4628   0.624835  
2  15 11  608.457   109.568   0.981795  
2  15 14  266.274   184.754   0.986654  
2  15 17  1430.67   255.114   0.853798  
2  15 20  122.958   257.317   0.153325  
2  15 23  499.405   238.261   0.95288   
2  15 26  637.93    120.157   0.455456  
2  15 29  318.688   215.823   0.838908  
2  15 32  380.144   87.8827   0.877652  
2  15 35  1600.24   3.06712   0.990058  
2  15 38  1107.99   94.0922   0.848971  
2  15 41  415.748   164.237   0.686991  
2  15 44  0.756888  199.694   0.200631  
2  15 47  314.194   140.418   0.981785  
2  16 -44 2.03357   305.401   0.64167   
2  16 -41 983.22    204.028   0.921565  
2  16 -38 648.802   97.5782   0.990836  
2  16 -35 118.703   261.439   0.11351   
2  16 -32 166.443   345.571   0.142624  
2  16 -29 83.2875   302.449   0.638957  
2  16 -26 131.577   187.346   0.101545  
2  16 -23 1010.1    123.421   0.601622  
2  16 -20 884.851   19.1125   0.958868  
2  16 -17 921.724   106.009   0.798936  
2  16 -14 780.232   5.44724   0.452627  
2  16 -11 185.502   48.9302   0.652479  
2  16 -8  1360.92   346.501   0.904914  
2  16 -5  69.1312   18.1139   0.0943731 
2  16 -2  512.387   242.161   0.635915  
2  16 1   93.1097   202.693   0.994297  
2  16 4   797.472   212.764   0.782106  
2  16 7   233.238   352.87    0.785006  
2  16 10  74.9701   76.8714   0.23742   
2  16 13  192.27    341.604   0.305072  
2  16 16  684.33    227.912   0.622747  
2  16 19  719.427   138.501   0.98521   
2  16 22  299.378   59.5737   0.180033  
2  16 25  2143.45   287.969   0.964403  
2  16 28  777.023   10.9857   0.842218  
2  16 31  164.625   22.939    0.123459  
2  16 34  324.087   161.141   0.960802  
2  16 37  32.3114   84.2849   0.338536  
2  16 40  956.544   319.568   0.916704  
2  16 43  6.83713   40.7497   0.154464  
2  16 46  ?         ?         ?         
2  17 -45 ?         ?         ?         
2  17 -42 266.081   178.705   0.717226  
2  17 -39 775.962   77.2601   0.884672  
2  17 -36 374.593   140.018   0.952195  
2  17 -33 67.5059   196.17    0.240132  
2  17 -30 1095.27   129.625   0.965433  
2  17 -27 828.883   198.534   0.604423  
2  17 -24 434.01    130.492   0.283922  
2  17 -21 451.614   340.201   0.641018  
2  17 -18 791.675   249.52    0.954311  
2  17 -15 102.098   336.173   0.264409  
2  17 -12 12.1025   79.7825   0.0588958 
2  17 -9  519.778   268.483   0.592714  
2  17 -6  1014.67   203.235   0.757023  
2  17 -3  322.954   84.3321   0.784485  
2  17 0   724.803   176.565   0.942364  
2  17 3   283.042   71.0976   0.97195   
2  17 6   216.023   144.211   0.645338  
2  17 9   1192.64   52.8987   0.981193  
2  17 12  19.5107   248.397   0.24591   
2  17 15  1849.78   210.463   0.986383  
2  17 18  278.668   94.52     0.879998  
2  17 21  523.797   17.4838   0.619614  
2  17 24  1080.56   264.358   0.512784  
2  17 27  988.089   335.368   0.804456  
2  17 30  989.679   238.856   0.979081  
2  17 33  409.896   145.957   0.409483  
2  17 36  437.237   206.757   0.780925  
2  17 39  2035.84   288.04    0.973693  
2  17 42  8.3128    336.003   0.461324  
2  17 45  ?         ?         ?         
2  18 -43 ?         ?         ?         
2  18 -40 494.036   41.1731   0.972759  
2  18 -37 1459.64   114.621   0.879451  
2  18 -34 137.831   288.066   0.559592  
2  18 -31 207.39    264.722   0.193267  
2  18 -28 300.718   325.575   0.357642  
2  18 -25 437.042   244.027   0.618683  
2  18 -22 750.129   104.457   0.446804  
2  18 -19 77.882    215.394   0.5639    
2  18 -16 629.592   129.323   0.492432  
2  18 -13 1360.93   195.493   0.957434  
2  18 -10 1045.27   271.724   0.795303  
2  18 -7  2817.58   181.596   0.991805  
2  18 -4  430.327   57.4116   0.894381  
2  18 -1  431.622   121.441   0.73792   
2  18 2   63.7501   303.424   0.189375  
2  18 5   246.439   210.108   0.756312  
2  18 8   2323.5    212.216   0.966805  
2  18 11  665.107   92.3479   0.962479  
2  18 14  1105.84   182.676   0.881374  
2  18 17  1014.86   59.0725   0.806108  
2  18 20  24.2888   342.321   0.208529  
2  18 23  1014.27   55.4954   0.556205  
2  18 26  1378.3    308.301   0.861996  
2  18 29  1861.58   33.5944   0.991693  
2  18 32  1107.38   106.169   0.99276   
2  18 35  2866.03   10.9529   0.948083  
2  18 38  2160.16   85.6706   0.923138  
2  18 41  491.227   334.352   0.452485  
2  18 44  ?         ?         ?         
2  19 -44 ?         ?         ?         
2  19 -41 1811.71   197.526   0.939893  
2  19 -38 290.441   117.142   0.750593  
2  19 -35 31.2531   21.619    0.383948  
2  19 -32 193.479   261.483   0.296291  
2  19 -29 1502.63   155.194   0.539588  
2  19 -26 438.597   169.376   0.512688  
2  19 -23 1018.96   283.497   0.80266   
2  19 -20 458.623   9.3551    0.686011  
2  19 -17 189.555   27.2791   0.184045  
2  19 -14 786.954   355.822   0.97942   
2  19 -11 261.829   71.2433   0.966433  
2  19 -8  92.849    336.916   0.415959  
2  19 -5  184.471   201.287   0.940743  
2  19 -2  919.196   323.583   0.941789  
2  19 1   499.402   225.773   0.915612  
2  19 4   83.1285   84.0176   0.185404  
2  19 7   26.5448   19.8081   0.566974  
2  19 10  1417.99   66.6149   0.821247  
2  19 13  616.093   158.67    0.961421  
2  19 16  1139.43   45.0319   0.863803  
2  19 19  54.4515   55.9965   0.446094  
2  19 22  198.296   175.443   0.477418  
2  19 25  414.432   143.031   0.899881  
2  19 28  200.225   354.986   0.959117  
2  19 31  1710.87   263.567   0.984138  
2  19 34  806.24    148.365   0.963778  
2  19 37  88.2363   304.774   0.398561  
2  19 40  77.1904   309.215   0.340003  
2  19 43  ?         ?         ?         
2  20 -42 ?         ?         ?         
2  20 -39 427.605   62.531    0.799604  
2  20 -36 1.59742   271.016   0.484625  
2  20 -33 777.778   244.726   0.957006  
2  20 -30 247.9     153.72    0.551042  
2  20 -27 3.30329   348.244   0.191186  
2  20 -24 734.733   91.4329   0.916308  
2  20 -21 17.2693   117.447   0.11124   
2  20 -18 2139.95   245.839   0.943045  
2  20 -15 137.531   297.863   0.586446  
2  20 -12 204.525   30.1856   0.561672  
2  20 -9  193.109   36.6993   0.245345  
2  20 -6  203.445   235.973   0.522747  
2  20 -3  2039.48   105.615   0.924522  
2  20 0   384.115   349.423   0.51703   
2  20 3   8.09805   14.7266   0.360415  
2  20 6   60.6164   145.834   0.390614  
2  20 9   988.178   295.369   0.914384  
2  20 12  176.31    272.021   0.846692  
2  20 15  226.649   127.604   0.391825  
2  20 18  94.891    60.6345   0.469202  
2  20 21  1201.92   17.1357   0.738306  
2  20 24  1029.13   274.225   0.953561  
2  20 27  106.277   179.368   0.733317  
2  20 30  141.899   58.4205   0.433703  
2  20 33  422.079   87.6252   0.830841  
2  20 36  183.863   26.341    0.768742  
2  20 39  84.1775   310.378   0.655721  
2  20 42  ?         ?         ?         
2  21 -43 ?         ?         ?         
2  21 -40 ?         ?         ?         
2  21 -37 836.79    320.195   0.759677  
2  21 -34 199.096   265.976   0.741567  
2  21 -31 1099.75   149.021   0.872732  
2  21 -28 522.315   345.404   0.901115  
2  21 -25 647.564   64.7993   0.643017  
2  21 -22 669.615   346.251   0.912006  
2  21 -19 27.4108   58.4122   0.868851  
2  21 -16 555.365   58.637    0.697564  
2  21 -13 105.086   12.2694   0.524694  
2  21 -10 67.1878   140.046   0.260508  
2  21 -7  1753.4    78.3718   0.964544  
2  21 -4  1185.62   261.218   0.874509  
2  21 -1  90.3022   30.6049   0.580238  
2  21 2   436.042   101.567   0.762927  
2  21 5   314.013   41.7845   0.817703  
2  21 8   842.473   233.217   0.932074  
2  21 11  87.1598   107.358   0.974798  
2  21 14  241.63    59.332    0.565948  
2  21 17  225.741   78.4182   0.930941  
2  21 20  1997.01   347.637   0.984625  
2  21 23  580.493   227.936   0.972505  
2  21 26  235.689   294.967   0.248358  
2  21 29  731.921   32.5219   0.942591  
2  21 32  196.246   248.605   0.64997   
2  21 35  563.567   337.987   0.875592  
2  21 38  ?         ?         ?         
2  21 41  ?         ?         ?         
2  22 -41 ?         ?         ?         
2  22 -38 ?         ?         ?         
2  22 -35 340.136   165.75    0.772368  
2  22 -32 357.798   83.1877   0.828069  
2  22 -29 1414.44   330.646   0.898134  
2  22 -26 868.166   239.967   0.892465  
2  22 -23 448.922   275.355   0.601586  
2  22 -20 1126.95   258.326   0.762536  
2  22 -17 1093.96   294.568   0.878766  
2  22 -14 89.3712   104.141   0.80432   
2  22 -11 170.815   72.805    0.48973   
2  22 -8  71.343    264.787   0.3428    
2  22 -5  591.818   212.077   0.900812  
2  22 -2  1209.83   105.215   0.827201  
2  22 1   540.997   32.9268   0.854445  
2  22 4   484.83    204.525   0.622963  
2  22 7   639.088   224.704   0.696764  
2  22 10  254.073   87.4719   0.814595  
2  22 13  260.886   121.749   0.585548  
2  22 16  796.172   48.0962   0.930353  
2  22 19  257.687   320.506   0.84354   
2  22 22  1002.01   215.249   0.884848  
2  22 25  2344.7    288.493   0.947679  
2  22 28  96.8186   152.928   0.713289  
2  22 31  387.019   58.6317   0.8643    
2  22 34  40.9737   313.849   0.93892   
2  22 37  ?         ?         ?         
2  22 40  ?         ?         ?         
2  23 -39 ?         ?         ?         
2  23 -36 ?         ?         ?         
2  23 -33 108.256   338.733   0.217085  
2  23 -30 290.021   142.238   0.487482  
2  23 -27 116.316   323.188   0.144429  
2  23 -24 595.545   261.137   0.891167  
2  23 -21 592.399   105.97    0.820087  
2  23 -18 190.255   75.063    0.924365  
2  23 -15 197.897   202.621   0.673967  
2  23 -12 325.674   107.038   0.678721  
2  23 -9  399.754   312.102   0.793083  
2  23 -6  537.036   230.324   0.751476  
2  23 -3  ?         ?         ?         
2  23 0   ?         ?         ?         
2  23 3   ?         ?         ?         
2  23 6   91.4506   278.232   0.488095  
2  23 9   1259.12   219.567   0.863247  
2  23 12  1462.64   139.111   0.980025  
2  23 15  576.744   227.589   0.828298  
2  23 18  957.835   294.389   0.969505  
2  23 21  425.891   357.82    0.971931  
2  23 24  34.0121   304.958   0.732245  
2  23 27  1516.49   180.454   0.940008  
2  23 30  335.371   67.3534   0.789349  
2  23 33  37.7591   82.2183   0.862758  
2  23 36  ?         ?         ?         
2  23 39  ?         ?         ?         
2  24 -40 ?         ?         ?         
2  24 -37 ?         ?         ?         
2  24 -34 ?         ?         ?         
2  24 -31 ?         ?         ?         
2  24 -28 225.91    53.0398   0.71904   
2  24 -25 848.911   65.5646   0.944805  
2  24 -22 412.259   220.066   0.593596  
2  24 -19 162.33    90.3158   0.57854   
2  24 -16 24.4888   270.187   0.727561  
2  24 -13 1157.04   125.878   0.907525  
2  24 -10 89.1619   211.734   0.893987  
2  24 -7  76.5889   92.8192   0.554542  
2  24 -4  106.415   321.452   0.738582  
2  24 -1  1503.04   170.79    0.894573  
2  24 2   1044.76   358.629   0.948553  
2  24 5   332.283   23.5816   0.512356  
2  24 8   242.696   23.77     0.793345  
2  24 11  262.012   293.883   0.753143  
2  24 14  79.2018   147.569   0.71183   
2  24 17  1584.18   287.539   0.885396  
2  24 20  1435.01   148.454   0.985919  
2  24 23  471.363   353.164   0.751281  
2  24 26  328.149   228.253   0.762941  
2  24 29  7.93271   138.959   0.873801  
2  24 32  ?         ?         ?         
2  24 35  ?         ?         ?         
2  24 38  ?         ?         ?         
2  25 -38 ?         ?         ?         
2  25 -35 ?         ?         ?         
2  25 -32 ?         ?         ?         
2  25 -29 ?         ?         ?         
2  25 -26 190.452   198.701   0.537977  
2  25 -23 69.5794   35.4771   0.602604  
2  25 -20 315.592   170.676   0.878866  
2  25 -17 593.802   315.776   0.841289  
2  25 -14 387.121   138.175   0.956317  
2  25 -11 427.371   199.607   0.772231  
2  25 -8  585.81    260.805   0.814538  
2  25 -5  1097.14   254.824   0.868209  
2  25 -2  702.566   121.019   0.912234  
2  25 1   204.711   140.266   0.825897  
2  25 4   36.2126   26.2227   0.720164  
2  25 7   1430.44   131.185   0.898167  
2  25 10  28.9425   163.3     0.773167  
2  25 13  1705.38   136.109   0.980427  
2  25 16  13.1486   255.525   0.933812  
2  25 19  1684.43   284.999   0.975321  
2  25 22  767.243   38.1703   0.944001  
2  25 25  459.241   350.95    0.419813  
2  25 28  ?         ?         ?         
2  25 31  ?         ?         ?         
2  25 34  ?         ?         ?         
2  25 37  ?         ?         ?         
2  26 -36 ?         ?         ?         
2  26 -33 ?         ?         ?         
2  26 -30 ?         ?         ?         
2  26 -27 ?         ?         ?         
2  26 -24 ?         ?         ?         
2  26 -21 394.841   218.281   0.906514  
2  26 -18 255.574   185.273   0.765154  
2  26 -15 35.6      101.374   0.748621  
2  26 -12 310.994   269.264   0.798658  
2  26 -9  368.028   237.843   0.958714  
2  26 -6  196.824   16.6214   0.497985  
2  26 -3  798.82    123.069   0.933056  
2  26 0   662.969   309.539   0.91107   
2  26 3   328.479   281.523   0.863927  
2  26 6   464.76    342.088   0.835849  
2  26 9   1013.61   69.5578   0.893144  
2  26 12  1644.09   149.993   0.887544  
2  26 15  143.515   253.111   0.625487  
2  26 18  1064.59   328.352   0.897489  
2  26 21  448.333   236.166   0.873782  
2  26 24  127.071   11.1089   0.764713  
2  26 27  ?         ?         ?         
2  26 30  ?         ?         ?         
2  26 33  ?         ?         ?         
2  26 36  ?         ?         ?         
2  27 -37 ?         ?         ?         
2  27 -34 ?         ?         ?         
2  27 -31 ?         ?         ?         
2  27 -28 ?         ?         ?         
2  27 -25 ?         ?         ?         
2  27 -22 ?         ?         ?         
2  27 -19 3.51981   166.901   0.761765  
2  27 -16 45.8114   208.536   0.73023   
2  27 -13 1095.14   103.966   0.89869   
2  27 -10 192.418   347.945   0.79715   
2  27 -7  159.75    170.027   0.882299  
2  27 -4  623.288   120.941   0.736267  
2  27 -1  491.836   60.6132   0.728278  
2  27 2   2727.55   349.054   0.950818  
2  27 5   ?         ?         ?         
2  27 8   88.8158   271.68    0.901318  
2  27 11  31.6853   228.158   0.242744  
2  27 14  403.711   266.92    0.886901  
2  27 17  419.854   164.631   0.932703  
2  27 20  196.174   124.407   0.731258  
2  27 23  ?         ?         ?         
2  27 26  ?         ?         ?         
2  27 29  ?         ?         ?         
2  27 32  ?         ?         ?         
2  27 35  ?         ?         ?         
2  28 -35 ?         ?         ?         
2  28 -32 ?         ?         ?         
2  28 -29 ?         ?         ?         
2  28 -26 ?         ?         ?         
2  28 -23 ?         ?         ?         
2  28 -20 ?         ?         ?         
2  28 -17 1015.36   95.4224   0.95934   
2  28 -14 456.062   352.216   0.852531  
2  28 -11 329.689   357.971   0.662138  
2  28 -8  120.112   327.969   0.541702  
2  28 -5  50.667    81.1944   0.866836  
2  28 -2  558.528   183.514   0.778758  
2  28 1   ?         ?         ?         
2  28 4   ?         ?         ?         
2  28 7   ?         ?         ?         
2  28 10  ?         ?         ?         
2  28 13  1118.95   56.0247   0.649147  
2  28 16  113.671   273.272   0.8141    
2  28 19  ?         ?         ?         
2  28 22  ?         ?         ?         
2  28 25  ?         ?         ?         
2  28 28  ?         ?         ?         
2  28 31  ?         ?         ?         
2  28 34  ?         ?         ?         
2  29 -33 ?         ?         ?         
2  29 -30 ?         ?         ?         
2  29 -27 ?         ?         ?         
2  29 -24 ?         ?         ?         
2  29 -21 ?         ?         ?         
2  29 -18 ?         ?         ?         
2  29 -15 ?         ?         ?         
2  29 -12 ?         ?         ?         
2  29 -9  ?         ?         ?         
2  29 -6  ?         ?         ?         
2  29 -3  ?         ?         ?         
2  29 0   ?         ?         ?         
2  29 3   ?         ?         ?         
2  29 6   ?         ?         ?         
2  29 9   ?         ?         ?         
2  29 12  ?         ?         ?         
2  29 15  ?         ?         ?         
2  29 18  ?         ?         ?         
2  29 21  ?         ?         ?         
2  29 24  ?         ?         ?         
2  29 27  ?         ?         ?         
2  29 30  ?         ?         ?         
2  29 33  ?         ?         ?         
2  30 -31 ?         ?         ?         
2  30 -28 ?         ?         ?         
2  30 -25 ?         ?         ?         
2  30 -22 ?         ?         ?         
2  30 -19 ?         ?         ?         
2  30 -16 ?         ?         ?         
2  30 -13 ?         ?         ?         
2  30 -10 ?         ?         ?         
2  30 -7  ?         ?         ?         
2  30 -4  ?         ?         ?         
2  30 -1  ?         ?         ?         
2  30 2   ?         ?         ?         
2  30 5   ?         ?         ?         
2  30 8   ?         ?         ?         
2  30 11  ?         ?         ?         
2  30 14  ?         ?         ?         
2  30 17  ?         ?         ?         
2  30 20  ?         ?         ?         
2  30 23  ?         ?         ?         
2  30 26  ?         ?         ?         
2  30 29  ?         ?         ?         
2  30 32  ?         ?         ?         
2  31 -29 ?         ?         ?         
2  31 -26 ?         ?         ?         
2  31 -23 ?         ?         ?         
2  31 -20 ?         ?         ?         
2  31 -17 ?         ?         ?         
2  31 -14 ?         ?         ?         
2  31 -11 ?         ?         ?         
2  31 -8  ?         ?         ?         
2  31 -5  ?         ?         ?         
2  31 -2  ?         ?         ?         
2  31 1   ?         ?         ?         
2  31 4   ?         ?         ?         
2  31 7   ?         ?         ?         
2  31 10  ?         ?         ?         
2  31 13  ?         ?         ?         
2  31 16  ?         ?         ?         
2  31 19  ?         ?         ?         
2  31 22  ?         ?         ?         
2  31 25  ?         ?         ?         
2  31 28  ?         ?         ?         
2  31 31  ?         ?         ?         
2  32 -27 ?         ?         ?         
2  32 -24 ?         ?         ?         
2  32 -21 ?         ?         ?         
2  32 -18 ?         ?         ?         
2  32 -15 ?         ?         ?         
2  32 -12 ?         ?         ?         
2  32 -9  ?         ?         ?         
2  32 -6  ?         ?         ?         
2  32 -3  ?         ?         ?         
2  32 0   ?         ?         ?         
2  32 3   ?         ?         ?         
2  32 6   ?         ?         ?         
2  32 9   ?         ?         ?         
2  32 12  ?         ?         ?         
2  32 15  ?         ?         ?         
2  32 18  ?         ?         ?         
2  32 21  ?         ?         ?         
2  32 24  ?         ?         ?         
2  32 27  ?         ?         ?         
2  33 -28 ?         ?         ?         
2  33 -25 ?         ?         ?         
2  33 -22 ?         ?         ?         
2  33 -19 ?         ?         ?         
2  33 -16 ?         ?         ?         
2  33 -13 ?         ?         ?         
2  33 -10 ?         ?         ?         
2  33 -7  ?         ?         ?         
2  33 -4  ?         ?         ?         
2  33 -1  ?         ?         ?         
2  33 2   ?         ?         ?         
2  33 5   ?         ?         ?         
2  33 8   ?         ?         ?         
2  33 11  ?         ?         ?         
2  33 14  ?         ?         ?         
2  33 17  ?         ?         ?         
2  33 20  ?         ?         ?         
2  33 23  ?         ?         ?         
2  33 26  ?         ?         ?         
2  34 -23 ?         ?         ?         
2  34 -20 ?         ?         ?         
2  34 -17 ?         ?         ?         
2  34 -14 ?         ?         ?         
2  34 -11 ?         ?         ?         
2  34 -8  ?         ?         ?         
2  34 -5  ?         ?         ?         
2  34 -2  ?         ?         ?         
2  34 1   ?         ?         ?         
2  34 4   ?         ?         ?         
2  34 7   ?         ?         ?         
2  34 10  ?         ?         ?         
2  34 13  ?         ?         ?         
2  34 16  ?         ?         ?         
2  34 19  ?         ?         ?         
2  34 22  ?         ?         ?         
2  34 25  ?         ?         ?         
2  35 -21 ?         ?         ?         
2  35 -18 ?         ?         ?         
2  35 -15 ?         ?         ?         
2  35 -12 ?         ?         ?         
2  35 -9  ?         ?         ?         
2  35 -6  ?         ?         ?         
2  35 -3  ?         ?         ?         
2  35 0   ?         ?         ?         
2  35 3   ?         ?         ?         
2  35 6   ?         ?         ?         
2  35 9   ?         ?         ?         
2  35 12  ?         ?         ?         
2  35 15  ?         ?         ?         
2  35 18  ?         ?         ?         
2  35 21  ?         ?         ?         
2  36 -19 ?         ?         ?         
2  36 -16 ?         ?         ?         
2  36 -13 ?         ?         ?         
2  36 -10 ?         ?         ?         
2  36 -7  ?         ?         ?         
2  36 -4  ?         ?         ?         
2  36 -1  ?         ?         ?         
2  36 2   ?         ?         ?         
2  36 5   ?         ?         ?         
2  36 8   ?         ?         ?         
2  36 11  ?         ?         ?         
2  36 14  ?         ?         ?         
2  36 17  ?         ?         ?         
2  36 20  ?         ?         ?         
2  37 -17 ?         ?         ?         
2  37 -14 ?         ?         ?         
2  37 -11 ?         ?         ?         
2  37 -8  ?         ?         ?         
2  37 -5  ?         ?         ?         
2  37 -2  ?         ?         ?         
2  37 1   ?         ?         ?         
2  37 4   ?         ?         ?         
2  37 7   ?         ?         ?         
2  37 10  ?         ?         ?         
2  37 13  ?         ?         ?         
2  37 16  ?         ?         ?         
2  38 -12 ?         ?         ?         
2  38 -9  ?         ?         ?         
2  38 -6  ?         ?         ?         
2  38 -3  ?         ?         ?         
2  38 0   ?         ?         ?         
2  38 3   ?         ?         ?         
2  38 6   ?         ?         ?         
2  38 9   ?         ?         ?         
2  38 12  ?         ?         ?         
2  39 -7  ?         ?         ?         
2  39 -4  ?         ?         ?         
2  39 -1  ?         ?         ?         
2  39 2   ?         ?         ?         
2  39 5   ?         ?         ?         
3  1  -49 285.445   104.76    0.963044  
3  1  -46 551.594   195.272   0.905209  
3  1  -43 830.493   198.462   0.95234   
3  1  -40 337.095   6.24478   0.16789   
3  1  -37 181.346   87.2969   0.268411  
3  1  -34 209.29    267.832   0.929554  
3  1  -31 885.361   223.337   0.913666  
3  1  -28 247.397   51.2556   0.827698  
3  1  -25 666.718   285.415   0.247359  
3  1  -22 38.679    173.547   0.861977  
3  1  -19 18.4599   304.004   0.989126  
3  1  -16 714.633   190.948   0.979946  
3  1  -13 175.021   189.053   0.982305  
3  1  -10 908.576   193.075   0.914176  
3  1  -7  966.741   347.176   0.938464  
3  1  -4  143.983   4.68428   0.986475  
3  1  -1  2451.17   112.715   0.892665  
3  1  2   1518.22   284.092   0.964942  
3  1  5   2812.59   204.907   0.965317  
3  1  8   611.075   186.967   0.971815  
3  1  11  970.628   134.903   0.652049  
3  1  14  609.718   204.907   0.987698  
3  1  17  995.112   3.36877   0.991948  
3  1  20  461.639   221.846   0.943733  
3  1  23  514.156   96.3811   0.173591  
3  1  26  193.421   327.252   0.969023  
3  1  29  54.8044   62.6957   0.929354  
3  1  32  212.808   112.393   0.876945  
3  1  35  618.018   28.4383   0.235002  
3  1  38  345.82    65.4899   0.925744  
3  1  41  1801.02   2.4201    0.825031  
3  1  44  74.5521   328.542   0.931322  
3  1  47  566.625   237.72    0.920178  
3  1  50  244.957   173.936   0.586003  
3  2  -50 282.726   36.7914   0.939366  
3  2  -47 139.422   305.609   0.836308  
3  2  -44 1384.95   352.94    0.967345  
3  2  -41 918.94    160.093   0.766066  
3  2  -38 779.741   341.363   0.566424  
3  2  -35 273.985   355.701   0.922631  
3  2  -32 866.027   214.414   0.39634   
3  2  -29 589.305   170.929   0.813242  
3  2  -26 546.685   225.052   0.973253  
3  2  -23 281.034   30.7074   0.974264  
3  2  -20 397.436   116.822   0.990067  
3  2  -17 1177.79   152.399   0.992546  
3  2  -14 146.753   221.377   0.997747  
3  2  -11 684.453   225.875   0.961688  
3  2  -8  303.355   40.874    0.985967  
3  2  -5  708.621   308.96    0.959946  
3  2  -2  2675.09   206.457   0.914074  
3  2  1   548.947   244.678   0.217111  
3  2  4   110.606   314.016   0.900911  
3  2  7   2068.97   256.194   0.958775  
3  2  10  1505.09   184.347   0.982127  
3  2  13  228.268   334.728   0.987509  
3  2  16  489.592   97.3771   0.987574  
3  2  19  303.455   10.6533   0.992926  
3  2  22  948.942   17.0318   0.954254  
3  2  25  11.2603   210.117   0.959538  
3  2  28  292.349   46.5779   0.943038  
3  2  31  43.2059   117.546   0.718426  
3  2  34  916.156   227.781   0.477024  
3  2  37  318.488   312.612   0.895526  
3  2  40  160.44    58.8594   0.75299   
3  2  43  920.169   325.36    0.970118  
3  2  46  418.296   136.326   0.671837  
3  2  49  643.445   333.499   0.969321  
3  3  -51 ?         ?         ?         
3  3  -48 386.08    240.881   0.205028  
3  3  -45 251.695   298.668   0.262915  
3  3  -42 1004.52   137.713   0.947558  
3  3  -39 1045.66   204.223   0.984934  
3  3  -36 93.6167   358.263   0.878641  
3  3  -33 1959.84   336.634   0.51909   
3  3  -30 606.87    287.284   0.879027  
3  3  -27 60.568    182.293   0.914325  
3  3  -24 78.3142   36.7874   0.582261  
3  3  -21 577.204   33.5893   0.990604  
3  3  -18 890.867   145.288   0.992933  
3  3  -15 677.977   150.541   0.991606  
3  3  -12 1111.64   306.287   0.958677  
3  3  -9  394.85    97.359    0.918358  
3  3  -6  2287.73   13.8056   0.979259  
3  3  -3  1393.73   104.735   0.912365  
3  3  0   656.38    153.076   0.984478  
3  3  3   316.346   100.225   0.947585  
3  3  6   1339.04   64.7012   0.89645   
3  3  9   602.484   16.596    0.808812  
3  3  12  1125.37   117.281   0.844872  
3  3  15  966.655   121.698   0.993945  
3  3  18  1249.58   27.9634   0.991947  
3  3  21  449.636   132.225   0.926664  
3  3  24  568.503   295.125   0.912569  
3  3  27  1316.19   43.6593   0.555191  
3  3  30  371.851   281.504   0.555819  
3  3  33  1101.24   256.981   0.81303   
3  3  36  345.814   18.4379   0.930848  
3  3  39  951.314   39.1101   0.985141  
3  3  42  579.459   61.6937   0.394883  
3  3  45  1035.9    91.3229   0.9423    
3  3  48  717.957   64.5431   0.732592  
3  3  51  1170.39   27.1676   0.989606  
3  4  -49 478.664   269.763   0.827451  
3  4  -46 1373.96   310.255   0.959094  
3  4  -43 591.806   297.918   0.955895  
3  4  -40 757.748   103.751   0.610429  
3  4  -37 727.737   16.7658   0.943379  
3  4  -34 182.169   304.765   0.0710359 
3  4  -31 753.329   264.799   0.921093  
3  4  -28 886.893   241.686   0.973688  
3  4  -25 266.58    243.026   0.893111  
3  4  -22 110.265   359.135   0.606377  
3  4  -19 869.276   276.279   0.87755   
3  4  -16 996.149   277.716   0.948725  
3  4  -13 382.948   64.3091   0.240627  
3  4  -10 232.79    40.1741   0.966206  
3  4  -7  2380.96   50.7399   0.959403  
3  4  -4  1133.25   9.07242   0.969288  
3  4  -1  1017.92   14.0562   0.205308  
3  4  2   141.9     56.3151   0.948221  
3  4  5   969.656   359.463   0.92104   
3  4  8   930.067   348.779   0.637068  
3  4  11  1073.37   151.916   0.982663  
3  4  14  884.912   320.843   0.972709  
3  4  17  637.321   116.67    0.712458  
3  4  20  1016.87   300.791   0.944209  
3  4  23  85.0522   303.199   0.821121  
3  4  26  922.435   149.164   0.96955   
3  4  29  674.245   194.268   0.524629  
3  4  32  110.655   27.591    0.794988  
3  4  35  721.203   264.219   0.812001  
3  4  38  9.18779   71.1226   0.944487  
3  4  41  718.377   116.248   0.548054  
3  4  44  163.61    225.071   0.889892  
3  4  47  339.641   281.96    0.696223  
3  4  50  401.765   148.679   0.947839  
3  5  -50 394.094   260.29    0.957441  
3  5  -47 414.708   190.076   0.953429  
3  5  -44 135.017   72.8679   0.858909  
3  5  -41 756.236   35.3699   0.8555    
3  5  -38 520.507   255.4     0.779922  
3  5  -35 183.31    177.769   0.966379  
3  5  -32 1110.32   292.303   0.961302  
3  5  -29 408.86    184.067   0.982241  
3  5  -26 411.297   290.858   0.89616   
3  5  -23 925.596   185.585   0.984958  
3  5  -20 626.86    153.687   0.99131   
3  5  -17 1359.73   40.0438   0.993012  
3  5  -14 597.177   191.216   0.921876  
3  5  -11 1053.43   14.3067   0.982325  
3  5  -8  680.887   156.493   0.990531  
3  5  -5  850.394   239.149   0.309132  
3  5  -2  1600.13   8.80919   0.976485  
3  5  1   1350.6    195.336   0.81514   
3  5  4   1911.18   181.66    0.645747  
3  5  7   776.374   245.603   0.222819  
3  5  10  893.703   135.808   0.974856  
3  5  13  1394.67   212.681   0.997877  
3  5  16  11.704    235.479   0.992481  
3  5  19  2370.28   36.7439   0.991356  
3  5  22  391.43    346.502   0.991519  
3  5  25  520.063   308.306   0.805835  
3  5  28  347.72    261.022   0.950703  
3  5  31  808.765   87.253    0.810812  
3  5  34  1107.07   91.1792   0.414548  
3  5  37  359.656   307.258   0.956085  
3  5  40  425.611   16.7662   0.95304   
3  5  43  408.169   187.186   0.302262  
3  5  46  363.11    191.882   0.421878  
3  5  49  41.279    235.299   0.283758  
3  6  -48 915.22    281.341   0.849838  
3  6  -45 216.755   109.908   0.820284  
3  6  -42 1370.28   254.451   0.965886  
3  6  -39 1129.23   56.3838   0.90735   
3  6  -36 964.182   314.631   0.557847  
3  6  -33 399.465   288.728   0.247187  
3  6  -30 947.738   68.0843   0.979544  
3  6  -27 374.658   240.176   0.703143  
3  6  -24 1066.77   114.18    0.978011  
3  6  -21 253.832   349.645   0.974664  
3  6  -18 566.796   101.554   0.987516  
3  6  -15 2133.46   308.584   0.996333  
3  6  -12 932.452   221.53    0.987587  
3  6  -9  264.479   272.69    0.951265  
3  6  -6  781.984   14.1987   0.979313  
3  6  -3  1177.58   157.205   0.787374  
3  6  0   1580.66   134.453   0.964949  
3  6  3   298.597   347.971   0.990598  
3  6  6   171.886   7.53871   0.942252  
3  6  9   531.991   51.8952   0.617585  
3  6  12  427.659   269.309   0.931616  
3  6  15  1255.24   117.504   0.986038  
3  6  18  644.832   268.329   0.982449  
3  6  21  438.697   269.845   0.89701   
3  6  24  1355.43   134.48    0.937528  
3  6  27  587.376   307.796   0.982274  
3  6  30  45.4847   116.996   0.129086  
3  6  33  247.13    97.6809   0.901489  
3  6  36  1181.54   208.952   0.934055  
3  6  39  468.463   336.328   0.976901  
3  6  42  312.604   124.879   0.975372  
3  6  45  97.4526   72.23     0.889448  
3  6  48  1019.66   251.538   0.943421  
3  7  -49 103.201   37.2696   0.75355   
3  7  -46 367.412   25.8819   0.961242  
3  7  -43 1420.13   65.6765   0.961872  
3  7  -40 325.063   320.315   0.498767  
3  7  -37 530.671   138.992   0.88827   
3  7  -34 456.412   320.212   0.231455  
3  7  -31 67.8487   278.207   0.937595  
3  7  -28 1161.84   46.4268   0.643036  
3  7  -25 103.088   45.0965   0.981555  
3  7  -22 762.05    204.473   0.914038  
3  7  -19 205.73    165.571   0.960836  
3  7  -16 200.895   103.96    0.994983  
3  7  -13 22.9699   100.774   0.974307  
3  7  -10 1265.03   301.451   0.605008  
3  7  -7  271.055   309.433   0.978298  
3  7  -4  963.56    232.471   0.746461  
3  7  -1  711.835   333.703   0.658183  
3  7  2   311.672   251.483   0.953453  
3  7  5   764.692   244.992   0.955058  
3  7  8   1099.78   357.4     0.923632  
3  7  11  814.924   36.8152   0.994417  
3  7  14  1072.67   239.174   0.989737  
3  7  17  628.665   332.826   0.896234  
3  7  20  159.826   17.922    0.934674  
3  7  23  661.573   13.1591   0.635126  
3  7  26  194.172   59.523    0.945763  
3  7  29  579.491   230.515   0.870211  
3  7  32  932.488   161.286   0.818507  
3  7  35  842.779   120.361   0.81211   
3  7  38  71.4413   245.686   0.837528  
3  7  41  210.514   170.045   0.320047  
3  7  44  1091.82   145.385   0.968685  
3  7  47  855.652   94.6953   0.918501  
3  7  50  1283.85   79.194    0.871962  
3  8  -50 130.462   256.58    0.811393  
3  8  -47 265.527   263.05    0.656085  
3  8  -44 233.432   41.1171   0.965005  
3  8  -41 962.083   348.945   0.970353  
3  8  -38 70.3425   292.214   0.0922151 
3  8  -35 847.458   192.268   0.951696  
3  8  -32 94.9419   81.6808   0.884633  
3  8  -29 89.6207   241.08    0.53018   
3  8  -26 1197.15   204.043   0.918006  
3  8  -23 924.887   248.788   0.929483  
3  8  -20 0.0908436 233.731   0.517597  
3  8  -17 32.2341   278.56    0.99196   
3  8  -14 19.4045   118.662   0.985917  
3  8  -11 1457.45   257.968   0.865493  
3  8  -8  64.1524   247.431   0.979297  
3  8  -5  2004.19   309.043   0.978443  
3  8  -2  204.17    256.443   0.990669  
3  8  1   579.189   132.912   0.95861   
3  8  4   46.4162   266.243   0.992626  
3  8  7   3137.18   84.7119   0.966421  
3  8  10  1173.77   178.787   0.99524   
3  8  13  1299.6    47.9779   0.985005  
3  8  16  248.658   320.745   0.341177  
3  8  19  536.661   227.985   0.944494  
3  8  22  821.978   356.744   0.939516  
3  8  25  654.299   22.795    0.947957  
3  8  28  25.0539   236.5     0.145043  
3  8  31  754.304   66.7724   0.773169  
3  8  34  1418.22   150.212   0.962914  
3  8  37  534.928   24.7689   0.277401  
3  8  40  1308.31   168.514   0.78711   
3  8  43  653.215   342.47    0.828485  
3  8  46  114.067   320.244   0.268244  
3  8  49  445.416   179.563   0.789435  
3  9  -48 9.95157   33.8607   0.716721  
3  9  -45 568.173   215.38    0.94676   
3  9  -42 1026.46   311.723   0.979673  
3  9  -39 733.241   74.2289   0.861006  
3  9  -36 577.131   113.786   0.939561  
3  9  -33 11.9804   127.222   0.560309  
3  9  -30 446.864   215.98    0.922381  
3  9  -27 122.737   33.752    0.714849  
3  9  -24 308.487   223.105   0.850502  
3  9  -21 1291.5    4.15537   0.91413   
3  9  -18 31.9706   140.15    0.970893  
3  9  -15 1018.92   137.025   0.979474  
3  9  -12 522.73    267.098   0.994632  
3  9  -9  143.313   73.8138   0.982347  
3  9  -6  1291.94   153.239   0.993693  
3  9  -3  170.924   149.637   0.86927   
3  9  0   596.295   150.659   0.985017  
3  9  3   1091.55   230.63    0.979239  
3  9  6   760.157   142.794   0.822142  
3  9  9   285.991   152.642   0.88957   
3  9  12  1782.28   33.6034   0.98168   
3  9  15  599.06    112.56    0.968553  
3  9  18  141.012   232.399   0.963984  
3  9  21  956.961   295.77    0.984115  
3  9  24  517.213   121.82    0.857928  
3  9  27  276.396   85.0067   0.97231   
3  9  30  707.874   23.8827   0.360872  
3  9  33  1085.5    238.718   0.666107  
3  9  36  816.944   71.939    0.91412   
3  9  39  824.231   94.6829   0.879935  
3  9  42  708.997   245.264   0.92095   
3  9  45  372.122   18.803    0.556239  
3  9  48  140.437   275.189   0.677057  
3  10 -49 748.561   67.4669   0.87674   
3  10 -46 39.7804   119.175   0.367436  
3  10 -43 136.433   112.743   0.772356  
3  10 -40 519.585   170.266   0.918856  
3  10 -37 49.9477   85.8874   0.958038  
3  10 -34 209.125   162.458   0.971779  
3  10 -31 1003.83   181.981   0.976754  
3  10 -28 675.548   140.803   0.460084  
3  10 -25 1133.35   241.428   0.87366   
3  10 -22 229.003   86.1082   0.924964  
3  10 -19 384.268   115.668   0.950265  
3  10 -16 695.827   11.8062   0.961075  
3  10 -13 65.551    354.881   0.97919   
3  10 -10 1442.24   173.542   0.72125   
3  10 -7  42.1228   301.831   0.948335  
3  10 -4  650.912   92.0699   0.917033  
3  10 -1  1894.32   142.126   0.978973  
3  10 2   260.107   280.63    0.757938  
3  10 5   273.124   90.9282   0.132831  
3  10 8   1512.99   247.015   0.994993  
3  10 11  1146.29   184.626   0.994497  
3  10 14  2179.07   250.488   0.964359  
3  10 17  231.846   270.832   0.97222   
3  10 20  649.318   72.6752   0.988172  
3  10 23  1398.29   29.9779   0.784787  
3  10 26  691.007   180.874   0.322468  
3  10 29  404.987   333.006   0.954818  
3  10 32  288.019   12.489    0.961314  
3  10 35  769.732   95.3888   0.956167  
3  10 38  208.174   100.853   0.95186   
3  10 41  624.068   282.831   0.952551  
3  10 44  47.4822   179.415   0.876534  
3  10 47  7.917     35.7763   0.245798  
3  11 -47 729.467   3.51597   0.959612  
3  11 -44 351.352   258.319   0.934702  
3  11 -41 22.3374   109.704   0.851058  
3  11 -38 166.254   310.898   0.856985  
3  11 -35 228.516   7.82244   0.833656  
3  11 -32 1181.6    132.131   0.704444  
3  11 -29 423.55    352.784   0.595858  
3  11 -26 257.019   216.555   0.61818   
3  11 -23 613.819   313.216   0.55924   
3  11 -20 366.39    24.1985   0.943551  
3  11 -17 109.908   204.13    0.949597  
3  11 -14 1902.41   128.962   0.953343  
3  11 -11 1321.65   241.774   0.967663  
3  11 -8  2421.15   287.165   0.978722  
3  11 -5  692.804   113.865   0.648169  
3  11 -2  458.722   51.4808   0.979209  
3  11 1   548.542   110.878   0.966289  
3  11 4   232.369   118.809   0.99353   
3  11 7   1656.99   356.275   0.993697  
3  11 10  522.994   204.189   0.993544  
3  11 13  555.982   97.7703   0.987724  
3  11 16  1394.66   142.491   0.994688  
3  11 19  278.679   242.068   0.957771  
3  11 22  490.282   319.717   0.979849  
3  11 25  608.658   31.0966   0.855992  
3  11 28  1102.02   330.556   0.462417  
3  11 31  884.069   278.801   0.628173  
3  11 34  432.686   27.8357   0.884449  
3  11 37  464.895   89.358    0.73102   
3  11 40  180.219   147.26    0.369619  
3  11 43  32.6678   236.221   0.919194  
3  11 46  221.416   61.9444   0.756355  
3  11 49  30.0737   230.706   0.948455  
3  12 -48 84.5818   65.6541   0.885862  
3  12 -45 52.7372   5.85517   0.520843  
3  12 -42 95.4981   192.231   0.578448  
3  12 -39 472.73    6.86      0.868808  
3  12 -36 481.402   245.968   0.957376  
3  12 -33 926.932   204.809   0.860611  
3  12 -30 423.507   312.049   0.640953  
3  12 -27 171.33    262.991   0.938965  
3  12 -24 339.236   15.1719   0.871483  
3  12 -21 967.339   334.474   0.949714  
3  12 -18 823.291   154.263   0.845805  
3  12 -15 1337.08   28.3257   0.988161  
3  12 -12 2975.64   279.071   0.976906  
3  12 -9  266.148   142.29    0.92195   
3  12 -6  792.337   249.103   0.977122  
3  12 -3  422.939   128.859   0.985599  
3  12 0   617.034   76.257    0.963732  
3  12 3   534.1     186.484   0.941595  
3  12 6   1011.65   87.2866   0.954596  
3  12 9   588.585   205.321   0.996286  
3  12 12  465.28    232.053   0.990689  
3  12 15  1085.8    165.22    0.990019  
3  12 18  284.903   165.978   0.719919  
3  12 21  98.979    65.2043   0.612543  
3  12 24  104.892   17.945    0.1609    
3  12 27  642.605   141.122   0.491389  
3  12 30  969.203   332.328   0.464179  
3  12 33  1151.92   170.297   0.483298  
3  12 36  469.977   26.5574   0.90575   
3  12 39  124.698   316.831   0.826405  
3  12 42  27.2763   244.968   0.832715  
3  12 45  328.241   336.252   0.470297  
3  12 48  60.9656   88.0789   0.21078   
3  13 -46 56.773    244.682   0.474395  
3  13 -43 26.6583   13.2215   0.929326  
3  13 -40 95.3517   91.2577   0.444814  
3  13 -37 83.2861   299.147   0.649435  
3  13 -34 212.275   334.697   0.884043  
3  13 -31 684.63    239.213   0.407838  
3  13 -28 1576.64   226.027   0.961839  
3  13 -25 167.142   134.31    0.228276  
3  13 -22 1626.28   70.4304   0.978549  
3  13 -19 455.126   163.686   0.426438  
3  13 -16 196.683   232.855   0.690035  
3  13 -13 46.1673   35.451    0.94203   
3  13 -10 1631.94   265.945   0.976404  
3  13 -7  2591.98   87.6213   0.927465  
3  13 -4  776.166   252.295   0.9892    
3  13 -1  563.477   92.9174   0.970354  
3  13 2   219.8     347.41    0.778164  
3  13 5   570.834   251.418   0.994216  
3  13 8   440.268   181.901   0.582073  
3  13 11  1944.54   135.432   0.991504  
3  13 14  1426.74   224.952   0.949173  
3  13 17  204.445   235.577   0.789618  
3  13 20  903.29    219.62    0.669766  
3  13 23  62.9803   10.0588   0.565661  
3  13 26  1452.96   278.898   0.741628  
3  13 29  152.68    190.879   0.947624  
3  13 32  1115.03   319.701   0.593512  
3  13 35  1079.27   331.922   0.890808  
3  13 38  155.287   275.666   0.305548  
3  13 41  92.1401   315.275   0.599199  
3  13 44  332.981   206.238   0.696971  
3  13 47  99.8465   95.4395   0.620331  
3  14 -47 439.173   348.825   0.875149  
3  14 -44 557.798   86.8623   0.758596  
3  14 -41 382.779   15.1879   0.805688  
3  14 -38 100.456   174.811   0.664145  
3  14 -35 97.2391   313.474   0.940603  
3  14 -32 465.792   107.682   0.927961  
3  14 -29 108.85    73.4113   0.876961  
3  14 -26 958.456   141.374   0.84986   
3  14 -23 725.888   282.028   0.954908  
3  14 -20 230.14    167.619   0.269485  
3  14 -17 553.936   343.638   0.916745  
3  14 -14 468.125   236.037   0.917406  
3  14 -11 689.759   68.2035   0.736576  
3  14 -8  2060.43   98.2884   0.858028  
3  14 -5  457.493   358.7     0.967303  
3  14 -2  757.047   226.668   0.992509  
3  14 1   441.137   49.237    0.68658   
3  14 4   257.57    4.64887   0.947386  
3  14 7   782.32    13.5325   0.787138  
3  14 10  119.164   183.454   0.964357  
3  14 13  415.668   78.9872   0.930346  
3  14 16  7.96809   217.853   0.959262  
3  14 19  940.847   231.174   0.925035  
3  14 22  707.251   35.1884   0.890511  
3  14 25  569.023   68.3336   0.748594  
3  14 28  749.25    202.037   0.88292   
3  14 31  192.422   340.374   0.951842  
3  14 34  491.036   304.04    0.874375  
3  14 37  457.319   300.683   0.638247  
3  14 40  389.556   75.5324   0.591689  
3  14 43  240.516   354.883   0.906131  
3  14 46  39.9327   157.388   0.72103   
3  15 -45 597.499   347.907   0.956989  
3  15 -42 143.539   278.588   0.927413  
3  15 -39 1065.28   30.0054   0.894634  
3  15 -36 442.297   10.7488   0.965595  
3  15 -33 143.014   328.292   0.433134  
3  15 -30 200.524   311.649   0.861911  
3  15 -27 622.352   326.372   0.863181  
3  15 -24 78.9112   325.68    0.793688  
3  15 -21 432.051   158.836   0.736315  
3  15 -18 1282.39   227.943   0.933048  
3  15 -15 478.026   105.436   0.822337  
3  15 -12 823.33    219.591   0.706448  
3  15 -9  212.009   76.3156   0.930862  
3  15 -6  612.302   235.66    0.973055  
3  15 -3  187.345   221.474   0.974354  
3  15 0   624.58    226.783   0.962536  
3  15 3   948.25    285.95    0.971485  
3  15 6   1196.86   242.998   0.990394  
3  15 9   1321.76   119.574   0.884063  
3  15 12  1509.91   250.245   0.955006  
3  15 15  394.139   255.168   0.772695  
3  15 18  147.845   351.041   0.954647  
3  15 21  335.561   326.278   0.816465  
3  15 24  544.256   66.0034   0.881458  
3  15 27  218.952   268.094   0.155918  
3  15 30  180.234   161.73    0.903207  
3  15 33  370.712   152.025   0.912632  
3  15 36  271.167   135.875   0.761483  
3  15 39  109.021   307.704   0.237501  
3  15 42  1087.71   335.22    0.774574  
3  15 45  339.816   160.289   0.901799  
3  16 -46 ?         ?         ?         
3  16 -43 467.09    283.357   0.842625  
3  16 -40 101.515   135.992   0.831277  
3  16 -37 344.894   294.94    0.560642  
3  16 -34 318.783   278.158   0.505264  
3  16 -31 1165.57   205.007   0.716761  
3  16 -28 1020.6    211.371   0.955396  
3  16 -25 478.25    71.2259   0.936318  
3  16 -22 190.534   132.062   0.299992  
3  16 -19 119.469   48.7792   0.200903  
3  16 -16 800.132   230.607   0.617622  
3  16 -13 1000.37   334.794   0.966875  
3  16 -10 94.0386   41.0103   0.62151   
3  16 -7  1030.85   63.1851   0.972987  
3  16 -4  268.348   30.4786   0.93498   
3  16 -1  1351.64   224.127   0.844866  
3  16 2   522.113   335.31    0.891534  
3  16 5   149.012   233.199   0.985135  
3  16 8   118.002   26.4015   0.705732  
3  16 11  1230.57   346.559   0.973297  
3  16 14  231.024   107.906   0.707791  
3  16 17  122.356   87.2443   0.905434  
3  16 20  429.355   170.781   0.327121  
3  16 23  490.887   175.048   0.474205  
3  16 26  263.649   254.385   0.731964  
3  16 29  1772.31   22.2182   0.967405  
3  16 32  1256.53   137.843   0.954092  
3  16 35  500.934   90.8319   0.926028  
3  16 38  160.025   72.2371   0.524285  
3  16 41  823.708   13.9093   0.930224  
3  16 44  89.8671   143.602   0.713233  
3  17 -44 ?         ?         ?         
3  17 -41 257.191   228.611   0.783895  
3  17 -38 20.1946   339.892   0.920873  
3  17 -35 125.753   173.613   0.747379  
3  17 -32 76.8081   213.168   0.878059  
3  17 -29 814.825   165.228   0.808218  
3  17 -26 1075.7    60.9494   0.975884  
3  17 -23 86.6302   43.5968   0.780611  
3  17 -20 84.2825   351.716   0.419667  
3  17 -17 299.771   182.439   0.371834  
3  17 -14 182.332   151.1     0.967636  
3  17 -11 311.619   108.433   0.866242  
3  17 -8  680.441   116.714   0.951819  
3  17 -5  1529.35   289.695   0.858051  
3  17 -2  33.6528   66.3355   0.960803  
3  17 1   660.179   239.223   0.816109  
3  17 4   706.242   84.8568   0.928122  
3  17 7   552.004   63.5972   0.959297  
3  17 10  372.271   220.351   0.78371   
3  17 13  1222.21   286.591   0.965059  
3  17 16  912.637   93.9606   0.59189   
3  17 19  67.7164   340.887   0.956998  
3  17 22  196.177   306.052   0.242502  
3  17 25  86.6232   196.613   0.873717  
3  17 28  1111.96   37.5043   0.551418  
3  17 31  1751.36   243.754   0.974328  
3  17 34  84.3712   212.682   0.515123  
3  17 37  859.688   38.5927   0.925338  
3  17 40  1189.72   311.706   0.894303  
3  17 43  ?         ?         ?         
3  18 -45 ?         ?         ?         
3  18 -42 ?         ?         ?         
3  18 -39 793.753   327.082   0.53439   
3  18 -36 72.2461   81.7917   0.678607  
3  18 -33 803.189   9.58568   0.818158  
3  18 -30 880.556   164.423   0.67751   
3  18 -27 560.089   77.0036   0.34079   
3  18 -24 103.139   250.717   0.926651  
3  18 -21 96.2197   15.2602   0.759606  
3  18 -18 1292.14   222.778   0.86154   
3  18 -15 744.642   303.062   0.847775  
3  18 -12 116.872   235.173   0.250349  
3  18 -9  404.412   279.543   0.525702  
3  18 -6  474.305   43.3198   0.731531  
3  18 -3  88.7752   207.234   0.298377  
3  18 0   440.53    293.796   0.460539  
3  18 3   289.671   267.223   0.711731  
3  18 6   661.593   348.392   0.554104  
3  18 9   111.339   339.755   0.686133  
3  18 12  578.866   255.623   0.804375  
3  18 15  1158.19   217.361   0.957318  
3  18 18  283.888   349.008   0.55972   
3  18 21  118.844   276.636   0.422489  
3  18 24  396.342   340.628   0.643811  
3  18 27  189.632   149.267   0.40641   
3  18 30  660.072   112.682   0.895834  
3  18 33  713.691   154.453   0.881249  
3  18 36  19.537    31.8911   0.237332  
3  18 39  528.291   286.794   0.858735  
3  18 42  ?         ?         ?         
3  18 45  ?         ?         ?         
3  19 -43 ?         ?         ?         
3  19 -40 275.129   21.1993   0.875963  
3  19 -37 1274.93   140.594   0.914413  
3  19 -34 311.351   276.876   0.764181  
3  19 -31 81.2462   281.17    0.720518  
3  19 -28 164.24    311.392   0.893704  
3  19 -25 76.5756   57.3196   0.129399  
3  19 -22 650.591   190.054   0.85653   
3  19 -19 354.611   45.2661   0.584917  
3  19 -16 1173.17   75.6762   0.938091  
3  19 -13 932.075   196.59    0.808086  
3  19 -10 223.269   261.534   0.984045  
3  19 -7  759.952   35.4771   0.921598  
3  19 -4  906.263   268.443   0.972535  
3  19 -1  1221.93   265.917   0.935715  
3  19 2   189.595   144.227   0.720991  
3  19 5   455.812   331.606   0.301484  
3  19 8   424.75    163.633   0.733925  
3  19 11  56.3187   80.6799   0.98003   
3  19 14  638.719   308.35    0.517119  
3  19 17  693.493   256.405   0.910183  
3  19 20  382.455   326.804   0.930302  
3  19 23  2124.82   57.5607   0.884916  
3  19 26  464.543   321.778   0.975865  
3  19 29  239.069   36.3274   0.921692  
3  19 32  1783.32   111.405   0.968575  
3  19 35  372.789   154.215   0.845062  
3  19 38  101.05    101.159   0.807609  
3  19 41  ?         ?         ?         
3  19 44  ?         ?         ?         
3  20 -41 ?         ?         ?         
3  20 -38 719.41    64.4501   0.730874  
3  20 -35 121.996   324.931   0.633688  
3  20 -32 309.994   66.4845   0.502647  
3  20 -29 1060.91   165.603   0.931772  
3  20 -26 671.163   114.784   0.543734  
3  20 -23 302.624   328.936   0.921379  
3  20 -20 63.7933   239.412   0.321491  
3  20 -17 779.99    80.0561   0.947936  
3  20 -14 1431.31   10.3048   0.984459  
3  20 -11 408.003   108.787   0.600299  
3  20 -8  274.53    337.207   0.924615  
3  20 -5  815.109   62.1835   0.971895  
3  20 -2  744.616   260.001   0.73912   
3  20 1   365.466   7.84445   0.962181  
3  20 4   471.843   89.1077   0.936846  
3  20 7   220.462   153.865   0.943711  
3  20 10  49.9848   329.991   0.699048  
3  20 13  341.131   157.896   0.635142  
3  20 16  117.495   324.164   0.60823   
3  20 19  14.5103   347.235   0.736738  
3  20 22  919.093   214.217   0.973993  
3  20 25  1377.8    120.062   0.878432  
3  20 28  259.324   95.7829   0.852071  
3  20 31  277.967   93.7777   0.847442  
3  20 34  665.745   149.518   0.769506  
3  20 37  527.624   13.9658   0.728457  
3  20 40  ?         ?         ?         
3  20 43  ?         ?         ?         
3  21 -42 ?         ?         ?         
3  21 -39 ?         ?         ?         
3  21 -36 46.9641   349.872   0.779769  
3  21 -33 30.2614   178.456   0.673884  
3  21 -30 100.03    273.303   0.461144  
3  21 -27 388.931   21.2168   0.979781  
3  21 -24 5.51561   201.684   0.554151  
3  21 -21 50.7951   34.5227   0.721725  
3  21 -18 318.26    252.684   0.832586  
3  21 -15 167.334   85.2806   0.274749  
3  21 -12 479.035   49.0724   0.784423  
3  21 -9  1362.88   108.502   0.959779  
3  21 -6  915.237   166.405   0.844522  
3  21 -3  185.547   109.951   0.818248  
3  21 0   223.599   49.8804   0.514968  
3  21 3   789.626   359.343   0.758384  
3  21 6   909.196   162.43    0.876843  
3  21 9   231.826   308.757   0.52464   
3  21 12  120.215   44.8751   0.323632  
3  21 15  128.719   288.974   0.193224  
3  21 18  179.447   180.416   0.697903  
3  21 21  194.801   186.375   0.931208  
3  21 24  776.389   82.1804   0.852839  
3  21 27  166.978   212.822   0.774911  
3  21 30  411.252   61.6803   0.625649  
3  21 33  227.605   88.0928   0.508324  
3  21 36  78.6953   87.1578   0.139826  
3  21 39  ?         ?         ?         
3  21 42  ?         ?         ?         
3  22 -40 ?         ?         ?         
3  22 -37 ?         ?         ?         
3  22 -34 388.318   332.115   0.532123  
3  22 -31 102.828   203.617   0.155342  
3  22 -28 1165.36   17.415    0.871216  
3  22 -25 1221.53   68.572    0.855793  
3  22 -22 334.354   214.244   0.594125  
3  22 -19 2799.37   39.4697   0.989277  
3  22 -16 71.0357   247.329   0.170799  
3  22 -13 44.945    216.216   0.943433  
3  22 -10 243.657   239.717   0.520289  
3  22 -7  826.76    153.834   0.916744  
3  22 -4  112.383   217.715   0.618416  
3  22 -1  137.151   1.21675   0.544302  
3  22 2   341.307   116.368   0.697362  
3  22 5   312.296   141.733   0.679718  
3  22 8   833.3     163.902   0.647381  
3  22 11  28.245    217.922   0.496116  
3  22 14  84.8823   159.898   0.831332  
3  22 17  253.936   274.193   0.954482  
3  22 20  395.523   347.644   0.954018  
3  22 23  227.138   11.3148   0.818084  
3  22 26  1141.06   306.274   0.946734  
3  22 29  1439.6    34.1084   0.865457  
3  22 32  676.47    71.8019   0.858853  
3  22 35  ?         ?         ?         
3  22 38  ?         ?         ?         
3  22 41  ?         ?         ?         
3  23 -41 ?         ?         ?         
3  23 -38 ?         ?         ?         
3  23 -35 ?         ?         ?         
3  23 -32 ?         ?         ?         
3  23 -29 1273.86   327.501   0.97407   
3  23 -26 339.672   217.046   0.800376  
3  23 -23 421.644   119.447   0.965528  
3  23 -20 162.092   26.061    0.781263  
3  23 -17 217.794   87.5179   0.818454  
3  23 -14 1089.67   168.819   0.957721  
3  23 -11 209.422   55.6478   0.703783  
3  23 -8  940.906   333.274   0.885311  
3  23 -5  657.328   228.748   0.919976  
3  23 -2  463.807   101.159   0.515221  
3  23 1   146.765   80.5213   0.313677  
3  23 4   9.72207   349.673   0.564068  
3  23 7   165.048   178.594   0.439599  
3  23 10  389.318   64.0422   0.490756  
3  23 13  495.337   175.13    0.431347  
3  23 16  1202.47   46.2688   0.842123  
3  23 19  2533.62   315.065   0.988388  
3  23 22  59.3687   151.287   0.151712  
3  23 25  90.3563   305.953   0.544465  
3  23 28  175.64    13.6294   0.629706  
3  23 31  208.522   56.6836   0.576995  
3  23 34  ?         ?         ?         
3  23 37  ?         ?         ?         
3  23 40  ?         ?         ?         
3  24 -39 ?         ?         ?         
3  24 -36 ?         ?         ?         
3  24 -33 ?         ?         ?         
3  24 -30 ?         ?         ?         
3  24 -27 270.859   16.8535   0.861814  
3  24 -24 93.0823   101.747   0.804379  
3  24 -21 2268.74   179.698   0.972458  
3  24 -18 419.155   259.202   0.802313  
3  24 -15 38.9067   302.891   0.322643  
3  24 -12 74.0358   49.0297   0.426243  
3  24 -9  1385.17   306.819   0.796112  
3  24 -6  100.014   304.055   0.171133  
3  24 -3  2496.45   103.418   0.983649  
3  24 0   37.9673   19.749    0.261478  
3  24 3   546.273   83.5997   0.742173  
3  24 6   2087.61   151.721   0.976594  
3  24 9   78.2237   56.0211   0.153462  
3  24 12  1276.97   307.872   0.953617  
3  24 15  778.303   223.284   0.860713  
3  24 18  783.035   285.216   0.946736  
3  24 21  13.9861   40.3813   0.184531  
3  24 24  91.9779   68.1963   0.735434  
3  24 27  963.305   165.892   0.913891  
3  24 30  ?         ?         ?         
3  24 33  ?         ?         ?         
3  24 36  ?         ?         ?         
3  24 39  ?         ?         ?         
3  25 -37 ?         ?         ?         
3  25 -34 ?         ?         ?         
3  25 -31 ?         ?         ?         
3  25 -28 ?         ?         ?         
3  25 -25 231.307   78.9735   0.430051  
3  25 -22 962.668   329.192   0.924137  
3  25 -19 69.267    70.0205   0.867562  
3  25 -16 39.2441   77.3948   0.315486  
3  25 -13 1138.07   34.3834   0.879632  
3  25 -10 54.6168   323.736   0.086582  
3  25 -7  527.626   9.31486   0.631991  
3  25 -4  274.477   255.244   0.932188  
3  25 -1  36.8977   284.029   0.195615  
3  25 2   447.609   55.9107   0.664897  
3  25 5   742.715   121.403   0.661263  
3  25 8   75.6201   22.0941   0.623694  
3  25 11  35.5195   243.066   0.265192  
3  25 14  491.587   5.9434    0.951859  
3  25 17  2722.29   85.4056   0.959567  
3  25 20  42.7129   159.326   0.315811  
3  25 23  169.702   218.494   0.596663  
3  25 26  640.158   134.592   0.971119  
3  25 29  ?         ?         ?         
3  25 32  ?         ?         ?         
3  25 35  ?         ?         ?         
3  25 38  ?         ?         ?         
3  26 -35 ?         ?         ?         
3  26 -32 ?         ?         ?         
3  26 -29 ?         ?         ?         
3  26 -26 ?         ?         ?         
3  26 -23 ?         ?         ?         
3  26 -20 178.6     55.0158   0.397383  
3  26 -17 221.393   69.6316   0.302418  
3  26 -14 2808.5    12.652    0.914377  
3  26 -11 17.6587   75.5116   0.590471  
3  26 -8  1453.4    322.803   0.894095  
3  26 -5  1086.9    232.43    0.944875  
3  26 -2  2049.62   302.879   0.960777  
3  26 1   508.073   26.8051   0.619418  
3  26 4   114.493   127.32    0.589842  
3  26 7   209.364   3.00043   0.601793  
3  26 10  126.455   264.328   0.809021  
3  26 13  609.005   157.187   0.980285  
3  26 16  374.871   228.155   0.838069  
3  26 19  789.289   323.173   0.879172  
3  26 22  89.9168   226.088   0.490107  
3  26 25  ?         ?         ?         
3  26 28  ?         ?         ?         
3  26 31  ?         ?         ?         
3  26 34  ?         ?         ?         
3  26 37  ?         ?         ?         
3  27 -36 ?         ?         ?         
3  27 -33 ?         ?         ?         
3  27 -30 ?         ?         ?         
3  27 -27 ?         ?         ?         
3  27 -24 ?         ?         ?         
3  27 -21 ?         ?         ?         
3  27 -18 3627.92   272.994   0.973126  
3  27 -15 44.159    143.295   0.802589  
3  27 -12 147.465   40.4692   0.879717  
3  27 -9  3007.5    297.551   0.983476  
3  27 -6  51.7864   165.615   0.381252  
3  27 -3  145.532   68.7988   0.401237  
3  27 0   104.057   154.182   0.13779   
3  27 3   ?         ?         ?         
3  27 6   ?         ?         ?         
3  27 9   ?         ?         ?         
3  27 12  443.866   123.142   0.781453  
3  27 15  163.066   209.695   0.594809  
3  27 18  359.233   118.308   0.842194  
3  27 21  ?         ?         ?         
3  27 24  ?         ?         ?         
3  27 27  ?         ?         ?         
3  27 30  ?         ?         ?         
3  27 33  ?         ?         ?         
3  27 36  ?         ?         ?         
3  28 -34 ?         ?         ?         
3  28 -31 ?         ?         ?         
3  28 -28 ?         ?         ?         
3  28 -25 ?         ?         ?         
3  28 -22 ?         ?         ?         
3  28 -19 ?         ?         ?         
3  28 -16 2333.72   308.507   0.989466  
3  28 -13 ?         ?         ?         
3  28 -10 ?         ?         ?         
3  28 -7  ?         ?         ?         
3  28 -4  ?         ?         ?         
3  28 -1  ?         ?         ?         
3  28 2   ?         ?         ?         
3  28 5   ?         ?         ?         
3  28 8   ?         ?         ?         
3  28 11  ?         ?         ?         
3  28 14  ?         ?         ?         
3  28 17  ?         ?         ?         
3  28 20  ?         ?         ?         
3  28 23  ?         ?         ?         
3  28 26  ?         ?         ?         
3  28 29  ?         ?         ?         
3  28 32  ?         ?         ?         
3  28 35  ?         ?         ?         
3  29 -32 ?         ?         ?         
3  29 -29 ?         ?         ?         
3  29 -26 ?         ?         ?         
3  29 -23 ?         ?         ?         
3  29 -20 ?         ?         ?         
3  29 -17 ?         ?         ?         
3  29 -14 ?         ?         ?         
3  29 -11 ?         ?         ?         
3  29 -8  ?         ?         ?         
3  29 -5  ?         ?         ?         
3  29 -2  ?         ?         ?         
3  29 1   ?         ?         ?         
3  29 4   ?         ?         ?         
3  29 7   ?         ?         ?         
3  29 10  ?         ?         ?         
3  29 13  ?         ?         ?         
3  29 16  ?         ?         ?         
3  29 19  ?         ?         ?         
3  29 22  ?         ?         ?         
3  29 25  ?         ?         ?         
3  29 28  ?         ?         ?         
3  29 31  ?         ?         ?         
3  30 -30 ?         ?         ?         
3  30 -27 ?         ?         ?         
3  30 -24 ?         ?         ?         
3  30 -21 ?         ?         ?         
3  30 -18 ?         ?         ?         
3  30 -15 ?         ?         ?         
3  30 -12 ?         ?         ?         
3  30 -9  ?         ?         ?         
3  30 -6  ?         ?         ?         
3  30 -3  ?         ?         ?         
3  30 0   ?         ?         ?         
3  30 3   ?         ?         ?         
3  30 6   ?         ?         ?         
3  30 9   ?         ?         ?         
3  30 12  ?         ?         ?         
3  30 15  ?         ?         ?         
3  30 18  ?         ?         ?         
3  30 21  ?         ?         ?         
3  30 24  ?         ?         ?         
3  30 27  ?         ?         ?         
3  30 30  ?         ?         ?         
3  31 -28 ?         ?         ?         
3  31 -25 ?         ?         ?         
3  31 -22 ?         ?         ?         
3  31 -19 ?         ?         ?         
3  31 -16 ?         ?         ?         
3  31 -13 ?         ?         ?         
3  31 -10 ?         ?         ?         
3  31 -7  ?         ?         ?         
3  31 -4  ?         ?         ?         
3  31 -1  ?         ?         ?         
3  31 2   ?         ?         ?         
3  31 5   ?         ?         ?         
3  31 8   ?         ?         ?         
3  31 11  ?         ?         ?         
3  31 14  ?         ?         ?         
3  31 17  ?         ?         ?         
3  31 20  ?         ?         ?         
3  31 23  ?         ?         ?         
3  31 26  ?         ?         ?         
3  31 29  ?         ?         ?         
3  32 -26 ?         ?         ?         
3  32 -23 ?         ?         ?         
3  32 -20 ?         ?         ?         
3  32 -17 ?         ?         ?         
3  32 -14 ?         ?         ?         
3  32 -11 ?         ?         ?         
3  32 -8  ?         ?         ?         
3  32 -5  ?         ?         ?         
3  32 -2  ?         ?         ?         
3  32 1   ?         ?         ?         
3  32 4   ?         ?         ?         
3  32 7   ?         ?         ?         
3  32 10  ?         ?         ?         
3  32 13  ?         ?         ?         
3  32 16  ?         ?         ?         
3  32 19  ?         ?         ?         
3  32 22  ?         ?         ?         
3  32 25  ?         ?         ?         
3  32 28  ?         ?         ?         
3  33 -24 ?         ?         ?         
3  33 -21 ?         ?         ?         
3  33 -18 ?         ?         ?         
3  33 -15 ?         ?         ?         
3  33 -12 ?         ?         ?         
3  33 -9  ?         ?         ?         
3  33 -6  ?         ?         ?         
3  33 -3  ?         ?         ?         
3  33 0   ?         ?         ?         
3  33 3   ?         ?         ?         
3  33 6   ?         ?         ?         
3  33 9   ?         ?         ?         
3  33 12  ?         ?         ?         
3  33 15  ?         ?         ?         
3  33 18  ?         ?         ?         
3  33 21  ?         ?         ?         
3  33 24  ?         ?         ?         
3  34 -22 ?         ?         ?         
3  34 -19 ?         ?         ?         
3  34 -16 ?         ?         ?         
3  34 -13 ?         ?         ?         
3  34 -10 ?         ?         ?         
3  34 -7  ?         ?         ?         
3  34 -4  ?         ?         ?         
3  34 -1  ?         ?         ?         
3  34 2   ?         ?         ?         
3  34 5   ?         ?         ?         
3  34 8   ?         ?         ?         
3  34 11  ?         ?         ?         
3  34 14  ?         ?         ?         
3  34 17  ?         ?         ?         
3  34 20  ?         ?         ?         
3  34 23  ?         ?         ?         
3  35 -20 ?         ?         ?         
3  35 -17 ?         ?         ?         
3  35 -14 ?         ?         ?         
3  35 -11 ?         ?         ?         
3  35 -8  ?         ?         ?         
3  35 -5  ?         ?         ?         
3  35 -2  ?         ?         ?         
3  35 1   ?         ?         ?         
3  35 4   ?         ?         ?         
3  35 7   ?         ?         ?         
3  35 10  ?         ?         ?         
3  35 13  ?         ?         ?         
3  35 16  ?         ?         ?         
3  35 19  ?         ?         ?         
3  35 22  ?         ?         ?         
3  36 -18 ?         ?         ?         
3  36 -15 ?         ?         ?         
3  36 -12 ?         ?         ?         
3  36 -9  ?         ?         ?         
3  36 -6  ?         ?         ?         
3  36 -3  ?         ?         ?         
3  36 0   ?         ?         ?         
3  36 3   ?         ?         ?         
3  36 6   ?         ?         ?         
3  36 9   ?         ?         ?         
3  36 12  ?         ?         ?         
3  36 15  ?         ?         ?         
3  36 18  ?         ?         ?         
3  37 -13 ?         ?         ?         
3  37 -10 ?         ?         ?         
3  37 -7  ?         ?         ?         
3  37 -4  ?         ?         ?         
3  37 -1  ?         ?         ?         
3  37 2   ?         ?         ?         
3  37 5   ?         ?         ?         
3  37 8   ?         ?         ?         
3  37 11  ?         ?         ?         
3  37 14  ?         ?         ?         
3  38 -8  ?         ?         ?         
3  38 -5  ?         ?         ?         
3  38 -2  ?         ?         ?         
3  38 1   ?         ?         ?         
3  38 4   ?         ?         ?         
3  38 7   ?         ?         ?         
3  38 10  ?         ?         ?         
4  1  -51 1142.59   62.1089   0.937178  
4  1  -48 820.574   96.6072   0.959456  
4  1  -45 619.403   212.33    0.764259  
4  1  -42 884.069   109.437   0.401422  
4  1  -39 117.701   169.853   0.970222  
4  1  -36 1613.2    289.154   0.960103  
4  1  -33 838.746   77.3654   0.446647  
4  1  -30 984.784   203.492   0.38007   
4  1  -27 1408.27   35.7175   0.652624  
4  1  -24 454.039   88.6841   0.959239  
4  1  -21 297.532   248.328   0.993842  
4  1  -18 786.766   214.699   0.992769  
4  1  -15 1268.07   5.01629   0.989239  
4  1  -12 70.1692   344.502   0.969662  
4  1  -9  1135.72   148.158   0.938359  
4  1  -6  66.8079   149.991   0.610883  
4  1  -3  2288.2    302.833   0.964875  
4  1  0   3240.87   279.315   0.977454  
4  1  3   1693.86   19.4482   0.962794  
4  1  6   1917.56   26.6081   0.980151  
4  1  9   342.986   359.872   0.987559  
4  1  12  470.875   168.852   0.961959  
4  1  15  1061.31   211.904   0.990173  
4  1  18  286.161   164.843   0.986308  
4  1  21  905.197   221.684   0.98498   
4  1  24  736.524   90.0872   0.955868  
4  1  27  288.709   137.992   0.815117  
4  1  30  273.431   39.3809   0.698725  
4  1  33  333.792   172.214   0.445932  
4  1  36  946.83    218.703   0.363046  
4  1  39  104.269   91.8513   0.980549  
4  1  42  1359.8    108.961   0.854246  
4  1  45  754.42    231.433   0.725281  
4  1  48  ?         ?         ?         
4  1  51  866.635   18.9158   0.939914  
4  2  -49 484.522   97.3826   0.985982  
4  2  -46 1178.84   315.333   0.890493  
4  2  -43 181.67    269.973   0.936918  
4  2  -40 611.717   247.601   0.895077  
4  2  -37 454.794   34.0939   0.959558  
4  2  -34 779.864   285.513   0.377642  
4  2  -31 270.726   5.87175   0.595083  
4  2  -28 584.653   178.638   0.327974  
4  2  -25 611.612   141.523   0.975158  
4  2  -22 619.333   91.5845   0.683849  
4  2  -19 421.158   315.229   0.875741  
4  2  -16 326.893   276.939   0.85474   
4  2  -13 291.115   329.392   0.991052  
4  2  -10 306.488   122.445   0.97689   
4  2  -7  548.737   139.383   0.701833  
4  2  -4  2075.45   263.044   0.645143  
4  2  -1  3937.66   155.061   0.983763  
4  2  2   2504.45   215.16    0.95765   
4  2  5   1051.4    235.57    0.963184  
4  2  8   1204.32   74.6987   0.964163  
4  2  11  1534.1    107.011   0.980747  
4  2  14  954.505   213.618   0.988551  
4  2  17  497.619   206.453   0.982526  
4  2  20  801.436   259.706   0.971531  
4  2  23  130.984   339.05    0.965246  
4  2  26  1040.15   138.596   0.99039   
4  2  29  169.212   307.364   0.980633  
4  2  32  1190.8    333.507   0.776999  
4  2  35  155.538   222.808   0.936631  
4  2  38  607.969   177.068   0.922609  
4  2  41  1419.15   128.668   0.817823  
4  2  44  288.524   267.986   0.499849  
4  2  47  1091.54   310.776   0.755099  
4  2  50  1006.48   354.439   0.919253  
4  3  -50 105.539   253.783   0.302295  
4  3  -47 358.623   298.446   0.816303  
4  3  -44 1414.95   85.3577   0.923295  
4  3  -41 349.231   174.461   0.947081  
4  3  -38 545.41    199.321   0.951198  
4  3  -35 210.669   228.714   0.902579  
4  3  -32 235.747   243.293   0.870865  
4  3  -29 721.978   213.626   0.945786  
4  3  -26 74.7579   64.9075   0.991046  
4  3  -23 148.147   209.159   0.982163  
4  3  -20 968.517   211.322   0.876467  
4  3  -17 418.355   31.1336   0.986006  
4  3  -14 488.369   187.641   0.969461  
4  3  -11 187.754   140.983   0.992521  
4  3  -8  1139.61   92.1754   0.207803  
4  3  -5  62.7152   124.971   0.117334  
4  3  -2  1988.17   111.286   0.958903  
4  3  1   1203.5    67.6385   0.923521  
4  3  4   2131.26   157.015   0.938497  
4  3  7   1353.55   19.3176   0.977775  
4  3  10  1441.39   101.7     0.971552  
4  3  13  959.123   265.598   0.982974  
4  3  16  57.0824   324.97    0.988729  
4  3  19  1176.54   156.65    0.942169  
4  3  22  627.789   315.713   0.492118  
4  3  25  221.962   327.86    0.955012  
4  3  28  75.6302   81.5672   0.965243  
4  3  31  208.477   245.463   0.35734   
4  3  34  300.898   126.107   0.1036    
4  3  37  597.498   318.458   0.794675  
4  3  40  881.918   130.933   0.948839  
4  3  43  166.186   24.5797   0.933207  
4  3  46  1285.5    171.32    0.953983  
4  3  49  425.58    93.7409   0.975161  
4  4  -51 263.31    262.255   0.686091  
4  4  -48 311.531   274.053   0.85736   
4  4  -45 258.803   92.4003   0.290284  
4  4  -42 225.595   217.076   0.955123  
4  4  -39 1727.34   65.2927   0.984832  
4  4  -36 1093.48   215.074   0.63551   
4  4  -33 96.4767   249.393   0.638084  
4  4  -30 255.668   343.461   0.0926081 
4  4  -27 156.553   251.91    0.896552  
4  4  -24 860.441   116.605   0.810794  
4  4  -21 194.369   10.9185   0.939782  
4  4  -18 540.665   161.206   0.958926  
4  4  -15 1771.79   280.568   0.992145  
4  4  -12 430.72    49.3028   0.980178  
4  4  -9  734.459   139.349   0.808261  
4  4  -6  193.179   127.778   0.989674  
4  4  -3  1172.7    297.023   0.957225  
4  4  0   898.687   260.482   0.970259  
4  4  3   2758.88   121.917   0.99266   
4  4  6   1899.14   177.916   0.991056  
4  4  9   740.378   20.5427   0.985474  
4  4  12  1061.38   10.8028   0.98308   
4  4  15  881.826   107.421   0.99586   
4  4  18  816.755   7.39465   0.529777  
4  4  21  679.566   228.628   0.264716  
4  4  24  580.031   187.682   0.97266   
4  4  27  133.415   76.4498   0.0504761 
4  4  30  880.277   251.94    0.524987  
4  4  33  1083.62   359.99    0.696903  
4  4  36  271.225   161.24    0.94185   
4  4  39  236.58    44.9508   0.927711  
4  4  42  228.297   60.0116   0.654833  
4  4  45  1038.09   84.7196   0.96555   
4  4  48  1231.3    332.732   0.874807  
4  4  51  211.767   172.768   0.888094  
4  5  -49 495.95    313.424   0.897451  
4  5  -46 81.1838   151.791   0.399177  
4  5  -43 1153.65   64.6308   0.858433  
4  5  -40 1765.5    89.3716   0.960779  
4  5  -37 1274.02   69.3594   0.953624  
4  5  -34 884.797   26.2215   0.752449  
4  5  -31 146.932   195.022   0.906869  
4  5  -28 243.689   185.305   0.946948  
4  5  -25 1358.02   267.732   0.98237   
4  5  -22 433.711   20.405    0.972474  
4  5  -19 1002.73   20.2104   0.976302  
4  5  -16 551.394   21.1771   0.447736  
4  5  -13 385.088   149.688   0.984225  
4  5  -10 812.412   355.192   0.954174  
4  5  -7  1025.91   196.091   0.975522  
4  5  -4  37.2033   129.95    0.923828  
4  5  -1  614.172   189.103   0.970181  
4  5  2   809.264   338.971   0.940607  
4  5  5   1838.07   137.783   0.989078  
4  5  8   338.093   179.107   0.993023  
4  5  11  117.547   85.8179   0.977483  
4  5  14  1583.47   139.803   0.995574  
4  5  17  468.283   348.24    0.542129  
4  5  20  688.014   147.538   0.73912   
4  5  23  1521.95   231.001   0.975515  
4  5  26  792.094   53.2759   0.990509  
4  5  29  370.757   277.489   0.798663  
4  5  32  976.528   188.297   0.404743  
4  5  35  468.433   342.422   0.122378  
4  5  38  364.664   203.901   0.891542  
4  5  41  375.451   156.5     0.305985  
4  5  44  531.336   212.366   0.970454  
4  5  47  949.212   209.964   0.877208  
4  5  50  414.027   130.636   0.958141  
4  6  -50 307.591   297.155   0.947397  
4  6  -47 670.022   63.6612   0.935421  
4  6  -44 553.385   150.039   0.912657  
4  6  -41 1.70585   58.2452   0.36736   
4  6  -38 330.842   131.898   0.200465  
4  6  -35 15.958    189.509   0.968499  
4  6  -32 892.216   54.9819   0.504361  
4  6  -29 167.795   263.764   0.887104  
4  6  -26 12.038    213.271   0.747902  
4  6  -23 40.0205   117.158   0.819743  
4  6  -20 88.8339   133.232   0.991563  
4  6  -17 1000.78   120.269   0.979223  
4  6  -14 3233.39   217.871   0.993256  
4  6  -11 827.176   327.062   0.988636  
4  6  -8  935.453   234.352   0.958174  
4  6  -5  186.845   110.179   0.985815  
4  6  -2  99.3844   331.329   0.987328  
4  6  1   136.018   159.635   0.974748  
4  6  4   262.036   277.397   0.995021  
4  6  7   905.141   282.757   0.922117  
4  6  10  151.173   50.1422   0.948402  
4  6  13  1183.55   232.264   0.995326  
4  6  16  1389.1    185.865   0.991624  
4  6  19  269.692   231.473   0.980284  
4  6  22  1031.59   77.7073   0.97798   
4  6  25  263.554   321.408   0.638911  
4  6  28  268.331   91.3374   0.655515  
4  6  31  601.436   109.779   0.538258  
4  6  34  132.638   0.0860063 0.864364  
4  6  37  844.956   328.618   0.869266  
4  6  40  596.059   259.338   0.885374  
4  6  43  435.054   273.547   0.949033  
4  6  46  1384.64   8.39573   0.951015  
4  6  49  32.7181   101.923   0.230592  
4  7  -48 254.562   54.8199   0.862184  
4  7  -45 480.162   190.731   0.943886  
4  7  -42 55.0918   115.263   0.274101  
4  7  -39 1516.49   222.73    0.934202  
4  7  -36 2695.08   117.891   0.982598  
4  7  -33 457.727   324.723   0.497998  
4  7  -30 200.607   206.388   0.843702  
4  7  -27 395.29    177.489   0.919064  
4  7  -24 35.9707   262.412   0.977     
4  7  -21 856.995   181.766   0.775038  
4  7  -18 265.381   16.8727   0.923777  
4  7  -15 147.225   26.4331   0.991666  
4  7  -12 202.886   162.092   0.993829  
4  7  -9  1630.8    140.836   0.992691  
4  7  -6  991.284   214.339   0.975986  
4  7  -3  669.901   206.949   0.351247  
4  7  0   506.773   356.141   0.960056  
4  7  3   216.431   240.835   0.992765  
4  7  6   626.147   195.094   0.987522  
4  7  9   595.404   264.26    0.972189  
4  7  12  1697.66   189.407   0.993734  
4  7  15  604.075   357.937   0.98488   
4  7  18  1275.73   195.922   0.985627  
4  7  21  766.816   51.5052   0.876663  
4  7  24  130.998   164.074   0.579407  
4  7  27  985.604   324.408   0.570955  
4  7  30  319.289   35.713    0.912631  
4  7  33  926.627   160.73    0.980684  
4  7  36  1069.65   10.2987   0.843584  
4  7  39  1227.27   252.637   0.470648  
4  7  42  245.06    60.8039   0.953825  
4  7  45  204.057   151.341   0.389962  
4  7  48  299.4     302.775   0.705869  
4  8  -49 1234.49   89.2246   0.905571  
4  8  -46 27.2689   22.3804   0.208483  
4  8  -43 1053.59   64.9671   0.926938  
4  8  -40 599.072   170.805   0.932783  
4  8  -37 370.887   242.857   0.928888  
4  8  -34 526.495   81.072    0.967466  
4  8  -31 411.053   207.65    0.780744  
4  8  -28 889.719   294.76    0.401208  
4  8  -25 1324.6    57.5075   0.734557  
4  8  -22 380.325   299.177   0.975893  
4  8  -19 235.877   328.225   0.957896  
4  8  -16 1688.72   158.511   0.991337  
4  8  -13 1573.34   20.1356   0.989355  
4  8  -10 1065.81   342.181   0.993748  
4  8  -7  575.755   123.313   0.909706  
4  8  -4  293.016   46.6441   0.962904  
4  8  -1  730.171   54.1704   0.963691  
4  8  2   197.31    324.214   0.990314  
4  8  5   146.27    97.8593   0.985816  
4  8  8   1538.05   31.8028   0.976104  
4  8  11  398.017   177.606   0.982702  
4  8  14  586.891   65.4898   0.996991  
4  8  17  705.958   237.685   0.984882  
4  8  20  262.712   270.609   0.948635  
4  8  23  836.278   200.673   0.77986   
4  8  26  806.037   224.666   0.903298  
4  8  29  2293.15   231.67    0.9758    
4  8  32  520.513   245.155   0.939648  
4  8  35  620.058   72.969    0.772099  
4  8  38  1114.16   152.393   0.954975  
4  8  41  143.479   91.6975   0.922921  
4  8  44  317.7     199.761   0.97705   
4  8  47  134.728   64.9103   0.904221  
4  8  50  148.005   356.566   0.373011  
4  9  -47 263.112   209.221   0.897497  
4  9  -44 122.234   241.939   0.974284  
4  9  -41 1913.36   321.232   0.924704  
4  9  -38 860.445   197.961   0.598482  
4  9  -35 276.612   5.56728   0.773566  
4  9  -32 8.90422   302.359   0.904855  
4  9  -29 683.372   102.043   0.81111   
4  9  -26 137.416   195.153   0.565568  
4  9  -23 495.733   116.302   0.948918  
4  9  -20 432.689   226.728   0.51887   
4  9  -17 167.303   21.2812   0.99142   
4  9  -14 841.903   206.22    0.923479  
4  9  -11 146.192   33.1849   0.992265  
4  9  -8  416.636   174.755   0.991848  
4  9  -5  1726.06   135.229   0.988198  
4  9  -2  1260.6    232.589   0.81546   
4  9  1   906.074   206.176   0.964658  
4  9  4   321.203   195.246   0.990356  
4  9  7   1500.1    331.266   0.982933  
4  9  10  80.9271   322.426   0.969591  
4  9  13  401.966   260.194   0.993968  
4  9  16  188.663   339.417   0.296412  
4  9  19  938.266   115.799   0.728171  
4  9  22  298.118   295.276   0.89708   
4  9  25  303.817   163.216   0.69482   
4  9  28  1451.68   117.088   0.768703  
4  9  31  870.84    200.873   0.564559  
4  9  34  495.07    242.226   0.861072  
4  9  37  599.651   217.546   0.623912  
4  9  40  338.062   250.18    0.880374  
4  9  43  1013.29   10.8698   0.967089  
4  9  46  37.806    92.0033   0.275034  
4  9  49  250.616   275.059   0.921657  
4  10 -48 573.893   77.8701   0.956362  
4  10 -45 125.329   224.314   0.894731  
4  10 -42 46.0838   315.552   0.529285  
4  10 -39 1085.98   248.686   0.970407  
4  10 -36 597.755   299.711   0.887575  
4  10 -33 1183.32   180.005   0.760576  
4  10 -30 350.306   327.165   0.416765  
4  10 -27 615.089   126.336   0.949098  
4  10 -24 1164.99   51.6238   0.916905  
4  10 -21 665.806   302.156   0.365121  
4  10 -18 242.179   97.4109   0.803944  
4  10 -15 835.237   22.2519   0.986937  
4  10 -12 858.456   160.783   0.775144  
4  10 -9  375.329   124.699   0.627087  
4  10 -6  546.617   277.688   0.985376  
4  10 -3  36.5141   187.825   0.280253  
4  10 0   2580.59   207.952   0.986983  
4  10 3   880.343   20.1052   0.938393  
4  10 6   1232.16   80.7759   0.958653  
4  10 9   1344.73   241.174   0.967395  
4  10 12  1423.04   187.31    0.971791  
4  10 15  1208.12   170.813   0.892597  
4  10 18  966.563   252.746   0.723961  
4  10 21  250.891   316.359   0.961376  
4  10 24  253.493   233.644   0.628334  
4  10 27  1216.13   119.35    0.622458  
4  10 30  229.156   64.2694   0.243111  
4  10 33  263.197   341.123   0.462757  
4  10 36  184.564   81.7687   0.955146  
4  10 39  724.008   52.4887   0.976056  
4  10 42  1172.92   13.7673   0.805388  
4  10 45  130.427   273.97    0.600347  
4  10 48  94.3844   21.9697   0.671197  
4  11 -46 6.88952   174.19    0.754345  
4  11 -43 83.4868   4.46201   0.359123  
4  11 -40 228.771   225.535   0.223279  
4  11 -37 1234.47   19.4985   0.917784  
4  11 -34 989.384   238.754   0.854655  
4  11 -31 37.2874   326.533   0.890171  
4  11 -28 469.594   79.0513   0.958929  
4  11 -25 297.187   225.236   0.901822  
4  11 -22 1238.71   195.301   0.966585  
4  11 -19 334.317   109.052   0.951489  
4  11 -16 20.5221   269.117   0.886184  
4  11 -13 666.047   131.693   0.989263  
4  11 -10 123.147   347.378   0.974946  
4  11 -7  1923.72   118.03    0.980163  
4  11 -4  163.344   195.95    0.983675  
4  11 -1  618.986   311.04    0.522433  
4  11 2   594.512   253.7     0.983799  
4  11 5   1139.2    324.482   0.985948  
4  11 8   656.851   116.656   0.925696  
4  11 11  491.307   227.773   0.926347  
4  11 14  96.9343   131.004   0.968066  
4  11 17  509.714   141.934   0.74981   
4  11 20  176.867   2.3512    0.441746  
4  11 23  1270.33   103.432   0.493687  
4  11 26  1058.02   211.002   0.850835  
4  11 29  709.723   58.3186   0.862443  
4  11 32  452.206   64.8806   0.703269  
4  11 35  507.791   23.6201   0.544365  
4  11 38  155.202   245.344   0.335175  
4  11 41  178.93    211.807   0.814511  
4  11 44  452.332   45.5042   0.979748  
4  11 47  5.34856   295.461   0.496135  
4  12 -47 329.145   111.689   0.943157  
4  12 -44 1105.87   168.8     0.874611  
4  12 -41 73.3588   225.39    0.59278   
4  12 -38 46.1628   187.936   0.931775  
4  12 -35 927.696   161.251   0.978493  
4  12 -32 38.3868   140.351   0.956459  
4  12 -29 115.758   255.619   0.368824  
4  12 -26 617.484   291.07    0.278731  
4  12 -23 215.89    77.6947   0.687293  
4  12 -20 747.733   102.601   0.659768  
4  12 -17 169.353   129.41    0.840217  
4  12 -14 217.139   40.6947   0.924465  
4  12 -11 1385.35   111.89    0.905311  
4  12 -8  230.069   142.538   0.982425  
4  12 -5  819.702   97.9535   0.971111  
4  12 -2  2782      53.3198   0.993064  
4  12 1   626.323   144.443   0.987071  
4  12 4   1095.66   293.404   0.703758  
4  12 7   15.948    302.064   0.961905  
4  12 10  121.895   336.441   0.98639   
4  12 13  1535.47   19.4134   0.672081  
4  12 16  1308.57   96.4076   0.976173  
4  12 19  767.515   93.7945   0.508905  
4  12 22  381.058   354.09    0.309783  
4  12 25  200.268   35.0828   0.842336  
4  12 28  1055.98   108.111   0.966957  
4  12 31  344.45    150.805   0.942262  
4  12 34  543.097   208.94    0.940961  
4  12 37  251.489   75.4365   0.219841  
4  12 40  22.401    206.4     0.163378  
4  12 43  495.048   56.8102   0.8671    
4  12 46  37.4941   184.897   0.109556  
4  13 -45 34.5932   18.6493   0.954465  
4  13 -42 470.045   218.408   0.817279  
4  13 -39 1231.31   143.291   0.838857  
4  13 -36 674.46    96.7325   0.817857  
4  13 -33 317.406   234.354   0.870522  
4  13 -30 824.576   248.337   0.932657  
4  13 -27 737.317   9.7107    0.559232  
4  13 -24 173.395   176.515   0.795434  
4  13 -21 228.826   250.576   0.888276  
4  13 -18 132.719   93.1767   0.196647  
4  13 -15 742.154   196.731   0.962536  
4  13 -12 262.795   185.545   0.511114  
4  13 -9  100.712   274.483   0.628097  
4  13 -6  585.141   322.09    0.984291  
4  13 -3  868.417   190.141   0.964716  
4  13 0   333.59    345.201   0.895708  
4  13 3   1138.18   57.8095   0.98544   
4  13 6   285.683   150.505   0.963746  
4  13 9   369.481   96.4938   0.98333   
4  13 12  208.414   224.835   0.854384  
4  13 15  1183.77   319.468   0.958341  
4  13 18  7.27993   336.087   0.962528  
4  13 21  345.145   151.471   0.838732  
4  13 24  413.258   164.647   0.634856  
4  13 27  774.193   93.2571   0.930728  
4  13 30  428.125   107.657   0.912739  
4  13 33  499.72    308.853   0.407294  
4  13 36  1243.03   50.0731   0.929955  
4  13 39  159.26    340.559   0.715943  
4  13 42  392.281   33.6271   0.768217  
4  13 45  17.5514   149.204   0.370728  
4  14 -46 67.9637   88.7131   0.794544  
4  14 -43 112.812   157.427   0.878985  
4  14 -40 68.797    104.85    0.618975  
4  14 -37 1267.49   313.699   0.864769  
4  14 -34 1004.14   56.0644   0.752319  
4  14 -31 762.199   284.96    0.976228  
4  14 -28 990.087   311.903   0.91814   
4  14 -25 1007.99   61.281    0.830023  
4  14 -22 1220.73   114.689   0.974201  
4  14 -19 486.015   317.291   0.884722  
4  14 -16 107.133   44.6369   0.507668  
4  14 -13 404.856   13.5838   0.965632  
4  14 -10 828.754   173.771   0.96573   
4  14 -7  229.006   127.347   0.923485  
4  14 -4  302.337   316.313   0.969909  
4  14 -1  224.542   284.682   0.966514  
4  14 2   393.051   77.2009   0.982856  
4  14 5   885.119   213.357   0.979195  
4  14 8   1625.4    345.386   0.991376  
4  14 11  335.543   88.1053   0.909638  
4  14 14  1285.39   49.9289   0.6177    
4  14 17  13.3759   125.952   0.930925  
4  14 20  1010.07   160.081   0.944328  
4  14 23  290.858   339.692   0.457514  
4  14 26  151.36    346.966   0.904085  
4  14 29  471.874   210.588   0.671403  
4  14 32  889.585   35.7351   0.742413  
4  14 35  681.199   335.745   0.83478   
4  14 38  806.794   80.2509   0.792047  
4  14 41  151.934   14.898    0.726717  
4  14 44  201.002   198.539   0.532373  
4  14 47  ?         ?         ?         
4  15 -44 59.2787   186.121   0.483433  
4  15 -41 178.337   131.337   0.392982  
4  15 -38 357.299   94.5974   0.502712  
4  15 -35 1785.23   288.447   0.878777  
4  15 -32 182.448   235.762   0.279246  
4  15 -29 58.7118   150.182   0.68149   
4  15 -26 475.765   253.938   0.529837  
4  15 -23 150.757   6.9984    0.544992  
4  15 -20 100.879   12.5315   0.831294  
4  15 -17 354.621   115.973   0.364649  
4  15 -14 406.625   22.0918   0.968168  
4  15 -11 806.392   80.4411   0.976396  
4  15 -8  624.742   13.1193   0.753899  
4  15 -5  807.716   225.019   0.99333   
4  15 -2  329.131   211.946   0.98023   
4  15 1   1476.62   283.713   0.864027  
4  15 4   82.365    316.492   0.745599  
4  15 7   1855.06   149.571   0.983361  
4  15 10  255.554   356.078   0.516634  
4  15 13  213.505   114.602   0.241069  
4  15 16  155.967   200.949   0.515459  
4  15 19  117.975   180.634   0.950897  
4  15 22  100.538   208.702   0.634916  
4  15 25  577.121   89.4245   0.847883  
4  15 28  950.435   217.834   0.97927   
4  15 31  524.273   222.715   0.948232  
4  15 34  631.954   146.844   0.477638  
4  15 37  103.643   171.268   0.438117  
4  15 40  145.743   185.007   0.18402   
4  15 43  718.65    200.207   0.807165  
4  15 46  ?         ?         ?         
4  16 -45 ?         ?         ?         
4  16 -42 69.8375   1.32129   0.849923  
4  16 -39 132.491   106.339   0.930802  
4  16 -36 65.2197   119.474   0.813122  
4  16 -33 398.922   305.112   0.513464  
4  16 -30 328.617   8.72889   0.976101  
4  16 -27 539.548   32.6176   0.242583  
4  16 -24 576.187   92.073    0.874679  
4  16 -21 68.54     349.882   0.163702  
4  16 -18 512.863   287.874   0.662646  
4  16 -15 421.301   297.759   0.859659  
4  16 -12 34.9986   278.67    0.309996  
4  16 -9  1513.49   248.733   0.986304  
4  16 -6  1206.71   116.319   0.772892  
4  16 -3  1120.77   274.11    0.970794  
4  16 0   375.945   275.455   0.954072  
4  16 3   205.788   43.7577   0.594333  
4  16 6   993.641   116.953   0.881297  
4  16 9   503.074   177.483   0.692764  
4  16 12  549.872   211.055   0.553016  
4  16 15  298.27    131.099   0.956697  
4  16 18  1546.24   24.0553   0.960627  
4  16 21  538.223   128.692   0.828282  
4  16 24  666.035   317.1     0.42384   
4  16 27  5.60182   207.324   0.0964183 
4  16 30  359.393   188.476   0.240445  
4  16 33  949.75    231.342   0.969366  
4  16 36  44.8594   59.092    0.221235  
4  16 39  911.668   57.891    0.699397  
4  16 42  262       45.0039   0.744084  
4  16 45  ?         ?         ?         
4  17 -43 ?         ?         ?         
4  17 -40 229.268   43.6256   0.778474  
4  17 -37 40.0964   20.8714   0.680121  
4  17 -34 527.982   132.54    0.9734    
4  17 -31 497.458   347.118   0.877503  
4  17 -28 520.657   255.381   0.975617  
4  17 -25 735.494   98.3914   0.461424  
4  17 -22 1056.91   226.588   0.900296  
4  17 -19 316.852   179.643   0.688866  
4  17 -16 985.818   240.021   0.97838   
4  17 -13 409.913   260.612   0.613007  
4  17 -10 660.603   290.713   0.938993  
4  17 -7  1058.35   132.882   0.958675  
4  17 -4  659.414   359.992   0.901564  
4  17 -1  1026.57   222.043   0.970259  
4  17 2   754.394   5.61686   0.622459  
4  17 5   456.897   36.9412   0.987429  
4  17 8   360.613   83.537    0.948017  
4  17 11  167.983   28.9143   0.914463  
4  17 14  112.229   339.774   0.369072  
4  17 17  1069.73   20.7992   0.576737  
4  17 20  308.795   221.85    0.274301  
4  17 23  407.467   281.897   0.859365  
4  17 26  1578.92   41.0037   0.743023  
4  17 29  2221.93   358.467   0.972384  
4  17 32  381.163   291.591   0.93777   
4  17 35  226.443   246.526   0.95849   
4  17 38  368.69    248.75    0.940222  
4  17 41  594.617   245.303   0.850165  
4  17 44  ?         ?         ?         
4  18 -44 ?         ?         ?         
4  18 -41 ?         ?         ?         
4  18 -38 124.469   73.7693   0.829043  
4  18 -35 971.151   311.432   0.972694  
4  18 -32 66.7391   274.135   0.215266  
4  18 -29 885.544   55.548    0.906715  
4  18 -26 459.203   161.793   0.672956  
4  18 -23 918.817   177.048   0.971097  
4  18 -20 297.484   245.645   0.542657  
4  18 -17 260.845   166.92    0.898059  
4  18 -14 231.318   194.523   0.909058  
4  18 -11 513.279   148.833   0.483316  
4  18 -8  137.711   134.127   0.154904  
4  18 -5  449.147   10.4461   0.775444  
4  18 -2  380.052   43.1448   0.951983  
4  18 1   1225.21   284.733   0.979561  
4  18 4   684.008   143.765   0.55596   
4  18 7   1372.81   357.953   0.907546  
4  18 10  983.632   118.625   0.834613  
4  18 13  369.416   142.966   0.519049  
4  18 16  863.737   255.736   0.804395  
4  18 19  1169.98   18.8638   0.809904  
4  18 22  1901.31   261.236   0.940811  
4  18 25  1428.06   185.141   0.910547  
4  18 28  1656.78   21.6294   0.942825  
4  18 31  879.468   17.2938   0.861688  
4  18 34  1040.81   191.646   0.98037   
4  18 37  25.5922   290.712   0.149327  
4  18 40  38.4746   309.102   0.815552  
4  18 43  ?         ?         ?         
4  19 -42 ?         ?         ?         
4  19 -39 1144.25   289.681   0.901101  
4  19 -36 52.0428   347.034   0.706283  
4  19 -33 195.948   343.601   0.862147  
4  19 -30 558.764   10.8649   0.685644  
4  19 -27 273.859   234.832   0.624156  
4  19 -24 420.058   54.1832   0.699184  
4  19 -21 321.039   83.6794   0.382834  
4  19 -18 435.988   255.514   0.797551  
4  19 -15 669.074   358.049   0.766803  
4  19 -12 1012.21   46.6249   0.90342   
4  19 -9  481.406   243.144   0.810871  
4  19 -6  928.598   355.473   0.85889   
4  19 -3  224.028   116.302   0.844147  
4  19 0   220.255   147.581   0.465711  
4  19 3   690.927   239.077   0.848457  
4  19 6   490.819   303.163   0.756498  
4  19 9   1943.93   358.49    0.922828  
4  19 12  884.559   200.64    0.866053  
4  19 15  496.398   264.444   0.860118  
4  19 18  251.505   200.583   0.714096  
4  19 21  645.411   283.086   0.89109   
4  19 24  531.394   352.02    0.466776  
4  19 27  807.222   238.65    0.650351  
4  19 30  480.91    298.597   0.393664  
4  19 33  1165.11   212.511   0.897954  
4  19 36  349.766   53.9505   0.822636  
4  19 39  30.2633   46.6767   0.516898  
4  19 42  ?         ?         ?         
4  20 -43 ?         ?         ?         
4  20 -40 ?         ?         ?         
4  20 -37 1921.42   269.162   0.959973  
4  20 -34 889.21    294.129   0.958267  
4  20 -31 1046.72   159.633   0.917116  
4  20 -28 267.571   18.9815   0.714993  
4  20 -25 106.805   258.306   0.549357  
4  20 -22 38.06     269.574   0.797451  
4  20 -19 1457.26   191.275   0.808485  
4  20 -16 742.642   217.231   0.69549   
4  20 -13 584.482   73.2394   0.853764  
4  20 -10 25.727    106.837   0.687222  
4  20 -7  2562.28   290.965   0.987529  
4  20 -4  91.8816   59.5744   0.628799  
4  20 -1  65.3321   70.8012   0.449261  
4  20 2   506.195   27.5651   0.903636  
4  20 5   461.358   234.118   0.913676  
4  20 8   978.647   300.99    0.838074  
4  20 11  133.809   288.238   0.551633  
4  20 14  854.092   279.203   0.859928  
4  20 17  659.736   96.4866   0.815047  
4  20 20  439.448   301.019   0.898699  
4  20 23  618.578   253.104   0.912     
4  20 26  1180.94   152.618   0.861204  
4  20 29  414.244   97.3214   0.642521  
4  20 32  996.724   196.62    0.948372  
4  20 35  294.941   73.2556   0.845637  
4  20 38  ?         ?         ?         
4  20 41  ?         ?         ?         
4  21 -41 ?         ?         ?         
4  21 -38 ?         ?         ?         
4  21 -35 409.319   70.3722   0.716002  
4  21 -32 11.3925   211.767   0.527662  
4  21 -29 1227.03   329.18    0.820235  
4  21 -26 68.6236   162.032   0.898349  
4  21 -23 361.191   181.143   0.451375  
4  21 -20 699.556   98.8049   0.906682  
4  21 -17 911.404   275.692   0.811049  
4  21 -14 995.551   262.866   0.899021  
4  21 -11 0.395936  216.532   0.243559  
4  21 -8  2.80263   43.1362   0.751074  
4  21 -5  120.7     260.822   0.874932  
4  21 -2  245.073   217.463   0.475322  
4  21 1   195.623   8.82685   0.330896  
4  21 4   902.131   28.2812   0.756438  
4  21 7   106.651   81.9479   0.351884  
4  21 10  605.586   42.3005   0.818061  
4  21 13  1763.56   67.4636   0.940837  
4  21 16  300.241   60.591    0.950695  
4  21 19  2.97128   195.666   0.315496  
4  21 22  500.347   11.8271   0.858838  
4  21 25  467.263   55.5374   0.386541  
4  21 28  19.4166   73.383    0.622746  
4  21 31  510.289   136.337   0.795985  
4  21 34  329.263   29.1532   0.957285  
4  21 37  ?         ?         ?         
4  21 40  ?         ?         ?         
4  22 -39 ?         ?         ?         
4  22 -36 ?         ?         ?         
4  22 -33 ?         ?         ?         
4  22 -30 25.3547   208.958   0.709229  
4  22 -27 47.0298   82.099    0.418106  
4  22 -24 175.115   154.258   0.764376  
4  22 -21 775.258   253.898   0.87826   
4  22 -18 91.7301   68.6013   0.786484  
4  22 -15 282.771   88.3059   0.872815  
4  22 -12 209.177   333.359   0.685164  
4  22 -9  386.175   140.293   0.596693  
4  22 -6  321.124   120.46    0.52243   
4  22 -3  73.2296   4.90537   0.466365  
4  22 0   ?         ?         ?         
4  22 3   5.01409   206.147   0.906951  
4  22 6   171.993   243.907   0.768421  
4  22 9   829.876   245.033   0.854474  
4  22 12  399.785   296.363   0.950676  
4  22 15  710.607   348.365   0.723185  
4  22 18  176.715   73.7653   0.742388  
4  22 21  786.277   27.6418   0.965279  
4  22 24  504.66    203.038   0.773752  
4  22 27  161.587   114.344   0.873927  
4  22 30  216.423   248.986   0.796909  
4  22 33  482.727   16.6491   0.886642  
4  22 36  ?         ?         ?         
4  22 39  ?         ?         ?         
4  23 -40 ?         ?         ?         
4  23 -37 ?         ?         ?         
4  23 -34 ?         ?         ?         
4  23 -31 ?         ?         ?         
4  23 -28 98.8776   299.005   0.829072  
4  23 -25 1466.43   74.8039   0.951639  
4  23 -22 1228.86   48.5469   0.881146  
4  23 -19 115.098   62.9188   0.602594  
4  23 -16 408.007   338.688   0.843098  
4  23 -13 895.768   295.387   0.901837  
4  23 -10 1820.77   359.59    0.968842  
4  23 -7  626.925   287.507   0.666601  
4  23 -4  51.7491   168.283   0.308863  
4  23 -1  808.355   126.392   0.841686  
4  23 2   2191.87   107.739   0.917697  
4  23 5   177.971   77.3256   0.753975  
4  23 8   208.891   38.3187   0.424566  
4  23 11  121.664   54.1426   0.590919  
4  23 14  719.429   213.629   0.826932  
4  23 17  754.432   244.898   0.855662  
4  23 20  862.361   351.937   0.970085  
4  23 23  77.8443   295.568   0.733946  
4  23 26  747.937   32.6807   0.827778  
4  23 29  378.85    115.015   0.87031   
4  23 32  ?         ?         ?         
4  23 35  ?         ?         ?         
4  23 38  ?         ?         ?         
4  24 -38 ?         ?         ?         
4  24 -35 ?         ?         ?         
4  24 -32 ?         ?         ?         
4  24 -29 ?         ?         ?         
4  24 -26 149.04    233.178   0.486503  
4  24 -23 176.004   227.008   0.702533  
4  24 -20 254.8     229.557   0.890541  
4  24 -17 907.094   251.655   0.849759  
4  24 -14 1250.65   49.923    0.925151  
4  24 -11 1066.95   323.041   0.77694   
4  24 -8  683.427   50.7533   0.752668  
4  24 -5  2504.94   207.881   0.910299  
4  24 -2  844.766   322.118   0.95277   
4  24 1   1035.78   264.319   0.812679  
4  24 4   141.596   346.828   0.52529   
4  24 7   1048.43   249.234   0.89106   
4  24 10  399.783   358.85    0.823518  
4  24 13  1267.46   172.872   0.980269  
4  24 16  1406.11   212.334   0.962098  
4  24 19  1661.28   175.328   0.916412  
4  24 22  1053.27   206.047   0.897016  
4  24 25  334.042   287.134   0.424934  
4  24 28  ?         ?         ?         
4  24 31  ?         ?         ?         
4  24 34  ?         ?         ?         
4  24 37  ?         ?         ?         
4  25 -36 ?         ?         ?         
4  25 -33 ?         ?         ?         
4  25 -30 ?         ?         ?         
4  25 -27 ?         ?         ?         
4  25 -24 ?         ?         ?         
4  25 -21 897.034   140.073   0.910518  
4  25 -18 316.584   4.17305   0.786023  
4  25 -15 60.6813   186.646   0.76861   
4  25 -12 904.507   200.578   0.826663  
4  25 -9  816.129   3.44884   0.963867  
4  25 -6  384.58    9.77922   0.387398  
4  25 -3  1435.48   83.4489   0.918085  
4  25 0   436.554   47.1391   0.894983  
4  25 3   703.641   231.229   0.814302  
4  25 6   358.676   145.344   0.888694  
4  25 9   1149.52   224.095   0.795093  
4  25 12  1279.36   120.696   0.860841  
4  25 15  163.392   86.5219   0.159035  
4  25 18  599.735   256.746   0.888387  
4  25 21  506.281   142.365   0.878339  
4  25 24  124.349   122.656   0.719019  
4  25 27  ?         ?         ?         
4  25 30  ?         ?         ?         
4  25 33  ?         ?         ?         
4  25 36  ?         ?         ?         
4  26 -37 ?         ?         ?         
4  26 -34 ?         ?         ?         
4  26 -31 ?         ?         ?         
4  26 -28 ?         ?         ?         
4  26 -25 ?         ?         ?         
4  26 -22 ?         ?         ?         
4  26 -19 465.12    78.5064   0.826573  
4  26 -16 877.519   155.589   0.836601  
4  26 -13 999.304   323.459   0.856912  
4  26 -10 164.285   186.192   0.441547  
4  26 -7  747.213   0.662804  0.872699  
4  26 -4  214.877   30.1082   0.798416  
4  26 -1  62.2138   53.0389   0.673396  
4  26 2   ?         ?         ?         
4  26 5   ?         ?         ?         
4  26 8   ?         ?         ?         
4  26 11  63.2094   154.251   0.173595  
4  26 14  276.419   245.332   0.903067  
4  26 17  565.785   359.524   0.890175  
4  26 20  6.09663   30.9153   0.654417  
4  26 23  ?         ?         ?         
4  26 26  ?         ?         ?         
4  26 29  ?         ?         ?         
4  26 32  ?         ?         ?         
4  26 35  ?         ?         ?         
4  27 -35 ?         ?         ?         
4  27 -32 ?         ?         ?         
4  27 -29 ?         ?         ?         
4  27 -26 ?         ?         ?         
4  27 -23 ?         ?         ?         
4  27 -20 ?         ?         ?         
4  27 -17 128.768   287.999   0.972106  
4  27 -14 73.8858   190.506   0.83078   
4  27 -11 208.847   112.492   0.632718  
4  27 -8  338.287   42.4779   0.506584  
4  27 -5  1523.59   314.184   0.703757  
4  27 -2  ?         ?         ?         
4  27 1   ?         ?         ?         
4  27 4   ?         ?         ?         
4  27 7   ?         ?         ?         
4  27 10  ?         ?         ?         
4  27 13  544.652   274.255   0.430337  
4  27 16  325.625   48.4979   0.847723  
4  27 19  ?         ?         ?         
4  27 22  ?         ?         ?         
4  27 25  ?         ?         ?         
4  27 28  ?         ?         ?         
4  27 31  ?         ?         ?         
4  27 34  ?         ?         ?         
4  28 -33 ?         ?         ?         
4  28 -30 ?         ?         ?         
4  28 -27 ?         ?         ?         
4  28 -24 ?         ?         ?         
4  28 -21 ?         ?         ?         
4  28 -18 ?         ?         ?         
4  28 -15 ?         ?         ?         
4  28 -12 ?         ?         ?         
4  28 -9  ?         ?         ?         
4  28 -6  ?         ?         ?         
4  28 -3  ?         ?         ?         
4  28 0   ?         ?         ?         
4  28 3   ?         ?         ?         
4  28 6   ?         ?         ?         
4  28 9   ?         ?         ?         
4  28 12  ?         ?         ?         
4  28 15  ?         ?         ?         
4  28 18  ?         ?         ?         
4  28 21  ?         ?         ?         
4  28 24  ?         ?         ?         
4  28 27  ?         ?         ?         
4  28 30  ?         ?         ?         
4  28 33  ?         ?         ?         
4  29 -31 ?         ?         ?         
4  29 -28 ?         ?         ?         
4  29 -25 ?         ?         ?         
4  29 -22 ?         ?         ?         
4  29 -19 ?         ?         ?         
4  29 -16 ?         ?         ?         
4  29 -13 ?         ?         ?         
4  29 -10 ?         ?         ?         
4  29 -7  ?         ?         ?         
4  29 -4  ?         ?         ?         
4  29 -1  ?         ?         ?         
4  29 2   ?         ?         ?         
4  29 5   ?         ?         ?         
4  29 8   ?         ?         ?         
4  29 11  ?         ?         ?         
4  29 14  ?         ?         ?         
4  29 17  ?         ?         ?         
4  29 20  ?         ?         ?         
4  29 23  ?         ?         ?         
4  29 26  ?         ?         ?         
4  29 29  ?         ?         ?         
4  29 32  ?         ?         ?         
4  30 -29 ?         ?         ?         
4  30 -26 ?         ?         ?         
4  30 -23 ?         ?         ?         
4  30 -20 ?         ?         ?         
4  30 -17 ?         ?         ?         
4  30 -14 ?         ?         ?         
4  30 -11 ?         ?         ?         
4  30 -8  ?         ?         ?         
4  30 -5  ?         ?         ?         
4  30 -2  ?         ?         ?         
4  30 1   ?         ?         ?         
4  30 4   ?         ?         ?         
4  30 7   ?         ?         ?         
4  30 10  ?         ?         ?         
4  30 13  ?         ?         ?         
4  30 16  ?         ?         ?         
4  30 19  ?         ?         ?         
4  30 22  ?         ?         ?         
4  30 25  ?         ?         ?         
4  30 28  ?         ?         ?         
4  30 31  ?         ?         ?         
4  31 -27 ?         ?         ?         
4  31 -24 ?         ?         ?         
4  31 -21 ?         ?         ?         
4  31 -18 ?         ?         ?         
4  31 -15 ?         ?         ?         
4  31 -12 ?         ?         ?         
4  31 -9  ?         ?         ?         
4  31 -6  ?         ?         ?         
4  31 -3  ?         ?         ?         
4  31 0   ?         ?         ?         
4  31 3   ?         ?         ?         
4  31 6   ?         ?         ?         
4  31 9   ?         ?         ?         
4  31 12  ?         ?         ?         
4  31 15  ?         ?         ?         
4  31 18  ?         ?         ?         
4  31 21  ?         ?         ?         
4  31 24  ?         ?         ?         
4  31 27  ?         ?         ?         
4  32 -25 ?         ?         ?         
4  32 -22 ?         ?         ?         
4  32 -19 ?         ?         ?         
4  32 -16 ?         ?         ?         
4  32 -13 ?         ?         ?         
4  32 -10 ?         ?         ?         
4  32 -7  ?         ?         ?         
4  32 -4  ?         ?         ?         
4  32 -1  ?         ?         ?         
4  32 2   ?         ?         ?         
4  32 5   ?         ?         ?         
4  32 8   ?         ?         ?         
4  32 11  ?         ?         ?         
4  32 14  ?         ?         ?         
4  32 17  ?         ?         ?         
4  32 20  ?         ?         ?         
4  32 23  ?         ?         ?         
4  32 26  ?         ?         ?         
4  33 -23 ?         ?         ?         
4  33 -20 ?         ?         ?         
4  33 -17 ?         ?         ?         
4  33 -14 ?         ?         ?         
4  33 -11 ?         ?         ?         
4  33 -8  ?         ?         ?         
4  33 -5  ?         ?         ?         
4  33 -2  ?         ?         ?         
4  33 1   ?         ?         ?         
4  33 4   ?         ?         ?         
4  33 7   ?         ?         ?         
4  33 10  ?         ?         ?         
4  33 13  ?         ?         ?         
4  33 16  ?         ?         ?         
4  33 19  ?         ?         ?         
4  33 22  ?         ?         ?         
4  33 25  ?         ?         ?         
4  34 -21 ?         ?         ?         
4  34 -18 ?         ?         ?         
4  34 -15 ?         ?         ?         
4  34 -12 ?         ?         ?         
4  34 -9  ?         ?         ?         
4  34 -6  ?         ?         ?         
4  34 -3  ?         ?         ?         
4  34 0   ?         ?         ?         
4  34 3   ?         ?         ?         
4  34 6   ?         ?         ?         
4  34 9   ?         ?         ?         
4  34 12  ?         ?         ?         
4  34 15  ?         ?         ?         
4  34 18  ?         ?         ?         
4  34 21  ?         ?         ?         
4  35 -19 ?         ?         ?         
4  35 -16 ?         ?         ?         
4  35 -13 ?         ?         ?         
4  35 -10 ?         ?         ?         
4  35 -7  ?         ?         ?         
4  35 -4  ?         ?         ?         
4  35 -1  ?         ?         ?         
4  35 2   ?         ?         ?         
4  35 5   ?         ?         ?         
4  35 8   ?         ?         ?         
4  35 11  ?         ?         ?         
4  35 14  ?         ?         ?         
4  35 17  ?         ?         ?         
4  35 20  ?         ?         ?         
4  36 -17 ?         ?         ?         
4  36 -14 ?         ?         ?         
4  36 -11 ?         ?         ?         
4  36 -8  ?         ?         ?         
4  36 -5  ?         ?         ?         
4  36 -2  ?         ?         ?         
4  36 1   ?         ?         ?         
4  36 4   ?         ?         ?         
4  36 7   ?         ?         ?         
4  36 10  ?         ?         ?         
4  36 13  ?         ?         ?         
4  36 16  ?         ?         ?         
4  37 -12 ?         ?         ?         
4  37 -9  ?         ?         ?         
4  37 -6  ?         ?         ?         
4  37 -3  ?         ?         ?         
4  37 0   ?         ?         ?         
4  37 3   ?         ?         ?         
4  37 6   ?         ?         ?         
4  37 9   ?         ?         ?         
4  37 12  ?         ?         ?         
4  38 -4  ?         ?         ?         
4  38 -1  ?         ?         ?         
4  38 2   ?         ?         ?         
4  38 5   ?         ?         ?         
5  1  -50 1330.17   53.7771   0.973152  
5  1  -47 659.308   90.072    0.791172  
5  1  -44 199.596   317.236   0.730478  
5  1  -41 789.668   142.895   0.796267  
5  1  -38 738.547   85.4501   0.95127   
5  1  -35 945.823   302.354   0.565864  
5  1  -32 729.946   99.1382   0.374011  
5  1  -29 772.058   17.494    0.873399  
5  1  -26 1250.46   296.013   0.963516  
5  1  -23 181.054   163.187   0.953253  
5  1  -20 1045.31   83.8611   0.980685  
5  1  -17 959.861   342.638   0.967403  
5  1  -14 256.828   94.8157   0.967579  
5  1  -11 128.081   138.475   0.990009  
5  1  -8  101.87    267.306   0.98106   
5  1  -5  2072.04   72.5063   0.981794  
5  1  -2  1769.97   287.214   0.957009  
5  1  1   2104.23   174.892   0.924076  
5  1  4   3186.77   208.363   0.985339  
5  1  7   339.085   311.79    0.565983  
5  1  10  362.582   191.382   0.967577  
5  1  13  1147.45   55.8204   0.323729  
5  1  16  116.878   201.839   0.835912  
5  1  19  116.037   149.176   0.918926  
5  1  22  501.314   282.596   0.969001  
5  1  25  183.805   284.276   0.94575   
5  1  28  189.775   281.414   0.957699  
5  1  31  394.832   53.4786   0.963147  
5  1  34  736.21    78.1961   0.629679  
5  1  37  2421.61   141.613   0.953034  
5  1  40  254.005   15.1107   0.887396  
5  1  43  1610.18   5.10335   0.960925  
5  1  46  2001.78   164.693   0.949925  
5  1  49  250.943   341.381   0.671511  
5  2  -51 116.137   95.5482   0.913929  
5  2  -48 942.547   293.09    0.871862  
5  2  -45 1019.7    269.561   0.974223  
5  2  -42 590.547   29.5261   0.449965  
5  2  -39 388.591   300.393   0.708566  
5  2  -36 683.221   322.486   0.354343  
5  2  -33 516.545   115.59    0.942475  
5  2  -30 458.675   19.1451   0.824577  
5  2  -27 485.293   35.3906   0.371764  
5  2  -24 463.407   56.7451   0.970612  
5  2  -21 415.136   248.371   0.708435  
5  2  -18 973.798   164.393   0.944308  
5  2  -15 1493.85   65.8013   0.998055  
5  2  -12 466.447   157.307   0.983535  
5  2  -9  1431.28   263.521   0.982017  
5  2  -6  372.451   200.66    0.979712  
5  2  -3  2016.59   345.323   0.991228  
5  2  0   30.9137   318.086   0.91992   
5  2  3   215.27    314.075   0.903369  
5  2  6   1731.1    279.467   0.995074  
5  2  9   233.898   176.867   0.837857  
5  2  12  238.145   142.653   0.92874   
5  2  15  1206.53   272.79    0.984441  
5  2  18  361.441   255.34    0.910572  
5  2  21  983.971   48.7514   0.9855    
5  2  24  661.191   102.055   0.478739  
5  2  27  549.612   127.737   0.674185  
5  2  30  25.1782   134.434   0.257838  
5  2  33  1338.47   213.976   0.854433  
5  2  36  722.917   262.049   0.819309  
5  2  39  372.679   318.426   0.958451  
5  2  42  1038.89   175.348   0.983613  
5  2  45  137.93    309.155   0.577583  
5  2  48  186.494   303.637   0.342716  
5  2  51  706.778   318.207   0.730928  
5  3  -49 58.9472   226.214   0.62881   
5  3  -46 144.377   137.913   0.537878  
5  3  -43 792.14    187.91    0.863368  
5  3  -40 849.959   183.459   0.97273   
5  3  -37 801.808   214.174   0.631486  
5  3  -34 508.145   149.881   0.74922   
5  3  -31 382.035   341.391   0.118424  
5  3  -28 360.24    71.1813   0.953222  
5  3  -25 131.635   180.006   0.779383  
5  3  -22 657.169   321.066   0.962393  
5  3  -19 1706.76   97.5658   0.993424  
5  3  -16 170.035   172.614   0.971981  
5  3  -13 594.293   254.627   0.980822  
5  3  -10 1387.53   285.839   0.916949  
5  3  -7  915.267   2.7398    0.988997  
5  3  -4  879.972   180.148   0.95759   
5  3  -1  130.671   236.416   0.987991  
5  3  2   1714.27   296.667   0.972984  
5  3  5   1753.27   107.263   0.976106  
5  3  8   616.629   84.4346   0.981036  
5  3  11  662.239   349.016   0.996362  
5  3  14  477.965   328.435   0.958967  
5  3  17  280.967   60.378    0.979246  
5  3  20  353.746   246.595   0.975297  
5  3  23  1991.4    306.381   0.967715  
5  3  26  1373.18   349.533   0.966066  
5  3  29  450.214   345.583   0.184214  
5  3  32  1129.55   68.3784   0.889703  
5  3  35  243.632   302.317   0.799946  
5  3  38  2.73718   157.842   0.803712  
5  3  41  1155.94   309.937   0.974313  
5  3  44  1039.6    184.989   0.959226  
5  3  47  770.764   85.2219   0.79847   
5  3  50  686.017   153.639   0.895938  
5  4  -50 56.9616   71.328    0.958184  
5  4  -47 915.358   123.439   0.940859  
5  4  -44 403.666   247.68    0.928176  
5  4  -41 1108.12   359.956   0.978023  
5  4  -38 826       303.032   0.316154  
5  4  -35 75.9054   42.3744   0.557366  
5  4  -32 310.801   358.891   0.823071  
5  4  -29 490.075   193.327   0.897422  
5  4  -26 733.485   105.306   0.388479  
5  4  -23 607.228   230.39    0.89196   
5  4  -20 602.985   44.27     0.968993  
5  4  -17 808.247   122.814   0.98433   
5  4  -14 1298.7    129.945   0.995139  
5  4  -11 2251.77   131.138   0.992504  
5  4  -8  761.583   16.7113   0.980438  
5  4  -5  48.9712   200.892   0.957937  
5  4  -2  730.867   182.611   0.96184   
5  4  1   1925.39   315.87    0.988437  
5  4  4   295.134   139.216   0.859799  
5  4  7   724.5     337.367   0.990571  
5  4  10  195.921   254.699   0.939385  
5  4  13  436.546   5.36431   0.955634  
5  4  16  1001.22   180.609   0.935109  
5  4  19  832.496   338.936   0.980633  
5  4  22  1588.92   25.667    0.953058  
5  4  25  2189.5    174.291   0.917336  
5  4  28  129.143   114.355   0.863983  
5  4  31  247.693   354.255   0.570161  
5  4  34  748.932   113.756   0.416741  
5  4  37  27.512    3.58301   0.631965  
5  4  40  737.516   88.3268   0.969136  
5  4  43  504.435   251.367   0.660413  
5  4  46  1035.67   326.093   0.743102  
5  4  49  540.601   104.008   0.84856   
5  5  -48 1282.57   173.399   0.812372  
5  5  -45 287.101   324.723   0.779683  
5  5  -42 243.492   82.0798   0.361204  
5  5  -39 255.204   149.963   0.62101   
5  5  -36 431.653   111.613   0.643593  
5  5  -33 527.168   184.037   0.971251  
5  5  -30 110.377   43.7834   0.538762  
5  5  -27 1.95826   214.213   0.890968  
5  5  -24 237.14    53.9889   0.654356  
5  5  -21 968.287   238.036   0.977138  
5  5  -18 1172.75   270.651   0.962485  
5  5  -15 2775.31   279.821   0.997863  
5  5  -12 268.23    140.861   0.981105  
5  5  -9  289.063   93.6846   0.814102  
5  5  -6  968.263   281.511   0.926427  
5  5  -3  519.366   260.112   0.972378  
5  5  0   898.246   140.691   0.988516  
5  5  3   188.351   155.942   0.792656  
5  5  6   686.988   321.98    0.966754  
5  5  9   908.104   81.095    0.993113  
5  5  12  448.517   267.081   0.991503  
5  5  15  503.274   200.372   0.969701  
5  5  18  326.866   318.606   0.981048  
5  5  21  643.09    147.181   0.907559  
5  5  24  373.564   340.632   0.810271  
5  5  27  1255.88   20.5901   0.650924  
5  5  30  357.416   323.263   0.932165  
5  5  33  612.767   12.6231   0.942508  
5  5  36  194.218   263.314   0.936543  
5  5  39  909.406   184.783   0.943362  
5  5  42  305.432   181.949   0.773456  
5  5  45  226.495   116.637   0.915078  
5  5  48  476.709   65.8927   0.704923  
5  6  -49 76.01     227.976   0.880253  
5  6  -46 173.921   68.6518   0.613924  
5  6  -43 1812.23   115.959   0.950737  
5  6  -40 402.995   250.901   0.769848  
5  6  -37 409.325   12.0108   0.659209  
5  6  -34 330.7     7.32265   0.950494  
5  6  -31 71.3032   286.426   0.691446  
5  6  -28 233.191   10.3262   0.10986   
5  6  -25 1355.88   3.93447   0.873848  
5  6  -22 130.034   252.837   0.977779  
5  6  -19 315.519   80.9066   0.859537  
5  6  -16 749.263   271.718   0.953293  
5  6  -13 120.197   260.067   0.992978  
5  6  -10 884.467   261.084   0.894235  
5  6  -7  655.39    50.9426   0.343171  
5  6  -4  1201.74   4.9464    0.958885  
5  6  -1  3809.76   269.421   0.972747  
5  6  2   746.734   124.934   0.990103  
5  6  5   1615.15   10.5095   0.993019  
5  6  8   1315.38   204.349   0.990578  
5  6  11  539.111   214.994   0.991923  
5  6  14  2438.31   329.566   0.996948  
5  6  17  122.006   87.3553   0.995815  
5  6  20  1263.11   275.321   0.632446  
5  6  23  76.4978   179.152   0.57608   
5  6  26  1215.25   59.1854   0.495807  
5  6  29  800.736   247.964   0.414028  
5  6  32  759.539   265.281   0.365013  
5  6  35  774.014   176.836   0.473352  
5  6  38  1449.63   82.2429   0.555069  
5  6  41  684.336   66.4281   0.624386  
5  6  44  107.543   66.0987   0.2272    
5  6  47  398.529   1.81817   0.76668   
5  6  50  1232.12   26.5734   0.942645  
5  7  -50 210.937   263.898   0.931728  
5  7  -47 712.787   150.982   0.885058  
5  7  -44 366.168   330.749   0.735368  
5  7  -41 396.229   20.0083   0.76211   
5  7  -38 661.622   255.352   0.874679  
5  7  -35 298.312   94.7916   0.929027  
5  7  -32 567.296   42.5463   0.944033  
5  7  -29 162.266   164.17    0.661884  
5  7  -26 1357.4    357.11    0.911623  
5  7  -23 200.554   211.135   0.393072  
5  7  -20 35.1856   94.6585   0.858041  
5  7  -17 537.329   237.089   0.714655  
5  7  -14 69.7805   90.1356   0.969057  
5  7  -11 252.501   129.722   0.989741  
5  7  -8  48.4331   277.368   0.933337  
5  7  -5  1643.69   324.446   0.993765  
5  7  -2  602.16    332.349   0.973615  
5  7  1   1260.73   28.4165   0.547251  
5  7  4   1627.2    169.214   0.971297  
5  7  7   2746.94   33.4615   0.886645  
5  7  10  135.309   49.9677   0.989119  
5  7  13  2649      19.1146   0.951401  
5  7  16  1558.87   304.667   0.983167  
5  7  19  3.02205   286.864   0.991131  
5  7  22  132.136   236.163   0.907439  
5  7  25  52.8342   93.2951   0.904614  
5  7  28  243.757   258.148   0.822035  
5  7  31  191.104   141.042   0.837946  
5  7  34  419.503   85.0655   0.147835  
5  7  37  1135.73   170.128   0.847833  
5  7  40  505.279   279.835   0.954526  
5  7  43  1550.74   12.7667   0.952822  
5  7  46  200.077   77.8449   0.497877  
5  7  49  302.044   182.728   0.764513  
5  8  -48 1149.62   326.487   0.963274  
5  8  -45 147.536   236.887   0.287437  
5  8  -42 1556.15   226.033   0.955898  
5  8  -39 276.478   239.423   0.664721  
5  8  -36 811.292   68.0695   0.919994  
5  8  -33 199.563   3.68069   0.827728  
5  8  -30 219.221   230.057   0.191146  
5  8  -27 135.916   56.1543   0.862123  
5  8  -24 682.701   255.753   0.976726  
5  8  -21 541.426   226.099   0.896746  
5  8  -18 1643.32   356.449   0.994655  
5  8  -15 191.07    261.04    0.958982  
5  8  -12 233.474   9.18288   0.990705  
5  8  -9  853.455   137.111   0.982613  
5  8  -6  220.789   216.087   0.966553  
5  8  -3  190.052   158.038   0.976423  
5  8  0   2708.92   302.25    0.993943  
5  8  3   1170.74   313.359   0.985841  
5  8  6   1881.86   153.251   0.987472  
5  8  9   1254.82   316.321   0.904273  
5  8  12  702.271   245.24    0.995103  
5  8  15  1142.56   357.904   0.996509  
5  8  18  176.983   7.61379   0.46563   
5  8  21  213.491   10.9524   0.93738   
5  8  24  81.6748   173.342   0.857099  
5  8  27  206.966   101.398   0.896881  
5  8  30  84.2973   357.5     0.963354  
5  8  33  118.187   34.4603   0.933738  
5  8  36  315.243   93.1756   0.460925  
5  8  39  370.145   91.792    0.897456  
5  8  42  271.869   160.71    0.489527  
5  8  45  218.164   161.984   0.889624  
5  8  48  305.557   214.735   0.915217  
5  9  -49 228.521   23.7348   0.920854  
5  9  -46 9.48013   70.5948   0.783898  
5  9  -43 168.326   220.56    0.290929  
5  9  -40 781.714   220.456   0.710872  
5  9  -37 824.937   226.549   0.924377  
5  9  -34 1206.94   312.253   0.953645  
5  9  -31 138.731   288.083   0.191107  
5  9  -28 1674.55   310.761   0.961498  
5  9  -25 1227.37   72.7925   0.736009  
5  9  -22 363.904   253.826   0.986114  
5  9  -19 1342.24   196.565   0.991022  
5  9  -16 904.819   163.68    0.990977  
5  9  -13 216.556   77.3587   0.811381  
5  9  -10 846.739   173.199   0.960191  
5  9  -7  98.2702   60.487    0.985845  
5  9  -4  933.937   121.82    0.982298  
5  9  -1  ?         ?         ?         
5  9  2   ?         ?         ?         
5  9  5   231.759   324.774   0.98269   
5  9  8   31.724    287.98    0.970123  
5  9  11  276.264   169.675   0.485937  
5  9  14  1367.33   174.843   0.993243  
5  9  17  1660.05   305.308   0.97994   
5  9  20  563.982   236.591   0.935716  
5  9  23  1187.28   21.7942   0.963602  
5  9  26  160.379   338.022   0.794012  
5  9  29  162.725   43.3253   0.877406  
5  9  32  512.386   153.008   0.75657   
5  9  35  1425.9    69.5704   0.660474  
5  9  38  981.962   296.899   0.564854  
5  9  41  488.921   55.865    0.766564  
5  9  44  744.41    50.0122   0.681371  
5  9  47  185.307   23.2222   0.671139  
5  10 -47 570.16    169.51    0.92666   
5  10 -44 1004.5    327.265   0.963746  
5  10 -41 1072.76   186.895   0.938103  
5  10 -38 312.577   61.2372   0.813896  
5  10 -35 58.5664   208.602   0.362258  
5  10 -32 957.583   9.96489   0.687326  
5  10 -29 710.589   107.399   0.914225  
5  10 -26 842.599   338.558   0.508868  
5  10 -23 339.313   293.418   0.94691   
5  10 -20 322.206   256.867   0.4304    
5  10 -17 243.239   272.964   0.948101  
5  10 -14 233.778   27.8421   0.95758   
5  10 -11 752.233   204.564   0.982508  
5  10 -8  2295.71   201.44    0.99614   
5  10 -5  637.376   271.716   0.927271  
5  10 -2  442.3     180.371   0.98283   
5  10 1   885.536   331.703   0.953854  
5  10 4   1099.78   290.237   0.835024  
5  10 7   1664.31   265.808   0.995035  
5  10 10  302.1     228.687   0.962211  
5  10 13  256.163   191.279   0.934963  
5  10 16  520.524   2.55189   0.946755  
5  10 19  472.15    76.2964   0.879211  
5  10 22  265.472   3.06951   0.966233  
5  10 25  205.314   20.0301   0.831136  
5  10 28  591.82    320.961   0.60117   
5  10 31  351.844   77.307    0.507111  
5  10 34  400.375   264.294   0.976372  
5  10 37  227.189   309.535   0.443984  
5  10 40  309.778   325.955   0.801458  
5  10 43  407.418   223.619   0.696214  
5  10 46  123.417   302.513   0.605386  
5  11 -48 120.75    102.987   0.629148  
5  11 -45 23.0878   91.2645   0.461282  
5  11 -42 1061.81   196.815   0.923837  
5  11 -39 750.979   284.084   0.954839  
5  11 -36 334.266   248.718   0.967691  
5  11 -33 976.438   262.703   0.697706  
5  11 -30 113.355   239.667   0.973705  
5  11 -27 972.188   219.314   0.766628  
5  11 -24 324.977   165.401   0.755307  
5  11 -21 535.965   98.3163   0.754081  
5  11 -18 789.496   37.5407   0.705272  
5  11 -15 127.748   269.903   0.838406  
5  11 -12 420.458   7.7384    0.955627  
5  11 -9  655.641   31.5405   0.995821  
5  11 -6  860.18    307.165   0.993423  
5  11 -3  512.551   357.924   0.987879  
5  11 0   254.801   285.975   0.366036  
5  11 3   713.348   76.9416   0.96502   
5  11 6   485.472   21.6197   0.943496  
5  11 9   311.176   315.232   0.985201  
5  11 12  469.019   142.163   0.942829  
5  11 15  923.1     283.57    0.892317  
5  11 18  622.763   85.4798   0.277095  
5  11 21  484.543   102.706   0.808156  
5  11 24  192.682   132.199   0.931486  
5  11 27  48.5502   144.285   0.237894  
5  11 30  677.943   73.0211   0.889035  
5  11 33  441.693   44.9186   0.950607  
5  11 36  109.635   112.354   0.766905  
5  11 39  1668.27   189.172   0.8364    
5  11 42  727.953   28.6857   0.753195  
5  11 45  333.343   26.8915   0.696932  
5  11 48  309.963   321.159   0.969363  
5  12 -46 369.385   139.317   0.970227  
5  12 -43 310.2     35.9586   0.773497  
5  12 -40 90.2903   265.259   0.622011  
5  12 -37 130.518   1.73569   0.444029  
5  12 -34 471.321   319.752   0.401731  
5  12 -31 324.311   189.385   0.930498  
5  12 -28 908.722   125.33    0.931112  
5  12 -25 1403.14   323.036   0.950108  
5  12 -22 886.059   260.219   0.704573  
5  12 -19 241.523   17.4428   0.906353  
5  12 -16 552.464   43.9949   0.859729  
5  12 -13 1948.73   34.335    0.931259  
5  12 -10 413.18    197.084   0.99043   
5  12 -7  281.145   88.2461   0.966371  
5  12 -4  731.923   190.092   0.802167  
5  12 -1  739.814   1.66078   0.886217  
5  12 2   1041.95   39.3615   0.916923  
5  12 5   62.3581   53.0297   0.980561  
5  12 8   612.542   83.3545   0.952325  
5  12 11  620.696   5.56886   0.92069   
5  12 14  667.308   136.366   0.970078  
5  12 17  2.29467   174.985   0.935512  
5  12 20  2331.54   240.699   0.841296  
5  12 23  741.484   2.65532   0.594199  
5  12 26  641.204   100.84    0.732792  
5  12 29  735.43    221.406   0.883788  
5  12 32  965.706   68.8432   0.847774  
5  12 35  2118.22   186.228   0.977446  
5  12 38  117.707   206.498   0.152582  
5  12 41  576.875   200.835   0.766548  
5  12 44  143.181   81.6153   0.875946  
5  12 47  117.918   194.765   0.483952  
5  13 -47 95.3156   60.7273   0.828581  
5  13 -44 208.397   167.05    0.72635   
5  13 -41 359.192   65.7477   0.954682  
5  13 -38 881.476   258.613   0.968925  
5  13 -35 52.7318   188.061   0.464133  
5  13 -32 460.235   53.8667   0.962045  
5  13 -29 547.393   115.879   0.903979  
5  13 -26 101.604   0.297105  0.940622  
5  13 -23 764.493   141.394   0.891932  
5  13 -20 524.547   176.547   0.956148  
5  13 -17 531.6     356.536   0.421186  
5  13 -14 540.667   255.86    0.436575  
5  13 -11 143.905   231.297   0.83526   
5  13 -8  711.895   17.7331   0.982815  
5  13 -5  550.487   296.583   0.976898  
5  13 -2  712.156   359.552   0.94275   
5  13 1   214.963   195.842   0.857802  
5  13 4   1.90694   213.607   0.430214  
5  13 7   1380.8    102.07    0.994885  
5  13 10  503.24    283.04    0.7972    
5  13 13  1843.98   46.5546   0.971963  
5  13 16  622.983   204.693   0.955034  
5  13 19  10.8399   98.0284   0.927824  
5  13 22  289.007   66.9206   0.277988  
5  13 25  736.216   200.409   0.93776   
5  13 28  980.28    29.2548   0.591738  
5  13 31  277.665   195.606   0.124063  
5  13 34  336.098   275.174   0.924733  
5  13 37  1964.24   274.545   0.799816  
5  13 40  505.188   97.3462   0.64331   
5  13 43  82.1345   356.604   0.246135  
5  13 46  367.17    149.048   0.856082  
5  14 -45 214.283   307.505   0.351482  
5  14 -42 72.6739   0.994156  0.718953  
5  14 -39 866.276   310.723   0.871745  
5  14 -36 331.5     326.59    0.475197  
5  14 -33 472.36    112.135   0.440152  
5  14 -30 435.781   259.254   0.938286  
5  14 -27 599.11    225.95    0.964425  
5  14 -24 751.86    236.993   0.898564  
5  14 -21 1531.16   305.869   0.968827  
5  14 -18 97.0419   96.5332   0.538538  
5  14 -15 311.339   121.268   0.82181   
5  14 -12 32.8347   164.197   0.681438  
5  14 -9  1138.98   288.261   0.989684  
5  14 -6  147.37    89.303    0.960914  
5  14 -3  255.985   257.898   0.987833  
5  14 0   803.97    89.8848   0.966831  
5  14 3   1478.8    99.2538   0.943299  
5  14 6   473.357   270.609   0.952328  
5  14 9   416.559   316.103   0.722686  
5  14 12  982.237   154.516   0.872804  
5  14 15  1733.68   252.992   0.923891  
5  14 18  1270.09   211.196   0.750864  
5  14 21  783.892   133.939   0.951589  
5  14 24  220.152   140.302   0.573554  
5  14 27  857.425   149.424   0.805442  
5  14 30  88.0783   5.05522   0.7339    
5  14 33  149.878   272.742   0.941803  
5  14 36  1001.23   22.4527   0.522569  
5  14 39  232.335   28.1336   0.768609  
5  14 42  269.149   76.4344   0.77822   
5  14 45  718.152   221.255   0.972068  
5  15 -46 ?         ?         ?         
5  15 -43 47.9705   124.029   0.352097  
5  15 -40 264.359   31.5549   0.928914  
5  15 -37 432.108   303.969   0.951968  
5  15 -34 399.99    308.942   0.909369  
5  15 -31 447.747   128.275   0.445251  
5  15 -28 1022.74   221.516   0.885171  
5  15 -25 94.9598   119.331   0.983183  
5  15 -22 212.388   238.515   0.259147  
5  15 -19 823.475   324.693   0.750581  
5  15 -16 458.834   56.7537   0.409756  
5  15 -13 44.1928   144.298   0.865057  
5  15 -10 123.787   256.578   0.395955  
5  15 -7  954.956   18.6347   0.978356  
5  15 -4  364.149   339.252   0.83497   
5  15 -1  1322.95   105.862   0.937789  
5  15 2   1.02855   126.98    0.825306  
5  15 5   97.6423   283.865   0.992477  
5  15 8   530.749   227.783   0.879661  
5  15 11  860.733   331.905   0.804999  
5  15 14  834.571   338.606   0.934937  
5  15 17  1415.99   266.699   0.98572   
5  15 20  446.227   191.919   0.716064  
5  15 23  465.817   82.2031   0.459453  
5  15 26  295.3     325.352   0.931412  
5  15 29  194.664   65.6048   0.462121  
5  15 32  323.765   148.557   0.941404  
5  15 35  743.31    276.948   0.608455  
5  15 38  30.1405   300.482   0.538344  
5  15 41  538.854   184.605   0.845705  
5  15 44  145.919   183.001   0.644962  
5  16 -44 ?         ?         ?         
5  16 -41 84.0991   170.932   0.808958  
5  16 -38 1126.47   292.822   0.914972  
5  16 -35 971.229   294.899   0.975596  
5  16 -32 1249.58   203.805   0.778888  
5  16 -29 313.171   187.794   0.720312  
5  16 -26 17.7      330.766   0.96939   
5  16 -23 882.343   352.367   0.78001   
5  16 -20 703.065   146.048   0.322217  
5  16 -17 762.725   186.68    0.867299  
5  16 -14 753.86    240.516   0.968519  
5  16 -11 415.602   92.7713   0.826359  
5  16 -8  1033.02   178.831   0.858273  
5  16 -5  680.617   252.696   0.982855  
5  16 -2  1352.29   292.965   0.915352  
5  16 1   496.198   173.979   0.738107  
5  16 4   602.943   93.7494   0.679526  
5  16 7   332.596   313.603   0.969296  
5  16 10  477.151   271.82    0.987633  
5  16 13  149.772   334.352   0.968384  
5  16 16  99.5035   327.975   0.949072  
5  16 19  30.2029   341.588   0.701749  
5  16 22  986.967   47.0468   0.890365  
5  16 25  221.523   329.831   0.975697  
5  16 28  314.513   225.21    0.950534  
5  16 31  118.302   264.311   0.0827305 
5  16 34  753.355   110.741   0.692072  
5  16 37  226.455   188.789   0.713777  
5  16 40  29.4845   265.981   0.14636   
5  16 43  ?         ?         ?         
5  17 -45 ?         ?         ?         
5  17 -42 ?         ?         ?         
5  17 -39 126.231   261.677   0.647725  
5  17 -36 153.759   243.315   0.859807  
5  17 -33 389.71    229.142   0.550438  
5  17 -30 871.529   354.958   0.904865  
5  17 -27 511.483   220.784   0.75404   
5  17 -24 1366.49   160.351   0.722682  
5  17 -21 175.349   60.6593   0.247591  
5  17 -18 1027.16   299.939   0.769809  
5  17 -15 830.637   102.714   0.862296  
5  17 -12 412.786   156.516   0.757883  
5  17 -9  113.519   2.52769   0.953146  
5  17 -6  232.536   151.862   0.963912  
5  17 -3  1020.73   73.9016   0.940518  
5  17 0   610.79    105.815   0.978048  
5  17 3   472.668   154.16    0.671267  
5  17 6   1012.05   315.7     0.937672  
5  17 9   141.388   280.001   0.729473  
5  17 12  558.917   295.469   0.426561  
5  17 15  525.157   117.15    0.919192  
5  17 18  648.311   333.596   0.880492  
5  17 21  48.2297   172.45    0.348108  
5  17 24  1000.57   323.233   0.814582  
5  17 27  194.691   280.122   0.748289  
5  17 30  717.428   36.6934   0.713523  
5  17 33  287.964   198.309   0.875578  
5  17 36  385.983   116.122   0.869212  
5  17 39  139.535   214.035   0.743696  
5  17 42  ?         ?         ?         
5  17 45  ?         ?         ?         
5  18 -43 ?         ?         ?         
5  18 -40 ?         ?         ?         
5  18 -37 222.294   341.349   0.843605  
5  18 -34 382.281   44.1917   0.705965  
5  18 -31 478.301   268.87    0.804348  
5  18 -28 1492.68   51.1637   0.804525  
5  18 -25 102.429   97.9805   0.951983  
5  18 -22 404.077   190.78    0.575236  
5  18 -19 118.856   73.3097   0.776293  
5  18 -16 916.783   254.373   0.973841  
5  18 -13 43.7533   255.438   0.874431  
5  18 -10 709.305   201.073   0.977476  
5  18 -7  45.3848   188.452   0.937594  
5  18 -4  393.272   321.484   0.959032  
5  18 -1  1997.74   266.627   0.864291  
5  18 2   529.022   78.251    0.729519  
5  18 5   503.684   296.547   0.893727  
5  18 8   753.471   42.5206   0.982055  
5  18 11  180.565   202.157   0.725638  
5  18 14  1347.72   273.998   0.954388  
5  18 17  451.413   242.241   0.769729  
5  18 20  577.612   235.696   0.518152  
5  18 23  8.31696   44.3108   0.884989  
5  18 26  1772.02   357.098   0.951656  
5  18 29  659.684   219.538   0.898362  
5  18 32  123.71    274.944   0.251073  
5  18 35  302.292   24.9195   0.990033  
5  18 38  589.905   202.812   0.857044  
5  18 41  ?         ?         ?         
5  18 44  ?         ?         ?         
5  19 -41 ?         ?         ?         
5  19 -38 ?         ?         ?         
5  19 -35 161.833   221.61    0.74105   
5  19 -32 302.613   20.022    0.880548  
5  19 -29 921.17    80.5051   0.893396  
5  19 -26 1972.35   82.3179   0.983848  
5  19 -23 451.519   303.752   0.858632  
5  19 -20 212.71    288.389   0.407205  
5  19 -17 1873.52   51.2499   0.978161  
5  19 -14 966.786   73.9663   0.939578  
5  19 -11 90.5324   172.345   0.500238  
5  19 -8  415.515   129.827   0.926211  
5  19 -5  254.527   323.042   0.758089  
5  19 -2  305.142   67.7986   0.731048  
5  19 1   1479.19   189.95    0.925547  
5  19 4   983.316   204.538   0.897173  
5  19 7   485.084   131.951   0.923469  
5  19 10  975.746   124.207   0.867867  
5  19 13  1244.49   6.69183   0.888443  
5  19 16  3.35856   98.259    0.946572  
5  19 19  1598.64   245.642   0.906903  
5  19 22  657.887   67.1982   0.850853  
5  19 25  533.311   137.603   0.955498  
5  19 28  1384.15   81.9095   0.950392  
5  19 31  148.397   290.313   0.638876  
5  19 34  789.694   348.391   0.785886  
5  19 37  868.318   308.244   0.949488  
5  19 40  ?         ?         ?         
5  19 43  ?         ?         ?         
5  20 -42 ?         ?         ?         
5  20 -39 ?         ?         ?         
5  20 -36 ?         ?         ?         
5  20 -33 1920.03   96.3397   0.93073   
5  20 -30 153.953   250.556   0.655051  
5  20 -27 444.433   202.896   0.744601  
5  20 -24 1007.33   304.393   0.979172  
5  20 -21 809.977   12.5699   0.800397  
5  20 -18 243.256   336.296   0.593065  
5  20 -15 1.73021   142.012   0.738142  
5  20 -12 311.673   47.5741   0.542215  
5  20 -9  316.989   169.831   0.448133  
5  20 -6  1442.33   173.522   0.973914  
5  20 -3  531.112   136.136   0.812355  
5  20 0   207.095   164.204   0.487073  
5  20 3   230.601   7.97742   0.714136  
5  20 6   200.785   228.942   0.371586  
5  20 9   124.82    337.027   0.239556  
5  20 12  437.913   231.057   0.813291  
5  20 15  403.292   45.7514   0.7644    
5  20 18  419.135   78.2889   0.584004  
5  20 21  208.805   243.186   0.81283   
5  20 24  177.018   329.669   0.759109  
5  20 27  1090.72   227.692   0.984025  
5  20 30  400.614   12.1131   0.927449  
5  20 33  124.874   69.7708   0.687154  
5  20 36  287.945   67.0576   0.498091  
5  20 39  ?         ?         ?         
5  20 42  ?         ?         ?         
5  21 -40 ?         ?         ?         
5  21 -37 ?         ?         ?         
5  21 -34 ?         ?         ?         
5  21 -31 660.95    49.1534   0.718517  
5  21 -28 36.5307   317.734   0.838875  
5  21 -25 1240.52   293.676   0.943353  
5  21 -22 380.824   166.115   0.662964  
5  21 -19 566.501   298.32    0.922644  
5  21 -16 302.697   167.019   0.88484   
5  21 -13 121.91    179.988   0.193996  
5  21 -10 855.039   150.123   0.860598  
5  21 -7  1390.7    129.204   0.882215  
5  21 -4  ?         ?         ?         
5  21 -1  ?         ?         ?         
5  21 2   1734.06   168.15    0.87333   
5  21 5   219.591   52.2498   0.872801  
5  21 8   140.739   21.5361   0.873163  
5  21 11  1205.74   111.986   0.833008  
5  21 14  5.06873   179.968   0.705506  
5  21 17  293.348   48.7578   0.367941  
5  21 20  532.252   32.9458   0.952919  
5  21 23  2160.89   353.892   0.920919  
5  21 26  509.688   223.155   0.6652    
5  21 29  36.8522   355.158   0.434913  
5  21 32  1234.07   341.094   0.911725  
5  21 35  ?         ?         ?         
5  21 38  ?         ?         ?         
5  21 41  ?         ?         ?         
5  22 -38 ?         ?         ?         
5  22 -35 ?         ?         ?         
5  22 -32 ?         ?         ?         
5  22 -29 1060.81   35.7963   0.901413  
5  22 -26 84.9993   233.028   0.693292  
5  22 -23 1094.9    210.856   0.857244  
5  22 -20 1951.65   31.5029   0.913694  
5  22 -17 42.3835   194.798   0.862098  
5  22 -14 163.535   105.033   0.834817  
5  22 -11 408.455   113.195   0.914242  
5  22 -8  855.776   204.757   0.782755  
5  22 -5  207.16    203.791   0.438617  
5  22 -2  932.483   118.822   0.973077  
5  22 1   420.766   273.387   0.77246   
5  22 4   150.649   53.242    0.541636  
5  22 7   545.898   285.817   0.837007  
5  22 10  716.162   308.456   0.650346  
5  22 13  272.912   204.275   0.487991  
5  22 16  619.33    103.275   0.901259  
5  22 19  373.306   131.542   0.730313  
5  22 22  976.063   48.6931   0.846236  
5  22 25  87.3454   21.2682   0.743139  
5  22 28  14.9828   151.064   0.867464  
5  22 31  276.404   170.789   0.82072   
5  22 34  ?         ?         ?         
5  22 37  ?         ?         ?         
5  22 40  ?         ?         ?         
5  23 -39 ?         ?         ?         
5  23 -36 ?         ?         ?         
5  23 -33 ?         ?         ?         
5  23 -30 ?         ?         ?         
5  23 -27 342.638   219.843   0.780096  
5  23 -24 133.35    96.3249   0.691578  
5  23 -21 149.583   210.877   0.518162  
5  23 -18 121.275   175.437   0.866492  
5  23 -15 112.422   353.574   0.790063  
5  23 -12 527.946   303.661   0.836989  
5  23 -9  164.978   163.187   0.458385  
5  23 -6  178.514   310.96    0.578029  
5  23 -3  1226.61   75.3651   0.804061  
5  23 0   473.067   249.428   0.797899  
5  23 3   620.76    186.854   0.740662  
5  23 6   69.9665   74.8531   0.467449  
5  23 9   134.039   273.027   0.654942  
5  23 12  674.509   90.7439   0.921842  
5  23 15  1075.87   343.189   0.818293  
5  23 18  437.806   214.569   0.794383  
5  23 21  1217.12   74.3923   0.913368  
5  23 24  143.764   343.965   0.476317  
5  23 27  389.142   244.277   0.854594  
5  23 30  ?         ?         ?         
5  23 33  ?         ?         ?         
5  23 36  ?         ?         ?         
5  23 39  ?         ?         ?         
5  24 -37 ?         ?         ?         
5  24 -34 ?         ?         ?         
5  24 -31 ?         ?         ?         
5  24 -28 ?         ?         ?         
5  24 -25 ?         ?         ?         
5  24 -22 292.71    325.218   0.854229  
5  24 -19 1131.26   162.553   0.979238  
5  24 -16 762.09    327.438   0.919396  
5  24 -13 39.0781   233.084   0.874988  
5  24 -10 891.333   193.024   0.726785  
5  24 -7  1601.54   166.264   0.945822  
5  24 -4  88.9727   59.3484   0.864352  
5  24 -1  715.382   320.478   0.861975  
5  24 2   34.4409   170.09    0.177743  
5  24 5   53.8209   296.447   0.882869  
5  24 8   247.601   343       0.649264  
5  24 11  253.665   31.5527   0.803474  
5  24 14  567.229   183.548   0.958926  
5  24 17  615.43    302.138   0.833777  
5  24 20  696.547   110.362   0.809871  
5  24 23  316.676   114.022   0.46283   
5  24 26  ?         ?         ?         
5  24 29  ?         ?         ?         
5  24 32  ?         ?         ?         
5  24 35  ?         ?         ?         
5  24 38  ?         ?         ?         
5  25 -35 ?         ?         ?         
5  25 -32 ?         ?         ?         
5  25 -29 ?         ?         ?         
5  25 -26 ?         ?         ?         
5  25 -23 ?         ?         ?         
5  25 -20 39.3608   310.518   0.749003  
5  25 -17 713.781   274.845   0.792067  
5  25 -14 40.2178   110.283   0.874973  
5  25 -11 559.198   339.697   0.782361  
5  25 -8  66.3028   209.991   0.774943  
5  25 -5  2219.53   211.74    0.939316  
5  25 -2  2003.77   167.514   0.920143  
5  25 1   122.003   67.046    0.856042  
5  25 4   694.116   322.857   0.923763  
5  25 7   1132.62   21.2986   0.899098  
5  25 10  231.287   337.875   0.864501  
5  25 13  141.56    278.463   0.72743   
5  25 16  522.112   42.1503   0.591984  
5  25 19  53.9028   82.708    0.937407  
5  25 22  582.811   184.139   0.663984  
5  25 25  ?         ?         ?         
5  25 28  ?         ?         ?         
5  25 31  ?         ?         ?         
5  25 34  ?         ?         ?         
5  25 37  ?         ?         ?         
5  26 -36 ?         ?         ?         
5  26 -33 ?         ?         ?         
5  26 -30 ?         ?         ?         
5  26 -27 ?         ?         ?         
5  26 -24 ?         ?         ?         
5  26 -21 ?         ?         ?         
5  26 -18 1060.92   200.676   0.94409   
5  26 -15 324.866   45.6268   0.952466  
5  26 -12 187.605   339.027   0.640411  
5  26 -9  1098.04   171.492   0.877412  
5  26 -6  865.884   57.6287   0.803018  
5  26 -3  422.279   218.308   0.698805  
5  26 0   ?         ?         ?         
5  26 3   ?         ?         ?         
5  26 6   ?         ?         ?         
5  26 9   ?         ?         ?         
5  26 12  435.89    129.99    0.732607  
5  26 15  644.485   215.689   0.863611  
5  26 18  5.83879   66.5956   0.783776  
5  26 21  ?         ?         ?         
5  26 24  ?         ?         ?         
5  26 27  ?         ?         ?         
5  26 30  ?         ?         ?         
5  26 33  ?         ?         ?         
5  26 36  ?         ?         ?         
5  27 -34 ?         ?         ?         
5  27 -31 ?         ?         ?         
5  27 -28 ?         ?         ?         
5  27 -25 ?         ?         ?         
5  27 -22 ?         ?         ?         
5  27 -19 ?         ?         ?         
5  27 -16 ?         ?         ?         
5  27 -13 ?         ?         ?         
5  27 -10 ?         ?         ?         
5  27 -7  ?         ?         ?         
5  27 -4  ?         ?         ?         
5  27 -1  ?         ?         ?         
5  27 2   ?         ?         ?         
5  27 5   ?         ?         ?         
5  27 8   ?         ?         ?         
5  27 11  ?         ?         ?         
5  27 14  ?         ?         ?         
5  27 17  ?         ?         ?         
5  27 20  ?         ?         ?         
5  27 23  ?         ?         ?         
5  27 26  ?         ?         ?         
5  27 29  ?         ?         ?         
5  27 32  ?         ?         ?         
5  27 35  ?         ?         ?         
5  28 -32 ?         ?         ?         
5  28 -29 ?         ?         ?         
5  28 -26 ?         ?         ?         
5  28 -23 ?         ?         ?         
5  28 -20 ?         ?         ?         
5  28 -17 ?         ?         ?         
5  28 -14 ?         ?         ?         
5  28 -11 ?         ?         ?         
5  28 -8  ?         ?         ?         
5  28 -5  ?         ?         ?         
5  28 -2  ?         ?         ?         
5  28 1   ?         ?         ?         
5  28 4   ?         ?         ?         
5  28 7   ?         ?         ?         
5  28 10  ?         ?         ?         
5  28 13  ?         ?         ?         
5  28 16  ?         ?         ?         
5  28 19  ?         ?         ?         
5  28 22  ?         ?         ?         
5  28 25  ?         ?         ?         
5  28 28  ?         ?         ?         
5  28 31  ?         ?         ?         
5  29 -30 ?         ?         ?         
5  29 -27 ?         ?         ?         
5  29 -24 ?         ?         ?         
5  29 -21 ?         ?         ?         
5  29 -18 ?         ?         ?         
5  29 -15 ?         ?         ?         
5  29 -12 ?         ?         ?         
5  29 -9  ?         ?         ?         
5  29 -6  ?         ?         ?         
5  29 -3  ?         ?         ?         
5  29 0   ?         ?         ?         
5  29 3   ?         ?         ?         
5  29 6   ?         ?         ?         
5  29 9   ?         ?         ?         
5  29 12  ?         ?         ?         
5  29 15  ?         ?         ?         
5  29 18  ?         ?         ?         
5  29 21  ?         ?         ?         
5  29 24  ?         ?         ?         
5  29 27  ?         ?         ?         
5  29 30  ?         ?         ?         
5  30 -28 ?         ?         ?         
5  30 -25 ?         ?         ?         
5  30 -22 ?         ?         ?         
5  30 -19 ?         ?         ?         
5  30 -16 ?         ?         ?         
5  30 -13 ?         ?         ?         
5  30 -10 ?         ?         ?         
5  30 -7  ?         ?         ?         
5  30 -4  ?         ?         ?         
5  30 -1  ?         ?         ?         
5  30 2   ?         ?         ?         
5  30 5   ?         ?         ?         
5  30 8   ?         ?         ?         
5  30 11  ?         ?         ?         
5  30 14  ?         ?         ?         
5  30 17  ?         ?         ?         
5  30 20  ?         ?         ?         
5  30 23  ?         ?         ?         
5  30 26  ?         ?         ?         
5  30 29  ?         ?         ?         
5  31 -26 ?         ?         ?         
5  31 -23 ?         ?         ?         
5  31 -20 ?         ?         ?         
5  31 -17 ?         ?         ?         
5  31 -14 ?         ?         ?         
5  31 -11 ?         ?         ?         
5  31 -8  ?         ?         ?         
5  31 -5  ?         ?         ?         
5  31 -2  ?         ?         ?         
5  31 1   ?         ?         ?         
5  31 4   ?         ?         ?         
5  31 7   ?         ?         ?         
5  31 10  ?         ?         ?         
5  31 13  ?         ?         ?         
5  31 16  ?         ?         ?         
5  31 19  ?         ?         ?         
5  31 22  ?         ?         ?         
5  31 25  ?         ?         ?         
5  31 28  ?         ?         ?         
5  32 -24 ?         ?         ?         
5  32 -21 ?         ?         ?         
5  32 -18 ?         ?         ?         
5  32 -15 ?         ?         ?         
5  32 -12 ?         ?         ?         
5  32 -9  ?         ?         ?         
5  32 -6  ?         ?         ?         
5  32 -3  ?         ?         ?         
5  32 0   ?         ?         ?         
5  32 3   ?         ?         ?         
5  32 6   ?         ?         ?         
5  32 9   ?         ?         ?         
5  32 12  ?         ?         ?         
5  32 15  ?         ?         ?         
5  32 18  ?         ?         ?         
5  32 21  ?         ?         ?         
5  32 24  ?         ?         ?         
5  33 -22 ?         ?         ?         
5  33 -19 ?         ?         ?         
5  33 -16 ?         ?         ?         
5  33 -13 ?         ?         ?         
5  33 -10 ?         ?         ?         
5  33 -7  ?         ?         ?         
5  33 -4  ?         ?         ?         
5  33 -1  ?         ?         ?         
5  33 2   ?         ?         ?         
5  33 5   ?         ?         ?         
5  33 8   ?         ?         ?         
5  33 11  ?         ?         ?         
5  33 14  ?         ?         ?         
5  33 17  ?         ?         ?         
5  33 20  ?         ?         ?         
5  33 23  ?         ?         ?         
5  34 -20 ?         ?         ?         
5  34 -17 ?         ?         ?         
5  34 -14 ?         ?         ?         
5  34 -11 ?         ?         ?         
5  34 -8  ?         ?         ?         
5  34 -5  ?         ?         ?         
5  34 -2  ?         ?         ?         
5  34 1   ?         ?         ?         
5  34 4   ?         ?         ?         
5  34 7   ?         ?         ?         
5  34 10  ?         ?         ?         
5  34 13  ?         ?         ?         
5  34 16  ?         ?         ?         
5  34 19  ?         ?         ?         
5  35 -18 ?         ?         ?         
5  35 -15 ?         ?         ?         
5  35 -12 ?         ?         ?         
5  35 -9  ?         ?         ?         
5  35 -6  ?         ?         ?         
5  35 -3  ?         ?         ?         
5  35 0   ?         ?         ?         
5  35 3   ?         ?         ?         
5  35 6   ?         ?         ?         
5  35 9   ?         ?         ?         
5  35 12  ?         ?         ?         
5  35 15  ?         ?         ?         
5  35 18  ?         ?         ?         
5  36 -13 ?         ?         ?         
5  36 -10 ?         ?         ?         
5  36 -7  ?         ?         ?         
5  36 -4  ?         ?         ?         
5  36 -1  ?         ?         ?         
5  36 2   ?         ?         ?         
5  36 5   ?         ?         ?         
5  36 8   ?         ?         ?         
5  36 11  ?         ?         ?         
5  36 14  ?         ?         ?         
5  37 -8  ?         ?         ?         
5  37 -5  ?         ?         ?         
5  37 -2  ?         ?         ?         
5  37 1   ?         ?         ?         
5  37 4   ?         ?         ?         
5  37 7   ?         ?         ?         
5  37 10  ?         ?         ?         
6  1  -49 35.8617   24.5204   0.351     
6  1  -46 308.797   101.8     0.774909  
6  1  -43 316.93    74.7737   0.704076  
6  1  -40 480.691   251.477   0.90065   
6  1  -37 188.031   353.537   0.879576  
6  1  -34 805.34    127.79    0.206316  
6  1  -31 785.156   84.8783   0.682986  
6  1  -28 439.652   256.654   0.968225  
6  1  -25 381.067   333.268   0.176801  
6  1  -22 158.334   88.2944   0.993065  
6  1  -19 1318.72   148.006   0.993366  
6  1  -16 1228.76   301.269   0.992317  
6  1  -13 58.0435   263.116   0.997287  
6  1  -10 2060.13   10.4356   0.954595  
6  1  -7  267.797   263.975   0.757649  
6  1  -4  647       209.99    0.937953  
6  1  -1  2068.79   38.3541   0.967462  
6  1  2   2552.54   172.523   0.9515    
6  1  5   1436.05   52.4154   0.900585  
6  1  8   1661.51   151.515   0.987792  
6  1  11  979.653   275.069   0.971225  
6  1  14  452.821   224.311   0.971823  
6  1  17  431.455   180.239   0.991495  
6  1  20  295.325   300.625   0.991988  
6  1  23  518.808   298.193   0.975879  
6  1  26  568.26    314.533   0.257666  
6  1  29  75.1105   66.6415   0.98828   
6  1  32  1109.47   173.496   0.964174  
6  1  35  475.056   182.137   0.867446  
6  1  38  635.626   321.91    0.695056  
6  1  41  562.597   15.1309   0.941948  
6  1  44  502.319   155.093   0.600727  
6  1  47  278.914   290.82    0.947048  
6  1  50  3118.96   329.56    0.980625  
6  2  -50 402.592   280.934   0.881724  
6  2  -47 701.936   286.319   0.772709  
6  2  -44 1295.1    98.8952   0.978299  
6  2  -41 127.962   147.949   0.521599  
6  2  -38 707.298   334.359   0.912566  
6  2  -35 31.1644   131.63    0.245898  
6  2  -32 799.638   318.833   0.830068  
6  2  -29 302.549   259.709   0.825582  
6  2  -26 443.864   151.965   0.988342  
6  2  -23 1470.5    145.026   0.979147  
6  2  -20 142.621   148.247   0.860747  
6  2  -17 594.026   24.002    0.900927  
6  2  -14 1805.27   110.374   0.995772  
6  2  -11 361.194   273.532   0.967571  
6  2  -8  569.93    312.05    0.971243  
6  2  -5  1977.58   253.467   0.990827  
6  2  -2  566.785   63.6139   0.243887  
6  2  1   1820      9.50482   0.939409  
6  2  4   466.765   330.029   0.949114  
6  2  7   371.959   41.3275   0.98234   
6  2  10  495.086   116.53    0.274831  
6  2  13  255.581   121.694   0.980315  
6  2  16  8.60042   190.119   0.239829  
6  2  19  27.4209   272.726   0.962517  
6  2  22  414.141   61.6185   0.984101  
6  2  25  798.219   146.944   0.976521  
6  2  28  216.865   209.453   0.97203   
6  2  31  661.26    172.655   0.735054  
6  2  34  112.478   153.004   0.824372  
6  2  37  1592.45   157.698   0.96576   
6  2  40  981.249   355.236   0.882877  
6  2  43  545.858   149.102   0.924276  
6  2  46  14.578    60.105    0.05799   
6  2  49  299.23    19.1833   0.838648  
6  3  -48 104.603   138.987   0.580988  
6  3  -45 121.41    293.018   0.930425  
6  3  -42 905.079   210.271   0.817959  
6  3  -39 938.451   332.366   0.967671  
6  3  -36 531.884   72.8598   0.934966  
6  3  -33 1173.66   127.567   0.862592  
6  3  -30 684.5     76.6221   0.747424  
6  3  -27 682.829   73.6064   0.339235  
6  3  -24 308.547   32.3819   0.831043  
6  3  -21 206.974   156.943   0.479764  
6  3  -18 132.791   305.299   0.98055   
6  3  -15 282.622   35.8617   0.965077  
6  3  -12 278.036   199.637   0.974657  
6  3  -9  1218.69   326.236   0.990966  
6  3  -6  1929.3    210.429   0.983494  
6  3  -3  1994.54   260.07    0.953191  
6  3  0   92.0014   11.6436   0.918959  
6  3  3   2454.44   47.1199   0.985937  
6  3  6   144.449   307.508   0.168808  
6  3  9   344.071   46.1906   0.910888  
6  3  12  1289.24   72.1504   0.987784  
6  3  15  1155.33   342.539   0.997193  
6  3  18  511.611   38.5205   0.931264  
6  3  21  1077.45   95.1447   0.969063  
6  3  24  703.952   286.297   0.773841  
6  3  27  503.466   176.271   0.948367  
6  3  30  520.866   142.882   0.375902  
6  3  33  406.297   84.9374   0.95433   
6  3  36  295.835   256.661   0.138965  
6  3  39  1184.09   270.723   0.954918  
6  3  42  1506.13   277.487   0.944471  
6  3  45  52.568    315.602   0.878302  
6  3  48  60.4375   212.108   0.697844  
6  4  -49 255.868   272.543   0.929371  
6  4  -46 1504.78   143.055   0.905488  
6  4  -43 289.644   186.374   0.9512    
6  4  -40 196.715   160.501   0.832054  
6  4  -37 644.488   75.9712   0.788588  
6  4  -34 185.9     129.239   0.906922  
6  4  -31 248.267   287.903   0.539268  
6  4  -28 463.087   13.8828   0.814677  
6  4  -25 321.511   55.5087   0.278993  
6  4  -22 406.947   94.8841   0.14732   
6  4  -19 30.5878   316.045   0.962756  
6  4  -16 94.5776   137.332   0.271021  
6  4  -13 327.59    263.446   0.0991351 
6  4  -10 657.286   85.1745   0.986727  
6  4  -7  124.038   110.942   0.979255  
6  4  -4  1134.96   353.438   0.957899  
6  4  -1  30.2809   316.02    0.991326  
6  4  2   1241.01   76.0222   0.972455  
6  4  5   817.822   347.348   0.977413  
6  4  8   488.331   118.16    0.470367  
6  4  11  1235.74   356.12    0.971771  
6  4  14  1125.73   131.204   0.997297  
6  4  17  270.986   318.831   0.954614  
6  4  20  1798.59   328.769   0.967353  
6  4  23  270.827   158.308   0.962894  
6  4  26  896.026   340.372   0.947193  
6  4  29  499.312   248.458   0.945222  
6  4  32  162.942   181.43    0.511748  
6  4  35  434.032   167.438   0.961869  
6  4  38  80.4252   153.672   0.753638  
6  4  41  1074.12   319.734   0.971227  
6  4  44  646.69    28.2206   0.422876  
6  4  47  97.7859   224.678   0.915265  
6  4  50  104.574   288.839   0.909428  
6  5  -50 22.9186   275.239   0.712023  
6  5  -47 490.628   51.8984   0.548425  
6  5  -44 182.098   98.3869   0.749015  
6  5  -41 1033.97   216.519   0.606716  
6  5  -38 683.622   215.327   0.887147  
6  5  -35 1757.91   145.394   0.977736  
6  5  -32 168.163   75.9167   0.850421  
6  5  -29 100.442   199.897   0.912901  
6  5  -26 471.332   71.729    0.958153  
6  5  -23 693.734   105.142   0.756224  
6  5  -20 1630.77   344.472   0.966073  
6  5  -17 32.5785   355.863   0.963324  
6  5  -14 2233.05   153.776   0.997738  
6  5  -11 703.271   204.196   0.9342    
6  5  -8  471.143   145.778   0.968051  
6  5  -5  590.476   66.6483   0.99231   
6  5  -2  1616.93   5.40866   0.988631  
6  5  1   39.5921   182.884   0.990243  
6  5  4   541.133   346.611   0.312498  
6  5  7   776.782   51.1334   0.988094  
6  5  10  1429.9    256.831   0.993414  
6  5  13  1193.34   139.736   0.9814    
6  5  16  58.3448   326.155   0.988041  
6  5  19  790.224   213.98    0.982066  
6  5  22  333.502   77.4364   0.55624   
6  5  25  450.06    14.6654   0.363881  
6  5  28  144.328   213.238   0.939926  
6  5  31  594.744   318.659   0.428236  
6  5  34  1343.46   244.033   0.919174  
6  5  37  83.2511   168.593   0.868262  
6  5  40  151.318   338.607   0.67207   
6  5  43  921.11    107.47    0.704146  
6  5  46  139.287   118.285   0.234187  
6  5  49  330.16    199.741   0.802951  
6  6  -48 330.037   29.0497   0.963803  
6  6  -45 112.105   116.763   0.493241  
6  6  -42 526.776   85.0616   0.477567  
6  6  -39 212.085   117.656   0.680649  
6  6  -36 1071.93   149.236   0.83985   
6  6  -33 618.4     219.8     0.464771  
6  6  -30 1862.15   100.041   0.714483  
6  6  -27 410.558   343.942   0.976689  
6  6  -24 558.119   195.65    0.844564  
6  6  -21 148.98    102.833   0.907611  
6  6  -18 1323.67   192.294   0.810843  
6  6  -15 605.169   122.313   0.991389  
6  6  -12 987.114   118.018   0.972375  
6  6  -9  968.873   31.8754   0.784369  
6  6  -6  1076.03   125.963   0.965656  
6  6  -3  1945.94   190.598   0.949592  
6  6  0   133.965   302.705   0.983443  
6  6  3   1541.27   102.104   0.875297  
6  6  6   339.438   2.93316   0.986958  
6  6  9   570.697   1.40595   0.781565  
6  6  12  1545.12   153.695   0.996082  
6  6  15  588.054   230.381   0.994057  
6  6  18  531.97    24.078    0.980124  
6  6  21  67.9781   92.4026   0.861004  
6  6  24  2002.56   255.597   0.943619  
6  6  27  325.626   287.333   0.304195  
6  6  30  1000.25   173.167   0.799105  
6  6  33  417.444   199.105   0.975221  
6  6  36  691.083   250.114   0.779856  
6  6  39  96.8912   288.316   0.935244  
6  6  42  218.622   128.556   0.576466  
6  6  45  373.787   249.28    0.510773  
6  6  48  842.969   234.938   0.803825  
6  7  -49 398.064   51.9944   0.962956  
6  7  -46 873.022   27.3535   0.875647  
6  7  -43 374.11    67.6978   0.585666  
6  7  -40 1733.99   295.785   0.958439  
6  7  -37 1504.56   193.093   0.948716  
6  7  -34 966.108   85.2657   0.826274  
6  7  -31 18.136    331.273   0.304907  
6  7  -28 492.606   107.48    0.516091  
6  7  -25 248.149   19.9796   0.972869  
6  7  -22 999.684   11.7164   0.653164  
6  7  -19 534.861   313.835   0.677148  
6  7  -16 947.575   93.1338   0.840659  
6  7  -13 285.281   153.399   0.989312  
6  7  -10 1852.38   220.535   0.959578  
6  7  -7  391.875   342.323   0.994087  
6  7  -4  231.698   56.499    0.982408  
6  7  -1  513.748   289.767   0.971675  
6  7  2   1350.66   255.065   0.878336  
6  7  5   378.148   131.854   0.988425  
6  7  8   299.948   281.46    0.969543  
6  7  11  1141.99   73.5224   0.985449  
6  7  14  410.882   136.314   0.986274  
6  7  17  432.664   180.166   0.995321  
6  7  20  837.275   235.037   0.979284  
6  7  23  1392.6    271.764   0.829122  
6  7  26  1062.8    93.3496   0.970667  
6  7  29  269.165   127.302   0.648916  
6  7  32  166.307   233.498   0.878643  
6  7  35  123.159   278.079   0.873882  
6  7  38  32.7497   211.498   0.925693  
6  7  41  96.8501   55.7173   0.947522  
6  7  44  165.11    111.478   0.449674  
6  7  47  30.8824   113.835   0.956744  
6  8  -47 187.991   145.752   0.498695  
6  8  -44 133.167   120.595   0.799746  
6  8  -41 407.251   149.017   0.79282   
6  8  -38 407.885   179.976   0.406514  
6  8  -35 407.709   71.2169   0.915525  
6  8  -32 160.036   295.839   0.677777  
6  8  -29 1128.87   112.185   0.965627  
6  8  -26 208.734   57.0688   0.616647  
6  8  -23 714.981   275.062   0.800806  
6  8  -20 544.8     90.6463   0.955959  
6  8  -17 2013.31   200.25    0.943235  
6  8  -14 1504.52   19.9507   0.994293  
6  8  -11 37.8351   34.5137   0.971543  
6  8  -8  1337.26   23.8588   0.992815  
6  8  -5  1733.22   8.45806   0.829     
6  8  -2  ?         ?         ?         
6  8  1   ?         ?         ?         
6  8  4   ?         ?         ?         
6  8  7   185.629   353.498   0.911149  
6  8  10  307.235   110.622   0.987213  
6  8  13  877.994   352.815   0.930008  
6  8  16  1349.88   338.193   0.987384  
6  8  19  294.832   131.338   0.720238  
6  8  22  686.73    133.653   0.912278  
6  8  25  579.179   174.479   0.282076  
6  8  28  365.595   11.8236   0.863071  
6  8  31  688.373   175.635   0.331307  
6  8  34  1219.46   169.237   0.980612  
6  8  37  87.59     323.426   0.40331   
6  8  40  33.9849   348.247   0.371577  
6  8  43  90.1298   289.582   0.411963  
6  8  46  988.669   177.154   0.951078  
6  8  49  121.128   147.076   0.69236   
6  9  -48 172.023   64.4298   0.974906  
6  9  -45 463.428   345.386   0.628742  
6  9  -42 88.2519   319.564   0.333293  
6  9  -39 0.530557  69.4594   0.963698  
6  9  -36 1573.81   33.6356   0.845417  
6  9  -33 738.979   84.0994   0.559979  
6  9  -30 1860.81   229.397   0.958098  
6  9  -27 187.946   180.203   0.597696  
6  9  -24 663.267   249.261   0.954702  
6  9  -21 418.229   55.3173   0.991137  
6  9  -18 802.231   78.2037   0.926941  
6  9  -15 199.532   30.9787   0.949936  
6  9  -12 203.691   150.107   0.921089  
6  9  -9  1254.93   176.315   0.971694  
6  9  -6  802.145   0.346262  0.940498  
6  9  -3  986.456   81.8561   0.989981  
6  9  0   1088.48   299.94    0.98501   
6  9  3   2212.95   224.74    0.982235  
6  9  6   256.658   116.074   0.985328  
6  9  9   1270.21   100.112   0.993287  
6  9  12  1919.06   121.833   0.983489  
6  9  15  660.884   16.147    0.931945  
6  9  18  322.467   151.545   0.909594  
6  9  21  893.769   105.167   0.981042  
6  9  24  906.452   182.047   0.968021  
6  9  27  646.146   273.207   0.964554  
6  9  30  560.244   264.478   0.936288  
6  9  33  1028.63   132.525   0.844037  
6  9  36  773.015   57.7918   0.702     
6  9  39  169.32    253.993   0.896589  
6  9  42  18.8108   68.9413   0.234198  
6  9  45  382.51    337.208   0.966899  
6  9  48  56.1803   283.546   0.895715  
6  10 -46 909.099   144.2     0.980116  
6  10 -43 414.703   181.025   0.751925  
6  10 -40 827.648   39.9288   0.919471  
6  10 -37 636.384   349.763   0.981292  
6  10 -34 539.455   188.945   0.884891  
6  10 -31 589.807   19.8878   0.948701  
6  10 -28 1099.02   57.7303   0.924356  
6  10 -25 829.587   303.957   0.876261  
6  10 -22 2481.86   310.184   0.946889  
6  10 -19 328.993   340.748   0.771125  
6  10 -16 353.039   103.904   0.537676  
6  10 -13 941.43    145.024   0.935808  
6  10 -10 710.914   107.241   0.975538  
6  10 -7  1982.96   216.944   0.8612    
6  10 -4  1013.71   311.906   0.904229  
6  10 -1  2020.07   313.116   0.981708  
6  10 2   1483.99   165.767   0.988723  
6  10 5   408.048   271.275   0.982722  
6  10 8   103.559   119.995   0.4219    
6  10 11  2038.8    353.152   0.98525   
6  10 14  1493.93   128.445   0.966598  
6  10 17  740.492   94.7836   0.974147  
6  10 20  337.427   199.523   0.893801  
6  10 23  107.113   132.969   0.612207  
6  10 26  828.778   146.063   0.92494   
6  10 29  46.9339   287.882   0.909226  
6  10 32  1434.91   83.1283   0.548722  
6  10 35  130.616   194.452   0.294991  
6  10 38  308.669   329.615   0.738133  
6  10 41  364.041   305.827   0.89732   
6  10 44  665.999   356.177   0.868846  
6  10 47  25.8697   354.658   0.82972   
6  11 -47 151.775   250.443   0.596613  
6  11 -44 112.826   215.532   0.957507  
6  11 -41 252.249   344.713   0.710547  
6  11 -38 708.1     161.582   0.758179  
6  11 -35 169.256   303.687   0.892438  
6  11 -32 705.162   48.9411   0.78443   
6  11 -29 818.133   307.984   0.738654  
6  11 -26 574.717   318.04    0.776242  
6  11 -23 216.01    165.88    0.109016  
6  11 -20 825.621   156.469   0.402928  
6  11 -17 976.507   1.64071   0.92513   
6  11 -14 744.903   354.612   0.955391  
6  11 -11 115.026   43.5056   0.704636  
6  11 -8  969.29    23.8523   0.966591  
6  11 -5  1332.74   69.4336   0.892787  
6  11 -2  305.316   206.793   0.910503  
6  11 1   1511.4    358.764   0.976519  
6  11 4   776.718   328.189   0.996634  
6  11 7   1181.58   229.849   0.95823   
6  11 10  744.651   147.268   0.989238  
6  11 13  377.562   320.108   0.98416   
6  11 16  616.819   136.693   0.893239  
6  11 19  97.4154   196.364   0.862191  
6  11 22  1007.77   65.292    0.842491  
6  11 25  739.258   259.496   0.812958  
6  11 28  1010      279.15    0.516894  
6  11 31  727.13    252.543   0.672329  
6  11 34  558.826   103.741   0.888975  
6  11 37  700.476   110.961   0.454676  
6  11 40  252.056   17.5094   0.462098  
6  11 43  402.719   178.868   0.91541   
6  11 46  841.079   35.1358   0.942926  
6  12 -45 112.153   12.9753   0.681414  
6  12 -42 377.226   99.9066   0.873226  
6  12 -39 435.179   94.9251   0.562577  
6  12 -36 438.135   171.4     0.832653  
6  12 -33 48.2915   179.558   0.890053  
6  12 -30 744.755   17.4821   0.51305   
6  12 -27 240.601   309.046   0.250945  
6  12 -24 447.961   149.111   0.87364   
6  12 -21 569.985   250.55    0.779697  
6  12 -18 141.221   16.0534   0.599259  
6  12 -15 483.025   78.0091   0.552505  
6  12 -12 822.63    248.127   0.934315  
6  12 -9  335.203   31.5075   0.436326  
6  12 -6  504.54    40.4934   0.984357  
6  12 -3  1012.62   328.164   0.969109  
6  12 0   129.309   114.508   0.96535   
6  12 3   521.87    265.745   0.986406  
6  12 6   198.225   321.929   0.361026  
6  12 9   465.069   25.9217   0.941811  
6  12 12  1099.18   297.676   0.912739  
6  12 15  1046.23   205.099   0.941627  
6  12 18  65.3087   56.9662   0.947762  
6  12 21  1116.66   116.178   0.954512  
6  12 24  209.876   9.86775   0.791131  
6  12 27  15.3238   47.3367   0.237996  
6  12 30  689.025   162.018   0.636599  
6  12 33  691.329   359.669   0.930107  
6  12 36  1378.84   263.021   0.863973  
6  12 39  580.512   97.1736   0.801788  
6  12 42  583.407   188.154   0.788566  
6  12 45  95.7596   343.909   0.970313  
6  13 -46 ?         ?         ?         
6  13 -43 114.742   234.78    0.816464  
6  13 -40 112.453   125.154   0.775355  
6  13 -37 441.487   88.6045   0.879651  
6  13 -34 463.912   265.386   0.18804   
6  13 -31 509.502   348.212   0.897012  
6  13 -28 10.8894   203.56    0.964348  
6  13 -25 464.806   272.27    0.89866   
6  13 -22 181.277   161.129   0.753229  
6  13 -19 679.106   357.72    0.79094   
6  13 -16 1058.01   87.8484   0.896547  
6  13 -13 89.998    313.895   0.406353  
6  13 -10 345.577   103.939   0.986702  
6  13 -7  193.328   230.646   0.963007  
6  13 -4  558.725   231.366   0.987649  
6  13 -1  853.45    66.4407   0.832835  
6  13 2   161.308   326.143   0.931024  
6  13 5   221.466   256.097   0.978223  
6  13 8   194.325   196.5     0.891593  
6  13 11  825.778   359.111   0.603387  
6  13 14  36.5649   72.8414   0.952198  
6  13 17  770.83    250.203   0.877682  
6  13 20  239.573   136.122   0.164464  
6  13 23  545.098   77.9887   0.600457  
6  13 26  191.804   259.945   0.773149  
6  13 29  1364.36   235.138   0.930351  
6  13 32  585.292   199.327   0.279256  
6  13 35  1609.82   248.216   0.985535  
6  13 38  838.671   36.4473   0.949113  
6  13 41  310.771   293.349   0.939258  
6  13 44  71.7406   126.811   0.223523  
6  13 47  ?         ?         ?         
6  14 -44 253.051   341.114   0.499019  
6  14 -41 148.192   182.668   0.738938  
6  14 -38 589.046   47.2208   0.878792  
6  14 -35 262.703   48.3213   0.899911  
6  14 -32 353.66    219.44    0.972793  
6  14 -29 407.364   257.811   0.246369  
6  14 -26 616.022   134.759   0.682255  
6  14 -23 1005.16   56.8316   0.966741  
6  14 -20 1098.3    95.4236   0.836172  
6  14 -17 144.2     218.472   0.929155  
6  14 -14 686.448   27.9794   0.971904  
6  14 -11 923.424   40.7285   0.690239  
6  14 -8  1855.33   219.731   0.890631  
6  14 -5  290.093   323.51    0.974166  
6  14 -2  745.401   260.375   0.992675  
6  14 1   109.772   310.33    0.603515  
6  14 4   996.624   231.972   0.96384   
6  14 7   1245.18   269.221   0.963803  
6  14 10  452.263   268.719   0.928243  
6  14 13  333.519   110.761   0.948767  
6  14 16  310.185   195.11    0.89807   
6  14 19  711.089   53.9333   0.884494  
6  14 22  1812.5    186.408   0.933913  
6  14 25  587.261   116.943   0.764557  
6  14 28  1451.25   203.264   0.967815  
6  14 31  493.178   64.1406   0.858615  
6  14 34  515.189   90.091    0.695585  
6  14 37  353.633   80.1242   0.933516  
6  14 40  282.782   256.287   0.682088  
6  14 43  94.0838   346.812   0.780261  
6  14 46  ?         ?         ?         
6  15 -45 ?         ?         ?         
6  15 -42 21.7337   310.862   0.430526  
6  15 -39 94.6989   11.6729   0.229661  
6  15 -36 1259.63   172.626   0.938432  
6  15 -33 431.766   7.18879   0.89944   
6  15 -30 615.406   252.363   0.754985  
6  15 -27 1099.42   327.092   0.959746  
6  15 -24 322.404   64.3924   0.842849  
6  15 -21 11.3463   136.933   0.721587  
6  15 -18 652.789   7.79477   0.958284  
6  15 -15 246.974   260.104   0.686027  
6  15 -12 27.7712   45.1747   0.929649  
6  15 -9  345.923   231.952   0.850357  
6  15 -6  1906.19   30.9768   0.935201  
6  15 -3  150.469   152.12    0.835097  
6  15 0   469.625   35.4198   0.911266  
6  15 3   1087.48   64.5231   0.901728  
6  15 6   1616.86   226.202   0.964536  
6  15 9   402.809   121.975   0.917913  
6  15 12  644.322   160.894   0.766458  
6  15 15  914.762   115.818   0.973928  
6  15 18  534.032   161.345   0.884842  
6  15 21  211.023   128.337   0.921244  
6  15 24  436.793   159.501   0.425917  
6  15 27  1019.87   120.147   0.764044  
6  15 30  110.883   256.839   0.569067  
6  15 33  92.2483   75.8153   0.441211  
6  15 36  182.716   221.502   0.78134   
6  15 39  15.0958   189.965   0.150544  
6  15 42  277.52    346.631   0.687945  
6  15 45  ?         ?         ?         
6  16 -43 ?         ?         ?         
6  16 -40 375.317   319.235   0.886299  
6  16 -37 389.319   5.4108    0.664012  
6  16 -34 1166.3    118.508   0.958844  
6  16 -31 88.7712   290.878   0.176066  
6  16 -28 3.59563   158.698   0.4227    
6  16 -25 729.195   20.1749   0.755882  
6  16 -22 478.222   305.898   0.975627  
6  16 -19 754.21    295.015   0.882229  
6  16 -16 1462.88   55.4116   0.868732  
6  16 -13 269.702   153.09    0.269901  
6  16 -10 389.101   287.109   0.518923  
6  16 -7  332.956   231.819   0.860451  
6  16 -4  746.212   96.7914   0.784414  
6  16 -1  2588.38   267.467   0.987522  
6  16 2   757.654   353.436   0.984717  
6  16 5   288.247   95.1339   0.851633  
6  16 8   274.682   75.1068   0.454565  
6  16 11  811.427   219.223   0.922092  
6  16 14  537.184   133.165   0.660169  
6  16 17  490.515   355.278   0.862688  
6  16 20  644.233   135.72    0.919889  
6  16 23  1219.14   306.233   0.560531  
6  16 26  1049.61   29.6373   0.793475  
6  16 29  672.756   200.518   0.920411  
6  16 32  87.2125   276.311   0.161333  
6  16 35  492.26    47.6461   0.956572  
6  16 38  133.196   111.141   0.702349  
6  16 41  682.342   193.501   0.803891  
6  16 44  ?         ?         ?         
6  17 -44 ?         ?         ?         
6  17 -41 ?         ?         ?         
6  17 -38 849.202   349.975   0.952475  
6  17 -35 1639.87   305.185   0.980751  
6  17 -32 32.3202   183.262   0.776948  
6  17 -29 416.605   242.143   0.849445  
6  17 -26 238.635   196.205   0.334993  
6  17 -23 879.839   158.438   0.937561  
6  17 -20 5.88733   109.951   0.570626  
6  17 -17 116.016   334.186   0.964055  
6  17 -14 586.568   10.8009   0.909867  
6  17 -11 279.769   193.807   0.869816  
6  17 -8  1197.28   88.8505   0.965868  
6  17 -5  667.911   121.144   0.84004   
6  17 -2  611.432   5.91472   0.921232  
6  17 1   419.454   159.14    0.476943  
6  17 4   1069.11   194.9     0.895824  
6  17 7   174.023   294.948   0.339363  
6  17 10  106.384   234.351   0.592528  
6  17 13  1145.29   6.68309   0.818999  
6  17 16  227.629   302.662   0.500471  
6  17 19  240.631   229.572   0.286441  
6  17 22  958.097   226.838   0.493496  
6  17 25  799.164   68.8831   0.809265  
6  17 28  224.236   163.098   0.981547  
6  17 31  791.562   319.968   0.874197  
6  17 34  1362.65   164.223   0.96443   
6  17 37  61.8322   255.352   0.402558  
6  17 40  1295.34   277.596   0.956591  
6  17 43  ?         ?         ?         
6  18 -42 ?         ?         ?         
6  18 -39 ?         ?         ?         
6  18 -36 254.695   299.215   0.822397  
6  18 -33 286.76    151.383   0.644335  
6  18 -30 101.073   148.913   0.924853  
6  18 -27 676.396   196.376   0.584638  
6  18 -24 995.415   163.093   0.90893   
6  18 -21 923.921   122.625   0.875324  
6  18 -18 145.905   354.023   0.968366  
6  18 -15 147.064   163.097   0.79807   
6  18 -12 115.825   315.523   0.704635  
6  18 -9  1368.91   1.53653   0.911859  
6  18 -6  30.6876   160.202   0.723638  
6  18 -3  106.566   341.803   0.262521  
6  18 0   1199.07   350.529   0.879411  
6  18 3   34.8972   45.245    0.812546  
6  18 6   863.657   206.867   0.96576   
6  18 9   1168.25   108.337   0.874714  
6  18 12  29.2181   230.075   0.150077  
6  18 15  815.339   17.8399   0.806199  
6  18 18  39.2684   142.873   0.158495  
6  18 21  42.3844   274.422   0.867389  
6  18 24  959.969   104.471   0.899157  
6  18 27  1515.24   19.4191   0.95429   
6  18 30  333.289   273.517   0.884517  
6  18 33  32.4772   175.785   0.139038  
6  18 36  382.827   121.474   0.862963  
6  18 39  ?         ?         ?         
6  18 42  ?         ?         ?         
6  19 -40 ?         ?         ?         
6  19 -37 ?         ?         ?         
6  19 -34 932.858   275.879   0.883793  
6  19 -31 395.547   122.507   0.872158  
6  19 -28 822.448   35.5454   0.837946  
6  19 -25 63.3725   186.882   0.267322  
6  19 -22 975.348   166.422   0.96505   
6  19 -19 707.966   108.841   0.860538  
6  19 -16 1370.4    192.687   0.917129  
6  19 -13 670.932   67.2188   0.968796  
6  19 -10 607.163   291.087   0.759824  
6  19 -7  149.265   239.827   0.75368   
6  19 -4  2291.77   51.0223   0.868791  
6  19 -1  1839.14   57.0662   0.902269  
6  19 2   669.735   70.7776   0.909765  
6  19 5   446.319   103.983   0.709033  
6  19 8   57.305    66.0831   0.36949   
6  19 11  517.658   322.334   0.950093  
6  19 14  442.39    328.657   0.349839  
6  19 17  170.303   156.48    0.673131  
6  19 20  1391.88   1.95493   0.859523  
6  19 23  2102.23   215.697   0.886293  
6  19 26  505.516   215.657   0.843423  
6  19 29  1121.12   157.273   0.850519  
6  19 32  573.963   106.942   0.764697  
6  19 35  13.8223   15.966    0.451662  
6  19 38  ?         ?         ?         
6  19 41  ?         ?         ?         
6  20 -41 ?         ?         ?         
6  20 -38 ?         ?         ?         
6  20 -35 ?         ?         ?         
6  20 -32 249.478   281.941   0.813019  
6  20 -29 441.354   8.50217   0.766819  
6  20 -26 121.898   164.239   0.955074  
6  20 -23 1582.22   331.899   0.976447  
6  20 -20 271.749   130.511   0.573106  
6  20 -17 419.114   320.324   0.933745  
6  20 -14 65.6713   297.472   0.489884  
6  20 -11 397.912   113.087   0.934407  
6  20 -8  340.413   339.017   0.638536  
6  20 -5  118.285   325.165   0.84494   
6  20 -2  150.812   253.098   0.712151  
6  20 1   185.875   126.211   0.771581  
6  20 4   1262.68   202.088   0.900385  
6  20 7   486.772   316.844   0.875504  
6  20 10  1672.91   143.311   0.954404  
6  20 13  124.723   250.956   0.538647  
6  20 16  1367.11   192.448   0.885735  
6  20 19  105.399   134.32    0.828527  
6  20 22  271.38    224.061   0.743555  
6  20 25  1361.75   92.6272   0.954063  
6  20 28  541.313   288.387   0.907824  
6  20 31  80.5622   300.417   0.819792  
6  20 34  463.064   223.045   0.862635  
6  20 37  ?         ?         ?         
6  20 40  ?         ?         ?         
6  21 -39 ?         ?         ?         
6  21 -36 ?         ?         ?         
6  21 -33 ?         ?         ?         
6  21 -30 246.257   312.423   0.84585   
6  21 -27 136.768   2.67861   0.670369  
6  21 -24 785.185   61.0581   0.807967  
6  21 -21 200.883   171.168   0.806108  
6  21 -18 586.427   190.714   0.757884  
6  21 -15 34.5507   92.6083   0.732127  
6  21 -12 35.6458   326.776   0.340088  
6  21 -9  393.215   66.9176   0.824523  
6  21 -6  59.7057   61.9208   0.568583  
6  21 -3  1918.71   125.356   0.853469  
6  21 0   171.591   16.0822   0.950947  
6  21 3   399.607   11.6539   0.807862  
6  21 6   22.5287   186.247   0.789458  
6  21 9   40.9062   41.8575   0.806324  
6  21 12  806.591   6.97473   0.953577  
6  21 15  78.162    327.479   0.875214  
6  21 18  174.761   119.581   0.970093  
6  21 21  34.3421   259.825   0.859334  
6  21 24  31.7115   79.2939   0.282989  
6  21 27  818.593   33.7512   0.909733  
6  21 30  22.9101   180.923   0.777976  
6  21 33  ?         ?         ?         
6  21 36  ?         ?         ?         
6  21 39  ?         ?         ?         
6  22 -40 ?         ?         ?         
6  22 -37 ?         ?         ?         
6  22 -34 ?         ?         ?         
6  22 -31 ?         ?         ?         
6  22 -28 44.5842   34.1564   0.860481  
6  22 -25 1203.29   324.024   0.837757  
6  22 -22 877.751   36.0924   0.963291  
6  22 -19 299.931   28.9809   0.958426  
6  22 -16 173.501   154.267   0.822206  
6  22 -13 179.015   338.4     0.522302  
6  22 -10 1957.99   327.778   0.975747  
6  22 -7  712.92    150.038   0.911279  
6  22 -4  137.647   323.241   0.852179  
6  22 -1  67.0993   323.32    0.30129   
6  22 2   24.5853   310.698   0.500486  
6  22 5   356.101   325.731   0.743452  
6  22 8   79.6611   159.048   0.737372  
6  22 11  532.738   136.733   0.779282  
6  22 14  263.163   330.665   0.73165   
6  22 17  1777.61   51.5818   0.837182  
6  22 20  45.8413   27.6677   0.744226  
6  22 23  215.235   238.787   0.700401  
6  22 26  684.565   51.8676   0.782443  
6  22 29  84.7659   122.028   0.635161  
6  22 32  ?         ?         ?         
6  22 35  ?         ?         ?         
6  22 38  ?         ?         ?         
6  23 -38 ?         ?         ?         
6  23 -35 ?         ?         ?         
6  23 -32 ?         ?         ?         
6  23 -29 ?         ?         ?         
6  23 -26 ?         ?         ?         
6  23 -23 43.6274   115.201   0.44675   
6  23 -20 480.546   338.761   0.93157   
6  23 -17 9.91459   271.148   0.836721  
6  23 -14 877.442   353.874   0.900262  
6  23 -11 822.648   269.281   0.716407  
6  23 -8  675.447   177.599   0.888156  
6  23 -5  1230.37   23.3249   0.958209  
6  23 -2  864.522   256.392   0.644484  
6  23 1   442.362   111.469   0.744466  
6  23 4   1085.68   278.604   0.813944  
6  23 7   134.938   216.623   0.832084  
6  23 10  606.358   328.208   0.800763  
6  23 13  1141.64   276.665   0.896404  
6  23 16  314.495   15.0467   0.681148  
6  23 19  653.678   342.179   0.905221  
6  23 22  324.485   327.685   0.620197  
6  23 25  1132.26   173.71    0.844844  
6  23 28  ?         ?         ?         
6  23 31  ?         ?         ?         
6  23 34  ?         ?         ?         
6  23 37  ?         ?         ?         
6  24 -36 ?         ?         ?         
6  24 -33 ?         ?         ?         
6  24 -30 ?         ?         ?         
6  24 -27 ?         ?         ?         
6  24 -24 ?         ?         ?         
6  24 -21 222.953   32.6495   0.84332   
6  24 -18 570.008   181.926   0.833323  
6  24 -15 201.971   108.201   0.856436  
6  24 -12 11.0394   335.386   0.286302  
6  24 -9  784.165   17.3498   0.541676  
6  24 -6  165.728   99.4401   0.871905  
6  24 -3  91.6047   291.564   0.838614  
6  24 0   9.25629   338.892   0.045033  
6  24 3   150.365   120.766   0.739318  
6  24 6   2626.83   342.429   0.954411  
6  24 9   348.316   232.143   0.615158  
6  24 12  119.968   36.5884   0.7306    
6  24 15  4371.05   232.555   0.98268   
6  24 18  189.247   165.485   0.902135  
6  24 21  116.19    284.162   0.843306  
6  24 24  ?         ?         ?         
6  24 27  ?         ?         ?         
6  24 30  ?         ?         ?         
6  24 33  ?         ?         ?         
6  24 36  ?         ?         ?         
6  25 -34 ?         ?         ?         
6  25 -31 ?         ?         ?         
6  25 -28 ?         ?         ?         
6  25 -25 ?         ?         ?         
6  25 -22 ?         ?         ?         
6  25 -19 164.562   143.843   0.667534  
6  25 -16 414.448   140.366   0.774167  
6  25 -13 1692.41   275.767   0.904927  
6  25 -10 303.678   330.825   0.827652  
6  25 -7  409.207   282.013   0.908587  
6  25 -4  408.23    59.9019   0.794351  
6  25 -1  ?         ?         ?         
6  25 2   ?         ?         ?         
6  25 5   ?         ?         ?         
6  25 8   ?         ?         ?         
6  25 11  507.523   124.35    0.846673  
6  25 14  96.1007   195.901   0.113206  
6  25 17  11.9719   147.784   0.79719   
6  25 20  1972.7    173.14    0.922303  
6  25 23  ?         ?         ?         
6  25 26  ?         ?         ?         
6  25 29  ?         ?         ?         
6  25 32  ?         ?         ?         
6  25 35  ?         ?         ?         
6  26 -35 ?         ?         ?         
6  26 -32 ?         ?         ?         
6  26 -29 ?         ?         ?         
6  26 -26 ?         ?         ?         
6  26 -23 ?         ?         ?         
6  26 -20 ?         ?         ?         
6  26 -17 ?         ?         ?         
6  26 -14 ?         ?         ?         
6  26 -11 ?         ?         ?         
6  26 -8  ?         ?         ?         
6  26 -5  ?         ?         ?         
6  26 -2  ?         ?         ?         
6  26 1   ?         ?         ?         
6  26 4   ?         ?         ?         
6  26 7   ?         ?         ?         
6  26 10  ?         ?         ?         
6  26 13  ?         ?         ?         
6  26 16  ?         ?         ?         
6  26 19  ?         ?         ?         
6  26 22  ?         ?         ?         
6  26 25  ?         ?         ?         
6  26 28  ?         ?         ?         
6  26 31  ?         ?         ?         
6  26 34  ?         ?         ?         
6  27 -33 ?         ?         ?         
6  27 -30 ?         ?         ?         
6  27 -27 ?         ?         ?         
6  27 -24 ?         ?         ?         
6  27 -21 ?         ?         ?         
6  27 -18 ?         ?         ?         
6  27 -15 ?         ?         ?         
6  27 -12 ?         ?         ?         
6  27 -9  ?         ?         ?         
6  27 -6  ?         ?         ?         
6  27 -3  ?         ?         ?         
6  27 0   ?         ?         ?         
6  27 3   ?         ?         ?         
6  27 6   ?         ?         ?         
6  27 9   ?         ?         ?         
6  27 12  ?         ?         ?         
6  27 15  ?         ?         ?         
6  27 18  ?         ?         ?         
6  27 21  ?         ?         ?         
6  27 24  ?         ?         ?         
6  27 27  ?         ?         ?         
6  27 30  ?         ?         ?         
6  27 33  ?         ?         ?         
6  28 -31 ?         ?         ?         
6  28 -28 ?         ?         ?         
6  28 -25 ?         ?         ?         
6  28 -22 ?         ?         ?         
6  28 -19 ?         ?         ?         
6  28 -16 ?         ?         ?         
6  28 -13 ?         ?         ?         
6  28 -10 ?         ?         ?         
6  28 -7  ?         ?         ?         
6  28 -4  ?         ?         ?         
6  28 -1  ?         ?         ?         
6  28 2   ?         ?         ?         
6  28 5   ?         ?         ?         
6  28 8   ?         ?         ?         
6  28 11  ?         ?         ?         
6  28 14  ?         ?         ?         
6  28 17  ?         ?         ?         
6  28 20  ?         ?         ?         
6  28 23  ?         ?         ?         
6  28 26  ?         ?         ?         
6  28 29  ?         ?         ?         
6  28 32  ?         ?         ?         
6  29 -29 ?         ?         ?         
6  29 -26 ?         ?         ?         
6  29 -23 ?         ?         ?         
6  29 -20 ?         ?         ?         
6  29 -17 ?         ?         ?         
6  29 -14 ?         ?         ?         
6  29 -11 ?         ?         ?         
6  29 -8  ?         ?         ?         
6  29 -5  ?         ?         ?         
6  29 -2  ?         ?         ?         
6  29 1   ?         ?         ?         
6  29 4   ?         ?         ?         
6  29 7   ?         ?         ?         
6  29 10  ?         ?         ?         
6  29 13  ?         ?         ?         
6  29 16  ?         ?         ?         
6  29 19  ?         ?         ?         
6  29 22  ?         ?         ?         
6  29 25  ?         ?         ?         
6  29 28  ?         ?         ?         
6  29 31  ?         ?         ?         
6  30 -27 ?         ?         ?         
6  30 -24 ?         ?         ?         
6  30 -21 ?         ?         ?         
6  30 -18 ?         ?         ?         
6  30 -15 ?         ?         ?         
6  30 -12 ?         ?         ?         
6  30 -9  ?         ?         ?         
6  30 -6  ?         ?         ?         
6  30 -3  ?         ?         ?         
6  30 0   ?         ?         ?         
6  30 3   ?         ?         ?         
6  30 6   ?         ?         ?         
6  30 9   ?         ?         ?         
6  30 12  ?         ?         ?         
6  30 15  ?         ?         ?         
6  30 18  ?         ?         ?         
6  30 21  ?         ?         ?         
6  30 24  ?         ?         ?         
6  30 27  ?         ?         ?         
6  31 -25 ?         ?         ?         
6  31 -22 ?         ?         ?         
6  31 -19 ?         ?         ?         
6  31 -16 ?         ?         ?         
6  31 -13 ?         ?         ?         
6  31 -10 ?         ?         ?         
6  31 -7  ?         ?         ?         
6  31 -4  ?         ?         ?         
6  31 -1  ?         ?         ?         
6  31 2   ?         ?         ?         
6  31 5   ?         ?         ?         
6  31 8   ?         ?         ?         
6  31 11  ?         ?         ?         
6  31 14  ?         ?         ?         
6  31 17  ?         ?         ?         
6  31 20  ?         ?         ?         
6  31 23  ?         ?         ?         
6  31 26  ?         ?         ?         
6  32 -23 ?         ?         ?         
6  32 -20 ?         ?         ?         
6  32 -17 ?         ?         ?         
6  32 -14 ?         ?         ?         
6  32 -11 ?         ?         ?         
6  32 -8  ?         ?         ?         
6  32 -5  ?         ?         ?         
6  32 -2  ?         ?         ?         
6  32 1   ?         ?         ?         
6  32 4   ?         ?         ?         
6  32 7   ?         ?         ?         
6  32 10  ?         ?         ?         
6  32 13  ?         ?         ?         
6  32 16  ?         ?         ?         
6  32 19  ?         ?         ?         
6  32 22  ?         ?         ?         
6  32 25  ?         ?         ?         
6  33 -21 ?         ?         ?         
6  33 -18 ?         ?         ?         
6  33 -15 ?         ?         ?         
6  33 -12 ?         ?         ?         
6  33 -9  ?         ?         ?         
6  33 -6  ?         ?         ?         
6  33 -3  ?         ?         ?         
6  33 0   ?         ?         ?         
6  33 3   ?         ?         ?         
6  33 6   ?         ?         ?         
6  33 9   ?         ?         ?         
6  33 12  ?         ?         ?         
6  33 15  ?         ?         ?         
6  33 18  ?         ?         ?         
6  33 21  ?         ?         ?         
6  34 -19 ?         ?         ?         
6  34 -16 ?         ?         ?         
6  34 -13 ?         ?         ?         
6  34 -10 ?         ?         ?         
6  34 -7  ?         ?         ?         
6  34 -4  ?         ?         ?         
6  34 -1  ?         ?         ?         
6  34 2   ?         ?         ?         
6  34 5   ?         ?         ?         
6  34 8   ?         ?         ?         
6  34 11  ?         ?         ?         
6  34 14  ?         ?         ?         
6  34 17  ?         ?         ?         
6  34 20  ?         ?         ?         
6  35 -14 ?         ?         ?         
6  35 -11 ?         ?         ?         
6  35 -8  ?         ?         ?         
6  35 -5  ?         ?         ?         
6  35 -2  ?         ?         ?         
6  35 1   ?         ?         ?         
6  35 4   ?         ?         ?         
6  35 7   ?         ?         ?         
6  35 10  ?         ?         ?         
6  35 13  ?         ?         ?         
6  35 16  ?         ?         ?         
6  36 -12 ?         ?         ?         
6  36 -9  ?         ?         ?         
6  36 -6  ?         ?         ?         
6  36 -3  ?         ?         ?         
6  36 0   ?         ?         ?         
6  36 3   ?         ?         ?         
6  36 6   ?         ?         ?         
6  36 9   ?         ?         ?         
6  36 12  ?         ?         ?         
6  37 -4  ?         ?         ?         
6  37 -1  ?         ?         ?         
6  37 2   ?         ?         ?         
7  1  -48 374.396   122.558   0.899679  
7  1  -45 720.827   242.07    0.873862  
7  1  -42 527.263   290.583   0.964507  
7  1  -39 550.921   121.892   0.962422  
7  1  -36 1593.17   149.066   0.970545  
7  1  -33 1363.06   155.852   0.898901  
7  1  -30 475.485   331.296   0.581653  
7  1  -27 81.5887   1.05955   0.973793  
7  1  -24 372.301   0.433315  0.929519  
7  1  -21 291.459   288.803   0.154278  
7  1  -18 1012.62   51.5235   0.988566  
7  1  -15 287.772   236.692   0.994196  
7  1  -12 780.503   197.227   0.980462  
7  1  -9  773.007   339.233   0.946915  
7  1  -6  633.199   57.2661   0.971365  
7  1  -3  1529.09   354.159   0.991671  
7  1  0   466.321   95.0728   0.964812  
7  1  3   1339.1    12.0969   0.958667  
7  1  6   1151.66   335.181   0.966482  
7  1  9   255.007   181.134   0.958182  
7  1  12  622.417   297.514   0.990605  
7  1  15  942.762   357.925   0.994207  
7  1  18  59.5629   331.172   0.986703  
7  1  21  611.669   13.346    0.939971  
7  1  24  1111.05   292.352   0.957934  
7  1  27  1758.79   168.468   0.428129  
7  1  30  251.155   183.545   0.974694  
7  1  33  628.871   187.25    0.153165  
7  1  36  246.477   321.299   0.462043  
7  1  39  655.731   282.454   0.949192  
7  1  42  639.606   243.427   0.953328  
7  1  45  517.551   121.04    0.847211  
7  1  48  531.075   264.19    0.927501  
7  2  -49 4.26153   62.607    0.834784  
7  2  -46 1234.04   155.775   0.938615  
7  2  -43 721.81    197.362   0.891019  
7  2  -40 626.359   306.192   0.894181  
7  2  -37 800.315   202.467   0.942301  
7  2  -34 594.269   190.207   0.404941  
7  2  -31 746.099   296.945   0.802949  
7  2  -28 429.146   253.455   0.925359  
7  2  -25 253.833   84.3537   0.931984  
7  2  -22 1165.93   2.38116   0.98045   
7  2  -19 507.583   143.333   0.925206  
7  2  -16 703.314   88.6471   0.934051  
7  2  -13 527.222   273.269   0.997171  
7  2  -10 1708.75   202.829   0.953055  
7  2  -7  1198.47   341.217   0.832718  
7  2  -4  112.305   243.86    0.993094  
7  2  -1  649.793   78.669    0.977017  
7  2  2   1410.62   248.623   0.99071   
7  2  5   1741.07   348.185   0.838638  
7  2  8   2078.4    251.627   0.988778  
7  2  11  726.561   341.303   0.418938  
7  2  14  671.802   199.418   0.987781  
7  2  17  1141.28   261.052   0.98853   
7  2  20  137.738   265.526   0.976828  
7  2  23  461.504   82.0586   0.920125  
7  2  26  1167.07   57.6586   0.450799  
7  2  29  321.588   286.542   0.850209  
7  2  32  1237.3    267.776   0.822538  
7  2  35  108.884   4.99548   0.979545  
7  2  38  333.039   306.125   0.581417  
7  2  41  213.399   50.7797   0.0937845 
7  2  44  502.538   222.817   0.884246  
7  2  47  35.1223   186.058   0.828741  
7  2  50  200.513   3.25245   0.941027  
7  3  -50 80.536    40.4374   0.950106  
7  3  -47 251.664   65.2395   0.601546  
7  3  -44 379.227   319.508   0.194965  
7  3  -41 710.865   309.72    0.943874  
7  3  -38 1018.17   254.322   0.858808  
7  3  -35 38.3558   137.811   0.867196  
7  3  -32 161.997   49.1458   0.527281  
7  3  -29 21.1107   5.58008   0.774406  
7  3  -26 1179.37   138.668   0.947054  
7  3  -23 347.985   148.529   0.891006  
7  3  -20 1078.46   255.708   0.877341  
7  3  -17 1409.63   103.136   0.987219  
7  3  -14 330.976   175.983   0.996409  
7  3  -11 939.879   194.048   0.987324  
7  3  -8  309.193   136.099   0.994943  
7  3  -5  806.215   125.887   0.98925   
7  3  -2  627.818   333.302   0.969848  
7  3  1   748.698   51.7241   0.96972   
7  3  4   1099.42   203.34    0.937625  
7  3  7   987.741   181.852   0.639704  
7  3  10  899.218   133.958   0.968527  
7  3  13  1494.64   235.759   0.98734   
7  3  16  552.182   39.8189   0.962954  
7  3  19  726.814   323.861   0.966109  
7  3  22  1911.24   323.217   0.950203  
7  3  25  1324.36   235.587   0.91258   
7  3  28  679.146   88.7793   0.184204  
7  3  31  247.489   65.7457   0.626621  
7  3  34  1275.29   322.154   0.924783  
7  3  37  333.132   64.6741   0.338791  
7  3  40  591.453   348.51    0.964759  
7  3  43  78.6835   39.4575   0.918127  
7  3  46  486.707   231.748   0.444357  
7  3  49  165.61    112.604   0.592716  
7  4  -48 462.106   214.153   0.824419  
7  4  -45 2398.7    357.912   0.921093  
7  4  -42 62.3367   340.212   0.362535  
7  4  -39 1170      222.762   0.630166  
7  4  -36 630.212   327.232   0.960467  
7  4  -33 107.363   121.595   0.963241  
7  4  -30 945.681   188.16    0.807669  
7  4  -27 523.258   110.901   0.234811  
7  4  -24 65.6494   256.901   0.940084  
7  4  -21 390.462   269.092   0.911179  
7  4  -18 819.237   207.378   0.961408  
7  4  -15 261.742   170.484   0.996509  
7  4  -12 1614.54   228.844   0.993077  
7  4  -9  825.233   323.289   0.99057   
7  4  -6  284.802   47.016    0.962721  
7  4  -3  930.965   257.704   0.588958  
7  4  0   679.107   153.913   0.993541  
7  4  3   88.4553   110.399   0.924345  
7  4  6   856.662   66.3988   0.906833  
7  4  9   1664.03   237.307   0.947062  
7  4  12  670.546   280.587   0.839171  
7  4  15  438.783   121.272   0.995169  
7  4  18  591.676   144.95    0.96288   
7  4  21  158.817   59.9452   0.227123  
7  4  24  566.4     139.591   0.927768  
7  4  27  97.5498   130.379   0.920311  
7  4  30  975.192   205.149   0.476961  
7  4  33  1687.69   94.4037   0.917269  
7  4  36  290.282   1.91301   0.951911  
7  4  39  988.072   23.0907   0.681789  
7  4  42  120.909   8.59649   0.181808  
7  4  45  440.629   193.026   0.628129  
7  4  48  173.011   164.086   0.96891   
7  5  -49 427.591   41.4359   0.976894  
7  5  -46 811.418   162.554   0.798483  
7  5  -43 553.047   313.804   0.855761  
7  5  -40 263.057   113.452   0.80921   
7  5  -37 478.155   351.147   0.842351  
7  5  -34 1560.06   258.286   0.83996   
7  5  -31 798.883   197.989   0.678142  
7  5  -28 562.828   46.5368   0.815212  
7  5  -25 919.811   76.5599   0.960608  
7  5  -22 13.1832   325.87    0.957691  
7  5  -19 166.047   313.279   0.462296  
7  5  -16 867.765   324.832   0.988947  
7  5  -13 192.87    249.582   0.98557   
7  5  -10 1073.4    304.189   0.985931  
7  5  -7  434.886   23.7716   0.982906  
7  5  -4  1148.97   349.059   0.946983  
7  5  -1  131.853   293.852   0.96679   
7  5  2   1631.71   95.5275   0.987983  
7  5  5   997.877   353.449   0.991792  
7  5  8   240.376   305.865   0.967595  
7  5  11  1510      135.137   0.918224  
7  5  14  175.73    311.614   0.995299  
7  5  17  767.613   233.483   0.95927   
7  5  20  117.296   158.917   0.833515  
7  5  23  365.082   76.2567   0.951985  
7  5  26  409.47    107.584   0.878251  
7  5  29  218.119   301.744   0.761856  
7  5  32  113.735   106.16    0.825907  
7  5  35  255.671   180.757   0.532179  
7  5  38  469.911   50.1126   0.974155  
7  5  41  594.312   264.889   0.933659  
7  5  44  5.08201   330.746   0.685751  
7  5  47  465.44    318.995   0.933636  
7  5  50  321.098   277.716   0.888168  
7  6  -47 521.28    249.673   0.870765  
7  6  -44 302.811   248.155   0.726426  
7  6  -41 218.594   298.044   0.945899  
7  6  -38 1021.46   84.5549   0.729278  
7  6  -35 1064.6    63.4348   0.604166  
7  6  -32 153.275   17.67     0.116849  
7  6  -29 1466.14   290.762   0.958776  
7  6  -26 310.125   92.3244   0.880194  
7  6  -23 1065.15   204.651   0.947374  
7  6  -20 819.708   57.011    0.954817  
7  6  -17 1351.2    212.352   0.993129  
7  6  -14 646.449   79.078    0.97652   
7  6  -11 1065.88   56.318    0.9831    
7  6  -8  703.429   234.674   0.956767  
7  6  -5  1950.69   282.786   0.983835  
7  6  -2  1350.23   24.7945   0.98094   
7  6  1   70.7947   232.802   0.92691   
7  6  4   1550.52   257.946   0.940768  
7  6  7   673.731   7.20504   0.98933   
7  6  10  392.735   9.34203   0.949453  
7  6  13  513.326   312.079   0.986004  
7  6  16  451.901   182.632   0.803364  
7  6  19  565.149   206.393   0.618264  
7  6  22  753.078   145.84    0.96643   
7  6  25  1454.39   244.593   0.711994  
7  6  28  82.2311   327.079   0.0841397 
7  6  31  135.503   41.3343   0.867262  
7  6  34  75.6952   284.029   0.203439  
7  6  37  1215.26   51.7567   0.932728  
7  6  40  434.057   222.344   0.961962  
7  6  43  127.229   210.909   0.875189  
7  6  46  1174.07   15.16     0.879554  
7  6  49  238.806   93.9588   0.663896  
7  7  -48 282.328   114.535   0.906928  
7  7  -45 858.117   144.175   0.828948  
7  7  -42 535.892   309.125   0.670057  
7  7  -39 629.009   220.9     0.484323  
7  7  -36 1329.39   89.2712   0.96227   
7  7  -33 415.36    68.4207   0.883395  
7  7  -30 368.754   295.628   0.866761  
7  7  -27 457.307   336.909   0.882922  
7  7  -24 997.061   227.866   0.518883  
7  7  -21 185.581   128.359   0.694189  
7  7  -18 1247.67   159.468   0.777315  
7  7  -15 291.479   254.007   0.895711  
7  7  -12 616.133   301.76    0.993481  
7  7  -9  2394.81   182.254   0.984294  
7  7  -6  759.693   28.0696   0.992379  
7  7  -3  ?         ?         ?         
7  7  0   ?         ?         ?         
7  7  3   ?         ?         ?         
7  7  6   560.082   197.096   0.995436  
7  7  9   583.418   5.92691   0.990644  
7  7  12  487.792   114.167   0.891251  
7  7  15  1098.04   354.982   0.989389  
7  7  18  796.416   38.9002   0.907603  
7  7  21  2021.47   259.749   0.977012  
7  7  24  445.853   34.6864   0.945917  
7  7  27  170.99    271.439   0.75968   
7  7  30  453.813   323.96    0.577315  
7  7  33  1505.11   336.144   0.974113  
7  7  36  28.997    96.5095   0.965569  
7  7  39  713.852   242.866   0.690892  
7  7  42  279.04    42.3617   0.544342  
7  7  45  366.678   337.51    0.952103  
7  7  48  70.3406   351.177   0.755705  
7  8  -49 254.76    262.214   0.701295  
7  8  -46 86.3974   43.9376   0.912989  
7  8  -43 192.188   24.9765   0.831745  
7  8  -40 390.254   218.208   0.899047  
7  8  -37 227.527   185.022   0.909218  
7  8  -34 666.42    243.089   0.42394   
7  8  -31 512.372   322.377   0.829132  
7  8  -28 980.37    326.233   0.952231  
7  8  -25 25.4195   99.1343   0.962613  
7  8  -22 782.055   40.3567   0.980042  
7  8  -19 606.383   138.284   0.981032  
7  8  -16 258.385   62.5857   0.964741  
7  8  -13 1037.02   124.694   0.610638  
7  8  -10 1200.97   115.609   0.982961  
7  8  -7  1072.46   182.176   0.985837  
7  8  -4  1762.94   46.1946   0.898973  
7  8  -1  2063.71   125.874   0.989922  
7  8  2   426.177   38.0264   0.846507  
7  8  5   352.185   40.6598   0.399177  
7  8  8   744.502   90.2733   0.993475  
7  8  11  192.907   243.435   0.967915  
7  8  14  1137.61   200.316   0.882496  
7  8  17  899.798   253.184   0.977674  
7  8  20  552.982   297.317   0.622953  
7  8  23  642.617   347.92    0.863059  
7  8  26  268.866   212.875   0.62695   
7  8  29  322.296   271.943   0.247283  
7  8  32  1084.86   254.344   0.884592  
7  8  35  726.292   117.163   0.629735  
7  8  38  294.051   216.978   0.5985    
7  8  41  123.844   10.5365   0.840642  
7  8  44  91.0054   308.672   0.290984  
7  8  47  105.319   344.543   0.689486  
7  9  -47 105.969   284.078   0.878202  
7  9  -44 1.95981   292.834   0.188657  
7  9  -41 759.476   222.765   0.930512  
7  9  -38 5.42877   11.4006   0.799881  
7  9  -35 905.063   208.539   0.921892  
7  9  -32 208.391   129.078   0.88778   
7  9  -29 235.607   209.039   0.705071  
7  9  -26 364.692   226.997   0.953667  
7  9  -23 1337.08   97.1494   0.662894  
7  9  -20 627.735   356.46    0.948431  
7  9  -17 1127.41   175.555   0.987337  
7  9  -14 1051.18   330.479   0.791383  
7  9  -11 711.368   313.535   0.958483  
7  9  -8  163.568   192.054   0.37893   
7  9  -5  34.213    197.862   0.989676  
7  9  -2  1290.9    242.96    0.992287  
7  9  1   439.831   121.206   0.601961  
7  9  4   772.369   199.288   0.995765  
7  9  7   761.912   107.729   0.98863   
7  9  10  181.648   4.46308   0.991173  
7  9  13  1447.83   234.564   0.867651  
7  9  16  2804.6    2.68617   0.961852  
7  9  19  1329.16   31.5629   0.978299  
7  9  22  863.35    2.60085   0.77687   
7  9  25  240.189   126.333   0.94868   
7  9  28  215.2     324.336   0.937135  
7  9  31  808.122   317.06    0.700508  
7  9  34  439.567   181.867   0.289133  
7  9  37  302.692   147.861   0.954854  
7  9  40  675.539   165.482   0.625718  
7  9  43  875.524   348.346   0.78375   
7  9  46  74.2574   66.0657   0.778548  
7  10 -48 63.2014   321.631   0.200613  
7  10 -45 676.576   151.338   0.843545  
7  10 -42 67.0133   70.0164   0.406679  
7  10 -39 347.584   232.785   0.407094  
7  10 -36 1359.44   80.2766   0.737891  
7  10 -33 749.009   75.8174   0.523922  
7  10 -30 1278.22   42.0055   0.636618  
7  10 -27 255.994   141.852   0.299278  
7  10 -24 745.19    80.9743   0.431767  
7  10 -21 361.037   213.969   0.980485  
7  10 -18 405.381   119.572   0.660414  
7  10 -15 383.93    67.1566   0.953262  
7  10 -12 520.363   97.394    0.974011  
7  10 -9  833.519   159.728   0.79348   
7  10 -6  2314.67   24.4842   0.990585  
7  10 -3  1219.6    50.2337   0.992846  
7  10 0   368.162   136.766   0.968978  
7  10 3   712.539   268.819   0.947617  
7  10 6   367.843   273.914   0.956051  
7  10 9   416.233   336.935   0.977012  
7  10 12  557.362   346.175   0.515358  
7  10 15  1305.35   244.423   0.885277  
7  10 18  303.857   190.748   0.457802  
7  10 21  568.375   35.8771   0.930755  
7  10 24  54.5127   44.285    0.884246  
7  10 27  169.01    103.245   0.960566  
7  10 30  707.45    228.369   0.851145  
7  10 33  1383.06   103.52    0.962013  
7  10 36  908.241   49.1299   0.790503  
7  10 39  523.751   192.375   0.940817  
7  10 42  105.908   5.49008   0.844135  
7  10 45  48.7858   166.593   0.295935  
7  10 48  110.423   326.134   0.723582  
7  11 -46 227.438   134.176   0.891935  
7  11 -43 422.202   144.081   0.77808   
7  11 -40 523.465   52.6685   0.91403   
7  11 -37 163.448   96.8274   0.222224  
7  11 -34 470.714   14.4893   0.364001  
7  11 -31 171.127   261.005   0.907024  
7  11 -28 760.099   242.795   0.810486  
7  11 -25 195.356   317.164   0.959427  
7  11 -22 128.747   137.195   0.923548  
7  11 -19 221.422   304.099   0.661793  
7  11 -16 235.213   69.2672   0.288156  
7  11 -13 753.356   336.84    0.973608  
7  11 -10 2149.47   290.387   0.968892  
7  11 -7  1024.9    298.268   0.76915   
7  11 -4  106.306   95.6131   0.987912  
7  11 -1  935.05    246.957   0.995153  
7  11 2   506.989   337.297   0.826795  
7  11 5   472.762   263.351   0.901017  
7  11 8   1713.14   212.162   0.946994  
7  11 11  896.754   341.018   0.88026   
7  11 14  6.86852   196.71    0.900654  
7  11 17  519.412   24.5933   0.957783  
7  11 20  248.518   81.3188   0.930972  
7  11 23  257.188   107.825   0.194237  
7  11 26  628.333   180.812   0.576907  
7  11 29  104.309   211.861   0.898414  
7  11 32  561.036   349.945   0.584806  
7  11 35  489.949   251.145   0.28975   
7  11 38  1285.19   291.299   0.904875  
7  11 41  229.623   356.667   0.887491  
7  11 44  469.742   235.708   0.953713  
7  11 47  111.292   258.885   0.677593  
7  12 -47 ?         ?         ?         
7  12 -44 180.069   162.172   0.820284  
7  12 -41 313.951   167.866   0.381837  
7  12 -38 1345.79   193.658   0.949362  
7  12 -35 306.48    47.0163   0.270256  
7  12 -32 606.926   90.8214   0.27299   
7  12 -29 1363.61   245.722   0.972446  
7  12 -26 349.891   349.422   0.915132  
7  12 -23 302.397   63.6198   0.400107  
7  12 -20 669.628   93.1792   0.975026  
7  12 -17 1767.6    211.955   0.918265  
7  12 -14 503.605   92.9284   0.867542  
7  12 -11 175.641   299.427   0.923633  
7  12 -8  1077.61   280.551   0.924684  
7  12 -5  659.094   200.763   0.868469  
7  12 -2  670.08    19.9123   0.955927  
7  12 1   6.20131   275.79    0.913048  
7  12 4   757.579   242.682   0.982686  
7  12 7   415.007   255.322   0.616517  
7  12 10  860.061   156.737   0.851431  
7  12 13  336.121   116.275   0.929913  
7  12 16  310.788   229.307   0.950634  
7  12 19  77.4576   103.526   0.954501  
7  12 22  788.084   107.34    0.379594  
7  12 25  141.197   54.8364   0.836835  
7  12 28  520.224   356.957   0.88485   
7  12 31  724.262   114.971   0.940415  
7  12 34  108.478   158.153   0.938386  
7  12 37  1471.92   156.036   0.819934  
7  12 40  183.943   351.289   0.546445  
7  12 43  139.83    195.437   0.947893  
7  12 46  60.1609   39.1603   0.874154  
7  13 -45 ?         ?         ?         
7  13 -42 94.4893   222.159   0.81312   
7  13 -39 260.627   213.853   0.863351  
7  13 -36 1295.48   240.001   0.828864  
7  13 -33 193.151   13.587    0.282892  
7  13 -30 487.716   243.297   0.557059  
7  13 -27 1020.33   306.082   0.592493  
7  13 -24 201.839   138.159   0.835737  
7  13 -21 609.859   343.767   0.663411  
7  13 -18 234.68    124.492   0.417189  
7  13 -15 684.397   321.353   0.856547  
7  13 -12 1073.5    314.669   0.579961  
7  13 -9  1279.35   201.943   0.853788  
7  13 -6  195.87    65.3566   0.9663    
7  13 -3  1270.04   339.658   0.993039  
7  13 0   884.767   120.582   0.808482  
7  13 3   1081.7    121.044   0.925237  
7  13 6   520.519   124.443   0.947137  
7  13 9   689.177   186.191   0.834784  
7  13 12  688.414   329.599   0.779531  
7  13 15  912.995   298.995   0.666679  
7  13 18  620.01    154.123   0.839746  
7  13 21  1296.75   285.755   0.922951  
7  13 24  306.516   8.83788   0.889101  
7  13 27  149.036   191.076   0.151244  
7  13 30  1197.31   24.3952   0.959166  
7  13 33  697.287   71.6061   0.517103  
7  13 36  798.704   299.553   0.960151  
7  13 39  1635.73   274.669   0.962828  
7  13 42  689.605   302.452   0.832568  
7  13 45  240.826   206.275   0.725051  
7  14 -46 ?         ?         ?         
7  14 -43 ?         ?         ?         
7  14 -40 113.042   233.856   0.756663  
7  14 -37 146.697   148.327   0.781861  
7  14 -34 268.09    201.83    0.861008  
7  14 -31 272.514   75.3932   0.855738  
7  14 -28 439.85    101.845   0.944107  
7  14 -25 71.1926   111.14    0.971025  
7  14 -22 1286.16   320.614   0.979551  
7  14 -19 329.143   70.611    0.256099  
7  14 -16 232.704   312.337   0.874812  
7  14 -13 598.472   252.762   0.968083  
7  14 -10 169.417   295.304   0.636829  
7  14 -7  234.891   47.8039   0.979482  
7  14 -4  847.45    116.792   0.93969   
7  14 -1  591.877   86.0662   0.571892  
7  14 2   447.563   259.636   0.961397  
7  14 5   485.258   226.676   0.791775  
7  14 8   218.942   31.8494   0.976795  
7  14 11  201.451   41.5989   0.922028  
7  14 14  455.763   156.968   0.966104  
7  14 17  249.6     126.32    0.850187  
7  14 20  851.026   342.08    0.833599  
7  14 23  900.793   339.247   0.481331  
7  14 26  1064.15   193.432   0.52964   
7  14 29  50.3478   112.333   0.894912  
7  14 32  871.751   118.357   0.917689  
7  14 35  118.938   61.9105   0.972683  
7  14 38  147.238   262.01    0.391862  
7  14 41  251.915   140.716   0.762613  
7  14 44  ?         ?         ?         
7  15 -44 ?         ?         ?         
7  15 -41 ?         ?         ?         
7  15 -38 95.0373   80.5756   0.716715  
7  15 -35 1147      55.6044   0.825521  
7  15 -32 346.507   220.95    0.781125  
7  15 -29 657.476   19.8853   0.924648  
7  15 -26 1020.77   272.361   0.964785  
7  15 -23 1574.63   54.1959   0.844067  
7  15 -20 971.598   265.518   0.811156  
7  15 -17 487.421   198.025   0.868876  
7  15 -14 55.8703   217.237   0.175785  
7  15 -11 89.8078   68.3415   0.127392  
7  15 -8  228.715   148.102   0.253704  
7  15 -5  388.461   1.1301    0.937959  
7  15 -2  261.562   143.532   0.865486  
7  15 1   721.511   273.738   0.927361  
7  15 4   2192.59   200.943   0.964836  
7  15 7   453.925   312.356   0.717918  
7  15 10  1160.33   94.9804   0.985242  
7  15 13  299.305   301.942   0.931499  
7  15 16  64.5297   98.4765   0.196923  
7  15 19  450.264   353.273   0.808827  
7  15 22  570.682   282.741   0.877302  
7  15 25  501.139   354.638   0.775355  
7  15 28  885.141   27.0826   0.83187   
7  15 31  307.716   325.202   0.5029    
7  15 34  993.228   276.667   0.601787  
7  15 37  1109.72   337.338   0.820644  
7  15 40  199.591   42.8424   0.805661  
7  15 43  ?         ?         ?         
7  16 -42 ?         ?         ?         
7  16 -39 239.173   312.076   0.796845  
7  16 -36 1217.8    96.1757   0.890569  
7  16 -33 647.266   162.451   0.961924  
7  16 -30 427.501   146.57    0.688935  
7  16 -27 484.588   327.536   0.635765  
7  16 -24 45.18     270.817   0.700753  
7  16 -21 657.363   180.127   0.93833   
7  16 -18 768.133   197.784   0.923363  
7  16 -15 31.1308   203.348   0.450553  
7  16 -12 317.292   238.458   0.620022  
7  16 -9  152.466   81.2544   0.899099  
7  16 -6  638.212   248.852   0.711537  
7  16 -3  496.13    4.57551   0.827543  
7  16 0   630.601   64.0255   0.966464  
7  16 3   571.322   29.5657   0.790214  
7  16 6   885.58    224.263   0.768934  
7  16 9   171.035   123.879   0.393294  
7  16 12  665.594   109.864   0.789424  
7  16 15  182.557   49.5397   0.689821  
7  16 18  1047.59   264.172   0.767692  
7  16 21  230.973   136.416   0.830321  
7  16 24  93.0246   256.325   0.698343  
7  16 27  34.5715   262.646   0.5797    
7  16 30  247.508   155.598   0.237412  
7  16 33  524.769   204.729   0.855648  
7  16 36  264.21    154.378   0.869609  
7  16 39  134.841   122.331   0.543769  
7  16 42  ?         ?         ?         
7  17 -43 ?         ?         ?         
7  17 -40 ?         ?         ?         
7  17 -37 1490.21   250.397   0.901067  
7  17 -34 509.063   127.597   0.968269  
7  17 -31 44.4706   305.109   0.479048  
7  17 -28 182.202   33.0415   0.558517  
7  17 -25 503.263   247.192   0.828531  
7  17 -22 152.907   147.699   0.263617  
7  17 -19 328.862   170.079   0.850225  
7  17 -16 409.905   178.717   0.563471  
7  17 -13 900.308   309.19    0.622163  
7  17 -10 870.979   194.609   0.982859  
7  17 -7  388.155   284.042   0.98053   
7  17 -4  128.542   130.104   0.639072  
7  17 -1  515.413   211.746   0.899162  
7  17 2   1888.11   223.934   0.939663  
7  17 5   1403.72   74.9161   0.947203  
7  17 8   423.982   79.1211   0.974696  
7  17 11  38.4827   358.411   0.69356   
7  17 14  197.605   91.9193   0.907883  
7  17 17  397.298   265.969   0.830389  
7  17 20  536.235   34.4644   0.810271  
7  17 23  300.665   122.111   0.940651  
7  17 26  26.425    124.999   0.916133  
7  17 29  572.269   320.21    0.490782  
7  17 32  402.47    347.783   0.968663  
7  17 35  405.097   81.8807   0.98016   
7  17 38  399.828   1.84117   0.646184  
7  17 41  ?         ?         ?         
7  17 44  ?         ?         ?         
7  18 -41 ?         ?         ?         
7  18 -38 ?         ?         ?         
7  18 -35 226.769   179.461   0.909417  
7  18 -32 546.122   278.461   0.776895  
7  18 -29 2843.77   3.50616   0.980361  
7  18 -26 271.864   83.076    0.965061  
7  18 -23 1512.91   20.6267   0.952736  
7  18 -20 373.447   334.301   0.766852  
7  18 -17 126.106   228.291   0.485803  
7  18 -14 63.1586   10.2523   0.802094  
7  18 -11 1502.52   161.519   0.939741  
7  18 -8  874.486   248.79    0.863037  
7  18 -5  935.415   237.273   0.781809  
7  18 -2  449.444   275.832   0.924057  
7  18 1   76.5346   292.408   0.962888  
7  18 4   1252.28   226.767   0.877689  
7  18 7   887.623   100.44    0.855926  
7  18 10  279.544   252.572   0.545487  
7  18 13  974.987   51.1446   0.779296  
7  18 16  403.655   58.088    0.839926  
7  18 19  406.554   194.157   0.924428  
7  18 22  137.04    218.602   0.388592  
7  18 25  240.556   355.831   0.963882  
7  18 28  563.795   207.663   0.710944  
7  18 31  203.555   94.4166   0.459365  
7  18 34  1370.82   257.904   0.974041  
7  18 37  423.999   340.127   0.887446  
7  18 40  ?         ?         ?         
7  18 43  ?         ?         ?         
7  19 -42 ?         ?         ?         
7  19 -39 ?         ?         ?         
7  19 -36 ?         ?         ?         
7  19 -33 310.818   311.289   0.94777   
7  19 -30 205.237   209.309   0.838467  
7  19 -27 847.244   289.494   0.96658   
7  19 -24 405.955   243.892   0.746219  
7  19 -21 1304.54   164.831   0.872463  
7  19 -18 1262.52   353.453   0.763569  
7  19 -15 988.37    290.142   0.725888  
7  19 -12 157.314   305.022   0.842781  
7  19 -9  112.626   268.752   0.302491  
7  19 -6  190.607   266.176   0.577737  
7  19 -3  387.338   28.5508   0.600909  
7  19 0   365.312   8.29777   0.683117  
7  19 3   917.663   347.142   0.928599  
7  19 6   854.121   151.969   0.886266  
7  19 9   162.78    262.412   0.865024  
7  19 12  18.2089   158.6     0.631372  
7  19 15  82.835    31.7557   0.901907  
7  19 18  784.274   156.356   0.866831  
7  19 21  15.4397   311.645   0.543274  
7  19 24  1408.74   230.389   0.91411   
7  19 27  93.7705   104.703   0.360159  
7  19 30  84.1217   214.945   0.366023  
7  19 33  678.058   235.673   0.901371  
7  19 36  502.23    78.447    0.858314  
7  19 39  ?         ?         ?         
7  19 42  ?         ?         ?         
7  20 -40 ?         ?         ?         
7  20 -37 ?         ?         ?         
7  20 -34 ?         ?         ?         
7  20 -31 1456.43   222.365   0.920984  
7  20 -28 135.767   222.2     0.745234  
7  20 -25 149.982   143.331   0.373262  
7  20 -22 513.203   153.732   0.962538  
7  20 -19 165.469   188.575   0.39819   
7  20 -16 289.329   175.108   0.959326  
7  20 -13 1368.09   285.089   0.981031  
7  20 -10 133.951   246.551   0.563112  
7  20 -7  341.029   91.7103   0.773889  
7  20 -4  2014.46   237.774   0.953762  
7  20 -1  ?         ?         ?         
7  20 2   ?         ?         ?         
7  20 5   514.491   36.8246   0.858504  
7  20 8   180.926   115.532   0.369259  
7  20 11  8.19985   250.696   0.56561   
7  20 14  1495.05   142.837   0.839939  
7  20 17  253.031   92.5278   0.808355  
7  20 20  1165.78   21.3176   0.938716  
7  20 23  174.685   35.1048   0.835874  
7  20 26  1079.56   94.6163   0.88909   
7  20 29  638.307   264.852   0.860769  
7  20 32  62.1779   328.52    0.620283  
7  20 35  ?         ?         ?         
7  20 38  ?         ?         ?         
7  20 41  ?         ?         ?         
7  21 -38 ?         ?         ?         
7  21 -35 ?         ?         ?         
7  21 -32 ?         ?         ?         
7  21 -29 743.648   344.968   0.899259  
7  21 -26 224.883   246.584   0.90714   
7  21 -23 347.984   293.332   0.781397  
7  21 -20 264.613   56.7901   0.584874  
7  21 -17 1013.72   214.967   0.922159  
7  21 -14 1126.04   295.84    0.846506  
7  21 -11 896.232   132.952   0.72979   
7  21 -8  451.663   212.685   0.804051  
7  21 -5  1043.77   12.2384   0.665179  
7  21 -2  1292.62   259.977   0.878348  
7  21 1   162.54    116.803   0.928502  
7  21 4   66.8236   199.492   0.847776  
7  21 7   178.022   23.0013   0.883748  
7  21 10  1984.57   51.6382   0.957707  
7  21 13  248.844   207.449   0.821042  
7  21 16  641.304   205.973   0.95771   
7  21 19  159.564   315.687   0.778413  
7  21 22  201.288   291.361   0.865621  
7  21 25  3160.46   269.263   0.955011  
7  21 28  561.831   140.883   0.604557  
7  21 31  ?         ?         ?         
7  21 34  ?         ?         ?         
7  21 37  ?         ?         ?         
7  21 40  ?         ?         ?         
7  22 -39 ?         ?         ?         
7  22 -36 ?         ?         ?         
7  22 -33 ?         ?         ?         
7  22 -30 ?         ?         ?         
7  22 -27 ?         ?         ?         
7  22 -24 635.65    279.872   0.720176  
7  22 -21 99.734    287.832   0.426637  
7  22 -18 1136.1    48.7205   0.974149  
7  22 -15 310.245   298.145   0.654089  
7  22 -12 974.202   113.404   0.861096  
7  22 -9  1433.48   189.099   0.97334   
7  22 -6  115.506   145.748   0.746926  
7  22 -3  421.65    307.339   0.89098   
7  22 0   352.318   302.598   0.540195  
7  22 3   149.792   215.2     0.717982  
7  22 6   377.672   292.794   0.846202  
7  22 9   126.483   56.7198   0.744659  
7  22 12  241.809   332.873   0.935445  
7  22 15  1961.59   25.8987   0.959439  
7  22 18  796.213   268.596   0.879829  
7  22 21  2132.85   190.83    0.977828  
7  22 24  1089.8    40.5786   0.89477   
7  22 27  372.939   11.5004   0.386833  
7  22 30  ?         ?         ?         
7  22 33  ?         ?         ?         
7  22 36  ?         ?         ?         
7  22 39  ?         ?         ?         
7  23 -37 ?         ?         ?         
7  23 -34 ?         ?         ?         
7  23 -31 ?         ?         ?         
7  23 -28 ?         ?         ?         
7  23 -25 ?         ?         ?         
7  23 -22 1031.68   270.137   0.86963   
7  23 -19 288.419   311.896   0.609461  
7  23 -16 177.659   319.582   0.915663  
7  23 -13 1570.18   241.812   0.926491  
7  23 -10 287.814   86.3996   0.804757  
7  23 -7  611.66    252.245   0.854305  
7  23 -4  858.375   265.738   0.852315  
7  23 -1  230.901   302.222   0.724362  
7  23 2   89.9335   139.656   0.748378  
7  23 5   215.515   270.187   0.232827  
7  23 8   144.51    155.723   0.901622  
7  23 11  1119.3    303.973   0.823083  
7  23 14  256.721   353.802   0.803775  
7  23 17  1244.08   158.024   0.857226  
7  23 20  1916.28   327.432   0.980056  
7  23 23  674.42    78.436    0.589748  
7  23 26  ?         ?         ?         
7  23 29  ?         ?         ?         
7  23 32  ?         ?         ?         
7  23 35  ?         ?         ?         
7  23 38  ?         ?         ?         
7  24 -35 ?         ?         ?         
7  24 -32 ?         ?         ?         
7  24 -29 ?         ?         ?         
7  24 -26 ?         ?         ?         
7  24 -23 ?         ?         ?         
7  24 -20 ?         ?         ?         
7  24 -17 355.117   144.366   0.704564  
7  24 -14 43.5863   296.289   0.826678  
7  24 -11 194.103   142.024   0.829019  
7  24 -8  28.0246   238.23    0.710511  
7  24 -5  1137.79   15.2602   0.914593  
7  24 -2  483.998   63.9068   0.879366  
7  24 1   57.7128   87.0819   0.452399  
7  24 4   340.368   166.481   0.741925  
7  24 7   405.502   11.9801   0.885498  
7  24 10  207.673   285.932   0.941917  
7  24 13  260.728   340.23    0.898549  
7  24 16  215.685   17.3786   0.830642  
7  24 19  636.053   333.789   0.854438  
7  24 22  ?         ?         ?         
7  24 25  ?         ?         ?         
7  24 28  ?         ?         ?         
7  24 31  ?         ?         ?         
7  24 34  ?         ?         ?         
7  24 37  ?         ?         ?         
7  25 -33 ?         ?         ?         
7  25 -30 ?         ?         ?         
7  25 -27 ?         ?         ?         
7  25 -24 ?         ?         ?         
7  25 -21 ?         ?         ?         
7  25 -18 ?         ?         ?         
7  25 -15 ?         ?         ?         
7  25 -12 ?         ?         ?         
7  25 -9  ?         ?         ?         
7  25 -6  ?         ?         ?         
7  25 -3  ?         ?         ?         
7  25 0   ?         ?         ?         
7  25 3   ?         ?         ?         
7  25 6   ?         ?         ?         
7  25 9   ?         ?         ?         
7  25 12  398.867   177.438   0.5469    
7  25 15  397.734   127.878   0.809357  
7  25 18  ?         ?         ?         
7  25 21  ?         ?         ?         
7  25 24  ?         ?         ?         
7  25 27  ?         ?         ?         
7  25 30  ?         ?         ?         
7  25 33  ?         ?         ?         
7  26 -34 ?         ?         ?         
7  26 -31 ?         ?         ?         
7  26 -28 ?         ?         ?         
7  26 -25 ?         ?         ?         
7  26 -22 ?         ?         ?         
7  26 -19 ?         ?         ?         
7  26 -16 ?         ?         ?         
7  26 -13 ?         ?         ?         
7  26 -10 ?         ?         ?         
7  26 -7  ?         ?         ?         
7  26 -4  ?         ?         ?         
7  26 -1  ?         ?         ?         
7  26 2   ?         ?         ?         
7  26 5   ?         ?         ?         
7  26 8   ?         ?         ?         
7  26 11  ?         ?         ?         
7  26 14  ?         ?         ?         
7  26 17  ?         ?         ?         
7  26 20  ?         ?         ?         
7  26 23  ?         ?         ?         
7  26 26  ?         ?         ?         
7  26 29  ?         ?         ?         
7  26 32  ?         ?         ?         
7  27 -32 ?         ?         ?         
7  27 -29 ?         ?         ?         
7  27 -26 ?         ?         ?         
7  27 -23 ?         ?         ?         
7  27 -20 ?         ?         ?         
7  27 -17 ?         ?         ?         
7  27 -14 ?         ?         ?         
7  27 -11 ?         ?         ?         
7  27 -8  ?         ?         ?         
7  27 -5  ?         ?         ?         
7  27 -2  ?         ?         ?         
7  27 1   ?         ?         ?         
7  27 4   ?         ?         ?         
7  27 7   ?         ?         ?         
7  27 10  ?         ?         ?         
7  27 13  ?         ?         ?         
7  27 16  ?         ?         ?         
7  27 19  ?         ?         ?         
7  27 22  ?         ?         ?         
7  27 25  ?         ?         ?         
7  27 28  ?         ?         ?         
7  27 31  ?         ?         ?         
7  28 -30 ?         ?         ?         
7  28 -27 ?         ?         ?         
7  28 -24 ?         ?         ?         
7  28 -21 ?         ?         ?         
7  28 -18 ?         ?         ?         
7  28 -15 ?         ?         ?         
7  28 -12 ?         ?         ?         
7  28 -9  ?         ?         ?         
7  28 -6  ?         ?         ?         
7  28 -3  ?         ?         ?         
7  28 0   ?         ?         ?         
7  28 3   ?         ?         ?         
7  28 6   ?         ?         ?         
7  28 9   ?         ?         ?         
7  28 12  ?         ?         ?         
7  28 15  ?         ?         ?         
7  28 18  ?         ?         ?         
7  28 21  ?         ?         ?         
7  28 24  ?         ?         ?         
7  28 27  ?         ?         ?         
7  28 30  ?         ?         ?         
7  29 -28 ?         ?         ?         
7  29 -25 ?         ?         ?         
7  29 -22 ?         ?         ?         
7  29 -19 ?         ?         ?         
7  29 -16 ?         ?         ?         
7  29 -13 ?         ?         ?         
7  29 -10 ?         ?         ?         
7  29 -7  ?         ?         ?         
7  29 -4  ?         ?         ?         
7  29 -1  ?         ?         ?         
7  29 2   ?         ?         ?         
7  29 5   ?         ?         ?         
7  29 8   ?         ?         ?         
7  29 11  ?         ?         ?         
7  29 14  ?         ?         ?         
7  29 17  ?         ?         ?         
7  29 20  ?         ?         ?         
7  29 23  ?         ?         ?         
7  29 26  ?         ?         ?         
7  29 29  ?         ?         ?         
7  30 -26 ?         ?         ?         
7  30 -23 ?         ?         ?         
7  30 -20 ?         ?         ?         
7  30 -17 ?         ?         ?         
7  30 -14 ?         ?         ?         
7  30 -11 ?         ?         ?         
7  30 -8  ?         ?         ?         
7  30 -5  ?         ?         ?         
7  30 -2  ?         ?         ?         
7  30 1   ?         ?         ?         
7  30 4   ?         ?         ?         
7  30 7   ?         ?         ?         
7  30 10  ?         ?         ?         
7  30 13  ?         ?         ?         
7  30 16  ?         ?         ?         
7  30 19  ?         ?         ?         
7  30 22  ?         ?         ?         
7  30 25  ?         ?         ?         
7  30 28  ?         ?         ?         
7  31 -24 ?         ?         ?         
7  31 -21 ?         ?         ?         
7  31 -18 ?         ?         ?         
7  31 -15 ?         ?         ?         
7  31 -12 ?         ?         ?         
7  31 -9  ?         ?         ?         
7  31 -6  ?         ?         ?         
7  31 -3  ?         ?         ?         
7  31 0   ?         ?         ?         
7  31 3   ?         ?         ?         
7  31 6   ?         ?         ?         
7  31 9   ?         ?         ?         
7  31 12  ?         ?         ?         
7  31 15  ?         ?         ?         
7  31 18  ?         ?         ?         
7  31 21  ?         ?         ?         
7  31 24  ?         ?         ?         
7  32 -22 ?         ?         ?         
7  32 -19 ?         ?         ?         
7  32 -16 ?         ?         ?         
7  32 -13 ?         ?         ?         
7  32 -10 ?         ?         ?         
7  32 -7  ?         ?         ?         
7  32 -4  ?         ?         ?         
7  32 -1  ?         ?         ?         
7  32 2   ?         ?         ?         
7  32 5   ?         ?         ?         
7  32 8   ?         ?         ?         
7  32 11  ?         ?         ?         
7  32 14  ?         ?         ?         
7  32 17  ?         ?         ?         
7  32 20  ?         ?         ?         
7  32 23  ?         ?         ?         
7  33 -20 ?         ?         ?         
7  33 -17 ?         ?         ?         
7  33 -14 ?         ?         ?         
7  33 -11 ?         ?         ?         
7  33 -8  ?         ?         ?         
7  33 -5  ?         ?         ?         
7  33 -2  ?         ?         ?         
7  33 1   ?         ?         ?         
7  33 4   ?         ?         ?         
7  33 7   ?         ?         ?         
7  33 10  ?         ?         ?         
7  33 13  ?         ?         ?         
7  33 16  ?         ?         ?         
7  33 19  ?         ?         ?         
7  34 -15 ?         ?         ?         
7  34 -12 ?         ?         ?         
7  34 -9  ?         ?         ?         
7  34 -6  ?         ?         ?         
7  34 -3  ?         ?         ?         
7  34 0   ?         ?         ?         
7  34 3   ?         ?         ?         
7  34 6   ?         ?         ?         
7  34 9   ?         ?         ?         
7  34 12  ?         ?         ?         
7  34 15  ?         ?         ?         
7  35 -13 ?         ?         ?         
7  35 -10 ?         ?         ?         
7  35 -7  ?         ?         ?         
7  35 -4  ?         ?         ?         
7  35 -1  ?         ?         ?         
7  35 2   ?         ?         ?         
7  35 5   ?         ?         ?         
7  35 8   ?         ?         ?         
7  35 11  ?         ?         ?         
7  35 14  ?         ?         ?         
7  36 -8  ?         ?         ?         
7  36 -5  ?         ?         ?         
7  36 -2  ?         ?         ?         
7  36 1   ?         ?         ?         
7  36 4   ?         ?         ?         
7  36 7   ?         ?         ?         
8  1  -50 113.904   271.024   0.215872  
8  1  -47 67.3429   201.237   0.743028  
8  1  -44 1800.76   18.2259   0.966997  
8  1  -41 183.605   323.081   0.592596  
8  1  -38 232.81    258.615   0.824727  
8  1  -35 1355.88   107.319   0.774019  
8  1  -32 1454.23   327.215   0.849455  
8  1  -29 1499.82   183.71    0.864536  
8  1  -26 598.124   139.459   0.979589  
8  1  -23 384.451   254.299   0.88904   
8  1  -20 289.929   38.0751   0.957189  
8  1  -17 332.196   224.224   0.96603   
8  1  -14 1709.53   252.015   0.990688  
8  1  -11 16.4723   15.1032   0.995224  
8  1  -8  1185.14   309.799   0.908859  
8  1  -5  678.53    11.3163   0.947672  
8  1  -2  2568.16   174.265   0.946512  
8  1  1   704.325   234.147   0.941409  
8  1  4   727.793   36.8704   0.476156  
8  1  7   178.002   296.585   0.983876  
8  1  10  1068.35   96.7635   0.393768  
8  1  13  712.466   77.8911   0.970409  
8  1  16  399.089   213.031   0.993091  
8  1  19  362.737   282.742   0.87281   
8  1  22  273.488   30.7641   0.603417  
8  1  25  607.315   263.974   0.982415  
8  1  28  1403.16   97.709    0.82601   
8  1  31  62.8161   255.43    0.939478  
8  1  34  876.209   111.34    0.724079  
8  1  37  782.743   243.598   0.870214  
8  1  40  231.571   32.8272   0.862984  
8  1  43  477.848   338.067   0.626622  
8  1  46  614.115   259.841   0.954766  
8  1  49  127.465   34.3699   0.631137  
8  2  -48 21.4502   203.933   0.712175  
8  2  -45 258.457   26.4146   0.332691  
8  2  -42 175.528   95.8786   0.911414  
8  2  -39 652.192   78.6285   0.903788  
8  2  -36 807.555   170.038   0.841529  
8  2  -33 15.6957   61.6443   0.975791  
8  2  -30 468.839   143.36    0.837454  
8  2  -27 676.383   95.4774   0.712984  
8  2  -24 103.662   118.143   0.268022  
8  2  -21 682.79    172.475   0.707363  
8  2  -18 2271.32   351.6     0.938213  
8  2  -15 27.2928   135.792   0.882185  
8  2  -12 1760.66   267.123   0.984741  
8  2  -9  875.023   172.829   0.974677  
8  2  -6  579.938   233.167   0.970943  
8  2  -3  218.227   83.7813   0.994503  
8  2  0   212.515   145.973   0.983077  
8  2  3   593.558   20.5406   0.708912  
8  2  6   434.707   154.087   0.979757  
8  2  9   935.46    250.864   0.99126   
8  2  12  30.9308   56.3601   0.980647  
8  2  15  1141.36   37.1034   0.995264  
8  2  18  190.7     218.706   0.116647  
8  2  21  866.762   172.511   0.911307  
8  2  24  428.962   62.061    0.977365  
8  2  27  2.86072   118.725   0.875849  
8  2  30  357.358   169.937   0.853462  
8  2  33  766.957   159.563   0.282498  
8  2  36  119.882   188.156   0.944702  
8  2  39  739.897   84.0441   0.951471  
8  2  42  832.224   305.357   0.769941  
8  2  45  292.649   201.222   0.908401  
8  2  48  569.244   8.31956   0.811907  
8  3  -49 91.1252   176.774   0.817827  
8  3  -46 449.684   74.3201   0.825664  
8  3  -43 201.766   265.415   0.866325  
8  3  -40 486.348   214.584   0.959204  
8  3  -37 210.619   355.103   0.234726  
8  3  -34 772.76    59.7354   0.850529  
8  3  -31 345.592   319.174   0.244518  
8  3  -28 782.578   262.328   0.668327  
8  3  -25 544.325   38.1325   0.951543  
8  3  -22 478.036   182.315   0.942976  
8  3  -19 1094.64   354.184   0.989358  
8  3  -16 1017.53   52.982    0.995786  
8  3  -13 87.1428   118.175   0.989458  
8  3  -10 229.93    111.279   0.917329  
8  3  -7  1340.44   69.7062   0.931874  
8  3  -4  1703.27   314.693   0.975775  
8  3  -1  754.666   314.06    0.971574  
8  3  2   5.58307   84.0249   0.970065  
8  3  5   494.272   232.462   0.991671  
8  3  8   1901.42   183.974   0.985146  
8  3  11  734.098   329.996   0.994523  
8  3  14  128.561   219.705   0.994612  
8  3  17  128.822   293.082   0.98614   
8  3  20  25.1086   75.0295   0.9873    
8  3  23  1417.97   87.4423   0.921463  
8  3  26  312.716   152.757   0.83338   
8  3  29  330.598   230.345   0.790653  
8  3  32  1.43277   79.1395   0.861392  
8  3  35  401.73    292.295   0.9218    
8  3  38  1325.92   92.0287   0.781388  
8  3  41  232.083   115.806   0.140284  
8  3  44  388.971   65.7313   0.868012  
8  3  47  639.607   85.3894   0.730819  
8  3  50  60.6324   71.8003   0.662077  
8  4  -50 272.19    34.3022   0.901545  
8  4  -47 930.215   34.5236   0.951407  
8  4  -44 232.584   66.3767   0.349949  
8  4  -41 136.132   115.72    0.931816  
8  4  -38 925.275   230.12    0.97145   
8  4  -35 682.416   89.7881   0.407978  
8  4  -32 221.259   270.913   0.291843  
8  4  -29 642.031   169.601   0.334635  
8  4  -26 880.178   178.983   0.975707  
8  4  -23 16.6305   146.456   0.69885   
8  4  -20 444.936   71.3804   0.875889  
8  4  -17 683.324   334.146   0.991768  
8  4  -14 413.946   19.3794   0.949398  
8  4  -11 1018.41   158.228   0.962657  
8  4  -8  281.333   217.214   0.958672  
8  4  -5  1085.7    124.283   0.971502  
8  4  -2  1011.65   2.32291   0.990776  
8  4  1   530.539   190.083   0.70722   
8  4  4   937.628   117.816   0.979614  
8  4  7   535.089   136.879   0.827161  
8  4  10  1609.68   53.7276   0.963279  
8  4  13  1017.97   248.3     0.987476  
8  4  16  193.303   234.795   0.989721  
8  4  19  571.805   135.053   0.597064  
8  4  22  714.321   353.187   0.926149  
8  4  25  780.091   266.534   0.967095  
8  4  28  1034.97   62.6669   0.65704   
8  4  31  369.528   306.547   0.18647   
8  4  34  488.929   327.187   0.345002  
8  4  37  133.434   130.138   0.908973  
8  4  40  693.007   180.687   0.787773  
8  4  43  206.819   150.664   0.348127  
8  4  46  105.461   273.022   0.651126  
8  4  49  1138.16   58.2763   0.98623   
8  5  -48 215.158   108.784   0.643982  
8  5  -45 317.95    73.0656   0.680878  
8  5  -42 207.518   90.2825   0.529619  
8  5  -39 296.15    234.996   0.853144  
8  5  -36 197.963   251.494   0.898415  
8  5  -33 412.239   108.72    0.713332  
8  5  -30 470.487   164.781   0.873479  
8  5  -27 398.4     202.091   0.906291  
8  5  -24 33.5296   261.882   0.970911  
8  5  -21 950.558   299.71    0.974518  
8  5  -18 470.356   188.788   0.989106  
8  5  -15 2292.56   169.765   0.996096  
8  5  -12 333.599   155.335   0.828279  
8  5  -9  740.862   177.411   0.671832  
8  5  -6  391.132   278.363   0.971883  
8  5  -3  14.2993   129.38    0.958699  
8  5  0   1468.35   92.2187   0.994492  
8  5  3   401.924   310.998   0.985786  
8  5  6   360.078   282.361   0.977859  
8  5  9   1052.4    309.049   0.980492  
8  5  12  186.544   19.2105   0.993351  
8  5  15  1713.48   254.285   0.991728  
8  5  18  1289.63   66.1731   0.980633  
8  5  21  759.248   299.069   0.984736  
8  5  24  758.895   85.6627   0.939604  
8  5  27  74.8602   145.517   0.967486  
8  5  30  650.123   256.882   0.908551  
8  5  33  1329.43   31.6017   0.864343  
8  5  36  1053.79   136.9     0.891005  
8  5  39  455.081   266.967   0.955861  
8  5  42  344.828   115.743   0.550832  
8  5  45  459.187   342.09    0.697146  
8  5  48  506.275   190.335   0.953093  
8  6  -49 104.613   200.25    0.327548  
8  6  -46 84.7882   135.843   0.848598  
8  6  -43 158.053   106.403   0.180524  
8  6  -40 1132.11   143.766   0.929983  
8  6  -37 375.729   103.219   0.958035  
8  6  -34 502.248   172.557   0.604383  
8  6  -31 757.246   11.5061   0.904542  
8  6  -28 399.218   125.156   0.834867  
8  6  -25 430.67    327.921   0.686353  
8  6  -22 240.789   167.808   0.879966  
8  6  -19 460.555   204.428   0.902769  
8  6  -16 1295.41   345.018   0.976263  
8  6  -13 986.124   65.5837   0.988504  
8  6  -10 1197.01   315.425   0.96779   
8  6  -7  921.372   230.564   0.991854  
8  6  -4  ?         ?         ?         
8  6  -1  ?         ?         ?         
8  6  2   ?         ?         ?         
8  6  5   363.431   167.577   0.982711  
8  6  8   363.604   91.7271   0.806225  
8  6  11  1252.33   241.564   0.983471  
8  6  14  442.966   238.032   0.947791  
8  6  17  80.8764   122.371   0.97341   
8  6  20  368.472   276.724   0.336282  
8  6  23  340.997   87.8709   0.975038  
8  6  26  1715.87   331.681   0.73435   
8  6  29  936.779   339.882   0.90459   
8  6  32  1171.6    289.795   0.83729   
8  6  35  888.96    148.108   0.696393  
8  6  38  318.38    242.207   0.667801  
8  6  41  488.061   276.79    0.799639  
8  6  44  757.528   194.137   0.674017  
8  6  47  664.84    167.21    0.832353  
8  7  -47 116.975   205.067   0.573699  
8  7  -44 424.924   50.5393   0.924892  
8  7  -41 569.602   55.3308   0.882555  
8  7  -38 1983.2    5.40479   0.888476  
8  7  -35 408.997   75.6871   0.567347  
8  7  -32 481.014   94.14     0.782759  
8  7  -29 9.9161    151.623   0.944683  
8  7  -26 699.157   3.46322   0.8696    
8  7  -23 392.977   324.769   0.930668  
8  7  -20 474.42    91.6076   0.980266  
8  7  -17 723.622   178.039   0.970999  
8  7  -14 1257.93   306.511   0.881487  
8  7  -11 106.101   183.147   0.697515  
8  7  -8  487.977   40.3669   0.959455  
8  7  -5  502.89    80.549    0.91231   
8  7  -2  865.87    94.8772   0.990285  
8  7  1   975.608   270.044   0.99275   
8  7  4   425.275   308.651   0.97587   
8  7  7   669.82    213.198   0.994435  
8  7  10  37.945    297.794   0.984596  
8  7  13  634.8     60.438    0.948385  
8  7  16  538.019   48.2192   0.728923  
8  7  19  378.289   331.872   0.812024  
8  7  22  1702.76   189.016   0.958108  
8  7  25  1058.39   204.875   0.878307  
8  7  28  618.461   133.713   0.380239  
8  7  31  995.297   219.596   0.568843  
8  7  34  365.463   2.62022   0.715173  
8  7  37  460.726   291.491   0.924938  
8  7  40  872.757   59.6464   0.611717  
8  7  43  166.544   159.623   0.884066  
8  7  46  76.8089   78.0803   0.591761  
8  7  49  106.8     218.402   0.899461  
8  8  -48 36.8002   71.5318   0.849794  
8  8  -45 607.48    269.243   0.844219  
8  8  -42 1487.63   287.227   0.9457    
8  8  -39 631.338   106.466   0.700341  
8  8  -36 120.359   140.917   0.720366  
8  8  -33 395.128   122.113   0.627287  
8  8  -30 213.47    45.8344   0.294334  
8  8  -27 479.851   167.476   0.972216  
8  8  -24 729.029   289.599   0.904414  
8  8  -21 101.36    251.263   0.937327  
8  8  -18 586.008   141.555   0.762706  
8  8  -15 1482.68   134.2     0.969197  
8  8  -12 300.344   218.824   0.970679  
8  8  -9  1195.79   97.6592   0.987337  
8  8  -6  2257.1    263.608   0.996929  
8  8  -3  1017.32   292.323   0.918471  
8  8  0   1229.03   221.077   0.995336  
8  8  3   1945.07   314.16    0.993969  
8  8  6   2246.86   38.3757   0.992312  
8  8  9   917.377   323.78    0.987676  
8  8  12  402.069   119.829   0.985675  
8  8  15  698.85    142.35    0.993809  
8  8  18  1261.95   221.241   0.947236  
8  8  21  376.214   56.8093   0.957017  
8  8  24  504.372   55.4601   0.495562  
8  8  27  680.922   97.01     0.929035  
8  8  30  109.021   158.995   0.750636  
8  8  33  180.447   181.817   0.157728  
8  8  36  513.698   60.1916   0.925501  
8  8  39  384.013   280.284   0.954465  
8  8  42  701.593   188.375   0.668731  
8  8  45  34.5896   212.72    0.725767  
8  8  48  3.24345   338.662   0.968124  
8  9  -46 23.0618   87.6485   0.0899209 
8  9  -43 634.943   93.895    0.773407  
8  9  -40 259.819   256.364   0.930756  
8  9  -37 171.608   146.464   0.911938  
8  9  -34 1479.91   184.548   0.985597  
8  9  -31 1267.77   205.438   0.692941  
8  9  -28 67.954    126.014   0.948563  
8  9  -25 297.194   4.93896   0.228958  
8  9  -22 427.481   175.165   0.884526  
8  9  -19 587.115   199.58    0.919734  
8  9  -16 919.361   75.638    0.98202   
8  9  -13 205.387   73.3155   0.990363  
8  9  -10 555.167   97.006    0.984904  
8  9  -7  707.026   40.8858   0.951958  
8  9  -4  869.686   215.893   0.659791  
8  9  -1  942.17    78.3      0.980663  
8  9  2   433.115   321.721   0.241281  
8  9  5   261.982   299.567   0.956722  
8  9  8   606.484   84.6871   0.992468  
8  9  11  175.042   202.712   0.664321  
8  9  14  949.039   17.0553   0.984284  
8  9  17  531.076   40.5491   0.935907  
8  9  20  596.2     340.882   0.553675  
8  9  23  209.86    340.427   0.115232  
8  9  26  92.5943   320.506   0.788553  
8  9  29  468.472   61.9663   0.825612  
8  9  32  897.373   38.2941   0.953485  
8  9  35  42.1856   77.8677   0.503315  
8  9  38  400.442   333.147   0.938932  
8  9  41  339.489   119.752   0.715983  
8  9  44  465.36    265.574   0.757736  
8  9  47  192.974   322.887   0.62599   
8  10 -47 745.478   25.0945   0.918404  
8  10 -44 1203.94   295.839   0.896271  
8  10 -41 242.471   216.907   0.963702  
8  10 -38 197.753   93.4952   0.615524  
8  10 -35 923.651   62.7325   0.97677   
8  10 -32 107.843   102.235   0.133779  
8  10 -29 741.326   341.814   0.930803  
8  10 -26 185.071   246.992   0.636613  
8  10 -23 515.628   327.553   0.774933  
8  10 -20 1193.05   103.337   0.571315  
8  10 -17 616.809   196.366   0.946373  
8  10 -14 559.327   286.699   0.85517   
8  10 -11 176.221   349.191   0.979784  
8  10 -8  557.219   181.837   0.871158  
8  10 -5  633.897   149.531   0.788442  
8  10 -2  1325.38   207.775   0.990518  
8  10 1   238.695   248.929   0.287379  
8  10 4   1416.97   310.061   0.852025  
8  10 7   78.2589   229.092   0.554992  
8  10 10  966.93    24.654    0.972299  
8  10 13  1360.55   211.615   0.950462  
8  10 16  733.322   192.923   0.988648  
8  10 19  703.628   348.643   0.982711  
8  10 22  795.664   309.53    0.923228  
8  10 25  26.7739   51.9044   0.949525  
8  10 28  1056.33   165.418   0.518331  
8  10 31  302.818   261.118   0.73491   
8  10 34  1152.65   56.9895   0.945526  
8  10 37  399.743   126.477   0.969472  
8  10 40  228.821   14.1345   0.842255  
8  10 43  294.922   113.305   0.568815  
8  10 46  43.126    87.9347   0.623949  
8  11 -45 212.83    178.383   0.830027  
8  11 -42 256.393   91.7028   0.80715   
8  11 -39 157.73    249.216   0.975342  
8  11 -36 336.025   73.0182   0.910985  
8  11 -33 884.213   171.387   0.326476  
8  11 -30 465.953   158.671   0.758229  
8  11 -27 6.86453   351.705   0.626586  
8  11 -24 49.9446   99.3569   0.120317  
8  11 -21 1447.38   214.519   0.95115   
8  11 -18 422.578   297.365   0.355241  
8  11 -15 271.261   170.574   0.97757   
8  11 -12 1993.03   244.587   0.832921  
8  11 -9  417.898   148.015   0.99352   
8  11 -6  532.85    43.7097   0.970162  
8  11 -3  494.837   163.253   0.983106  
8  11 0   1077.94   234.145   0.975655  
8  11 3   849.69    348.423   0.956418  
8  11 6   1125.24   105.628   0.973369  
8  11 9   839.214   330.627   0.966009  
8  11 12  483.946   59.5962   0.921492  
8  11 15  238.944   26.2438   0.280344  
8  11 18  91.8087   140.602   0.695035  
8  11 21  383.789   114.675   0.96188   
8  11 24  1572.84   218.556   0.587152  
8  11 27  572.456   12.0028   0.947934  
8  11 30  1679.04   219.326   0.823005  
8  11 33  312.475   187.703   0.962548  
8  11 36  175.292   90.4474   0.738417  
8  11 39  453.685   121.52    0.692896  
8  11 42  764.933   119.587   0.812704  
8  11 45  573.66    288.673   0.820348  
8  12 -46 ?         ?         ?         
8  12 -43 273.728   201.137   0.853225  
8  12 -40 435.49    349.858   0.689245  
8  12 -37 194.608   100.828   0.338707  
8  12 -34 177.696   38.6521   0.960636  
8  12 -31 488.606   154.435   0.946569  
8  12 -28 625.561   164.915   0.968434  
8  12 -25 1262.99   19.4276   0.977851  
8  12 -22 941.977   0.537037  0.789878  
8  12 -19 427.711   19.9526   0.459558  
8  12 -16 505.731   228.439   0.975521  
8  12 -13 180.92    141.064   0.971694  
8  12 -10 399.38    170.11    0.923023  
8  12 -7  25.7697   120.275   0.646472  
8  12 -4  41.8836   38.3079   0.41508   
8  12 -1  365.522   220.101   0.965564  
8  12 2   397.731   312.334   0.992179  
8  12 5   333.005   332.025   0.979557  
8  12 8   25.5495   54.4353   0.958937  
8  12 11  164.137   62.7352   0.948641  
8  12 14  81.9576   254.36    0.916296  
8  12 17  895.37    350.368   0.646509  
8  12 20  1079.18   288.862   0.9634    
8  12 23  514.477   171.251   0.549815  
8  12 26  539.678   209.568   0.935001  
8  12 29  57.1235   90.7134   0.312608  
8  12 32  199.248   348.954   0.388247  
8  12 35  416.939   77.7983   0.530274  
8  12 38  274.026   97.897    0.889195  
8  12 41  285.618   7.91408   0.792983  
8  12 44  601.169   52.5909   0.934358  
8  13 -44 ?         ?         ?         
8  13 -41 610.415   187.637   0.869468  
8  13 -38 800.828   26.9212   0.759715  
8  13 -35 254.262   156.27    0.734566  
8  13 -32 599.91    154.25    0.884014  
8  13 -29 1070.43   99.3241   0.96585   
8  13 -26 550.3     121.342   0.484494  
8  13 -23 121.253   277.09    0.620232  
8  13 -20 1322.85   125.083   0.865714  
8  13 -17 747.176   169.432   0.919694  
8  13 -14 831.623   221.007   0.866849  
8  13 -11 123.041   199.139   0.501002  
8  13 -8  999.745   158.159   0.853263  
8  13 -5  611.249   107.575   0.983502  
8  13 -2  1133.02   263.547   0.682634  
8  13 1   511.423   178.142   0.985081  
8  13 4   356.594   157.485   0.891084  
8  13 7   114.723   328.564   0.959439  
8  13 10  486.317   183.182   0.916707  
8  13 13  100.946   178.824   0.185281  
8  13 16  100.67    119.858   0.964675  
8  13 19  306.065   169.402   0.946132  
8  13 22  35.6795   340.694   0.713015  
8  13 25  421.859   96.5664   0.66712   
8  13 28  806.134   85.2736   0.891144  
8  13 31  699.515   257.499   0.977162  
8  13 34  625.461   224.064   0.613256  
8  13 37  46.7781   47.5301   0.878173  
8  13 40  37.1241   61.9075   0.573065  
8  13 43  267.23    256.319   0.812984  
8  13 46  ?         ?         ?         
8  14 -45 ?         ?         ?         
8  14 -42 ?         ?         ?         
8  14 -39 207.106   317.124   0.680449  
8  14 -36 155.376   329.019   0.901982  
8  14 -33 782.972   343.917   0.892098  
8  14 -30 491.122   241.908   0.484074  
8  14 -27 1783.65   52.4249   0.844372  
8  14 -24 333.459   292.448   0.90442   
8  14 -21 178.238   149.234   0.770845  
8  14 -18 758.639   231.406   0.687268  
8  14 -15 1323      3.92991   0.720335  
8  14 -12 194.144   191.768   0.852688  
8  14 -9  1276.77   234.219   0.890524  
8  14 -6  536.671   168.307   0.951288  
8  14 -3  208.728   350.303   0.949593  
8  14 0   392.271   150.883   0.807424  
8  14 3   75.0173   19.2153   0.869212  
8  14 6   983.413   271.342   0.92127   
8  14 9   75.0433   63.04     0.178878  
8  14 12  1007.02   156.197   0.7979    
8  14 15  1060.46   102.038   0.876804  
8  14 18  112.802   247.905   0.738311  
8  14 21  512.09    171.722   0.962425  
8  14 24  346.075   253.828   0.769316  
8  14 27  56.2351   234.357   0.54522   
8  14 30  273.981   19.7165   0.562639  
8  14 33  1092.97   327.908   0.810124  
8  14 36  56.9431   115.991   0.797483  
8  14 39  260.736   248.39    0.693182  
8  14 42  75.1598   254.345   0.577719  
8  14 45  ?         ?         ?         
8  15 -43 ?         ?         ?         
8  15 -40 ?         ?         ?         
8  15 -37 149.425   204.61    0.788084  
8  15 -34 729       282.92    0.805257  
8  15 -31 339.575   162.403   0.665148  
8  15 -28 481.464   321.491   0.544756  
8  15 -25 597.951   200.123   0.648041  
8  15 -22 577.652   352.642   0.924269  
8  15 -19 1099.21   58.099    0.83527   
8  15 -16 189.985   239.032   0.734081  
8  15 -13 245.291   234.43    0.222469  
8  15 -10 6.05987   156.007   0.250017  
8  15 -7  1046.91   205.641   0.965768  
8  15 -4  100.67    299.334   0.45753   
8  15 -1  1286.09   219.707   0.982549  
8  15 2   211.246   146.685   0.956406  
8  15 5   400.109   96.8861   0.954812  
8  15 8   1453.48   287.659   0.865263  
8  15 11  563.641   189.394   0.763218  
8  15 14  70.3317   210.76    0.540195  
8  15 17  486.682   346.135   0.51835   
8  15 20  447.683   230.379   0.962577  
8  15 23  924.588   322.701   0.627397  
8  15 26  583.195   60.3654   0.884165  
8  15 29  669.019   337.619   0.827166  
8  15 32  963.951   152.009   0.836585  
8  15 35  45.0201   199.662   0.259648  
8  15 38  421.797   199.724   0.670575  
8  15 41  ?         ?         ?         
8  15 44  ?         ?         ?         
8  16 -44 ?         ?         ?         
8  16 -41 ?         ?         ?         
8  16 -38 ?         ?         ?         
8  16 -35 306.764   18.5824   0.863999  
8  16 -32 848.397   271.789   0.871793  
8  16 -29 356.949   93.6355   0.917272  
8  16 -26 158.232   11.3475   0.400058  
8  16 -23 253.208   219.437   0.970664  
8  16 -20 720.943   344.466   0.652718  
8  16 -17 38.3898   83.1097   0.858487  
8  16 -14 294.429   4.29391   0.687148  
8  16 -11 214.733   322.296   0.980844  
8  16 -8  276.044   165.543   0.714443  
8  16 -5  180.132   164.319   0.706623  
8  16 -2  407.373   210.999   0.803198  
8  16 1   514.471   113.146   0.768801  
8  16 4   611.161   355.74    0.848249  
8  16 7   645.156   123.635   0.714086  
8  16 10  432.319   317.397   0.859007  
8  16 13  551.976   112.697   0.638076  
8  16 16  20.0741   31.5762   0.897263  
8  16 19  339.701   138.225   0.461511  
8  16 22  212.052   239.975   0.867691  
8  16 25  596.866   287.459   0.720845  
8  16 28  2083.12   254.997   0.964531  
8  16 31  1145.99   301.898   0.971484  
8  16 34  255.324   249.241   0.982434  
8  16 37  519.224   42.2572   0.797689  
8  16 40  ?         ?         ?         
8  16 43  ?         ?         ?         
8  17 -42 ?         ?         ?         
8  17 -39 ?         ?         ?         
8  17 -36 ?         ?         ?         
8  17 -33 176.971   279.344   0.816737  
8  17 -30 63.5211   107.251   0.622512  
8  17 -27 139.664   13.282    0.533729  
8  17 -24 258.241   299.409   0.910427  
8  17 -21 895.912   356.821   0.824567  
8  17 -18 1133.31   35.1399   0.714601  
8  17 -15 81.9323   24.6955   0.18632   
8  17 -12 293.801   302.152   0.915137  
8  17 -9  2127.39   354.325   0.83166   
8  17 -6  362.579   137.061   0.76037   
8  17 -3  559.066   202.621   0.96153   
8  17 0   48.6424   154.598   0.855006  
8  17 3   1364.93   354.499   0.729316  
8  17 6   1205.73   106.035   0.735136  
8  17 9   226.125   282.735   0.261345  
8  17 12  262.769   10.8643   0.531348  
8  17 15  359.602   346.95    0.805129  
8  17 18  2022.96   52.4895   0.952661  
8  17 21  326.91    0.67211   0.308271  
8  17 24  312.277   133.198   0.970388  
8  17 27  1001.83   182.836   0.900266  
8  17 30  34.6339   235.018   0.345507  
8  17 33  1012.25   188.843   0.864658  
8  17 36  1980.02   326.343   0.965804  
8  17 39  ?         ?         ?         
8  17 42  ?         ?         ?         
8  18 -40 ?         ?         ?         
8  18 -37 ?         ?         ?         
8  18 -34 ?         ?         ?         
8  18 -31 23.2606   284.595   0.851951  
8  18 -28 777.121   136.271   0.747091  
8  18 -25 406.008   72.8307   0.916511  
8  18 -22 323.797   178.898   0.779925  
8  18 -19 492.097   235.061   0.83588   
8  18 -16 741.856   272.921   0.824078  
8  18 -13 72.5018   112.597   0.896281  
8  18 -10 493.564   119.105   0.697409  
8  18 -7  1314.73   126.729   0.909664  
8  18 -4  478.21    307.054   0.872447  
8  18 -1  357.925   250.25    0.791767  
8  18 2   288.394   68.5818   0.455555  
8  18 5   210.883   201.312   0.928671  
8  18 8   90.0115   356.524   0.227778  
8  18 11  450.715   313.728   0.616987  
8  18 14  2346.18   79.4787   0.951064  
8  18 17  75.4882   304.666   0.903657  
8  18 20  51.9296   157.593   0.511455  
8  18 23  1601.05   268.858   0.875361  
8  18 26  632.983   142.204   0.793547  
8  18 29  283.655   223.819   0.707999  
8  18 32  497.997   253.766   0.833276  
8  18 35  442.277   194.169   0.479449  
8  18 38  ?         ?         ?         
8  18 41  ?         ?         ?         
8  19 -41 ?         ?         ?         
8  19 -38 ?         ?         ?         
8  19 -35 ?         ?         ?         
8  19 -32 ?         ?         ?         
8  19 -29 2314.09   32.7707   0.803827  
8  19 -26 11.2614   181.544   0.91488   
8  19 -23 289.415   328.286   0.799698  
8  19 -20 195.542   230.954   0.727387  
8  19 -17 44.1816   148.636   0.407879  
8  19 -14 137.12    206.047   0.274613  
8  19 -11 502.992   238.692   0.851597  
8  19 -8  803.489   272.119   0.899178  
8  19 -5  ?         ?         ?         
8  19 -2  ?         ?         ?         
8  19 1   ?         ?         ?         
8  19 4   689.05    339.717   0.76387   
8  19 7   589.445   251.229   0.953305  
8  19 10  63.7617   158.588   0.43172   
8  19 13  1773.73   306.376   0.966135  
8  19 16  249.72    112.678   0.935669  
8  19 19  194       348.134   0.614071  
8  19 22  547.001   189.721   0.638066  
8  19 25  773.424   9.79879   0.761191  
8  19 28  1305.82   227.797   0.950501  
8  19 31  96.6649   8.94998   0.638762  
8  19 34  298.765   278.487   0.918111  
8  19 37  ?         ?         ?         
8  19 40  ?         ?         ?         
8  20 -39 ?         ?         ?         
8  20 -36 ?         ?         ?         
8  20 -33 ?         ?         ?         
8  20 -30 1537.51   258.837   0.943931  
8  20 -27 201.61    107.982   0.71374   
8  20 -24 1227.05   54.2414   0.960892  
8  20 -21 93.0341   215.539   0.312544  
8  20 -18 158.112   288.598   0.812959  
8  20 -15 1009.62   69.5194   0.907924  
8  20 -12 139.313   128.452   0.245191  
8  20 -9  620.65    250.059   0.783838  
8  20 -6  308.049   14.0634   0.683212  
8  20 -3  818.624   164.508   0.916809  
8  20 0   1675.83   337.226   0.870889  
8  20 3   2195.17   67.1701   0.962916  
8  20 6   742.795   266.819   0.837681  
8  20 9   81.6243   220.303   0.31946   
8  20 12  245.189   288.839   0.632993  
8  20 15  170.55    202.203   0.811631  
8  20 18  1130.75   130.917   0.824791  
8  20 21  199.417   127.895   0.764284  
8  20 24  670.987   239.095   0.861186  
8  20 27  826.26    209.904   0.880272  
8  20 30  156.736   277.345   0.871129  
8  20 33  ?         ?         ?         
8  20 36  ?         ?         ?         
8  20 39  ?         ?         ?         
8  21 -37 ?         ?         ?         
8  21 -34 ?         ?         ?         
8  21 -31 ?         ?         ?         
8  21 -28 ?         ?         ?         
8  21 -25 63.5617   334.375   0.874017  
8  21 -22 105.101   335.195   0.529568  
8  21 -19 428.841   169.126   0.83618   
8  21 -16 816.674   183.112   0.839701  
8  21 -13 362.976   192.759   0.818782  
8  21 -10 147.264   287.677   0.676169  
8  21 -7  160.238   215.332   0.553055  
8  21 -4  183.939   225.328   0.487956  
8  21 -1  767.08    198.546   0.850529  
8  21 2   76.7699   116.199   0.894773  
8  21 5   355.704   101.756   0.438313  
8  21 8   631.393   125.551   0.741518  
8  21 11  1310.94   261.224   0.939211  
8  21 14  1204.74   235.78    0.962478  
8  21 17  153.036   297.907   0.671928  
8  21 20  1304.09   24.918    0.937325  
8  21 23  81.2327   105.695   0.796548  
8  21 26  51.7072   314.198   0.846839  
8  21 29  ?         ?         ?         
8  21 32  ?         ?         ?         
8  21 35  ?         ?         ?         
8  21 38  ?         ?         ?         
8  22 -38 ?         ?         ?         
8  22 -35 ?         ?         ?         
8  22 -32 ?         ?         ?         
8  22 -29 ?         ?         ?         
8  22 -26 ?         ?         ?         
8  22 -23 554.04    71.9279   0.836553  
8  22 -20 514.944   260.786   0.647163  
8  22 -17 147.957   241.846   0.740197  
8  22 -14 519.192   327.652   0.950967  
8  22 -11 599.391   126.692   0.811587  
8  22 -8  1763.77   34.7451   0.951593  
8  22 -5  451.714   264.297   0.951437  
8  22 -2  535       269.551   0.758546  
8  22 1   1370.36   33.9267   0.875014  
8  22 4   282.829   132.519   0.831894  
8  22 7   708.107   196.83    0.892544  
8  22 10  198.915   61.8259   0.802616  
8  22 13  97.9761   181.721   0.375789  
8  22 16  305.276   31.712    0.775744  
8  22 19  493.533   112.712   0.601863  
8  22 22  377.924   297.024   0.794842  
8  22 25  330.821   249.316   0.961263  
8  22 28  ?         ?         ?         
8  22 31  ?         ?         ?         
8  22 34  ?         ?         ?         
8  22 37  ?         ?         ?         
8  23 -36 ?         ?         ?         
8  23 -33 ?         ?         ?         
8  23 -30 ?         ?         ?         
8  23 -27 ?         ?         ?         
8  23 -24 ?         ?         ?         
8  23 -21 ?         ?         ?         
8  23 -18 64.2526   348.297   0.644535  
8  23 -15 5.00357   80.8179   0.824871  
8  23 -12 804.156   143.754   0.909273  
8  23 -9  7.13251   96.6875   0.713132  
8  23 -6  221.719   83.9336   0.877867  
8  23 -3  154.055   169.894   0.528411  
8  23 0   1137.42   234.967   0.921756  
8  23 3   519.512   23.3057   0.767181  
8  23 6   139.199   5.75381   0.401316  
8  23 9   44.7172   348.081   0.802139  
8  23 12  772.154   225.888   0.920843  
8  23 15  197.521   213.847   0.357766  
8  23 18  75.5411   295.391   0.417596  
8  23 21  101.33    75.3074   0.724853  
8  23 24  ?         ?         ?         
8  23 27  ?         ?         ?         
8  23 30  ?         ?         ?         
8  23 33  ?         ?         ?         
8  23 36  ?         ?         ?         
8  24 -34 ?         ?         ?         
8  24 -31 ?         ?         ?         
8  24 -28 ?         ?         ?         
8  24 -25 ?         ?         ?         
8  24 -22 ?         ?         ?         
8  24 -19 ?         ?         ?         
8  24 -16 ?         ?         ?         
8  24 -13 ?         ?         ?         
8  24 -10 ?         ?         ?         
8  24 -7  1.93342   356.104   0.877772  
8  24 -4  ?         ?         ?         
8  24 -1  ?         ?         ?         
8  24 2   ?         ?         ?         
8  24 5   ?         ?         ?         
8  24 8   ?         ?         ?         
8  24 11  134.828   357.954   0.524006  
8  24 14  377.915   259.85    0.87881   
8  24 17  5.29283   339.785   0.787842  
8  24 20  ?         ?         ?         
8  24 23  ?         ?         ?         
8  24 26  ?         ?         ?         
8  24 29  ?         ?         ?         
8  24 32  ?         ?         ?         
8  24 35  ?         ?         ?         
8  25 -35 ?         ?         ?         
8  25 -32 ?         ?         ?         
8  25 -29 ?         ?         ?         
8  25 -26 ?         ?         ?         
8  25 -23 ?         ?         ?         
8  25 -20 ?         ?         ?         
8  25 -17 ?         ?         ?         
8  25 -14 ?         ?         ?         
8  25 -11 ?         ?         ?         
8  25 -8  ?         ?         ?         
8  25 -5  ?         ?         ?         
8  25 -2  ?         ?         ?         
8  25 1   ?         ?         ?         
8  25 4   ?         ?         ?         
8  25 7   ?         ?         ?         
8  25 10  ?         ?         ?         
8  25 13  ?         ?         ?         
8  25 16  ?         ?         ?         
8  25 19  ?         ?         ?         
8  25 22  ?         ?         ?         
8  25 25  ?         ?         ?         
8  25 28  ?         ?         ?         
8  25 31  ?         ?         ?         
8  25 34  ?         ?         ?         
8  26 -33 ?         ?         ?         
8  26 -30 ?         ?         ?         
8  26 -27 ?         ?         ?         
8  26 -24 ?         ?         ?         
8  26 -21 ?         ?         ?         
8  26 -18 ?         ?         ?         
8  26 -15 ?         ?         ?         
8  26 -12 ?         ?         ?         
8  26 -9  ?         ?         ?         
8  26 -6  ?         ?         ?         
8  26 -3  ?         ?         ?         
8  26 0   ?         ?         ?         
8  26 3   ?         ?         ?         
8  26 6   ?         ?         ?         
8  26 9   ?         ?         ?         
8  26 12  ?         ?         ?         
8  26 15  ?         ?         ?         
8  26 18  ?         ?         ?         
8  26 21  ?         ?         ?         
8  26 24  ?         ?         ?         
8  26 27  ?         ?         ?         
8  26 30  ?         ?         ?         
8  26 33  ?         ?         ?         
8  27 -31 ?         ?         ?         
8  27 -28 ?         ?         ?         
8  27 -25 ?         ?         ?         
8  27 -22 ?         ?         ?         
8  27 -19 ?         ?         ?         
8  27 -16 ?         ?         ?         
8  27 -13 ?         ?         ?         
8  27 -10 ?         ?         ?         
8  27 -7  ?         ?         ?         
8  27 -4  ?         ?         ?         
8  27 -1  ?         ?         ?         
8  27 2   ?         ?         ?         
8  27 5   ?         ?         ?         
8  27 8   ?         ?         ?         
8  27 11  ?         ?         ?         
8  27 14  ?         ?         ?         
8  27 17  ?         ?         ?         
8  27 20  ?         ?         ?         
8  27 23  ?         ?         ?         
8  27 26  ?         ?         ?         
8  27 29  ?         ?         ?         
8  27 32  ?         ?         ?         
8  28 -29 ?         ?         ?         
8  28 -26 ?         ?         ?         
8  28 -23 ?         ?         ?         
8  28 -20 ?         ?         ?         
8  28 -17 ?         ?         ?         
8  28 -14 ?         ?         ?         
8  28 -11 ?         ?         ?         
8  28 -8  ?         ?         ?         
8  28 -5  ?         ?         ?         
8  28 -2  ?         ?         ?         
8  28 1   ?         ?         ?         
8  28 4   ?         ?         ?         
8  28 7   ?         ?         ?         
8  28 10  ?         ?         ?         
8  28 13  ?         ?         ?         
8  28 16  ?         ?         ?         
8  28 19  ?         ?         ?         
8  28 22  ?         ?         ?         
8  28 25  ?         ?         ?         
8  28 28  ?         ?         ?         
8  29 -27 ?         ?         ?         
8  29 -24 ?         ?         ?         
8  29 -21 ?         ?         ?         
8  29 -18 ?         ?         ?         
8  29 -15 ?         ?         ?         
8  29 -12 ?         ?         ?         
8  29 -9  ?         ?         ?         
8  29 -6  ?         ?         ?         
8  29 -3  ?         ?         ?         
8  29 0   ?         ?         ?         
8  29 3   ?         ?         ?         
8  29 6   ?         ?         ?         
8  29 9   ?         ?         ?         
8  29 12  ?         ?         ?         
8  29 15  ?         ?         ?         
8  29 18  ?         ?         ?         
8  29 21  ?         ?         ?         
8  29 24  ?         ?         ?         
8  29 27  ?         ?         ?         
8  30 -25 ?         ?         ?         
8  30 -22 ?         ?         ?         
8  30 -19 ?         ?         ?         
8  30 -16 ?         ?         ?         
8  30 -13 ?         ?         ?         
8  30 -10 ?         ?         ?         
8  30 -7  ?         ?         ?         
8  30 -4  ?         ?         ?         
8  30 -1  ?         ?         ?         
8  30 2   ?         ?         ?         
8  30 5   ?         ?         ?         
8  30 8   ?         ?         ?         
8  30 11  ?         ?         ?         
8  30 14  ?         ?         ?         
8  30 17  ?         ?         ?         
8  30 20  ?         ?         ?         
8  30 23  ?         ?         ?         
8  30 26  ?         ?         ?         
8  31 -23 ?         ?         ?         
8  31 -20 ?         ?         ?         
8  31 -17 ?         ?         ?         
8  31 -14 ?         ?         ?         
8  31 -11 ?         ?         ?         
8  31 -8  ?         ?         ?         
8  31 -5  ?         ?         ?         
8  31 -2  ?         ?         ?         
8  31 1   ?         ?         ?         
8  31 4   ?         ?         ?         
8  31 7   ?         ?         ?         
8  31 10  ?         ?         ?         
8  31 13  ?         ?         ?         
8  31 16  ?         ?         ?         
8  31 19  ?         ?         ?         
8  31 22  ?         ?         ?         
8  32 -21 ?         ?         ?         
8  32 -18 ?         ?         ?         
8  32 -15 ?         ?         ?         
8  32 -12 ?         ?         ?         
8  32 -9  ?         ?         ?         
8  32 -6  ?         ?         ?         
8  32 -3  ?         ?         ?         
8  32 0   ?         ?         ?         
8  32 3   ?         ?         ?         
8  32 6   ?         ?         ?         
8  32 9   ?         ?         ?         
8  32 12  ?         ?         ?         
8  32 15  ?         ?         ?         
8  32 18  ?         ?         ?         
8  32 21  ?         ?         ?         
8  33 -19 ?         ?         ?         
8  33 -16 ?         ?         ?         
8  33 -13 ?         ?         ?         
8  33 -10 ?         ?         ?         
8  33 -7  ?         ?         ?         
8  33 -4  ?         ?         ?         
8  33 -1  ?         ?         ?         
8  33 2   ?         ?         ?         
8  33 5   ?         ?         ?         
8  33 8   ?         ?         ?         
8  33 11  ?         ?         ?         
8  33 14  ?         ?         ?         
8  33 17  ?         ?         ?         
8  34 -14 ?         ?         ?         
8  34 -11 ?         ?         ?         
8  34 -8  ?         ?         ?         
8  34 -5  ?         ?         ?         
8  34 -2  ?         ?         ?         
8  34 1   ?         ?         ?         
8  34 4   ?         ?         ?         
8  34 7   ?         ?         ?         
8  34 10  ?         ?         ?         
8  34 13  ?         ?         ?         
8  35 -9  ?         ?         ?         
8  35 -6  ?         ?         ?         
8  35 -3  ?         ?         ?         
8  35 0   ?         ?         ?         
8  35 3   ?         ?         ?         
8  35 6   ?         ?         ?         
8  35 9   ?         ?         ?         
9  1  -49 172.482   37.2452   0.853661  
9  1  -46 91.2186   341.313   0.163144  
9  1  -43 38.18     95.1608   0.802464  
9  1  -40 1767.76   237.771   0.817036  
9  1  -37 1116.48   245.564   0.327416  
9  1  -34 1061.43   195.082   0.95949   
9  1  -31 319.735   339.238   0.416233  
9  1  -28 90.707    214.313   0.386168  
9  1  -25 1030.03   176.715   0.936798  
9  1  -22 1163.29   292.813   0.899816  
9  1  -19 899.395   353.911   0.735765  
9  1  -16 690.878   171.068   0.885546  
9  1  -13 643.448   280.376   0.960625  
9  1  -10 562.978   25.4637   0.99301   
9  1  -7  1450.87   61.7531   0.974024  
9  1  -4  669.644   62.9456   0.994651  
9  1  -1  489.439   277.919   0.953763  
9  1  2   245.337   3.21399   0.988168  
9  1  5   2251.66   198.369   0.989628  
9  1  8   1216.38   299.948   0.979295  
9  1  11  399.29    65.6666   0.976853  
9  1  14  640.04    307.751   0.987756  
9  1  17  1015.96   253.982   0.99167   
9  1  20  341.405   28.0961   0.358602  
9  1  23  703.379   19.5345   0.960544  
9  1  26  230.912   297.589   0.905511  
9  1  29  907.778   103.12    0.724406  
9  1  32  266.222   274.84    0.84102   
9  1  35  66.6996   208.604   0.9764    
9  1  38  489.931   182.548   0.214913  
9  1  41  177.591   313.554   0.972232  
9  1  44  50.3356   151.158   0.958422  
9  1  47  427.33    164.488   0.589698  
9  1  50  48.6971   319.283   0.696395  
9  2  -50 1238.28   311.117   0.934336  
9  2  -47 863.481   129.978   0.886911  
9  2  -44 1245.66   82.1559   0.969528  
9  2  -41 113.261   130.573   0.805629  
9  2  -38 848.984   11.865    0.923516  
9  2  -35 839.654   184.309   0.469873  
9  2  -32 174.097   34.7291   0.917443  
9  2  -29 1474.72   155.315   0.943914  
9  2  -26 352.903   132.366   0.831952  
9  2  -23 1176.62   104.028   0.602535  
9  2  -20 582.434   10.4648   0.398053  
9  2  -17 956.835   268.697   0.993646  
9  2  -14 1570.61   83.9111   0.997598  
9  2  -11 1085.64   43.0711   0.925918  
9  2  -8  950.603   334.56    0.970933  
9  2  -5  202.033   347.231   0.981997  
9  2  -2  359.343   227.147   0.992382  
9  2  1   1119.23   14.0867   0.701495  
9  2  4   522.169   256.009   0.899379  
9  2  7   1487.44   104.079   0.892193  
9  2  10  373.16    344.461   0.991469  
9  2  13  809.081   353.304   0.992372  
9  2  16  137.725   254.789   0.98877   
9  2  19  452.393   223.481   0.962669  
9  2  22  544.658   219.784   0.947119  
9  2  25  1482.08   235.949   0.442861  
9  2  28  1516.34   303.22    0.484554  
9  2  31  70.4887   77.58     0.777079  
9  2  34  154.119   20.517    0.953548  
9  2  37  374.607   149.748   0.813194  
9  2  40  25.937    246.394   0.899286  
9  2  43  1627.64   139.95    0.967603  
9  2  46  143.846   7.27212   0.567912  
9  2  49  39.2153   77.4003   0.8872    
9  3  -48 1460.54   250.444   0.90702   
9  3  -45 403.971   319.345   0.519742  
9  3  -42 164.837   161.298   0.596069  
9  3  -39 978.278   85.0962   0.945385  
9  3  -36 69.2952   13.1007   0.678692  
9  3  -33 1195.76   294.795   0.97727   
9  3  -30 159.345   247.394   0.933188  
9  3  -27 414.747   329.298   0.931066  
9  3  -24 749.675   134.618   0.455503  
9  3  -21 151.252   166.793   0.975028  
9  3  -18 868.273   141.272   0.969415  
9  3  -15 854.455   298.685   0.99479   
9  3  -12 1449.71   304.974   0.995441  
9  3  -9  565.375   333.281   0.424147  
9  3  -6  731.689   225.766   0.992548  
9  3  -3  534.932   348.876   0.977554  
9  3  0   90.0958   304.225   0.954819  
9  3  3   887.704   59.5186   0.963217  
9  3  6   721.649   43.559    0.950435  
9  3  9   359.071   240.179   0.988357  
9  3  12  1732.55   298.213   0.966981  
9  3  15  121.226   244.901   0.993085  
9  3  18  83.0683   207.074   0.993897  
9  3  21  420.845   81.3499   0.236165  
9  3  24  667.899   57.7619   0.969087  
9  3  27  686.541   75.6712   0.909493  
9  3  30  68.1098   197.275   0.809736  
9  3  33  225.025   255.384   0.437207  
9  3  36  36.7463   286.086   0.898505  
9  3  39  167.257   168.806   0.446196  
9  3  42  98.5268   65.9363   0.861765  
9  3  45  220.969   144.882   0.406846  
9  3  48  159.609   223.377   0.920438  
9  4  -49 81.96     172.018   0.666966  
9  4  -46 1000.87   131.62    0.899173  
9  4  -43 602.452   145.02    0.679421  
9  4  -40 819.98    151.382   0.792015  
9  4  -37 968.615   89.1548   0.928297  
9  4  -34 1110.46   223.562   0.959087  
9  4  -31 836.851   293.984   0.4796    
9  4  -28 396.494   306.649   0.462271  
9  4  -25 859.664   345.641   0.802549  
9  4  -22 424.693   71.0107   0.979312  
9  4  -19 1006.59   65.0756   0.932127  
9  4  -16 1606.88   206.886   0.971205  
9  4  -13 510.154   346.398   0.989052  
9  4  -10 1179.3    98.1607   0.986333  
9  4  -7  1647.75   334.052   0.984385  
9  4  -4  868.734   92.251    0.973147  
9  4  -1  1639.39   339.442   0.978383  
9  4  2   987.808   89.7784   0.988987  
9  4  5   648.9     348.083   0.94031   
9  4  8   673.635   111.346   0.967821  
9  4  11  281.744   248.382   0.984968  
9  4  14  818.548   17.3267   0.989551  
9  4  17  1739.48   13.1622   0.992385  
9  4  20  1095.25   54.8277   0.967407  
9  4  23  216.077   316.244   0.963299  
9  4  26  788.264   160.47    0.902842  
9  4  29  270.315   350.053   0.969364  
9  4  32  277.998   159.776   0.275432  
9  4  35  48.331    224.831   0.919598  
9  4  38  143.525   332.704   0.191561  
9  4  41  66.8085   298.385   0.311777  
9  4  44  1415.97   202.842   0.91477   
9  4  47  803.021   196.368   0.889849  
9  5  -47 253.396   252.591   0.825119  
9  5  -44 331.135   85.2952   0.852638  
9  5  -41 817.48    285.926   0.679102  
9  5  -38 494.171   348.681   0.451995  
9  5  -35 427.801   308.708   0.894776  
9  5  -32 1738.12   61.2623   0.875078  
9  5  -29 1418.54   244.895   0.746798  
9  5  -26 616.186   55.1182   0.312563  
9  5  -23 842.718   323.292   0.962487  
9  5  -20 159.25    57.7144   0.830427  
9  5  -17 764.454   91.2743   0.990995  
9  5  -14 2178.44   204.117   0.946055  
9  5  -11 174.353   353.166   0.930946  
9  5  -8  1364.09   196.385   0.93591   
9  5  -5  711.388   259.608   0.963936  
9  5  -2  ?         ?         ?         
9  5  1   ?         ?         ?         
9  5  4   175.305   221.577   0.916563  
9  5  7   954.71    277.569   0.980603  
9  5  10  559.777   150.414   0.979123  
9  5  13  656.281   358.324   0.991573  
9  5  16  1647.98   112.845   0.985862  
9  5  19  1044.88   86.6983   0.971456  
9  5  22  9.81295   261.166   0.974156  
9  5  25  221.917   156.392   0.922423  
9  5  28  659.507   314.134   0.943979  
9  5  31  599.488   157.413   0.85684   
9  5  34  929.904   152.653   0.795666  
9  5  37  1291.01   22.2466   0.796087  
9  5  40  124.085   247.507   0.933369  
9  5  43  665.443   122.087   0.48692   
9  5  46  474.423   209.317   0.904894  
9  5  49  135.019   160.531   0.777457  
9  6  -48 41.2839   56.334    0.979594  
9  6  -45 30.8272   165.445   0.781303  
9  6  -42 247.389   124.835   0.973222  
9  6  -39 799.049   123.473   0.736966  
9  6  -36 871.237   24.9073   0.969433  
9  6  -33 28.3523   225.788   0.91841   
9  6  -30 1231.89   259.567   0.864743  
9  6  -27 325.56    14.2743   0.514905  
9  6  -24 915.75    180.757   0.960836  
9  6  -21 1131.27   0.387665  0.637528  
9  6  -18 1781.63   110.449   0.753862  
9  6  -15 877.73    124.489   0.988558  
9  6  -12 263.707   219.205   0.936158  
9  6  -9  1003.31   245.026   0.994011  
9  6  -6  1254.22   131.182   0.991741  
9  6  -3  1910.24   218.18    0.924962  
9  6  0   1951.75   220.707   0.995288  
9  6  3   992.909   80.9802   0.663554  
9  6  6   749.013   131.311   0.987556  
9  6  9   224.498   183.32    0.988406  
9  6  12  417.211   285.712   0.937231  
9  6  15  107.786   193.719   0.918494  
9  6  18  1046.28   309.316   0.820292  
9  6  21  1184.3    308.728   0.55605   
9  6  24  640.712   315.296   0.949175  
9  6  27  670.098   309.706   0.854381  
9  6  30  201.088   188.276   0.870477  
9  6  33  1135.03   315.507   0.930999  
9  6  36  445.395   113.587   0.946778  
9  6  39  378.657   5.98117   0.857414  
9  6  42  183.312   139.662   0.982196  
9  6  45  429.181   92.0964   0.669132  
9  6  48  271.236   25.4413   0.977515  
9  7  -46 142.791   96.6734   0.599143  
9  7  -43 140.457   52.7799   0.467572  
9  7  -40 719.946   240.635   0.913336  
9  7  -37 339.014   297.917   0.592702  
9  7  -34 299.083   198.378   0.409774  
9  7  -31 30.878    45.8656   0.952397  
9  7  -28 910.414   256.583   0.961735  
9  7  -25 1694.81   21.3275   0.968403  
9  7  -22 100.493   36.3843   0.142294  
9  7  -19 1021.76   336.931   0.957568  
9  7  -16 9.06231   68.2638   0.946565  
9  7  -13 1340.31   273.525   0.990267  
9  7  -10 109.552   350.379   0.186891  
9  7  -7  70.6675   240.963   0.991158  
9  7  -4  148.673   187.905   0.97596   
9  7  -1  504.787   39.8803   0.98393   
9  7  2   347.198   249.709   0.994165  
9  7  5   663.416   351.885   0.987126  
9  7  8   1123.04   59.1127   0.979881  
9  7  11  1690.02   108.459   0.98607   
9  7  14  745.21    317.259   0.980553  
9  7  17  577.521   212.45    0.770536  
9  7  20  677.105   63.4875   0.963442  
9  7  23  198.261   180.94    0.901756  
9  7  26  422.533   82.8442   0.945112  
9  7  29  534.522   339.387   0.558342  
9  7  32  581.871   244.954   0.913294  
9  7  35  875.317   194.961   0.794012  
9  7  38  354.15    298.023   0.9731    
9  7  41  462.779   54.902    0.755205  
9  7  44  88.1562   33.4096   0.955923  
9  7  47  154.069   182.257   0.804738  
9  8  -47 483.73    95.5331   0.929908  
9  8  -44 27.4155   37.1636   0.948982  
9  8  -41 991.626   210.873   0.963492  
9  8  -38 1491.52   346.147   0.872097  
9  8  -35 213.975   226.279   0.969006  
9  8  -32 606.076   200.195   0.266551  
9  8  -29 1667.38   127.005   0.901928  
9  8  -26 36.897    55.8205   0.947     
9  8  -23 286.787   73.8283   0.923228  
9  8  -20 705.333   287.165   0.631191  
9  8  -17 874.274   186.936   0.437367  
9  8  -14 313.969   175.844   0.98182   
9  8  -11 896.174   191.386   0.974029  
9  8  -8  31.0002   218.723   0.972011  
9  8  -5  1317.38   120.153   0.919889  
9  8  -2  830.471   159.18    0.90303   
9  8  1   433.443   80.8176   0.983933  
9  8  4   221.116   46.4802   0.589368  
9  8  7   702.554   94.2289   0.431019  
9  8  10  369.225   320.358   0.920638  
9  8  13  1112.67   156.969   0.979288  
9  8  16  1472.42   309.746   0.973108  
9  8  19  209.811   202.042   0.4104    
9  8  22  361.549   7.33965   0.243502  
9  8  25  1121.54   266.746   0.584263  
9  8  28  260.541   137.274   0.128016  
9  8  31  1191.7    21.0861   0.98347   
9  8  34  288.141   122.996   0.93921   
9  8  37  1032.39   356.559   0.954591  
9  8  40  205.851   245.656   0.808216  
9  8  43  1205.23   15.8118   0.898283  
9  8  46  18.1105   351.289   0.823647  
9  9  -45 806.55    121.699   0.893918  
9  9  -42 806.691   186.541   0.853854  
9  9  -39 324.171   55.1004   0.839728  
9  9  -36 121.41    49.8998   0.633482  
9  9  -33 776.505   37.2007   0.932223  
9  9  -30 148.795   184.109   0.573486  
9  9  -27 673.882   185.042   0.429961  
9  9  -24 1181.93   31.5667   0.757354  
9  9  -21 642.793   209.7     0.970515  
9  9  -18 509.446   332.745   0.681368  
9  9  -15 651.345   39.929    0.891117  
9  9  -12 1740.48   41.9057   0.915346  
9  9  -9  374.752   233.835   0.982294  
9  9  -6  1872.89   289.71    0.992347  
9  9  -3  940.322   317.939   0.988058  
9  9  0   145.294   71.7476   0.915371  
9  9  3   863.381   91.4404   0.992636  
9  9  6   288.538   175.99    0.976187  
9  9  9   604.812   47.1382   0.729143  
9  9  12  417.362   179.028   0.606114  
9  9  15  630.067   20.0257   0.960511  
9  9  18  1384.31   66.8017   0.942189  
9  9  21  213.429   217.528   0.828648  
9  9  24  1587.2    224.869   0.962512  
9  9  27  190.513   0.302986  0.211207  
9  9  30  1065.54   90.6947   0.963884  
9  9  33  439.602   279.307   0.879296  
9  9  36  960.847   247.68    0.938641  
9  9  39  239.081   203.643   0.811085  
9  9  42  21.08     248.177   0.147334  
9  9  45  342.7     11.0501   0.851869  
9  10 -46 ?         ?         ?         
9  10 -43 136.186   344.231   0.473949  
9  10 -40 500.9     315.203   0.730073  
9  10 -37 137.174   86.6059   0.919977  
9  10 -34 211.675   37.417    0.467729  
9  10 -31 638.37    344.513   0.58868   
9  10 -28 268.194   200.635   0.917924  
9  10 -25 720.615   175.28    0.413877  
9  10 -22 115.219   237.341   0.862463  
9  10 -19 579.38    68.7749   0.739979  
9  10 -16 123.362   73.65     0.671674  
9  10 -13 986.846   160.06    0.990136  
9  10 -10 871.036   322.034   0.935134  
9  10 -7  51.1235   260.219   0.992867  
9  10 -4  2127.95   238.847   0.881278  
9  10 -1  416.689   122.76    0.988683  
9  10 2   62.9928   162.016   0.978016  
9  10 5   397.821   21.4478   0.944085  
9  10 8   598.533   100.739   0.973039  
9  10 11  586.459   86.6254   0.84246   
9  10 14  241.41    292.297   0.456857  
9  10 17  119.222   2.047     0.155851  
9  10 20  321.535   231.096   0.972064  
9  10 23  230.255   308.541   0.402681  
9  10 26  485.712   223.562   0.917834  
9  10 29  603.788   241.708   0.872525  
9  10 32  701.409   244.629   0.865341  
9  10 35  167.527   223.005   0.180032  
9  10 38  38.6959   114.412   0.912832  
9  10 41  674.651   262.818   0.765835  
9  10 44  7.0014    211.359   0.950101  
9  10 47  ?         ?         ?         
9  11 -44 24.7696   21.1177   0.728632  
9  11 -41 292.464   39.7279   0.849682  
9  11 -38 1341.5    114.532   0.859024  
9  11 -35 0.928756  234.981   0.863171  
9  11 -32 363.804   350.857   0.783739  
9  11 -29 666.391   136.169   0.881162  
9  11 -26 1145.84   176.188   0.965632  
9  11 -23 1875      181.68    0.986679  
9  11 -20 1145.5    107.587   0.792561  
9  11 -17 574.347   170.18    0.34981   
9  11 -14 460       55.4272   0.828504  
9  11 -11 802.336   0.585023  0.961457  
9  11 -8  339.813   332.658   0.923669  
9  11 -5  1365.57   293.976   0.976707  
9  11 -2  1626.87   314.461   0.978161  
9  11 1   923.146   161.481   0.974288  
9  11 4   863.859   333.849   0.858574  
9  11 7   1177.3    26.2355   0.929891  
9  11 10  2554.04   286.889   0.95507   
9  11 13  1746.75   260.551   0.970659  
9  11 16  330.77    66.7681   0.759873  
9  11 19  879.585   266.98    0.947993  
9  11 22  1022.29   221.712   0.981898  
9  11 25  351.365   301.595   0.163996  
9  11 28  1377.41   19.3018   0.962974  
9  11 31  490.55    169.948   0.255564  
9  11 34  517.253   354.889   0.522963  
9  11 37  838.572   102.87    0.7347    
9  11 40  111.403   240.077   0.858989  
9  11 43  318.353   47.6357   0.57136   
9  11 46  ?         ?         ?         
9  12 -45 ?         ?         ?         
9  12 -42 164.854   235.987   0.562214  
9  12 -39 2117.65   196.982   0.907928  
9  12 -36 612.047   123.689   0.864129  
9  12 -33 475.481   262.325   0.483977  
9  12 -30 120.229   6.0982    0.826087  
9  12 -27 565.548   44.3216   0.901205  
9  12 -24 221.14    148.703   0.392296  
9  12 -21 556.686   45.0131   0.910597  
9  12 -18 186.904   84.2977   0.196816  
9  12 -15 59.0889   139       0.856275  
9  12 -12 200.14    317.128   0.88611   
9  12 -9  734.314   78.0051   0.92197   
9  12 -6  496.733   231.628   0.978226  
9  12 -3  16.3873   290.541   0.906565  
9  12 0   473.53    184.9     0.988839  
9  12 3   191.263   170.388   0.992036  
9  12 6   1766.23   32.1971   0.962437  
9  12 9   1153.91   163.858   0.833662  
9  12 12  1502.15   19.6596   0.762825  
9  12 15  462.465   248.46    0.836256  
9  12 18  1144.12   124.567   0.660499  
9  12 21  736.445   285.786   0.732096  
9  12 24  764.217   246.23    0.966255  
9  12 27  225.817   74.6973   0.86617   
9  12 30  25.8404   66.8752   0.907133  
9  12 33  294.187   193.867   0.47238   
9  12 36  174.967   93.8074   0.63969   
9  12 39  260.063   122.764   0.53447   
9  12 42  53.4503   76.6115   0.846624  
9  12 45  ?         ?         ?         
9  13 -43 ?         ?         ?         
9  13 -40 152.679   345.062   0.819971  
9  13 -37 979.277   266.701   0.84238   
9  13 -34 492.568   182.614   0.757949  
9  13 -31 28.1573   293.269   0.217345  
9  13 -28 300.499   264.968   0.50161   
9  13 -25 225.885   221.922   0.990004  
9  13 -22 754.193   39.8144   0.94396   
9  13 -19 176.93    338.866   0.905119  
9  13 -16 344.293   329.361   0.781476  
9  13 -13 942.033   343.596   0.756603  
9  13 -10 605.562   126.076   0.601056  
9  13 -7  564.146   327.438   0.856743  
9  13 -4  672.615   79.2657   0.952051  
9  13 -1  241.157   186.961   0.992451  
9  13 2   613.892   165.77    0.964751  
9  13 5   530.109   311.132   0.936981  
9  13 8   907.293   339.916   0.850719  
9  13 11  809.813   55.5008   0.815792  
9  13 14  642.395   202.74    0.755499  
9  13 17  607.076   99.3845   0.831376  
9  13 20  361.474   148.957   0.349426  
9  13 23  398.747   104.007   0.534277  
9  13 26  267.275   196.547   0.872629  
9  13 29  986.708   37.1649   0.861898  
9  13 32  314.742   44.4171   0.514365  
9  13 35  630.325   330.611   0.927848  
9  13 38  99.624    52.9615   0.743229  
9  13 41  280.686   83.1651   0.951147  
9  13 44  ?         ?         ?         
9  14 -44 ?         ?         ?         
9  14 -41 ?         ?         ?         
9  14 -38 94.5999   207.988   0.724051  
9  14 -35 614.103   350.969   0.832536  
9  14 -32 270.758   169.164   0.761901  
9  14 -29 179.787   0.0379638 0.847872  
9  14 -26 254.721   175.719   0.892462  
9  14 -23 197.929   261.701   0.955745  
9  14 -20 109.311   354.421   0.865596  
9  14 -17 634.483   321.097   0.939665  
9  14 -14 316.888   26.3181   0.475033  
9  14 -11 160.578   101.753   0.877423  
9  14 -8  57.8001   74.8089   0.853533  
9  14 -5  525.138   191.066   0.4547    
9  14 -2  24.3368   268.782   0.261454  
9  14 1   665.06    294.878   0.841964  
9  14 4   12.9531   305.259   0.831986  
9  14 7   516.75    81.9808   0.811726  
9  14 10  378.507   82.6995   0.464294  
9  14 13  1311.48   303.813   0.856242  
9  14 16  2103.06   202.483   0.984482  
9  14 19  465.699   222.422   0.573554  
9  14 22  139.368   313.195   0.31392   
9  14 25  253.056   262.009   0.353726  
9  14 28  940.009   17.1515   0.946466  
9  14 31  1237.72   269.166   0.794066  
9  14 34  160.458   131.811   0.964381  
9  14 37  310.482   109.413   0.834428  
9  14 40  62.5428   314.817   0.427271  
9  14 43  ?         ?         ?         
9  15 -42 ?         ?         ?         
9  15 -39 ?         ?         ?         
9  15 -36 406.629   192.299   0.611196  
9  15 -33 133.16    117.755   0.533981  
9  15 -30 142.501   63.4123   0.938817  
9  15 -27 33.4557   212.243   0.699732  
9  15 -24 2026.59   165.534   0.951695  
9  15 -21 1518.88   136.621   0.966839  
9  15 -18 54.0218   0.902718  0.708981  
9  15 -15 915.79    176.622   0.878922  
9  15 -12 791.171   121.112   0.931816  
9  15 -9  476.411   157.087   0.952433  
9  15 -6  1397.6    74.2266   0.960401  
9  15 -3  339.788   257.686   0.824182  
9  15 0   546.666   12.113    0.965276  
9  15 3   334.093   338.34    0.618872  
9  15 6   1068.53   87.299    0.979284  
9  15 9   96.5118   122.703   0.964774  
9  15 12  1599.17   155.85    0.90188   
9  15 15  1857.02   309.84    0.977276  
9  15 18  850.356   99.8003   0.970892  
9  15 21  1070.85   317.572   0.553324  
9  15 24  361.266   96.8445   0.436753  
9  15 27  759.397   345.754   0.643745  
9  15 30  195.376   328.521   0.750491  
9  15 33  669.817   226.139   0.793084  
9  15 36  111.441   139.873   0.590656  
9  15 39  78.3128   342.725   0.897508  
9  15 42  ?         ?         ?         
9  16 -43 ?         ?         ?         
9  16 -40 ?         ?         ?         
9  16 -37 ?         ?         ?         
9  16 -34 9.76654   7.98381   0.787544  
9  16 -31 707.606   189.591   0.876634  
9  16 -28 580.707   318.638   0.671524  
9  16 -25 572.723   2.42002   0.78122   
9  16 -22 1936.41   270.649   0.91578   
9  16 -19 95.511    349.999   0.79866   
9  16 -16 543.111   355.567   0.835359  
9  16 -13 593.444   140.945   0.802352  
9  16 -10 583.772   222.056   0.954863  
9  16 -7  750.412   200.869   0.710286  
9  16 -4  553.861   359.025   0.652351  
9  16 -1  234.185   250.859   0.958408  
9  16 2   1049.87   297.688   0.737267  
9  16 5   711.547   113.197   0.867984  
9  16 8   109.492   311.421   0.163401  
9  16 11  234.669   194.115   0.642796  
9  16 14  756.598   259.103   0.634111  
9  16 17  6.79237   42.6592   0.302157  
9  16 20  1013.12   24.3329   0.632718  
9  16 23  111.415   19.0071   0.829125  
9  16 26  2386.98   186.035   0.902196  
9  16 29  856.928   104.39    0.981051  
9  16 32  161.414   0.209289  0.166524  
9  16 35  93.1236   119.834   0.733962  
9  16 38  10.0784   199.07    0.165413  
9  16 41  ?         ?         ?         
9  17 -41 ?         ?         ?         
9  17 -38 ?         ?         ?         
9  17 -35 ?         ?         ?         
9  17 -32 19.4737   17.6405   0.7401    
9  17 -29 1498.23   326.88    0.977249  
9  17 -26 158.574   261.261   0.5364    
9  17 -23 824.427   292.776   0.698681  
9  17 -20 643.834   209.722   0.882128  
9  17 -17 1017.78   184.846   0.913446  
9  17 -14 124.19    55.0826   0.960391  
9  17 -11 1101.09   188.389   0.85773   
9  17 -8  111.01    102.369   0.469426  
9  17 -5  260.423   153.148   0.677356  
9  17 -2  754.125   211.931   0.977564  
9  17 1   121.641   264.141   0.200825  
9  17 4   294.793   196.327   0.764058  
9  17 7   361.15    68.3364   0.669559  
9  17 10  1001.71   256.589   0.959929  
9  17 13  1540.17   278.861   0.986837  
9  17 16  3.81968   110.831   0.0150004 
9  17 19  506.971   55.0188   0.58606   
9  17 22  1685.28   89.302    0.976186  
9  17 25  101.358   85.9264   0.360133  
9  17 28  1866.76   238.167   0.974974  
9  17 31  145.635   66.696    0.65214   
9  17 34  299.922   183.597   0.824208  
9  17 37  ?         ?         ?         
9  17 40  ?         ?         ?         
9  18 -39 ?         ?         ?         
9  18 -36 ?         ?         ?         
9  18 -33 ?         ?         ?         
9  18 -30 274.678   265.292   0.839519  
9  18 -27 199.377   7.90189   0.543785  
9  18 -24 340.322   137.761   0.510076  
9  18 -21 393.307   269.04    0.955163  
9  18 -18 2.59005   172.507   0.390801  
9  18 -15 329.548   137.001   0.442994  
9  18 -12 832.207   359.215   0.899555  
9  18 -9  329.099   240.114   0.845088  
9  18 -6  89.7244   86.8687   0.775908  
9  18 -3  1150.92   10.1273   0.784095  
9  18 0   ?         ?         ?         
9  18 3   57.3016   203.697   0.358064  
9  18 6   36.3368   289.676   0.797612  
9  18 9   6.33579   284.577   0.977552  
9  18 12  389.845   146.891   0.957661  
9  18 15  377.193   205.957   0.760586  
9  18 18  359.656   306.734   0.879502  
9  18 21  294.375   254.787   0.980277  
9  18 24  698.932   79.3381   0.978278  
9  18 27  661.404   270.359   0.918227  
9  18 30  1453.72   21.1915   0.914571  
9  18 33  115.892   214.21    0.312333  
9  18 36  ?         ?         ?         
9  18 39  ?         ?         ?         
9  19 -40 ?         ?         ?         
9  19 -37 ?         ?         ?         
9  19 -34 ?         ?         ?         
9  19 -31 ?         ?         ?         
9  19 -28 294.438   204.609   0.5718    
9  19 -25 1294.37   282.964   0.939758  
9  19 -22 1045.03   39.8239   0.79273   
9  19 -19 1029.81   97.0729   0.956601  
9  19 -16 129.027   212.644   0.658626  
9  19 -13 1125.54   120.416   0.876133  
9  19 -10 56.5861   247.754   0.392593  
9  19 -7  539.892   105.473   0.91224   
9  19 -4  437.977   245.21    0.85695   
9  19 -1  73.7144   330.292   0.506651  
9  19 2   326.692   70.7188   0.868019  
9  19 5   8.07134   239.187   0.599945  
9  19 8   545.572   146.976   0.695572  
9  19 11  77.0664   63.1924   0.756713  
9  19 14  372.182   59.3909   0.90797   
9  19 17  490.846   7.66052   0.93685   
9  19 20  340.463   220.581   0.856983  
9  19 23  84.7264   343.138   0.896658  
9  19 26  790.049   279.7     0.93156   
9  19 29  596.306   346.354   0.752388  
9  19 32  86.4719   241.366   0.741768  
9  19 35  ?         ?         ?         
9  19 38  ?         ?         ?         
9  19 41  ?         ?         ?         
9  20 -38 ?         ?         ?         
9  20 -35 ?         ?         ?         
9  20 -32 ?         ?         ?         
9  20 -29 ?         ?         ?         
9  20 -26 532.513   92.0231   0.807795  
9  20 -23 22.4007   252.392   0.738451  
9  20 -20 68.5753   285.622   0.95975   
9  20 -17 1176.33   2.60932   0.9269    
9  20 -14 758.092   279.802   0.774248  
9  20 -11 201.557   287.505   0.677322  
9  20 -8  1655.09   223.605   0.90559   
9  20 -5  1035.4    29.8246   0.869857  
9  20 -2  293.374   25.9486   0.660821  
9  20 1   238.86    276.295   0.478749  
9  20 4   157.396   180.008   0.716     
9  20 7   425.759   1.35489   0.656864  
9  20 10  971.38    50.2467   0.91095   
9  20 13  24.0488   162.441   0.85255   
9  20 16  24.5934   31.0954   0.784068  
9  20 19  395.323   228.922   0.787874  
9  20 22  188.736   115.975   0.845691  
9  20 25  132.174   187.467   0.499687  
9  20 28  312.044   118.27    0.732025  
9  20 31  ?         ?         ?         
9  20 34  ?         ?         ?         
9  20 37  ?         ?         ?         
9  20 40  ?         ?         ?         
9  21 -36 ?         ?         ?         
9  21 -33 ?         ?         ?         
9  21 -30 ?         ?         ?         
9  21 -27 ?         ?         ?         
9  21 -24 137.879   191.35    0.765875  
9  21 -21 99.4537   76.95     0.681888  
9  21 -18 183.759   44.8518   0.789404  
9  21 -15 677.864   57.2956   0.95079   
9  21 -12 104.497   321.005   0.721551  
9  21 -9  1547.63   2.75193   0.909869  
9  21 -6  420.942   195.782   0.809844  
9  21 -3  184.23    298.214   0.970955  
9  21 0   363.57    231.708   0.859392  
9  21 3   1362.33   273.112   0.843444  
9  21 6   208.647   344.503   0.644963  
9  21 9   362.484   106.428   0.823958  
9  21 12  987.231   240.586   0.887788  
9  21 15  1011.86   37.7349   0.874722  
9  21 18  455.709   247.808   0.733014  
9  21 21  52.8223   340.405   0.847155  
9  21 24  67.3674   247.775   0.742792  
9  21 27  ?         ?         ?         
9  21 30  ?         ?         ?         
9  21 33  ?         ?         ?         
9  21 36  ?         ?         ?         
9  22 -37 ?         ?         ?         
9  22 -34 ?         ?         ?         
9  22 -31 ?         ?         ?         
9  22 -28 ?         ?         ?         
9  22 -25 ?         ?         ?         
9  22 -22 ?         ?         ?         
9  22 -19 1820.14   209.379   0.906435  
9  22 -16 400.705   64.922    0.852507  
9  22 -13 1049.69   285.588   0.915887  
9  22 -10 302.387   136.252   0.854983  
9  22 -7  1394.84   156.267   0.907726  
9  22 -4  2079.22   253.517   0.912746  
9  22 -1  86.6764   143.063   0.688772  
9  22 2   235.581   203.494   0.744289  
9  22 5   20.0699   98.1596   0.469538  
9  22 8   173.819   223.338   0.79423   
9  22 11  1383.7    293.903   0.843794  
9  22 14  295.504   246.746   0.876078  
9  22 17  79.6493   287.361   0.37671   
9  22 20  231.745   74.1023   0.823479  
9  22 23  686.086   114.414   0.793839  
9  22 26  ?         ?         ?         
9  22 29  ?         ?         ?         
9  22 32  ?         ?         ?         
9  22 35  ?         ?         ?         
9  23 -35 ?         ?         ?         
9  23 -32 ?         ?         ?         
9  23 -29 ?         ?         ?         
9  23 -26 ?         ?         ?         
9  23 -23 ?         ?         ?         
9  23 -20 ?         ?         ?         
9  23 -17 ?         ?         ?         
9  23 -14 ?         ?         ?         
9  23 -11 ?         ?         ?         
9  23 -8  303.53    126.514   0.70229   
9  23 -5  1132.67   346.695   0.960036  
9  23 -2  ?         ?         ?         
9  23 1   ?         ?         ?         
9  23 4   523.192   61.9175   0.9266    
9  23 7   28.2273   2.67811   0.0991515 
9  23 10  222.691   198.676   0.549342  
9  23 13  31.8731   320.195   0.861436  
9  23 16  981.689   327.674   0.831705  
9  23 19  363.428   95.2545   0.854141  
9  23 22  ?         ?         ?         
9  23 25  ?         ?         ?         
9  23 28  ?         ?         ?         
9  23 31  ?         ?         ?         
9  23 34  ?         ?         ?         
9  24 -33 ?         ?         ?         
9  24 -30 ?         ?         ?         
9  24 -27 ?         ?         ?         
9  24 -24 ?         ?         ?         
9  24 -21 ?         ?         ?         
9  24 -18 ?         ?         ?         
9  24 -15 ?         ?         ?         
9  24 -12 ?         ?         ?         
9  24 -9  ?         ?         ?         
9  24 -6  ?         ?         ?         
9  24 -3  ?         ?         ?         
9  24 0   ?         ?         ?         
9  24 3   ?         ?         ?         
9  24 6   ?         ?         ?         
9  24 9   ?         ?         ?         
9  24 12  ?         ?         ?         
9  24 15  ?         ?         ?         
9  24 18  ?         ?         ?         
9  24 21  ?         ?         ?         
9  24 24  ?         ?         ?         
9  24 27  ?         ?         ?         
9  24 30  ?         ?         ?         
9  24 33  ?         ?         ?         
9  25 -34 ?         ?         ?         
9  25 -31 ?         ?         ?         
9  25 -28 ?         ?         ?         
9  25 -25 ?         ?         ?         
9  25 -22 ?         ?         ?
[truncated: 536,694 more chars]
