# Supplementary material for: A DNA damage-activated kinase phosphorylates a transcriptional repressor to control bacterial immune pathway expression
Source: EMBO J. 2026 Jun 9;45(14):5079–100. doi: 10.1038/s44318-026-00831-y (PMC13373217; doi:10.1038/s44318-026-00831-y)
Supplement: Supplementary file 6 — Structures [file 44318_2026_831_MOESM6_ESM.zip › 9Z7O_val-report-wwpdb-2fo-fc-edmap-coef-annotate_P1.cif]

data_9z7o2fo
# 
_cell.entry_id      9z7o 
_cell.length_a      159.082 
_cell.length_b      159.082 
_cell.length_c      176.198 
_cell.angle_alpha   90.000 
_cell.angle_beta    90.000 
_cell.angle_gamma   120.000 
# 
_entry.id   9z7o 
# 
_symmetry.entry_id               9z7o 
_symmetry.space_group_name_H-M   'H 3' 
_symmetry.Int_Tables_number      146 
# 
loop_
_refln.index_h 
_refln.index_k 
_refln.index_l 
_refln.pdbx_FWT 
_refln.pdbx_PHWT 
_refln.fom 
0  0  3   ?         ?          ?         
0  0  6   2192.62   339.245    0.933525  
0  0  9   819.973   46.338     0.212663  
0  0  12  136.093   309.78     0.971482  
0  0  15  6316.25   26.6817    0.989928  
0  0  18  7032.65   288.983    0.988441  
0  0  21  4195.1    186.706    0.985706  
0  0  24  3583.22   259.397    0.959171  
0  0  27  3068.3    334.975    0.959614  
0  0  30  3147.9    68.7586    0.828976  
0  0  33  ?         ?          ?         
0  0  36  ?         ?          ?         
0  0  39  ?         ?          ?         
0  0  42  ?         ?          ?         
0  0  45  ?         ?          ?         
0  0  48  ?         ?          ?         
0  0  51  ?         ?          ?         
-0 1  -49 ?         ?          ?         
-0 1  -46 3504.29   68.3851    0.958469  
-0 1  -43 981.781   343.268    0.827311  
-0 1  -40 ?         ?          ?         
-0 1  -37 213.048   113.371    0.680651  
-0 1  -34 2169      12.3047    0.897195  
-0 1  -31 421.118   284.625    0.825102  
-0 1  -28 222.567   177.188    0.917185  
-0 1  -25 298.034   244.387    0.385108  
-0 1  -22 2205.86   327.518    0.988269  
-0 1  -19 2001.1    51.3162    0.979829  
-0 1  -16 684.74    257.585    0.643484  
-0 1  -13 736.033   208.152    0.217472  
-0 1  -10 5664.87   101.304    0.990645  
-0 1  -7  647.581   177.693    0.532502  
-0 1  -4  2244.04   256.253    0.891768  
0  1  2   7424.82   229.346    0.993209  
0  1  5   670.607   132.078    0.29973   
0  1  8   1050.26   41.8078    0.936267  
0  1  11  637.098   52.7287    0.417408  
0  1  14  7184.82   181.276    0.996346  
0  1  17  423.108   70.7603    0.863342  
0  1  20  116.826   329.712    0.847079  
0  1  23  1949.49   56.6861    0.971965  
0  1  26  437.724   318.67     0.411983  
0  1  29  2296.36   27.5696    0.937778  
0  1  32  1783.59   283.263    0.899012  
0  1  35  567.063   189.668    0.331439  
0  1  38  2979.67   84.2405    0.973161  
0  1  41  4458.61   335.777    0.979747  
0  1  44  ?         ?          ?         
0  1  47  ?         ?          ?         
0  1  50  ?         ?          ?         
-0 2  -50 735.196   17.8791    0.842666  
-0 2  -47 5.10348   240.69     0.202339  
-0 2  -44 1783.47   121.217    0.959103  
-0 2  -41 715.738   243.224    0.509891  
-0 2  -38 377.111   274.845    0.270946  
-0 2  -35 153.352   199.074    0.482886  
-0 2  -32 49.7894   231.026    0.10874   
-0 2  -29 107.052   181.051    0.247816  
-0 2  -26 2861.24   31.7367    0.976747  
-0 2  -23 3504.73   131.614    0.986226  
-0 2  -20 1793.61   186.339    0.967124  
-0 2  -17 7094.85   286.741    0.995824  
-0 2  -14 1518.64   20.3911    0.94245   
-0 2  -11 363.679   240.072    0.594851  
-0 2  -8  2927.98   345.505    0.97004   
-0 2  -5  984.107   224.793    0.319662  
-0 2  -2  239.289   66.1563    0.608757  
0  2  1   7343.16   21.0459    0.994551  
0  2  4   3036.2    293.012    0.952005  
0  2  7   209.027   353.782    0.695153  
0  2  10  1846.33   248.825    0.912939  
0  2  13  430.389   310.107    0.338996  
0  2  16  396.585   18.5104    0.86548   
0  2  19  5285.1    325.274    0.993514  
0  2  22  2564.58   224.511    0.968936  
0  2  25  2031.38   140.806    0.82546   
0  2  28  1367.48   225.282    0.781614  
0  2  31  2593.68   88.3895    0.974521  
0  2  34  104.979   142.107    0.325257  
0  2  37  1058.14   88.2285    0.682784  
0  2  40  667.685   167.788    0.593427  
0  2  43  443.769   19.2753    0.530272  
0  2  46  1164.94   296.15     0.94538   
0  2  49  ?         ?          ?         
-0 3  -51 123.661   290.64     0.842945  
-0 3  -48 572.798   283.063    0.732099  
-0 3  -45 1001.56   266.951    0.791743  
-0 3  -42 3760.99   2.1546     0.987611  
-0 3  -39 282.369   31.2529    0.453112  
-0 3  -36 187.371   163.118    0.318985  
-0 3  -33 110.075   37.8933    0.0655334 
-0 3  -30 2977.22   109.972    0.976678  
-0 3  -27 232.893   174.724    0.804759  
-0 3  -24 1883.26   281.611    0.970393  
-0 3  -21 871.435   329.332    0.965539  
-0 3  -18 542.794   270.413    0.813672  
-0 3  -15 3714.56   138.86     0.989017  
-0 3  -12 1351.65   229.045    0.862309  
-0 3  -9  4912.33   145.508    0.98922   
-0 3  -6  917.184   354.308    0.942852  
-0 3  -3  934.97    293.382    0.971943  
0  3  0   13734.6   183.245    0.997949  
0  3  3   500.558   231.952    0.975724  
0  3  6   1452.28   358.306    0.962403  
0  3  9   3608.03   93.6193    0.964225  
0  3  12  2973.02   134.474    0.981832  
0  3  15  4474.31   55.4748    0.990967  
0  3  18  5916.49   117.693    0.993795  
0  3  21  414.604   163.994    0.915552  
0  3  24  1156.27   355.521    0.783484  
0  3  27  1368.04   161.54     0.904241  
0  3  30  143.061   295.889    0.29078   
0  3  33  501.043   139.746    0.721306  
0  3  36  219.48    230.39     0.236394  
0  3  39  2615.59   303.726    0.957686  
0  3  42  140.831   50.6378    0.412527  
0  3  45  3645.95   268.775    0.978865  
0  3  48  33.2576   194.283    0.632794  
0  3  51  590.747   178.969    0.941213  
-0 4  -49 62.2836   18.9359    0.471708  
-0 4  -46 12.3846   226.616    0.399384  
-0 4  -43 1583.44   340.473    0.961338  
-0 4  -40 2365.63   60.9108    0.970573  
-0 4  -37 113.449   92.3883    0.218616  
-0 4  -34 1633.66   190.67     0.948653  
-0 4  -31 2213.36   108.29     0.862514  
-0 4  -28 65.137    217.296    0.751616  
-0 4  -25 1.09767   268.49     0.434413  
-0 4  -22 4443.08   129.744    0.989671  
-0 4  -19 3255.84   215.27     0.982655  
-0 4  -16 2457.9    312.91     0.984122  
-0 4  -13 4057.03   229.67     0.980148  
-0 4  -10 1408.93   205.331    0.908194  
-0 4  -7  4491.9    150.065    0.978054  
-0 4  -4  1797.68   231.645    0.953018  
-0 4  -1  6521.74   354.456    0.986331  
0  4  2   6748.26   261.413    0.993986  
0  4  5   1656.86   114.752    0.968827  
0  4  8   4512.2    281.791    0.988286  
0  4  11  1028.73   283.657    0.573659  
0  4  14  609.985   289.835    0.879186  
0  4  17  8087.26   242.01     0.997182  
0  4  20  3925.48   344.747    0.990449  
0  4  23  1584.96   357.874    0.976304  
0  4  26  11.1523   327.315    0.0848762 
0  4  29  1443.71   250.883    0.955414  
0  4  32  191.57    277.333    0.187203  
0  4  35  371.061   15.7939    0.42256   
0  4  38  212.8     78.1027    0.344678  
0  4  41  2109.07   159.198    0.957122  
0  4  44  2358.58   24.2223    0.935073  
0  4  47  1500.34   170.953    0.887421  
0  4  50  1627.02   260.74     0.967088  
-0 5  -50 1475.12   116.317    0.942742  
-0 5  -47 1043.49   32.8574    0.935311  
-0 5  -44 29.7355   156.294    0.375867  
-0 5  -41 4365.17   203.757    0.987254  
-0 5  -38 2606.2    94.0928    0.96731   
-0 5  -35 403.068   37.0208    0.811813  
-0 5  -32 232.316   298.023    0.144262  
-0 5  -29 2276.7    5.8308     0.977346  
-0 5  -26 104.591   321.073    0.571124  
-0 5  -23 1104.47   40.5173    0.900405  
-0 5  -20 926.569   343.839    0.879501  
-0 5  -17 1299.62   264.392    0.960214  
-0 5  -14 2350.13   150.145    0.988678  
-0 5  -11 2530.45   129.129    0.968648  
-0 5  -8  2638.84   284.252    0.965325  
-0 5  -5  3757.65   187.989    0.974335  
-0 5  -2  5592.25   117.597    0.98619   
0  5  1   2656.02   161.214    0.96825   
0  5  4   6956.57   128.143    0.987007  
0  5  7   1287.13   139.058    0.808838  
0  5  10  452.267   317.542    0.483321  
0  5  13  1154.96   104.131    0.923947  
0  5  16  2618.97   163.083    0.980332  
0  5  19  1182.16   174.548    0.914456  
0  5  22  1206.06   131.512    0.930381  
0  5  25  1901.06   288.56     0.977453  
0  5  28  575.096   54.3476    0.719425  
0  5  31  1299.8    319.25     0.837489  
0  5  34  492.727   275.803    0.607347  
0  5  37  3040.45   252.743    0.972043  
0  5  40  483.732   328.706    0.86884   
0  5  43  1143.15   194.777    0.856933  
0  5  46  631.013   241.321    0.284006  
0  5  49  271.863   344.772    0.803032  
-0 6  -51 1502.64   109.689    0.948273  
-0 6  -48 2215.99   38.3347    0.980035  
-0 6  -45 275.927   261.757    0.799258  
-0 6  -42 3737.9    200.303    0.98134   
-0 6  -39 119.563   215.509    0.0910168 
-0 6  -36 2608.36   186.696    0.965021  
-0 6  -33 370.709   87.286     0.286694  
-0 6  -30 3198.64   279.304    0.963937  
-0 6  -27 728.488   290.169    0.828146  
-0 6  -24 1888.03   247.938    0.972639  
-0 6  -21 276.081   281.444    0.410287  
-0 6  -18 3870.41   73.843     0.992022  
-0 6  -15 2829.99   133.524    0.973057  
-0 6  -12 2288.96   55.8532    0.965113  
-0 6  -9  1982.06   279.593    0.959555  
-0 6  -6  5115.46   46.7795    0.990101  
-0 6  -3  1137.58   27.078     0.941946  
0  6  0   3548.87   253.804    0.977272  
0  6  3   2006.91   253.842    0.955278  
0  6  6   2450.16   180.11     0.965351  
0  6  9   31.7902   183.654    0.808395  
0  6  12  3512.62   251.189    0.980761  
0  6  15  8722.22   263.591    0.996765  
0  6  18  2813      100.389    0.983718  
0  6  21  4428.85   155.049    0.994986  
0  6  24  158.201   202.601    0.238212  
0  6  27  459.842   157.437    0.893344  
0  6  30  1212.26   42.3585    0.884368  
0  6  33  1087.44   291.683    0.938386  
0  6  36  943.361   157.686    0.85653   
0  6  39  2731.94   259.818    0.948527  
0  6  42  368.006   214.659    0.716258  
0  6  45  120.129   130.74     0.679559  
0  6  48  737.916   134.319    0.884388  
0  6  51  244.735   257.164    0.823698  
-0 7  -49 184.48    195.136    0.851261  
-0 7  -46 409.792   87.7286    0.903701  
-0 7  -43 2458.24   123.765    0.97693   
-0 7  -40 1350.33   232.702    0.945694  
-0 7  -37 1760.4    281.734    0.943927  
-0 7  -34 171.544   356.695    0.199845  
-0 7  -31 93.0314   107.155    0.0983224 
-0 7  -28 1715.77   28.5781    0.97356   
-0 7  -25 216.999   280.854    0.83938   
-0 7  -22 693.777   214.203    0.810139  
-0 7  -19 1344.56   61.1754    0.987097  
-0 7  -16 4584.26   312.134    0.994685  
-0 7  -13 2558.68   203.842    0.962695  
-0 7  -10 4064.96   137.635    0.99018   
-0 7  -7  2805.58   272.313    0.977068  
-0 7  -4  1659.48   275.985    0.844651  
-0 7  -1  687.967   89.422     0.90286   
0  7  2   504.766   176.347    0.784996  
0  7  5   2678.72   332.529    0.980409  
0  7  8   2004.43   87.6282    0.95535   
0  7  11  3069.65   291.157    0.985906  
0  7  14  2703.06   114.567    0.972898  
0  7  17  742.228   158.359    0.543717  
0  7  20  3322.23   258.626    0.990301  
0  7  23  1641.3    9.87885    0.925158  
0  7  26  1102.16   191.434    0.899476  
0  7  29  617.223   319        0.848432  
0  7  32  35.6801   40.6897    0.697407  
0  7  35  115.165   253.908    0.184495  
0  7  38  264.971   353.574    0.569051  
0  7  41  226.356   31.6114    0.709083  
0  7  44  2255.96   56.1566    0.966767  
0  7  47  89.2958   26.3211    0.707966  
0  7  50  1905.24   51.8872    0.950388  
-0 8  -50 416.508   30.3746    0.929063  
-0 8  -47 1385.9    243.897    0.959659  
-0 8  -44 55.542    73.5216    0.317925  
-0 8  -41 2109.02   333.468    0.965028  
-0 8  -38 201.99    338.264    0.452947  
-0 8  -35 712.128   300.456    0.790038  
-0 8  -32 135.433   63.8503    0.387863  
-0 8  -29 1460.71   139.587    0.92391   
-0 8  -26 402.53    83.0329    0.667113  
-0 8  -23 48.8288   98.6105    0.393717  
-0 8  -20 1075      304.804    0.944504  
-0 8  -17 3723.51   258.604    0.992173  
-0 8  -14 945.576   228.395    0.967149  
-0 8  -11 151.547   267.36     0.797015  
-0 8  -8  3569.87   274.986    0.989491  
-0 8  -5  3556.91   65.7494    0.987637  
-0 8  -2  4079.02   308.368    0.992376  
0  8  1   3832.3    331.466    0.989272  
0  8  4   3437.73   324.77     0.974823  
0  8  7   3723.18   249.855    0.980731  
0  8  10  214.642   93.6022    0.712004  
0  8  13  1182      38.8573    0.959404  
0  8  16  2796.54   120.747    0.982529  
0  8  19  2553.54   166.531    0.98583   
0  8  22  1621.28   158.363    0.960996  
0  8  25  1497.08   193.866    0.963301  
0  8  28  2025.78   96.4154    0.929061  
0  8  31  1441.86   253.236    0.953062  
0  8  34  4.1863    10.1783    0.286906  
0  8  37  3350.41   67.8114    0.967821  
0  8  40  203.529   241.471    0.222018  
0  8  43  622.331   100.507    0.925292  
0  8  46  1771.02   127.09     0.9641    
0  8  49  1590.79   210.145    0.968933  
-0 9  -48 293.2     72.1309    0.493375  
-0 9  -45 277.326   264.926    0.696419  
-0 9  -42 845.804   4.91918    0.953707  
-0 9  -39 886.999   253.935    0.908177  
-0 9  -36 119.354   255.763    0.0817805 
-0 9  -33 1352.94   254.164    0.87246   
-0 9  -30 3433.8    212.26     0.983781  
-0 9  -27 82.7534   140.581    0.451369  
-0 9  -24 2435.78   95.9509    0.953834  
-0 9  -21 813.324   349.053    0.901164  
-0 9  -18 1618.14   333.122    0.966106  
-0 9  -15 3163.69   136.774    0.987748  
-0 9  -12 2405.59   277.207    0.969291  
-0 9  -9  3362.18   332.677    0.991299  
-0 9  -6  3229      205.976    0.984184  
-0 9  -3  1972.5    115.983    0.983181  
0  9  0   875.148   184.949    0.836979  
0  9  3   3729.07   327.295    0.990588  
0  9  6   980.921   294.794    0.91608   
0  9  9   1257.3    179.312    0.965227  
0  9  12  570.012   156.164    0.529083  
0  9  15  2559.8    252.237    0.98134   
0  9  18  343.275   15.2117    0.615892  
0  9  21  787.178   351.445    0.834176  
0  9  24  936.537   82.1279    0.873239  
0  9  27  2850.87   33.147     0.953355  
0  9  30  2980.56   252.172    0.973527  
0  9  33  1165.34   139.507    0.934425  
0  9  36  144.211   227.112    0.833397  
0  9  39  294.883   210.492    0.314207  
0  9  42  1986.34   305.479    0.979876  
0  9  45  2254.35   242.749    0.953789  
0  9  48  53.4815   116.703    0.585303  
-0 10 -49 229.266   26.6377    0.595372  
-0 10 -46 63.304    168.506    0.465543  
-0 10 -43 1060.64   268.192    0.920598  
-0 10 -40 135.68    83.3377    0.213229  
-0 10 -37 126.163   263.935    0.260928  
-0 10 -34 263.528   227.993    0.247575  
-0 10 -31 4763.74   2.05816    0.977204  
-0 10 -28 2599.33   183.055    0.95726   
-0 10 -25 503.389   157.071    0.590167  
-0 10 -22 1514.62   40.7243    0.960163  
-0 10 -19 1232.96   305.203    0.935884  
-0 10 -16 3147.92   156.491    0.989886  
-0 10 -13 3104.1    20.7972    0.985634  
-0 10 -10 1382.15   324.225    0.933875  
-0 10 -7  788.337   57.0697    0.792186  
-0 10 -4  1403.73   34.8387    0.971977  
-0 10 -1  5469.88   198.55     0.991983  
0  10 2   4052.99   238.447    0.986843  
0  10 5   389.965   129.322    0.860926  
0  10 8   1645.36   134.23     0.96566   
0  10 11  3769.91   318.422    0.990123  
0  10 14  2335.24   232.884    0.960088  
0  10 17  90.6385   11.2153    0.739499  
0  10 20  456.336   12.8304    0.740773  
0  10 23  672.925   350.002    0.760686  
0  10 26  907.122   339.46     0.885898  
0  10 29  2693.7    109.091    0.975414  
0  10 32  102.393   86.9516    0.270531  
0  10 35  159.433   266.715    0.762506  
0  10 38  522.28    304.769    0.331305  
0  10 41  751.553   98.1385    0.928557  
0  10 44  999.398   335.352    0.896884  
0  10 47  1241.58   13.8337    0.958334  
0  10 50  319.113   299.79     0.879313  
-0 11 -47 677.259   15.9234    0.896559  
-0 11 -44 2297.11   9.7681     0.968293  
-0 11 -41 238.676   265.118    0.90731   
-0 11 -38 932.164   134.803    0.901574  
-0 11 -35 444.009   333.478    0.310477  
-0 11 -32 181.581   194.993    0.188458  
-0 11 -29 766.249   319.308    0.879531  
-0 11 -26 910.578   48.622     0.857742  
-0 11 -23 1386.58   290.637    0.973879  
-0 11 -20 501.97    80.1219    0.922391  
-0 11 -17 127.898   16.3722    0.540212  
-0 11 -14 385.977   186.367    0.541008  
-0 11 -11 1120.28   297.672    0.976016  
-0 11 -8  49.6854   43.7928    0.89781   
-0 11 -5  1183.12   301.328    0.741983  
-0 11 -2  3411.34   43.6667    0.992154  
0  11 1   2501.08   143.567    0.964709  
0  11 4   1706.94   70.1233    0.972535  
0  11 7   628.699   204.945    0.917548  
0  11 10  1064.58   54.593     0.976565  
0  11 13  1256.64   278.042    0.972357  
0  11 16  250.965   230.637    0.962727  
0  11 19  3266.1    201.197    0.9873    
0  11 22  622.454   296.701    0.923746  
0  11 25  912.352   201.297    0.878741  
0  11 28  7.05771   265.737    0.0292757 
0  11 31  2804.6    92.1711    0.973976  
0  11 34  525.966   192.46     0.52788   
0  11 37  281.348   167.755    0.70897   
0  11 40  591.741   7.59511    0.783736  
0  11 43  708.057   186.174    0.88612   
0  11 46  1332      102.041    0.919365  
0  11 49  500.156   64.0576    0.977964  
-0 12 -48 106.987   61.2052    0.893189  
-0 12 -45 1900.29   147.227    0.959544  
-0 12 -42 481.115   29.9374    0.915562  
-0 12 -39 45.8267   60.8219    0.462346  
-0 12 -36 186.082   184.918    0.180674  
-0 12 -33 39.7269   230.413    0.0972107 
-0 12 -30 812.723   103.069    0.721225  
-0 12 -27 941.284   345.592    0.617281  
-0 12 -24 193.112   168.618    0.335733  
-0 12 -21 616.115   185.382    0.946507  
-0 12 -18 467.85    65.8249    0.903412  
-0 12 -15 2547.54   249.786    0.980447  
-0 12 -12 2725.86   140.831    0.991013  
-0 12 -9  2608.26   177.907    0.984435  
-0 12 -6  3044.66   296.18     0.990764  
-0 12 -3  ?         ?          ?         
0  12 0   ?         ?          ?         
0  12 3   3487.73   97.6584    0.987799  
0  12 6   2343.87   331.409    0.987424  
0  12 9   27.0623   266.948    0.600048  
0  12 12  1359.62   19.0885    0.933581  
0  12 15  2208.49   202.261    0.88144   
0  12 18  928.521   347.257    0.932919  
0  12 21  3781.12   68.1605    0.987691  
0  12 24  307.4     48.9843    0.407248  
0  12 27  521.105   230.148    0.642001  
0  12 30  1383.91   66.7089    0.926745  
0  12 33  554.458   276.162    0.865425  
0  12 36  1494.07   233.22     0.913566  
0  12 39  689.314   352.472    0.941052  
0  12 42  116.841   87.2011    0.419744  
0  12 45  304.598   11.2687    0.617086  
0  12 48  64.1946   239.688    0.603099  
-0 13 -49 303.738   152.97     0.494856  
-0 13 -46 443.335   246.375    0.797354  
-0 13 -43 239.8     85.3728    0.51862   
-0 13 -40 441.79    265.503    0.544412  
-0 13 -37 138.307   166.69     0.653839  
-0 13 -34 1154.25   3.57296    0.915519  
-0 13 -31 847.1     301.038    0.739952  
-0 13 -28 662.902   72.784     0.865636  
-0 13 -25 1320.26   325.222    0.847869  
-0 13 -22 738.771   266.678    0.891165  
-0 13 -19 454.61    101.962    0.905051  
-0 13 -16 498.073   359.568    0.748248  
-0 13 -13 3053.99   63.1613    0.973228  
-0 13 -10 1426.13   48.7378    0.955683  
-0 13 -7  2608.89   167.405    0.967305  
-0 13 -4  2205.31   210.168    0.977933  
-0 13 -1  2376.1    44.7511    0.977213  
0  13 2   1538.77   194.682    0.970208  
0  13 5   2881.08   219.046    0.987303  
0  13 8   2965.95   105.143    0.961257  
0  13 11  1918.07   13.903     0.969759  
0  13 14  311.792   133.86     0.34117   
0  13 17  614.192   282.415    0.894778  
0  13 20  59.3973   137.092    0.731498  
0  13 23  94.554    16.9429    0.211759  
0  13 26  391.334   213.895    0.844189  
0  13 29  1053.43   354.901    0.859619  
0  13 32  2430.29   208.86     0.940712  
0  13 35  156.215   346.771    0.693465  
0  13 38  123.102   225.979    0.228091  
0  13 41  29.5719   191.153    0.223278  
0  13 44  2623.19   103.091    0.976449  
0  13 47  377.767   260.15     0.587842  
-0 14 -47 1139.25   144.033    0.919332  
-0 14 -44 195.367   279.711    0.574933  
-0 14 -41 590.335   42.2179    0.539418  
-0 14 -38 210.044   151.131    0.768841  
-0 14 -35 523.325   188.239    0.830922  
-0 14 -32 799.059   188.406    0.896004  
-0 14 -29 10.9249   0.919112   0.146222  
-0 14 -26 157.086   99.7348    0.445712  
-0 14 -23 277.452   250.617    0.647756  
-0 14 -20 258.323   131.068    0.816625  
-0 14 -17 36.9393   203.58     0.743994  
-0 14 -14 173.923   45.7739    0.439384  
-0 14 -11 1065.39   168.797    0.958798  
-0 14 -8  697.011   297.26     0.677693  
-0 14 -5  3544.59   316.587    0.979423  
-0 14 -2  2183.57   185.832    0.966866  
0  14 1   4587.67   91.4038    0.992645  
0  14 4   3080.24   119.281    0.987962  
0  14 7   1427.62   357.55     0.973942  
0  14 10  2980.74   200.908    0.987306  
0  14 13  2458.16   179.338    0.974097  
0  14 16  4857.37   334.769    0.992357  
0  14 19  592.446   330.957    0.80622   
0  14 22  1124.15   323.068    0.92195   
0  14 25  1160.94   165.938    0.860184  
0  14 28  1722.54   237.401    0.926609  
0  14 31  2475.17   6.03688    0.965639  
0  14 34  214.535   308.41     0.849901  
0  14 37  73.6807   197.59     0.247992  
0  14 40  1815.84   143.493    0.831536  
0  14 43  321.232   197.913    0.84125   
0  14 46  648.357   321.41     0.82886   
-0 15 -48 218.67    105.757    0.36105   
-0 15 -45 1161.76   179.618    0.945372  
-0 15 -42 141.717   277.466    0.416748  
-0 15 -39 63.5805   151.438    0.915707  
-0 15 -36 1561.78   24.7273    0.922789  
-0 15 -33 113.581   16.4499    0.45878   
-0 15 -30 1707.14   352.229    0.887544  
-0 15 -27 215.837   102.15     0.683613  
-0 15 -24 1580.84   24.7055    0.935178  
-0 15 -21 118.374   84.1909    0.721514  
-0 15 -18 45.3312   80.0672    0.723746  
-0 15 -15 2647.62   57.4311    0.922493  
-0 15 -12 592.845   1.36688    0.953438  
-0 15 -9  1737.29   113.36     0.965223  
-0 15 -6  1060.36   272.463    0.964523  
-0 15 -3  2070.45   225.21     0.986287  
0  15 0   65.7449   37.0823    0.527185  
0  15 3   2176.87   308.12     0.980832  
0  15 6   8.29566   139.499    0.761281  
0  15 9   3120.59   209.377    0.991287  
0  15 12  1992.48   40.222     0.969794  
0  15 15  3891.85   92.4718    0.983149  
0  15 18  672.184   59.445     0.933879  
0  15 21  24.2041   194.183    0.247817  
0  15 24  131.847   228.549    0.217184  
0  15 27  1067.61   227.491    0.809815  
0  15 30  69.2356   176.383    0.524925  
0  15 33  177.578   175.711    0.63526   
0  15 36  2221.64   194.547    0.970031  
0  15 39  259.037   89.1532    0.386658  
0  15 42  680.487   158.274    0.812339  
0  15 45  497.873   270.005    0.602422  
0  15 48  488.738   326.938    0.79873   
-0 16 -46 455.413   65.1021    0.595142  
-0 16 -43 2005.68   121.004    0.950179  
-0 16 -40 646.307   186.818    0.670208  
-0 16 -37 604.334   93.2188    0.911925  
-0 16 -34 225.8     137.859    0.738672  
-0 16 -31 1240.02   266.605    0.939623  
-0 16 -28 709.046   81.3831    0.770591  
-0 16 -25 108.249   325.795    0.468587  
-0 16 -22 4170.92   194.895    0.980055  
-0 16 -19 188.959   339.728    0.563628  
-0 16 -16 1.33393   275.261    0.574915  
-0 16 -13 1035.73   198.498    0.956567  
-0 16 -10 1263.53   8.55751    0.899276  
-0 16 -7  6.52794   252.708    0.585658  
-0 16 -4  1196.3    32.7397    0.972138  
-0 16 -1  3599.09   19.0533    0.987827  
0  16 2   1128.06   206.532    0.960511  
0  16 5   454.6     107.685    0.930018  
0  16 8   4536.43   79.7579    0.990279  
0  16 11  939.388   345.303    0.916291  
0  16 14  174.728   112.025    0.485752  
0  16 17  1684.34   162.098    0.913688  
0  16 20  353.336   145.239    0.840959  
0  16 23  130.645   292.267    0.563561  
0  16 26  120.953   118.677    0.792658  
0  16 29  463.085   318.825    0.449974  
0  16 32  334.621   207.519    0.824017  
0  16 35  2213.98   37.3886    0.936514  
0  16 38  257.472   65.8683    0.471578  
0  16 41  431.714   292.058    0.633989  
0  16 44  366.991   257.097    0.399096  
0  16 47  876.888   353.656    0.861067  
-0 17 -47 ?         ?          ?         
-0 17 -44 196.186   2.03625    0.439703  
-0 17 -41 329.415   257.442    0.485682  
-0 17 -38 42.9431   273.706    0.56908   
-0 17 -35 798.701   94.3338    0.483269  
-0 17 -32 27.1566   218.436    0.280694  
-0 17 -29 251.07    232.434    0.445463  
-0 17 -26 74.3466   332.632    0.140464  
-0 17 -23 424.485   336.785    0.513488  
-0 17 -20 551.235   18.8912    0.834309  
-0 17 -17 118.769   278.93     0.532192  
-0 17 -14 72.6604   172.123    0.872567  
-0 17 -11 2137.1    60.7368    0.970826  
-0 17 -8  1205.83   98.9001    0.923233  
-0 17 -5  4040.56   236.943    0.99097   
-0 17 -2  1920.45   219.977    0.983944  
0  17 1   297.905   285.338    0.937733  
0  17 4   982.582   31.483     0.930963  
0  17 7   4308.64   214.524    0.980089  
0  17 10  500.275   297.155    0.895355  
0  17 13  74.4276   306.411    0.461263  
0  17 16  429.882   45.859     0.546937  
0  17 19  1925.93   72.9679    0.945809  
0  17 22  340.423   7.1526     0.521632  
0  17 25  2083.23   323.281    0.90864   
0  17 28  3127.04   153.735    0.959222  
0  17 31  1811.25   308.892    0.941476  
0  17 34  56.6638   126.933    0.501365  
0  17 37  54.4887   295.095    0.271554  
0  17 40  328.443   326.285    0.577837  
0  17 43  67.1691   42.9663    0.778931  
0  17 46  ?         ?          ?         
-0 18 -45 ?         ?          ?         
-0 18 -42 560.758   187.385    0.842433  
-0 18 -39 124.625   21.9286    0.899687  
-0 18 -36 593.546   157.964    0.755671  
-0 18 -33 545.514   317.923    0.70309   
-0 18 -30 3203.74   238.337    0.973851  
-0 18 -27 72.5138   179.742    0.722781  
-0 18 -24 218.436   295.477    0.746781  
-0 18 -21 280.779   24.7574    0.372628  
-0 18 -18 25.8815   192.668    0.563847  
-0 18 -15 903.336   180.7      0.890768  
-0 18 -12 494.065   69.9592    0.654496  
-0 18 -9  4223.4    356        0.990394  
-0 18 -6  246.38    288.066    0.814139  
-0 18 -3  171.293   287.694    0.956751  
0  18 0   2268.86   91.839     0.958359  
0  18 3   580.279   222.134    0.617261  
0  18 6   1632.94   3.30943    0.937517  
0  18 9   231.447   268.976    0.535517  
0  18 12  28.0277   280.093    0.482254  
0  18 15  2471.94   294.344    0.968286  
0  18 18  2717.02   194.174    0.970434  
0  18 21  896.225   242.35     0.719027  
0  18 24  64.4554   221.155    0.216398  
0  18 27  39.6801   215.745    0.406313  
0  18 30  126.577   276.744    0.408748  
0  18 33  2598.21   42.8297    0.969176  
0  18 36  363.529   152.825    0.686481  
0  18 39  93.7517   156.837    0.713788  
0  18 42  150.372   157.725    0.770648  
0  18 45  ?         ?          ?         
-0 19 -43 ?         ?          ?         
-0 19 -40 307.351   263.309    0.402565  
-0 19 -37 663.256   332.523    0.827846  
-0 19 -34 3344.92   264.961    0.973041  
-0 19 -31 61.6507   46.8329    0.57117   
-0 19 -28 3241.05   95.6169    0.967876  
-0 19 -25 2.53448   194.3      0.0495482 
-0 19 -22 880.699   253.891    0.849447  
-0 19 -19 578.81    81.207     0.616069  
-0 19 -16 2083.25   20.9056    0.958292  
-0 19 -13 117.847   265.889    0.588024  
-0 19 -10 531.097   90.5084    0.892628  
-0 19 -7  2201.3    250.672    0.967683  
-0 19 -4  45.5143   298.466    0.917702  
-0 19 -1  1638.9    259.461    0.961013  
0  19 2   1531.78   95.8204    0.94429   
0  19 5   974.409   24.7703    0.979299  
0  19 8   1716.99   179.012    0.935893  
0  19 11  988.842   182.371    0.835774  
0  19 14  27.7306   31.1698    0.321657  
0  19 17  473.707   274.162    0.881095  
0  19 20  413.316   288.313    0.687195  
0  19 23  625.441   194.809    0.750448  
0  19 26  1630.81   43.1884    0.928133  
0  19 29  4355.95   44.5926    0.957798  
0  19 32  758.444   131.657    0.845749  
0  19 35  1737.76   298.759    0.976664  
0  19 38  377.584   285.516    0.868992  
0  19 41  111.965   279.796    0.815923  
0  19 44  ?         ?          ?         
-0 20 -44 ?         ?          ?         
-0 20 -41 475.817   11.3041    0.731425  
-0 20 -38 345.658   294.48     0.824618  
-0 20 -35 4975.01   29.6731    0.98955   
-0 20 -32 103.634   40.2996    0.520028  
-0 20 -29 1632.22   238.766    0.946028  
-0 20 -26 786.127   118.679    0.847017  
-0 20 -23 2868.27   59.7697    0.958975  
-0 20 -20 265.821   9.42038    0.650656  
-0 20 -17 1881.14   204.705    0.964406  
-0 20 -14 396.472   321.573    0.408492  
-0 20 -11 152.624   102.521    0.642524  
-0 20 -8  552.044   311.811    0.816161  
-0 20 -5  1088.95   238.971    0.86851   
-0 20 -2  1547.56   75.1642    0.951876  
0  20 1   976.605   144.125    0.939575  
0  20 4   703.677   307.821    0.86622   
0  20 7   215.611   295.22     0.427694  
0  20 10  36.6071   108.067    0.120104  
0  20 13  286.569   149.305    0.581681  
0  20 16  631.163   198.946    0.658643  
0  20 19  400.664   81.3735    0.682907  
0  20 22  426.435   139.867    0.758568  
0  20 25  1251      238.642    0.955303  
0  20 28  399.283   26.9783    0.845522  
0  20 31  7.52683   170.698    0.776386  
0  20 34  2872.18   144.143    0.965274  
0  20 37  448.732   155.206    0.712338  
0  20 40  1266.86   311.75     0.848053  
0  20 43  ?         ?          ?         
-0 21 -42 ?         ?          ?         
-0 21 -39 619.548   134.959    0.785977  
-0 21 -36 477.517   171.238    0.855653  
-0 21 -33 2154.19   316.653    0.759656  
-0 21 -30 33.763    105.947    0.717013  
-0 21 -27 148.274   315.296    0.573013  
-0 21 -24 220.367   209.332    0.776738  
-0 21 -21 180.9     82.9878    0.786858  
-0 21 -18 572.007   305.786    0.551437  
-0 21 -15 858.987   136.643    0.862875  
-0 21 -12 333.516   218.356    0.810688  
-0 21 -9  498.901   239.447    0.844826  
-0 21 -6  363.333   142.501    0.467918  
-0 21 -3  1054.8    229.574    0.617962  
0  21 0   1759.35   242.589    0.933246  
0  21 3   311.477   229.267    0.821176  
0  21 6   3268.39   187.336    0.976093  
0  21 9   1349.02   260.026    0.939082  
0  21 12  323.398   212.092    0.659871  
0  21 15  302.318   320.74     0.769185  
0  21 18  48.5088   322.141    0.372363  
0  21 21  1479.94   281.025    0.932216  
0  21 24  707.57    7.34572    0.845939  
0  21 27  28.4329   91.8773    0.794067  
0  21 30  272.423   309.247    0.787322  
0  21 33  1758.8    227.746    0.947273  
0  21 36  57.4814   161.337    0.751796  
0  21 39  331.371   196.01     0.485287  
0  21 42  ?         ?          ?         
-0 22 -43 ?         ?          ?         
-0 22 -40 ?         ?          ?         
-0 22 -37 2557.97   352.856    0.968827  
-0 22 -34 1526.97   90.9548    0.95692   
-0 22 -31 1532.56   243.478    0.97339   
-0 22 -28 250.598   236.863    0.509725  
-0 22 -25 491.68    264.448    0.500399  
-0 22 -22 1636.05   138.174    0.759387  
-0 22 -19 1121.95   166.028    0.63073   
-0 22 -16 154.622   309.088    0.464722  
-0 22 -13 1175.63   169.643    0.945976  
-0 22 -10 968.974   44.4795    0.856059  
-0 22 -7  1437.2    23.4072    0.940316  
-0 22 -4  296.925   341.065    0.721506  
-0 22 -1  475.694   137.323    0.549186  
0  22 2   2393.64   273.987    0.949281  
0  22 5   297.35    185.26     0.853964  
0  22 8   3368.24   348.724    0.973837  
0  22 11  2267.2    232.648    0.930168  
0  22 14  2264.11   87.0709    0.936401  
0  22 17  712.486   40.8275    0.51973   
0  22 20  666.09    40.8397    0.533328  
0  22 23  1273.37   79.9373    0.942665  
0  22 26  1359.69   266.908    0.946153  
0  22 29  32.5636   103.309    0.813497  
0  22 32  957.29    348.874    0.811891  
0  22 35  788.734   1.23821    0.833474  
0  22 38  ?         ?          ?         
0  22 41  ?         ?          ?         
-0 23 -41 ?         ?          ?         
-0 23 -38 ?         ?          ?         
-0 23 -35 934.048   225.634    0.763065  
-0 23 -32 451.23    331.829    0.876688  
-0 23 -29 303.46    157.226    0.5672    
-0 23 -26 2183.35   347.515    0.948911  
-0 23 -23 2278.79   283.14     0.943415  
-0 23 -20 158.421   145.513    0.739247  
-0 23 -17 2799.1    105.015    0.961305  
-0 23 -14 470.266   267.215    0.870271  
-0 23 -11 353.817   38.4676    0.64983   
-0 23 -8  58.7224   243.057    0.439971  
-0 23 -5  1854.42   111.531    0.891064  
-0 23 -2  351.903   140.253    0.54064   
0  23 1   231.321   335.925    0.797221  
0  23 4   1105.97   192.891    0.915472  
0  23 7   439.003   241.249    0.660518  
0  23 10  836.897   342.424    0.795097  
0  23 13  692.874   161.669    0.776459  
0  23 16  1553.09   63.534     0.950817  
0  23 19  1353.54   290.532    0.874158  
0  23 22  879.818   209.694    0.774972  
0  23 25  3930.4    95.4791    0.965245  
0  23 28  1513.16   269.745    0.943269  
0  23 31  448.874   95.9708    0.406641  
0  23 34  484.967   209.868    0.501945  
0  23 37  ?         ?          ?         
0  23 40  ?         ?          ?         
-0 24 -39 ?         ?          ?         
-0 24 -36 ?         ?          ?         
-0 24 -33 492.488   30.8267    0.81917   
-0 24 -30 675.943   252.44     0.837434  
-0 24 -27 462.452   51.9209    0.546148  
-0 24 -24 150.139   242.899    0.509661  
-0 24 -21 573.211   333.915    0.850447  
-0 24 -18 221.752   89.3268    0.327011  
-0 24 -15 767.131   359.533    0.884636  
-0 24 -12 32.6366   331.33     0.306234  
-0 24 -9  918.617   344.817    0.872966  
-0 24 -6  204.475   191.367    0.614298  
-0 24 -3  ?         ?          ?         
0  24 0   ?         ?          ?         
0  24 3   ?         ?          ?         
0  24 6   2421.05   310.456    0.916928  
0  24 9   125.708   238.575    0.129465  
0  24 12  1749.25   215.828    0.960212  
0  24 15  1027.88   139.791    0.862243  
0  24 18  2141.62   80.9637    0.95703   
0  24 21  686.122   329.552    0.858807  
0  24 24  417.976   108.083    0.209753  
0  24 27  6165.01   98.7182    0.987947  
0  24 30  1203.02   171.071    0.834633  
0  24 33  817.336   347.272    0.881274  
0  24 36  ?         ?          ?         
0  24 39  ?         ?          ?         
-0 25 -40 ?         ?          ?         
-0 25 -37 ?         ?          ?         
-0 25 -34 ?         ?          ?         
-0 25 -31 ?         ?          ?         
-0 25 -28 1274.52   102.835    0.692792  
-0 25 -25 690.546   31.3923    0.897984  
-0 25 -22 1422.25   284.652    0.8394    
-0 25 -19 1484.01   236.665    0.957501  
-0 25 -16 444.467   149.365    0.498702  
-0 25 -13 427.518   250.341    0.469415  
-0 25 -10 3096.49   239.113    0.970717  
-0 25 -7  819.957   196.32     0.611726  
-0 25 -4  913.422   227.712    0.808339  
-0 25 -1  439.217   81.2796    0.537421  
0  25 2   1307.28   142.633    0.700979  
0  25 5   92.8219   54.3385    0.547943  
0  25 8   263.597   218.876    0.24503   
0  25 11  937.254   241.81     0.87244   
0  25 14  1431.15   215.426    0.773183  
0  25 17  892.912   287.959    0.846024  
0  25 20  496.703   228.694    0.387449  
0  25 23  101.935   256.495    0.774766  
0  25 26  591.452   45.096     0.766468  
0  25 29  317.064   291.198    0.67323   
0  25 32  ?         ?          ?         
0  25 35  ?         ?          ?         
0  25 38  ?         ?          ?         
-0 26 -38 ?         ?          ?         
-0 26 -35 ?         ?          ?         
-0 26 -32 ?         ?          ?         
-0 26 -29 ?         ?          ?         
-0 26 -26 941.628   88.8195    0.749778  
-0 26 -23 590.109   216.759    0.556823  
-0 26 -20 1109.6    80.6724    0.863209  
-0 26 -17 994.341   335.671    0.786245  
-0 26 -14 1130.8    218.628    0.873644  
-0 26 -11 455.998   74.1352    0.76826   
-0 26 -8  2196.15   315.315    0.920806  
-0 26 -5  1046.69   64.614     0.8936    
-0 26 -2  428.117   122.024    0.533964  
0  26 1   1271.13   290.328    0.89307   
0  26 4   401.699   92.103     0.618738  
0  26 7   631.032   338.692    0.814598  
0  26 10  544.365   35.2311    0.865016  
0  26 13  1596.29   186.454    0.874926  
0  26 16  1852.3    258.448    0.93366   
0  26 19  1040.21   92.73      0.867137  
0  26 22  816.888   117.8      0.851636  
0  26 25  769.893   253.962    0.461836  
0  26 28  662.842   198.236    0.615191  
0  26 31  ?         ?          ?         
0  26 34  ?         ?          ?         
0  26 37  ?         ?          ?         
-0 27 -36 ?         ?          ?         
-0 27 -33 ?         ?          ?         
-0 27 -30 ?         ?          ?         
-0 27 -27 ?         ?          ?         
-0 27 -24 431.847   331.163    0.754461  
-0 27 -21 853.789   327.541    0.828512  
-0 27 -18 1095.77   141.837    0.909519  
-0 27 -15 1195.95   322.15     0.81822   
-0 27 -12 238.406   278.687    0.420362  
-0 27 -9  1458.23   2.46302    0.60008   
-0 27 -6  1178.93   107.102    0.813611  
-0 27 -3  689.422   302.342    0.794708  
0  27 0   493.974   331.074    0.562815  
0  27 3   785.296   220.748    0.692923  
0  27 6   2019.69   305.717    0.928511  
0  27 9   304.445   269.526    0.550383  
0  27 12  281.365   29.1681    0.568283  
0  27 15  3507.67   176.087    0.951189  
0  27 18  1228.75   215.515    0.918681  
0  27 21  1753.3    126.987    0.903606  
0  27 24  628.799   356.414    0.773514  
0  27 27  ?         ?          ?         
0  27 30  ?         ?          ?         
0  27 33  ?         ?          ?         
0  27 36  ?         ?          ?         
-0 28 -37 ?         ?          ?         
-0 28 -34 ?         ?          ?         
-0 28 -31 ?         ?          ?         
-0 28 -28 ?         ?          ?         
-0 28 -25 ?         ?          ?         
-0 28 -22 ?         ?          ?         
-0 28 -19 647.086   315.846    0.422639  
-0 28 -16 3226.86   102.11     0.95768   
-0 28 -13 3433.59   326.443    0.976412  
-0 28 -10 1615.48   275.167    0.807059  
-0 28 -7  578.765   274.022    0.908753  
-0 28 -4  821.67    316.943    0.597606  
-0 28 -1  1256.33   171.225    0.928755  
0  28 2   290.987   7.3278     0.594935  
0  28 5   1675.39   201.797    0.898337  
0  28 8   713.086   300.765    0.820767  
0  28 11  965.503   61.4199    0.906615  
0  28 14  844.89    282.918    0.62045   
0  28 17  292.664   62.4108    0.523045  
0  28 20  2766.18   350.963    0.956611  
0  28 23  ?         ?          ?         
0  28 26  ?         ?          ?         
0  28 29  ?         ?          ?         
0  28 32  ?         ?          ?         
0  28 35  ?         ?          ?         
-0 29 -35 ?         ?          ?         
-0 29 -32 ?         ?          ?         
-0 29 -29 ?         ?          ?         
-0 29 -26 ?         ?          ?         
-0 29 -23 ?         ?          ?         
-0 29 -20 ?         ?          ?         
-0 29 -17 1659.52   170.423    0.886716  
-0 29 -14 1488.64   333.581    0.751124  
-0 29 -11 1117.38   343.169    0.765263  
-0 29 -8  1555.76   147.781    0.631193  
-0 29 -5  799.134   325.531    0.696919  
-0 29 -2  1355.65   122.46     0.703525  
0  29 1   ?         ?          ?         
0  29 4   ?         ?          ?         
0  29 7   ?         ?          ?         
0  29 10  ?         ?          ?         
0  29 13  1450.26   76.0981    0.895856  
0  29 16  1013.14   156.54     0.794931  
0  29 19  ?         ?          ?         
0  29 22  ?         ?          ?         
0  29 25  ?         ?          ?         
0  29 28  ?         ?          ?         
0  29 31  ?         ?          ?         
0  29 34  ?         ?          ?         
-0 30 -33 ?         ?          ?         
-0 30 -30 ?         ?          ?         
-0 30 -27 ?         ?          ?         
-0 30 -24 ?         ?          ?         
-0 30 -21 ?         ?          ?         
-0 30 -18 ?         ?          ?         
-0 30 -15 ?         ?          ?         
-0 30 -12 ?         ?          ?         
-0 30 -9  ?         ?          ?         
-0 30 -6  ?         ?          ?         
-0 30 -3  ?         ?          ?         
0  30 0   ?         ?          ?         
0  30 3   ?         ?          ?         
0  30 6   ?         ?          ?         
0  30 9   ?         ?          ?         
0  30 12  ?         ?          ?         
0  30 15  ?         ?          ?         
0  30 18  ?         ?          ?         
0  30 21  ?         ?          ?         
0  30 24  ?         ?          ?         
0  30 27  ?         ?          ?         
0  30 30  ?         ?          ?         
0  30 33  ?         ?          ?         
-0 31 -31 ?         ?          ?         
-0 31 -28 ?         ?          ?         
-0 31 -25 ?         ?          ?         
-0 31 -22 ?         ?          ?         
-0 31 -19 ?         ?          ?         
-0 31 -16 ?         ?          ?         
-0 31 -13 ?         ?          ?         
-0 31 -10 ?         ?          ?         
-0 31 -7  ?         ?          ?         
-0 31 -4  ?         ?          ?         
-0 31 -1  ?         ?          ?         
0  31 2   ?         ?          ?         
0  31 5   ?         ?          ?         
0  31 8   ?         ?          ?         
0  31 11  ?         ?          ?         
0  31 14  ?         ?          ?         
0  31 17  ?         ?          ?         
0  31 20  ?         ?          ?         
0  31 23  ?         ?          ?         
0  31 26  ?         ?          ?         
0  31 29  ?         ?          ?         
0  31 32  ?         ?          ?         
-0 32 -29 ?         ?          ?         
-0 32 -26 ?         ?          ?         
-0 32 -23 ?         ?          ?         
-0 32 -20 ?         ?          ?         
-0 32 -17 ?         ?          ?         
-0 32 -14 ?         ?          ?         
-0 32 -11 ?         ?          ?         
-0 32 -8  ?         ?          ?         
-0 32 -5  ?         ?          ?         
-0 32 -2  ?         ?          ?         
0  32 1   ?         ?          ?         
0  32 4   ?         ?          ?         
0  32 7   ?         ?          ?         
0  32 10  ?         ?          ?         
0  32 13  ?         ?          ?         
0  32 16  ?         ?          ?         
0  32 19  ?         ?          ?         
0  32 22  ?         ?          ?         
0  32 25  ?         ?          ?         
0  32 28  ?         ?          ?         
0  32 31  ?         ?          ?         
-0 33 -30 ?         ?          ?         
-0 33 -27 ?         ?          ?         
-0 33 -24 ?         ?          ?         
-0 33 -21 ?         ?          ?         
-0 33 -18 ?         ?          ?         
-0 33 -15 ?         ?          ?         
-0 33 -12 ?         ?          ?         
-0 33 -9  ?         ?          ?         
-0 33 -6  ?         ?          ?         
-0 33 -3  ?         ?          ?         
0  33 0   ?         ?          ?         
0  33 3   ?         ?          ?         
0  33 6   ?         ?          ?         
0  33 9   ?         ?          ?         
0  33 12  ?         ?          ?         
0  33 15  ?         ?          ?         
0  33 18  ?         ?          ?         
0  33 21  ?         ?          ?         
0  33 24  ?         ?          ?         
0  33 27  ?         ?          ?         
0  33 30  ?         ?          ?         
-0 34 -28 ?         ?          ?         
-0 34 -25 ?         ?          ?         
-0 34 -22 ?         ?          ?         
-0 34 -19 ?         ?          ?         
-0 34 -16 ?         ?          ?         
-0 34 -13 ?         ?          ?         
-0 34 -10 ?         ?          ?         
-0 34 -7  ?         ?          ?         
-0 34 -4  ?         ?          ?         
-0 34 -1  ?         ?          ?         
0  34 2   ?         ?          ?         
0  34 5   ?         ?          ?         
0  34 8   ?         ?          ?         
0  34 11  ?         ?          ?         
0  34 14  ?         ?          ?         
0  34 17  ?         ?          ?         
0  34 20  ?         ?          ?         
0  34 23  ?         ?          ?         
0  34 26  ?         ?          ?         
-0 35 -26 ?         ?          ?         
-0 35 -23 ?         ?          ?         
-0 35 -20 ?         ?          ?         
-0 35 -17 ?         ?          ?         
-0 35 -14 ?         ?          ?         
-0 35 -11 ?         ?          ?         
-0 35 -8  ?         ?          ?         
-0 35 -5  ?         ?          ?         
-0 35 -2  ?         ?          ?         
0  35 1   ?         ?          ?         
0  35 4   ?         ?          ?         
0  35 7   ?         ?          ?         
0  35 10  ?         ?          ?         
0  35 13  ?         ?          ?         
0  35 16  ?         ?          ?         
0  35 19  ?         ?          ?         
0  35 22  ?         ?          ?         
0  35 25  ?         ?          ?         
-0 36 -21 ?         ?          ?         
-0 36 -18 ?         ?          ?         
-0 36 -15 ?         ?          ?         
-0 36 -12 ?         ?          ?         
-0 36 -9  ?         ?          ?         
-0 36 -6  ?         ?          ?         
-0 36 -3  ?         ?          ?         
0  36 0   ?         ?          ?         
0  36 3   ?         ?          ?         
0  36 6   ?         ?          ?         
0  36 9   ?         ?          ?         
0  36 12  ?         ?          ?         
0  36 15  ?         ?          ?         
0  36 18  ?         ?          ?         
0  36 21  ?         ?          ?         
-0 37 -19 ?         ?          ?         
-0 37 -16 ?         ?          ?         
-0 37 -13 ?         ?          ?         
-0 37 -10 ?         ?          ?         
-0 37 -7  ?         ?          ?         
-0 37 -4  ?         ?          ?         
-0 37 -1  ?         ?          ?         
0  37 2   ?         ?          ?         
0  37 5   ?         ?          ?         
0  37 8   ?         ?          ?         
0  37 11  ?         ?          ?         
0  37 14  ?         ?          ?         
0  37 17  ?         ?          ?         
0  37 20  ?         ?          ?         
-0 38 -17 ?         ?          ?         
-0 38 -14 ?         ?          ?         
-0 38 -11 ?         ?          ?         
-0 38 -8  ?         ?          ?         
-0 38 -5  ?         ?          ?         
-0 38 -2  ?         ?          ?         
0  38 1   ?         ?          ?         
0  38 4   ?         ?          ?         
0  38 7   ?         ?          ?         
0  38 10  ?         ?          ?         
0  38 13  ?         ?          ?         
0  38 16  ?         ?          ?         
-0 39 -12 ?         ?          ?         
-0 39 -9  ?         ?          ?         
-0 39 -6  ?         ?          ?         
-0 39 -3  ?         ?          ?         
0  39 0   ?         ?          ?         
0  39 3   ?         ?          ?         
0  39 6   ?         ?          ?         
0  39 9   ?         ?          ?         
0  39 12  ?         ?          ?         
-0 40 -7  ?         ?          ?         
-0 40 -4  ?         ?          ?         
-0 40 -1  ?         ?          ?         
0  40 2   ?         ?          ?         
0  40 5   ?         ?          ?         
0  40 8   ?         ?          ?         
1  1  -51 ?         ?          ?         
1  1  -48 ?         ?          ?         
1  1  -45 1982.62   272.114    0.970739  
1  1  -42 191.129   257.655    0.563371  
1  1  -39 26.7268   351.084    0.725607  
1  1  -36 1229.88   142.418    0.879543  
1  1  -33 434.551   325.014    0.245867  
1  1  -30 768.196   227.312    0.898162  
1  1  -27 72.2928   78.9388    0.251176  
1  1  -24 190.564   64.7938    0.189985  
1  1  -21 81.3971   299.032    0.820261  
1  1  -18 225.533   347.922    0.611406  
1  1  -15 1733.14   238.749    0.948435  
1  1  -12 978       342.583    0.910061  
1  1  -9  297.371   88.929     0.714259  
1  1  -6  1400.24   46.6696    0.731434  
1  1  -3  4750.05   64.6914    0.990344  
1  1  3   6032.97   206.124    0.98887   
1  1  6   424.259   219.665    0.55446   
1  1  9   438.096   12.4257    0.85438   
1  1  12  1135.74   184.299    0.924171  
1  1  15  1650.31   309.275    0.962395  
1  1  18  251.508   193.265    0.711219  
1  1  21  729.36    154.014    0.936848  
1  1  24  409.177   244.504    0.320761  
1  1  27  36.5711   131.52     0.123664  
1  1  30  1347.76   348.347    0.927981  
1  1  33  66.0365   164.275    0.329476  
1  1  36  1164.07   214.05     0.849247  
1  1  39  239.661   223.224    0.773372  
1  1  42  1000.85   254.817    0.792708  
1  1  45  1597.82   87.7746    0.960415  
1  1  48  ?         ?          ?         
1  1  51  ?         ?          ?         
1  2  -49 127.948   51.9967    0.601603  
1  2  -46 696.875   74.0481    0.827061  
1  2  -43 1066.46   186.741    0.902479  
1  2  -40 1697.21   52.9498    0.956059  
1  2  -37 642.341   265.195    0.925882  
1  2  -34 804.69    133.304    0.693957  
1  2  -31 200.977   340.215    0.278667  
1  2  -28 111.592   80.7577    0.360393  
1  2  -25 1251.46   100.791    0.842214  
1  2  -22 2015.8    30.1925    0.931983  
1  2  -19 3284.66   349.697    0.989163  
1  2  -16 5074.56   106.687    0.995535  
1  2  -13 2353.81   160.424    0.947119  
1  2  -10 5203.55   303.608    0.987413  
1  2  -7  4644.97   212.396    0.976007  
1  2  -4  2609.66   328.302    0.897097  
1  2  -1  11061.9   160.048    0.996349  
1  2  2   2686.44   74.1706    0.99041   
1  2  5   85.8195   354.12     0.760443  
1  2  8   2222.45   80.2237    0.927786  
1  2  11  5137.15   323.764    0.975355  
1  2  14  3876.66   330.386    0.98756   
1  2  17  3903.27   336.125    0.989571  
1  2  20  836.335   245.577    0.948153  
1  2  23  2434.15   157.396    0.973746  
1  2  26  3245.79   72.451     0.979601  
1  2  29  2229.64   183.017    0.983017  
1  2  32  103.252   238.749    0.170933  
1  2  35  1424.35   173.673    0.951812  
1  2  38  140.149   30.5694    0.145808  
1  2  41  86.8676   73.9198    0.492335  
1  2  44  282.678   276.121    0.645092  
1  2  47  454.58    129.685    0.901054  
1  2  50  11.5757   262.377    0.140906  
1  3  -50 441.25    219.694    0.560842  
1  3  -47 23.5702   168.609    0.650797  
1  3  -44 241.16    90.7543    0.914544  
1  3  -41 2002.56   205.727    0.977591  
1  3  -38 1771.08   92.6685    0.945993  
1  3  -35 169.188   122.176    0.339008  
1  3  -32 712.43    79.0502    0.906666  
1  3  -29 1676.82   329.323    0.975093  
1  3  -26 3954.66   50.6777    0.991011  
1  3  -23 254.125   165.454    0.788476  
1  3  -20 1624.24   208.026    0.783644  
1  3  -17 3960.43   255.084    0.990838  
1  3  -14 427.353   5.53697    0.406601  
1  3  -11 450.111   80.2776    0.465636  
1  3  -8  2129.86   312.018    0.967971  
1  3  -5  3043.85   20.566     0.936186  
1  3  -2  2761.91   162.007    0.980674  
1  3  1   433.939   171.349    0.837908  
1  3  4   6281.34   76.611     0.99361   
1  3  7   456.491   344.778    0.835658  
1  3  10  2062.19   306.707    0.952797  
1  3  13  424.513   261.237    0.823801  
1  3  16  2629.02   329.318    0.970159  
1  3  19  1712.72   206.989    0.954866  
1  3  22  1265.02   29.6334    0.935688  
1  3  25  1184.87   272.813    0.932306  
1  3  28  271.297   309.201    0.232114  
1  3  31  2283.94   63.6661    0.933946  
1  3  34  1378.9    20.9175    0.887447  
1  3  37  661.193   240.138    0.831054  
1  3  40  839.963   113.219    0.747722  
1  3  43  2065.56   224.392    0.88003   
1  3  46  1506.31   83.339     0.93648   
1  3  49  1144.66   75.9372    0.907997  
1  4  -51 406.338   122.895    0.33983   
1  4  -48 679.21    18.9071    0.961296  
1  4  -45 228.533   274.82     0.792024  
1  4  -42 157.383   235.389    0.550621  
1  4  -39 3153.27   252.24     0.975916  
1  4  -36 826.79    152.897    0.53528   
1  4  -33 256.408   237.053    0.307557  
1  4  -30 1920.06   298.744    0.906166  
1  4  -27 623.866   358.78     0.719585  
1  4  -24 3001.62   294.088    0.977045  
1  4  -21 613.412   16.0768    0.940879  
1  4  -18 2923.99   91.2396    0.987283  
1  4  -15 5627.74   153.309    0.994189  
1  4  -12 547.332   223.41     0.917094  
1  4  -9  383.504   84.5159    0.950752  
1  4  -6  5526.43   41.8967    0.983267  
1  4  -3  846.624   311.076    0.676087  
1  4  0   1982.15   232.07     0.952984  
1  4  3   3263.22   220.962    0.862066  
1  4  6   476.351   281.378    0.637623  
1  4  9   2751.43   224.774    0.979537  
1  4  12  3029.96   4.75433    0.976056  
1  4  15  2519.79   75.7289    0.960937  
1  4  18  5197.22   101.994    0.993838  
1  4  21  3904.41   210.778    0.994933  
1  4  24  863.676   231.44     0.903013  
1  4  27  582.688   157.412    0.959063  
1  4  30  206.807   323.525    0.251671  
1  4  33  357.865   101.618    0.243541  
1  4  36  2790.26   13.0125    0.959938  
1  4  39  1297.54   331.696    0.920824  
1  4  42  93.8085   240.353    0.278286  
1  4  45  1891.79   251.372    0.94773   
1  4  48  879.381   201.553    0.93387   
1  4  51  1504.69   274.724    0.946398  
1  5  -49 144.679   342.165    0.148374  
1  5  -46 59.7432   356.473    0.220329  
1  5  -43 130.585   163.179    0.718471  
1  5  -40 1751.75   235.364    0.976178  
1  5  -37 1939.28   340.656    0.852307  
1  5  -34 375.102   102.47     0.283406  
1  5  -31 872.433   81.0734    0.940184  
1  5  -28 2047.17   153.313    0.949314  
1  5  -25 2101.76   63.1757    0.972696  
1  5  -22 2026.54   262.351    0.930266  
1  5  -19 1634.41   77.4189    0.9161    
1  5  -16 6863.82   300.951    0.996917  
1  5  -13 16.3667   125.73     0.504209  
1  5  -10 313.432   124.956    0.894676  
1  5  -7  3338.41   173.255    0.969194  
1  5  -4  1009.62   315.924    0.581835  
1  5  -1  745.975   143.351    0.918786  
1  5  2   375.742   282.347    0.743834  
1  5  5   2799.88   315.174    0.974073  
1  5  8   275.968   156.421    0.83704   
1  5  11  1253.41   246.024    0.967425  
1  5  14  6772.14   178.025    0.996044  
1  5  17  3355.35   287.147    0.985557  
1  5  20  6245.39   350.104    0.99729   
1  5  23  3785.45   61.3446    0.993141  
1  5  26  1610.61   290.105    0.922335  
1  5  29  1729.38   44.0276    0.949804  
1  5  32  1129.54   122.227    0.827337  
1  5  35  3956.56   9.80517    0.96089   
1  5  38  1225.89   88.1337    0.896547  
1  5  41  103.636   310.374    0.656807  
1  5  44  2432.48   62.2233    0.983806  
1  5  47  2125.53   334.405    0.855311  
1  5  50  180.09    56.8152    0.830075  
1  6  -50 1311.44   165.266    0.930271  
1  6  -47 2191.97   218.236    0.979727  
1  6  -44 909.45    300.156    0.883713  
1  6  -41 3942.57   25.7712    0.985876  
1  6  -38 1759.4    98.5696    0.945666  
1  6  -35 549.888   164.773    0.843048  
1  6  -32 301.988   211.654    0.277117  
1  6  -29 3229.3    163.117    0.972147  
1  6  -26 2578.2    57.7879    0.973792  
1  6  -23 98.3664   339.528    0.127298  
1  6  -20 2571.85   190.396    0.982701  
1  6  -17 3774.28   301.257    0.980735  
1  6  -14 3752.18   176.021    0.990674  
1  6  -11 3294.95   260.191    0.983991  
1  6  -8  5861.71   348.159    0.991501  
1  6  -5  2216.79   248.352    0.957548  
1  6  -2  7445.6    307.073    0.996962  
1  6  1   247.169   41.9391    0.89744   
1  6  4   370.512   89.4765    0.875852  
1  6  7   78.3661   213.555    0.297323  
1  6  10  1395.02   70.7579    0.948096  
1  6  13  1481.63   283.807    0.909696  
1  6  16  1943.41   30.8869    0.941368  
1  6  19  1833.18   90.1247    0.954931  
1  6  22  3962.55   232.745    0.989714  
1  6  25  500.887   119.262    0.570155  
1  6  28  151.37    307.144    0.512538  
1  6  31  324.91    200.284    0.254009  
1  6  34  200.053   336.199    0.444776  
1  6  37  143.883   224.694    0.341865  
1  6  40  3256.28   314.944    0.954232  
1  6  43  25.5093   116.628    0.207136  
1  6  46  1138.31   294.94     0.903537  
1  6  49  236.26    3.84634    0.395194  
1  7  -48 1419.72   13.9122    0.972692  
1  7  -45 705.903   290.919    0.836473  
1  7  -42 1848.95   356.139    0.9709    
1  7  -39 834.266   231.437    0.644466  
1  7  -36 3638.68   338.24     0.943065  
1  7  -33 151.652   113.583    0.141747  
1  7  -30 466.537   143.044    0.472535  
1  7  -27 1140.17   26.0894    0.944471  
1  7  -24 3329.51   277.943    0.985927  
1  7  -21 2972.76   177.344    0.990289  
1  7  -18 2599.34   70.9815    0.986372  
1  7  -15 1237.3    154.417    0.974584  
1  7  -12 1141.78   55.8134    0.931039  
1  7  -9  700.782   337.15     0.780555  
1  7  -6  7118.78   197.849    0.98699   
1  7  -3  432.464   164.88     0.404091  
1  7  0   265.532   297.253    0.295994  
1  7  3   134.998   332.075    0.512447  
1  7  6   7142.18   336.781    0.995074  
1  7  9   1388.55   62.4837    0.56881   
1  7  12  1122.25   125.614    0.974323  
1  7  15  213.349   298.063    0.41984   
1  7  18  3437.44   280.492    0.987884  
1  7  21  2027.22   5.61572    0.957277  
1  7  24  102.982   63.7845    0.105225  
1  7  27  1341.54   334.053    0.798119  
1  7  30  2230.26   55.3839    0.874343  
1  7  33  2435.47   116.836    0.921045  
1  7  36  4376.65   210.009    0.978915  
1  7  39  1182.37   272.732    0.700913  
1  7  42  1128.05   19.2906    0.951439  
1  7  45  1956.67   266.331    0.982145  
1  7  48  26.8674   153.467    0.789416  
1  8  -49 1088.73   174.768    0.971684  
1  8  -46 2067.9    58.5195    0.802315  
1  8  -43 440.649   134.835    0.465682  
1  8  -40 287.412   30.2272    0.514069  
1  8  -37 2777.28   299.677    0.921713  
1  8  -34 318.803   11.5957    0.209316  
1  8  -31 68.202    352.922    0.108579  
1  8  -28 986.261   168.103    0.819511  
1  8  -25 401.78    71.6229    0.939713  
1  8  -22 1412.94   156.583    0.937374  
1  8  -19 1742.7    50.3942    0.970564  
1  8  -16 1348.45   309.685    0.905299  
1  8  -13 7.65099   34.43      0.84299   
1  8  -10 4530.68   98.7882    0.991624  
1  8  -7  1513.51   359.225    0.832072  
1  8  -4  2685.03   249.932    0.927758  
1  8  -1  389.424   162.31     0.133479  
1  8  2   1042.05   246.028    0.813371  
1  8  5   899.613   139.259    0.560761  
1  8  8   7691.83   27.0679    0.996666  
1  8  11  641.388   296.403    0.817395  
1  8  14  2535.35   352.472    0.937329  
1  8  17  1031.97   252.007    0.948056  
1  8  20  3172.06   156.746    0.990564  
1  8  23  58.5544   72.5179    0.588484  
1  8  26  188.511   120.101    0.253177  
1  8  29  238.192   238.342    0.215846  
1  8  32  91.9549   280.968    0.363887  
1  8  35  275.221   164.349    0.260145  
1  8  38  353.394   87.1956    0.879571  
1  8  41  2738.98   158.467    0.983539  
1  8  44  2029.29   54.0393    0.973082  
1  8  47  9.45566   134.49     0.754896  
1  8  50  91.9266   32.0938    0.890851  
1  9  -50 398.895   141.746    0.879698  
1  9  -47 48.4196   219.07     0.185631  
1  9  -44 51.1433   100.404    0.606618  
1  9  -41 62.4339   49.1708    0.520114  
1  9  -38 1286.09   97.5699    0.932157  
1  9  -35 79.6469   181.974    0.739579  
1  9  -32 198.275   242.608    0.22808   
1  9  -29 1554.75   312.541    0.792725  
1  9  -26 82.2816   62.9251    0.110012  
1  9  -23 4104.81   300.358    0.988038  
1  9  -20 3090.72   203.887    0.987751  
1  9  -17 4860.4    281.176    0.992902  
1  9  -14 213.963   302.677    0.209363  
1  9  -11 305.187   249.076    0.740182  
1  9  -8  4242.4    333.755    0.980494  
1  9  -5  7060.08   51.1662    0.996972  
1  9  -2  1397.36   325.896    0.937075  
1  9  1   4007.16   26.8512    0.993166  
1  9  4   3696.56   294.84     0.964597  
1  9  7   3784.9    183.038    0.989956  
1  9  10  4718.08   263.769    0.990227  
1  9  13  405.858   334.973    0.85812   
1  9  16  2608.1    235.212    0.988719  
1  9  19  79.5534   298.636    0.683027  
1  9  22  21.2525   289.397    0.162937  
1  9  25  30.6568   287.512    0.765822  
1  9  28  394.092   19.0815    0.761328  
1  9  31  211.334   269.019    0.492498  
1  9  34  67.4039   31.3573    0.0792698 
1  9  37  1125.9    63.3495    0.866144  
1  9  40  3113.88   130.75     0.898944  
1  9  43  429.745   26.5323    0.513899  
1  9  46  1447.1    111.154    0.969338  
1  9  49  272.862   220.7      0.41643   
1  10 -48 1350.13   201.442    0.976296  
1  10 -45 2160.19   113.637    0.953966  
1  10 -42 2619.01   356.128    0.987875  
1  10 -39 798.645   73.9026    0.843807  
1  10 -36 807.117   346.62     0.568064  
1  10 -33 196.115   199.3      0.11741   
1  10 -30 251.123   317.629    0.587382  
1  10 -27 1000.55   23.4201    0.928592  
1  10 -24 150.926   117.089    0.467656  
1  10 -21 257.551   346.642    0.46942   
1  10 -18 574.228   41.0438    0.873684  
1  10 -15 18.0321   337.369    0.293854  
1  10 -12 1050.08   110.026    0.938852  
1  10 -9  945.047   136.482    0.965689  
1  10 -6  3450.15   215.467    0.99464   
1  10 -3  301.941   304.504    0.57679   
1  10 0   4829.11   358.925    0.994141  
1  10 3   5504.5    76.9913    0.996422  
1  10 6   3867.88   335.924    0.993331  
1  10 9   1024.34   88.1678    0.926561  
1  10 12  57.6816   163.154    0.0681241 
1  10 15  3486.58   219.867    0.992319  
1  10 18  1578.71   97.5247    0.946839  
1  10 21  1316.77   150.687    0.826928  
1  10 24  1827.18   89.3371    0.800124  
1  10 27  1270.6    169.642    0.9323    
1  10 30  1382.57   229.958    0.919273  
1  10 33  3934.87   317.034    0.979439  
1  10 36  2267.19   35.2995    0.970538  
1  10 39  191.454   108.003    0.313329  
1  10 42  31.1545   286.715    0.384701  
1  10 45  275.65    250.793    0.749576  
1  10 48  387.684   175.014    0.437774  
1  11 -49 963.354   4.62867    0.954409  
1  11 -46 232.953   333.022    0.282743  
1  11 -43 914.817   342.615    0.872114  
1  11 -40 918.971   240.975    0.945454  
1  11 -37 86.8448   300.526    0.238765  
1  11 -34 3309.72   22.2432    0.9758    
1  11 -31 1284.39   31.4302    0.830661  
1  11 -28 32.6006   143.049    0.141001  
1  11 -25 17.5332   22.3513    0.18447   
1  11 -22 1835.8    135.598    0.922884  
1  11 -19 149.776   12.7113    0.817305  
1  11 -16 1363.7    34.8478    0.775486  
1  11 -13 1372.16   42.5324    0.751745  
1  11 -10 340.722   216        0.51801   
1  11 -7  1623.49   20.6678    0.986003  
1  11 -4  1166.82   258.821    0.779173  
1  11 -1  727.2     147.901    0.967632  
1  11 2   4366.06   236.962    0.988432  
1  11 5   17.3074   250.583    0.16682   
1  11 8   3200.51   195.276    0.987415  
1  11 11  2269.91   303.868    0.986098  
1  11 14  6020.88   11.3151    0.989691  
1  11 17  2313.53   260.827    0.983812  
1  11 20  864.845   305.435    0.900862  
1  11 23  105.866   159.55     0.30123   
1  11 26  169.267   138.63     0.282729  
1  11 29  3823.92   40.2556    0.987475  
1  11 32  466.351   80.971     0.626689  
1  11 35  100.413   56.2989    0.488095  
1  11 38  319.639   282.578    0.611199  
1  11 41  2207.16   5.16737    0.929002  
1  11 44  265.671   64.6508    0.599704  
1  11 47  248.045   313.959    0.835744  
1  12 -47 174.536   51.4383    0.817943  
1  12 -44 477.855   67.2071    0.659673  
1  12 -41 335.393   274.644    0.41861   
1  12 -38 1184.17   276.847    0.887828  
1  12 -35 827.526   347.177    0.903247  
1  12 -32 174.942   289.331    0.570808  
1  12 -29 225.794   328.364    0.771404  
1  12 -26 65.0638   32.0697    0.209877  
1  12 -23 76.2556   230.091    0.241558  
1  12 -20 1647.4    201.3      0.954951  
1  12 -17 2532.4    308.658    0.975802  
1  12 -14 439.677   248.233    0.576355  
1  12 -11 412.198   79.5659    0.769737  
1  12 -8  820.75    125.114    0.900609  
1  12 -5  937.793   329.496    0.626503  
1  12 -2  1500.33   88.8222    0.9742    
1  12 1   204.521   327.574    0.822063  
1  12 4   2780.72   112.487    0.986994  
1  12 7   3325.53   0.264222   0.99135   
1  12 10  2371.63   106.724    0.983887  
1  12 13  2064.63   182.494    0.978204  
1  12 16  2685.38   308.803    0.971717  
1  12 19  3387.12   156.515    0.984345  
1  12 22  248.566   154.365    0.809434  
1  12 25  223.735   60.5279    0.544212  
1  12 28  1307.73   186.959    0.953203  
1  12 31  2930.42   83.0814    0.952486  
1  12 34  236.485   339.514    0.327348  
1  12 37  1832.84   229.461    0.950006  
1  12 40  1081.73   335.297    0.741928  
1  12 43  2394.14   206.205    0.980842  
1  12 46  382.08    304.479    0.826639  
1  12 49  184.013   155.381    0.812533  
1  13 -48 337.897   327.779    0.584271  
1  13 -45 105.204   126.985    0.182567  
1  13 -42 388.439   155.284    0.714485  
1  13 -39 2090.47   103.591    0.874866  
1  13 -36 206.404   123.251    0.829923  
1  13 -33 1512.32   218.83     0.960654  
1  13 -30 1106.23   149.707    0.856612  
1  13 -27 992.622   339.148    0.865907  
1  13 -24 288.965   42.3363    0.726332  
1  13 -21 1835.54   355.865    0.96545   
1  13 -18 662.741   102.903    0.923537  
1  13 -15 1906.36   236.898    0.953482  
1  13 -12 768.307   331.958    0.941401  
1  13 -9  859.669   143.642    0.764166  
1  13 -6  5805.24   21.4847    0.996605  
1  13 -3  1923.13   258.397    0.97917   
1  13 0   3206.51   187.573    0.992207  
1  13 3   2546.94   273.796    0.976755  
1  13 6   1642.51   1.77879    0.978181  
1  13 9   2441.52   276.092    0.985954  
1  13 12  3904.02   334.024    0.989056  
1  13 15  993.364   70.9728    0.967355  
1  13 18  1547.84   267.175    0.865613  
1  13 21  692.473   150.858    0.829708  
1  13 24  136.799   88.3381    0.251991  
1  13 27  1665.08   354.47     0.900757  
1  13 30  151.732   43.0946    0.80475   
1  13 33  140.832   291.345    0.921898  
1  13 36  617.817   253.217    0.458387  
1  13 39  870.831   86.0821    0.86105   
1  13 42  115.185   225.208    0.602366  
1  13 45  73.0721   39.1412    0.598651  
1  13 48  292.238   178.868    0.840121  
1  14 -46 116.86    240.319    0.326364  
1  14 -43 546.523   113.078    0.866148  
1  14 -40 45.932    51.195     0.208413  
1  14 -37 563.724   187.191    0.481312  
1  14 -34 563.079   222.411    0.87037   
1  14 -31 1876.11   100.649    0.919406  
1  14 -28 1976.63   142.519    0.895691  
1  14 -25 47.755    62.6007    0.566518  
1  14 -22 2320.38   196.614    0.958916  
1  14 -19 23.3341   152.449    0.590708  
1  14 -16 153.696   121.417    0.537644  
1  14 -13 1632.7    202.526    0.905389  
1  14 -10 2556.5    281.006    0.98451   
1  14 -7  180.563   304.207    0.845279  
1  14 -4  3396.76   85.2837    0.987294  
1  14 -1  483.882   23.9656    0.92844   
1  14 2   1472.28   47.0572    0.959127  
1  14 5   4412.75   177.735    0.993816  
1  14 8   1254.1    211.874    0.956986  
1  14 11  6056.04   89.7506    0.994116  
1  14 14  1711.65   343.978    0.982627  
1  14 17  616.748   102.365    0.858051  
1  14 20  36.1203   181.427    0.324149  
1  14 23  367.113   235.532    0.583273  
1  14 26  77.6192   169.582    0.672741  
1  14 29  4779.67   221.215    0.984049  
1  14 32  247.506   301.151    0.24462   
1  14 35  3085.7    24.8492    0.963909  
1  14 38  405.774   255.31     0.640865  
1  14 41  2656.9    168.438    0.926212  
1  14 44  101.17    150.872    0.388695  
1  14 47  118.363   198.692    0.406237  
1  15 -47 337.834   290.625    0.86578   
1  15 -44 202.519   328.986    0.76348   
1  15 -41 685.426   21.6943    0.731093  
1  15 -38 386.739   135.466    0.756253  
1  15 -35 1783.27   204.967    0.952085  
1  15 -32 673.475   37.7554    0.796643  
1  15 -29 276.37    19.3424    0.700716  
1  15 -26 3.81789   116.178    0.796693  
1  15 -23 1759.17   344.133    0.915279  
1  15 -20 46.3961   309.103    0.124312  
1  15 -17 18.2819   200.127    0.709856  
1  15 -14 114.971   130.633    0.497583  
1  15 -11 216.129   47.0963    0.788252  
1  15 -8  597.758   213.61     0.743039  
1  15 -5  1270.84   254.472    0.963547  
1  15 -2  3190.04   227.788    0.987886  
1  15 1   1309.59   181.035    0.953137  
1  15 4   22.4587   30.3233    0.696842  
1  15 7   30.0679   92.1757    0.448731  
1  15 10  290.458   353.642    0.932492  
1  15 13  543.386   271.418    0.837964  
1  15 16  2170.48   249.625    0.981386  
1  15 19  939.694   46.8494    0.821279  
1  15 22  1210.42   35.2453    0.924725  
1  15 25  115.236   323.848    0.503998  
1  15 28  1501.77   1.02488    0.936819  
1  15 31  2356.66   16.0455    0.963237  
1  15 34  196.5     172.885    0.917111  
1  15 37  589.461   30.6532    0.727645  
1  15 40  3.67877   99.3131    0.478221  
1  15 43  2394      74.3754    0.947667  
1  15 46  265.902   68.7461    0.717248  
1  16 -45 575.785   190.601    0.882954  
1  16 -42 666.743   245.372    0.895002  
1  16 -39 1110.5    275.201    0.942305  
1  16 -36 1969.8    295.99     0.969361  
1  16 -33 184.026   280.618    0.437938  
1  16 -30 855.719   106.197    0.862671  
1  16 -27 522.571   281.251    0.75571   
1  16 -24 1621.76   56.5013    0.913413  
1  16 -21 92.2011   174.49     0.254401  
1  16 -18 477.057   92.9899    0.937897  
1  16 -15 133.003   2.48522    0.827916  
1  16 -12 215.438   36.6762    0.869594  
1  16 -9  1157.24   36.2812    0.852891  
1  16 -6  2177.64   356.833    0.973837  
1  16 -3  2146.79   185.472    0.96566   
1  16 0   3653.39   138.361    0.975542  
1  16 3   1795.09   54.0268    0.984406  
1  16 6   2789.87   246.261    0.989408  
1  16 9   1022.54   173.041    0.958811  
1  16 12  1698.4    21.8522    0.938047  
1  16 15  616.435   1.63494    0.687035  
1  16 18  46.4762   42.0094    0.874047  
1  16 21  125.234   41.0512    0.252113  
1  16 24  1294.61   98.1993    0.913695  
1  16 27  216.106   212.443    0.345573  
1  16 30  1723.27   121.425    0.927123  
1  16 33  1781.87   148.699    0.933375  
1  16 36  59.5408   298.589    0.45009   
1  16 39  199.428   99.9987    0.466087  
1  16 42  122.597   216.586    0.788371  
1  16 45  810.392   215.286    0.896964  
1  17 -46 ?         ?          ?         
1  17 -43 452.585   30.4033    0.736534  
1  17 -40 457.393   122.252    0.831972  
1  17 -37 531.943   122.949    0.790848  
1  17 -34 25.9543   160.883    0.295434  
1  17 -31 218.343   18.8363    0.744367  
1  17 -28 2727.29   141.939    0.954292  
1  17 -25 512.033   260.196    0.907269  
1  17 -22 853.122   146.245    0.633916  
1  17 -19 39.7002   192.28     0.210515  
1  17 -16 181.097   213.723    0.688206  
1  17 -13 923.53    249        0.958263  
1  17 -10 368.948   330.809    0.700413  
1  17 -7  2153.61   283.221    0.960974  
1  17 -4  504.588   300.669    0.910247  
1  17 -1  128.693   284.328    0.905517  
1  17 2   2262.31   109.567    0.914163  
1  17 5   1662.69   32.4829    0.977852  
1  17 8   218.911   211.632    0.460443  
1  17 11  2510.08   222.443    0.959988  
1  17 14  297.53    265.853    0.657434  
1  17 17  395.293   250.323    0.850745  
1  17 20  213.674   328.875    0.421118  
1  17 23  72.0962   287.842    0.348914  
1  17 26  420.05    358.792    0.490304  
1  17 29  3198.71   49.8816    0.959188  
1  17 32  1315.02   71.7152    0.908857  
1  17 35  1136.95   296.227    0.919773  
1  17 38  620.35    74.9771    0.675988  
1  17 41  2117.15   317.5      0.931261  
1  17 44  762.513   2.30007    0.775018  
1  18 -44 ?         ?          ?         
1  18 -41 604.1     354.486    0.69453   
1  18 -38 1041.38   33.5349    0.910562  
1  18 -35 546.084   9.08249    0.744669  
1  18 -32 844.555   109.071    0.903187  
1  18 -29 1764.46   313.178    0.923002  
1  18 -26 2687.12   25.39      0.970613  
1  18 -23 1840.63   30.9658    0.892465  
1  18 -20 284.085   229.71     0.514906  
1  18 -17 150.6     24.1544    0.362388  
1  18 -14 2118.26   38.7689    0.962607  
1  18 -11 25.5125   167.805    0.603508  
1  18 -8  235.656   25.426     0.927772  
1  18 -5  147.497   331.048    0.802649  
1  18 -2  2445.52   192.504    0.982462  
1  18 1   290.731   186.244    0.651764  
1  18 4   278.136   303.214    0.906473  
1  18 7   816.716   290.548    0.915886  
1  18 10  1256.89   112.17     0.938655  
1  18 13  1886.62   40.5436    0.957954  
1  18 16  64.6333   160.379    0.55679   
1  18 19  2436.9    105.103    0.969756  
1  18 22  29.0442   288.708    0.351914  
1  18 25  853.292   213.614    0.868275  
1  18 28  364.205   153.78     0.827887  
1  18 31  3505.67   273.184    0.969121  
1  18 34  977.383   71.4853    0.737862  
1  18 37  1782.99   95.7368    0.930189  
1  18 40  109.353   144.966    0.873312  
1  18 43  ?         ?          ?         
1  18 46  ?         ?          ?         
1  19 -45 ?         ?          ?         
1  19 -42 332.077   201.151    0.535167  
1  19 -39 701.615   127.356    0.682458  
1  19 -36 1500.02   207.536    0.908869  
1  19 -33 746.826   287.05     0.837498  
1  19 -30 1217.78   264.138    0.931435  
1  19 -27 124.011   100.742    0.399492  
1  19 -24 1716.98   304.318    0.938619  
1  19 -21 305.035   163.241    0.612334  
1  19 -18 2209.98   101.966    0.960069  
1  19 -15 1507.76   189.137    0.911164  
1  19 -12 73.345    238.185    0.172586  
1  19 -9  4.15426   240.459    0.016931  
1  19 -6  45.4232   139.775    0.735325  
1  19 -3  227.309   130.234    0.792807  
1  19 0   232.367   222.338    0.598977  
1  19 3   554.996   295.041    0.680781  
1  19 6   76.8612   117.721    0.48403   
1  19 9   851.202   283.799    0.812003  
1  19 12  369.562   185.482    0.798351  
1  19 15  365.844   202.128    0.805161  
1  19 18  45.046    11.9564    0.231495  
1  19 21  13.2839   239.617    0.304393  
1  19 24  143.66    27.1261    0.694803  
1  19 27  2355.05   177.61     0.881368  
1  19 30  78.8011   162.421    0.842897  
1  19 33  158.742   305.697    0.806664  
1  19 36  74.7141   209.737    0.244857  
1  19 39  298.815   103.51     0.590647  
1  19 42  ?         ?          ?         
1  19 45  ?         ?          ?         
1  20 -43 ?         ?          ?         
1  20 -40 436.194   257.75     0.863926  
1  20 -37 997.025   107.08     0.874383  
1  20 -34 1858.93   291.869    0.938502  
1  20 -31 204.002   42.8697    0.645975  
1  20 -28 2489.14   62.9045    0.955394  
1  20 -25 298.322   233.124    0.741295  
1  20 -22 1496.83   266.735    0.944385  
1  20 -19 339.994   194.065    0.51591   
1  20 -16 4265.88   12.8339    0.985954  
1  20 -13 968.173   27.3464    0.763009  
1  20 -10 3068.86   326.098    0.974203  
1  20 -7  1759.42   118.692    0.882681  
1  20 -4  2436.06   43.0813    0.980526  
1  20 -1  1337.01   231.007    0.972864  
1  20 2   1704.14   256.525    0.935559  
1  20 5   1322.64   72.3652    0.826492  
1  20 8   492.768   60.0582    0.901314  
1  20 11  3544.82   147.054    0.980698  
1  20 14  69.9726   231.398    0.608447  
1  20 17  877.012   67.1924    0.871125  
1  20 20  825.006   332.583    0.780201  
1  20 23  712.8     52.3672    0.472053  
1  20 26  1289.33   101.779    0.765738  
1  20 29  1445.68   183.09     0.84322   
1  20 32  2051.39   91.0766    0.953027  
1  20 35  1917.72   16.3569    0.973979  
1  20 38  268.312   206.13     0.608393  
1  20 41  ?         ?          ?         
1  20 44  ?         ?          ?         
1  21 -41 ?         ?          ?         
1  21 -38 512.553   141.097    0.768807  
1  21 -35 684.399   70.3923    0.663808  
1  21 -32 350.725   261.931    0.655226  
1  21 -29 1100.86   135.897    0.808433  
1  21 -26 2012.54   62.2466    0.909957  
1  21 -23 1318.18   89.6178    0.960647  
1  21 -20 31.4717   216.092    0.264728  
1  21 -17 3126.49   149.588    0.962391  
1  21 -14 4109.73   329.842    0.978829  
1  21 -11 299.854   207.374    0.784943  
1  21 -8  2080.61   162.394    0.950261  
1  21 -5  861.886   19.7656    0.678813  
1  21 -2  1311.41   12.4985    0.870454  
1  21 1   2703.71   49.0848    0.976506  
1  21 4   1258.89   150.128    0.929143  
1  21 7   2765.72   37.8818    0.975055  
1  21 10  2049.49   215.835    0.952517  
1  21 13  84.3123   317.395    0.208959  
1  21 16  1381.03   347.161    0.882754  
1  21 19  1200.7    52.786     0.854141  
1  21 22  2960.75   188.196    0.968719  
1  21 25  121.956   188.204    0.511735  
1  21 28  3197.85   276.432    0.964873  
1  21 31  67.695    10.2362    0.20771   
1  21 34  389.313   102.454    0.58037   
1  21 37  323.283   310.526    0.827771  
1  21 40  ?         ?          ?         
1  21 43  ?         ?          ?         
1  22 -42 ?         ?          ?         
1  22 -39 ?         ?          ?         
1  22 -36 623.374   121.862    0.7575    
1  22 -33 2341.27   315.872    0.892698  
1  22 -30 154.198   189.46     0.472016  
1  22 -27 1454.56   4.57043    0.957942  
1  22 -24 2478.56   224.223    0.956114  
1  22 -21 94.3512   233.41     0.364831  
1  22 -18 185.7     284.954    0.663224  
1  22 -15 310.322   28.3117    0.564339  
1  22 -12 241.228   223.568    0.826755  
1  22 -9  16.1939   342.459    0.799493  
1  22 -6  3353.55   246.013    0.983026  
1  22 -3  174.096   250.938    0.831742  
1  22 0   590.031   33.8561    0.872783  
1  22 3   304.608   327.533    0.900244  
1  22 6   37.639    325.772    0.290553  
1  22 9   258.144   318.694    0.780931  
1  22 12  359.003   230.481    0.739804  
1  22 15  212.457   274.147    0.377957  
1  22 18  725.021   189.024    0.795017  
1  22 21  1028.65   315.406    0.890034  
1  22 24  226.693   319.358    0.379229  
1  22 27  2391.03   95.5463    0.944053  
1  22 30  644.285   58.5175    0.814457  
1  22 33  356.376   156.24     0.236502  
1  22 36  182.197   188.487    0.20717   
1  22 39  ?         ?          ?         
1  22 42  ?         ?          ?         
1  23 -40 ?         ?          ?         
1  23 -37 ?         ?          ?         
1  23 -34 2095.95   149.371    0.876635  
1  23 -31 717.784   200.777    0.544373  
1  23 -28 824.9     80.8236    0.854757  
1  23 -25 102.905   198.087    0.735193  
1  23 -22 311.815   118.276    0.58019   
1  23 -19 1579.88   96.8174    0.950636  
1  23 -16 194.284   272.081    0.723692  
1  23 -13 109.966   359.92     0.458786  
1  23 -10 938.574   191.215    0.874256  
1  23 -7  3451.06   56.1266    0.979189  
1  23 -4  558.584   293.506    0.83284   
1  23 -1  48.2931   307.745    0.202307  
1  23 2   321.115   125.121    0.900503  
1  23 5   644.022   318.644    0.604922  
1  23 8   1249.15   228.813    0.828044  
1  23 11  2044.89   323.446    0.935247  
1  23 14  867.667   104.37     0.705514  
1  23 17  409.877   256.748    0.581487  
1  23 20  458.491   112.528    0.87819   
1  23 23  1220.71   306.259    0.959758  
1  23 26  268.503   258.007    0.615943  
1  23 29  289.571   126.668    0.791819  
1  23 32  298.111   36.1555    0.935704  
1  23 35  ?         ?          ?         
1  23 38  ?         ?          ?         
1  23 41  ?         ?          ?         
1  24 -41 ?         ?          ?         
1  24 -38 ?         ?          ?         
1  24 -35 ?         ?          ?         
1  24 -32 469.916   73.4645    0.836687  
1  24 -29 644.536   64.5461    0.812454  
1  24 -26 1344.26   247.027    0.83827   
1  24 -23 482.727   217.682    0.864398  
1  24 -20 2449.27   179.807    0.966597  
1  24 -17 851.009   9.00174    0.780575  
1  24 -14 333.207   249.638    0.772624  
1  24 -11 1005.54   24.1529    0.828738  
1  24 -8  701.233   271.911    0.753479  
1  24 -5  658.051   214.859    0.622088  
1  24 -2  3483.33   145.213    0.977916  
1  24 1   282.963   289.942    0.243122  
1  24 4   454.975   345.171    0.824241  
1  24 7   521.88    236.396    0.804768  
1  24 10  58.4053   336.839    0.385436  
1  24 13  870.569   282.929    0.835672  
1  24 16  1191.84   127.752    0.848717  
1  24 19  446.848   312.546    0.863168  
1  24 22  548.852   213.862    0.857136  
1  24 25  150.79    33.2004    0.617191  
1  24 28  377.259   206.947    0.811547  
1  24 31  458.383   175.2      0.832164  
1  24 34  ?         ?          ?         
1  24 37  ?         ?          ?         
1  24 40  ?         ?          ?         
1  25 -39 ?         ?          ?         
1  25 -36 ?         ?          ?         
1  25 -33 ?         ?          ?         
1  25 -30 ?         ?          ?         
1  25 -27 1292.68   340.008    0.778749  
1  25 -24 398.636   109.639    0.706569  
1  25 -21 954.792   271.085    0.709635  
1  25 -18 3127.72   161.186    0.933731  
1  25 -15 898.12    353.588    0.704581  
1  25 -12 811.594   341.625    0.84092   
1  25 -9  547.726   113.404    0.490122  
1  25 -6  332.399   211.391    0.376961  
1  25 -3  158.453   329.141    0.742815  
1  25 0   3031.79   101.376    0.917399  
1  25 3   1635.79   309.299    0.857061  
1  25 6   660.011   217.579    0.753269  
1  25 9   1117.9    11.9914    0.771389  
1  25 12  984.501   345.358    0.882091  
1  25 15  825.933   268.945    0.64763   
1  25 18  373.167   151.776    0.492385  
1  25 21  787.146   117.793    0.816639  
1  25 24  832.016   177.917    0.771754  
1  25 27  1546.11   250.957    0.900284  
1  25 30  ?         ?          ?         
1  25 33  ?         ?          ?         
1  25 36  ?         ?          ?         
1  25 39  ?         ?          ?         
1  26 -37 ?         ?          ?         
1  26 -34 ?         ?          ?         
1  26 -31 ?         ?          ?         
1  26 -28 ?         ?          ?         
1  26 -25 769.032   310.426    0.726433  
1  26 -22 521.568   193.024    0.817971  
1  26 -19 2468.51   279.417    0.966837  
1  26 -16 3357.58   103.286    0.975543  
1  26 -13 1109.74   10.0069    0.842973  
1  26 -10 11.8011   269.257    0.0117487 
1  26 -7  1188.8    212.951    0.919639  
1  26 -4  1291.81   95.7003    0.897658  
1  26 -1  263.987   148.656    0.827264  
1  26 2   105.774   114.457    0.108641  
1  26 5   1541.57   136.604    0.933781  
1  26 8   304.056   242.427    0.207917  
1  26 11  1762.21   338.716    0.729543  
1  26 14  3679.56   345.237    0.969318  
1  26 17  955.537   50.8163    0.819812  
1  26 20  575.501   48.4933    0.801821  
1  26 23  410.299   357.181    0.374425  
1  26 26  396.798   44.0123    0.893796  
1  26 29  ?         ?          ?         
1  26 32  ?         ?          ?         
1  26 35  ?         ?          ?         
1  26 38  ?         ?          ?         
1  27 -38 ?         ?          ?         
1  27 -35 ?         ?          ?         
1  27 -32 ?         ?          ?         
1  27 -29 ?         ?          ?         
1  27 -26 ?         ?          ?         
1  27 -23 ?         ?          ?         
1  27 -20 681.867   38.8292    0.813845  
1  27 -17 1109.46   282.604    0.876376  
1  27 -14 835.66    92.0343    0.86656   
1  27 -11 369.411   3.51016    0.777511  
1  27 -8  531.145   75.6213    0.434425  
1  27 -5  322.941   70.2125    0.940777  
1  27 -2  2904.33   282.626    0.969458  
1  27 1   1173.69   129.917    0.647714  
1  27 4   10.1074   257.944    0.922864  
1  27 7   633.603   184.267    0.844062  
1  27 10  353.613   230.958    0.306357  
1  27 13  970.369   222.116    0.862601  
1  27 16  701.195   48.757     0.556038  
1  27 19  1409.07   171.362    0.909819  
1  27 22  860.235   277.639    0.676392  
1  27 25  ?         ?          ?         
1  27 28  ?         ?          ?         
1  27 31  ?         ?          ?         
1  27 34  ?         ?          ?         
1  27 37  ?         ?          ?         
1  28 -36 ?         ?          ?         
1  28 -33 ?         ?          ?         
1  28 -30 ?         ?          ?         
1  28 -27 ?         ?          ?         
1  28 -24 ?         ?          ?         
1  28 -21 ?         ?          ?         
1  28 -18 1239.51   307.596    0.83105   
1  28 -15 3998.98   61.3147    0.976323  
1  28 -12 522.635   98.5751    0.451582  
1  28 -9  1172.67   247.381    0.759106  
1  28 -6  789.199   155.175    0.868537  
1  28 -3  2442.9    290.951    0.888852  
1  28 0   511.919   98.0237    0.793737  
1  28 3   ?         ?          ?         
1  28 6   ?         ?          ?         
1  28 9   768.576   221.713    0.869554  
1  28 12  939.091   341.457    0.719067  
1  28 15  492.944   41.8247    0.336001  
1  28 18  679.503   288.653    0.441914  
1  28 21  ?         ?          ?         
1  28 24  ?         ?          ?         
1  28 27  ?         ?          ?         
1  28 30  ?         ?          ?         
1  28 33  ?         ?          ?         
1  28 36  ?         ?          ?         
1  29 -34 ?         ?          ?         
1  29 -31 ?         ?          ?         
1  29 -28 ?         ?          ?         
1  29 -25 ?         ?          ?         
1  29 -22 ?         ?          ?         
1  29 -19 ?         ?          ?         
1  29 -16 1273.9    319.174    0.773183  
1  29 -13 823.167   201.313    0.810903  
1  29 -10 ?         ?          ?         
1  29 -7  2054.66   223.376    0.882579  
1  29 -4  ?         ?          ?         
1  29 -1  ?         ?          ?         
1  29 2   ?         ?          ?         
1  29 5   ?         ?          ?         
1  29 8   ?         ?          ?         
1  29 11  ?         ?          ?         
1  29 14  ?         ?          ?         
1  29 17  ?         ?          ?         
1  29 20  ?         ?          ?         
1  29 23  ?         ?          ?         
1  29 26  ?         ?          ?         
1  29 29  ?         ?          ?         
1  29 32  ?         ?          ?         
1  29 35  ?         ?          ?         
1  30 -32 ?         ?          ?         
1  30 -29 ?         ?          ?         
1  30 -26 ?         ?          ?         
1  30 -23 ?         ?          ?         
1  30 -20 ?         ?          ?         
1  30 -17 ?         ?          ?         
1  30 -14 ?         ?          ?         
1  30 -11 ?         ?          ?         
1  30 -8  ?         ?          ?         
1  30 -5  ?         ?          ?         
1  30 -2  ?         ?          ?         
1  30 1   ?         ?          ?         
1  30 4   ?         ?          ?         
1  30 7   ?         ?          ?         
1  30 10  ?         ?          ?         
1  30 13  ?         ?          ?         
1  30 16  ?         ?          ?         
1  30 19  ?         ?          ?         
1  30 22  ?         ?          ?         
1  30 25  ?         ?          ?         
1  30 28  ?         ?          ?         
1  30 31  ?         ?          ?         
1  30 34  ?         ?          ?         
1  31 -30 ?         ?          ?         
1  31 -27 ?         ?          ?         
1  31 -24 ?         ?          ?         
1  31 -21 ?         ?          ?         
1  31 -18 ?         ?          ?         
1  31 -15 ?         ?          ?         
1  31 -12 ?         ?          ?         
1  31 -9  ?         ?          ?         
1  31 -6  ?         ?          ?         
1  31 -3  ?         ?          ?         
1  31 0   ?         ?          ?         
1  31 3   ?         ?          ?         
1  31 6   ?         ?          ?         
1  31 9   ?         ?          ?         
1  31 12  ?         ?          ?         
1  31 15  ?         ?          ?         
1  31 18  ?         ?          ?         
1  31 21  ?         ?          ?         
1  31 24  ?         ?          ?         
1  31 27  ?         ?          ?         
1  31 30  ?         ?          ?         
1  32 -28 ?         ?          ?         
1  32 -25 ?         ?          ?         
1  32 -22 ?         ?          ?         
1  32 -19 ?         ?          ?         
1  32 -16 ?         ?          ?         
1  32 -13 ?         ?          ?         
1  32 -10 ?         ?          ?         
1  32 -7  ?         ?          ?         
1  32 -4  ?         ?          ?         
1  32 -1  ?         ?          ?         
1  32 2   ?         ?          ?         
1  32 5   ?         ?          ?         
1  32 8   ?         ?          ?         
1  32 11  ?         ?          ?         
1  32 14  ?         ?          ?         
1  32 17  ?         ?          ?         
1  32 20  ?         ?          ?         
1  32 23  ?         ?          ?         
1  32 26  ?         ?          ?         
1  32 29  ?         ?          ?         
1  33 -29 ?         ?          ?         
1  33 -26 ?         ?          ?         
1  33 -23 ?         ?          ?         
1  33 -20 ?         ?          ?         
1  33 -17 ?         ?          ?         
1  33 -14 ?         ?          ?         
1  33 -11 ?         ?          ?         
1  33 -8  ?         ?          ?         
1  33 -5  ?         ?          ?         
1  33 -2  ?         ?          ?         
1  33 1   ?         ?          ?         
1  33 4   ?         ?          ?         
1  33 7   ?         ?          ?         
1  33 10  ?         ?          ?         
1  33 13  ?         ?          ?         
1  33 16  ?         ?          ?         
1  33 19  ?         ?          ?         
1  33 22  ?         ?          ?         
1  33 25  ?         ?          ?         
1  33 28  ?         ?          ?         
1  34 -27 ?         ?          ?         
1  34 -24 ?         ?          ?         
1  34 -21 ?         ?          ?         
1  34 -18 ?         ?          ?         
1  34 -15 ?         ?          ?         
1  34 -12 ?         ?          ?         
1  34 -9  ?         ?          ?         
1  34 -6  ?         ?          ?         
1  34 -3  ?         ?          ?         
1  34 0   ?         ?          ?         
1  34 3   ?         ?          ?         
1  34 6   ?         ?          ?         
1  34 9   ?         ?          ?         
1  34 12  ?         ?          ?         
1  34 15  ?         ?          ?         
1  34 18  ?         ?          ?         
1  34 21  ?         ?          ?         
1  34 24  ?         ?          ?         
1  34 27  ?         ?          ?         
1  35 -22 ?         ?          ?         
1  35 -19 ?         ?          ?         
1  35 -16 ?         ?          ?         
1  35 -13 ?         ?          ?         
1  35 -10 ?         ?          ?         
1  35 -7  ?         ?          ?         
1  35 -4  ?         ?          ?         
1  35 -1  ?         ?          ?         
1  35 2   ?         ?          ?         
1  35 5   ?         ?          ?         
1  35 8   ?         ?          ?         
1  35 11  ?         ?          ?         
1  35 14  ?         ?          ?         
1  35 17  ?         ?          ?         
1  35 20  ?         ?          ?         
1  35 23  ?         ?          ?         
1  36 -20 ?         ?          ?         
1  36 -17 ?         ?          ?         
1  36 -14 ?         ?          ?         
1  36 -11 ?         ?          ?         
1  36 -8  ?         ?          ?         
1  36 -5  ?         ?          ?         
1  36 -2  ?         ?          ?         
1  36 1   ?         ?          ?         
1  36 4   ?         ?          ?         
1  36 7   ?         ?          ?         
1  36 10  ?         ?          ?         
1  36 13  ?         ?          ?         
1  36 16  ?         ?          ?         
1  36 19  ?         ?          ?         
1  36 22  ?         ?          ?         
1  37 -18 ?         ?          ?         
1  37 -15 ?         ?          ?         
1  37 -12 ?         ?          ?         
1  37 -9  ?         ?          ?         
1  37 -6  ?         ?          ?         
1  37 -3  ?         ?          ?         
1  37 0   ?         ?          ?         
1  37 3   ?         ?          ?         
1  37 6   ?         ?          ?         
1  37 9   ?         ?          ?         
1  37 12  ?         ?          ?         
1  37 15  ?         ?          ?         
1  37 18  ?         ?          ?         
1  38 -16 ?         ?          ?         
1  38 -13 ?         ?          ?         
1  38 -10 ?         ?          ?         
1  38 -7  ?         ?          ?         
1  38 -4  ?         ?          ?         
1  38 -1  ?         ?          ?         
1  38 2   ?         ?          ?         
1  38 5   ?         ?          ?         
1  38 8   ?         ?          ?         
1  38 11  ?         ?          ?         
1  38 14  ?         ?          ?         
1  39 -11 ?         ?          ?         
1  39 -8  ?         ?          ?         
1  39 -5  ?         ?          ?         
1  39 -2  ?         ?          ?         
1  39 1   ?         ?          ?         
1  39 4   ?         ?          ?         
1  39 7   ?         ?          ?         
1  39 10  ?         ?          ?         
2  1  -50 133.983   276.991    0.679359  
2  1  -47 752.27    199.037    0.857654  
2  1  -44 109.231   187.309    0.690951  
2  1  -41 278.018   286.265    0.221704  
2  1  -38 307.311   233.062    0.168046  
2  1  -35 1548.67   148.874    0.919111  
2  1  -32 90.898    45.0449    0.0754135 
2  1  -29 2633.98   104.506    0.982181  
2  1  -26 3731.1    137.687    0.984267  
2  1  -23 2555.11   60.7933    0.982345  
2  1  -20 2301.86   266.869    0.981774  
2  1  -17 5825.42   201.937    0.995018  
2  1  -14 5185.9    332.454    0.993463  
2  1  -11 3634.93   122.06     0.967977  
2  1  -8  2275.11   344.113    0.937555  
2  1  -5  1430.62   293.986    0.884415  
2  1  -2  3203.63   320.471    0.985626  
2  1  1   11043.5   193.812    0.986272  
2  1  4   4238.31   240.263    0.938006  
2  1  7   2319.1    212.354    0.972143  
2  1  10  3354.9    99.3482    0.979376  
2  1  13  1123.67   47.0054    0.741022  
2  1  16  3698.57   204.36     0.993686  
2  1  19  5242.61   246.103    0.994441  
2  1  22  1212.02   117.265    0.949773  
2  1  25  3071.79   347.155    0.919747  
2  1  28  1683.61   67.5411    0.889512  
2  1  31  1074.94   28.0615    0.840897  
2  1  34  1099.02   73.9844    0.798162  
2  1  37  821.683   10.8947    0.951644  
2  1  40  285.71    162.736    0.633245  
2  1  43  2190.46   249.918    0.963025  
2  1  46  218.478   291.018    0.713582  
2  1  49  1174.62   97.2904    0.929526  
2  2  -51 812.851   203.131    0.971709  
2  2  -48 ?         ?          ?         
2  2  -45 861.377   51.7194    0.881051  
2  2  -42 2794.29   311.969    0.977171  
2  2  -39 205.473   103.29     0.701175  
2  2  -36 1615.73   300.648    0.925291  
2  2  -33 1364.43   283.768    0.908047  
2  2  -30 2812.05   170.08     0.966034  
2  2  -27 39.7289   331.818    0.820507  
2  2  -24 876.341   266.535    0.949116  
2  2  -21 1895.11   41.1853    0.977386  
2  2  -18 1139.35   193.456    0.975575  
2  2  -15 3310.18   245.81     0.981936  
2  2  -12 2629.22   216.923    0.969187  
2  2  -9  5297.72   68.1392    0.982653  
2  2  -6  1172.22   117.408    0.885601  
2  2  -3  2901.2    347.319    0.976069  
2  2  0   2049.76   209.067    0.95878   
2  2  3   1901.24   126.303    0.983122  
2  2  6   1626.23   279.694    0.909307  
2  2  9   1107.08   0.795121   0.868221  
2  2  12  2351.8    109.465    0.966072  
2  2  15  4668.21   345.164    0.994106  
2  2  18  2819.34   62.9444    0.992489  
2  2  21  2506.15   319.756    0.951806  
2  2  24  1232.38   153.035    0.869103  
2  2  27  227.634   0.603941   0.352135  
2  2  30  2172.04   284.953    0.936558  
2  2  33  1428.84   201.674    0.901099  
2  2  36  1655.1    7.171      0.926406  
2  2  39  357.484   24.6504    0.363818  
2  2  42  1915.46   312.81     0.955996  
2  2  45  1925.31   242.274    0.963755  
2  2  48  694.071   305.661    0.915339  
2  2  51  1960.07   331.526    0.988509  
2  3  -49 146.901   159.303    0.885852  
2  3  -46 433.656   303.047    0.443663  
2  3  -43 2548.44   291.321    0.979805  
2  3  -40 2950.34   351.546    0.960377  
2  3  -37 1395.96   40.0596    0.820917  
2  3  -34 509.84    270.679    0.588646  
2  3  -31 1707.7    78.135     0.902812  
2  3  -28 1510.07   81.1871    0.951196  
2  3  -25 2211.3    182.594    0.922998  
2  3  -22 3124.85   181.548    0.989361  
2  3  -19 4219.66   262.915    0.990763  
2  3  -16 778.819   218.403    0.881192  
2  3  -13 2339.36   67.782     0.969324  
2  3  -10 3824.47   42.6826    0.988052  
2  3  -7  4325.59   254.371    0.977426  
2  3  -4  4662.92   353.322    0.968497  
2  3  -1  3141.55   312.44     0.963935  
2  3  2   1227.52   160.669    0.98739   
2  3  5   305.241   12.2861    0.7844    
2  3  8   8360.45   127.229    0.996137  
2  3  11  313.757   153.12     0.893544  
2  3  14  6755.39   50.9839    0.996905  
2  3  17  6608.13   304.524    0.996594  
2  3  20  2117.46   279.533    0.981328  
2  3  23  3075.99   138.356    0.990262  
2  3  26  1469.95   146.476    0.939956  
2  3  29  2616.3    112.764    0.964634  
2  3  32  158.318   57.9687    0.394552  
2  3  35  502.227   342.692    0.743134  
2  3  38  482.458   210.611    0.44429   
2  3  41  181.388   78.3099    0.151724  
2  3  44  3029.72   112.976    0.967787  
2  3  47  1767.22   63.5119    0.896917  
2  3  50  1468.28   128.644    0.969869  
2  4  -50 817.817   236.302    0.946045  
2  4  -47 1114.57   72.1755    0.907944  
2  4  -44 738.976   10.4269    0.651781  
2  4  -41 2389.05   177.107    0.938199  
2  4  -38 2105.65   124.085    0.943069  
2  4  -35 219.851   285.149    0.777123  
2  4  -32 123.306   321.91     0.763265  
2  4  -29 3019.36   245.885    0.987294  
2  4  -26 549.753   210.007    0.929527  
2  4  -23 2068.91   220.691    0.977488  
2  4  -20 516.123   115.763    0.716997  
2  4  -17 2540.32   353.568    0.977291  
2  4  -14 3637.1    251.827    0.987095  
2  4  -11 2101.83   21.9668    0.978754  
2  4  -8  3767.21   47.0438    0.985069  
2  4  -5  4952.81   312.713    0.986491  
2  4  -2  3086.56   186.305    0.928608  
2  4  1   1719.42   269.902    0.970227  
2  4  4   4425.31   67.5454    0.972098  
2  4  7   1419.05   241.541    0.916585  
2  4  10  137.853   52.6053    0.956845  
2  4  13  3673.95   234.918    0.987082  
2  4  16  3126.91   343.496    0.981018  
2  4  19  2624.1    62.1895    0.979062  
2  4  22  2253.77   320.952    0.981051  
2  4  25  1646.33   290.427    0.952369  
2  4  28  1090.65   281.266    0.903203  
2  4  31  1797.61   171.089    0.911299  
2  4  34  270.075   265.023    0.515103  
2  4  37  3261.4    203.599    0.961838  
2  4  40  261.801   263.648    0.689903  
2  4  43  879.782   264.418    0.895589  
2  4  46  139.2     355.719    0.338247  
2  4  49  538.222   82.336     0.934052  
2  5  -51 379.533   122.231    0.890821  
2  5  -48 2888.64   337.987    0.970842  
2  5  -45 85.6806   354.994    0.449759  
2  5  -42 3856.09   148.453    0.986348  
2  5  -39 163.396   259.412    0.661627  
2  5  -36 2976.26   96.4192    0.969364  
2  5  -33 238.059   322.185    0.251758  
2  5  -30 1530.28   15.0533    0.788922  
2  5  -27 1248.09   64.2492    0.904229  
2  5  -24 1564.37   340.168    0.925444  
2  5  -21 224.736   321.577    0.751557  
2  5  -18 3333.88   41.6827    0.9819    
2  5  -15 2804.91   204.355    0.969423  
2  5  -12 1730.74   45.2925    0.945735  
2  5  -9  1480.64   34.069     0.954856  
2  5  -6  5629.48   342.843    0.991202  
2  5  -3  2009.87   203.435    0.969287  
2  5  0   4380.73   71.2197    0.988331  
2  5  3   1585.87   167.163    0.924332  
2  5  6   1727.19   111.222    0.961575  
2  5  9   1840.56   28.5332    0.878748  
2  5  12  4545.83   58.3205    0.98915   
2  5  15  9663.9    133.465    0.998051  
2  5  18  141.277   122.702    0.687402  
2  5  21  4023.46   230.318    0.993249  
2  5  24  1117.94   210.968    0.891228  
2  5  27  2.17594   307.065    0.376521  
2  5  30  1655.22   84.9446    0.803897  
2  5  33  1704.93   349.392    0.948395  
2  5  36  1409.7    255.298    0.926752  
2  5  39  943.141   330.15     0.847855  
2  5  42  1213.23   148.605    0.908192  
2  5  45  167.167   177.015    0.739147  
2  5  48  1510.22   235.479    0.922819  
2  5  51  436.078   175.81     0.806169  
2  6  -49 103.992   142.429    0.61244   
2  6  -46 998.093   50.4517    0.929306  
2  6  -43 1774.89   189.024    0.963315  
2  6  -40 917.666   181.387    0.827771  
2  6  -37 2743.08   328.487    0.931955  
2  6  -34 373.938   213.358    0.455441  
2  6  -31 86.5308   261.697    0.47534   
2  6  -28 2009.8    318.617    0.979455  
2  6  -25 512.151   315.955    0.802575  
2  6  -22 2023.89   56.3069    0.946756  
2  6  -19 210.427   25.2039    0.959697  
2  6  -16 1245.96   293.782    0.975774  
2  6  -13 2487.64   212.531    0.974476  
2  6  -10 2167.45   48.1247    0.982273  
2  6  -7  3222.83   90.3906    0.986136  
2  6  -4  747.756   237.87     0.841624  
2  6  -1  780.901   212.874    0.921121  
2  6  2   508.817   114.975    0.248311  
2  6  5   1675.51   271.507    0.955621  
2  6  8   2112.37   323.905    0.970234  
2  6  11  791.759   284.321    0.930655  
2  6  14  4688.74   260.3      0.990865  
2  6  17  87.0022   42.2051    0.189277  
2  6  20  4521.49   83.3496    0.993047  
2  6  23  191.165   335.628    0.522554  
2  6  26  1464.65   56.8912    0.965255  
2  6  29  1000.79   104.748    0.885097  
2  6  32  609.591   190.609    0.851045  
2  6  35  204.637   87.3942    0.21258   
2  6  38  1457.42   162.614    0.872569  
2  6  41  892.474   107.457    0.928202  
2  6  44  518.573   77.6472    0.851726  
2  6  47  1230.47   57.7314    0.919576  
2  6  50  670.642   345.91     0.826812  
2  7  -50 1192.73   266.906    0.965804  
2  7  -47 2163.6    201.039    0.960463  
2  7  -44 833.49    151.909    0.802219  
2  7  -41 978.071   100.044    0.925511  
2  7  -38 1342.49   230.18     0.826989  
2  7  -35 898.974   34.6878    0.907641  
2  7  -32 102.714   73.0308    0.534425  
2  7  -29 1267.65   159.57     0.932422  
2  7  -26 68.4646   191.84     0.810903  
2  7  -23 407.359   250.514    0.341564  
2  7  -20 1462.91   102.827    0.954064  
2  7  -17 4216.28   295.154    0.992853  
2  7  -14 56.7582   299.25     0.895425  
2  7  -11 69.1083   13.536     0.43132   
2  7  -8  3696.33   46.7742    0.988113  
2  7  -5  4405.89   34.5594    0.989111  
2  7  -2  3692.97   306.135    0.987705  
2  7  1   3722.63   71.7817    0.989502  
2  7  4   3769.96   248.035    0.987828  
2  7  7   3483.52   121.052    0.985518  
2  7  10  1018.09   237.18     0.910894  
2  7  13  1901.68   276.409    0.97331   
2  7  16  2506.88   346.826    0.978588  
2  7  19  2402.45   102.852    0.983799  
2  7  22  1522.35   245.139    0.955362  
2  7  25  1749.54   25.0041    0.975285  
2  7  28  2519.13   274.492    0.958319  
2  7  31  1767.73   268.956    0.959875  
2  7  34  197.206   49.1592    0.51809   
2  7  37  2913.66   47.9037    0.961059  
2  7  40  318.41    241.402    0.687737  
2  7  43  1544.36   326.954    0.945677  
2  7  46  1389.18   96.0314    0.964295  
2  7  49  273.375   159.212    0.924692  
2  8  -48 83.0754   312.449    0.282956  
2  8  -45 8.93628   267.263    0.531191  
2  8  -42 1562.74   338.792    0.965264  
2  8  -39 1433.49   255.541    0.912271  
2  8  -36 15.3424   222.353    0.0751215 
2  8  -33 325.631   207.637    0.787161  
2  8  -30 2192.11   32.9777    0.975963  
2  8  -27 117.075   86.4535    0.357155  
2  8  -24 2983.68   98.402     0.950229  
2  8  -21 1797.24   358.551    0.942442  
2  8  -18 1694.74   177.312    0.970244  
2  8  -15 3950.89   160.713    0.988239  
2  8  -12 2733.67   206.68     0.973267  
2  8  -9  4173.45   283.28     0.993164  
2  8  -6  2238      198.786    0.982287  
2  8  -3  1600.81   92.8241    0.974944  
2  8  0   171.575   331.741    0.245158  
2  8  3   3071.47   174.367    0.98789   
2  8  6   169.426   10.1915    0.822264  
2  8  9   902.374   284.475    0.961372  
2  8  12  3.53018   56.0543    0.153979  
2  8  15  3028      163.097    0.982902  
2  8  18  348.612   235.72     0.829349  
2  8  21  650.792   12.9139    0.861317  
2  8  24  1008.34   67.6263    0.913218  
2  8  27  1342.08   277.263    0.904638  
2  8  30  3973.01   222.022    0.978139  
2  8  33  1174.21   134.097    0.929414  
2  8  36  130.132   197.678    0.816032  
2  8  39  139.105   25.4527    0.181417  
2  8  42  2040.11   64.7035    0.980162  
2  8  45  836.583   292.021    0.893809  
2  8  48  278.514   178.711    0.662217  
2  9  -49 152.584   280.133    0.693516  
2  9  -46 182.647   284.764    0.470364  
2  9  -43 30.3071   1.93578    0.846711  
2  9  -40 111.846   16.8185    0.224099  
2  9  -37 268.71    164.258    0.680724  
2  9  -34 116.034   185.242    0.647037  
2  9  -31 2731.62   181.127    0.970805  
2  9  -28 2186.74   169.168    0.946896  
2  9  -25 404.4     147.884    0.810594  
2  9  -22 1294.45   268.419    0.905983  
2  9  -19 900.784   190.868    0.920719  
2  9  -16 2613.87   91.8809    0.986245  
2  9  -13 3439.76   28.0625    0.989808  
2  9  -10 835.552   243.057    0.930365  
2  9  -7  2186.65   325.543    0.950446  
2  9  -4  2597.49   99.1094    0.983556  
2  9  -1  6098.4    128.607    0.994616  
2  9  2   3621.47   216.97     0.985435  
2  9  5   617.405   147.68     0.839545  
2  9  8   866.406   260.195    0.952867  
2  9  11  4862.12   253.85     0.994292  
2  9  14  274.683   71.7331    0.876064  
2  9  17  49.2589   166.493    0.650333  
2  9  20  393.227   324.507    0.870042  
2  9  23  798.818   124.354    0.811492  
2  9  26  1303.69   295.926    0.92511   
2  9  29  2330.71   319.574    0.972634  
2  9  32  182.594   136.906    0.384925  
2  9  35  868.18    122.81     0.865919  
2  9  38  432.457   215.683    0.567034  
2  9  41  784.249   231.619    0.897311  
2  9  44  197.813   310.297    0.711604  
2  9  47  857.868   258.624    0.914042  
2  9  50  2323.91   130.968    0.977979  
2  10 -47 373.218   70.5956    0.869007  
2  10 -44 1889.93   212.664    0.925775  
2  10 -41 122.616   115.501    0.734724  
2  10 -38 1124.67   66.7341    0.884281  
2  10 -35 252.854   23.1161    0.309854  
2  10 -32 31.8072   248.131    0.186118  
2  10 -29 1818.72   339.11     0.925596  
2  10 -26 18.0443   243.162    0.701263  
2  10 -23 3448.39   308.764    0.988745  
2  10 -20 1099.98   332.381    0.934983  
2  10 -17 691.589   33.149     0.628426  
2  10 -14 1156.47   119.725    0.794095  
2  10 -11 1532.75   233.249    0.952134  
2  10 -8  1482.47   288.374    0.969505  
2  10 -5  1467.33   95.9179    0.892137  
2  10 -2  3593.76   193.538    0.991306  
2  10 1   3118.89   256.608    0.954078  
2  10 4   2726.36   106.784    0.989186  
2  10 7   1159.08   158.739    0.963731  
2  10 10  839.056   73.6316    0.971499  
2  10 13  1630.7    38.4557    0.94964   
2  10 16  2653.85   234.203    0.986914  
2  10 19  3904.87   74.5472    0.98753   
2  10 22  607.647   93.9273    0.936905  
2  10 25  106.496   2.64452    0.692211  
2  10 28  290.444   174.566    0.270629  
2  10 31  3528.15   78.8391    0.983601  
2  10 34  14.9318   234.134    0.570671  
2  10 37  994.967   277.808    0.855635  
2  10 40  334.759   91.7272    0.738066  
2  10 43  1564.84   223.155    0.971301  
2  10 46  1268.77   107.414    0.928713  
2  10 49  569.25    317.261    0.960481  
2  11 -48 737.128   172.989    0.966744  
2  11 -45 1834.58   68.4478    0.938231  
2  11 -42 1431.14   327.132    0.940745  
2  11 -39 63.4686   87.6089    0.552477  
2  11 -36 338.808   350.925    0.24534   
2  11 -33 6.00791   180.26     0.106466  
2  11 -30 310.783   130.329    0.541258  
2  11 -27 2255.04   20.4781    0.953912  
2  11 -24 479.351   182.318    0.719739  
2  11 -21 563.553   145.002    0.807575  
2  11 -18 1781.06   74.9993    0.985563  
2  11 -15 2510.14   91.1732    0.975152  
2  11 -12 2207.82   335.472    0.976413  
2  11 -9  4401.94   105.24     0.990015  
2  11 -6  2360.12   76.8275    0.984853  
2  11 -3  ?         ?          ?         
2  11 0   ?         ?          ?         
2  11 3   ?         ?          ?         
2  11 6   3453.57   331.322    0.992687  
2  11 9   1928.04   50.0741    0.990323  
2  11 12  2616.78   291.59     0.979794  
2  11 15  2073.36   208.764    0.971773  
2  11 18  46.0315   42.5743    0.374168  
2  11 21  2526.96   303.157    0.971675  
2  11 24  296.256   109.413    0.384616  
2  11 27  128.99    326.121    0.406299  
2  11 30  1835.02   49.2642    0.94413   
2  11 33  1690.29   332.722    0.966792  
2  11 36  263.447   290.728    0.544905  
2  11 39  380.415   18.2872    0.63633   
2  11 42  18.9977   221.317    0.314229  
2  11 45  601.651   207.067    0.552361  
2  11 48  590.582   104.495    0.704505  
2  12 -49 539.887   336.334    0.911721  
2  12 -46 217.027   66.9153    0.799978  
2  12 -43 840.476   172.192    0.825865  
2  12 -40 106.576   231.225    0.470022  
2  12 -37 904.357   103.372    0.930044  
2  12 -34 270.451   39.3512    0.588545  
2  12 -31 211.25    93.9273    0.313722  
2  12 -28 264.038   272.854    0.429923  
2  12 -25 391.786   184.23     0.509017  
2  12 -22 1023.49   112.746    0.806992  
2  12 -19 1442.69   346.221    0.919928  
2  12 -16 1403.06   295.74     0.952295  
2  12 -13 122.052   291.53     0.200897  
2  12 -10 790.714   264.291    0.941187  
2  12 -7  1982.66   196.392    0.981813  
2  12 -4  3294.88   269.598    0.986247  
2  12 -1  358.479   206.427    0.937357  
2  12 2   112.333   266.541    0.75981   
2  12 5   3839.97   89.5956    0.987356  
2  12 8   2402.16   17.2537    0.954826  
2  12 11  1178.67   230.027    0.872524  
2  12 14  1843.75   317.484    0.867801  
2  12 17  1385.19   265.164    0.92069   
2  12 20  96.2088   326.477    0.764922  
2  12 23  493.973   56.117     0.793111  
2  12 26  145.469   247.065    0.566959  
2  12 29  237.06    119.076    0.503284  
2  12 32  390.645   353.14     0.837957  
2  12 35  2024.73   11.4895    0.932343  
2  12 38  2336.26   265.324    0.941667  
2  12 41  545.622   159.321    0.860946  
2  12 44  694.575   357.53     0.654656  
2  12 47  142.082   332.274    0.618552  
2  13 -47 107.637   277.091    0.0807849 
2  13 -44 149.334   117.485    0.36082   
2  13 -41 612.049   13.5656    0.864431  
2  13 -38 91.1584   151.811    0.382862  
2  13 -35 422.725   184.323    0.543615  
2  13 -32 1423.08   45.9033    0.854075  
2  13 -29 34.8617   9.24258    0.0570978 
2  13 -26 229.107   155.575    0.422037  
2  13 -23 1998.48   139.438    0.967895  
2  13 -20 140.567   340.955    0.469154  
2  13 -17 551.275   278.294    0.875663  
2  13 -14 80.7697   264.564    0.407223  
2  13 -11 3654.82   57.208     0.986329  
2  13 -8  1779.38   150.063    0.984586  
2  13 -5  2117.45   205.859    0.979075  
2  13 -2  1129.06   73.4627    0.871868  
2  13 1   2479.25   320.203    0.964881  
2  13 4   2553      64.6743    0.942376  
2  13 7   1872.34   358.638    0.988085  
2  13 10  45.535    265.13     0.893438  
2  13 13  1254.15   63.1122    0.89312   
2  13 16  1509.63   185.18     0.964732  
2  13 19  102.617   280.027    0.409227  
2  13 22  1066.01   42.7142    0.951662  
2  13 25  956.666   104.871    0.808166  
2  13 28  1147.9    170.877    0.93466   
2  13 31  913.883   174.875    0.781726  
2  13 34  127.395   0.166708   0.256596  
2  13 37  227.948   231.86     0.707228  
2  13 40  277.637   148.995    0.735505  
2  13 43  272.131   244.664    0.680039  
2  13 46  1210.22   268.622    0.887371  
2  14 -48 258.5     182.018    0.594942  
2  14 -45 1443.38   350.65     0.768672  
2  14 -42 1214.66   159.918    0.857082  
2  14 -39 2269.58   58.6216    0.951802  
2  14 -36 8.53479   338.927    0.700064  
2  14 -33 928.803   227.07     0.957975  
2  14 -30 181.298   305.516    0.639875  
2  14 -27 1359.06   97.4098    0.719036  
2  14 -24 867.967   120.492    0.923921  
2  14 -21 227.051   171.18     0.810438  
2  14 -18 1433.34   261.116    0.942906  
2  14 -15 1655.19   319.899    0.920954  
2  14 -12 871.127   71.3072    0.965716  
2  14 -9  643.292   188.379    0.661719  
2  14 -6  2562.95   29.9298    0.954367  
2  14 -3  2491.99   305.889    0.989291  
2  14 0   7401.51   183.665    0.994833  
2  14 3   764.039   123.064    0.894777  
2  14 6   1371.25   339.684    0.963814  
2  14 9   1675.08   253.157    0.958203  
2  14 12  117.964   202.755    0.623456  
2  14 15  752.421   309.011    0.704815  
2  14 18  44.4276   287.128    0.761979  
2  14 21  141.582   154.461    0.397844  
2  14 24  151.459   266.529    0.383049  
2  14 27  81.0619   77.5834    0.0862953 
2  14 30  2978.35   53.0674    0.971592  
2  14 33  1895.05   105.369    0.860798  
2  14 36  2521.91   218.374    0.950867  
2  14 39  22.6466   115.528    0.304069  
2  14 42  7.99775   172.261    0.0435558 
2  14 45  607.488   263.826    0.852324  
2  14 48  326.821   344.133    0.870407  
2  15 -46 705.201   69.7566    0.798268  
2  15 -43 502.192   149.994    0.910958  
2  15 -40 2393.96   231.521    0.966213  
2  15 -37 246.63    121.511    0.399875  
2  15 -34 1607.27   6.68275    0.877997  
2  15 -31 93.1016   172.576    0.241621  
2  15 -28 81.5286   48.4987    0.276463  
2  15 -25 2038.44   249.861    0.968415  
2  15 -22 3099.28   149.648    0.980628  
2  15 -19 659.856   221.87     0.520603  
2  15 -16 23.2158   153.719    0.260997  
2  15 -13 741.404   179.824    0.365593  
2  15 -10 69.2092   90.3779    0.823232  
2  15 -7  1351.82   191.088    0.933897  
2  15 -4  475.432   278.659    0.729762  
2  15 -1  5308.67   329.665    0.99579   
2  15 2   511.509   53.7656    0.874839  
2  15 5   955.756   117.665    0.928893  
2  15 8   136.66    70.4628    0.624835  
2  15 11  2881.2    109.568    0.981795  
2  15 14  2644.02   4.75397    0.986654  
2  15 17  130.275   255.114    0.853798  
2  15 20  22.4902   77.3169    0.153325  
2  15 23  2073.2    238.261    0.95288   
2  15 26  57.795    120.157    0.455456  
2  15 29  1217.08   215.823    0.838908  
2  15 32  847.561   267.883    0.877652  
2  15 35  5146.21   3.06712    0.990058  
2  15 38  1680.29   94.0922    0.848971  
2  15 41  189.304   344.237    0.686991  
2  15 44  103.162   19.6943    0.200631  
2  15 47  1433.08   140.418    0.981785  
2  16 -44 379.866   305.401    0.64167   
2  16 -41 1874.79   204.028    0.921565  
2  16 -38 3699.17   97.5782    0.990836  
2  16 -35 2.65366   81.4391    0.11351   
2  16 -32 0.419829  345.571    0.142624  
2  16 -29 689.945   302.449    0.638957  
2  16 -26 9.74822   187.346    0.101545  
2  16 -23 168.97    123.421    0.601622  
2  16 -20 1142.17   199.113    0.958868  
2  16 -17 97.3729   286.009    0.798936  
2  16 -14 209.83    5.44724    0.452627  
2  16 -11 381.877   228.93     0.652479  
2  16 -8  126.875   166.501    0.904914  
2  16 -5  13.7302   198.114    0.0943731 
2  16 -2  124.24    62.1609    0.635915  
2  16 1   4501.31   202.693    0.994297  
2  16 4   1296.3    212.764    0.782106  
2  16 7   862.035   352.87     0.785006  
2  16 10  108.836   256.871    0.23742   
2  16 13  74.0757   161.604    0.305072  
2  16 16  1.2385    47.9133    0.622747  
2  16 19  3462.32   138.501    0.98521   
2  16 22  67.1667   59.5737    0.180033  
2  16 25  3757.21   287.969    0.964403  
2  16 28  1584.89   10.9857    0.842218  
2  16 31  13.3843   22.939     0.123459  
2  16 34  2174.81   161.141    0.960802  
2  16 37  214.438   264.285    0.338536  
2  16 40  387.371   139.568    0.916704  
2  16 43  87.7452   40.7497    0.154464  
2  16 46  ?         ?          ?         
2  17 -45 ?         ?          ?         
2  17 -42 722.875   178.705    0.717226  
2  17 -39 365.495   257.26     0.884672  
2  17 -36 1298.36   320.018    0.952195  
2  17 -33 149.493   16.1699    0.240132  
2  17 -30 3004.29   129.625    0.965433  
2  17 -27 10.3912   198.534    0.604423  
2  17 -24 67.8562   130.492    0.283922  
2  17 -21 260.091   160.201    0.641018  
2  17 -18 1104.29   69.52      0.954311  
2  17 -15 113.781   156.173    0.264409  
2  17 -12 50.698    79.7825    0.0588958 
2  17 -9  81.2833   88.4833    0.592714  
2  17 -6  57.9507   203.235    0.757023  
2  17 -3  498.047   264.332    0.784485  
2  17 0   903.101   356.565    0.942364  
2  17 3   2146.7    71.0976    0.97195   
2  17 6   356.87    324.211    0.645338  
2  17 9   1510.47   232.899    0.981193  
2  17 12  159.685   68.3966    0.24591   
2  17 15  4314.97   210.463    0.986383  
2  17 18  816.303   274.52     0.879998  
2  17 21  176.526   197.484    0.619614  
2  17 24  290.759   264.358    0.512784  
2  17 27  221.862   155.368    0.804456  
2  17 30  3555.89   238.856    0.979081  
2  17 33  52.8365   325.957    0.409483  
2  17 36  403.361   26.7573    0.780925  
2  17 39  3371.83   288.04     0.973693  
2  17 42  279.515   336.003    0.461324  
2  17 45  ?         ?          ?         
2  18 -43 ?         ?          ?         
2  18 -40 1459.93   221.173    0.972759  
2  18 -37 2094.99   114.621    0.879451  
2  18 -34 581.12    288.066    0.559592  
2  18 -31 11.7976   84.7223    0.193267  
2  18 -28 97.9025   145.575    0.357642  
2  18 -25 933.257   244.027    0.618683  
2  18 -22 139.503   104.457    0.446804  
2  18 -19 563.827   215.394    0.5639    
2  18 -16 55.2091   129.323    0.492432  
2  18 -13 692.041   15.4928    0.957434  
2  18 -10 1.0167    91.7235    0.795303  
2  18 -7  5921.68   181.596    0.991805  
2  18 -4  1330.79   57.4116    0.894381  
2  18 -1  325.097   301.441    0.73792   
2  18 2   86.0888   123.424    0.189375  
2  18 5   492.533   30.1084    0.756312  
2  18 8   3641.99   212.216    0.966805  
2  18 11  1295.03   272.348    0.962479  
2  18 14  232.073   2.6755     0.881374  
2  18 17  1601.53   59.0725    0.806108  
2  18 20  151.56    162.321    0.208529  
2  18 23  204.548   55.4954    0.556205  
2  18 26  142.193   128.301    0.861996  
2  18 29  6005.61   33.5944    0.991693  
2  18 32  5603.93   106.169    0.99276   
2  18 35  233.188   10.9529    0.948083  
2  18 38  359.442   85.6706    0.923138  
2  18 41  696.882   334.352    0.452485  
2  18 44  ?         ?          ?         
2  19 -44 ?         ?          ?         
2  19 -41 39.2924   197.526    0.939893  
2  19 -38 381.333   297.142    0.750593  
2  19 -35 297.002   21.619     0.383948  
2  19 -32 100.741   81.4833    0.296291  
2  19 -29 1733.21   155.194    0.539588  
2  19 -26 823.173   169.376    0.512688  
2  19 -23 191.763   103.497    0.80266   
2  19 -20 1046.77   9.3551     0.686011  
2  19 -17 8.60434   207.279    0.184045  
2  19 -14 3081.73   355.822    0.97942   
2  19 -11 1654.43   251.243    0.966433  
2  19 -8  238.044   156.916    0.415959  
2  19 -5  1240.49   21.2869    0.940743  
2  19 -2  2116.21   323.583    0.941789  
2  19 1   841.937   45.773     0.915612  
2  19 4   69.1695   264.018    0.185404  
2  19 7   467.64    19.8082    0.566974  
2  19 10  183.101   66.6149    0.821247  
2  19 13  1362.41   338.67     0.961421  
2  19 16  229.679   225.032    0.863803  
2  19 19  430.192   55.9965    0.446094  
2  19 22  584.783   175.443    0.477418  
2  19 25  1598.44   143.031    0.899881  
2  19 28  2147.34   354.986    0.959117  
2  19 31  4696.96   263.567    0.984138  
2  19 34  2447.57   148.365    0.963778  
2  19 37  332.129   304.774    0.398561  
2  19 40  142.016   129.215    0.340003  
2  19 43  ?         ?          ?         
2  20 -42 ?         ?          ?         
2  20 -39 351.347   242.531    0.799604  
2  20 -36 332.883   91.016     0.484625  
2  20 -33 2580.74   244.726    0.957006  
2  20 -30 327.014   333.72     0.551042  
2  20 -27 164.935   168.245    0.191186  
2  20 -24 2008.8    91.4329    0.916308  
2  20 -21 81.4471   297.447    0.11124   
2  20 -18 3324.95   245.839    0.943045  
2  20 -15 424.96    117.863    0.586446  
2  20 -12 323.372   210.186    0.561672  
2  20 -9  40.9574   216.699    0.245345  
2  20 -6  579.065   235.973    0.522747  
2  20 -3  120.772   105.615    0.924522  
2  20 0   111.782   169.423    0.51703   
2  20 3   271.271   14.7266    0.360415  
2  20 6   247.284   325.834    0.390614  
2  20 9   1954.89   295.369    0.914384  
2  20 12  1102.24   272.021    0.846692  
2  20 15  157.48    307.604    0.391825  
2  20 18  348.398   240.634    0.469202  
2  20 21  77.8649   17.1357    0.738306  
2  20 24  2701.08   274.225    0.953561  
2  20 27  864.463   179.368    0.733317  
2  20 30  274.832   238.421    0.433703  
2  20 33  590.878   267.625    0.830841  
2  20 36  505.46    206.341    0.768742  
2  20 39  393.005   130.378    0.655721  
2  20 42  ?         ?          ?         
2  21 -43 ?         ?          ?         
2  21 -40 ?         ?          ?         
2  21 -37 1324.97   320.195    0.759677  
2  21 -34 465.566   85.9758    0.741567  
2  21 -31 1884.42   149.021    0.872732  
2  21 -28 1031.71   165.404    0.901115  
2  21 -25 174.149   244.799    0.643017  
2  21 -22 2047.14   346.251    0.912006  
2  21 -19 1222.62   58.4122    0.868851  
2  21 -16 1147.18   58.637     0.697564  
2  21 -13 383.277   192.269    0.524694  
2  21 -10 157.443   320.046    0.260508  
2  21 -7  3294      78.3718    0.964544  
2  21 -4  202.379   81.2184    0.874509  
2  21 -1  415.61    210.605    0.580238  
2  21 2   415.769   281.567    0.762927  
2  21 5   637.514   221.785    0.817703  
2  21 8   2037.3    233.217    0.932074  
2  21 11  2423.41   107.358    0.974798  
2  21 14  711.691   59.332     0.565948  
2  21 17  1400.15   258.418    0.930941  
2  21 20  4883.55   347.637    0.984625  
2  21 23  2063.25   47.936     0.972505  
2  21 26  42.5948   114.967    0.248358  
2  21 29  1163.76   212.522    0.942591  
2  21 32  406.078   68.6045    0.64997   
2  21 35  580.691   157.987    0.875592  
2  21 38  ?         ?          ?         
2  21 41  ?         ?          ?         
2  22 -41 ?         ?          ?         
2  22 -38 ?         ?          ?         
2  22 -35 393.981   345.75     0.772368  
2  22 -32 584.559   263.188    0.828069  
2  22 -29 280.219   150.646    0.898134  
2  22 -26 1913.43   239.967    0.892465  
2  22 -23 264.864   95.355     0.601586  
2  22 -20 48.028    78.3258    0.762536  
2  22 -17 447.354   114.568    0.878766  
2  22 -14 912.471   284.141    0.80432   
2  22 -11 307.657   252.805    0.48973   
2  22 -8  346.492   264.787    0.3428    
2  22 -5  867.6     32.0774    0.900812  
2  22 -2  40.9246   285.215    0.827201  
2  22 1   638.885   212.927    0.854445  
2  22 4   197.393   24.5251    0.622963  
2  22 7   197.046   44.704     0.696764  
2  22 10  754.971   267.472    0.814595  
2  22 13  360.801   301.749    0.585548  
2  22 16  2210.14   48.0962    0.930353  
2  22 19  960.866   140.506    0.84354   
2  22 22  2133.49   215.249    0.884848  
2  22 25  3799.54   288.493    0.947679  
2  22 28  676.975   332.928    0.713289  
2  22 31  754.462   238.632    0.8643    
2  22 34  1675.54   313.849    0.93892   
2  22 37  ?         ?          ?         
2  22 40  ?         ?          ?         
2  23 -39 ?         ?          ?         
2  23 -36 ?         ?          ?         
2  23 -33 231.568   338.733    0.217085  
2  23 -30 625.435   142.238    0.487482  
2  23 -27 216.214   323.188    0.144429  
2  23 -24 1830.67   261.137    0.891167  
2  23 -21 610.181   285.97     0.820087  
2  23 -18 1532.28   255.063    0.924365  
2  23 -15 545.541   22.6211    0.673967  
2  23 -12 459.32    287.038    0.678721  
2  23 -9  641.095   132.102    0.793083  
2  23 -6  414.388   50.3245    0.751476  
2  23 -3  ?         ?          ?         
2  23 0   ?         ?          ?         
2  23 3   ?         ?          ?         
2  23 6   523.12    278.232    0.488095  
2  23 9   237.936   39.5674    0.863247  
2  23 12  4003.31   139.111    0.980025  
2  23 15  615.386   47.5886    0.828298  
2  23 18  3114.42   294.389    0.969505  
2  23 21  2868.98   357.82     0.971931  
2  23 24  777.425   124.958    0.732245  
2  23 27  707.198   0.45424    0.940008  
2  23 30  524.685   247.353    0.789349  
2  23 33  988.928   82.2183    0.862758  
2  23 36  ?         ?          ?         
2  23 39  ?         ?          ?         
2  24 -40 ?         ?          ?         
2  24 -37 ?         ?          ?         
2  24 -34 ?         ?          ?         
2  24 -31 ?         ?          ?         
2  24 -28 904.468   53.0398    0.71904   
2  24 -25 2546.61   65.5646    0.944805  
2  24 -22 962.048   220.066    0.593596  
2  24 -19 726.043   90.3158    0.57854   
2  24 -16 803.372   90.1873    0.727561  
2  24 -13 670.511   305.878    0.907525  
2  24 -10 1503.6    211.734    0.893987  
2  24 -7  470.253   272.819    0.554542  
2  24 -4  908.825   321.452    0.738582  
2  24 -1  271.589   350.79     0.894573  
2  24 2   1097.54   178.629    0.948553  
2  24 5   223.382   203.582    0.512356  
2  24 8   1170.23   23.77      0.793345  
2  24 11  671.152   113.883    0.753143  
2  24 14  741.949   327.569    0.71183   
2  24 17  201.808   107.539    0.885396  
2  24 20  4641.74   148.454    0.985919  
2  24 23  1242.85   353.164    0.751281  
2  24 26  573.248   48.2528    0.762941  
2  24 29  1155.41   138.959    0.873801  
2  24 32  ?         ?          ?         
2  24 35  ?         ?          ?         
2  24 38  ?         ?          ?         
2  25 -38 ?         ?          ?         
2  25 -35 ?         ?          ?         
2  25 -32 ?         ?          ?         
2  25 -29 ?         ?          ?         
2  25 -26 621.019   198.701    0.537977  
2  25 -23 539.428   215.477    0.602604  
2  25 -20 1160.74   350.676    0.878866  
2  25 -17 1674.68   315.776    0.841289  
2  25 -14 2383.5    138.175    0.956317  
2  25 -11 603.258   19.6072    0.772231  
2  25 -8  583.895   80.8051    0.814538  
2  25 -5  419.309   74.8242    0.868209  
2  25 -2  1092.27   301.019    0.912234  
2  25 1   916.361   320.266    0.825897  
2  25 4   826.587   26.2227    0.720164  
2  25 7   402.207   311.185    0.898167  
2  25 10  922.111   343.3      0.773167  
2  25 13  4432.51   136.109    0.980427  
2  25 16  1846.02   255.525    0.933812  
2  25 19  4041.39   284.999    0.975321  
2  25 22  2592.9    38.1703    0.944001  
2  25 25  758.613   350.95     0.419813  
2  25 28  ?         ?          ?         
2  25 31  ?         ?          ?         
2  25 34  ?         ?          ?         
2  25 37  ?         ?          ?         
2  26 -36 ?         ?          ?         
2  26 -33 ?         ?          ?         
2  26 -30 ?         ?          ?         
2  26 -27 ?         ?          ?         
2  26 -24 ?         ?          ?         
2  26 -21 1242.02   38.2809    0.906514  
2  26 -18 707.02    5.27346    0.765154  
2  26 -15 912.646   101.374    0.748621  
2  26 -12 1320.91   269.264    0.798658  
2  26 -9  2441.33   237.843    0.958714  
2  26 -6  643.127   16.6214    0.497985  
2  26 -3  1342.57   303.069    0.933056  
2  26 0   1080.69   129.539    0.91107   
2  26 3   1031.02   101.523    0.863927  
2  26 6   1528.08   342.088    0.835849  
2  26 9   2261.29   69.5578    0.893144  
2  26 12  205.55    329.993    0.887544  
2  26 15  780.368   253.111    0.625487  
2  26 18  723.193   148.352    0.897489  
2  26 21  999.194   56.1657    0.873782  
2  26 24  936.821   11.1089    0.764713  
2  26 27  ?         ?          ?         
2  26 30  ?         ?          ?         
2  26 33  ?         ?          ?         
2  26 36  ?         ?          ?         
2  27 -37 ?         ?          ?         
2  27 -34 ?         ?          ?         
2  27 -31 ?         ?          ?         
2  27 -28 ?         ?          ?         
2  27 -25 ?         ?          ?         
2  27 -22 ?         ?          ?         
2  27 -19 896.947   346.901    0.761765  
2  27 -16 882.324   208.536    0.73023   
2  27 -13 727.283   283.966    0.89869   
2  27 -10 1198.19   347.945    0.79715   
2  27 -7  1601.71   170.027    0.882299  
2  27 -4  380.566   300.941    0.736267  
2  27 -1  459.058   240.613    0.728278  
2  27 2   4243.57   349.054    0.950818  
2  27 5   ?         ?          ?         
2  27 8   1674.52   271.68     0.901318  
2  27 11  196.879   48.1579    0.242744  
2  27 14  1173.01   86.9201    0.886901  
2  27 17  1763.43   344.631    0.932703  
2  27 20  647.685   304.407    0.731258  
2  27 23  ?         ?          ?         
2  27 26  ?         ?          ?         
2  27 29  ?         ?          ?         
2  27 32  ?         ?          ?         
2  27 35  ?         ?          ?         
2  28 -35 ?         ?          ?         
2  28 -32 ?         ?          ?         
2  28 -29 ?         ?          ?         
2  28 -26 ?         ?          ?         
2  28 -23 ?         ?          ?         
2  28 -20 ?         ?          ?         
2  28 -17 3294.96   95.4224    0.95934   
2  28 -14 1664.79   352.216    0.852531  
2  28 -11 1006.9    357.971    0.662138  
2  28 -8  446.449   147.969    0.541702  
2  28 -5  1425.41   81.1945    0.866836  
2  28 -2  1497.22   183.514    0.778758  
2  28 1   ?         ?          ?         
2  28 4   ?         ?          ?         
2  28 7   ?         ?          ?         
2  28 10  ?         ?          ?         
2  28 13  1679.12   56.0247    0.649147  
2  28 16  1060.86   93.2716    0.8141    
2  28 19  ?         ?          ?         
2  28 22  ?         ?          ?         
2  28 25  ?         ?          ?         
2  28 28  ?         ?          ?         
2  28 31  ?         ?          ?         
2  28 34  ?         ?          ?         
2  29 -33 ?         ?          ?         
2  29 -30 ?         ?          ?         
2  29 -27 ?         ?          ?         
2  29 -24 ?         ?          ?         
2  29 -21 ?         ?          ?         
2  29 -18 ?         ?          ?         
2  29 -15 ?         ?          ?         
2  29 -12 ?         ?          ?         
2  29 -9  ?         ?          ?         
2  29 -6  ?         ?          ?         
2  29 -3  ?         ?          ?         
2  29 0   ?         ?          ?         
2  29 3   ?         ?          ?         
2  29 6   ?         ?          ?         
2  29 9   ?         ?          ?         
2  29 12  ?         ?          ?         
2  29 15  ?         ?          ?         
2  29 18  ?         ?          ?         
2  29 21  ?         ?          ?         
2  29 24  ?         ?          ?         
2  29 27  ?         ?          ?         
2  29 30  ?         ?          ?         
2  29 33  ?         ?          ?         
2  30 -31 ?         ?          ?         
2  30 -28 ?         ?          ?         
2  30 -25 ?         ?          ?         
2  30 -22 ?         ?          ?         
2  30 -19 ?         ?          ?         
2  30 -16 ?         ?          ?         
2  30 -13 ?         ?          ?         
2  30 -10 ?         ?          ?         
2  30 -7  ?         ?          ?         
2  30 -4  ?         ?          ?         
2  30 -1  ?         ?          ?         
2  30 2   ?         ?          ?         
2  30 5   ?         ?          ?         
2  30 8   ?         ?          ?         
2  30 11  ?         ?          ?         
2  30 14  ?         ?          ?         
2  30 17  ?         ?          ?         
2  30 20  ?         ?          ?         
2  30 23  ?         ?          ?         
2  30 26  ?         ?          ?         
2  30 29  ?         ?          ?         
2  30 32  ?         ?          ?         
2  31 -29 ?         ?          ?         
2  31 -26 ?         ?          ?         
2  31 -23 ?         ?          ?         
2  31 -20 ?         ?          ?         
2  31 -17 ?         ?          ?         
2  31 -14 ?         ?          ?         
2  31 -11 ?         ?          ?         
2  31 -8  ?         ?          ?         
2  31 -5  ?         ?          ?         
2  31 -2  ?         ?          ?         
2  31 1   ?         ?          ?         
2  31 4   ?         ?          ?         
2  31 7   ?         ?          ?         
2  31 10  ?         ?          ?         
2  31 13  ?         ?          ?         
2  31 16  ?         ?          ?         
2  31 19  ?         ?          ?         
2  31 22  ?         ?          ?         
2  31 25  ?         ?          ?         
2  31 28  ?         ?          ?         
2  31 31  ?         ?          ?         
2  32 -27 ?         ?          ?         
2  32 -24 ?         ?          ?         
2  32 -21 ?         ?          ?         
2  32 -18 ?         ?          ?         
2  32 -15 ?         ?          ?         
2  32 -12 ?         ?          ?         
2  32 -9  ?         ?          ?         
2  32 -6  ?         ?          ?         
2  32 -3  ?         ?          ?         
2  32 0   ?         ?          ?         
2  32 3   ?         ?          ?         
2  32 6   ?         ?          ?         
2  32 9   ?         ?          ?         
2  32 12  ?         ?          ?         
2  32 15  ?         ?          ?         
2  32 18  ?         ?          ?         
2  32 21  ?         ?          ?         
2  32 24  ?         ?          ?         
2  32 27  ?         ?          ?         
2  33 -28 ?         ?          ?         
2  33 -25 ?         ?          ?         
2  33 -22 ?         ?          ?         
2  33 -19 ?         ?          ?         
2  33 -16 ?         ?          ?         
2  33 -13 ?         ?          ?         
2  33 -10 ?         ?          ?         
2  33 -7  ?         ?          ?         
2  33 -4  ?         ?          ?         
2  33 -1  ?         ?          ?         
2  33 2   ?         ?          ?         
2  33 5   ?         ?          ?         
2  33 8   ?         ?          ?         
2  33 11  ?         ?          ?         
2  33 14  ?         ?          ?         
2  33 17  ?         ?          ?         
2  33 20  ?         ?          ?         
2  33 23  ?         ?          ?         
2  33 26  ?         ?          ?         
2  34 -23 ?         ?          ?         
2  34 -20 ?         ?          ?         
2  34 -17 ?         ?          ?         
2  34 -14 ?         ?          ?         
2  34 -11 ?         ?          ?         
2  34 -8  ?         ?          ?         
2  34 -5  ?         ?          ?         
2  34 -2  ?         ?          ?         
2  34 1   ?         ?          ?         
2  34 4   ?         ?          ?         
2  34 7   ?         ?          ?         
2  34 10  ?         ?          ?         
2  34 13  ?         ?          ?         
2  34 16  ?         ?          ?         
2  34 19  ?         ?          ?         
2  34 22  ?         ?          ?         
2  34 25  ?         ?          ?         
2  35 -21 ?         ?          ?         
2  35 -18 ?         ?          ?         
2  35 -15 ?         ?          ?         
2  35 -12 ?         ?          ?         
2  35 -9  ?         ?          ?         
2  35 -6  ?         ?          ?         
2  35 -3  ?         ?          ?         
2  35 0   ?         ?          ?         
2  35 3   ?         ?          ?         
2  35 6   ?         ?          ?         
2  35 9   ?         ?          ?         
2  35 12  ?         ?          ?         
2  35 15  ?         ?          ?         
2  35 18  ?         ?          ?         
2  35 21  ?         ?          ?         
2  36 -19 ?         ?          ?         
2  36 -16 ?         ?          ?         
2  36 -13 ?         ?          ?         
2  36 -10 ?         ?          ?         
2  36 -7  ?         ?          ?         
2  36 -4  ?         ?          ?         
2  36 -1  ?         ?          ?         
2  36 2   ?         ?          ?         
2  36 5   ?         ?          ?         
2  36 8   ?         ?          ?         
2  36 11  ?         ?          ?         
2  36 14  ?         ?          ?         
2  36 17  ?         ?          ?         
2  36 20  ?         ?          ?         
2  37 -17 ?         ?          ?         
2  37 -14 ?         ?          ?         
2  37 -11 ?         ?          ?         
2  37 -8  ?         ?          ?         
2  37 -5  ?         ?          ?         
2  37 -2  ?         ?          ?         
2  37 1   ?         ?          ?         
2  37 4   ?         ?          ?         
2  37 7   ?         ?          ?         
2  37 10  ?         ?          ?         
2  37 13  ?         ?          ?         
2  37 16  ?         ?          ?         
2  38 -12 ?         ?          ?         
2  38 -9  ?         ?          ?         
2  38 -6  ?         ?          ?         
2  38 -3  ?         ?          ?         
2  38 0   ?         ?          ?         
2  38 3   ?         ?          ?         
2  38 6   ?         ?          ?         
2  38 9   ?         ?          ?         
2  38 12  ?         ?          ?         
2  39 -7  ?         ?          ?         
2  39 -4  ?         ?          ?         
2  39 -1  ?         ?          ?         
2  39 2   ?         ?          ?         
2  39 5   ?         ?          ?         
3  1  -49 1346.63   104.76     0.963044  
3  1  -46 1290.37   195.272    0.905209  
3  1  -43 2055.03   198.462    0.95234   
3  1  -40 96.6682   6.24478    0.16789   
3  1  -37 87.3775   267.297    0.268411  
3  1  -34 1299.76   87.8324    0.929554  
3  1  -31 1928.25   223.337    0.913666  
3  1  -28 972.643   51.2556    0.827698  
3  1  -25 266.56    285.415    0.247359  
3  1  -22 805.477   353.547    0.861977  
3  1  -19 3198.15   304.004    0.989126  
3  1  -16 2990.09   190.948    0.979946  
3  1  -13 2589.64   9.05332    0.982305  
3  1  -10 1960.24   193.075    0.914176  
3  1  -7  840.83    167.176    0.938464  
3  1  -4  3364.92   184.684    0.986475  
3  1  -1  477.917   112.715    0.892665  
3  1  2   3340.34   284.092    0.964942  
3  1  5   4361.47   204.907    0.965317  
3  1  8   1835.89   6.96743    0.971815  
3  1  11  118.126   134.903    0.652049  
3  1  14  2814.38   24.9068    0.987698  
3  1  17  4633.84   3.36877    0.991948  
3  1  20  1688.14   221.846    0.943733  
3  1  23  214.613   96.3811    0.173591  
3  1  26  1972.19   327.252    0.969023  
3  1  29  1334.89   62.6958    0.929354  
3  1  32  901.946   292.393    0.876945  
3  1  35  218.058   28.4383    0.235002  
3  1  38  1170.06   245.49     0.925744  
3  1  41  397.139   2.4201     0.825031  
3  1  44  1043.52   148.542    0.931322  
3  1  47  518.092   57.7196    0.920178  
3  1  50  91.1676   353.936    0.586003  
3  2  -50 963.474   36.7914    0.939366  
3  2  -47 521.703   125.609    0.836308  
3  2  -44 2667.01   352.94     0.967345  
3  2  -41 55.3549   340.093    0.766066  
3  2  -38 50.6192   341.363    0.566424  
3  2  -35 1200.07   175.701    0.922631  
3  2  -32 262.844   214.414    0.39634   
3  2  -29 354.115   350.929    0.813242  
3  2  -26 2428.28   225.052    0.973253  
3  2  -23 2215.04   30.7074    0.974264  
3  2  -20 2960.36   296.822    0.990067  
3  2  -17 4929.86   152.399    0.992546  
3  2  -14 8098.34   41.3773    0.997747  
3  2  -11 1363.85   45.8751    0.961688  
3  2  -8  3479.06   40.874     0.985967  
3  2  -5  2496.33   308.96     0.959946  
3  2  -2  506.12    206.457    0.914074  
3  2  1   636.043   244.678    0.217111  
3  2  4   1316.9    314.016    0.900911  
3  2  7   3515.84   256.194    0.958775  
3  2  10  3967.38   184.347    0.982127  
3  2  13  3413.49   334.728    0.987509  
3  2  16  2735.32   277.377    0.987574  
3  2  19  3746.99   190.653    0.992926  
3  2  22  787.296   197.032    0.954254  
3  2  25  1581.42   30.1169    0.959538  
3  2  28  1627.69   46.5779    0.943038  
3  2  31  620.466   297.546    0.718426  
3  2  34  224.25    227.781    0.477024  
3  2  37  970.674   132.612    0.895526  
3  2  40  613.991   238.859    0.75299   
3  2  43  2508.73   325.36     0.970118  
3  2  46  762.536   136.326    0.671837  
3  2  49  870.294   153.499    0.969321  
3  3  -51 ?         ?          ?         
3  3  -48 427.326   240.881    0.205028  
3  3  -45 23.3132   298.668    0.262915  
3  3  -42 2207.31   137.713    0.947558  
3  3  -39 4001.42   204.223    0.984934  
3  3  -36 1198.38   358.263    0.878641  
3  3  -33 810.349   336.634    0.51909   
3  3  -30 1487.84   287.284    0.879027  
3  3  -27 1061.79   2.29252    0.914325  
3  3  -24 360.469   216.787    0.582261  
3  3  -21 3787.02   33.5893    0.990604  
3  3  -18 4696.42   145.288    0.992933  
3  3  -15 4365.24   150.541    0.991606  
3  3  -12 2626.31   306.287    0.958677  
3  3  -9  1587.64   97.359     0.918358  
3  3  -6  4479.71   13.8056    0.979259  
3  3  -3  307.095   284.735    0.912365  
3  3  0   3739.36   153.075    0.984478  
3  3  3   1945.88   100.225    0.947585  
3  3  6   2225.76   64.7012    0.89645   
3  3  9   1288.63   16.596     0.808812  
3  3  12  1775.2    117.281    0.844872  
3  3  15  5296.53   121.698    0.993945  
3  3  18  4708.27   27.9634    0.991947  
3  3  21  825.518   312.225    0.926664  
3  3  24  1505.23   295.125    0.912569  
3  3  27  461.316   43.6593    0.555191  
3  3  30  177.956   101.504    0.555819  
3  3  33  81.4497   76.9814    0.81303   
3  3  36  1773.91   18.4379    0.930848  
3  3  39  3987.67   39.1102    0.985141  
3  3  42  120.367   61.6937    0.394883  
3  3  45  1953.57   91.3229    0.9423    
3  3  48  48.5782   64.5431    0.732592  
3  3  51  2738      27.1676    0.989606  
3  4  -49 162.207   89.7634    0.827451  
3  4  -46 2401.32   310.255    0.959094  
3  4  -43 1855.19   297.918    0.955895  
3  4  -40 1.12583   103.751    0.610429  
3  4  -37 2208.02   16.7658    0.943379  
3  4  -34 63.7744   304.765    0.0710359 
3  4  -31 770.552   84.7991    0.921093  
3  4  -28 1475.59   61.6863    0.973688  
3  4  -25 766.625   63.0258    0.893111  
3  4  -22 522.846   359.135    0.606377  
3  4  -19 1574.32   276.279    0.87755   
3  4  -16 751.455   97.7155    0.948725  
3  4  -13 89.3649   64.3091    0.240627  
3  4  -10 2164.54   40.1741    0.966206  
3  4  -7  3755.37   50.7399    0.959403  
3  4  -4  3080.55   9.07242    0.969288  
3  4  -1  460.336   14.0562    0.205308  
3  4  2   1812.14   56.3151    0.948221  
3  4  5   2097.33   359.463    0.92104   
3  4  8   102.193   348.779    0.637068  
3  4  11  3589.44   151.916    0.982663  
3  4  14  2780.83   320.843    0.972709  
3  4  17  1073.09   116.67     0.712458  
3  4  20  592.238   120.791    0.944209  
3  4  23  796.399   303.199    0.821121  
3  4  26  2561.69   149.164    0.96955   
3  4  29  947.193   194.268    0.524629  
3  4  32  899.173   27.591     0.794988  
3  4  35  1445.51   264.219    0.812001  
3  4  38  1650.08   71.1225    0.944487  
3  4  41  69.3082   116.248    0.548054  
3  4  44  962.077   225.071    0.889892  
3  4  47  711.579   281.96     0.696223  
3  4  50  1093.17   148.679    0.947839  
3  5  -50 1144.26   260.29     0.957441  
3  5  -47 1480.4    190.076    0.953429  
3  5  -44 835.555   72.868     0.858909  
3  5  -41 1472.62   35.3699    0.8555    
3  5  -38 1193.82   255.4      0.779922  
3  5  -35 2036.87   357.769    0.966379  
3  5  -32 2811.52   292.303    0.961302  
3  5  -29 3046.67   184.067    0.982241  
3  5  -26 1305.24   290.858    0.89616   
3  5  -23 3364.94   185.585    0.984958  
3  5  -20 3982.95   153.686    0.99131   
3  5  -17 5116.89   40.0438    0.993012  
3  5  -14 1670.85   191.216    0.921876  
3  5  -11 1929.9    194.307    0.982325  
3  5  -8  4405.44   156.493    0.990531  
3  5  -5  314.761   239.149    0.309132  
3  5  -2  1344.01   188.809    0.976485  
3  5  1   1942.55   195.336    0.81514   
3  5  4   686.953   181.66     0.645747  
3  5  7   324.217   245.603    0.222819  
3  5  10  1625.97   315.808    0.974856  
3  5  13  9815.43   212.681    0.997877  
3  5  16  3932.53   55.4773    0.992481  
3  5  19  5347.85   36.7439    0.991356  
3  5  22  3846.06   346.502    0.991519  
3  5  25  326.083   128.306    0.805835  
3  5  28  1826.61   261.022    0.950703  
3  5  31  261.05    267.253    0.810812  
3  5  34  385.668   91.1792    0.414548  
3  5  37  2146.89   307.258    0.956085  
3  5  40  2020.7    16.7662    0.95304   
3  5  43  94.8363   187.186    0.302262  
3  5  46  9.71101   191.882    0.421878  
3  5  49  159.921   235.299    0.283758  
3  6  -48 1318.07   281.341    0.849838  
3  6  -45 458.046   289.908    0.820284  
3  6  -42 2742.1    254.451    0.965886  
3  6  -39 2114.82   56.3838    0.90735   
3  6  -36 169.811   314.631    0.557847  
3  6  -33 75.235    288.728    0.247187  
3  6  -30 3373.89   68.0843    0.979544  
3  6  -27 319.355   60.1764    0.703143  
3  6  -24 3004.97   114.18     0.978011  
3  6  -21 2206.44   349.645    0.974664  
3  6  -18 2476.81   281.554    0.987516  
3  6  -15 7641.28   308.584    0.996333  
3  6  -12 2482.34   41.5296    0.987587  
3  6  -9  1427.33   92.6902    0.951265  
3  6  -6  2011.01   194.199    0.979313  
3  6  -3  1721.24   157.205    0.787374  
3  6  0   3254.21   134.453    0.964949  
3  6  3   3751.44   167.971    0.990598  
3  6  6   1658.46   7.5387     0.942252  
3  6  9   126.84    231.895    0.617585  
3  6  12  1002.47   89.3094    0.931616  
3  6  15  3833.12   117.504    0.986038  
3  6  18  2919.22   268.329    0.982449  
3  6  21  654.167   89.845     0.89701   
3  6  24  2336.36   134.48     0.937528  
3  6  27  3038.48   307.796    0.982274  
3  6  30  132.193   116.996    0.129086  
3  6  33  1411.35   97.6809    0.901489  
3  6  36  2447.64   208.952    0.934055  
3  6  39  2192.87   156.328    0.976901  
3  6  42  2224.99   124.879    0.975372  
3  6  45  744.825   252.23     0.889448  
3  6  48  1740.63   251.538    0.943421  
3  7  -49 478.698   37.2696    0.75355   
3  7  -46 1605.1    25.8819    0.961242  
3  7  -43 2593.06   65.6765    0.961872  
3  7  -40 158.387   140.315    0.498767  
3  7  -37 1552.1    138.992    0.88827   
3  7  -34 119.219   320.212    0.231455  
3  7  -31 1577.55   278.207    0.937595  
3  7  -28 252.721   46.4268    0.643036  
3  7  -25 2348.47   225.097    0.981555  
3  7  -22 1666.5    204.473    0.914038  
3  7  -19 1760.87   165.571    0.960836  
3  7  -16 4976.26   103.96     0.994983  
3  7  -13 2145.68   100.774    0.974307  
3  7  -10 364.875   301.451    0.605008  
3  7  -7  2269.49   129.433    0.978298  
3  7  -4  1457.88   232.471    0.746461  
3  7  -1  67.8244   153.703    0.658183  
3  7  2   1952.35   251.483    0.953453  
3  7  5   1161.95   64.9921    0.955058  
3  7  8   2137.59   357.4      0.923632  
3  7  11  5491.86   36.8152    0.994417  
3  7  14  4207.76   239.174    0.989737  
3  7  17  517.865   152.826    0.896234  
3  7  20  1115.73   197.922    0.934674  
3  7  23  3.11807   193.159    0.635126  
3  7  26  1580.4    59.523     0.945763  
3  7  29  574.947   50.515     0.870211  
3  7  32  1612.18   161.286    0.818507  
3  7  35  284.256   300.361    0.81211   
3  7  38  986.152   245.686    0.837528  
3  7  41  382.065   170.045    0.320047  
3  7  44  2421.73   145.385    0.968685  
3  7  47  255.078   274.695    0.918501  
3  7  50  1528.73   79.194     0.871962  
3  8  -50 254.784   76.5795    0.811393  
3  8  -47 181.168   83.0505    0.656085  
3  8  -44 1296.71   221.117    0.965005  
3  8  -41 1149.05   168.945    0.970353  
3  8  -38 21.9564   112.214    0.0922151 
3  8  -35 1183.76   12.268     0.951696  
3  8  -32 1208.42   81.6808    0.884633  
3  8  -29 507.099   241.08     0.53018   
3  8  -26 341.51    24.0427    0.918006  
3  8  -23 557.604   68.788     0.929483  
3  8  -20 376.815   233.725    0.517597  
3  8  -17 3670.56   278.56     0.99196   
3  8  -14 2810.24   298.661    0.985917  
3  8  -11 107.715   257.968    0.865493  
3  8  -8  2425.19   67.4306    0.979297  
3  8  -5  4041.51   309.043    0.978443  
3  8  -2  4051.81   256.443    0.990669  
3  8  1   1365.78   312.912    0.95861   
3  8  4   4391.66   266.242    0.992626  
3  8  7   4463.97   84.7119    0.966421  
3  8  10  6206.47   178.787    0.99524   
3  8  13  3775.33   47.9779    0.985005  
3  8  16  52.7168   140.745    0.341177  
3  8  19  947.251   47.9853    0.944494  
3  8  22  692.198   176.744    0.939516  
3  8  25  1947.28   22.795     0.947957  
3  8  28  88.3754   56.4998    0.145043  
3  8  31  1363      66.7724    0.773169  
3  8  34  1036.82   330.212    0.962914  
3  8  37  140.517   24.7689    0.277401  
3  8  40  1770.18   168.514    0.78711   
3  8  43  1167.98   342.47     0.828485  
3  8  46  63.4628   140.244    0.268244  
3  8  49  156.386   359.563    0.789435  
3  9  -48 370.441   213.861    0.716721  
3  9  -45 739.268   35.3797    0.94676   
3  9  -42 2821.58   311.723    0.979673  
3  9  -39 1510.62   74.2289    0.861006  
3  9  -36 2022.51   113.786    0.939561  
3  9  -33 508.366   127.222    0.560309  
3  9  -30 1034.56   35.9798    0.922381  
3  9  -27 547.057   213.752    0.714849  
3  9  -24 1068.31   223.105    0.850502  
3  9  -21 182.967   184.155    0.91413   
3  9  -18 1911.96   140.15     0.970893  
3  9  -15 3065.76   137.025    0.979474  
3  9  -12 5319.77   267.098    0.994632  
3  9  -9  2727.92   73.8138    0.982347  
3  9  -6  5613.86   153.239    0.993693  
3  9  -3  1098.02   149.637    0.86927   
3  9  0   2536.62   330.659    0.985017  
3  9  3   1692.27   50.6296    0.979239  
3  9  6   265.669   322.794    0.822142  
3  9  9   804.618   332.642    0.88957   
3  9  12  3883.26   33.6034    0.98168   
3  9  15  2273      112.56     0.968553  
3  9  18  1790.92   232.399    0.963984  
3  9  21  3340.83   295.77     0.984115  
3  9  24  1249.72   121.82     0.857928  
3  9  27  2390.58   85.0067    0.97231   
3  9  30  188.024   23.8827    0.360872  
3  9  33  1494.96   238.718    0.666107  
3  9  36  719.064   251.939    0.91412   
3  9  39  478.231   274.683    0.879935  
3  9  42  497.751   65.264     0.92095   
3  9  45  636.393   18.803     0.556239  
3  9  48  251.639   95.1892    0.677057  
3  10 -49 50.0851   67.4669    0.87674   
3  10 -46 168.802   299.175    0.367436  
3  10 -43 486.608   292.743    0.772356  
3  10 -40 1533.62   170.266    0.918856  
3  10 -37 1843.27   265.887    0.958038  
3  10 -34 2229.36   342.458    0.971779  
3  10 -31 3367.77   181.981    0.976754  
3  10 -28 90.1617   140.803    0.460084  
3  10 -25 1847.87   241.428    0.87366   
3  10 -22 1005.98   266.108    0.924964  
3  10 -19 1149.24   295.668    0.950265  
3  10 -16 1100.73   191.806    0.961075  
3  10 -13 2324.97   354.881    0.97919   
3  10 -10 372.959   173.542    0.72125   
3  10 -7  1611.62   301.831    0.948335  
3  10 -4  742.124   272.07     0.917033  
3  10 -1  1232.01   322.126    0.978973  
3  10 2   895.975   280.63     0.757938  
3  10 5   87.9058   90.9282    0.132831  
3  10 8   7399.85   247.015    0.994993  
3  10 11  6400.18   184.626    0.994497  
3  10 14  3437.45   250.488    0.964359  
3  10 17  2124.31   270.832    0.97222   
3  10 20  3523.24   72.6752    0.988172  
3  10 23  268.032   29.9779    0.784787  
3  10 26  221.367   180.874    0.322468  
3  10 29  2101.5    333.006    0.954818  
3  10 32  2229.11   12.489     0.961314  
3  10 35  2459.95   95.3888    0.956167  
3  10 38  1840.15   100.853    0.95186   
3  10 41  1833.37   282.831    0.952551  
3  10 44  718.677   359.415    0.876534  
3  10 47  121.115   35.7762    0.245798  
3  11 -47 1609.19   3.51597    0.959612  
3  11 -44 1350.36   258.319    0.934702  
3  11 -41 828.637   109.704    0.851058  
3  11 -38 840.43    130.898    0.856985  
3  11 -35 778.325   187.822    0.833656  
3  11 -32 112.476   132.131    0.704444  
3  11 -29 238.136   172.784    0.595858  
3  11 -26 731.811   216.555    0.61818   
3  11 -23 0.88809   133.216    0.55924   
3  11 -20 1137.58   204.199    0.943551  
3  11 -17 1523.94   204.13     0.949597  
3  11 -14 3009.83   128.962    0.953343  
3  11 -11 2860.99   241.774    0.967663  
3  11 -8  4271.11   287.165    0.978722  
3  11 -5  38.2751   293.865    0.648169  
3  11 -2  2066.54   231.481    0.979209  
3  11 1   1484.18   290.878    0.966289  
3  11 4   4703.67   118.809    0.99353   
3  11 7   5845.74   356.275    0.993697  
3  11 10  3950.3    24.1886    0.993544  
3  11 13  3364.73   97.7703    0.987724  
3  11 16  5688.16   142.491    0.994688  
3  11 19  1355.61   62.068     0.957771  
3  11 22  1942.08   139.717    0.979849  
3  11 25  1381.72   31.0966    0.855992  
3  11 28  353.439   330.556    0.462417  
3  11 31  38.9489   278.801    0.628173  
3  11 34  1472.95   27.8357    0.884449  
3  11 37  367.279   269.358    0.73102   
3  11 40  117.349   327.26     0.369619  
3  11 43  974.277   236.221    0.919194  
3  11 46  315.443   241.944    0.756355  
3  11 49  678.615   230.706    0.948455  
3  12 -48 682.021   65.6541    0.885862  
3  12 -45 351.758   5.85517    0.520843  
3  12 -42 464.485   192.231    0.578448  
3  12 -39 1264.24   6.86       0.868808  
3  12 -36 2229.89   245.968    0.957376  
3  12 -33 1769.29   204.809    0.860611  
3  12 -30 301.787   132.049    0.640953  
3  12 -27 1407.69   82.9913    0.938965  
3  12 -24 737.525   195.172    0.871483  
3  12 -21 2192.45   334.474    0.949714  
3  12 -18 251.083   334.263    0.845805  
3  12 -15 4039.98   28.3257    0.988161  
3  12 -12 8.17425   99.0711    0.976906  
3  12 -9  1369.17   142.29     0.92195   
3  12 -6  1631.18   69.1031    0.977122  
3  12 -3  2530.51   308.859    0.985599  
3  12 0   2278.39   76.257     0.963732  
3  12 3   1799.37   186.484    0.941595  
3  12 6   825.053   267.287    0.954596  
3  12 9   6183.83   205.321    0.996286  
3  12 12  3746.3    232.053    0.990689  
3  12 15  2479.05   345.22     0.990019  
3  12 18  410.76    345.978    0.719919  
3  12 21  409.655   245.204    0.612543  
3  12 24  43.8512   197.945    0.1609    
3  12 27  35.4713   141.122    0.491389  
3  12 30  259.805   332.328    0.464179  
3  12 33  352.27    170.297    0.483298  
3  12 36  889.99    206.557    0.90575   
3  12 39  662.45    136.831    0.826405  
3  12 42  703.833   244.968    0.832715  
3  12 45  20.0864   156.252    0.470297  
3  12 48  125.913   88.0789    0.21078   
3  13 -46 279.286   244.682    0.474395  
3  13 -43 1141.34   193.222    0.929326  
3  13 -40 371.936   91.2577    0.444814  
3  13 -37 505.676   119.147    0.649435  
3  13 -34 1013.86   154.697    0.884043  
3  13 -31 118.968   239.213    0.407838  
3  13 -28 3220.72   226.027    0.961839  
3  13 -25 59.1614   314.31     0.228276  
3  13 -22 3636.89   70.4304    0.978549  
3  13 -19 17.5826   163.686    0.426438  
3  13 -16 404.924   52.8546    0.690035  
3  13 -13 1292      215.451    0.94203   
3  13 -10 3369.81   265.945    0.976404  
3  13 -7  529.348   87.6213    0.927465  
3  13 -4  2645.31   72.2954    0.9892    
3  13 -1  1559.27   272.917    0.970354  
3  13 2   531.745   167.41     0.778164  
3  13 5   4048.48   71.418     0.994216  
3  13 8   773.923   181.901    0.582073  
3  13 11  5078.21   135.432    0.991504  
3  13 14  399.231   44.9524    0.949173  
3  13 17  549.524   55.577     0.789618  
3  13 20  95.7082   219.62     0.669766  
3  13 23  413.441   190.059    0.565661  
3  13 26  271.321   278.898    0.741628  
3  13 29  1866.22   190.879    0.947624  
3  13 32  216.386   319.701    0.593512  
3  13 35  1985.31   331.922    0.890808  
3  13 38  333.039   275.666    0.305548  
3  13 41  335.532   135.275    0.599199  
3  13 44  211.403   26.2378    0.696971  
3  13 47  359.358   95.4395    0.620331  
3  14 -47 214.472   168.825    0.875149  
3  14 -44 108.333   266.862    0.758596  
3  14 -41 922.282   15.1879    0.805688  
3  14 -38 466.248   354.811    0.664145  
3  14 -35 1502.27   133.474    0.940603  
3  14 -32 1824.16   107.682    0.927961  
3  14 -29 1044.99   253.411    0.876961  
3  14 -26 315.959   321.374    0.84986   
3  14 -23 2269.84   282.028    0.954908  
3  14 -20 30.1189   347.619    0.269485  
3  14 -17 1543.98   343.638    0.916745  
3  14 -14 781.355   56.0369    0.917406  
3  14 -11 127.502   248.204    0.736576  
3  14 -8  536.464   98.2884    0.858028  
3  14 -5  1442.83   178.7      0.967303  
3  14 -2  3301.71   46.6682    0.992509  
3  14 1   235.643   229.237    0.68658   
3  14 4   1217.51   184.649    0.947386  
3  14 7   136.912   193.532    0.787138  
3  14 10  1790.24   183.454    0.964357  
3  14 13  1522.76   78.9872    0.930346  
3  14 16  1604.32   217.852    0.959262  
3  14 19  1927.73   231.174    0.925035  
3  14 22  1600.53   35.1884    0.890511  
3  14 25  334.124   248.334    0.748594  
3  14 28  595.637   22.0365    0.88292   
3  14 31  1691.65   160.374    0.951842  
3  14 34  737.345   124.04     0.874375  
3  14 37  205.587   120.683    0.638247  
3  14 40  118.175   255.532    0.591689  
3  14 43  1067.68   354.883    0.906131  
3  14 46  412.952   157.388    0.72103   
3  15 -45 1510.48   347.907    0.956989  
3  15 -42 930.819   98.5882    0.927413  
3  15 -39 200.033   210.005    0.894634  
3  15 -36 2245.7    10.7488    0.965595  
3  15 -33 273.015   148.292    0.433134  
3  15 -30 939.637   131.649    0.861911  
3  15 -27 645.914   146.372    0.863181  
3  15 -24 795.115   145.68     0.793688  
3  15 -21 378.204   338.836    0.736315  
3  15 -18 402.855   47.9428    0.933048  
3  15 -15 447.79    285.436    0.822337  
3  15 -12 1.56867   219.593    0.706448  
3  15 -9  1070.27   256.316    0.930862  
3  15 -6  1508.09   55.6605    0.973055  
3  15 -3  1878.71   41.4744    0.974354  
3  15 0   2130.83   226.783    0.962536  
3  15 3   1203.29   105.95     0.971485  
3  15 6   2455.7    62.9983    0.990394  
3  15 9   42.4166   299.574    0.884063  
3  15 12  2697.83   250.245    0.955006  
3  15 15  405.099   75.1683    0.772695  
3  15 18  1687.64   351.041    0.954647  
3  15 21  585.618   146.278    0.816465  
3  15 24  1510.68   66.0034    0.881458  
3  15 27  25.0989   268.094    0.155918  
3  15 30  1147.54   341.73     0.903207  
3  15 33  1593.79   152.025    0.912632  
3  15 36  520.646   315.875    0.761483  
3  15 39  65.9506   127.704    0.237501  
3  15 42  188.998   335.22     0.774574  
3  15 45  585.195   340.29     0.901799  
3  16 -46 ?         ?          ?         
3  16 -43 1042.63   283.357    0.842625  
3  16 -40 680.701   315.992    0.831277  
3  16 -37 161.739   114.94     0.560642  
3  16 -34 204.245   98.1581    0.505264  
3  16 -31 91.0671   205.007    0.716761  
3  16 -28 2692.86   211.371    0.955396  
3  16 -25 1186.58   251.226    0.936318  
3  16 -22 396.266   132.062    0.299992  
3  16 -19 64.8172   228.779    0.200903  
3  16 -16 73.5389   230.607    0.617622  
3  16 -13 1066.97   154.794    0.966875  
3  16 -10 418.482   221.01     0.62151   
3  16 -7  2764.76   63.1851    0.972987  
3  16 -4  1072.24   210.479    0.93498   
3  16 -1  108.464   224.127    0.844866  
3  16 2   1369.5    335.31     0.891534  
3  16 5   2796.15   233.199    0.985135  
3  16 8   519.842   206.402    0.705732  
3  16 11  2951.7    346.559    0.973297  
3  16 14  773.128   107.906    0.707791  
3  16 17  1008.44   267.244    0.905434  
3  16 20  48.9194   170.781    0.327121  
3  16 23  55.7941   355.048    0.474205  
3  16 26  952.313   254.385    0.731964  
3  16 29  3637.7    22.2182    0.967405  
3  16 32  2796.62   137.843    0.954092  
3  16 35  1675.66   90.8319    0.926028  
3  16 38  482.076   72.2371    0.524285  
3  16 41  1674.44   13.9093    0.930224  
3  16 44  496.631   143.602    0.713233  
3  17 -44 ?         ?          ?         
3  17 -41 432.05    48.6108    0.783895  
3  17 -38 1189      159.891    0.920873  
3  17 -35 603.939   353.613    0.747379  
3  17 -32 1113.35   33.1683    0.878059  
3  17 -29 358.567   345.228    0.808218  
3  17 -26 3414.4    60.9494    0.975884  
3  17 -23 808.423   223.597    0.780611  
3  17 -20 290.916   171.716    0.419667  
3  17 -17 71.0205   2.43923    0.371834  
3  17 -14 1745.11   331.1      0.967636  
3  17 -11 708.791   288.433    0.866242  
3  17 -8  1031.16   296.714    0.951819  
3  17 -5  175.692   289.695    0.858051  
3  17 -2  1720.28   66.3357    0.960803  
3  17 1   1293.43   239.223    0.816109  
3  17 4   752.37    264.857    0.928122  
3  17 7   2054.91   63.5972    0.959297  
3  17 10  446.295   40.3506    0.78371   
3  17 13  2704.36   286.591    0.965059  
3  17 16  158.383   93.9606    0.59189   
3  17 19  1723.94   160.887    0.956998  
3  17 22  58.1913   126.052    0.242502  
3  17 25  1048.75   16.613     0.873717  
3  17 28  256.36    37.5043    0.551418  
3  17 31  3852.85   243.754    0.974328  
3  17 34  497.411   212.682    0.515123  
3  17 37  1773.38   38.5927    0.925338  
3  17 40  71.0574   131.706    0.894303  
3  17 43  ?         ?          ?         
3  18 -45 ?         ?          ?         
3  18 -42 ?         ?          ?         
3  18 -39 1039.17   327.082    0.53439   
3  18 -36 593.156   81.7917    0.678607  
3  18 -33 305.328   189.586    0.818158  
3  18 -30 39.7531   344.423    0.67751   
3  18 -27 92.9957   77.0036    0.34079   
3  18 -24 1572.96   250.717    0.926651  
3  18 -21 723.723   195.26     0.759606  
3  18 -18 136.433   42.7784    0.86154   
3  18 -15 414.578   123.062    0.847775  
3  18 -12 95.5171   55.1726    0.250349  
3  18 -9  105.018   99.5428    0.525702  
3  18 -6  289.556   223.32     0.731531  
3  18 -3  147.036   27.2338    0.298377  
3  18 0   20.2821   113.796    0.460539  
3  18 3   838.279   267.223    0.711731  
3  18 6   50.0591   348.392    0.554104  
3  18 9   497.011   159.755    0.686133  
3  18 12  371.132   75.623     0.804375  
3  18 15  2633.17   217.361    0.957318  
3  18 18  712.308   349.008    0.55972   
3  18 21  280.353   96.6358    0.422489  
3  18 24  338.268   160.628    0.643811  
3  18 27  518.65    149.267    0.40641   
3  18 30  790.733   292.682    0.895834  
3  18 33  608.414   334.453    0.881249  
3  18 36  169.189   31.8911    0.237332  
3  18 39  436.035   106.794    0.858735  
3  18 42  ?         ?          ?         
3  18 45  ?         ?          ?         
3  19 -43 ?         ?          ?         
3  19 -40 724.727   201.199    0.875963  
3  19 -37 2292.5    140.594    0.914413  
3  19 -34 477.546   96.8761    0.764181  
3  19 -31 688.297   101.17     0.720518  
3  19 -28 1425.7    311.392    0.893704  
3  19 -25 56.363    237.32     0.129399  
3  19 -22 644.097   10.0538    0.85653   
3  19 -19 280.701   225.266    0.584917  
3  19 -16 707.081   255.676    0.938091  
3  19 -13 173.34    16.5905    0.808086  
3  19 -10 2911.76   261.534    0.984045  
3  19 -7  746.615   215.477    0.921598  
3  19 -4  1396.66   88.4426    0.972535  
3  19 -1  568.204   85.9167    0.935715  
3  19 2   785.918   144.227    0.720991  
3  19 5   589.123   331.606    0.301484  
3  19 8   347.508   343.633    0.733925  
3  19 11  2542.24   80.6798    0.98003   
3  19 14  28.0416   308.35     0.517119  
3  19 17  770.78    76.4054    0.910183  
3  19 20  1785.81   326.804    0.930302  
3  19 23  2891.33   57.5607    0.884916  
3  19 26  2285.84   141.778    0.975865  
3  19 29  1259.34   216.327    0.921692  
3  19 32  3537.12   111.405    0.968575  
3  19 35  573.052   334.215    0.845062  
3  19 38  619.861   281.159    0.807609  
3  19 41  ?         ?          ?         
3  19 44  ?         ?          ?         
3  20 -41 ?         ?          ?         
3  20 -38 1177.68   64.4501    0.730874  
3  20 -35 575.185   324.931    0.633688  
3  20 -32 172.289   246.484    0.502647  
3  20 -29 2447.74   165.603    0.931772  
3  20 -26 27.9604   294.784    0.543734  
3  20 -23 1418.86   148.936    0.921379  
3  20 -20 233.536   59.4116    0.321491  
3  20 -17 2320.03   80.0561    0.947936  
3  20 -14 4136.15   10.3048    0.984459  
3  20 -11 224.097   288.787    0.600299  
3  20 -8  1119.93   157.206    0.924615  
3  20 -5  2704.4    62.1835    0.971895  
3  20 -2  1272.96   260.001    0.73912   
3  20 1   2081.99   7.84445    0.962181  
3  20 4   1721.97   89.1077    0.936846  
3  20 7   1348.32   333.865    0.943711  
3  20 10  690.626   329.991    0.699048  
3  20 13  332.562   337.896    0.635142  
3  20 16  487.159   144.164    0.60823   
3  20 19  780.753   167.234    0.736738  
3  20 22  3228.94   214.217    0.973993  
3  20 25  258.444   300.062    0.878432  
3  20 28  1304.85   95.7829    0.852071  
3  20 31  790.339   273.778    0.847442  
3  20 34  165.932   329.518    0.769506  
3  20 37  161.947   193.966    0.728457  
3  20 40  ?         ?          ?         
3  20 43  ?         ?          ?         
3  21 -42 ?         ?          ?         
3  21 -39 ?         ?          ?         
3  21 -36 639.453   169.872    0.779769  
3  21 -33 566.88    178.456    0.673884  
3  21 -30 309.19    93.3026    0.461144  
3  21 -27 3182.94   21.2169    0.979781  
3  21 -24 536.416   21.6834    0.554151  
3  21 -21 844.015   34.5227    0.721725  
3  21 -18 1373.8    252.684    0.832586  
3  21 -15 111.146   265.281    0.274749  
3  21 -12 514.9     229.072    0.784423  
3  21 -9  2919.01   108.502    0.959779  
3  21 -6  1708.4    166.405    0.844522  
3  21 -3  754.136   289.951    0.818248  
3  21 0   256.384   229.88     0.514968  
3  21 3   166.37    179.343    0.758384  
3  21 6   468.494   342.431    0.876843  
3  21 9   278.872   128.757    0.52464   
3  21 12  368.636   44.8751    0.323632  
3  21 15  67.3614   108.974    0.193224  
3  21 18  591.928   0.4158     0.697903  
3  21 21  1434.04   6.3749     0.931208  
3  21 24  616.25    262.18     0.852839  
3  21 27  1044.34   212.822    0.774911  
3  21 30  935.972   61.6803    0.625649  
3  21 33  566.347   88.0928    0.508324  
3  21 36  154.871   87.1578    0.139826  
3  21 39  ?         ?          ?         
3  21 42  ?         ?          ?         
3  22 -40 ?         ?          ?         
3  22 -37 ?         ?          ?         
3  22 -34 715.901   332.115    0.532123  
3  22 -31 196.771   203.617    0.155342  
3  22 -28 302.183   197.415    0.871216  
3  22 -25 248.909   248.572    0.855793  
3  22 -22 866.315   214.244    0.594125  
3  22 -19 6263.84   39.4697    0.989277  
3  22 -16 94.6709   67.3293    0.170799  
3  22 -13 1705.8    36.2163    0.943433  
3  22 -10 293.822   59.7169    0.520289  
3  22 -7  949.977   333.834    0.916744  
3  22 -4  678.523   217.715    0.618416  
3  22 -1  609.796   1.21675    0.544302  
3  22 2   434.071   296.368    0.697362  
3  22 5   432.46    321.733    0.679718  
3  22 8   1345.85   163.902    0.647381  
3  22 11  481.553   217.922    0.496116  
3  22 14  1040.44   339.898    0.831332  
3  22 17  2113.57   274.193    0.954482  
3  22 20  1669.26   167.644    0.954018  
3  22 23  848.03    191.315    0.818084  
3  22 26  2617.24   306.274    0.946734  
3  22 29  26.8135   214.108    0.865457  
3  22 32  393.68    251.802    0.858853  
3  22 35  ?         ?          ?         
3  22 38  ?         ?          ?         
3  22 41  ?         ?          ?         
3  23 -41 ?         ?          ?         
3  23 -38 ?         ?          ?         
3  23 -35 ?         ?          ?         
3  23 -32 ?         ?          ?         
3  23 -29 3508.33   327.501    0.97407   
3  23 -26 1301.07   217.046    0.800376  
3  23 -23 2853.88   119.447    0.965528  
3  23 -20 871.057   206.061    0.781263  
3  23 -17 940.41    267.518    0.818454  
3  23 -14 3040.86   168.819    0.957721  
3  23 -11 612.246   235.648    0.703783  
3  23 -8  651.074   153.273    0.885311  
3  23 -5  2002.68   228.748    0.919976  
3  23 -2  848.424   101.159    0.515221  
3  23 1   389.376   80.5213    0.313677  
3  23 4   532.025   169.673    0.564068  
3  23 7   542.4     178.594    0.439599  
3  23 10  162.063   244.042    0.490756  
3  23 13  26.8747   355.13     0.431347  
3  23 16  2067.81   46.2688    0.842123  
3  23 19  5909.98   315.065    0.988388  
3  23 22  182.582   151.287    0.151712  
3  23 25  447.516   125.953    0.544465  
3  23 28  713.27    13.6294    0.629706  
3  23 31  602.862   56.6836    0.576995  
3  23 34  ?         ?          ?         
3  23 37  ?         ?          ?         
3  23 40  ?         ?          ?         
3  24 -39 ?         ?          ?         
3  24 -36 ?         ?          ?         
3  24 -33 ?         ?          ?         
3  24 -30 ?         ?          ?         
3  24 -27 905.575   196.854    0.861814  
3  24 -24 928.367   281.747    0.804379  
3  24 -21 4280.98   179.698    0.972458  
3  24 -18 699.669   79.2023    0.802313  
3  24 -15 267.637   122.891    0.322643  
3  24 -12 457.254   49.0298    0.426243  
3  24 -9  61.9913   306.819    0.796112  
3  24 -6  72.1285   124.055    0.171133  
3  24 -3  5205.57   103.418    0.983649  
3  24 0   259.499   19.749     0.261478  
3  24 3   410.836   263.6      0.742173  
3  24 6   4292.2    151.721    0.976594  
3  24 9   74.2029   236.021    0.153462  
3  24 12  2996.43   307.872    0.953617  
3  24 15  712.302   43.2839    0.860713  
3  24 18  2518.69   285.216    0.946736  
3  24 21  152.804   220.381    0.184531  
3  24 24  888.708   68.1963    0.735434  
3  24 27  715.914   345.892    0.913891  
3  24 30  ?         ?          ?         
3  24 33  ?         ?          ?         
3  24 36  ?         ?          ?         
3  24 39  ?         ?          ?         
3  25 -37 ?         ?          ?         
3  25 -34 ?         ?          ?         
3  25 -31 ?         ?          ?         
3  25 -28 ?         ?          ?         
3  25 -25 550.461   78.9735    0.430051  
3  25 -22 1046.42   149.192    0.924137  
3  25 -19 1245.16   250.021    0.867562  
3  25 -16 259.373   257.395    0.315486  
3  25 -13 2283.3    34.3834    0.879632  
3  25 -10 122.667   323.736    0.086582  
3  25 -7  247.149   189.315    0.631991  
3  25 -4  1653.61   75.2436    0.932188  
3  25 -1  203.16    284.029    0.195615  
3  25 2   353.571   235.911    0.664897  
3  25 5   132.363   301.403    0.661263  
3  25 8   583.809   202.094    0.623694  
3  25 11  214.405   63.0661    0.265192  
3  25 14  2493.49   5.9434     0.951859  
3  25 17  4275.32   85.4056    0.959567  
3  25 20  319.967   159.326    0.315811  
3  25 23  715.706   218.494    0.596663  
3  25 26  3014.25   134.592    0.971119  
3  25 29  ?         ?          ?         
3  25 32  ?         ?          ?         
3  25 35  ?         ?          ?         
3  25 38  ?         ?          ?         
3  26 -35 ?         ?          ?         
3  26 -32 ?         ?          ?         
3  26 -29 ?         ?          ?         
3  26 -26 ?         ?          ?         
3  26 -23 ?         ?          ?         
3  26 -20 510.42    55.0158    0.397383  
3  26 -17 459.384   69.6316    0.302418  
3  26 -14 3776.27   12.652     0.914377  
3  26 -11 626.332   75.5116    0.590471  
3  26 -8  418.919   142.803    0.894095  
3  26 -5  1258.91   52.4295    0.944875  
3  26 -2  3813.04   302.879    0.960777  
3  26 1   254.948   206.805    0.619418  
3  26 4   506.714   307.32     0.589842  
3  26 7   459.448   183        0.601793  
3  26 10  985.749   84.328     0.809021  
3  26 13  3627.22   157.187    0.980285  
3  26 16  880.231   48.1545    0.838069  
3  26 19  767.678   143.173    0.879172  
3  26 22  501.566   226.088    0.490107  
3  26 25  ?         ?          ?         
3  26 28  ?         ?          ?         
3  26 31  ?         ?          ?         
3  26 34  ?         ?          ?         
3  26 37  ?         ?          ?         
3  27 -36 ?         ?          ?         
3  27 -33 ?         ?          ?         
3  27 -30 ?         ?          ?         
3  27 -27 ?         ?          ?         
3  27 -24 ?         ?          ?         
3  27 -21 ?         ?          ?         
3  27 -18 5561.28   272.994    0.973126  
3  27 -15 1122.44   143.295    0.802589  
3  27 -12 1333.07   220.469    0.879717  
3  27 -9  5812.69   297.551    0.983476  
3  27 -6  407.889   165.615    0.381252  
3  27 -3  509.616   68.7988    0.401237  
3  27 0   214.767   154.182    0.13779   
3  27 3   ?         ?          ?         
3  27 6   ?         ?          ?         
3  27 9   ?         ?          ?         
3  27 12  627.323   303.142    0.781453  
3  27 15  474.537   29.695     0.594809  
3  27 18  871.63    298.308    0.842194  
3  27 21  ?         ?          ?         
3  27 24  ?         ?          ?         
3  27 27  ?         ?          ?         
3  27 30  ?         ?          ?         
3  27 33  ?         ?          ?         
3  27 36  ?         ?          ?         
3  28 -34 ?         ?          ?         
3  28 -31 ?         ?          ?         
3  28 -28 ?         ?          ?         
3  28 -25 ?         ?          ?         
3  28 -22 ?         ?          ?         
3  28 -19 ?         ?          ?         
3  28 -16 5964.35   308.507    0.989466  
3  28 -13 ?         ?          ?         
3  28 -10 ?         ?          ?         
3  28 -7  ?         ?          ?         
3  28 -4  ?         ?          ?         
3  28 -1  ?         ?          ?         
3  28 2   ?         ?          ?         
3  28 5   ?         ?          ?         
3  28 8   ?         ?          ?         
3  28 11  ?         ?          ?         
3  28 14  ?         ?          ?         
3  28 17  ?         ?          ?         
3  28 20  ?         ?          ?         
3  28 23  ?         ?          ?         
3  28 26  ?         ?          ?         
3  28 29  ?         ?          ?         
3  28 32  ?         ?          ?         
3  28 35  ?         ?          ?         
3  29 -32 ?         ?          ?         
3  29 -29 ?         ?          ?         
3  29 -26 ?         ?          ?         
3  29 -23 ?         ?          ?         
3  29 -20 ?         ?          ?         
3  29 -17 ?         ?          ?         
3  29 -14 ?         ?          ?         
3  29 -11 ?         ?          ?         
3  29 -8  ?         ?          ?         
3  29 -5  ?         ?          ?         
3  29 -2  ?         ?          ?         
3  29 1   ?         ?          ?         
3  29 4   ?         ?          ?         
3  29 7   ?         ?          ?         
3  29 10  ?         ?          ?         
3  29 13  ?         ?          ?         
3  29 16  ?         ?          ?         
3  29 19  ?         ?          ?         
3  29 22  ?         ?          ?         
3  29 25  ?         ?          ?         
3  29 28  ?         ?          ?         
3  29 31  ?         ?          ?         
3  30 -30 ?         ?          ?         
3  30 -27 ?         ?          ?         
3  30 -24 ?         ?          ?         
3  30 -21 ?         ?          ?         
3  30 -18 ?         ?          ?         
3  30 -15 ?         ?          ?         
3  30 -12 ?         ?          ?         
3  30 -9  ?         ?          ?         
3  30 -6  ?         ?          ?         
3  30 -3  ?         ?          ?         
3  30 0   ?         ?          ?         
3  30 3   ?         ?          ?         
3  30 6   ?         ?          ?         
3  30 9   ?         ?          ?         
3  30 12  ?         ?          ?         
3  30 15  ?         ?          ?         
3  30 18  ?         ?          ?         
3  30 21  ?         ?          ?         
3  30 24  ?         ?          ?         
3  30 27  ?         ?          ?         
3  30 30  ?         ?          ?         
3  31 -28 ?         ?          ?         
3  31 -25 ?         ?          ?         
3  31 -22 ?         ?          ?         
3  31 -19 ?         ?          ?         
3  31 -16 ?         ?          ?         
3  31 -13 ?         ?          ?         
3  31 -10 ?         ?          ?         
3  31 -7  ?         ?          ?         
3  31 -4  ?         ?          ?         
3  31 -1  ?         ?          ?         
3  31 2   ?         ?          ?         
3  31 5   ?         ?          ?         
3  31 8   ?         ?          ?         
3  31 11  ?         ?          ?         
3  31 14  ?         ?          ?         
3  31 17  ?         ?          ?         
3  31 20  ?         ?          ?         
3  31 23  ?         ?          ?         
3  31 26  ?         ?          ?         
3  31 29  ?         ?          ?         
3  32 -26 ?         ?          ?         
3  32 -23 ?         ?          ?         
3  32 -20 ?         ?          ?         
3  32 -17 ?         ?          ?         
3  32 -14 ?         ?          ?         
3  32 -11 ?         ?          ?         
3  32 -8  ?         ?          ?         
3  32 -5  ?         ?          ?         
3  32 -2  ?         ?          ?         
3  32 1   ?         ?          ?         
3  32 4   ?         ?          ?         
3  32 7   ?         ?          ?         
3  32 10  ?         ?          ?         
3  32 13  ?         ?          ?         
3  32 16  ?         ?          ?         
3  32 19  ?         ?          ?         
3  32 22  ?         ?          ?         
3  32 25  ?         ?          ?         
3  32 28  ?         ?          ?         
3  33 -24 ?         ?          ?         
3  33 -21 ?         ?          ?         
3  33 -18 ?         ?          ?         
3  33 -15 ?         ?          ?         
3  33 -12 ?         ?          ?         
3  33 -9  ?         ?          ?         
3  33 -6  ?         ?          ?         
3  33 -3  ?         ?          ?         
3  33 0   ?         ?          ?         
3  33 3   ?         ?          ?         
3  33 6   ?         ?          ?         
3  33 9   ?         ?          ?         
3  33 12  ?         ?          ?         
3  33 15  ?         ?          ?         
3  33 18  ?         ?          ?         
3  33 21  ?         ?          ?         
3  33 24  ?         ?          ?         
3  34 -22 ?         ?          ?         
3  34 -19 ?         ?          ?         
3  34 -16 ?         ?          ?         
3  34 -13 ?         ?          ?         
3  34 -10 ?         ?          ?         
3  34 -7  ?         ?          ?         
3  34 -4  ?         ?          ?         
3  34 -1  ?         ?          ?         
3  34 2   ?         ?          ?         
3  34 5   ?         ?          ?         
3  34 8   ?         ?          ?         
3  34 11  ?         ?          ?         
3  34 14  ?         ?          ?         
3  34 17  ?         ?          ?         
3  34 20  ?         ?          ?         
3  34 23  ?         ?          ?         
3  35 -20 ?         ?          ?         
3  35 -17 ?         ?          ?         
3  35 -14 ?         ?          ?         
3  35 -11 ?         ?          ?         
3  35 -8  ?         ?          ?         
3  35 -5  ?         ?          ?         
3  35 -2  ?         ?          ?         
3  35 1   ?         ?          ?         
3  35 4   ?         ?          ?         
3  35 7   ?         ?          ?         
3  35 10  ?         ?          ?         
3  35 13  ?         ?          ?         
3  35 16  ?         ?          ?         
3  35 19  ?         ?          ?         
3  35 22  ?         ?          ?         
3  36 -18 ?         ?          ?         
3  36 -15 ?         ?          ?         
3  36 -12 ?         ?          ?         
3  36 -9  ?         ?          ?         
3  36 -6  ?         ?          ?         
3  36 -3  ?         ?          ?         
3  36 0   ?         ?          ?         
3  36 3   ?         ?          ?         
3  36 6   ?         ?          ?         
3  36 9   ?         ?          ?         
3  36 12  ?         ?          ?         
3  36 15  ?         ?          ?         
3  36 18  ?         ?          ?         
3  37 -13 ?         ?          ?         
3  37 -10 ?         ?          ?         
3  37 -7  ?         ?          ?         
3  37 -4  ?         ?          ?         
3  37 -1  ?         ?          ?         
3  37 2   ?         ?          ?         
3  37 5   ?         ?          ?         
3  37 8   ?         ?          ?         
3  37 11  ?         ?          ?         
3  37 14  ?         ?          ?         
3  38 -8  ?         ?          ?         
3  38 -5  ?         ?          ?         
3  38 -2  ?         ?          ?         
3  38 1   ?         ?          ?         
3  38 4   ?         ?          ?         
3  38 7   ?         ?          ?         
3  38 10  ?         ?          ?         
4  1  -51 100.274   62.1089    0.937178  
4  1  -48 608.195   276.607    0.959456  
4  1  -45 118.655   32.3297    0.764259  
4  1  -42 302.318   109.437    0.401422  
4  1  -39 2370.8    169.853    0.970222  
4  1  -36 3271.62   289.154    0.960103  
4  1  -33 199.422   77.3654    0.446647  
4  1  -30 356.691   203.492    0.38007   
4  1  -27 438.465   35.7175    0.652624  
4  1  -24 1933.73   88.6841    0.959239  
4  1  -21 4435.01   248.328    0.993842  
4  1  -18 4585.41   214.699    0.992769  
4  1  -15 4361.02   5.01629    0.989239  
4  1  -12 2022.43   164.502    0.969662  
4  1  -9  2378.16   148.158    0.938359  
4  1  -6  487.523   329.991    0.610883  
4  1  -3  3917.03   302.833    0.964875  
4  1  0   5270.05   279.315    0.977454  
4  1  3   3377.06   19.4482    0.962794  
4  1  6   4269.23   26.6081    0.980151  
4  1  9   3165.74   179.872    0.987559  
4  1  12  2209.18   168.852    0.961959  
4  1  15  4388.18   211.904    0.990173  
4  1  18  2650.04   344.843    0.986308  
4  1  21  1948.08   41.6835    0.98498   
4  1  24  2082.7    90.0872    0.955868  
4  1  27  521.065   317.992    0.815117  
4  1  30  816.991   39.3809    0.698725  
4  1  33  625.501   172.214    0.445932  
4  1  36  325.501   218.703    0.363046  
4  1  39  2916.6    91.8513    0.980549  
4  1  42  1938.59   108.961    0.854246  
4  1  45  1105.63   231.433    0.725281  
4  1  48  ?         ?          ?         
4  1  51  1395.51   18.9158    0.939914  
4  2  -49 2223.07   97.3826    0.985982  
4  2  -46 1742.95   315.333    0.890493  
4  2  -43 1331.63   269.973    0.936918  
4  2  -40 1625.73   247.601    0.895077  
4  2  -37 2328.44   34.0939    0.959558  
4  2  -34 215.623   285.513    0.377642  
4  2  -31 711.518   5.87175    0.595083  
4  2  -28 162.146   178.638    0.327974  
4  2  -25 2510.44   141.523    0.975158  
4  2  -22 1005.09   91.5845    0.683849  
4  2  -19 1215.52   315.229    0.875741  
4  2  -16 623.428   96.939     0.85474   
4  2  -13 4047.23   329.392    0.991052  
4  2  -10 2209.34   302.445    0.97689   
4  2  -7  247.516   319.383    0.701833  
4  2  -4  2338.54   263.044    0.645143  
4  2  -1  6263.86   155.061    0.983763  
4  2  2   128.206   35.16      0.95765   
4  2  5   2824.81   235.57     0.963184  
4  2  8   2921.24   74.6987    0.964163  
4  2  11  1515.33   287.011    0.980747  
4  2  14  2600.09   33.6184    0.988551  
4  2  17  2919.78   206.453    0.982526  
4  2  20  2495.93   259.706    0.971531  
4  2  23  1809.36   339.05     0.965246  
4  2  26  4152.7    138.596    0.99039   
4  2  29  2704.44   307.364    0.980633  
4  2  32  64.4074   333.507    0.776999  
4  2  35  1678.67   222.808    0.936631  
4  2  38  941.655   357.068    0.922609  
4  2  41  179.248   128.668    0.817823  
4  2  44  107.825   87.9859    0.499849  
4  2  47  1386.45   310.776    0.755099  
4  2  50  1441.17   354.439    0.919253  
4  3  -50 203.554   253.783    0.302295  
4  3  -47 867.801   298.446    0.816303  
4  3  -44 2146.52   85.3577    0.923295  
4  3  -41 1250.98   354.461    0.947081  
4  3  -38 2172.22   199.321    0.951198  
4  3  -35 1410.39   228.714    0.902579  
4  3  -32 1220.92   243.293    0.870865  
4  3  -29 2075.72   213.626    0.945786  
4  3  -26 3421.8    244.908    0.991046  
4  3  -23 2525.64   209.159    0.982163  
4  3  -20 1642.13   211.322    0.876467  
4  3  -17 3148.95   31.1336    0.986006  
4  3  -14 1620.97   7.64146    0.969461  
4  3  -11 4426.56   140.983    0.992521  
4  3  -8  528.832   92.1754    0.207803  
4  3  -5  45.0213   304.971    0.117334  
4  3  -2  488.074   291.286    0.958903  
4  3  1   524.945   247.638    0.923521  
4  3  4   3236.5    157.015    0.938497  
4  3  7   3587.17   19.3176    0.977775  
4  3  10  3285.82   101.7      0.971552  
4  3  13  3470.05   265.598    0.982974  
4  3  16  3191.15   144.97     0.988729  
4  3  19  465.212   336.65     0.942169  
4  3  22  96.9852   315.713    0.492118  
4  3  25  1674.76   327.86     0.955012  
4  3  28  1900.89   81.5671    0.965243  
4  3  31  441.464   245.463    0.35734   
4  3  34  113.801   126.107    0.1036    
4  3  37  410.745   138.458    0.794675  
4  3  40  2337.51   130.933    0.948839  
4  3  43  1274.58   24.5797    0.933207  
4  3  46  2260.7    171.32     0.953983  
4  3  49  1687.6    93.7409    0.975161  
4  4  -51 472.233   262.255    0.686091  
4  4  -48 395.202   94.0528    0.85736   
4  4  -45 13.2442   92.4003    0.290284  
4  4  -42 1673.56   217.075    0.955123  
4  4  -39 4583.22   65.2927    0.984832  
4  4  -36 171.96    215.074    0.63551   
4  4  -33 502.55    69.3932    0.638084  
4  4  -30 97.1911   343.461    0.0926081 
4  4  -27 1147.96   251.91     0.896552  
4  4  -24 1389.85   116.605    0.810794  
4  4  -21 1434.26   10.9185    0.939782  
4  4  -18 1187.38   341.206    0.958926  
4  4  -15 5296.57   280.568    0.992145  
4  4  -12 2855.91   49.3028    0.980178  
4  4  -9  275.122   319.349    0.808261  
4  4  -6  3623.68   307.778    0.989674  
4  4  -3  2749.01   297.023    0.957225  
4  4  0   2924.51   260.482    0.970259  
4  4  3   6734.3    121.917    0.99266   
4  4  6   5521.31   177.916    0.991056  
4  4  9   3634.15   20.5427    0.985474  
4  4  12  3552.68   10.8028    0.98308   
4  4  15  6177.08   107.421    0.99586   
4  4  18  183.268   7.39465    0.529777  
4  4  21  266.343   228.628    0.264716  
4  4  24  2391.73   187.682    0.97266   
4  4  27  52.0334   76.4498    0.0504761 
4  4  30  180.563   251.94     0.524987  
4  4  33  1520.5    359.99     0.696903  
4  4  36  1846.8    161.24     0.94185   
4  4  39  1231.31   224.951    0.927711  
4  4  42  326.413   240.012    0.654833  
4  4  45  2292.06   84.7196    0.96555   
4  4  48  1695.17   332.732    0.874807  
4  4  51  359.08    352.768    0.888094  
4  5  -49 998.832   313.424    0.897451  
4  5  -46 302.098   151.791    0.399177  
4  5  -43 56.3987   64.6308    0.858433  
4  5  -40 3228.18   89.3716    0.960779  
4  5  -37 2800.19   69.3594    0.953624  
4  5  -34 122.983   206.221    0.752449  
4  5  -31 1341.03   195.022    0.906869  
4  5  -28 1336.82   5.30516    0.946948  
4  5  -25 3504.25   267.732    0.98237   
4  5  -22 2261.31   20.405     0.972474  
4  5  -19 1329.94   200.21     0.976302  
4  5  -16 65.2544   21.1771    0.447736  
4  5  -13 3070.93   149.688    0.984225  
4  5  -10 1064.93   175.192    0.954174  
4  5  -7  1605.46   16.0907    0.975522  
4  5  -4  1371.87   129.95     0.923828  
4  5  -1  1746.19   9.10338    0.970181  
4  5  2   2162      338.971    0.940607  
4  5  5   5062.93   137.783    0.989078  
4  5  8   4752.32   179.107    0.993023  
4  5  11  2454.31   85.8179    0.977483  
4  5  14  4138.9    319.803    0.995574  
4  5  17  54.9877   168.24     0.542129  
4  5  20  98.8564   327.538    0.73912   
4  5  23  3250.67   231.001    0.975515  
4  5  26  4110.76   53.2759    0.990509  
4  5  29  506.16    97.4889    0.798663  
4  5  32  319.543   188.297    0.404743  
4  5  35  197.557   342.422    0.122378  
4  5  38  1428.06   203.901    0.891542  
4  5  41  44.9217   156.5      0.305985  
4  5  44  2041.82   212.366    0.970454  
4  5  47  68.0297   29.964     0.877208  
4  5  50  1176.1    130.636    0.958141  
4  6  -50 966.192   297.155    0.947397  
4  6  -47 1482.47   63.6612    0.935421  
4  6  -44 1348.55   150.039    0.912657  
4  6  -41 259.906   238.245    0.36736   
4  6  -38 67.7581   131.898    0.200465  
4  6  -35 2259.33   9.50899    0.968499  
4  6  -32 182.76    54.9819    0.504361  
4  6  -29 1199.92   263.764    0.887104  
4  6  -26 628.286   33.2704    0.747902  
4  6  -23 770.368   117.158    0.819743  
4  6  -20 3499.31   313.232    0.991563  
4  6  -17 3024.35   120.269    0.979223  
4  6  -14 6811.92   217.871    0.993256  
4  6  -11 3972.81   327.062    0.988636  
4  6  -8  2476.21   234.352    0.958174  
4  6  -5  2993.25   290.179    0.985815  
4  6  -2  3291.58   151.329    0.987328  
4  6  1   2259.32   339.635    0.974748  
4  6  4   5703.67   277.397    0.995021  
4  6  7   1983.04   282.757    0.922117  
4  6  10  1656.81   50.1422    0.948402  
4  6  13  6251.49   232.264    0.995326  
4  6  16  4743.36   185.865    0.991624  
4  6  19  2485.8    231.473    0.980284  
4  6  22  2967.66   77.7073    0.97798   
4  6  25  286.578   141.408    0.638911  
4  6  28  349.118   271.337    0.655515  
4  6  31  27.5492   289.779    0.538258  
4  6  34  1154.7    0.0860063  0.864364  
4  6  37  1711.84   328.618    0.869266  
4  6  40  590.479   79.3383    0.885374  
4  6  43  1584.58   273.547    0.949033  
4  6  46  2274.13   8.39573    0.951015  
4  6  49  71.6025   281.923    0.230592  
4  7  -48 397.142   234.82     0.862184  
4  7  -45 1492.52   190.731    0.943886  
4  7  -42 132.951   295.263    0.274101  
4  7  -39 2637.96   222.73     0.934202  
4  7  -36 5187.06   117.891    0.982598  
4  7  -33 113.641   144.723    0.497998  
4  7  -30 808.566   26.3883    0.843702  
4  7  -27 1537.47   177.489    0.919064  
4  7  -24 2112.29   82.4121    0.977     
4  7  -21 58.9408   1.76631    0.775038  
4  7  -18 1343.98   16.8727    0.923777  
4  7  -15 3791.81   26.433     0.991666  
4  7  -12 4653.34   162.092    0.993829  
4  7  -9  5513.87   140.836    0.992691  
4  7  -6  3096.89   214.339    0.975986  
4  7  -3  183.676   206.949    0.351247  
4  7  0   1458.72   176.141    0.960056  
4  7  3   4601.93   240.835    0.992765  
4  7  6   3757.08   195.094    0.987522  
4  7  9   1671.29   84.2596    0.972189  
4  7  12  3154.69   9.407      0.993734  
4  7  15  3146.34   357.937    0.98488   
4  7  18  1737.58   15.9222    0.985627  
4  7  21  335.472   231.505    0.876663  
4  7  24  517.745   164.074    0.579407  
4  7  27  221.068   324.408    0.570955  
4  7  30  1035.78   215.713    0.912631  
4  7  33  3602.38   160.73     0.980684  
4  7  36  1810.51   10.2987    0.843584  
4  7  39  432.725   252.637    0.470648  
4  7  42  1549.29   60.8039    0.953825  
4  7  45  80.8025   331.341    0.389962  
4  7  48  169       122.775    0.705869  
4  8  -49 1552.94   89.2246    0.905571  
4  8  -46 134.773   22.3804    0.208483  
4  8  -43 1849.95   64.9671    0.926938  
4  8  -40 851.952   350.805    0.932783  
4  8  -37 1719.57   242.857    0.928888  
4  8  -34 1838.68   261.072    0.967466  
4  8  -31 1115.56   207.65     0.780744  
4  8  -28 279.685   294.76     0.401208  
4  8  -25 271.812   57.5075    0.734557  
4  8  -22 2407.05   299.177    0.975893  
4  8  -19 1407.37   148.225    0.957896  
4  8  -16 4900.49   158.511    0.991337  
4  8  -13 4522.22   20.1356    0.989355  
4  8  -10 5328.17   342.181    0.993748  
4  8  -7  731.165   303.313    0.909706  
4  8  -4  1646.07   226.644    0.962904  
4  8  -1  2451.17   54.1704    0.963691  
4  8  2   3594.53   144.214    0.990314  
4  8  5   3144.36   97.8593    0.985816  
4  8  8   1141.14   211.803    0.976104  
4  8  11  2906.53   177.606    0.982702  
4  8  14  6024.18   245.49     0.996991  
4  8  17  2094.4    57.6851    0.984882  
4  8  20  1208.43   90.6095    0.948635  
4  8  23  73.0283   20.6725    0.77986   
4  8  26  1722.67   224.666    0.903298  
4  8  29  4252.32   231.67     0.9758    
4  8  32  1200.5    65.1549    0.939648  
4  8  35  1274.79   72.969     0.772099  
4  8  38  2650.27   152.393    0.954975  
4  8  41  1011.53   271.698    0.922921  
4  8  44  2055.39   199.761    0.97705   
4  8  47  637.181   244.91     0.904221  
4  8  50  243.413   356.566    0.373011  
4  9  -47 538.381   29.2208    0.897497  
4  9  -44 1825.34   241.939    0.974284  
4  9  -41 206.864   321.232    0.924704  
4  9  -38 81.0456   197.961    0.598482  
4  9  -35 599.893   185.567    0.773566  
4  9  -32 1271.99   122.359    0.904855  
4  9  -29 368.346   282.043    0.81111   
4  9  -26 556.923   195.153    0.565568  
4  9  -23 1813.27   116.302    0.948918  
4  9  -20 66.9824   46.7283    0.51887   
4  9  -17 3665.73   21.2812    0.99142   
4  9  -14 548.105   26.2199    0.923479  
4  9  -11 3870.57   213.185    0.992265  
4  9  -8  4298.06   174.755    0.991848  
4  9  -5  2040.92   315.229    0.988198  
4  9  -2  61.6514   232.589    0.81546   
4  9  1   2584.61   206.176    0.964658  
4  9  4   4029.17   195.246    0.990356  
4  9  7   3895.45   331.266    0.982933  
4  9  10  1907.5    142.426    0.969591  
4  9  13  4549.71   80.1936    0.993968  
4  9  16  64.4804   159.417    0.296412  
4  9  19  66.3603   115.799    0.728171  
4  9  22  1215.11   295.276    0.89708   
4  9  25  367.335   343.216    0.69482   
4  9  28  233.807   117.088    0.768703  
4  9  31  108.244   200.873    0.564559  
4  9  34  688.212   62.2257    0.861072  
4  9  37  144.432   37.5458    0.623912  
4  9  40  677.656   70.1803    0.880374  
4  9  43  2425.09   10.8698    0.967089  
4  9  46  120.068   272.003    0.275034  
4  9  49  974.642   275.059    0.921657  
4  10 -48 1326.13   77.8701    0.956362  
4  10 -45 728.043   44.3138    0.894731  
4  10 -42 312.899   135.552    0.529285  
4  10 -39 2847.14   248.686    0.970407  
4  10 -36 1609.16   299.711    0.887575  
4  10 -33 1728.97   180.005    0.760576  
4  10 -30 109.258   147.165    0.416765  
4  10 -27 2132.5    126.336    0.949098  
4  10 -24 2097.25   51.6238    0.916905  
4  10 -21 197.738   302.156    0.365121  
4  10 -18 554.947   277.411    0.803944  
4  10 -15 3515.09   22.2519    0.986937  
4  10 -12 81.3038   340.783    0.775144  
4  10 -9  234.215   304.699    0.627087  
4  10 -6  2550.17   97.6884    0.985376  
4  10 -3  235.052   187.825    0.280253  
4  10 0   1281.74   27.952     0.986983  
4  10 3   2078.34   20.1052    0.938393  
4  10 6   2652.13   80.7759    0.958653  
4  10 9   2901.1    241.174    0.967395  
4  10 12  3044.05   187.31     0.971791  
4  10 15  110.801   350.813    0.892597  
4  10 18  90.6905   252.746    0.723961  
4  10 21  1830.37   316.359    0.961376  
4  10 24  695.6     233.644    0.628334  
4  10 27  292.435   119.35     0.622458  
4  10 30  33.352    244.269    0.243111  
4  10 33  212.299   161.123    0.462757  
4  10 36  1680.46   261.769    0.955146  
4  10 39  1667.26   232.489    0.976056  
4  10 42  171.392   13.7673    0.805388  
4  10 45  272.603   93.9695    0.600347  
4  10 48  392.247   21.9697    0.671197  
4  11 -46 490.149   174.19     0.754345  
4  11 -43 157.259   184.462    0.359123  
4  11 -40 18.2288   225.535    0.223279  
4  11 -37 2257.29   19.4985    0.917784  
4  11 -34 325.967   58.7537    0.854655  
4  11 -31 1213.91   326.533    0.890171  
4  11 -28 1554.47   259.051    0.958929  
4  11 -25 1370.37   225.236    0.901822  
4  11 -22 953.366   15.3006    0.966585  
4  11 -19 1723.68   109.052    0.951489  
4  11 -16 948.041   89.1172    0.886184  
4  11 -13 2637.71   311.693    0.989263  
4  11 -10 1973.44   167.378    0.974946  
4  11 -7  3885.79   118.03     0.980163  
4  11 -4  2556.6    15.9504    0.983675  
4  11 -1  34.6145   311.04     0.522433  
4  11 2   3166.06   253.7      0.983799  
4  11 5   3757.8    324.482    0.985948  
4  11 8   719.658   296.656    0.925696  
4  11 11  1550.8    227.773    0.926347  
4  11 14  1904.6    131.004    0.968066  
4  11 17  1072.97   141.934    0.74981   
4  11 20  459.901   2.3512     0.441746  
4  11 23  464.731   103.432    0.493687  
4  11 26  181.373   31.0017    0.850835  
4  11 29  1570.81   58.3186    0.862443  
4  11 32  369.701   244.881    0.703269  
4  11 35  114.884   203.62     0.544365  
4  11 38  138.605   65.344     0.335175  
4  11 41  545.234   31.8066    0.814511  
4  11 44  2223.96   45.5042    0.979748  
4  11 47  233.424   295.461    0.496135  
4  12 -47 601.748   291.689    0.943157  
4  12 -44 1.11971   348.8      0.874611  
4  12 -41 356.13    45.3898    0.59278   
4  12 -38 1287.65   7.93613    0.931775  
4  12 -35 3404.64   161.251    0.978493  
4  12 -32 1892.05   320.351    0.956459  
4  12 -29 230.346   75.6186    0.368824  
4  12 -26 194.092   291.07     0.278731  
4  12 -23 442.561   257.695    0.687293  
4  12 -20 5.40772   102.601    0.659768  
4  12 -17 682.115   309.41     0.840217  
4  12 -14 1327.16   40.6947    0.924465  
4  12 -11 86.8076   291.89     0.905311  
4  12 -8  2313.11   322.538    0.982425  
4  12 -5  2577.95   97.9535    0.971111  
4  12 -2  6342.04   53.3198    0.993064  
4  12 1   2519.75   324.443    0.987071  
4  12 4   176.028   293.404    0.703758  
4  12 7   1681.43   122.064    0.961905  
4  12 10  2864.13   336.441    0.98639   
4  12 13  504.941   19.4134    0.672081  
4  12 16  3109.7    96.4076    0.976173  
4  12 19  161.404   93.7945    0.508905  
4  12 22  40.4114   354.09     0.309783  
4  12 25  1071.47   35.0828    0.842336  
4  12 28  2969.57   108.111    0.966957  
4  12 31  1918.36   150.805    0.942262  
4  12 34  1195.61   28.9401    0.940961  
4  12 37  10.1305   75.4365    0.219841  
4  12 40  116.996   206.4      0.163378  
4  12 43  389.312   236.81     0.8671    
4  12 46  21.5433   4.89679    0.109556  
4  13 -45 1126.89   18.6493    0.954465  
4  13 -42 347.707   38.4082    0.817279  
4  13 -39 89.1166   143.291    0.838857  
4  13 -36 393.14    276.732    0.817857  
4  13 -33 856.458   54.3536    0.870522  
4  13 -30 2164.86   248.337    0.932657  
4  13 -27 19.5329   9.71074    0.559232  
4  13 -24 953.041   176.515    0.795434  
4  13 -21 872.714   70.576     0.888276  
4  13 -18 39.4946   273.177    0.196647  
4  13 -15 2235.54   196.731    0.962536  
4  13 -12 183.391   5.54548    0.511114  
4  13 -9  410.097   94.4831    0.628097  
4  13 -6  2156.25   142.09     0.984291  
4  13 -3  1101.88   10.1411    0.964716  
4  13 0   1253.89   345.201    0.895708  
4  13 3   1885.68   237.809    0.98544   
4  13 6   1904.22   150.505    0.963746  
4  13 9   2222.51   276.494    0.98333   
4  13 12  1004.77   224.835    0.854384  
4  13 15  2501.08   319.468    0.958341  
4  13 18  1670.45   156.087    0.962528  
4  13 21  1099.03   151.471    0.838732  
4  13 24  262.398   344.647    0.634856  
4  13 27  2053.51   93.2571    0.930728  
4  13 30  1034      287.657    0.912739  
4  13 33  4.88392   308.853    0.407294  
4  13 36  532.467   230.073    0.929955  
4  13 39  439.101   160.559    0.715943  
4  13 42  291.297   213.627    0.768217  
4  13 45  173.109   329.204    0.370728  
4  14 -46 523.883   88.7131    0.794544  
4  14 -43 964.866   157.427    0.878985  
4  14 -40 387.648   284.85     0.618975  
4  14 -37 54.3893   133.699    0.864769  
4  14 -34 59.3868   236.064    0.752319  
4  14 -31 3205.66   284.96     0.976228  
4  14 -28 2147.36   311.903    0.91814   
4  14 -25 1712.03   61.281     0.830023  
4  14 -22 3237.8    114.689    0.974201  
4  14 -19 686.303   137.291    0.884722  
4  14 -16 300.905   224.637    0.507668  
4  14 -13 1442      193.584    0.965632  
4  14 -10 2381.66   173.771    0.96573   
4  14 -7  987.599   307.347    0.923485  
4  14 -4  1630.31   136.313    0.969909  
4  14 -1  1922.33   284.682    0.966514  
4  14 2   2186.1    257.201    0.982856  
4  14 5   2933.3    213.357    0.979195  
4  14 8   4812.7    345.386    0.991376  
4  14 11  847.565   268.105    0.909638  
4  14 14  398.037   49.9289    0.6177    
4  14 17  1224.82   305.953    0.930925  
4  14 20  735.319   340.082    0.944328  
4  14 23  164.728   159.692    0.457514  
4  14 26  1139.18   166.966    0.904085  
4  14 29  320.832   30.5875    0.671403  
4  14 32  128.281   215.735    0.742413  
4  14 35  1443.06   335.745    0.83478   
4  14 38  1299.84   80.2509    0.792047  
4  14 41  678.447   14.898     0.726717  
4  14 44  466.408   198.539    0.532373  
4  14 47  ?         ?          ?         
4  15 -44 304.423   186.121    0.483433  
4  15 -41 388.744   131.337    0.392982  
4  15 -38 78.3638   274.597    0.502712  
4  15 -35 2460.62   288.447    0.878777  
4  15 -32 103.919   55.7621    0.279246  
4  15 -29 660.677   330.182    0.68149   
4  15 -26 135.745   73.9377    0.529837  
4  15 -23 373.003   186.998    0.544992  
4  15 -20 954.009   12.5315    0.831294  
4  15 -17 12.5739   295.973    0.364649  
4  15 -14 1549.47   202.092    0.968168  
4  15 -11 2750.01   80.4411    0.976396  
4  15 -8  210.001   193.119    0.753899  
4  15 -5  4696.58   225.019    0.99333   
4  15 -2  2068.86   31.9458    0.98023   
4  15 1   128.953   283.713    0.864027  
4  15 4   586.984   136.491    0.745599  
4  15 7   3968.83   149.571    0.983361  
4  15 10  197.277   176.078    0.516634  
4  15 13  13.988    294.602    0.241069  
4  15 16  274.924   20.9492    0.515459  
4  15 19  1681.68   180.634    0.950897  
4  15 22  509.109   28.702     0.634916  
4  15 25  566.914   269.424    0.847883  
4  15 28  3526.7    217.834    0.97927   
4  15 31  2143.27   222.715    0.948232  
4  15 34  41.0328   146.844    0.477638  
4  15 37  236.262   351.268    0.438117  
4  15 40  4.06333   5.00702    0.18402   
4  15 43  60.9492   20.2071    0.807165  
4  15 46  ?         ?          ?         
4  16 -45 ?         ?          ?         
4  16 -42 690.458   181.321    0.849923  
4  16 -39 1271.63   106.339    0.930802  
4  16 -36 863.929   119.474    0.813122  
4  16 -33 168.124   125.112    0.513464  
4  16 -30 2850.8    8.72889    0.976101  
4  16 -27 161.429   32.6176    0.242583  
4  16 -24 728.353   272.073    0.874679  
4  16 -21 81.1962   169.882    0.163702  
4  16 -18 211.735   107.874    0.662646  
4  16 -15 640.076   117.759    0.859659  
4  16 -12 197.997   98.67      0.309996  
4  16 -9  4028.05   248.733    0.986304  
4  16 -6  158.072   116.319    0.772892  
4  16 -3  1098.9    94.1103    0.970794  
4  16 0   1802.5    275.455    0.954072  
4  16 3   314.967   223.758    0.594333  
4  16 6   262.549   296.953    0.881297  
4  16 9   207.227   357.483    0.692764  
4  16 12  24.3789   31.0548    0.553016  
4  16 15  1840.3    131.099    0.956697  
4  16 18  2985.2    24.0553    0.960627  
4  16 21  1301.06   128.692    0.828282  
4  16 24  102.949   317.1      0.42384   
4  16 27  86.7924   207.324    0.0964183 
4  16 30  49.4817   188.476    0.240445  
4  16 33  2929.35   231.342    0.969366  
4  16 36  120.146   239.092    0.221235  
4  16 39  142.063   57.891     0.699397  
4  16 42  319.15    225.004    0.744084  
4  16 45  ?         ?          ?         
4  17 -43 ?         ?          ?         
4  17 -40 456.865   223.626    0.778474  
4  17 -37 495.351   200.871    0.680121  
4  17 -34 2601.14   132.54     0.9734    
4  17 -31 835.034   167.118    0.877503  
4  17 -28 2995.53   255.381    0.975617  
4  17 -25 104.525   98.3914    0.461424  
4  17 -22 499.451   46.5884    0.900296  
4  17 -19 428.017   359.643    0.688866  
4  17 -16 3211.91   240.021    0.97838   
4  17 -13 199.045   80.6118    0.613007  
4  17 -10 938.993   110.713    0.938993  
4  17 -7  2466.57   132.882    0.958675  
4  17 -4  630.47    179.992    0.901564  
4  17 -1  1183.16   42.0429    0.970259  
4  17 2   1098.59   5.61686    0.622459  
4  17 5   2603.31   216.941    0.987429  
4  17 8   1207.23   263.537    0.948017  
4  17 11  1300.75   28.9143    0.914463  
4  17 14  197.618   159.774    0.369072  
4  17 17  256.338   20.7992    0.576737  
4  17 20  2.50131   41.8497    0.274301  
4  17 23  1375.8    281.897    0.859365  
4  17 26  310.984   41.0037    0.743023  
4  17 29  4179.15   358.467    0.972384  
4  17 32  1332.64   111.591    0.93777   
4  17 35  1527.39   66.5261    0.95849   
4  17 38  1471.89   248.75     0.940222  
4  17 41  295.292   65.3027    0.850165  
4  17 44  ?         ?          ?         
4  18 -44 ?         ?          ?         
4  18 -41 ?         ?          ?         
4  18 -38 679.679   253.769    0.829043  
4  18 -35 2757.66   311.432    0.972694  
4  18 -32 124.432   94.1351    0.215266  
4  18 -29 1977.4    55.548     0.906715  
4  18 -26 359.287   341.793    0.672956  
4  18 -23 3098.77   177.048    0.971097  
4  18 -20 274.697   65.6446    0.542657  
4  18 -17 1096.4    346.92     0.898059  
4  18 -14 1041.35   14.5231    0.909058  
4  18 -11 5.56851   328.833    0.483316  
4  18 -8  8.55091   314.127    0.154904  
4  18 -5  393.024   190.446    0.775444  
4  18 -2  1255.07   223.145    0.951983  
4  18 1   3251.86   284.733    0.979561  
4  18 4   62.573    143.765    0.55596   
4  18 7   2160.77   357.953    0.907546  
4  18 10  157.261   298.625    0.834613  
4  18 13  151.324   322.966    0.519049  
4  18 16  1535.18   255.736    0.804395  
4  18 19  76.6881   198.864    0.809904  
4  18 22  3114.21   261.236    0.940811  
4  18 25  470.522   5.14086    0.910547  
4  18 28  2963.71   21.6294    0.942825  
4  18 31  482.49    197.294    0.861688  
4  18 34  3244.29   191.646    0.98037   
4  18 37  114.119   290.712    0.149327  
4  18 40  725.754   309.102    0.815552  
4  18 43  ?         ?          ?         
4  19 -42 ?         ?          ?         
4  19 -39 1859.13   289.681    0.901101  
4  19 -36 530.978   167.034    0.706283  
4  19 -33 984.812   163.601    0.862147  
4  19 -30 280.125   190.865    0.685644  
4  19 -27 419.52    54.8317    0.624156  
4  19 -24 1075.58   54.1832    0.699184  
4  19 -21 102.737   263.679    0.382834  
4  19 -18 1214.4    255.514    0.797551  
4  19 -15 310.081   178.049    0.766803  
4  19 -12 528.55    226.625    0.90342   
4  19 -9  489.269   63.1438    0.810871  
4  19 -6  299.786   175.473    0.85889   
4  19 -3  746.369   296.302    0.844147  
4  19 0   187.147   327.581    0.465711  
4  19 3   1418.92   239.077    0.848457  
4  19 6   344.605   123.163    0.756498  
4  19 9   9.16969   358.49     0.922828  
4  19 12  409.045   20.6395    0.866053  
4  19 15  686.556   84.4436    0.860118  
4  19 18  548.602   20.5832    0.714096  
4  19 21  766.143   103.086    0.89109   
4  19 24  45.5441   172.02     0.466776  
4  19 27  60.3114   58.6496    0.650351  
4  19 30  8.98773   298.597    0.393664  
4  19 33  316.063   32.5106    0.897954  
4  19 36  507.743   233.95     0.822636  
4  19 39  356.064   46.6768    0.516898  
4  19 42  ?         ?          ?         
4  20 -43 ?         ?          ?         
4  20 -40 ?         ?          ?         
4  20 -37 3129.15   269.162    0.959973  
4  20 -34 2300.34   294.129    0.958267  
4  20 -31 659.361   339.633    0.917116  
4  20 -28 562.211   198.982    0.714993  
4  20 -25 624.924   258.306    0.549357  
4  20 -22 1028.39   269.574    0.797451  
4  20 -19 76.5827   191.275    0.808485  
4  20 -16 1305.01   217.231    0.69549   
4  20 -13 632.217   253.239    0.853764  
4  20 -10 682.529   106.837    0.687222  
4  20 -7  5254.59   290.965    0.987529  
4  20 -4  625.87    59.5744    0.628799  
4  20 -1  411.04    70.8012    0.449261  
4  20 2   909.042   207.565    0.903636  
4  20 5   968.474   54.118     0.913676  
4  20 8   243.822   120.99     0.838074  
4  20 11  384.323   108.238    0.551633  
4  20 14  1693.24   279.203    0.859928  
4  20 17  471.222   276.487    0.815047  
4  20 20  1698.95   301.019    0.898699  
4  20 23  1064.17   73.1041    0.912     
4  20 26  297.746   332.618    0.861204  
4  20 29  311.119   277.321    0.642521  
4  20 32  2371.99   196.62     0.948372  
4  20 35  658.922   253.256    0.845637  
4  20 38  ?         ?          ?         
4  20 41  ?         ?          ?         
4  21 -41 ?         ?          ?         
4  21 -38 ?         ?          ?         
4  21 -35 935.901   70.3722    0.716002  
4  21 -32 402.69    211.767    0.527662  
4  21 -29 34.7792   149.18     0.820235  
4  21 -26 1427.27   162.032    0.898349  
4  21 -23 149.991   1.14301    0.451375  
4  21 -20 970.782   278.805    0.906682  
4  21 -17 313.038   95.692     0.811049  
4  21 -14 677.543   82.866     0.899021  
4  21 -11 209.214   216.53     0.243559  
4  21 -8  825.272   43.1383    0.751074  
4  21 -5  1105.74   80.8222    0.874932  
4  21 -2  214.523   37.4634    0.475322  
4  21 1   118.282   188.827    0.330896  
4  21 4   106.847   208.281    0.756438  
4  21 7   210.116   261.948    0.351884  
4  21 10  516.525   222.3      0.818061  
4  21 13  3024.84   67.4636    0.940837  
4  21 16  2137.25   60.591     0.950695  
4  21 19  286.46    15.6661    0.315496  
4  21 22  874.152   191.827    0.858838  
4  21 25  763.607   55.5374    0.386541  
4  21 28  622.679   73.383     0.622746  
4  21 31  402.94    316.337    0.795985  
4  21 34  1832.37   29.1532    0.957285  
4  21 37  ?         ?          ?         
4  21 40  ?         ?          ?         
4  22 -39 ?         ?          ?         
4  22 -36 ?         ?          ?         
4  22 -33 ?         ?          ?         
4  22 -30 620.699   28.9578    0.709229  
4  22 -27 402.995   82.099     0.418106  
4  22 -24 753.281   334.259    0.764376  
4  22 -21 805.141   73.8977    0.87826   
4  22 -18 917.445   248.601    0.786484  
4  22 -15 1133.75   268.306    0.872815  
4  22 -12 567.475   153.359    0.685164  
4  22 -9  914.968   140.293    0.596693  
4  22 -6  235.107   300.46     0.52243   
4  22 -3  447.376   184.905    0.466365  
4  22 0   ?         ?          ?         
4  22 3   1615.86   206.148    0.906951  
4  22 6   756.657   63.9067    0.768421  
4  22 9   509.18    65.0334    0.854474  
4  22 12  1558.62   116.363    0.950676  
4  22 15  1365.81   348.365    0.723185  
4  22 18  713.868   253.765    0.742388  
4  22 21  2851.92   27.6418    0.965279  
4  22 24  514.928   23.0382    0.773752  
4  22 27  1088.49   294.344    0.873927  
4  22 30  995.133   248.986    0.796909  
4  22 33  716.983   196.649    0.886642  
4  22 36  ?         ?          ?         
4  22 39  ?         ?          ?         
4  23 -40 ?         ?          ?         
4  23 -37 ?         ?          ?         
4  23 -34 ?         ?          ?         
4  23 -31 ?         ?          ?         
4  23 -28 1056.48   299.005    0.829072  
4  23 -25 3025.72   74.8039    0.951639  
4  23 -22 2183.62   48.5469    0.881146  
4  23 -19 527.93    242.919    0.602594  
4  23 -16 847.146   158.688    0.843098  
4  23 -13 885.453   115.387    0.901837  
4  23 -10 3768.01   359.59     0.968842  
4  23 -7  206.395   107.507    0.666601  
4  23 -4  318.03    168.283    0.308863  
4  23 -1  481.7     306.392    0.841686  
4  23 2   89.7092   287.739    0.917697  
4  23 5   994.187   77.3256    0.753975  
4  23 8   556.507   38.3187    0.424566  
4  23 11  694.027   54.1426    0.590919  
4  23 14  557.221   33.6294    0.826932  
4  23 17  696.532   64.8979    0.855662  
4  23 20  1788.54   171.937    0.970085  
4  23 23  759.557   115.568    0.733946  
4  23 26  423.921   212.681    0.827778  
4  23 29  787.068   295.015    0.87031   
4  23 32  ?         ?          ?         
4  23 35  ?         ?          ?         
4  23 38  ?         ?          ?         
4  24 -38 ?         ?          ?         
4  24 -35 ?         ?          ?         
4  24 -32 ?         ?          ?         
4  24 -29 ?         ?          ?         
4  24 -26 526.348   233.178    0.486503  
4  24 -23 614.202   47.0084    0.702533  
4  24 -20 1267.08   49.5575    0.890541  
4  24 -17 1954.82   251.655    0.849759  
4  24 -14 908.372   229.923    0.925151  
4  24 -11 131.296   143.041    0.77694   
4  24 -8  348.32    230.753    0.752668  
4  24 -5  259.7     207.881    0.910299  
4  24 -2  2754.92   322.118    0.95277   
4  24 1   236.973   84.3187    0.812679  
4  24 4   394.364   166.828    0.52529   
4  24 7   641.554   69.234     0.89106   
4  24 10  780.567   178.85     0.823518  
4  24 13  4061.43   172.872    0.980269  
4  24 16  3314.11   212.334    0.962098  
4  24 19  405.418   355.328    0.916412  
4  24 22  688.822   26.0466    0.897016  
4  24 25  646.396   287.134    0.424934  
4  24 28  ?         ?          ?         
4  24 31  ?         ?          ?         
4  24 34  ?         ?          ?         
4  24 37  ?         ?          ?         
4  25 -36 ?         ?          ?         
4  25 -33 ?         ?          ?         
4  25 -30 ?         ?          ?         
4  25 -27 ?         ?          ?         
4  25 -24 ?         ?          ?         
4  25 -21 998.158   320.073    0.910518  
4  25 -18 728.824   184.173    0.786023  
4  25 -15 977.897   186.646    0.76861   
4  25 -12 1858.76   200.578    0.826663  
4  25 -9  3008.6    3.44884    0.963867  
4  25 -6  685.842   9.77922    0.387398  
4  25 -3  701.438   263.449    0.918085  
4  25 0   1180.99   227.139    0.894983  
4  25 3   524.153   51.229     0.814302  
4  25 6   1191.6    325.344    0.888694  
4  25 9   128.254   44.095     0.795093  
4  25 12  304.121   300.696    0.860841  
4  25 15  278.52    86.5219    0.159035  
4  25 18  1019.01   76.7456    0.888387  
4  25 21  958.797   322.365    0.878339  
4  25 24  817.637   122.656    0.719019  
4  25 27  ?         ?          ?         
4  25 30  ?         ?          ?         
4  25 33  ?         ?          ?         
4  25 36  ?         ?          ?         
4  26 -37 ?         ?          ?         
4  26 -34 ?         ?          ?         
4  26 -31 ?         ?          ?         
4  26 -28 ?         ?          ?         
4  26 -25 ?         ?          ?         
4  26 -22 ?         ?          ?         
4  26 -19 1522.48   78.5064    0.826573  
4  26 -16 471.721   335.589    0.836601  
4  26 -13 500.335   143.459    0.856912  
4  26 -10 565.156   186.192    0.441547  
4  26 -7  840.806   180.663    0.872699  
4  26 -4  885.363   210.108    0.798416  
4  26 -1  797.583   53.0389    0.673396  
4  26 2   ?         ?          ?         
4  26 5   ?         ?          ?         
4  26 8   ?         ?          ?         
4  26 11  208.734   154.251    0.173595  
4  26 14  1873.38   245.332    0.903067  
4  26 17  1065.33   179.524    0.890175  
4  26 20  665.346   30.9151    0.654417  
4  26 23  ?         ?          ?         
4  26 26  ?         ?          ?         
4  26 29  ?         ?          ?         
4  26 32  ?         ?          ?         
4  26 35  ?         ?          ?         
4  27 -35 ?         ?          ?         
4  27 -32 ?         ?          ?         
4  27 -29 ?         ?          ?         
4  27 -26 ?         ?          ?         
4  27 -23 ?         ?          ?         
4  27 -20 ?         ?          ?         
4  27 -17 2903.43   107.999    0.972106  
4  27 -14 1126.8    10.5059    0.83078   
4  27 -11 845.622   112.492    0.632718  
4  27 -8  791.679   42.4779    0.506584  
4  27 -5  2140.9    314.184    0.703757  
4  27 -2  ?         ?          ?         
4  27 1   ?         ?          ?         
4  27 4   ?         ?          ?         
4  27 7   ?         ?          ?         
4  27 10  ?         ?          ?         
4  27 13  897.815   274.255    0.430337  
4  27 16  1506.48   48.4979    0.847723  
4  27 19  ?         ?          ?         
4  27 22  ?         ?          ?         
4  27 25  ?         ?          ?         
4  27 28  ?         ?          ?         
4  27 31  ?         ?          ?         
4  27 34  ?         ?          ?         
4  28 -33 ?         ?          ?         
4  28 -30 ?         ?          ?         
4  28 -27 ?         ?          ?         
4  28 -24 ?         ?          ?         
4  28 -21 ?         ?          ?         
4  28 -18 ?         ?          ?         
4  28 -15 ?         ?          ?         
4  28 -12 ?         ?          ?         
4  28 -9  ?         ?          ?         
4  28 -6  ?         ?          ?         
4  28 -3  ?         ?          ?         
4  28 0   ?         ?          ?         
4  28 3   ?         ?          ?         
4  28 6   ?         ?          ?         
4  28 9   ?         ?          ?         
4  28 12  ?         ?          ?         
4  28 15  ?         ?          ?         
4  28 18  ?         ?          ?         
4  28 21  ?         ?          ?         
4  28 24  ?         ?          ?         
4  28 27  ?         ?          ?         
4  28 30  ?         ?          ?         
4  28 33  ?         ?          ?         
4  29 -31 ?         ?          ?         
4  29 -28 ?         ?          ?         
4  29 -25 ?         ?          ?         
4  29 -22 ?         ?          ?         
4  29 -19 ?         ?          ?         
4  29 -16 ?         ?          ?         
4  29 -13 ?         ?          ?         
4  29 -10 ?         ?          ?         
4  29 -7  ?         ?          ?         
4  29 -4  ?         ?          ?         
4  29 -1  ?         ?          ?         
4  29 2   ?         ?          ?         
4  29 5   ?         ?          ?         
4  29 8   ?         ?          ?         
4  29 11  ?         ?          ?         
4  29 14  ?         ?          ?         
4  29 17  ?         ?          ?         
4  29 20  ?         ?          ?         
4  29 23  ?         ?          ?         
4  29 26  ?         ?          ?         
4  29 29  ?         ?          ?         
4  29 32  ?         ?          ?         
4  30 -29 ?         ?          ?         
4  30 -26 ?         ?          ?         
4  30 -23 ?         ?          ?         
4  30 -20 ?         ?          ?         
4  30 -17 ?         ?          ?         
4  30 -14 ?         ?          ?         
4  30 -11 ?         ?          ?         
4  30 -8  ?         ?          ?         
4  30 -5  ?         ?          ?         
4  30 -2  ?         ?          ?         
4  30 1   ?         ?          ?         
4  30 4   ?         ?          ?         
4  30 7   ?         ?          ?         
4  30 10  ?         ?          ?         
4  30 13  ?         ?          ?         
4  30 16  ?         ?          ?         
4  30 19  ?         ?          ?         
4  30 22  ?         ?          ?         
4  30 25  ?         ?          ?         
4  30 28  ?         ?          ?         
4  30 31  ?         ?          ?         
4  31 -27 ?         ?          ?         
4  31 -24 ?         ?          ?         
4  31 -21 ?         ?          ?         
4  31 -18 ?         ?          ?         
4  31 -15 ?         ?          ?         
4  31 -12 ?         ?          ?         
4  31 -9  ?         ?          ?         
4  31 -6  ?         ?          ?         
4  31 -3  ?         ?          ?         
4  31 0   ?         ?          ?         
4  31 3   ?         ?          ?         
4  31 6   ?         ?          ?         
4  31 9   ?         ?          ?         
4  31 12  ?         ?          ?         
4  31 15  ?         ?          ?         
4  31 18  ?         ?          ?         
4  31 21  ?         ?          ?         
4  31 24  ?         ?          ?         
4  31 27  ?         ?          ?         
4  32 -25 ?         ?          ?         
4  32 -22 ?         ?          ?         
4  32 -19 ?         ?          ?         
4  32 -16 ?         ?          ?         
4  32 -13 ?         ?          ?         
4  32 -10 ?         ?          ?         
4  32 -7  ?         ?          ?         
4  32 -4  ?         ?          ?         
4  32 -1  ?         ?          ?         
4  32 2   ?         ?          ?         
4  32 5   ?         ?          ?         
4  32 8   ?         ?          ?         
4  32 11  ?         ?          ?         
4  32 14  ?         ?          ?         
4  32 17  ?         ?          ?         
4  32 20  ?         ?          ?         
4  32 23  ?         ?          ?         
4  32 26  ?         ?          ?         
4  33 -23 ?         ?          ?         
4  33 -20 ?         ?          ?         
4  33 -17 ?         ?          ?         
4  33 -14 ?         ?          ?         
4  33 -11 ?         ?          ?         
4  33 -8  ?         ?          ?         
4  33 -5  ?         ?          ?         
4  33 -2  ?         ?          ?         
4  33 1   ?         ?          ?         
4  33 4   ?         ?          ?         
4  33 7   ?         ?          ?         
4  33 10  ?         ?          ?         
4  33 13  ?         ?          ?         
4  33 16  ?         ?          ?         
4  33 19  ?         ?          ?         
4  33 22  ?         ?          ?         
4  33 25  ?         ?          ?         
4  34 -21 ?         ?          ?         
4  34 -18 ?         ?          ?         
4  34 -15 ?         ?          ?         
4  34 -12 ?         ?          ?         
4  34 -9  ?         ?          ?         
4  34 -6  ?         ?          ?         
4  34 -3  ?         ?          ?         
4  34 0   ?         ?          ?         
4  34 3   ?         ?          ?         
4  34 6   ?         ?          ?         
4  34 9   ?         ?          ?         
4  34 12  ?         ?          ?         
4  34 15  ?         ?          ?         
4  34 18  ?         ?          ?         
4  34 21  ?         ?          ?         
4  35 -19 ?         ?          ?         
4  35 -16 ?         ?          ?         
4  35 -13 ?         ?          ?         
4  35 -10 ?         ?          ?         
4  35 -7  ?         ?          ?         
4  35 -4  ?         ?          ?         
4  35 -1  ?         ?          ?         
4  35 2   ?         ?          ?         
4  35 5   ?         ?          ?         
4  35 8   ?         ?          ?         
4  35 11  ?         ?          ?         
4  35 14  ?         ?          ?         
4  35 17  ?         ?          ?         
4  35 20  ?         ?          ?         
4  36 -17 ?         ?          ?         
4  36 -14 ?         ?          ?         
4  36 -11 ?         ?          ?         
4  36 -8  ?         ?          ?         
4  36 -5  ?         ?          ?         
4  36 -2  ?         ?          ?         
4  36 1   ?         ?          ?         
4  36 4   ?         ?          ?         
4  36 7   ?         ?          ?         
4  36 10  ?         ?          ?         
4  36 13  ?         ?          ?         
4  36 16  ?         ?          ?         
4  37 -12 ?         ?          ?         
4  37 -9  ?         ?          ?         
4  37 -6  ?         ?          ?         
4  37 -3  ?         ?          ?         
4  37 0   ?         ?          ?         
4  37 3   ?         ?          ?         
4  37 6   ?         ?          ?         
4  37 9   ?         ?          ?         
4  37 12  ?         ?          ?         
4  38 -4  ?         ?          ?         
4  38 -1  ?         ?          ?         
4  38 2   ?         ?          ?         
4  38 5   ?         ?          ?         
5  1  -50 2233.95   53.7771    0.973152  
5  1  -47 1060.51   90.072     0.791172  
5  1  -44 687.676   317.236    0.730478  
5  1  -41 189.049   322.895    0.796267  
5  1  -38 1228.67   265.45     0.95127   
5  1  -35 1264.44   302.354    0.565864  
5  1  -32 195.847   99.1382    0.374011  
5  1  -29 1578.19   17.494     0.873399  
5  1  -26 2662.09   296.013    0.963516  
5  1  -23 1335.39   343.187    0.953253  
5  1  -20 3101.34   83.8611    0.980685  
5  1  -17 1134.39   162.638    0.967403  
5  1  -14 2131.79   94.8157    0.967579  
5  1  -11 3614.02   318.475    0.990009  
5  1  -8  2679.63   87.3063    0.98106   
5  1  -5  4501.48   72.5063    0.981794  
5  1  -2  3274.37   287.214    0.957009  
5  1  1   3089.65   174.892    0.924076  
5  1  4   5776.88   208.363    0.985339  
5  1  7   230.236   131.79     0.565983  
5  1  10  2318.06   191.382    0.967577  
5  1  13  487.931   55.8204    0.323729  
5  1  16  721.801   21.8386    0.835912  
5  1  19  1200.16   149.176    0.918926  
5  1  22  2194.53   282.596    0.969001  
5  1  25  1508.67   284.276    0.94575   
5  1  28  1522.29   101.414    0.957699  
5  1  31  1657.15   233.479    0.963147  
5  1  34  43.1048   258.196    0.629679  
5  1  37  3740.79   141.613    0.953034  
5  1  40  913.554   195.111    0.887396  
5  1  43  2820.53   5.10335    0.960925  
5  1  46  2858.16   164.693    0.949925  
5  1  49  174.046   161.381    0.671511  
5  2  -51 486.705   275.548    0.913929  
5  2  -48 1385.33   293.09     0.871862  
5  2  -45 2535.72   269.561    0.974223  
5  2  -42 91.2559   29.5261    0.449965  
5  2  -39 378.571   120.393    0.708566  
5  2  -36 170.251   322.486    0.354343  
5  2  -33 2004.22   115.59     0.942475  
5  2  -30 1209.64   19.1451    0.824577  
5  2  -27 75.066    35.3906    0.371764  
5  2  -24 2226.67   56.7451    0.970612  
5  2  -21 867.822   248.371    0.708435  
5  2  -18 2118.1    164.393    0.944308  
5  2  -15 9805.07   65.8013    0.998055  
5  2  -12 3148.29   157.307    0.983535  
5  2  -9  3873.21   263.521    0.982017  
5  2  -6  2962.01   200.661    0.979712  
5  2  -3  5795.67   345.323    0.991228  
5  2  0   1337.51   138.086    0.91992   
5  2  3   1063.46   134.075    0.903369  
5  2  6   7047.1    279.467    0.995074  
5  2  9   1067.11   176.867    0.837857  
5  2  12  1139.39   322.653    0.92874   
5  2  15  3698.12   272.79     0.984441  
5  2  18  1343.67   255.34     0.910572  
5  2  21  3465.03   48.7514    0.9855    
5  2  24  124.784   102.055    0.478739  
5  2  27  137.687   307.737    0.674185  
5  2  30  175.081   314.434    0.257838  
5  2  33  41.5043   33.9757    0.854433  
5  2  36  385.2     82.0486    0.819309  
5  2  39  2163.7    318.426    0.958451  
5  2  42  3379.8    175.348    0.983613  
5  2  45  460.646   309.155    0.577583  
5  2  48  46.2118   123.636    0.342716  
5  2  51  883.383   318.207    0.730928  
5  3  -49 274.056   46.2143    0.62881   
5  3  -46 233.76    317.913    0.537878  
5  3  -43 201.842   7.90992    0.863368  
5  3  -40 2923.45   183.459    0.97273   
5  3  -37 1206.92   214.174    0.631486  
5  3  -34 377.59    329.881    0.74922   
5  3  -31 154.225   341.391    0.118424  
5  3  -28 1875.82   71.1813    0.953222  
5  3  -25 558.8     0.00617424 0.779383  
5  3  -22 2145.96   321.066    0.962393  
5  3  -19 5363.01   97.5658    0.993424  
5  3  -16 1865.82   352.614    0.971981  
5  3  -13 2984.15   254.627    0.980822  
5  3  -10 2324.55   285.839    0.916949  
5  3  -7  4375.51   2.7398     0.988997  
5  3  -4  2517.6    180.148    0.95759   
5  3  -1  3656.89   236.416    0.987991  
5  3  2   3674.55   296.667    0.972984  
5  3  5   3832.64   107.263    0.976106  
5  3  8   2234.69   264.435    0.981036  
5  3  11  6786.24   349.016    0.996362  
5  3  14  1333.16   148.435    0.958967  
5  3  17  2079.44   240.378    0.979246  
5  3  20  1763.11   66.5949    0.975297  
5  3  23  3349.9    306.381    0.967715  
5  3  26  764.562   169.533    0.966066  
5  3  29  161.375   345.583    0.184214  
5  3  32  2018.67   68.3784    0.889703  
5  3  35  1043.55   302.317    0.799946  
5  3  38  844.328   337.842    0.803712  
5  3  41  3050.7    309.937    0.974313  
5  3  44  2194.05   184.989    0.959226  
5  3  47  1166.46   85.2219    0.79847   
5  3  50  1078.02   153.639    0.895938  
5  4  -50 1017.47   71.3279    0.958184  
5  4  -47 1745.25   123.439    0.940859  
5  4  -44 738.1     67.6801    0.928176  
5  4  -41 3176.94   359.956    0.978023  
5  4  -38 290.689   303.032    0.316154  
5  4  -35 438.728   222.374    0.557366  
5  4  -32 660.445   178.891    0.823071  
5  4  -29 751.106   13.3275    0.897422  
5  4  -26 221.243   105.306    0.388479  
5  4  -23 515.949   50.3901    0.89196   
5  4  -20 2272.21   44.27      0.968993  
5  4  -17 3239.7    122.814    0.98433   
5  4  -14 6099.27   129.945    0.995139  
5  4  -11 5947.98   131.138    0.992504  
5  4  -8  2054.77   196.711    0.980438  
5  4  -5  1850.48   200.892    0.957937  
5  4  -2  2491.64   182.611    0.96184   
5  4  1   5069.58   315.87     0.988437  
5  4  4   758.469   319.216    0.859799  
5  4  7   4409.97   337.367    0.990571  
5  4  10  1290.76   74.6986    0.939385  
5  4  13  1301.98   185.364    0.955634  
5  4  16  553.914   0.609342   0.935109  
5  4  19  2934.39   338.936    0.980633  
5  4  22  2717.94   25.667     0.953058  
5  4  25  2881.71   174.291    0.917336  
5  4  28  1028.43   114.355    0.863983  
5  4  31  673.714   354.255    0.570161  
5  4  34  159.97    113.756    0.416741  
5  4  37  597.081   3.58302    0.631965  
5  4  40  2639.5    88.3268    0.969136  
5  4  43  837.659   251.367    0.660413  
5  4  46  1334.04   326.093    0.743102  
5  4  49  154.555   284.008    0.84856   
5  5  -48 1554.74   173.399    0.812372  
5  5  -45 772.852   324.723    0.779683  
5  5  -42 61.8529   262.08     0.361204  
5  5  -39 733.503   149.963    0.62101   
5  5  -36 283.171   291.613    0.643593  
5  5  -33 1930.06   4.03719    0.971251  
5  5  -30 364.526   223.783    0.538762  
5  5  -27 1029.18   214.215    0.890968  
5  5  -24 674.064   53.9889    0.654356  
5  5  -21 2867.01   238.036    0.977138  
5  5  -18 780.187   90.6505    0.962485  
5  5  -15 10382.4   279.821    0.997863  
5  5  -12 2327.22   320.861    0.981105  
5  5  -9  586.479   273.685    0.814102  
5  5  -6  627.24    101.511    0.926427  
5  5  -3  2636.66   260.112    0.972378  
5  5  0   4226.88   140.691    0.988516  
5  5  3   644.349   335.942    0.792656  
5  5  6   1494.44   141.98     0.966754  
5  5  9   5150.4    81.095     0.993113  
5  5  12  4156.29   267.081    0.991503  
5  5  15  2285.1    200.372    0.969701  
5  5  18  2071.04   138.606    0.981048  
5  5  21  1527.54   147.181    0.907559  
5  5  24  999.815   340.632    0.810271  
5  5  27  324.597   20.5901    0.650924  
5  5  30  1712.26   323.263    0.932165  
5  5  33  1172.29   192.623    0.942508  
5  5  36  1411.33   83.3143    0.936543  
5  5  39  2284.9    184.783    0.943362  
5  5  42  845.19    181.949    0.773456  
5  5  45  1082.8    116.637    0.915078  
5  5  48  51.2659   245.893    0.704923  
5  6  -49 470.1     47.9757    0.880253  
5  6  -46 250.435   248.652    0.613924  
5  6  -43 2721.78   115.959    0.950737  
5  6  -40 449.835   70.901     0.769848  
5  6  -37 328.233   192.011    0.659209  
5  6  -34 1546.98   187.323    0.950494  
5  6  -31 702.093   286.426    0.691446  
5  6  -28 74.5372   10.3262    0.10986   
5  6  -25 38.294    3.93446    0.873848  
5  6  -22 2065.01   72.8368    0.977779  
5  6  -19 598.909   260.907    0.859537  
5  6  -16 2064.18   271.718    0.953293  
5  6  -13 4038.49   80.0665    0.992978  
5  6  -10 414.115   81.0844    0.894235  
5  6  -7  185.596   50.9426    0.343171  
5  6  -4  2722.21   4.9464     0.958885  
5  6  -1  5304.58   269.421    0.972747  
5  6  2   4334.23   124.934    0.990103  
5  6  5   5720.52   10.5095    0.993019  
5  6  8   4745.82   204.349    0.990578  
5  6  11  3515.49   34.9936    0.991923  
5  6  14  8424.51   329.566    0.996948  
5  6  17  5254.9    87.3553    0.995815  
5  6  20  378.353   275.321    0.632446  
5  6  23  357.429   359.152    0.57608   
5  6  26  431.969   59.1853    0.495807  
5  6  29  215.322   247.964    0.414028  
5  6  32  211.672   265.281    0.365013  
5  6  35  1029.84   176.836    0.473352  
5  6  38  479.549   82.2429    0.555069  
5  6  41  8.65871   66.4281    0.624386  
5  6  44  54.3601   246.099    0.2272    
5  6  47  206.538   181.818    0.76668   
5  6  50  1680.29   26.5734    0.942645  
5  7  -50 442.98    83.898     0.931728  
5  7  -47 204.37    330.982    0.885058  
5  7  -44 269.916   150.749    0.735368  
5  7  -41 350.599   200.008    0.76211   
5  7  -38 572.639   75.3519    0.874679  
5  7  -35 1701.92   94.7916    0.929027  
5  7  -32 2081.23   42.5464    0.944033  
5  7  -29 474.707   344.17     0.661884  
5  7  -26 2228.84   357.11     0.911623  
5  7  -23 133.299   31.1348    0.393072  
5  7  -20 840.058   274.658    0.858041  
5  7  -17 187.97    57.0891    0.714655  
5  7  -14 1812.48   270.136    0.969057  
5  7  -11 3233.74   309.722    0.989741  
5  7  -8  1377.94   277.368    0.933337  
5  7  -5  5980.16   324.446    0.993765  
5  7  -2  1788.4    152.349    0.973615  
5  7  1   401.469   28.4165    0.547251  
5  7  4   936.34    349.214    0.971297  
5  7  7   3297.14   33.4614    0.886645  
5  7  10  3241.39   229.968    0.989119  
5  7  13  351.897   19.1146    0.951401  
5  7  16  1328.41   124.667    0.983167  
5  7  19  3499.66   286.865    0.991131  
5  7  22  942.108   56.1625    0.907439  
5  7  25  1032.18   273.295    0.904614  
5  7  28  665.466   78.1481    0.822035  
5  7  31  813.244   321.042    0.837946  
5  7  34  154.173   85.0655    0.147835  
5  7  37  1861.87   170.128    0.847833  
5  7  40  1214.43   99.8346    0.954526  
5  7  43  2507.81   12.7667    0.952822  
5  7  46  137.743   257.845    0.497877  
5  7  49  150.852   2.72781    0.764513  
5  8  -48 1939.18   326.487    0.963274  
5  8  -45 57.5235   56.8874    0.287437  
5  8  -42 2596.09   226.033    0.955898  
5  8  -39 769.374   239.423    0.664721  
5  8  -36 1985.64   68.0695    0.919994  
5  8  -33 789.039   183.681    0.827728  
5  8  -30 1.30614   230.057    0.191146  
5  8  -27 862.745   236.154    0.862123  
5  8  -24 1688.31   75.7533    0.976726  
5  8  -21 606.298   46.0985    0.896746  
5  8  -18 5877.46   356.449    0.994655  
5  8  -15 1441.18   81.0397    0.958982  
5  8  -12 3396.35   189.183    0.990705  
5  8  -9  3296.38   137.111    0.982613  
5  8  -6  1759.54   36.0866    0.966553  
5  8  -3  2178.61   338.038    0.976423  
5  8  0   6894.04   302.25     0.993943  
5  8  3   3920.03   313.359    0.985841  
5  8  6   4654.25   153.251    0.987472  
5  8  9   187.239   136.321    0.904273  
5  8  12  4558.49   65.2403    0.995103  
5  8  15  7066.92   357.904    0.996509  
5  8  18  197.825   187.614    0.46563   
5  8  21  1123.26   190.952    0.93738   
5  8  24  923.213   173.342    0.857099  
5  8  27  1280.96   101.398    0.896881  
5  8  30  1956.34   177.5      0.963354  
5  8  33  1458.61   214.46     0.933738  
5  8  36  164.896   273.176    0.460925  
5  8  39  812.34    271.792    0.897456  
5  8  42  123.132   340.71     0.489527  
5  8  45  629.526   341.984    0.889624  
5  8  48  557.045   34.7349    0.915217  
5  9  -49 476.082   203.735    0.920854  
5  9  -46 528.838   250.595    0.783898  
5  9  -43 51.8161   40.56      0.290929  
5  9  -40 25.6003   40.4556    0.710872  
5  9  -37 2017.61   226.549    0.924377  
5  9  -34 2779.46   312.253    0.953645  
5  9  -31 59.614    108.083    0.191107  
5  9  -28 3294.56   310.761    0.961498  
5  9  -25 184.334   72.7925    0.736009  
5  9  -22 3097.37   253.826    0.986114  
5  9  -19 4598.47   196.565    0.991022  
5  9  -16 4215.98   163.68     0.990977  
5  9  -13 568.853   257.359    0.811381  
5  9  -10 1050.74   353.199    0.960191  
5  9  -7  3095.37   60.487     0.985845  
5  9  -4  2117.68   301.82     0.982298  
5  9  -1  ?         ?          ?         
5  9  2   ?         ?          ?         
5  9  5   2608.03   144.774    0.98269   
5  9  8   1959.19   107.98     0.970123  
5  9  11  569.798   169.675    0.485937  
5  9  14  5068.89   174.843    0.993243  
5  9  17  1060.9    125.308    0.97994   
5  9  20  840.786   56.5909    0.935716  
5  9  23  2648.59   21.7942    0.963602  
5  9  26  890.264   338.022    0.794012  
5  9  29  954.408   223.325    0.877406  
5  9  32  396.479   333.008    0.75657   
5  9  35  351.561   69.5704    0.660474  
5  9  38  205.286   296.899    0.564854  
5  9  41  960.974   55.865     0.766564  
5  9  44  68.8928   50.0122    0.681371  
5  9  47  508.096   23.2222    0.671139  
5  10 -47 435.268   349.51     0.92666   
5  10 -44 2186.71   327.265    0.963746  
5  10 -41 1981.68   186.895    0.938103  
5  10 -38 1043.51   61.2372    0.813896  
5  10 -35 348.669   208.602    0.362258  
5  10 -32 4.96021   189.965    0.687326  
5  10 -29 1860.61   107.399    0.914225  
5  10 -26 162.861   338.558    0.508868  
5  10 -23 1233.7    113.418    0.94691   
5  10 -20 76.013    76.8667    0.4304    
5  10 -17 1233.51   92.9641    0.948101  
5  10 -14 1737.87   27.8421    0.95758   
5  10 -11 3056.97   204.564    0.982508  
5  10 -8  7545.84   201.44     0.99614   
5  10 -5  1731.47   271.716    0.927271  
5  10 -2  2305.93   0.370871   0.98283   
5  10 1   2275.89   331.703    0.953854  
5  10 4   1685.11   290.237    0.835024  
5  10 7   6294.06   265.808    0.995035  
5  10 10  1474.58   48.6867    0.962211  
5  10 13  1068.48   11.2794    0.934963  
5  10 16  1797.65   2.55189    0.946755  
5  10 19  1279.03   76.2964    0.879211  
5  10 22  1602.16   183.07     0.966233  
5  10 25  1004.75   20.0301    0.831136  
5  10 28  104.785   140.961    0.60117   
5  10 31  185.167   257.307    0.507111  
5  10 34  2281.13   84.2941    0.976372  
5  10 37  196.764   129.535    0.443984  
5  10 40  905.546   325.955    0.801458  
5  10 43  188.475   43.6191    0.696214  
5  10 46  239.594   122.513    0.605386  
5  11 -48 154.362   282.987    0.629148  
5  11 -45 277.814   91.2645    0.461282  
5  11 -42 1844.94   196.815    0.923837  
5  11 -39 2078.08   284.084    0.954839  
5  11 -36 2416.36   248.718    0.967691  
5  11 -33 5.20371   82.7025    0.697706  
5  11 -30 2602.14   239.667    0.973705  
5  11 -27 96.724    39.314     0.766628  
5  11 -24 496.119   345.401    0.755307  
5  11 -21 272.772   278.316    0.754081  
5  11 -18 16.8337   217.541    0.705272  
5  11 -15 912.232   269.903    0.838406  
5  11 -12 1838.74   7.73841    0.955627  
5  11 -9  5820.62   31.5404    0.995821  
5  11 -6  3556.67   127.165    0.993423  
5  11 -3  2703.51   177.924    0.987879  
5  11 0   82.7179   105.975    0.366036  
5  11 3   1262.15   256.942    0.96502   
5  11 6   1032.16   201.62     0.943496  
5  11 9   2457.73   135.232    0.985201  
5  11 12  1684.3    142.163    0.942829  
5  11 15  1701.21   283.57     0.892317  
5  11 18  224.76    85.4798    0.277095  
5  11 21  438.715   282.706    0.808156  
5  11 24  1515.01   132.199    0.931486  
5  11 27  161.651   324.285    0.237894  
5  11 30  681.443   253.021    0.889035  
5  11 33  1447.8    224.919    0.950607  
5  11 36  679.614   292.354    0.766905  
5  11 39  356.432   189.172    0.8364    
5  11 42  47.5903   208.686    0.753195  
5  11 45  181.858   206.892    0.696932  
5  11 48  1216.73   321.159    0.969363  
5  12 -46 1683.91   139.317    0.970227  
5  12 -43 368.332   215.959    0.773497  
5  12 -40 375.343   85.2595    0.622011  
5  12 -37 260.82    181.736    0.444029  
5  12 -34 8.18965   139.752    0.401731  
5  12 -31 1329.5    9.38456    0.930498  
5  12 -28 838.997   305.33     0.931112  
5  12 -25 2768.02   323.036    0.950108  
5  12 -22 5.03628   260.219    0.704573  
5  12 -19 902.086   197.443    0.906353  
5  12 -16 1300.63   43.9949    0.859729  
5  12 -13 126.316   34.3349    0.931259  
5  12 -10 3668.08   197.084    0.99043   
5  12 -7  1550.79   268.246    0.966371  
5  12 -4  1297.01   190.092    0.802167  
5  12 -1  1533.52   1.66077    0.886217  
5  12 2   1942      39.3615    0.916923  
5  12 5   2301.46   233.03     0.980561  
5  12 8   1008.56   263.355    0.952325  
5  12 11  1605.21   5.56886    0.92069   
5  12 14  2371.97   136.366    0.970078  
5  12 17  1282.24   354.985    0.935512  
5  12 20  724.947   240.699    0.841296  
5  12 23  26.1496   2.65533    0.594199  
5  12 26  250.546   280.84     0.732792  
5  12 29  606.127   41.4059    0.883788  
5  12 32  1771      68.8432    0.847774  
5  12 35  4511.81   186.228    0.977446  
5  12 38  21.8587   26.4982    0.152582  
5  12 41  174.925   20.8354    0.766548  
5  12 44  839.53    81.6153    0.875946  
5  12 47  297.864   194.765    0.483952  
5  13 -47 372.897   240.727    0.828581  
5  13 -44 320.498   347.05     0.72635   
5  13 -41 1605.88   65.7477    0.954682  
5  13 -38 2483.54   258.613    0.968925  
5  13 -35 439.294   188.061    0.464133  
5  13 -32 2387.19   53.8668    0.962045  
5  13 -29 1699.56   115.879    0.903979  
5  13 -26 1514.97   180.297    0.940622  
5  13 -23 603.681   321.394    0.891932  
5  13 -20 1278.41   356.547    0.956148  
5  13 -17 71.8463   356.536    0.421186  
5  13 -14 68.1805   255.86     0.436575  
5  13 -11 698.531   51.2967    0.83526   
5  13 -8  3013.64   17.7331    0.982815  
5  13 -5  1715.19   116.583    0.976898  
5  13 -2  822.867   179.552    0.94275   
5  13 1   712.652   15.8416    0.857802  
5  13 4   309.81    213.607    0.430214  
5  13 7   5770.87   102.07     0.994885  
5  13 10  358.737   103.04     0.7972    
5  13 13  3374.48   46.5546    0.971963  
5  13 16  1102.63   24.6928    0.955034  
5  13 19  1235.62   278.029    0.927824  
5  13 22  6.6815    246.921    0.277988  
5  13 25  2085.94   200.409    0.93776   
5  13 28  140.124   29.2548    0.591738  
5  13 31  84.8929   195.606    0.124063  
5  13 34  1645.02   275.174    0.924733  
5  13 37  576.915   274.545    0.799816  
5  13 40  88.9227   277.346    0.64331   
5  13 43  78.8923   176.604    0.246135  
5  13 46  288.58    329.048    0.856082  
5  14 -45 346.486   307.505    0.351482  
5  14 -42 592.14    0.994156   0.718953  
5  14 -39 256.548   130.723    0.871745  
5  14 -36 129.305   146.59     0.475197  
5  14 -33 42.9202   292.135    0.440152  
5  14 -30 1338.9    79.2537    0.938286  
5  14 -27 2563.01   225.949    0.964425  
5  14 -24 1778.21   236.993    0.898564  
5  14 -21 3251.87   305.869    0.968827  
5  14 -18 353.892   276.533    0.538538  
5  14 -15 1015.7    121.268    0.82181   
5  14 -12 543.905   344.197    0.681438  
5  14 -9  4148.15   288.261    0.989684  
5  14 -6  1521.07   269.303    0.960914  
5  14 -3  2837.59   77.8978    0.987833  
5  14 0   2395.24   89.8848    0.966831  
5  14 3   326.586   279.254    0.943299  
5  14 6   1827.7    270.609    0.952328  
5  14 9   297.862   136.103    0.722686  
5  14 12  1677.42   154.516    0.872804  
5  14 15  17.2108   72.9914    0.923891  
5  14 18  213.098   211.196    0.750864  
5  14 21  2243.86   133.939    0.951589  
5  14 24  349.677   320.302    0.573554  
5  14 27  289.846   329.424    0.805442  
5  14 30  827.142   5.05522    0.7339    
5  14 33  1707.77   272.742    0.941803  
5  14 36  278.087   22.4527    0.522569  
5  14 39  445.526   208.134    0.768609  
5  14 42  399.796   256.434    0.77822   
5  14 45  800.115   41.2549    0.972068  
5  15 -46 ?         ?          ?         
5  15 -43 225.872   124.029    0.352097  
5  15 -40 1302.02   31.5549    0.928914  
5  15 -37 1773.74   303.969    0.951968  
5  15 -34 962.622   128.942    0.909369  
5  15 -31 72.2123   308.275    0.445251  
5  15 -28 546.525   41.5161    0.885171  
5  15 -25 3147.32   119.331    0.983183  
5  15 -22 56.8431   58.5153    0.259147  
5  15 -19 130.102   144.693    0.750581  
5  15 -16 21.3149   56.7537    0.409756  
5  15 -13 973.945   144.298    0.865057  
5  15 -10 194.304   76.5782    0.395955  
5  15 -7  2952.05   18.6347    0.978356  
5  15 -4  560.324   159.252    0.83497   
5  15 -1  2347.27   105.862    0.937789  
5  15 2   799.09    306.978    0.825306  
5  15 5   3947.71   283.865    0.992477  
5  15 8   603.581   47.7826    0.879661  
5  15 11  1421.49   331.905    0.804999  
5  15 14  1922.74   338.606    0.934937  
5  15 17  4007.42   266.699    0.98572   
5  15 20  346.611   11.9187    0.716064  
5  15 23  59.3397   262.203    0.459453  
5  15 26  1280.09   145.352    0.931412  
5  15 29  572.802   65.6048    0.462121  
5  15 32  1389.33   328.557    0.941404  
5  15 35  20.5653   276.948    0.608455  
5  15 38  394.337   300.482    0.538344  
5  15 41  346.689   4.60471    0.845705  
5  15 44  472.295   183.001    0.644962  
5  16 -44 ?         ?          ?         
5  16 -41 641.21    350.932    0.808958  
5  16 -38 1908.76   292.822    0.914972  
5  16 -35 2933.79   294.899    0.975596  
5  16 -32 1827.12   203.805    0.778888  
5  16 -29 524.637   7.79378    0.720312  
5  16 -26 2338.53   330.766    0.96939   
5  16 -23 217.722   172.367    0.78001   
5  16 -20 217.831   146.048    0.322217  
5  16 -17 492.358   6.67995    0.867299  
5  16 -14 2504.94   240.516    0.968519  
5  16 -11 1157.96   92.7713    0.826359  
5  16 -8  170.99    358.831    0.858273  
5  16 -5  3057.03   252.696    0.982855  
5  16 -2  265.329   112.965    0.915352  
5  16 1   278.484   353.979    0.738107  
5  16 4   118.46    273.749    0.679526  
5  16 7   1643.9    133.603    0.969296  
5  16 10  2662.4    91.8201    0.987633  
5  16 13  1778.92   154.352    0.968384  
5  16 16  1642.77   327.975    0.949072  
5  16 19  694.08    341.588    0.701749  
5  16 22  1966.19   47.0468    0.890365  
5  16 25  2726.72   329.831    0.975697  
5  16 28  2063.48   225.21     0.950534  
5  16 31  15.7284   264.311    0.0827305 
5  16 34  1195.69   110.741    0.692072  
5  16 37  380.569   8.78921    0.713777  
5  16 40  64.0664   85.981     0.14636   
5  16 43  ?         ?          ?         
5  17 -45 ?         ?          ?         
5  17 -42 ?         ?          ?         
5  17 -39 363.979   81.6771    0.647725  
5  17 -36 785.405   63.3147    0.859807  
5  17 -33 177.551   49.1423    0.550438  
5  17 -30 1981.1    354.958    0.904865  
5  17 -27 463.185   40.7843    0.75404   
5  17 -24 208.188   160.351    0.722682  
5  17 -21 79.8301   240.659    0.247591  
5  17 -18 57.2188   119.939    0.769809  
5  17 -15 1669.76   102.714    0.862296  
5  17 -12 409.389   336.516    0.757883  
5  17 -9  1707.09   2.5277     0.953146  
5  17 -6  1582.88   331.862    0.963912  
5  17 -3  2224.95   73.9016    0.940518  
5  17 0   2725.48   105.815    0.978048  
5  17 3   207.13    334.16     0.671267  
5  17 6   668.434   135.7      0.937672  
5  17 9   756.19    280.001    0.729473  
5  17 12  74.4911   295.469    0.426561  
5  17 15  1682.46   117.15     0.919192  
5  17 18  649.904   153.596    0.880492  
5  17 21  263.433   352.45     0.348108  
5  17 24  229.92    143.233    0.814582  
5  17 27  669.908   100.122    0.748289  
5  17 30  205.265   216.693    0.713523  
5  17 33  865.691   18.3095    0.875578  
5  17 36  611.773   296.122    0.869212  
5  17 39  468.64    34.0352    0.743696  
5  17 42  ?         ?          ?         
5  17 45  ?         ?          ?         
5  18 -43 ?         ?          ?         
5  18 -40 ?         ?          ?         
5  18 -37 690.03    161.349    0.843605  
5  18 -34 940.863   44.1917    0.705965  
5  18 -31 1326.43   268.87     0.804348  
5  18 -28 125.658   51.1637    0.804525  
5  18 -25 1839.35   277.981    0.951983  
5  18 -22 250.232   10.7802    0.575236  
5  18 -19 779.006   253.31     0.776293  
5  18 -16 3051.82   254.373    0.973841  
5  18 -13 1135.76   255.438    0.874431  
5  18 -10 2888.27   201.073    0.977476  
5  18 -7  1456.18   8.45249    0.937594  
5  18 -4  1381.81   141.484    0.959032  
5  18 -1  452.734   266.627    0.864291  
5  18 2   258.558   258.251    0.729519  
5  18 5   754.755   116.547    0.893727  
5  18 8   3143.38   42.5206    0.982055  
5  18 11  552.636   22.1571    0.725638  
5  18 14  2755.2    273.998    0.954388  
5  18 17  491.29    62.2408    0.769729  
5  18 20  51.0507   55.6957    0.518152  
5  18 23  1251.99   44.3106    0.884989  
5  18 26  3263.69   357.098    0.951656  
5  18 29  1750.71   219.538    0.898362  
5  18 32  102.379   94.9445    0.251073  
5  18 35  3315.18   24.9195    0.990033  
5  18 38  383.821   22.8121    0.857044  
5  18 41  ?         ?          ?         
5  18 44  ?         ?          ?         
5  19 -41 ?         ?          ?         
5  19 -38 ?         ?          ?         
5  19 -35 490.715   41.6096    0.74105   
5  19 -32 890.608   200.022    0.880548  
5  19 -29 2019      80.5051    0.893396  
5  19 -26 5017.43   82.3179    0.983848  
5  19 -23 878.109   123.752    0.858632  
5  19 -20 538.142   288.389    0.407205  
5  19 -17 4123.62   51.2499    0.978161  
5  19 -14 2301.45   73.9663    0.939578  
5  19 -11 359.471   352.345    0.500238  
5  19 -8  1672.89   129.827    0.926211  
5  19 -5  937.166   323.042    0.758089  
5  19 -2  447.042   247.799    0.731048  
5  19 1   315.587   9.94991    0.925547  
5  19 4   507.029   24.538     0.897173  
5  19 7   1013.2    311.951    0.923469  
5  19 10  367.955   304.207    0.867867  
5  19 13  308.722   186.692    0.888443  
5  19 16  1711.25   98.2593    0.946572  
5  19 19  2584.68   245.642    0.906903  
5  19 22  637.403   247.198    0.850853  
5  19 25  2418.74   137.603    0.955498  
5  19 28  2854.5    81.9095    0.950392  
5  19 31  462.133   110.313    0.638876  
5  19 34  93.4085   168.391    0.785886  
5  19 37  881.244   128.244    0.949488  
5  19 40  ?         ?          ?         
5  19 43  ?         ?          ?         
5  20 -42 ?         ?          ?         
5  20 -39 ?         ?          ?         
5  20 -36 ?         ?          ?         
5  20 -33 2862.33   96.3397    0.93073   
5  20 -30 484.479   70.5558    0.655051  
5  20 -27 498.569   22.8959    0.744601  
5  20 -24 3615.27   304.393    0.979172  
5  20 -21 1594.7    12.5699    0.800397  
5  20 -18 405.079   156.296    0.593065  
5  20 -15 834.643   322.011    0.738142  
5  20 -12 264.889   227.574    0.542215  
5  20 -9  145.477   349.831    0.448133  
5  20 -6  3403.87   173.522    0.973914  
5  20 -3  495.854   316.136    0.812355  
5  20 0   246.409   344.204    0.487073  
5  20 3   515.021   187.977    0.714136  
5  20 6   151.26    48.942     0.371586  
5  20 9   99.6019   157.027    0.239556  
5  20 12  626.934   51.0574    0.813291  
5  20 15  542.699   225.751    0.7644    
5  20 18  909.854   78.2889    0.584004  
5  20 21  926.985   63.186     0.81283   
5  20 24  759.198   149.669    0.759109  
5  20 27  4204.43   227.692    0.984025  
5  20 30  1793.78   12.1131    0.927449  
5  20 33  457.936   249.771    0.687154  
5  20 36  588.294   67.0576    0.498091  
5  20 39  ?         ?          ?         
5  20 42  ?         ?          ?         
5  21 -40 ?         ?          ?         
5  21 -37 ?         ?          ?         
5  21 -34 ?         ?          ?         
5  21 -31 1185.97   49.1534    0.718517  
5  21 -28 1100.09   317.734    0.838875  
5  21 -25 1065.3    113.676    0.943353  
5  21 -22 1003.44   166.115    0.662964  
5  21 -19 2051.85   298.32     0.922644  
5  21 -16 1116.55   347.019    0.88484   
5  21 -13 269.389   179.988    0.193996  
5  21 -10 520.955   330.123    0.860598  
5  21 -7  272.319   309.204    0.882215  
5  21 -4  ?         ?          ?         
5  21 -1  ?         ?          ?         
5  21 2   102.45    348.15     0.87333   
5  21 5   1068.46   232.25     0.872801  
5  21 8   1142.74   201.536    0.873163  
5  21 11  166.391   291.986    0.833008  
5  21 14  763.616   179.968    0.705506  
5  21 17  112.089   228.758    0.367941  
5  21 20  1560.33   212.946    0.952919  
5  21 23  45.3279   173.892    0.920919  
5  21 26  288.08    43.1545    0.6652    
5  21 29  383.167   355.158    0.434913  
5  21 32  297.014   161.094    0.911725  
5  21 35  ?         ?          ?         
5  21 38  ?         ?          ?         
5  21 41  ?         ?          ?         
5  22 -38 ?         ?          ?         
5  22 -35 ?         ?          ?         
5  22 -32 ?         ?          ?         
5  22 -29 547.01    215.796    0.901413  
5  22 -26 806.303   233.028    0.693292  
5  22 -23 397.201   30.8564    0.857244  
5  22 -20 199.515   211.503    0.913694  
5  22 -17 1312.11   194.798    0.862098  
5  22 -14 1242.38   105.033    0.834817  
5  22 -11 1876.05   113.195    0.914242  
5  22 -8  268.939   24.757     0.782755  
5  22 -5  566.931   203.791    0.438617  
5  22 -2  3169.65   118.822    0.973077  
5  22 1   556.006   93.387     0.77246   
5  22 4   388.761   233.242    0.541636  
5  22 7   697.59    105.817    0.837007  
5  22 10  125.161   128.456    0.650346  
5  22 13  253.883   24.2754    0.487991  
5  22 16  1015.71   283.275    0.901259  
5  22 19  538       311.542    0.730313  
5  22 22  408.778   228.693    0.846236  
5  22 25  759.028   201.268    0.743139  
5  22 28  1134.4    151.063    0.867464  
5  22 31  579.527   350.789    0.82072   
5  22 34  ?         ?          ?         
5  22 37  ?         ?          ?         
5  22 40  ?         ?          ?         
5  23 -39 ?         ?          ?         
5  23 -36 ?         ?          ?         
5  23 -33 ?         ?          ?         
5  23 -30 ?         ?          ?         
5  23 -27 538.131   39.8425    0.780096  
5  23 -24 840.903   96.3249    0.691578  
5  23 -21 380.267   30.8773    0.518162  
5  23 -18 1252.27   355.437    0.866492  
5  23 -15 1109.69   353.574    0.790063  
5  23 -12 732.955   123.661    0.836989  
5  23 -9  567.221   163.187    0.458385  
5  23 -6  430.483   130.96     0.578029  
5  23 -3  63.0466   255.365    0.804061  
5  23 0   1359.81   249.428    0.797899  
5  23 3   1351.42   186.854    0.740662  
5  23 6   493.676   74.8531    0.467449  
5  23 9   580.87    93.0271    0.654942  
5  23 12  1253.42   270.744    0.921842  
5  23 15  254.553   163.189    0.818293  
5  23 18  677.027   34.5687    0.794383  
5  23 21  776.623   254.392    0.913368  
5  23 24  555.855   343.965    0.476317  
5  23 27  758.482   64.2773    0.854594  
5  23 30  ?         ?          ?         
5  23 33  ?         ?          ?         
5  23 36  ?         ?          ?         
5  23 39  ?         ?          ?         
5  24 -37 ?         ?          ?         
5  24 -34 ?         ?          ?         
5  24 -31 ?         ?          ?         
5  24 -28 ?         ?          ?         
5  24 -25 ?         ?          ?         
5  24 -22 995.086   145.218    0.854229  
5  24 -19 3802.44   162.553    0.979238  
5  24 -16 1212.84   147.438    0.919396  
5  24 -13 1370.86   53.0834    0.874988  
5  24 -10 1606.55   193.024    0.726785  
5  24 -7  3177.58   166.264    0.945822  
5  24 -4  1358.76   59.3484    0.864352  
5  24 -1  725.38    140.478    0.861975  
5  24 2   186.803   170.09     0.177743  
5  24 5   1363.49   116.447    0.882869  
5  24 8   495.917   163        0.649264  
5  24 11  857.852   211.553    0.803474  
5  24 14  1846.81   3.54777    0.958926  
5  24 17  652.876   122.138    0.833777  
5  24 20  481.848   290.362    0.809871  
5  24 23  676.198   114.022    0.46283   
5  24 26  ?         ?          ?         
5  24 29  ?         ?          ?         
5  24 32  ?         ?          ?         
5  24 35  ?         ?          ?         
5  24 38  ?         ?          ?         
5  25 -35 ?         ?          ?         
5  25 -32 ?         ?          ?         
5  25 -29 ?         ?          ?         
5  25 -26 ?         ?          ?         
5  25 -23 ?         ?          ?         
5  25 -20 887.961   310.518    0.749003  
5  25 -17 1591.45   274.845    0.792067  
5  25 -14 1401.18   290.283    0.874973  
5  25 -11 536.983   159.697    0.782361  
5  25 -8  1030.93   209.991    0.774943  
5  25 -5  485.547   31.7402    0.939316  
5  25 -2  311.504   347.514    0.920143  
5  25 1   1203.49   247.046    0.856042  
5  25 4   1419.13   142.857    0.923763  
5  25 7   710.689   201.299    0.899098  
5  25 10  1518.9    337.875    0.864501  
5  25 13  733.542   98.4626    0.72743   
5  25 16  1048.72   42.1503    0.591984  
5  25 19  1945.18   82.708     0.937407  
5  25 22  1149.37   184.139    0.663984  
5  25 25  ?         ?          ?         
5  25 28  ?         ?          ?         
5  25 31  ?         ?          ?         
5  25 34  ?         ?          ?         
5  25 37  ?         ?          ?         
5  26 -36 ?         ?          ?         
5  26 -33 ?         ?          ?         
5  26 -30 ?         ?          ?         
5  26 -27 ?         ?          ?         
5  26 -24 ?         ?          ?         
5  26 -21 ?         ?          ?         
5  26 -18 2817.77   200.676    0.94409   
5  26 -15 2126.64   225.627    0.952466  
5  26 -12 846.187   339.027    0.640411  
5  26 -9  573.353   351.492    0.877412  
5  26 -6  374.583   237.629    0.803018  
5  26 -3  1169.38   218.308    0.698805  
5  26 0   ?         ?          ?         
5  26 3   ?         ?          ?         
5  26 6   ?         ?          ?         
5  26 9   ?         ?          ?         
5  26 12  501.339   309.99     0.732607  
5  26 15  824.88    35.6892    0.863611  
5  26 18  941.712   246.596    0.783776  
5  26 21  ?         ?          ?         
5  26 24  ?         ?          ?         
5  26 27  ?         ?          ?         
5  26 30  ?         ?          ?         
5  26 33  ?         ?          ?         
5  26 36  ?         ?          ?         
5  27 -34 ?         ?          ?         
5  27 -31 ?         ?          ?         
5  27 -28 ?         ?          ?         
5  27 -25 ?         ?          ?         
5  27 -22 ?         ?          ?         
5  27 -19 ?         ?          ?         
5  27 -16 ?         ?          ?         
5  27 -13 ?         ?          ?         
5  27 -10 ?         ?          ?         
5  27 -7  ?         ?          ?         
5  27 -4  ?         ?          ?         
5  27 -1  ?         ?          ?         
5  27 2   ?         ?          ?         
5  27 5   ?         ?          ?         
5  27 8   ?         ?          ?         
5  27 11  ?         ?          ?         
5  27 14  ?         ?          ?         
5  27 17  ?         ?          ?         
5  27 20  ?         ?          ?         
5  27 23  ?         ?          ?         
5  27 26  ?         ?          ?         
5  27 29  ?         ?          ?         
5  27 32  ?         ?          ?         
5  27 35  ?         ?          ?         
5  28 -32 ?         ?          ?         
5  28 -29 ?         ?          ?         
5  28 -26 ?         ?          ?         
5  28 -23 ?         ?          ?         
5  28 -20 ?         ?          ?         
5  28 -17 ?         ?          ?         
5  28 -14 ?         ?          ?         
5  28 -11 ?         ?          ?         
5  28 -8  ?         ?          ?         
5  28 -5  ?         ?          ?         
5  28 -2  ?         ?          ?         
5  28 1   ?         ?          ?         
5  28 4   ?         ?          ?         
5  28 7   ?         ?          ?         
5  28 10  ?         ?          ?         
5  28 13  ?         ?          ?         
5  28 16  ?         ?          ?         
5  28 19  ?         ?          ?         
5  28 22  ?         ?          ?         
5  28 25  ?         ?          ?         
5  28 28  ?         ?          ?         
5  28 31  ?         ?          ?         
5  29 -30 ?         ?          ?         
5  29 -27 ?         ?          ?         
5  29 -24 ?         ?          ?         
5  29 -21 ?         ?          ?         
5  29 -18 ?         ?          ?         
5  29 -15 ?         ?          ?         
5  29 -12 ?         ?          ?         
5  29 -9  ?         ?          ?         
5  29 -6  ?         ?          ?         
5  29 -3  ?         ?          ?         
5  29 0   ?         ?          ?         
5  29 3   ?         ?          ?         
5  29 6   ?         ?          ?         
5  29 9   ?         ?          ?         
5  29 12  ?         ?          ?         
5  29 15  ?         ?          ?         
5  29 18  ?         ?          ?         
5  29 21  ?         ?          ?         
5  29 24  ?         ?          ?         
5  29 27  ?         ?          ?         
5  29 30  ?         ?          ?         
5  30 -28 ?         ?          ?         
5  30 -25 ?         ?          ?         
5  30 -22 ?         ?          ?         
5  30 -19 ?         ?          ?         
5  30 -16 ?         ?          ?         
5  30 -13 ?         ?          ?         
5  30 -10 ?         ?          ?         
5  30 -7  ?         ?          ?         
5  30 -4  ?         ?          ?         
5  30 -1  ?         ?          ?         
5  30 2   ?         ?          ?         
5  30 5   ?         ?          ?         
5  30 8   ?         ?          ?         
5  30 11  ?         ?          ?         
5  30 14  ?         ?          ?         
5  30 17  ?         ?          ?         
5  30 20  ?         ?          ?         
5  30 23  ?         ?          ?         
5  30 26  ?         ?          ?         
5  30 29  ?         ?          ?         
5  31 -26 ?         ?          ?         
5  31 -23 ?         ?          ?         
5  31 -20 ?         ?          ?         
5  31 -17 ?         ?          ?         
5  31 -14 ?         ?          ?         
5  31 -11 ?         ?          ?         
5  31 -8  ?         ?          ?         
5  31 -5  ?         ?          ?         
5  31 -2  ?         ?          ?         
5  31 1   ?         ?          ?         
5  31 4   ?         ?          ?         
5  31 7   ?         ?          ?         
5  31 10  ?         ?          ?         
5  31 13  ?         ?          ?         
5  31 16  ?         ?          ?         
5  31 19  ?         ?          ?         
5  31 22  ?         ?          ?         
5  31 25  ?         ?          ?         
5  31 28  ?         ?          ?         
5  32 -24 ?         ?          ?         
5  32 -21 ?         ?          ?         
5  32 -18 ?         ?          ?         
5  32 -15 ?         ?          ?         
5  32 -12 ?         ?          ?         
5  32 -9  ?         ?          ?         
5  32 -6  ?         ?          ?         
5  32 -3  ?         ?          ?         
5  32 0   ?         ?          ?         
5  32 3   ?         ?          ?         
5  32 6   ?         ?          ?         
5  32 9   ?         ?          ?         
5  32 12  ?         ?          ?         
5  32 15  ?         ?          ?         
5  32 18  ?         ?          ?         
5  32 21  ?         ?          ?         
5  32 24  ?         ?          ?         
5  33 -22 ?         ?          ?         
5  33 -19 ?         ?          ?         
5  33 -16 ?         ?          ?         
5  33 -13 ?         ?          ?         
5  33 -10 ?         ?          ?         
5  33 -7  ?         ?          ?         
5  33 -4  ?         ?          ?         
5  33 -1  ?         ?          ?         
5  33 2   ?         ?          ?         
5  33 5   ?         ?          ?         
5  33 8   ?         ?          ?         
5  33 11  ?         ?          ?         
5  33 14  ?         ?          ?         
5  33 17  ?         ?          ?         
5  33 20  ?         ?          ?         
5  33 23  ?         ?          ?         
5  34 -20 ?         ?          ?         
5  34 -17 ?         ?          ?         
5  34 -14 ?         ?          ?         
5  34 -11 ?         ?          ?         
5  34 -8  ?         ?          ?         
5  34 -5  ?         ?          ?         
5  34 -2  ?         ?          ?         
5  34 1   ?         ?          ?         
5  34 4   ?         ?          ?         
5  34 7   ?         ?          ?         
5  34 10  ?         ?          ?         
5  34 13  ?         ?          ?         
5  34 16  ?         ?          ?         
5  34 19  ?         ?          ?         
5  35 -18 ?         ?          ?         
5  35 -15 ?         ?          ?         
5  35 -12 ?         ?          ?         
5  35 -9  ?         ?          ?         
5  35 -6  ?         ?          ?         
5  35 -3  ?         ?          ?         
5  35 0   ?         ?          ?         
5  35 3   ?         ?          ?         
5  35 6   ?         ?          ?         
5  35 9   ?         ?          ?         
5  35 12  ?         ?          ?         
5  35 15  ?         ?          ?         
5  35 18  ?         ?          ?         
5  36 -13 ?         ?          ?         
5  36 -10 ?         ?          ?         
5  36 -7  ?         ?          ?         
5  36 -4  ?         ?          ?         
5  36 -1  ?         ?          ?         
5  36 2   ?         ?          ?         
5  36 5   ?         ?          ?         
5  36 8   ?         ?          ?         
5  36 11  ?         ?          ?         
5  36 14  ?         ?          ?         
5  37 -8  ?         ?          ?         
5  37 -5  ?         ?          ?         
5  37 -2  ?         ?          ?         
5  37 1   ?         ?          ?         
5  37 4   ?         ?          ?         
5  37 7   ?         ?          ?         
5  37 10  ?         ?          ?         
6  1  -49 189.104   24.5204    0.351     
6  1  -46 821.125   101.8      0.774909  
6  1  -43 285.337   254.774    0.704076  
6  1  -40 812.334   71.4768    0.90065   
6  1  -37 974.78    173.537    0.879576  
6  1  -34 343.102   127.79     0.206316  
6  1  -31 1236.35   84.8783    0.682986  
6  1  -28 2280.82   256.654    0.968225  
6  1  -25 135.235   333.268    0.176801  
6  1  -22 3823.23   268.294    0.993065  
6  1  -19 5050.24   148.006    0.993366  
6  1  -16 4877.03   301.269    0.992317  
6  1  -13 7442.44   263.116    0.997287  
6  1  -10 225.156   190.436    0.954595  
6  1  -7  927.056   263.975    0.757649  
6  1  -4  2020.35   209.99     0.937953  
6  1  -1  3786.82   38.3542    0.967462  
6  1  2   57.236    172.523    0.9515    
6  1  5   161.402   232.415    0.900585  
6  1  8   4728.88   151.515    0.987792  
6  1  11  1401.33   95.0694    0.971225  
6  1  14  2405.07   224.311    0.971823  
6  1  17  3996.84   180.239    0.991495  
6  1  20  3448.31   120.625    0.991988  
6  1  23  2478.87   298.193    0.975879  
6  1  26  202.454   314.533    0.257666  
6  1  29  3325.96   246.642    0.98828   
6  1  32  2883.87   173.496    0.964174  
6  1  35  721.338   2.13674    0.867446  
6  1  38  1144.29   321.91     0.695056  
6  1  41  1856.67   15.1309    0.941948  
6  1  44  777.129   155.093    0.600727  
6  1  47  894.397   110.82     0.947048  
6  1  50  4115.79   329.56     0.980625  
6  2  -50 257.512   100.934    0.881724  
6  2  -47 40.3663   106.319    0.772709  
6  2  -44 2946.36   98.8952    0.978299  
6  2  -41 491.534   147.949    0.521599  
6  2  -38 1838.08   334.359    0.912566  
6  2  -35 178.475   311.63     0.245898  
6  2  -32 340.105   138.833    0.830068  
6  2  -29 618.43    79.7088    0.825582  
6  2  -26 3413.5    151.965    0.988342  
6  2  -23 3381.37   145.026    0.979147  
6  2  -20 937.665   148.247    0.860747  
6  2  -17 1476.28   24.002     0.900927  
6  2  -14 4148.79   290.374    0.995772  
6  2  -11 2249.22   273.532    0.967571  
6  2  -8  1747.38   132.05     0.971243  
6  2  -5  5544.93   253.467    0.990827  
6  2  -2  186.633   63.6139    0.243887  
6  2  1   2978.79   9.50482    0.939409  
6  2  4   2026.47   330.029    0.949114  
6  2  7   3105.91   41.3274    0.98234   
6  2  10  131.824   116.53     0.274831  
6  2  13  2688.51   121.694    0.980315  
6  2  16  169.006   190.119    0.239829  
6  2  19  1617.61   92.7258    0.962517  
6  2  22  2888.81   61.6185    0.984101  
6  2  25  2721.63   146.944    0.976521  
6  2  28  1931.51   29.4535    0.97203   
6  2  31  219.536   352.655    0.735054  
6  2  34  996.374   153.004    0.824372  
6  2  37  3363.27   157.698    0.96576   
6  2  40  1817.76   355.236    0.882877  
6  2  43  629.87    329.102    0.924276  
6  2  46  21.2037   240.105    0.05799   
6  2  49  775.019   19.1833    0.838648  
6  3  -48 237.238   318.987    0.580988  
6  3  -45 1117.74   293.018    0.930425  
6  3  -42 1418.3    210.271    0.817959  
6  3  -39 2889.22   332.366    0.967671  
6  3  -36 1957.17   72.8598    0.934966  
6  3  -33 194.038   307.567    0.862592  
6  3  -30 215.005   256.622    0.747424  
6  3  -27 214.094   73.6064    0.339235  
6  3  -24 998.822   32.3819    0.831043  
6  3  -21 488.406   156.943    0.479764  
6  3  -18 2400.62   305.299    0.98055   
6  3  -15 1999.84   35.8617    0.965077  
6  3  -12 1985.66   19.6365    0.974657  
6  3  -9  4833.39   326.236    0.990966  
6  3  -6  4402.62   210.429    0.983494  
6  3  -3  3302.41   260.07     0.953191  
6  3  0   1242.82   191.644    0.918959  
6  3  3   5125.96   47.1199    0.985937  
6  3  6   23.5516   127.508    0.168808  
6  3  9   1449.29   46.1906    0.910888  
6  3  12  2238.08   252.15     0.987784  
6  3  15  7754.57   342.539    0.997193  
6  3  18  824.167   218.52     0.931264  
6  3  21  1022.62   275.145    0.969063  
6  3  24  1197.42   286.297    0.773841  
6  3  27  1879.04   176.271    0.948367  
6  3  30  65.5547   142.882    0.375902  
6  3  33  1519.36   264.937    0.95433   
6  3  36  87.0266   256.661    0.138965  
6  3  39  2709.57   270.723    0.954918  
6  3  42  2493.07   277.487    0.944471  
6  3  45  720.404   135.602    0.878302  
6  3  48  363.963   32.1078    0.697844  
6  4  -49 938.411   272.543    0.929371  
6  4  -46 2085.41   143.055    0.905488  
6  4  -43 1499.31   186.374    0.9512    
6  4  -40 992.029   160.501    0.832054  
6  4  -37 352.115   255.971    0.788588  
6  4  -34 1423.32   129.239    0.906922  
6  4  -31 648.302   287.903    0.539268  
6  4  -28 465.482   193.883    0.814677  
6  4  -25 35.8442   55.5087    0.278993  
6  4  -22 165.089   94.8841    0.14732   
6  4  -19 1668.16   316.044    0.962756  
6  4  -16 113.031   317.332    0.271021  
6  4  -13 138.937   263.446    0.0991351 
6  4  -10 2602.41   265.175    0.986727  
6  4  -7  2437.09   290.942    0.979255  
6  4  -4  2671.76   353.438    0.957899  
6  4  -1  4109.73   316.02     0.991326  
6  4  2   3205.41   76.0222    0.972455  
6  4  5   3082.51   347.348    0.977413  
6  4  8   748.67    118.16     0.470367  
6  4  11  3031.47   356.12     0.971771  
6  4  14  7815.43   131.204    0.997297  
6  4  17  1705.51   318.831    0.954614  
6  4  20  3174.83   328.769    0.967353  
6  4  23  1867.57   158.308    0.962894  
6  4  26  2140.39   340.372    0.947193  
6  4  29  1187.8    68.4583    0.945222  
6  4  32  312.396   1.43041    0.511748  
6  4  35  2384.69   167.438    0.961869  
6  4  38  676.163   333.673    0.753638  
6  4  41  2805.19   319.734    0.971227  
6  4  44  184.964   28.2206    0.422876  
6  4  47  749.952   44.6782    0.915265  
6  4  50  505.942   108.839    0.909428  
6  5  -50 317.7     275.239    0.712023  
6  5  -47 50.1669   51.8984    0.548425  
6  5  -44 677.884   98.3869    0.749015  
6  5  -41 247.083   216.519    0.606716  
6  5  -38 1697.62   215.327    0.887147  
6  5  -35 4089.32   145.394    0.977736  
6  5  -32 1119.78   75.9167    0.850421  
6  5  -29 1169.28   19.8971    0.912901  
6  5  -26 2017.88   71.729     0.958153  
6  5  -23 1164.27   105.142    0.756224  
6  5  -20 3011.73   344.472    0.966073  
6  5  -17 1635.39   175.863    0.963324  
6  5  -14 9602.36   153.776    0.997738  
6  5  -11 1869.75   204.196    0.9342    
6  5  -8  1634.42   325.778    0.968051  
6  5  -5  4679.78   66.6483    0.99231   
6  5  -2  4740.56   5.40867    0.988631  
6  5  1   3756.43   2.88401    0.990243  
6  5  4   131.779   346.611    0.312498  
6  5  7   2755.66   231.133    0.988094  
6  5  10  3342.06   76.8311    0.993414  
6  5  13  1597.63   319.736    0.9814    
6  5  16  2942.85   146.155    0.988041  
6  5  19  3000.33   213.98     0.982066  
6  5  22  163.04    257.436    0.55624   
6  5  25  59.0237   14.6654    0.363881  
6  5  28  1570.61   213.238    0.939926  
6  5  31  59.6033   318.659    0.428236  
6  5  34  417.638   64.0327    0.919174  
6  5  37  988.932   348.593    0.868262  
6  5  40  449.595   158.607    0.67207   
6  5  43  141.587   107.47     0.704146  
6  5  46  27.2025   298.285    0.234187  
6  5  49  192.136   19.7408    0.802951  
6  6  -48 827.323   209.05     0.963803  
6  6  -45 389.076   116.763    0.493241  
6  6  -42 63.1789   85.0616    0.477567  
6  6  -39 753.85    117.656    0.680649  
6  6  -36 192.486   329.236    0.83985   
6  6  -33 30.7822   219.8      0.464771  
6  6  -30 572.747   100.041    0.714483  
6  6  -27 2708.6    343.942    0.976689  
6  6  -24 437.069   15.6495    0.844564  
6  6  -21 947.355   282.833    0.907611  
6  6  -18 189.853   192.294    0.810843  
6  6  -15 3101.99   302.313    0.991389  
6  6  -12 1299.22   298.018    0.972375  
6  6  -9  1482.84   31.8754    0.784369  
6  6  -6  2745.7    125.963    0.965656  
6  6  -3  3130.06   190.598    0.949592  
6  6  0   2735.43   122.706    0.983443  
6  6  3   86.4599   102.104    0.875297  
6  6  6   2887.51   182.933    0.986958  
6  6  9   1153.06   1.40595    0.781565  
6  6  12  4437.34   333.695    0.996082  
6  6  15  4761.83   230.381    0.994057  
6  6  18  2678.47   24.078     0.980124  
6  6  21  894.865   92.4026    0.861004  
6  6  24  49.5263   255.597    0.943619  
6  6  27  2.06394   287.333    0.304195  
6  6  30  1617.68   173.167    0.799105  
6  6  33  2859.09   199.105    0.975221  
6  6  36  311.239   70.1137    0.779856  
6  6  39  1487.75   288.316    0.935244  
6  6  42  230.817   308.556    0.576466  
6  6  45  600.651   249.28     0.510773  
6  6  48  120.652   234.938    0.803825  
6  7  -49 1229.33   51.9944    0.962956  
6  7  -46 112.846   207.354    0.875647  
6  7  -43 116.928   247.698    0.585666  
6  7  -40 2979.35   295.785    0.958439  
6  7  -37 2864.17   193.093    0.948716  
6  7  -34 244.107   265.266    0.826274  
6  7  -31 265.292   331.273    0.304907  
6  7  -28 78.7911   287.48     0.516091  
6  7  -25 1902.71   199.98     0.972869  
6  7  -22 186.028   11.7164    0.653164  
6  7  -19 146.485   133.835    0.677148  
6  7  -16 143.943   273.134    0.840659  
6  7  -13 3496.88   153.399    0.989312  
6  7  -10 3150.55   220.535    0.959578  
6  7  -7  5126.89   342.323    0.994087  
6  7  -4  2859.96   56.4991    0.982408  
6  7  -1  1738.88   109.767    0.971675  
6  7  2   42.9123   75.0645    0.878336  
6  7  5   3604.91   131.854    0.988425  
6  7  8   1755.07   101.46     0.969543  
6  7  11  3706.29   73.5224    0.985449  
6  7  14  2496.8    316.314    0.986274  
6  7  17  5246.24   180.166    0.995321  
6  7  20  2881.38   235.037    0.979284  
6  7  23  195.451   271.764    0.829122  
6  7  26  1287.36   273.35     0.970667  
6  7  29  786.555   127.302    0.648916  
6  7  32  988.539   53.4979    0.878643  
6  7  35  1183.91   278.079    0.873882  
6  7  38  1349.15   31.4981    0.925693  
6  7  41  1401.27   55.7173    0.947522  
6  7  44  151.98    291.478    0.449674  
6  7  47  1081.8    113.835    0.956744  
6  8  -47 105.955   325.752    0.498695  
6  8  -44 704.7     120.595    0.799746  
6  8  -41 368.86    329.017    0.79282   
6  8  -38 37.7883   359.976    0.406514  
6  8  -35 1054.56   251.217    0.915525  
6  8  -32 526.104   115.839    0.677777  
6  8  -29 2948.84   112.185    0.965627  
6  8  -26 374.622   237.069    0.616647  
6  8  -23 225.184   95.0615    0.800806  
6  8  -20 1953.01   90.6463    0.955959  
6  8  -17 2945.66   200.25     0.943235  
6  8  -14 5626.44   19.9507    0.994293  
6  8  -11 2023.08   34.5137    0.971543  
6  8  -8  3185.84   203.859    0.992815  
6  8  -5  2244.23   8.45806    0.829     
6  8  -2  ?         ?          ?         
6  8  1   ?         ?          ?         
6  8  4   ?         ?          ?         
6  8  7   995.614   173.498    0.911149  
6  8  10  2772.81   290.622    0.987213  
6  8  13  1886.75   352.815    0.930008  
6  8  16  3951.6    338.193    0.987384  
6  8  19  364.736   311.338    0.720238  
6  8  22  1605.28   133.653    0.912278  
6  8  25  182.659   174.479    0.282076  
6  8  28  739.497   191.824    0.863071  
6  8  31  191.757   175.635    0.331307  
6  8  34  3858.78   169.237    0.980612  
6  8  37  265.645   143.426    0.40331   
6  8  40  230.646   168.247    0.371577  
6  8  43  187.924   109.582    0.411963  
6  8  46  1828.8    177.154    0.951078  
6  8  49  395.061   147.076    0.69236   
6  9  -48 1538.12   64.4298    0.974906  
6  9  -45 48.8546   165.386    0.628742  
6  9  -42 276.28    319.564    0.333293  
6  9  -39 1753.75   249.453    0.963698  
6  9  -36 120.018   33.6356    0.845417  
6  9  -33 9.01591   84.0994    0.559979  
6  9  -30 3378.78   229.397    0.958098  
6  9  -27 655.995   180.203    0.597696  
6  9  -24 1141.16   69.261     0.954702  
6  9  -21 3880.3    55.3173    0.991137  
6  9  -18 1803.13   78.2037    0.926941  
6  9  -15 1283.61   210.979    0.949936  
6  9  -12 1284.85   150.107    0.921089  
6  9  -9  1053.05   356.315    0.971694  
6  9  -6  1994.98   0.346262   0.940498  
6  9  -3  4251.91   81.8561    0.989981  
6  9  0   3680.23   299.94     0.98501   
6  9  3   4325.63   224.74     0.982235  
6  9  6   2645.25   296.074    0.985328  
6  9  9   5272.45   100.112    0.993287  
6  9  12  4074.15   121.833    0.983489  
6  9  15  741.497   196.147    0.931945  
6  9  18  1300.92   151.545    0.909594  
6  9  21  1700.88   285.167    0.981042  
6  9  24  2639.87   182.047    0.968021  
6  9  27  2485      273.207    0.964554  
6  9  30  1963.73   264.478    0.936288  
6  9  33  252.391   312.525    0.844037  
6  9  36  1264.45   57.7918    0.702     
6  9  39  897.473   73.9926    0.896589  
6  9  42  127.192   248.941    0.234198  
6  9  45  1674.15   337.208    0.966899  
6  9  48  644.27    283.546    0.895715  
6  10 -46 2257.06   144.2      0.980116  
6  10 -43 257.839   1.0252     0.751925  
6  10 -40 1676.86   39.9288    0.919471  
6  10 -37 3197.95   349.763    0.981292  
6  10 -34 1554.45   188.945    0.884891  
6  10 -31 2209.32   19.8878    0.948701  
6  10 -28 2250.75   57.7303    0.924356  
6  10 -25 1663.25   303.957    0.876261  
6  10 -22 3460.97   310.184    0.946889  
6  10 -19 436.232   160.748    0.771125  
6  10 -16 143.032   283.904    0.537676  
6  10 -13 583.286   325.024    0.935808  
6  10 -10 2612.4    107.241    0.975538  
6  10 -7  462.558   216.944    0.8612    
6  10 -4  1859.57   311.906    0.904229  
6  10 -1  1041.66   133.116    0.981708  
6  10 2   4396.25   165.767    0.988723  
6  10 5   2867.79   271.275    0.982722  
6  10 8   383.844   119.995    0.4219    
6  10 11  4243.38   353.152    0.98525   
6  10 14  2915.66   128.445    0.966598  
6  10 17  2583.14   94.7836    0.974147  
6  10 20  1252.92   199.523    0.893801  
6  10 23  437.725   312.969    0.612207  
6  10 26  763.807   326.063    0.92494   
6  10 29  1310.02   287.882    0.909226  
6  10 32  463.899   83.1283    0.548722  
6  10 35  339.463   194.452    0.294991  
6  10 38  450.88    149.615    0.738133  
6  10 41  1170.51   305.827    0.89732   
6  10 44  283.823   176.177    0.868846  
6  10 47  505.275   174.658    0.82972   
6  11 -47 394.838   250.443    0.596613  
6  11 -44 1207.77   35.5318    0.957507  
6  11 -41 362.397   164.713    0.710547  
6  11 -38 172.539   341.582    0.758179  
6  11 -35 1088.93   123.687    0.892438  
6  11 -32 1395.81   48.9411    0.78443   
6  11 -29 178.303   127.984    0.738654  
6  11 -26 394.698   138.04     0.776242  
6  11 -23 65.7373   165.88     0.109016  
6  11 -20 267.708   156.469    0.402928  
6  11 -17 481.203   181.641    0.92513   
6  11 -14 2100.88   354.612    0.955391  
6  11 -11 492.223   223.506    0.704636  
6  11 -8  1055.12   203.852    0.966591  
6  11 -5  91.472    249.434    0.892787  
6  11 -2  877.54    26.7934    0.910503  
6  11 1   3357.78   358.764    0.976519  
6  11 4   6716.49   328.189    0.996634  
6  11 7   2493.27   229.849    0.95823   
6  11 10  3714.15   147.268    0.989238  
6  11 13  2868.93   320.108    0.98416   
6  11 16  534.375   316.693    0.893239  
6  11 19  794.591   16.3642    0.862191  
6  11 22  143.541   245.292    0.842491  
6  11 25  318.722   79.496     0.812958  
6  11 28  240.474   279.15     0.516894  
6  11 31  1247.45   252.543    0.672329  
6  11 34  1592.49   103.741    0.888975  
6  11 37  130.8     110.961    0.454676  
6  11 40  117.619   197.509    0.462098  
6  11 43  672.207   358.868    0.91541   
6  11 46  1518.2    35.1358    0.942926  
6  12 -45 487.05    12.9753    0.681414  
6  12 -42 563.215   279.907    0.873226  
6  12 -39 71.4323   274.925    0.562577  
6  12 -36 593.229   351.4      0.832653  
6  12 -33 1144.54   359.558    0.890053  
6  12 -30 57.4995   17.4821    0.51305   
6  12 -27 36.5139   129.046    0.250945  
6  12 -24 756.463   329.111    0.87364   
6  12 -21 1199.01   250.55     0.779697  
6  12 -18 582.621   16.0534    0.599259  
6  12 -15 69.2618   258.009    0.552505  
6  12 -12 1887.45   248.127    0.934315  
6  12 -9  576.282   31.5075    0.436326  
6  12 -6  3006.49   40.4935    0.984357  
6  12 -3  2624.7    328.164    0.969109  
6  12 0   1850.78   114.508    0.96535   
6  12 3   3197.31   265.745    0.986406  
6  12 6   107.78    141.929    0.361026  
6  12 9   1676.98   25.9217    0.941811  
6  12 12  304.107   117.676    0.912739  
6  12 15  2140.91   205.099    0.941627  
6  12 18  1368.3    236.966    0.947762  
6  12 21  2495.11   116.178    0.954512  
6  12 24  947.388   9.86774    0.791131  
6  12 27  206.835   47.3366    0.237996  
6  12 30  119.06    342.018    0.636599  
6  12 33  1994.28   359.669    0.930107  
6  12 36  33.1306   83.0209    0.863973  
6  12 39  270.007   277.174    0.801788  
6  12 42  204.793   8.15416    0.788566  
6  12 45  1345.33   163.909    0.970313  
6  13 -46 ?         ?          ?         
6  13 -43 572.096   54.7796    0.816464  
6  13 -40 557.788   305.154    0.775355  
6  13 -37 1320.32   88.6045    0.879651  
6  13 -34 159.211   265.386    0.18804   
6  13 -31 858.25    168.212    0.897012  
6  13 -28 2113.35   23.5594    0.964348  
6  13 -25 891.365   92.2699    0.89866   
6  13 -22 878.668   161.129    0.753229  
6  13 -19 290.752   177.72     0.79094   
6  13 -16 324.935   267.848    0.896547  
6  13 -13 226.769   133.895    0.406353  
6  13 -10 3109.19   103.939    0.986702  
6  13 -7  1825.94   230.646    0.963007  
6  13 -4  3367.76   231.366    0.987649  
6  13 -1  200.509   246.441    0.832835  
6  13 2   1100.43   146.143    0.931024  
6  13 5   2369.6    256.097    0.978223  
6  13 8   852.019   16.4997    0.891593  
6  13 11  118.704   359.111    0.603387  
6  13 14  1462.82   252.841    0.952198  
6  13 17  1535.39   250.203    0.877682  
6  13 20  45.7942   136.122    0.164464  
6  13 23  135.841   257.989    0.600457  
6  13 26  673.964   79.9449    0.773149  
6  13 29  525.204   55.1384    0.930351  
6  13 32  166.441   199.327    0.279256  
6  13 35  4368.35   248.216    0.985535  
6  13 38  1967.79   36.4473    0.949113  
6  13 41  913.249   113.349    0.939258  
6  13 44  57.1096   306.811    0.223523  
6  13 47  ?         ?          ?         
6  14 -44 471.313   341.114    0.499019  
6  14 -41 453.404   2.66774    0.738938  
6  14 -38 486.914   227.221    0.878792  
6  14 -35 948.289   228.321    0.899911  
6  14 -32 2657.46   219.44     0.972793  
6  14 -29 73.168    257.811    0.246369  
6  14 -26 231.986   314.759    0.682255  
6  14 -23 2889.98   56.8316    0.966741  
6  14 -20 149.285   275.424    0.836172  
6  14 -17 1188.56   38.4723    0.929155  
6  14 -14 1477.83   207.979    0.971904  
6  14 -11 1313.86   40.7285    0.690239  
6  14 -8  262.073   219.731    0.890631  
6  14 -5  1814.99   143.51     0.974166  
6  14 -2  4490.68   260.375    0.992675  
6  14 1   554.207   310.33     0.603515  
6  14 4   989.083   51.9722    0.96384   
6  14 7   822.256   89.2207    0.963803  
6  14 10  903.177   88.7194    0.928243  
6  14 13  1705.49   110.761    0.948767  
6  14 16  840.427   15.11      0.89807   
6  14 19  564.172   233.933    0.884494  
6  14 22  201.062   6.40792    0.933913  
6  14 25  374.017   296.943    0.764557  
6  14 28  3361.57   203.264    0.967815  
6  14 31  694.676   244.141    0.858615  
6  14 34  282.11    270.091    0.695585  
6  14 37  1517.91   80.1242    0.933516  
6  14 40  274.537   76.2871    0.682088  
6  14 43  475.028   166.812    0.780261  
6  14 46  ?         ?          ?         
6  15 -45 ?         ?          ?         
6  15 -42 228.797   130.862    0.430526  
6  15 -39 223.899   11.6729    0.229661  
6  15 -36 2305.41   172.626    0.938432  
6  15 -33 1643.37   7.18879    0.89944   
6  15 -30 366.181   72.363     0.754985  
6  15 -27 2861.34   327.092    0.959746  
6  15 -24 1243.01   64.3924    0.842849  
6  15 -21 727.202   136.933    0.721587  
6  15 -18 1315.66   187.795    0.958284  
6  15 -15 418.842   80.1039    0.686027  
6  15 -12 1361.41   45.1749    0.929649  
6  15 -9  632.259   51.9523    0.850357  
6  15 -6  4.20851   30.9767    0.935201  
6  15 -3  978.483   152.12     0.835097  
6  15 0   847.772   215.42     0.911266  
6  15 3   1894.07   64.5231    0.901728  
6  15 6   3008.16   226.202    0.964536  
6  15 9   851.534   301.975    0.917913  
6  15 12  220.651   340.894    0.766458  
6  15 15  2827.97   115.818    0.973928  
6  15 18  1517.58   161.345    0.884842  
6  15 21  1206.78   308.337    0.921244  
6  15 24  56.2509   339.501    0.425917  
6  15 27  101.59    300.147    0.764044  
6  15 30  616.935   256.839    0.569067  
6  15 33  306.504   255.815    0.441211  
6  15 36  565.13    41.502     0.78134   
6  15 39  103.913   189.965    0.150544  
6  15 42  233.361   166.631    0.687945  
6  15 45  ?         ?          ?         
6  16 -43 ?         ?          ?         
6  16 -40 670.476   139.235    0.886299  
6  16 -37 829.251   5.4108     0.664012  
6  16 -34 2620.98   118.508    0.958844  
6  16 -31 219.286   290.878    0.176066  
6  16 -28 387.246   158.698    0.4227    
6  16 -25 304.194   200.175    0.755882  
6  16 -22 2919.93   305.898    0.975627  
6  16 -19 1750.78   295.015    0.882229  
6  16 -16 20.4781   235.412    0.868732  
6  16 -13 4.28082   333.09     0.269901  
6  16 -10 110.302   107.109    0.518923  
6  16 -7  1207.25   231.819    0.860451  
6  16 -4  186.537   276.791    0.784414  
6  16 -1  5046.19   267.467    0.987522  
6  16 2   3251.48   353.436    0.984717  
6  16 5   1123.82   95.1339    0.851633  
6  16 8   135.088   255.107    0.454565  
6  16 11  1831.43   219.223    0.922092  
6  16 14  183.602   313.165    0.660169  
6  16 17  1358.05   355.278    0.862688  
6  16 20  1855.15   135.72     0.919889  
6  16 23  326.71    306.233    0.560531  
6  16 26  158.592   209.637    0.793475  
6  16 29  1932.7    200.518    0.920411  
6  16 32  66.5417   96.3113    0.161333  
6  16 35  1942.88   47.6461    0.956572  
6  16 38  643.88    111.141    0.702349  
6  16 41  106.582   13.5012    0.803891  
6  16 44  ?         ?          ?         
6  17 -44 ?         ?          ?         
6  17 -41 ?         ?          ?         
6  17 -38 2189.4    349.975    0.952475  
6  17 -35 3610.75   305.185    0.980751  
6  17 -32 879.415   183.262    0.776948  
6  17 -29 803.084   62.1432    0.849445  
6  17 -26 122.917   16.2046    0.334993  
6  17 -23 2279.17   158.438    0.937561  
6  17 -20 539.3     109.951    0.570626  
6  17 -17 2095.23   334.186    0.964055  
6  17 -14 863.572   190.801    0.909867  
6  17 -11 824.625   13.8067    0.869816  
6  17 -8  2750.18   88.8505    0.965868  
6  17 -5  398.148   301.144    0.84004   
6  17 -2  860.964   185.915    0.921232  
6  17 1   50.9388   339.14     0.476943  
6  17 4   1870.02   194.9      0.895824  
6  17 7   391.111   294.948    0.339363  
6  17 10  414.914   54.3514    0.592528  
6  17 13  48.5355   186.683    0.818999  
6  17 16  258.768   122.662    0.500471  
6  17 19  65.0798   49.572     0.286441  
6  17 22  224.015   226.838    0.493496  
6  17 25  382.033   248.883    0.809265  
6  17 28  2801.97   343.098    0.981547  
6  17 31  599.206   139.968    0.874197  
6  17 34  2780.98   164.223    0.96443   
6  17 37  311.242   255.352    0.402558  
6  17 40  2437.13   277.596    0.956591  
6  17 43  ?         ?          ?         
6  18 -42 ?         ?          ?         
6  18 -39 ?         ?          ?         
6  18 -36 577.472   119.215    0.822397  
6  18 -33 318.928   331.383    0.644335  
6  18 -30 1670.28   148.913    0.924853  
6  18 -27 1137.64   196.376    0.584638  
6  18 -24 753.233   343.093    0.90893   
6  18 -21 569.774   302.625    0.875324  
6  18 -18 2164.16   174.023    0.968366  
6  18 -15 1019.89   163.097    0.79807   
6  18 -12 596.113   135.523    0.704635  
6  18 -9  2284.01   1.53653    0.911859  
6  18 -6  651.023   340.202    0.723638  
6  18 -3  279.26    341.803    0.262521  
6  18 0   176.93    170.529    0.879411  
6  18 3   808.44    225.245    0.812546  
6  18 6   2586.69   206.867    0.96576   
6  18 9   219.853   288.337    0.874714  
6  18 12  142.184   230.075    0.150077  
6  18 15  310.864   197.84     0.806199  
6  18 18  104.083   322.873    0.158495  
6  18 21  1140.26   94.4215    0.867389  
6  18 24  662.638   284.471    0.899157  
6  18 27  3041.62   19.4191    0.95429   
6  18 30  944.074   93.5168    0.884517  
6  18 33  124.404   175.785    0.139038  
6  18 36  598.284   301.474    0.862963  
6  18 39  ?         ?          ?         
6  18 42  ?         ?          ?         
6  19 -40 ?         ?          ?         
6  19 -37 ?         ?          ?         
6  19 -34 1861.49   275.879    0.883793  
6  19 -31 836.681   302.507    0.872158  
6  19 -28 1655.23   35.5454    0.837946  
6  19 -25 287.762   186.882    0.267322  
6  19 -22 3216.83   166.422    0.96505   
6  19 -19 707.422   288.841    0.860538  
6  19 -16 628.805   12.6868    0.917129  
6  19 -13 1794.77   247.219    0.968796  
6  19 -10 337.443   111.087    0.759824  
6  19 -7  662.321   59.8274    0.75368   
6  19 -4  552.77    51.0223    0.868791  
6  19 -1  64.0763   57.0661    0.902269  
6  19 2   1720.42   70.7776    0.909765  
6  19 5   1039.84   103.983    0.709033  
6  19 8   350.185   66.0831    0.36949   
6  19 11  2101.8    322.334    0.950093  
6  19 14  22.4029   328.657    0.349839  
6  19 17  824.014   156.48     0.673131  
6  19 20  147.312   181.955    0.859523  
6  19 23  194.245   215.697    0.886293  
6  19 26  706.295   35.6571    0.843423  
6  19 29  264.238   337.273    0.850519  
6  19 32  279.51    286.942    0.764697  
6  19 35  314.9     15.9659    0.451662  
6  19 38  ?         ?          ?         
6  19 41  ?         ?          ?         
6  20 -41 ?         ?          ?         
6  20 -38 ?         ?          ?         
6  20 -35 ?         ?          ?         
6  20 -32 595.468   101.941    0.813019  
6  20 -29 461.742   188.502    0.766819  
6  20 -26 2158.69   164.239    0.955074  
6  20 -23 3966.55   331.899    0.976447  
6  20 -20 362.426   310.511    0.573106  
6  20 -17 1380.57   140.324    0.933745  
6  20 -14 399.75    117.471    0.489884  
6  20 -11 1896.29   113.087    0.934407  
6  20 -8  918.338   339.017    0.638536  
6  20 -5  1203.57   325.165    0.84494   
6  20 -2  609.198   73.0981    0.712151  
6  20 1   991.63    126.21     0.771581  
6  20 4   456.841   22.0881    0.900385  
6  20 7   861.762   136.844    0.875504  
6  20 10  3175.08   143.311    0.954404  
6  20 13  417.458   70.9559    0.538647  
6  20 16  357.377   12.448     0.885735  
6  20 19  1042.85   314.32     0.828527  
6  20 22  1095.9    224.061    0.743555  
6  20 25  3024.49   92.6272    0.954063  
6  20 28  980.321   108.387    0.907824  
6  20 31  792.008   120.417    0.819792  
6  20 34  1326.08   223.045    0.862635  
6  20 37  ?         ?          ?         
6  20 40  ?         ?          ?         
6  21 -39 ?         ?          ?         
6  21 -36 ?         ?          ?         
6  21 -33 ?         ?          ?         
6  21 -30 1274.08   312.423    0.84585   
6  21 -27 787.884   2.67861    0.670369  
6  21 -24 1681.69   61.0581    0.807967  
6  21 -21 885.439   351.168    0.806108  
6  21 -18 454.295   10.7138    0.757884  
6  21 -15 826.465   272.608    0.732127  
6  21 -12 279.663   146.776    0.340088  
6  21 -9  745.406   246.918    0.824523  
6  21 -6  495.269   241.921    0.568583  
6  21 -3  283.021   125.356    0.853469  
6  21 0   1793.48   196.082    0.950947  
6  21 3   685.562   191.654    0.807862  
6  21 6   953.607   6.24675    0.789458  
6  21 9   975.851   221.858    0.806324  
6  21 12  2551.32   6.97473    0.953577  
6  21 15  1324.63   327.479    0.875214  
6  21 18  2551.36   119.581    0.970093  
6  21 21  1181.39   79.8253    0.859334  
6  21 24  224.752   259.294    0.282989  
6  21 27  847.906   213.751    0.909733  
6  21 30  729.099   0.922503   0.777976  
6  21 33  ?         ?          ?         
6  21 36  ?         ?          ?         
6  21 39  ?         ?          ?         
6  22 -40 ?         ?          ?         
6  22 -37 ?         ?          ?         
6  22 -34 ?         ?          ?         
6  22 -31 ?         ?          ?         
6  22 -28 1056.11   214.156    0.860481  
6  22 -25 150.761   144.024    0.837757  
6  22 -22 2949.77   36.0924    0.963291  
6  22 -19 2176.69   208.981    0.958426  
6  22 -16 1238.29   154.267    0.822206  
6  22 -13 660.486   338.4      0.522302  
6  22 -10 4211.09   327.778    0.975747  
6  22 -7  2116.04   150.038    0.911279  
6  22 -4  1293.69   323.241    0.852179  
6  22 -1  211.553   143.32     0.30129   
6  22 2   494.892   310.698    0.500486  
6  22 5   553.029   145.731    0.743452  
6  22 8   767.615   339.048    0.737372  
6  22 11  523.355   316.733    0.779282  
6  22 14  637.936   150.665    0.73165   
6  22 17  167.623   51.5818    0.837182  
6  22 20  905.997   27.6678    0.744226  
6  22 23  930.168   238.787    0.700401  
6  22 26  325.143   231.868    0.782443  
6  22 29  584.648   122.028    0.635161  
6  22 32  ?         ?          ?         
6  22 35  ?         ?          ?         
6  22 38  ?         ?          ?         
6  23 -38 ?         ?          ?         
6  23 -35 ?         ?          ?         
6  23 -32 ?         ?          ?         
6  23 -29 ?         ?          ?         
6  23 -26 ?         ?          ?         
6  23 -23 437.503   115.201    0.44675   
6  23 -20 2111.73   338.761    0.93157   
6  23 -17 1171.34   271.148    0.836721  
6  23 -14 934.367   173.874    0.900262  
6  23 -11 176.17    89.2808    0.716407  
6  23 -8  925.131   357.599    0.888156  
6  23 -5  3072.91   23.3249    0.958209  
6  23 -2  1415.18   256.392    0.644484  
6  23 1   1228.67   111.469    0.744466  
6  23 4   215.695   98.6037    0.813944  
6  23 7   1022.59   36.6226    0.832084  
6  23 10  540.878   148.208    0.800763  
6  23 13  634.408   96.665     0.896404  
6  23 16  496.297   195.047    0.681148  
6  23 19  1082.9    162.179    0.905221  
6  23 22  895.12    327.685    0.620197  
6  23 25  163.687   353.71     0.844844  
6  23 28  ?         ?          ?         
6  23 31  ?         ?          ?         
6  23 34  ?         ?          ?         
6  23 37  ?         ?          ?         
6  24 -36 ?         ?          ?         
6  24 -33 ?         ?          ?         
6  24 -30 ?         ?          ?         
6  24 -27 ?         ?          ?         
6  24 -24 ?         ?          ?         
6  24 -21 1358.77   32.6494    0.84332   
6  24 -18 681.908   1.92633    0.833323  
6  24 -15 1137.29   288.201    0.856436  
6  24 -12 255.868   155.386    0.286302  
6  24 -9  1217.52   17.3498    0.541676  
6  24 -6  1245.71   279.44     0.871905  
6  24 -3  1294.15   291.564    0.838614  
6  24 0   47.6995   338.892    0.045033  
6  24 3   748.606   300.766    0.739318  
6  24 6   4259.46   342.429    0.954411  
6  24 9   929.636   232.143    0.615158  
6  24 12  759.044   216.588    0.7306    
6  24 15  6729.42   232.555    0.98268   
6  24 18  1412.51   345.485    0.902135  
6  24 21  1238.63   284.162    0.843306  
6  24 24  ?         ?          ?         
6  24 27  ?         ?          ?         
6  24 30  ?         ?          ?         
6  24 33  ?         ?          ?         
6  24 36  ?         ?          ?         
6  25 -34 ?         ?          ?         
6  25 -31 ?         ?          ?         
6  25 -28 ?         ?          ?         
6  25 -25 ?         ?          ?         
6  25 -22 ?         ?          ?         
6  25 -19 829.143   143.843    0.667534  
6  25 -16 1349.99   140.366    0.774167  
6  25 -13 361.698   95.7669    0.904927  
6  25 -10 1415.05   330.825    0.827652  
6  25 -7  1448.59   102.013    0.908587  
6  25 -4  707.906   239.902    0.794351  
6  25 -1  ?         ?          ?         
6  25 2   ?         ?          ?         
6  25 5   ?         ?          ?         
6  25 8   ?         ?          ?         
6  25 11  1704.22   124.35     0.846673  
6  25 14  182.558   195.901    0.113206  
6  25 17  1034.94   147.784    0.79719   
6  25 20  208.429   353.14     0.922303  
6  25 23  ?         ?          ?         
6  25 26  ?         ?          ?         
6  25 29  ?         ?          ?         
6  25 32  ?         ?          ?         
6  25 35  ?         ?          ?         
6  26 -35 ?         ?          ?         
6  26 -32 ?         ?          ?         
6  26 -29 ?         ?          ?         
6  26 -26 ?         ?          ?         
6  26 -23 ?         ?          ?         
6  26 -20 ?         ?          ?         
6  26 -17 ?         ?          ?         
6  26 -14 ?         ?          ?         
6  26 -11 ?         ?          ?         
6  26 -8  ?         ?          ?         
6  26 -5  ?         ?          ?         
6  26 -2  ?         ?          ?         
6  26 1   ?         ?          ?         
6  26 4   ?         ?          ?         
6  26 7   ?         ?          ?         
6  26 10  ?         ?          ?         
6  26 13  ?         ?          ?         
6  26 16  ?         ?          ?         
6  26 19  ?         ?          ?         
6  26 22  ?         ?          ?         
6  26 25  ?         ?          ?         
6  26 28  ?         ?          ?         
6  26 31  ?         ?          ?         
6  26 34  ?         ?          ?         
6  27 -33 ?         ?          ?         
6  27 -30 ?         ?          ?         
6  27 -27 ?         ?          ?         
6  27 -24 ?         ?          ?         
6  27 -21 ?         ?          ?         
6  27 -18 ?         ?          ?         
6  27 -15 ?         ?          ?         
6  27 -12 ?         ?          ?         
6  27 -9  ?         ?          ?         
6  27 -6  ?         ?          ?         
6  27 -3  ?         ?          ?         
6  27 0   ?         ?          ?         
6  27 3   ?         ?          ?         
6  27 6   ?         ?          ?         
6  27 9   ?         ?          ?         
6  27 12  ?         ?          ?         
6  27 15  ?         ?          ?         
6  27 18  ?         ?          ?         
6  27 21  ?         ?          ?         
6  27 24  ?         ?          ?         
6  27 27  ?         ?          ?         
6  27 30  ?         ?          ?         
6  27 33  ?         ?          ?         
6  28 -31 ?         ?          ?         
6  28 -28 ?         ?          ?         
6  28 -25 ?         ?          ?         
6  28 -22 ?         ?          ?         
6  28 -19 ?         ?          ?         
6  28 -16 ?         ?          ?         
6  28 -13 ?         ?          ?         
6  28 -10 ?         ?          ?         
6  28 -7  ?         ?          ?         
6  28 -4  ?         ?          ?         
6  28 -1  ?         ?          ?         
6  28 2   ?         ?          ?         
6  28 5   ?         ?          ?         
6  28 8   ?         ?          ?         
6  28 11  ?         ?          ?         
6  28 14  ?         ?          ?         
6  28 17  ?         ?          ?         
6  28 20  ?         ?          ?         
6  28 23  ?         ?          ?         
6  28 26  ?         ?          ?         
6  28 29  ?         ?          ?         
6  28 32  ?         ?          ?         
6  29 -29 ?         ?          ?         
6  29 -26 ?         ?          ?         
6  29 -23 ?         ?          ?         
6  29 -20 ?         ?          ?         
6  29 -17 ?         ?          ?         
6  29 -14 ?         ?          ?         
6  29 -11 ?         ?          ?         
6  29 -8  ?         ?          ?         
6  29 -5  ?         ?          ?         
6  29 -2  ?         ?          ?         
6  29 1   ?         ?          ?         
6  29 4   ?         ?          ?         
6  29 7   ?         ?          ?         
6  29 10  ?         ?          ?         
6  29 13  ?         ?          ?         
6  29 16  ?         ?          ?         
6  29 19  ?         ?          ?         
6  29 22  ?         ?          ?         
6  29 25  ?         ?          ?         
6  29 28  ?         ?          ?         
6  29 31  ?         ?          ?         
6  30 -27 ?         ?          ?         
6  30 -24 ?         ?          ?         
6  30 -21 ?         ?          ?         
6  30 -18 ?         ?          ?         
6  30 -15 ?         ?          ?         
6  30 -12 ?         ?          ?         
6  30 -9  ?         ?          ?         
6  30 -6  ?         ?          ?         
6  30 -3  ?         ?          ?         
6  30 0   ?         ?          ?         
6  30 3   ?         ?          ?         
6  30 6   ?         ?          ?         
6  30 9   ?         ?          ?         
6  30 12  ?         ?          ?         
6  30 15  ?         ?          ?         
6  30 18  ?         ?          ?         
6  30 21  ?         ?          ?         
6  30 24  ?         ?          ?         
6  30 27  ?         ?          ?         
6  31 -25 ?         ?          ?         
6  31 -22 ?         ?          ?         
6  31 -19 ?         ?          ?         
6  31 -16 ?         ?          ?         
6  31 -13 ?         ?          ?         
6  31 -10 ?         ?          ?         
6  31 -7  ?         ?          ?         
6  31 -4  ?         ?          ?         
6  31 -1  ?         ?          ?         
6  31 2   ?         ?          ?         
6  31 5   ?         ?          ?         
6  31 8   ?         ?          ?         
6  31 11  ?         ?          ?         
6  31 14  ?         ?          ?         
6  31 17  ?         ?          ?         
6  31 20  ?         ?          ?         
6  31 23  ?         ?          ?         
6  31 26  ?         ?          ?         
6  32 -23 ?         ?          ?         
6  32 -20 ?         ?          ?         
6  32 -17 ?         ?          ?         
6  32 -14 ?         ?          ?         
6  32 -11 ?         ?          ?         
6  32 -8  ?         ?          ?         
6  32 -5  ?         ?          ?         
6  32 -2  ?         ?          ?         
6  32 1   ?         ?          ?         
6  32 4   ?         ?          ?         
6  32 7   ?         ?          ?         
6  32 10  ?         ?          ?         
6  32 13  ?         ?          ?         
6  32 16  ?         ?          ?         
6  32 19  ?         ?          ?         
6  32 22  ?         ?          ?         
6  32 25  ?         ?          ?         
6  33 -21 ?         ?          ?         
6  33 -18 ?         ?          ?         
6  33 -15 ?         ?          ?         
6  33 -12 ?         ?          ?         
6  33 -9  ?         ?          ?         
6  33 -6  ?         ?          ?         
6  33 -3  ?         ?          ?         
6  33 0   ?         ?          ?         
6  33 3   ?         ?          ?         
6  33 6   ?         ?          ?         
6  33 9   ?         ?          ?         
6  33 12  ?         ?          ?         
6  33 15  ?         ?          ?         
6  33 18  ?         ?          ?         
6  33 21  ?         ?          ?         
6  34 -19 ?         ?          ?         
6  34 -16 ?         ?          ?         
6  34 -13 ?         ?          ?         
6  34 -10 ?         ?          ?         
6  34 -7  ?         ?          ?         
6  34 -4  ?         ?          ?         
6  34 -1  ?         ?          ?         
6  34 2   ?         ?          ?         
6  34 5   ?         ?          ?         
6  34 8   ?         ?          ?         
6  34 11  ?         ?          ?         
6  34 14  ?         ?          ?         
6  34 17  ?         ?          ?         
6  34 20  ?         ?          ?         
6  35 -14 ?         ?          ?         
6  35 -11 ?         ?          ?         
6  35 -8  ?         ?          ?         
6  35 -5  ?         ?          ?         
6  35 -2  ?         ?          ?         
6  35 1   ?         ?          ?         
6  35 4   ?         ?          ?         
6  35 7   ?         ?          ?         
6  35 10  ?         ?          ?         
6  35 13  ?         ?          ?         
6  35 16  ?         ?          ?         
6  36 -12 ?         ?          ?         
6  36 -9  ?         ?          ?         
6  36 -6  ?         ?          ?         
6  36 -3  ?         ?          ?         
6  36 0   ?         ?          ?         
6  36 3   ?         ?          ?         
6  36 6   ?         ?          ?         
6  36 9   ?         ?          ?         
6  36 12  ?         ?          ?         
6  37 -4  ?         ?          ?         
6  37 -1  ?         ?          ?         
6  37 2   ?         ?          ?         
7  1  -48 468.439   302.558    0.899679  
7  1  -45 261.349   62.0698    0.873862  
7  1  -42 1286.82   110.583    0.964507  
7  1  -39 1569.84   301.892    0.962422  
7  1  -36 3567.93   149.066    0.970545  
7  1  -33 2281.98   155.852    0.898901  
7  1  -30 855.349   331.296    0.581653  
7  1  -27 2166.45   1.05955    0.973793  
7  1  -24 1479.6    0.433315   0.929519  
7  1  -21 94.1964   288.803    0.154278  
7  1  -18 3833.61   51.5235    0.988566  
7  1  -15 4419.4    56.6918    0.994196  
7  1  -12 3120.48   197.227    0.980462  
7  1  -9  994.883   159.233    0.946915  
7  1  -6  2691      57.2661    0.971365  
7  1  -3  5462.8    354.159    0.991671  
7  1  0   2392.57   95.0728    0.964812  
7  1  3   2899.06   12.0969    0.958667  
7  1  6   1188.69   155.181    0.966482  
7  1  9   1961.2    181.134    0.958182  
7  1  12  4177.41   297.514    0.990605  
7  1  15  5334.73   357.925    0.994207  
7  1  18  2775.18   151.172    0.986703  
7  1  21  1759.22   13.346     0.939971  
7  1  24  2422.47   292.352    0.957934  
7  1  27  781.118   168.468    0.428129  
7  1  30  2548.28   183.545    0.974694  
7  1  33  272.869   187.25     0.153165  
7  1  36  212.469   141.299    0.462043  
7  1  39  2186.38   282.454    0.949192  
7  1  42  1936.77   243.427    0.953328  
7  1  45  1073.46   121.04     0.847211  
7  1  48  1227.31   264.19     0.927501  
7  2  -49 520.033   242.607    0.834784  
7  2  -46 2079.44   155.775    0.938615  
7  2  -43 1406.8    197.362    0.891019  
7  2  -40 624.685   126.192    0.894181  
7  2  -37 2236.31   202.467    0.942301  
7  2  -34 70.5233   190.207    0.404941  
7  2  -31 291.394   116.945    0.802949  
7  2  -28 1609.27   253.455    0.925359  
7  2  -25 1034.81   264.354    0.931984  
7  2  -22 3199.1    2.38116    0.98045   
7  2  -19 773.598   323.333    0.925206  
7  2  -16 1805.06   88.6471    0.934051  
7  2  -13 7388.75   273.269    0.997171  
7  2  -10 2971.12   202.829    0.953055  
7  2  -7  1816.97   341.217    0.832718  
7  2  -4  4536.33   63.8598    0.993094  
7  2  -1  2022.01   258.669    0.977017  
7  2  2   5075.75   248.623    0.99071   
7  2  5   305.475   348.185    0.838638  
7  2  8   5113.2    251.627    0.988778  
7  2  11  181.739   341.303    0.418938  
7  2  14  3626.93   199.418    0.987781  
7  2  17  3955.78   261.052    0.98853   
7  2  20  2207.82   265.526    0.976828  
7  2  23  778.929   262.059    0.920125  
7  2  26  440.213   57.6586    0.450799  
7  2  29  1162.26   286.542    0.850209  
7  2  32  14.5845   87.7764    0.822538  
7  2  35  2920.36   4.99547    0.979545  
7  2  38  262.573   126.125    0.581417  
7  2  41  76.7651   50.7797    0.0937845 
7  2  44  1185.2    222.817    0.884246  
7  2  47  548.885   6.05782    0.828741  
7  2  50  894.737   3.25245    0.941027  
7  3  -50 807.605   40.4375    0.950106  
7  3  -47 544.987   65.2395    0.601546  
7  3  -44 138.865   319.508    0.194965  
7  3  -41 1936.11   309.72     0.943874  
7  3  -38 274.283   74.3219    0.858808  
7  3  -35 1107.25   137.811    0.867196  
7  3  -32 330.069   229.146    0.527281  
7  3  -29 757.553   5.58009    0.774406  
7  3  -26 2368.25   138.668    0.947054  
7  3  -23 1219.17   148.529    0.891006  
7  3  -20 122.749   75.7082    0.877341  
7  3  -17 1822.37   283.136    0.987219  
7  3  -14 5619.06   355.983    0.996409  
7  3  -11 3846.32   194.048    0.987324  
7  3  -8  5458.74   136.099    0.994943  
7  3  -5  4208.77   125.887    0.98925   
7  3  -2  2618.66   333.302    0.969848  
7  3  1   2714.31   51.7241    0.96972   
7  3  4   2314.4    203.34     0.937625  
7  3  7   145.87    181.852    0.639704  
7  3  10  1318.95   313.958    0.968527  
7  3  13  1949.69   55.7591    0.98734   
7  3  16  2110.23   39.8189    0.962954  
7  3  19  1188.23   143.861    0.966109  
7  3  22  69.3397   143.217    0.950203  
7  3  25  140.431   55.5868    0.91258   
7  3  28  292.7     88.7793    0.184204  
7  3  31  740.148   65.7457    0.626621  
7  3  34  510.247   142.154    0.924783  
7  3  37  37.2106   244.674    0.338791  
7  3  40  2338.8    348.51     0.964759  
7  3  43  939.77    219.458    0.918127  
7  3  46  84.0381   231.748    0.444357  
7  3  49  143.536   292.604    0.592716  
7  4  -48 843.747   214.153    0.824419  
7  4  -45 2976.91   357.912    0.921093  
7  4  -42 190.669   160.212    0.362535  
7  4  -39 248.686   222.762    0.630166  
7  4  -36 2479.51   327.232    0.960467  
7  4  -33 2016.88   301.595    0.963241  
7  4  -30 1583.77   188.16     0.807669  
7  4  -27 176.945   110.901    0.234811  
7  4  -24 1358.63   256.901    0.940084  
7  4  -21 773.623   89.0917    0.911179  
7  4  -18 2243.87   207.378    0.961408  
7  4  -15 6029.09   170.484    0.996509  
7  4  -12 2975.85   48.8445    0.993077  
7  4  -9  4310.49   323.289    0.99057   
7  4  -6  1645.85   227.016    0.962721  
7  4  -3  156.799   257.704    0.588958  
7  4  0   5216.23   153.913    0.993541  
7  4  3   1377.4    110.399    0.924345  
7  4  6   1822.07   66.3988    0.906833  
7  4  9   321.447   57.3065    0.947062  
7  4  12  1343.21   280.587    0.839171  
7  4  15  4565.27   301.272    0.995169  
7  4  18  1207.8    324.95     0.96288   
7  4  21  37.4448   239.945    0.227123  
7  4  24  1618.22   139.591    0.927768  
7  4  27  1158.38   310.379    0.920311  
7  4  30  265.38    205.149    0.476961  
7  4  33  155.691   274.404    0.917269  
7  4  36  2012.04   1.91301    0.951911  
7  4  39  1394.86   23.0907    0.681789  
7  4  42  26.7748   188.596    0.181808  
7  4  45  731.312   193.026    0.628129  
7  4  48  1313.1    164.086    0.96891   
7  5  -49 1466.91   41.4359    0.976894  
7  5  -46 1.36139   342.554    0.798483  
7  5  -43 1147.32   313.804    0.855761  
7  5  -40 562.445   293.452    0.80921   
7  5  -37 603.753   171.147    0.842351  
7  5  -34 110.065   258.286    0.83996   
7  5  -31 60.8533   17.9886    0.678142  
7  5  -28 449.388   226.537    0.815212  
7  5  -25 1030.26   256.56     0.960608  
7  5  -22 1575      145.87     0.957691  
7  5  -19 458.212   313.279    0.462296  
7  5  -16 3743.58   324.832    0.988947  
7  5  -13 2640.49   69.5821    0.98557   
7  5  -10 3745.76   304.189    0.985931  
7  5  -7  2390.77   203.772    0.982906  
7  5  -4  709.669   169.059    0.946983  
7  5  -1  2083.83   293.852    0.96679   
7  5  2   4606.32   95.5275    0.987983  
7  5  5   4785.52   353.449    0.991792  
7  5  8   2121      305.865    0.967595  
7  5  11  96.5297   315.137    0.918224  
7  5  14  4818.23   131.615    0.995299  
7  5  17  1008.95   53.4825    0.95927   
7  5  20  678.55    338.917    0.833515  
7  5  23  1192.56   256.257    0.951985  
7  5  26  670.177   287.584    0.878251  
7  5  29  572.735   121.744    0.761856  
7  5  32  829.935   286.16     0.825907  
7  5  35  659.599   180.757    0.532179  
7  5  38  2861.28   50.1126    0.974155  
7  5  41  774.652   84.8895    0.933659  
7  5  44  457.128   150.745    0.685751  
7  5  47  541.654   138.995    0.933636  
7  5  50  730.06    277.716    0.888168  
7  6  -47 1015.04   249.673    0.870765  
7  6  -44 301.051   68.1555    0.726426  
7  6  -41 1140.59   118.044    0.945899  
7  6  -38 14.8952   84.555     0.729278  
7  6  -35 182.096   63.4348    0.604166  
7  6  -32 12.1593   17.67      0.116849  
7  6  -29 809.42    110.762    0.958776  
7  6  -26 769.667   272.324    0.880194  
7  6  -23 629.975   24.6505    0.947374  
7  6  -20 2140.37   57.011     0.954817  
7  6  -17 5079.53   212.352    0.993129  
7  6  -14 2654.3    79.078     0.97652   
7  6  -11 3454.62   56.318     0.9831    
7  6  -8  2203.57   234.674    0.956767  
7  6  -5  1369.99   102.786    0.983835  
7  6  -2  1602.99   204.795    0.98094   
7  6  1   1353.71   232.802    0.92691   
7  6  4   325.717   77.9462    0.940768  
7  6  7   2920.9    187.205    0.98933   
7  6  10  1203.57   189.342    0.949453  
7  6  13  3195.02   312.079    0.986004  
7  6  16  367.991   2.63187    0.803364  
7  6  19  57.1088   26.393     0.618264  
7  6  22  2332.67   145.84     0.96643   
7  6  25  382.854   244.593    0.711994  
7  6  28  6.05759   147.079    0.0841397 
7  6  31  946.882   221.334    0.867262  
7  6  34  224.216   284.029    0.203439  
7  6  37  587.92    231.757    0.932728  
7  6  40  2021.49   222.344    0.961962  
7  6  43  696.926   30.9088    0.875189  
7  6  46  85.5209   15.16      0.879554  
7  6  49  491.569   93.9588    0.663896  
7  7  -48 490.249   294.535    0.906928  
7  7  -45 45.2138   324.175    0.828948  
7  7  -42 89.605    129.125    0.670057  
7  7  -39 67.5511   220.9      0.484323  
7  7  -36 3038.1    89.2712    0.96227   
7  7  -33 1469.06   68.4207    0.883395  
7  7  -30 1347.12   295.628    0.866761  
7  7  -27 1411.79   336.909    0.882922  
7  7  -24 281.641   227.866    0.518883  
7  7  -21 414.264   308.359    0.694189  
7  7  -18 193.736   159.468    0.777315  
7  7  -15 1194.02   254.007    0.895711  
7  7  -12 4702.27   301.76     0.993481  
7  7  -9  978.516   2.25361    0.984294  
7  7  -6  3760.57   208.07     0.992379  
7  7  -3  ?         ?          ?         
7  7  0   ?         ?          ?         
7  7  3   ?         ?          ?         
7  7  6   5332.83   17.0956    0.995436  
7  7  9   4005.36   5.92691    0.990644  
7  7  12  1345.43   114.167    0.891251  
7  7  15  2327.11   174.981    0.989389  
7  7  18  1653.95   38.9002    0.907603  
7  7  21  3732.88   259.749    0.977012  
7  7  24  1794.26   34.6864    0.945917  
7  7  27  850.112   271.439    0.75968   
7  7  30  200.856   143.96     0.577315  
7  7  33  3700.77   336.144    0.974113  
7  7  36  2145.5    96.5095    0.965569  
7  7  39  95.0414   62.8659    0.690892  
7  7  42  160.187   222.362    0.544342  
7  7  45  1582.85   337.51     0.952103  
7  7  48  481.715   351.177    0.755705  
7  8  -49 486.521   262.214    0.701295  
7  8  -46 727.531   223.938    0.912989  
7  8  -43 849.269   24.9765    0.831745  
7  8  -40 675.503   38.2077    0.899047  
7  8  -37 1077.76   5.02218    0.909218  
7  8  -34 99.1181   243.089    0.42394   
7  8  -31 1341.55   322.377    0.829132  
7  8  -28 2498.19   326.233    0.952231  
7  8  -25 1867.47   99.1343    0.962613  
7  8  -22 1755.24   220.357    0.980042  
7  8  -19 1902.71   318.284    0.981032  
7  8  -16 1903.83   62.5857    0.964741  
7  8  -13 1293.27   124.694    0.610638  
7  8  -10 3472.8    115.609    0.982961  
7  8  -7  2070.57   2.17557    0.985837  
7  8  -4  165.568   46.1946    0.898973  
7  8  -1  5138.68   125.874    0.989922  
7  8  2   1181.69   38.0264    0.846507  
7  8  5   39.8411   220.66     0.399177  
7  8  8   4977.24   90.2733    0.993475  
7  8  11  1692.8    63.4351    0.967915  
7  8  14  163.772   20.316     0.882496  
7  8  17  2848.56   253.184    0.977674  
7  8  20  77.5992   117.317    0.622953  
7  8  23  1397      347.92     0.863059  
7  8  26  341.912   32.8749    0.62695   
7  8  29  26.0333   271.943    0.247283  
7  8  32  391.243   74.3444    0.884592  
7  8  35  73.9507   297.163    0.629735  
7  8  38  710.545   216.978    0.5985    
7  8  41  794.21    10.5365    0.840642  
7  8  44  102.834   128.672    0.290984  
7  8  47  293.971   164.543    0.689486  
7  9  -47 731.366   284.078    0.878202  
7  9  -44 109.433   292.834    0.188657  
7  9  -41 1669.31   222.765    0.930512  
7  9  -38 764.803   191.4      0.799881  
7  9  -35 723.486   28.5389    0.921892  
7  9  -32 1346.71   129.078    0.88778   
7  9  -29 503.034   29.0395    0.705071  
7  9  -26 1458.4    46.9967    0.953667  
7  9  -23 355.08    97.1494    0.662894  
7  9  -20 1902.5    356.46     0.948431  
7  9  -17 3764.81   175.555    0.987337  
7  9  -14 40.7361   330.479    0.791383  
7  9  -11 2106.86   313.535    0.958483  
7  9  -8  395.6     192.054    0.37893   
7  9  -5  3363.67   197.862    0.989676  
7  9  -2  4929.68   242.96     0.992287  
7  9  1   157.768   301.206    0.601961  
7  9  4   4804.17   19.2878    0.995765  
7  9  7   2565.66   287.729    0.98863   
7  9  10  3356.07   184.463    0.991173  
7  9  13  125.916   234.564    0.867651  
7  9  16  3895.73   2.68617    0.961852  
7  9  19  3293.06   31.5629    0.978299  
7  9  22  110.907   182.601    0.77687   
7  9  25  1794.45   126.332    0.94868   
7  9  28  1373.81   144.336    0.937135  
7  9  31  101.547   137.06     0.700508  
7  9  34  66.0955   181.867    0.289133  
7  9  37  1524.53   327.861    0.954854  
7  9  40  30.6642   165.482    0.625718  
7  9  43  23.2283   348.346    0.78375   
7  9  46  432.952   246.066    0.778548  
7  10 -48 118.33    321.631    0.200613  
7  10 -45 155.503   331.338    0.843545  
7  10 -42 314.878   70.0164    0.406679  
7  10 -39 29.8999   52.7852    0.407094  
7  10 -36 217.648   80.2766    0.737891  
7  10 -33 57.2867   75.8174    0.523922  
7  10 -30 275.908   42.0055    0.636618  
7  10 -27 62.36     321.852    0.299278  
7  10 -24 169.631   80.9743    0.431767  
7  10 -21 2699.99   213.969    0.980485  
7  10 -18 234.972   299.572    0.660414  
7  10 -15 1206.17   247.157    0.953262  
7  10 -12 1629.48   277.394    0.974011  
7  10 -9  115.1     339.728    0.79348   
7  10 -6  5252.04   24.4842    0.990585  
7  10 -3  4971.16   50.2337    0.992846  
7  10 0   2161.22   136.766    0.968978  
7  10 3   914.988   88.8187    0.947617  
7  10 6   1827.4    273.914    0.956051  
7  10 9   1800.64   156.935    0.977012  
7  10 12  21.0476   346.175    0.515358  
7  10 15  1966.21   244.423    0.885277  
7  10 18  108.456   10.7475    0.457802  
7  10 21  856.056   215.877    0.930755  
7  10 24  1010.72   224.285    0.884246  
7  10 27  1815.35   283.245    0.960566  
7  10 30  559.295   48.3689    0.851145  
7  10 33  3120.28   103.52     0.962013  
7  10 36  164.428   229.13     0.790503  
7  10 39  921.263   12.3751    0.940817  
7  10 42  791.966   5.49009    0.844135  
7  10 45  191.531   166.593    0.295935  
7  10 48  394.602   326.134    0.723582  
7  11 -46 880.555   134.176    0.891935  
7  11 -43 282.32    324.081    0.77808   
7  11 -40 1393.39   52.6685    0.91403   
7  11 -37 44.9282   276.827    0.222224  
7  11 -34 25.8265   14.4893    0.364001  
7  11 -31 1196.03   81.0049    0.907024  
7  11 -28 362.32    62.7947    0.810486  
7  11 -25 2034.02   317.164    0.959427  
7  11 -22 1399.1    137.195    0.923548  
7  11 -19 381.162   124.099    0.661793  
7  11 -16 30.6557   249.267    0.288156  
7  11 -13 1441.78   156.84     0.973608  
7  11 -10 291.922   110.387    0.968892  
7  11 -7  56.2316   298.268    0.76915   
7  11 -4  2895.67   275.613    0.987912  
7  11 -1  5622.19   246.957    0.995153  
7  11 2   443.847   157.297    0.826795  
7  11 5   706.062   83.3513    0.901017  
7  11 8   163.713   32.1622    0.946994  
7  11 11  1617.62   341.018    0.88026   
7  11 14  1015.85   16.7097    0.900654  
7  11 17  1971.32   24.5933    0.957783  
7  11 20  1095.45   261.319    0.930972  
7  11 23  32.4616   107.825    0.194237  
7  11 26  62.8868   0.812357   0.576907  
7  11 29  1308.08   211.861    0.898414  
7  11 32  133.214   169.945    0.584806  
7  11 35  103.395   251.145    0.28975   
7  11 38  246.08    111.299    0.904875  
7  11 41  761.299   176.667    0.887491  
7  11 44  1655.37   235.708    0.953713  
7  11 47  393.278   258.885    0.677593  
7  12 -47 ?         ?          ?         
7  12 -44 758.883   162.172    0.820284  
7  12 -41 497.316   167.866    0.381837  
7  12 -38 2431.62   193.658    0.949362  
7  12 -35 3.19464   47.0164    0.270256  
7  12 -32 184.161   90.8214    0.27299   
7  12 -29 3500.21   245.722    0.972446  
7  12 -26 1068.26   169.422    0.915132  
7  12 -23 110.721   243.62     0.400107  
7  12 -20 1736      273.179    0.975026  
7  12 -17 14.3957   31.9548    0.918265  
7  12 -14 554.443   272.928    0.867542  
7  12 -11 1310.11   299.427    0.923633  
7  12 -8  2007.05   280.551    0.924684  
7  12 -5  430.719   20.7632    0.868469  
7  12 -2  1050.41   199.912    0.955927  
7  12 1   1088.9    95.79      0.913048  
7  12 4   1895.98   62.6817    0.982686  
7  12 7   175.298   75.3219    0.616517  
7  12 10  245.782   336.737    0.851431  
7  12 13  966.975   296.275    0.929913  
7  12 16  1247.37   49.3071    0.950634  
7  12 19  1536.39   283.526    0.954501  
7  12 22  236.473   107.34     0.379594  
7  12 25  826.89    234.836    0.836835  
7  12 28  1547.22   356.957    0.88485   
7  12 31  1091.11   294.971    0.940415  
7  12 34  1619.29   158.153    0.938386  
7  12 37  1949.9    156.036    0.819934  
7  12 40  226.669   171.289    0.546445  
7  12 43  1070.91   15.4374    0.947893  
7  12 46  678.527   39.1602    0.874154  
7  13 -45 ?         ?          ?         
7  13 -42 751.121   222.159    0.81312   
7  13 -39 668.399   33.853     0.863351  
7  13 -36 66.2515   240.001    0.828864  
7  13 -33 95.712    193.587    0.282892  
7  13 -30 170.413   63.2965    0.557059  
7  13 -27 159.88    306.082    0.592493  
7  13 -24 1137.77   138.159    0.835737  
7  13 -21 167.045   163.767    0.663411  
7  13 -18 150.878   304.492    0.417189  
7  13 -15 397.749   141.353    0.856547  
7  13 -12 297.25    314.669    0.579961  
7  13 -9  26.1139   201.943    0.853788  
7  13 -6  1649.5    245.357    0.9663    
7  13 -3  5064.4    339.658    0.993039  
7  13 0   128.408   300.582    0.808482  
7  13 3   2032.08   121.044    0.925237  
7  13 6   1806.08   124.443    0.947137  
7  13 9   1368      186.191    0.834784  
7  13 12  208.493   149.599    0.779531  
7  13 15  106.834   298.995    0.666679  
7  13 18  420.567   334.123    0.839746  
7  13 21  393.014   105.755    0.922951  
7  13 24  1374.51   8.83788    0.889101  
7  13 27  19.6816   11.0764    0.151244  
7  13 30  2916.56   24.3952    0.959166  
7  13 33  40.2797   71.6061    0.517103  
7  13 36  1168.62   119.553    0.960151  
7  13 39  2777.35   274.669    0.962828  
7  13 42  175.384   122.452    0.832568  
7  13 45  595.681   206.275    0.725051  
7  14 -46 ?         ?          ?         
7  14 -43 ?         ?          ?         
7  14 -40 524.106   53.8561    0.756663  
7  14 -37 581.19    328.327    0.781861  
7  14 -34 856.162   21.8297    0.861008  
7  14 -31 1244.37   75.3932    0.855738  
7  14 -28 2065.27   101.845    0.944107  
7  14 -25 2432.09   111.14     0.971025  
7  14 -22 3724.36   320.614    0.979551  
7  14 -19 33.5681   70.611     0.256099  
7  14 -16 807.011   132.336    0.874812  
7  14 -13 1441.13   72.7625    0.968083  
7  14 -10 646.298   295.304    0.636829  
7  14 -7  2135.66   227.804    0.979482  
7  14 -4  1999.58   116.792    0.93969   
7  14 -1  11.6504   266.066    0.571892  
7  14 2   1326.84   79.6357    0.961397  
7  14 5   388.652   46.6761    0.791775  
7  14 8   1995.66   211.85     0.976795  
7  14 11  1101.27   221.599    0.922028  
7  14 14  1489.05   336.968    0.966104  
7  14 17  750.84    306.32     0.850187  
7  14 20  330.692   162.08     0.833599  
7  14 23  206.185   339.247    0.481331  
7  14 26  254.259   193.432    0.52964   
7  14 29  1263.91   112.333    0.894912  
7  14 32  718.81    298.357    0.917689  
7  14 35  1973.57   241.91     0.972683  
7  14 38  142.216   82.0096    0.391862  
7  14 41  386.076   320.716    0.762613  
7  14 44  ?         ?          ?         
7  15 -44 ?         ?          ?         
7  15 -41 ?         ?          ?         
7  15 -38 487.005   260.576    0.716715  
7  15 -35 5.80915   235.604    0.825521  
7  15 -32 1156.39   220.95     0.781125  
7  15 -29 987.037   199.885    0.924648  
7  15 -26 2974.08   272.361    0.964785  
7  15 -23 2262.16   54.1959    0.844067  
7  15 -20 222.445   85.5175    0.811156  
7  15 -17 726.828   18.0255    0.868876  
7  15 -14 88.9074   37.2372    0.175785  
7  15 -11 23.3707   248.341    0.127392  
7  15 -8  13.4441   328.102    0.253704  
7  15 -5  1619.28   1.1301     0.937959  
7  15 -2  793.784   323.532    0.865486  
7  15 1   732.833   93.7381    0.927361  
7  15 4   3478.64   200.943    0.964836  
7  15 7   286.038   132.356    0.717918  
7  15 10  3627.31   94.9804    0.985242  
7  15 13  1091.78   121.942    0.931499  
7  15 16  103.577   278.477    0.196923  
7  15 19  1201.22   353.273    0.808827  
7  15 22  740.884   102.741    0.877302  
7  15 25  1212.47   354.638    0.775355  
7  15 28  1661.19   27.0826    0.83187   
7  15 31  224.445   145.202    0.5029    
7  15 34  202.096   276.667    0.601787  
7  15 37  73.8434   337.338    0.820644  
7  15 40  514.659   222.842    0.805661  
7  15 43  ?         ?          ?         
7  16 -42 ?         ?          ?         
7  16 -39 505.794   132.076    0.796845  
7  16 -36 118.085   276.176    0.890569  
7  16 -33 1482.31   342.451    0.961924  
7  16 -30 382.851   326.57     0.688935  
7  16 -27 275.286   147.536    0.635765  
7  16 -24 768.307   270.817    0.700753  
7  16 -21 2120.06   180.127    0.93833   
7  16 -18 1986.56   197.784    0.923363  
7  16 -15 351.682   23.3481    0.450553  
7  16 -12 293.734   58.4584    0.620022  
7  16 -9  1279.96   81.2544    0.899099  
7  16 -6  146.628   68.8523    0.711537  
7  16 -3  477.572   184.576    0.827543  
7  16 0   2318.13   64.0255    0.966464  
7  16 3   328.433   209.566    0.790214  
7  16 6   1415.81   224.263    0.768934  
7  16 9   165.793   303.879    0.393294  
7  16 12  300.205   289.864    0.789424  
7  16 15  513.358   229.54     0.689821  
7  16 18  48.7      84.1716    0.767692  
7  16 21  813.103   316.416    0.830321  
7  16 24  783.409   256.325    0.698343  
7  16 27  528.55    82.6461    0.5797    
7  16 30  20.4572   335.598    0.237412  
7  16 33  592.719   24.7286    0.855648  
7  16 36  684.911   334.378    0.869609  
7  16 39  252.675   302.331    0.543769  
7  16 42  ?         ?          ?         
7  17 -43 ?         ?          ?         
7  17 -40 ?         ?          ?         
7  17 -37 11.885    250.397    0.901067  
7  17 -34 2526.78   127.597    0.968269  
7  17 -31 460.158   305.109    0.479048  
7  17 -28 404.26    213.042    0.558517  
7  17 -25 1443.78   247.192    0.828531  
7  17 -22 116.94    327.699    0.263617  
7  17 -19 842.492   350.079    0.850225  
7  17 -16 209.936   358.717    0.563471  
7  17 -13 89.7915   309.19     0.622163  
7  17 -10 3411.96   194.609    0.982859  
7  17 -7  2781.31   284.042    0.98053   
7  17 -4  441.869   310.104    0.639072  
7  17 -1  798.725   31.7456    0.899162  
7  17 2   196.562   43.9343    0.939663  
7  17 5   2642.11   74.9161    0.947203  
7  17 8   2512.13   79.1211    0.974696  
7  17 11  679.83    358.411    0.69356   
7  17 14  1109.02   271.919    0.907883  
7  17 17  689.606   85.9694    0.830389  
7  17 20  566.509   214.464    0.810271  
7  17 23  1884.44   122.111    0.940651  
7  17 26  1474.11   124.999    0.916133  
7  17 29  25.5027   140.21     0.490782  
7  17 32  2299.23   347.783    0.968663  
7  17 35  2429.85   81.8807    0.98016   
7  17 38  801.52    1.84117    0.646184  
7  17 41  ?         ?          ?         
7  17 44  ?         ?          ?         
7  18 -41 ?         ?          ?         
7  18 -38 ?         ?          ?         
7  18 -35 1043.73   359.461    0.909417  
7  18 -32 336.734   98.4609    0.776895  
7  18 -29 5064.51   3.50616    0.980361  
7  18 -26 2446.38   83.0759    0.965061  
7  18 -23 3201.55   20.6267    0.952736  
7  18 -20 618.7     154.3      0.766852  
7  18 -17 354.67    48.291     0.485803  
7  18 -14 885.7     190.252    0.802094  
7  18 -11 587.793   341.519    0.939741  
7  18 -8  420.442   68.7896    0.863037  
7  18 -5  103.913   57.273     0.781809  
7  18 -2  992.858   95.8319    0.924057  
7  18 1   1929.4    292.408    0.962888  
7  18 4   185.542   46.7669    0.877689  
7  18 7   373.973   280.44     0.855926  
7  18 10  266.204   72.5724    0.545487  
7  18 13  130.728   231.145    0.779296  
7  18 16  1357.18   58.088     0.839926  
7  18 19  1783.14   194.157    0.924428  
7  18 22  250.964   38.602     0.388592  
7  18 25  2058.09   175.831    0.963882  
7  18 28  1178.29   207.663    0.710944  
7  18 31  536.94    94.4166    0.459365  
7  18 34  2959.56   257.904    0.974041  
7  18 37  670.823   160.127    0.887446  
7  18 40  ?         ?          ?         
7  18 43  ?         ?          ?         
7  19 -42 ?         ?          ?         
7  19 -39 ?         ?          ?         
7  19 -36 ?         ?          ?         
7  19 -33 1433.95   131.289    0.94777   
7  19 -30 1171.14   209.309    0.838467  
7  19 -27 2957.63   289.494    0.96658   
7  19 -24 533.557   63.8917    0.746219  
7  19 -21 326.832   344.831    0.872463  
7  19 -18 54.2396   353.453    0.763569  
7  19 -15 1594.09   290.142    0.725888  
7  19 -12 1042.54   125.022    0.842781  
7  19 -9  168.371   88.752     0.302491  
7  19 -6  379.343   86.1762    0.577737  
7  19 -3  246.908   208.551    0.600909  
7  19 0   367.75    188.298    0.683117  
7  19 3   2134.51   347.142    0.928599  
7  19 6   643.2     331.969    0.886266  
7  19 9   1292.78   262.412    0.865024  
7  19 12  636.56    158.6      0.631372  
7  19 15  1381.37   211.756    0.901907  
7  19 18  643.466   336.356    0.866831  
7  19 21  552.353   311.645    0.543274  
7  19 24  602.186   50.389     0.91411   
7  19 27  247.403   284.703    0.360159  
7  19 30  357.568   214.945    0.366023  
7  19 33  597.718   55.6731    0.901371  
7  19 36  1302.3    78.447     0.858314  
7  19 39  ?         ?          ?         
7  19 42  ?         ?          ?         
7  20 -40 ?         ?          ?         
7  20 -37 ?         ?          ?         
7  20 -34 ?         ?          ?         
7  20 -31 369.428   42.3653    0.920984  
7  20 -28 673.381   42.2004    0.745234  
7  20 -25 463.437   143.331    0.373262  
7  20 -22 2656.37   153.732    0.962538  
7  20 -19 514.979   188.575    0.39819   
7  20 -16 1944.16   355.108    0.959326  
7  20 -13 4128.52   285.089    0.981031  
7  20 -10 660.704   246.551    0.563112  
7  20 -7  627.911   271.71     0.773889  
7  20 -4  3562.93   237.774    0.953762  
7  20 -1  ?         ?          ?         
7  20 2   ?         ?          ?         
7  20 5   810.087   216.825    0.858504  
7  20 8   185.526   295.532    0.369259  
7  20 11  535.997   70.6959    0.56561   
7  20 14  2215.36   142.837    0.839939  
7  20 17  819.34    272.528    0.808355  
7  20 20  1030.71   201.318    0.938716  
7  20 23  970.386   215.105    0.835874  
7  20 26  571.804   274.616    0.88909   
7  20 29  570.99    84.852     0.860769  
7  20 32  517.544   328.52     0.620283  
7  20 35  ?         ?          ?         
7  20 38  ?         ?          ?         
7  20 41  ?         ?          ?         
7  21 -38 ?         ?          ?         
7  21 -35 ?         ?          ?         
7  21 -32 ?         ?          ?         
7  21 -29 706.709   164.968    0.899259  
7  21 -26 1617.39   246.584    0.90714   
7  21 -23 1210.79   293.332    0.781397  
7  21 -20 813.034   56.7901    0.584874  
7  21 -17 2495.4    214.967    0.922159  
7  21 -14 315.105   115.84     0.846506  
7  21 -11 1542.44   132.952    0.72979   
7  21 -8  644.232   32.6851    0.804051  
7  21 -5  90.9567   12.2384    0.665179  
7  21 -2  333.555   79.9769    0.878348  
7  21 1   1808.63   116.803    0.928502  
7  21 4   1196.41   199.492    0.847776  
7  21 7   1202.25   203.001    0.883748  
7  21 10  3685.19   51.6382    0.957707  
7  21 13  1341.4    207.449    0.821042  
7  21 16  2714.73   205.973    0.95771   
7  21 19  1108.48   315.687    0.778413  
7  21 22  1405.78   291.361    0.865621  
7  21 25  84.8881   269.263    0.955011  
7  21 28  992.702   140.883    0.604557  
7  21 31  ?         ?          ?         
7  21 34  ?         ?          ?         
7  21 37  ?         ?          ?         
7  21 40  ?         ?          ?         
7  22 -39 ?         ?          ?         
7  22 -36 ?         ?          ?         
7  22 -33 ?         ?          ?         
7  22 -30 ?         ?          ?         
7  22 -27 ?         ?          ?         
7  22 -24 1291.06   279.872    0.720176  
7  22 -21 478.83    287.831    0.426637  
7  22 -18 3540.15   48.7205    0.974149  
7  22 -15 963.228   298.145    0.654089  
7  22 -12 532.921   293.404    0.861096  
7  22 -9  3708.01   189.099    0.97334   
7  22 -6  766.86    325.748    0.746926  
7  22 -3  1188.88   127.339    0.89098   
7  22 0   247.482   122.598    0.540195  
7  22 3   678.364   35.2       0.717982  
7  22 6   881.373   112.794    0.846202  
7  22 9   761.3     236.72     0.744659  
7  22 12  2018      332.873    0.935445  
7  22 15  3709.26   25.8987    0.959439  
7  22 18  756.456   88.5959    0.879829  
7  22 21  4505.83   190.83     0.977828  
7  22 24  607.585   220.579    0.89477   
7  22 27  624.242   11.5004    0.386833  
7  22 30  ?         ?          ?         
7  22 33  ?         ?          ?         
7  22 36  ?         ?          ?         
7  22 39  ?         ?          ?         
7  23 -37 ?         ?          ?         
7  23 -34 ?         ?          ?         
7  23 -31 ?         ?          ?         
7  23 -28 ?         ?          ?         
7  23 -25 ?         ?          ?         
7  23 -22 451.082   90.1366    0.86963   
7  23 -19 868.021   311.896    0.609461  
7  23 -16 1652.31   139.582    0.915663  
7  23 -13 703.051   61.8124    0.926491  
7  23 -10 817.161   266.4      0.804757  
7  23 -7  770.023   72.2454    0.854305  
7  23 -4  553.46    85.7379    0.852315  
7  23 -1  643.692   122.222    0.724362  
7  23 2   820.841   319.656    0.748378  
7  23 5   393.326   270.187    0.232827  
7  23 8   1502.7    335.723    0.901622  
7  23 11  259.209   123.973    0.823083  
7  23 14  842.665   173.802    0.803775  
7  23 17  272.969   338.024    0.857226  
7  23 20  4407.82   327.432    0.980056  
7  23 23  1129.21   78.436     0.589748  
7  23 26  ?         ?          ?         
7  23 29  ?         ?          ?         
7  23 32  ?         ?          ?         
7  23 35  ?         ?          ?         
7  23 38  ?         ?          ?         
7  24 -35 ?         ?          ?         
7  24 -32 ?         ?          ?         
7  24 -29 ?         ?          ?         
7  24 -26 ?         ?          ?         
7  24 -23 ?         ?          ?         
7  24 -20 ?         ?          ?         
7  24 -17 495.462   324.366    0.704564  
7  24 -14 1089.17   116.289    0.826678  
7  24 -11 1330.31   142.024    0.829019  
7  24 -8  810.056   58.2301    0.710511  
7  24 -5  898.172   195.26     0.914593  
7  24 -2  1094.97   243.907    0.879366  
7  24 1   491.165   87.0819    0.452399  
7  24 4   1189.47   166.481    0.741925  
7  24 7   1182.85   191.98     0.885498  
7  24 10  2385.87   285.932    0.941917  
7  24 13  1793.74   340.23     0.898549  
7  24 16  1332.16   17.3786    0.830642  
7  24 19  725.335   153.789    0.854438  
7  24 22  ?         ?          ?         
7  24 25  ?         ?          ?         
7  24 28  ?         ?          ?         
7  24 31  ?         ?          ?         
7  24 34  ?         ?          ?         
7  24 37  ?         ?          ?         
7  25 -33 ?         ?          ?         
7  25 -30 ?         ?          ?         
7  25 -27 ?         ?          ?         
7  25 -24 ?         ?          ?         
7  25 -21 ?         ?          ?         
7  25 -18 ?         ?          ?         
7  25 -15 ?         ?          ?         
7  25 -12 ?         ?          ?         
7  25 -9  ?         ?          ?         
7  25 -6  ?         ?          ?         
7  25 -3  ?         ?          ?         
7  25 0   ?         ?          ?         
7  25 3   ?         ?          ?         
7  25 6   ?         ?          ?         
7  25 9   ?         ?          ?         
7  25 12  887.459   177.438    0.5469    
7  25 15  1425.5    127.878    0.809357  
7  25 18  ?         ?          ?         
7  25 21  ?         ?          ?         
7  25 24  ?         ?          ?         
7  25 27  ?         ?          ?         
7  25 30  ?         ?          ?         
7  25 33  ?         ?          ?         
7  26 -34 ?         ?          ?         
7  26 -31 ?         ?          ?         
7  26 -28 ?         ?          ?         
7  26 -25 ?         ?          ?         
7  26 -22 ?         ?          ?         
7  26 -19 ?         ?          ?         
7  26 -16 ?         ?          ?         
7  26 -13 ?         ?          ?         
7  26 -10 ?         ?          ?         
7  26 -7  ?         ?          ?         
7  26 -4  ?         ?          ?         
7  26 -1  ?         ?          ?         
7  26 2   ?         ?          ?         
7  26 5   ?         ?          ?         
7  26 8   ?         ?          ?         
7  26 11  ?         ?          ?         
7  26 14  ?         ?          ?         
7  26 17  ?         ?          ?         
7  26 20  ?         ?          ?         
7  26 23  ?         ?          ?         
7  26 26  ?         ?          ?         
7  26 29  ?         ?          ?         
7  26 32  ?         ?          ?         
7  27 -32 ?         ?          ?         
7  27 -29 ?         ?          ?         
7  27 -26 ?         ?          ?         
7  27 -23 ?         ?          ?         
7  27 -20 ?         ?          ?         
7  27 -17 ?         ?          ?         
7  27 -14 ?         ?          ?         
7  27 -11 ?         ?          ?         
7  27 -8  ?         ?          ?         
7  27 -5  ?         ?          ?         
7  27 -2  ?         ?          ?         
7  27 1   ?         ?          ?         
7  27 4   ?         ?          ?         
7  27 7   ?         ?          ?         
7  27 10  ?         ?          ?         
7  27 13  ?         ?          ?         
7  27 16  ?         ?          ?         
7  27 19  ?         ?          ?         
7  27 22  ?         ?          ?         
7  27 25  ?         ?          ?         
7  27 28  ?         ?          ?         
7  27 31  ?         ?          ?         
7  28 -30 ?         ?          ?         
7  28 -27 ?         ?          ?         
7  28 -24 ?         ?          ?         
7  28 -21 ?         ?          ?         
7  28 -18 ?         ?          ?         
7  28 -15 ?         ?          ?         
7  28 -12 ?         ?          ?         
7  28 -9  ?         ?          ?         
7  28 -6  ?         ?          ?         
7  28 -3  ?         ?          ?         
7  28 0   ?         ?          ?         
7  28 3   ?         ?          ?         
7  28 6   ?         ?          ?         
7  28 9   ?         ?          ?         
7  28 12  ?         ?          ?         
7  28 15  ?         ?          ?         
7  28 18  ?         ?          ?         
7  28 21  ?         ?          ?         
7  28 24  ?         ?          ?         
7  28 27  ?         ?          ?         
7  28 30  ?         ?          ?         
7  29 -28 ?         ?          ?         
7  29 -25 ?         ?          ?         
7  29 -22 ?         ?          ?         
7  29 -19 ?         ?          ?         
7  29 -16 ?         ?          ?         
7  29 -13 ?         ?          ?         
7  29 -10 ?         ?          ?         
7  29 -7  ?         ?          ?         
7  29 -4  ?         ?          ?         
7  29 -1  ?         ?          ?         
7  29 2   ?         ?          ?         
7  29 5   ?         ?          ?         
7  29 8   ?         ?          ?         
7  29 11  ?         ?          ?         
7  29 14  ?         ?          ?         
7  29 17  ?         ?          ?         
7  29 20  ?         ?          ?         
7  29 23  ?         ?          ?         
7  29 26  ?         ?          ?         
7  29 29  ?         ?          ?         
7  30 -26 ?         ?          ?         
7  30 -23 ?         ?          ?         
7  30 -20 ?         ?          ?         
7  30 -17 ?         ?          ?         
7  30 -14 ?         ?          ?         
7  30 -11 ?         ?          ?         
7  30 -8  ?         ?          ?         
7  30 -5  ?         ?          ?         
7  30 -2  ?         ?          ?         
7  30 1   ?         ?          ?         
7  30 4   ?         ?          ?         
7  30 7   ?         ?          ?         
7  30 10  ?         ?          ?         
7  30 13  ?         ?          ?         
7  30 16  ?         ?          ?         
7  30 19  ?         ?          ?         
7  30 22  ?         ?          ?         
7  30 25  ?         ?          ?         
7  30 28  ?         ?          ?         
7  31 -24 ?         ?          ?         
7  31 -21 ?         ?          ?         
7  31 -18 ?         ?          ?         
7  31 -15 ?         ?          ?         
7  31 -12 ?         ?          ?         
7  31 -9  ?         ?          ?         
7  31 -6  ?         ?          ?         
7  31 -3  ?         ?          ?         
7  31 0   ?         ?          ?         
7  31 3   ?         ?          ?         
7  31 6   ?         ?          ?         
7  31 9   ?         ?          ?         
7  31 12  ?         ?          ?         
7  31 15  ?         ?          ?         
7  31 18  ?         ?          ?         
7  31 21  ?         ?          ?         
7  31 24  ?         ?          ?         
7  32 -22 ?         ?          ?         
7  32 -19 ?         ?          ?         
7  32 -16 ?         ?          ?         
7  32 -13 ?         ?          ?         
7  32 -10 ?         ?          ?         
7  32 -7  ?         ?          ?         
7  32 -4  ?         ?          ?         
7  32 -1  ?         ?          ?         
7  32 2   ?         ?          ?         
7  32 5   ?         ?          ?         
7  32 8   ?         ?          ?         
7  32 11  ?         ?          ?         
7  32 14  ?         ?          ?         
7  32 17  ?         ?          ?         
7  32 20  ?         ?          ?         
7  32 23  ?         ?          ?         
7  33 -20 ?         ?          ?         
7  33 -17 ?         ?          ?         
7  33 -14 ?         ?          ?         
7  33 -11 ?         ?          ?         
7  33 -8  ?         ?          ?         
7  33 -5  ?         ?          ?         
7  33 -2  ?         ?          ?         
7  33 1   ?         ?          ?         
7  33 4   ?         ?          ?         
7  33 7   ?         ?          ?         
7  33 10  ?         ?          ?         
7  33 13  ?         ?          ?         
7  33 16  ?         ?          ?         
7  33 19  ?         ?          ?         
7  34 -15 ?         ?          ?         
7  34 -12 ?         ?          ?         
7  34 -9  ?         ?          ?         
7  34 -6  ?         ?          ?         
7  34 -3  ?         ?          ?         
7  34 0   ?         ?          ?         
7  34 3   ?         ?          ?         
7  34 6   ?         ?          ?         
7  34 9   ?         ?          ?         
7  34 12  ?         ?          ?         
7  34 15  ?         ?          ?         
7  35 -13 ?         ?          ?         
7  35 -10 ?         ?          ?         
7  35 -7  ?         ?          ?         
7  35 -4  ?         ?          ?         
7  35 -1  ?         ?          ?         
7  35 2   ?         ?          ?         
7  35 5   ?         ?          ?         
7  35 8   ?         ?          ?         
7  35 11  ?         ?          ?         
7  35 14  ?         ?          ?         
7  36 -8  ?         ?          ?         
7  36 -5  ?         ?          ?         
7  36 -2  ?         ?          ?         
7  36 1   ?         ?          ?         
7  36 4   ?         ?          ?         
7  36 7   ?         ?          ?         
8  1  -50 174       271.024    0.215872  
8  1  -47 442.612   21.2371    0.743028  
8  1  -44 2984.34   18.2259    0.966997  
8  1  -41 307.112   143.081    0.592596  
8  1  -38 719.732   78.6148    0.824727  
8  1  -35 138.959   107.319    0.774019  
8  1  -32 2130.78   327.215    0.849455  
8  1  -29 79.9612   183.71     0.864536  
8  1  -26 2821.51   139.459    0.979589  
8  1  -23 661.104   74.299     0.88904   
8  1  -20 1318.6    218.075    0.957189  
8  1  -17 1499.51   44.2239    0.96603   
8  1  -14 4897.11   252.015    0.990688  
8  1  -11 5310.23   195.103    0.995224  
8  1  -8  2103.98   309.799    0.908859  
8  1  -5  1103.9    191.316    0.947672  
8  1  -2  3663.77   174.265    0.946512  
8  1  1   2075.32   234.147    0.941409  
8  1  4   966.62    36.8704    0.476156  
8  1  7   2765.42   116.585    0.983876  
8  1  10  402.928   96.7635    0.393768  
8  1  13  2532.85   77.8911    0.970409  
8  1  16  4377.47   213.031    0.993091  
8  1  19  606.605   102.741    0.87281   
8  1  22  243.16    210.764    0.603417  
8  1  25  2007.1    83.9736    0.982415  
8  1  28  143.911   97.709     0.82601   
8  1  31  1497.17   75.4305    0.939478  
8  1  34  1398.51   111.34     0.724079  
8  1  37  1665.96   243.598    0.870214  
8  1  40  1115.88   32.8272    0.862984  
8  1  43  71.4972   158.067    0.626622  
8  1  46  1712.98   259.841    0.954766  
8  1  49  389.057   34.37      0.631137  
8  2  -48 430.193   203.933    0.712175  
8  2  -45 5.09952   206.415    0.332691  
8  2  -42 1119.35   95.8786    0.911414  
8  2  -39 720.917   258.629    0.903788  
8  2  -36 385.861   350.038    0.841529  
8  2  -33 2551.02   241.644    0.975791  
8  2  -30 1276.11   143.36     0.837454  
8  2  -27 133.263   275.477    0.712984  
8  2  -24 104.639   298.143    0.268022  
8  2  -21 1086.92   172.475    0.707363  
8  2  -18 312.248   351.6      0.938213  
8  2  -15 918.59    315.792    0.882185  
8  2  -12 1514.34   87.1226    0.984741  
8  2  -9  1583.43   352.829    0.974677  
8  2  -6  2573.31   233.167    0.970943  
8  2  -3  5324.51   83.7813    0.994503  
8  2  0   3052.78   145.973    0.983077  
8  2  3   208.693   200.541    0.708912  
8  2  6   2902.38   154.087    0.979757  
8  2  9   4606.25   250.864    0.99126   
8  2  12  2506.66   56.3602    0.980647  
8  2  15  5928.71   37.1034    0.995264  
8  2  18  53.2827   218.706    0.116647  
8  2  21  431.106   352.511    0.911307  
8  2  24  1832.56   242.061    0.977365  
8  2  27  971.521   118.727    0.875849  
8  2  30  1238.2    169.937    0.853462  
8  2  33  274.549   159.563    0.282498  
8  2  36  1763.28   188.156    0.944702  
8  2  39  2269.24   84.0441    0.951471  
8  2  42  1254.39   305.357    0.769941  
8  2  45  655.199   21.222     0.908401  
8  2  48  95.0033   188.32     0.811907  
8  3  -49 447.973   356.774    0.817827  
8  3  -46 945.779   74.3201    0.825664  
8  3  -43 925.564   265.415    0.866325  
8  3  -40 2119.58   214.584    0.959204  
8  3  -37 45.3082   175.103    0.234726  
8  3  -34 1614.54   59.7354    0.850529  
8  3  -31 41.8808   319.174    0.244518  
8  3  -28 32.6069   82.328     0.668327  
8  3  -25 1914.93   38.1325    0.951543  
8  3  -22 981.344   2.315      0.942976  
8  3  -19 3978.02   354.184    0.989358  
8  3  -16 6142.35   52.982     0.995786  
8  3  -13 3241.37   298.175    0.989458  
8  3  -10 1016.47   291.279    0.917329  
8  3  -7  384.464   249.706    0.931874  
8  3  -4  1094.34   134.693    0.975775  
8  3  -1  2749.89   314.06     0.971574  
8  3  2   2111.47   264.025    0.970065  
8  3  5   4422.21   232.462    0.991671  
8  3  8   1531.49   3.97387    0.985146  
8  3  11  4272.13   149.997    0.994523  
8  3  14  4768.1    219.705    0.994612  
8  3  17  2826.99   293.082    0.98614   
8  3  20  2853.72   255.03     0.9873    
8  3  23  2252.5    87.4423    0.921463  
8  3  26  588.077   332.757    0.83338   
8  3  29  542.926   50.3446    0.790653  
8  3  32  1024.19   259.139    0.861392  
8  3  35  1108.91   112.295    0.9218    
8  3  38  127.343   92.0287    0.781388  
8  3  41  65.2501   115.806    0.140284  
8  3  44  502.813   245.731    0.868012  
8  3  47  4.58962   265.389    0.730819  
8  3  50  295.859   71.8003    0.662077  
8  4  -50 268.958   214.302    0.901545  
8  4  -47 346.775   214.524    0.951407  
8  4  -44 41.3579   246.377    0.349949  
8  4  -41 1302.55   115.72     0.931816  
8  4  -38 2984.78   230.12     0.97145   
8  4  -35 123.19    89.7881    0.407978  
8  4  -32 80.6439   90.9134    0.291843  
8  4  -29 169.612   169.601    0.334635  
8  4  -26 1605.83   358.983    0.975707  
8  4  -23 605.594   146.456    0.69885   
8  4  -20 602.984   251.38     0.875889  
8  4  -17 4163.81   334.146    0.991768  
8  4  -14 1756.62   19.3794    0.949398  
8  4  -11 2531.96   158.228    0.962657  
8  4  -8  1921.44   217.214    0.958672  
8  4  -5  2944.63   124.283    0.971502  
8  4  -2  4593.62   2.32291    0.990776  
8  4  1   236.56    10.0834    0.70722   
8  4  4   1821.65   297.816    0.979614  
8  4  7   428.864   316.879    0.827161  
8  4  10  3039.69   53.7276    0.963279  
8  4  13  2235.92   68.2997    0.987476  
8  4  16  3067.2    54.7952    0.989721  
8  4  19  36.3071   315.053    0.597064  
8  4  22  649.078   173.187    0.926149  
8  4  25  1286.06   86.5339    0.967095  
8  4  28  143.305   62.6669    0.65704   
8  4  31  101.35    306.547    0.18647   
8  4  34  49.2244   327.187    0.345002  
8  4  37  1163.07   310.138    0.908973  
8  4  40  1252.33   180.687    0.787773  
8  4  43  63.957    330.664    0.348127  
8  4  46  334.23    93.0217    0.651126  
8  4  49  2466.36   58.2763    0.98623   
8  5  -48 489.609   108.784    0.643982  
8  5  -45 699.746   73.0656    0.680878  
8  5  -42 198.515   270.283    0.529619  
8  5  -39 686.482   54.9956    0.853144  
8  5  -36 1079.27   71.494     0.898415  
8  5  -33 1013.24   108.72     0.713332  
8  5  -30 724.678   344.781    0.873479  
8  5  -27 881.008   22.0905    0.906291  
8  5  -24 1991.62   261.882    0.970911  
8  5  -21 2755.12   299.71     0.974518  
8  5  -18 3496.06   188.788    0.989106  
8  5  -15 7629.94   169.765    0.996096  
8  5  -12 561.76    335.335    0.828279  
8  5  -9  37.6298   357.411    0.671832  
8  5  -6  1801.78   98.3631    0.971883  
8  5  -3  1744.44   129.38     0.958699  
8  5  0   6081.44   92.2187    0.994492  
8  5  3   3301.57   310.998    0.985786  
8  5  6   2088.45   102.361    0.977859  
8  5  9   1679.55   129.049    0.980492  
8  5  12  4050.43   199.211    0.993351  
8  5  15  4910.91   254.285    0.991728  
8  5  18  3311.38   66.1731    0.980633  
8  5  21  3209.31   299.069    0.984736  
8  5  24  1927.46   85.6627    0.939604  
8  5  27  1963.03   325.517    0.967486  
8  5  30  778.544   76.8816    0.908551  
8  5  33  2108.66   31.6017    0.864343  
8  5  36  1978.22   136.9      0.891005  
8  5  39  2023.02   266.967    0.955861  
8  5  42  117.573   295.743    0.550832  
8  5  45  152.344   162.09     0.697146  
8  5  48  1363.93   190.335    0.953093  
8  6  -49 203.209   200.25     0.327548  
8  6  -46 715.811   135.843    0.848598  
8  6  -43 232.144   106.403    0.180524  
8  6  -40 389.127   323.766    0.929983  
8  6  -37 2161.6    103.219    0.958035  
8  6  -34 202.429   352.557    0.604383  
8  6  -31 1837.02   11.5061    0.904542  
8  6  -28 614.06    305.156    0.834867  
8  6  -25 278.19    147.921    0.686353  
8  6  -22 1101.89   167.808    0.879966  
8  6  -19 679.946   24.4283    0.902769  
8  6  -16 3092.39   345.018    0.976263  
8  6  -13 2317.96   245.584    0.988504  
8  6  -10 977.67    135.425    0.96779   
8  6  -7  4597.17   230.564    0.991854  
8  6  -4  ?         ?          ?         
8  6  -1  ?         ?          ?         
8  6  2   ?         ?          ?         
8  6  5   2628.34   347.577    0.982711  
8  6  8   1022.97   91.7271    0.806225  
8  6  11  3560.21   241.564    0.983471  
8  6  14  1062.67   58.0317    0.947791  
8  6  17  1903.63   302.371    0.97341   
8  6  20  28.0063   276.724    0.336282  
8  6  23  2359.96   87.8709    0.975038  
8  6  26  488.689   331.681    0.73435   
8  6  29  546.742   159.882    0.90459   
8  6  32  125.468   109.795    0.83729   
8  6  35  62.0457   328.108    0.696393  
8  6  38  363.621   62.2067    0.667801  
8  6  41  337.895   96.7901    0.799639  
8  6  44  73.7091   194.137    0.674017  
8  6  47  85.9333   347.21     0.832353  
8  7  -47 194.598   25.0674    0.573699  
8  7  -44 697.708   230.539    0.924892  
8  7  -41 450.149   235.331    0.882555  
8  7  -38 282.626   5.40479    0.888476  
8  7  -35 211.375   255.687    0.567347  
8  7  -32 500.647   274.14     0.782759  
8  7  -29 1651.99   151.623    0.944683  
8  7  -26 493.483   183.463    0.8696    
8  7  -23 1567.16   324.769    0.930668  
8  7  -20 2671.83   91.6076    0.980266  
8  7  -17 2447.06   178.039    0.970999  
8  7  -14 52.8089   126.511    0.881487  
8  7  -11 484.813   3.14745    0.697515  
8  7  -8  2021.78   40.367     0.959455  
8  7  -5  1514.35   80.549     0.91231   
8  7  -2  2886.35   274.877    0.990285  
8  7  1   3405.23   90.0444    0.99275   
8  7  4   1883.21   128.651    0.97587   
8  7  7   5217.23   213.198    0.994435  
8  7  10  2731      297.794    0.984596  
8  7  13  946.638   240.438    0.948385  
8  7  16  226.529   228.219    0.728923  
8  7  19  451.899   151.872    0.812024  
8  7  22  2928.52   189.016    0.958108  
8  7  25  1828.25   204.875    0.878307  
8  7  28  114.101   133.713    0.380239  
8  7  31  174.709   219.596    0.568843  
8  7  34  425.971   182.62     0.715173  
8  7  37  1723.13   291.491    0.924938  
8  7  40  156.283   59.6464    0.611717  
8  7  43  924.138   159.623    0.884066  
8  7  46  273.715   258.08     0.591761  
8  7  49  608.791   218.402    0.899461  
8  8  -48 531.74    71.5319    0.849794  
8  8  -45 225.72    89.2431    0.844219  
8  8  -42 155.504   107.227    0.9457    
8  8  -39 123.69    286.466    0.700341  
8  8  -36 785.716   140.917    0.720366  
8  8  -33 309.231   302.113    0.627287  
8  8  -30 95.9175   225.834    0.294334  
8  8  -27 2686.14   167.476    0.972216  
8  8  -24 624.693   109.599    0.904414  
8  8  -21 1232.5    71.2634    0.937327  
8  8  -18 237.538   321.555    0.762706  
8  8  -15 750.946   314.2      0.969197  
8  8  -12 1643.01   38.8236    0.970679  
8  8  -9  2059.97   277.659    0.987337  
8  8  -6  8242.58   263.608    0.996929  
8  8  -3  439.11    112.323    0.918471  
8  8  0   6090.46   221.077    0.995336  
8  8  3   3001.51   134.16     0.993969  
8  8  6   5618.96   38.3757    0.992312  
8  8  9   3659.38   323.78     0.987676  
8  8  12  2385.01   299.829    0.985675  
8  8  15  4713.37   142.35     0.993809  
8  8  18  2382.67   221.241    0.947236  
8  8  21  1309.67   236.809    0.957017  
8  8  24  39.9504   235.46     0.495562  
8  8  27  925.851   277.01     0.929035  
8  8  30  832.033   158.995    0.750636  
8  8  33  3.67751   1.81667    0.157728  
8  8  36  1782.77   60.1916    0.925501  
8  8  39  1262.38   100.283    0.954465  
8  8  42  34.6017   188.375    0.668731  
8  8  45  442.653   32.7205    0.725767  
8  8  48  1006.88   158.662    0.968124  
8  9  -46 60.7183   87.6485    0.0899209 
8  9  -43 128.888   273.895    0.773407  
8  9  -40 937.285   76.3637    0.930756  
8  9  -37 1071.99   326.464    0.911938  
8  9  -34 4474.35   184.548    0.985597  
8  9  -31 190.615   205.438    0.692941  
8  9  -28 1766.47   126.014    0.948563  
8  9  -25 29.6257   4.93896    0.228958  
8  9  -22 722.361   355.165    0.884526  
8  9  -19 736.135   19.5802    0.919734  
8  9  -16 3129.35   75.638     0.98202   
8  9  -13 3490.33   73.3154    0.990363  
8  9  -10 3048.74   97.006     0.984904  
8  9  -7  2011.28   40.8858    0.951958  
8  9  -4  82.4093   215.893    0.659791  
8  9  -1  1708.38   258.3      0.980663  
8  9  2   126.648   321.721    0.241281  
8  9  5   1771.79   299.567    0.956722  
8  9  8   4261.05   84.6871    0.992468  
8  9  11  385.822   22.7121    0.664321  
8  9  14  3308.99   17.0553    0.984284  
8  9  17  1665.26   40.5491    0.935907  
8  9  20  9.27699   340.882    0.553675  
8  9  23  58.4496   340.427    0.115232  
8  9  26  728.984   140.506    0.788553  
8  9  29  609.151   241.966    0.825612  
8  9  32  1225.26   218.294    0.953485  
8  9  35  474.08    77.8676    0.503315  
8  9  38  1042.77   153.147    0.938932  
8  9  41  281.169   299.752    0.715983  
8  9  44  193.784   85.5737    0.757736  
8  9  47  453.853   322.887    0.62599   
8  10 -47 169.059   205.095    0.918404  
8  10 -44 17.2762   295.839    0.896271  
8  10 -41 1657.88   216.907    0.963702  
8  10 -38 331.724   273.495    0.615524  
8  10 -35 3272.68   62.7325    0.97677   
8  10 -32 33.8454   282.235    0.133779  
8  10 -29 2089.53   341.814    0.930803  
8  10 -26 454.484   66.9915    0.636613  
8  10 -23 1163.07   327.553    0.774933  
8  10 -20 362.984   103.337    0.571315  
8  10 -17 1867.4    196.366    0.946373  
8  10 -14 1283.8    286.699    0.85517   
8  10 -11 2408.41   349.191    0.979784  
8  10 -8  501.638   1.83669    0.871158  
8  10 -5  248.41    329.531    0.788442  
8  10 -2  4417.54   207.775    0.990518  
8  10 1   29.0887   68.9287    0.287379  
8  10 4   134.444   310.061    0.852025  
8  10 7   471.984   229.092    0.554992  
8  10 10  1217.01   204.654    0.972299  
8  10 13  2496.46   211.615    0.950462  
8  10 16  3636.06   192.923    0.988648  
8  10 19  3056      348.643    0.982711  
8  10 22  1872.81   309.53     0.923228  
8  10 25  1697.66   51.9043    0.949525  
8  10 28  267.418   165.418    0.518331  
8  10 31  977.762   261.118    0.73491   
8  10 34  2543.28   56.9895    0.945526  
8  10 37  1721.3    306.477    0.969472  
8  10 40  600.61    194.134    0.842255  
8  10 43  141.703   293.305    0.568815  
8  10 46  346.874   87.9347    0.623949  
8  11 -45 414.359   358.383    0.830027  
8  11 -42 464.368   271.703    0.80715   
8  11 -39 1838.48   69.2165    0.975342  
8  11 -36 954.974   253.018    0.910985  
8  11 -33 316.343   171.387    0.326476  
8  11 -30 473.402   338.671    0.758229  
8  11 -27 602.973   351.705    0.626586  
8  11 -24 59.1042   279.357    0.120317  
8  11 -21 2744.61   214.519    0.95115   
8  11 -18 42.2337   297.365    0.355241  
8  11 -15 1985.36   350.574    0.97757   
8  11 -12 553.56    244.587    0.832921  
8  11 -9  4437.78   148.015    0.99352   
8  11 -6  2261.8    43.7097    0.970162  
8  11 -3  2120.5    343.253    0.983106  
8  11 0   1276.17   54.1454    0.975655  
8  11 3   2179.1    348.423    0.956418  
8  11 6   1156.79   285.628    0.973369  
8  11 9   2387.75   330.627    0.966009  
8  11 12  797.559   239.596    0.921492  
8  11 15  22.7784   206.244    0.280344  
8  11 18  519.827   320.602    0.695035  
8  11 21  2110.32   114.675    0.96188   
8  11 24  535.98    218.556    0.587152  
8  11 27  1287.12   192.003    0.947934  
8  11 30  199.725   219.326    0.823005  
8  11 33  1788.28   7.70298    0.962548  
8  11 36  551.904   270.447    0.738417  
8  11 39  186.654   301.52     0.692896  
8  11 42  1252.17   119.587    0.812704  
8  11 45  114.046   108.673    0.820348  
8  12 -46 ?         ?          ?         
8  12 -43 525.499   21.1367    0.853225  
8  12 -40 177.635   169.858    0.689245  
8  12 -37 394.196   100.828    0.338707  
8  12 -34 2081.73   38.6521    0.960636  
8  12 -31 2098.61   154.435    0.946569  
8  12 -28 2745.18   164.915    0.968434  
8  12 -25 3601.96   19.4276    0.977851  
8  12 -22 1539.15   0.537037   0.789878  
8  12 -19 55.2533   199.953    0.459558  
8  12 -16 2515.9    228.439    0.975521  
8  12 -13 2100.26   141.064    0.971694  
8  12 -10 912.627   350.11     0.923023  
8  12 -7  538.073   120.275    0.646472  
8  12 -4  267.296   218.308    0.41508   
8  12 -1  2025.6    220.101    0.965564  
8  12 2   3417.3    132.335    0.992179  
8  12 5   2008.11   152.025    0.979557  
8  12 8   1611.37   54.4351    0.958937  
8  12 11  1556.46   62.7352    0.948641  
8  12 14  1189.48   254.36     0.916296  
8  12 17  104.166   350.368    0.646509  
8  12 20  2710.34   288.862    0.9634    
8  12 23  114.048   351.251    0.549815  
8  12 26  1144.94   29.5681    0.935001  
8  12 29  232.677   270.713    0.312608  
8  12 32  187.839   168.954    0.388247  
8  12 35  137.604   257.798    0.530274  
8  12 38  1084.36   97.897     0.889195  
8  12 41  435.538   187.914    0.792983  
8  12 44  490.732   232.591    0.934358  
8  13 -44 ?         ?          ?         
8  13 -41 395.956   7.63716    0.869468  
8  13 -38 30.6923   206.921    0.759715  
8  13 -35 885.405   156.27     0.734566  
8  13 -32 1601.22   154.25     0.884014  
8  13 -29 1408.76   279.324    0.96585   
8  13 -26 40.5417   301.342    0.484494  
8  13 -23 498.849   97.0903    0.620232  
8  13 -20 2092.64   125.083    0.865714  
8  13 -17 726.929   349.432    0.919694  
8  13 -14 359.776   41.0074    0.866849  
8  13 -11 476.483   199.139    0.501002  
8  13 -8  184.16    338.159    0.853263  
8  13 -5  3022.37   107.575    0.983502  
8  13 -2  237.263   263.547    0.682634  
8  13 1   3103.04   178.142    0.985081  
8  13 4   822.908   337.485    0.891084  
8  13 7   1703.1    328.564    0.959439  
8  13 10  773.784   3.18232    0.916707  
8  13 13  54.9884   358.824    0.185281  
8  13 16  1896.2    119.858    0.964675  
8  13 19  1797.43   169.402    0.946132  
8  13 22  672.731   160.694    0.713015  
8  13 25  343.05    276.566    0.66712   
8  13 28  1864.11   85.2736    0.891144  
8  13 31  3146.56   257.499    0.977162  
8  13 34  85.1542   44.0644    0.613256  
8  13 37  887.871   227.53     0.878173  
8  13 40  356.588   241.908    0.573065  
8  13 43  387.689   76.3187    0.812984  
8  13 46  ?         ?          ?         
8  14 -45 ?         ?          ?         
8  14 -42 ?         ?          ?         
8  14 -39 672.328   317.124    0.680449  
8  14 -36 1031.95   149.019    0.901982  
8  14 -33 1735.38   343.917    0.892098  
8  14 -30 80.8749   61.9078    0.484074  
8  14 -27 183.774   52.4249    0.844372  
8  14 -24 1548.8    292.448    0.90442   
8  14 -21 983.227   149.234    0.770845  
8  14 -18 95.9759   51.4056    0.687268  
8  14 -15 276.158   3.92991    0.720335  
8  14 -12 1078.8    191.768    0.852688  
8  14 -9  134.8     54.2188    0.890524  
8  14 -6  1918.47   168.307    0.951288  
8  14 -3  1643.38   350.303    0.949593  
8  14 0   491.876   330.883    0.807424  
8  14 3   901.605   199.215    0.869212  
8  14 6   542.454   91.342     0.92127   
8  14 9   186.807   63.0399    0.178878  
8  14 12  35.964    336.197    0.7979    
8  14 15  289.766   282.038    0.876804  
8  14 18  630.378   67.905     0.738311  
8  14 21  1605.6    351.722    0.962425  
8  14 24  573.475   73.828     0.769316  
8  14 27  471.596   54.3574    0.54522   
8  14 30  318.134   199.717    0.562639  
8  14 33  95.1973   147.908    0.810124  
8  14 36  757.565   115.991    0.797483  
8  14 39  308.975   68.3903    0.693182  
8  14 42  277.974   74.3446    0.577719  
8  14 45  ?         ?          ?         
8  15 -43 ?         ?          ?         
8  15 -40 ?         ?          ?         
8  15 -37 570.357   24.6103    0.788084  
8  15 -34 269.759   102.92     0.805257  
8  15 -31 407.72    342.403    0.665148  
8  15 -28 160.15    141.491    0.544756  
8  15 -25 211.252   20.1231    0.648041  
8  15 -22 2003.56   352.642    0.924269  
8  15 -19 1806.68   58.099     0.83527   
8  15 -16 880.468   239.032    0.734081  
8  15 -13 9.69561   234.43     0.222469  
8  15 -10 187.822   156.007    0.250017  
8  15 -7  2610.28   205.641    0.965768  
8  15 -4  268.49    119.334    0.45753   
8  15 -1  3500.95   219.707    0.982549  
8  15 2   1554.63   326.685    0.956406  
8  15 5   1883.13   96.8861    0.954812  
8  15 8   2070.65   287.659    0.865263  
8  15 11  299.326   9.3935     0.763218  
8  15 14  397.856   30.7601    0.540195  
8  15 17  91.5499   166.135    0.51835   
8  15 20  2347.01   230.379    0.962577  
8  15 23  54.614    322.701    0.627397  
8  15 26  830.163   240.365    0.884165  
8  15 29  494.32    157.619    0.827166  
8  15 32  270.489   332.009    0.836585  
8  15 35  141.217   19.6616    0.259648  
8  15 38  168.575   19.7242    0.670575  
8  15 41  ?         ?          ?         
8  15 44  ?         ?          ?         
8  16 -44 ?         ?          ?         
8  16 -41 ?         ?          ?         
8  16 -38 ?         ?          ?         
8  16 -35 752.838   198.582    0.863999  
8  16 -32 527.695   91.7893    0.871793  
8  16 -29 1297.33   273.636    0.917272  
8  16 -26 244.369   191.348    0.400058  
8  16 -23 2560.82   219.437    0.970664  
8  16 -20 114.918   164.466    0.652718  
8  16 -17 1073.68   263.11     0.858487  
8  16 -14 429.731   184.294    0.687148  
8  16 -11 2798.83   322.296    0.980844  
8  16 -8  450.841   345.543    0.714443  
8  16 -5  488.035   344.319    0.706623  
8  16 -2  489.01    30.9994    0.803198  
8  16 1   331.632   293.146    0.768801  
8  16 4   465.553   175.74     0.848249  
8  16 7   161.659   303.635    0.714086  
8  16 10  675.178   137.397    0.859007  
8  16 13  168.68    292.697    0.638076  
8  16 16  1199.51   211.576    0.897263  
8  16 19  159.742   318.225    0.461511  
8  16 22  971.81    59.9745    0.867691  
8  16 25  329.464   107.459    0.720845  
8  16 28  3728.96   254.997    0.964531  
8  16 31  1452.19   121.898    0.971484  
8  16 34  2548.25   249.241    0.982434  
8  16 37  288.791   222.257    0.797689  
8  16 40  ?         ?          ?         
8  16 43  ?         ?          ?         
8  17 -42 ?         ?          ?         
8  17 -39 ?         ?          ?         
8  17 -36 ?         ?          ?         
8  17 -33 958.549   279.344    0.816737  
8  17 -30 532.906   287.251    0.622512  
8  17 -27 410.88    193.282    0.533729  
8  17 -24 1412.47   119.409    0.910427  
8  17 -21 406.099   176.821    0.824567  
8  17 -18 77.417    35.1399    0.714601  
8  17 -15 94.5903   204.696    0.18632   
8  17 -12 1179.91   122.152    0.915137  
8  17 -9  557.794   354.325    0.83166   
8  17 -6  472.423   317.061    0.76037   
8  17 -3  2219.02   202.621    0.96153   
8  17 0   957.565   334.598    0.855006  
8  17 3   293.904   354.499    0.729316  
8  17 6   170.802   106.035    0.735136  
8  17 9   38.108    102.735    0.261345  
8  17 12  677.549   10.8643    0.531348  
8  17 15  662.744   166.95     0.805129  
8  17 18  3478.34   52.4895    0.952661  
8  17 21  32.0059   180.672    0.308271  
8  17 24  2129.22   313.198    0.970388  
8  17 27  625.299   2.83617    0.900266  
8  17 30  316.021   235.018    0.345507  
8  17 33  199.629   8.84279    0.864658  
8  17 36  3227.63   326.343    0.965804  
8  17 39  ?         ?          ?         
8  17 42  ?         ?          ?         
8  18 -40 ?         ?          ?         
8  18 -37 ?         ?          ?         
8  18 -34 ?         ?          ?         
8  18 -31 1013.95   104.595    0.851951  
8  18 -28 221.581   316.271    0.747091  
8  18 -25 1241.79   252.831    0.916511  
8  18 -22 1186.66   178.898    0.779925  
8  18 -19 723.642   55.0607    0.83588   
8  18 -16 509.17    92.9209    0.824078  
8  18 -13 1377.32   292.597    0.896281  
8  18 -10 337.364   299.105    0.697409  
8  18 -7  464.689   306.729    0.909664  
8  18 -4  1484.74   307.054    0.872447  
8  18 -1  572.574   70.2498    0.791767  
8  18 2   614.979   68.5818    0.455555  
8  18 5   1269.77   21.3116    0.928671  
8  18 8   115.748   176.524    0.227778  
8  18 11  242.969   133.728    0.616987  
8  18 14  3640.26   79.4787    0.951064  
8  18 17  1449.16   304.666    0.903657  
8  18 20  530.447   157.593    0.511455  
8  18 23  2463.35   268.858    0.875361  
8  18 26  475.69    322.204    0.793547  
8  18 29  493.764   43.819     0.707999  
8  18 32  483.355   73.7661    0.833276  
8  18 35  705.136   194.169    0.479449  
8  18 38  ?         ?          ?         
8  18 41  ?         ?          ?         
8  19 -41 ?         ?          ?         
8  19 -38 ?         ?          ?         
8  19 -35 ?         ?          ?         
8  19 -32 ?         ?          ?         
8  19 -29 2803.58   32.7707    0.803827  
8  19 -26 1493.71   181.544    0.91488   
8  19 -23 1239.62   328.286    0.799698  
8  19 -20 681.137   50.9544    0.727387  
8  19 -17 417.746   148.636    0.407879  
8  19 -14 137.882   26.0465    0.274613  
8  19 -11 801.08    58.6921    0.851597  
8  19 -8  2183.22   272.119    0.899178  
8  19 -5  ?         ?          ?         
8  19 -2  ?         ?          ?         
8  19 1   ?         ?          ?         
8  19 4   444.473   159.717    0.76387   
8  19 7   2545.74   251.229    0.953305  
8  19 10  442.87    158.588    0.43172   
8  19 13  3605.22   306.376    0.966135  
8  19 16  1849.11   112.678    0.935669  
8  19 19  477.787   168.134    0.614071  
8  19 22  241.504   9.72111    0.638066  
8  19 25  276.313   189.799    0.761191  
8  19 28  2782.37   227.797    0.950501  
8  19 31  589.036   8.94999    0.638762  
8  19 34  1441.48   278.487    0.918111  
8  19 37  ?         ?          ?         
8  19 40  ?         ?          ?         
8  20 -39 ?         ?          ?         
8  20 -36 ?         ?          ?         
8  20 -33 ?         ?          ?         
8  20 -30 2913.8    258.837    0.943931  
8  20 -27 562.472   287.982    0.71374   
8  20 -24 3117.2    54.2415    0.960892  
8  20 -21 358.894   215.539    0.312544  
8  20 -18 1183.46   288.598    0.812959  
8  20 -15 818.622   249.519    0.907924  
8  20 -12 332.953   128.452    0.245191  
8  20 -9  453.719   70.0589    0.783838  
8  20 -6  473.318   194.063    0.683212  
8  20 -3  2108.64   164.508    0.916809  
8  20 0   16.5525   337.226    0.870889  
8  20 3   3883.12   67.1701    0.962916  
8  20 6   529.298   86.8188    0.837681  
8  20 9   354.732   220.303    0.31946   
8  20 12  462.134   108.839    0.632993  
8  20 15  937.859   22.2031    0.811631  
8  20 18  239.423   310.917    0.824791  
8  20 21  1050.43   127.895    0.764284  
8  20 24  691.885   59.0948    0.861186  
8  20 27  592.016   29.9039    0.880272  
8  20 30  933.268   97.3448    0.871129  
8  20 33  ?         ?          ?         
8  20 36  ?         ?          ?         
8  20 39  ?         ?          ?         
8  21 -37 ?         ?          ?         
8  21 -34 ?         ?          ?         
8  21 -31 ?         ?          ?         
8  21 -28 ?         ?          ?         
8  21 -25 1205.15   154.375    0.874017  
8  21 -22 425.313   155.195    0.529568  
8  21 -19 816.631   349.126    0.83618   
8  21 -16 531.949   3.11202    0.839701  
8  21 -13 802.901   12.759     0.818782  
8  21 -10 848.307   287.677    0.676169  
8  21 -7  674.42    215.332    0.553055  
8  21 -4  620.55    225.328    0.487956  
8  21 -1  613.235   18.5462    0.850529  
8  21 2   1363.72   296.199    0.894773  
8  21 5   703.481   101.756    0.438313  
8  21 8   356.483   305.551    0.741518  
8  21 11  2772.81   261.224    0.939211  
8  21 14  3155.31   235.78     0.962478  
8  21 17  609.306   117.907    0.671928  
8  21 20  2961.97   24.918     0.937325  
8  21 23  939.254   285.695    0.796548  
8  21 26  1105.81   134.198    0.846839  
8  21 29  ?         ?          ?         
8  21 32  ?         ?          ?         
8  21 35  ?         ?          ?         
8  21 38  ?         ?          ?         
8  22 -38 ?         ?          ?         
8  22 -35 ?         ?          ?         
8  22 -32 ?         ?          ?         
8  22 -29 ?         ?          ?         
8  22 -26 ?         ?          ?         
8  22 -23 642.598   251.928    0.836553  
8  22 -20 1113.15   260.786    0.647163  
8  22 -17 999.155   241.846    0.740197  
8  22 -14 1699.8    147.652    0.950967  
8  22 -11 606.54    306.692    0.811587  
8  22 -8  3399.79   34.7451    0.951593  
8  22 -5  2612.88   264.297    0.951437  
8  22 -2  471.862   89.5514    0.758546  
8  22 1   307.978   213.927    0.875014  
8  22 4   913.389   312.519    0.831894  
8  22 7   944.372   16.8304    0.892544  
8  22 10  1208.2    61.8259    0.802616  
8  22 13  436.659   181.721    0.375789  
8  22 16  708.694   211.712    0.775744  
8  22 19  1024.62   112.712    0.601863  
8  22 22  662.066   117.024    0.794842  
8  22 25  1964.21   69.3165    0.961263  
8  22 28  ?         ?          ?         
8  22 31  ?         ?          ?         
8  22 34  ?         ?          ?         
8  22 37  ?         ?          ?         
8  23 -36 ?         ?          ?         
8  23 -33 ?         ?          ?         
8  23 -30 ?         ?          ?         
8  23 -27 ?         ?          ?         
8  23 -24 ?         ?          ?         
8  23 -21 ?         ?          ?         
8  23 -18 728.031   348.297    0.644535  
8  23 -15 1135.95   260.818    0.824871  
8  23 -12 1180.9    323.754    0.909273  
8  23 -9  833.005   96.6875    0.713132  
8  23 -6  1267.36   263.934    0.877867  
8  23 -3  405.181   349.894    0.528411  
8  23 0   979.998   54.9674    0.921756  
8  23 3   1383.43   23.3057    0.767181  
8  23 6   500.958   5.75381    0.401316  
8  23 9   1025.64   168.081    0.802139  
8  23 12  1258.46   45.8885    0.920843  
8  23 15  498.818   213.847    0.357766  
8  23 18  324.765   115.391    0.417596  
8  23 21  862.557   75.3074    0.724853  
8  23 24  ?         ?          ?         
8  23 27  ?         ?          ?         
8  23 30  ?         ?          ?         
8  23 33  ?         ?          ?         
8  23 36  ?         ?          ?         
8  24 -34 ?         ?          ?         
8  24 -31 ?         ?          ?         
8  24 -28 ?         ?          ?         
8  24 -25 ?         ?          ?         
8  24 -22 ?         ?          ?         
8  24 -19 ?         ?          ?         
8  24 -16 ?         ?          ?         
8  24 -13 ?         ?          ?         
8  24 -10 ?         ?          ?         
8  24 -7  1505.57   356.103    0.877772  
8  24 -4  ?         ?          ?         
8  24 -1  ?         ?          ?         
8  24 2   ?         ?          ?         
8  24 5   ?         ?          ?         
8  24 8   ?         ?          ?         
8  24 11  633.455   357.954    0.524006  
8  24 14  1135.65   79.8505    0.87881   
8  24 17  982.464   339.785    0.787842  
8  24 20  ?         ?          ?         
8  24 23  ?         ?          ?         
8  24 26  ?         ?          ?         
8  24 29  ?         ?          ?         
8  24 32  ?         ?          ?         
8  24 35  ?         ?          ?         
8  25 -35 ?         ?          ?         
8  25 -32 ?         ?          ?         
8  25 -29 ?         ?          ?         
8  25 -26 ?         ?          ?         
8  25 -23 ?         ?          ?         
8  25 -20 ?         ?          ?         
8  25 -17 ?         ?          ?         
8  25 -14 ?         ?          ?         
8  25 -11 ?         ?          ?         
8  25 -8  ?         ?          ?         
8  25 -5  ?         ?          ?         
8  25 -2  ?         ?          ?         
8  25 1   ?         ?          ?         
8  25 4   ?         ?          ?         
8  25 7   ?         ?          ?         
8  25 10  ?         ?          ?         
8  25 13  ?         ?          ?         
8  25 16  ?         ?          ?         
8  25 19  ?         ?          ?         
8  25 22  ?         ?          ?         
8  25 25  ?         ?          ?         
8  25 28  ?         ?          ?         
8  25 31  ?         ?          ?         
8  25 34  ?         ?          ?         
8  26 -33 ?         ?          ?         
8  26 -30 ?         ?          ?         
8  26 -27 ?         ?          ?         
8  26 -24 ?         ?          ?         
8  26 -21 ?         ?          ?         
8  26 -18 ?         ?          ?         
8  26 -15 ?         ?          ?         
8  26 -12 ?         ?          ?         
8  26 -9  ?         ?          ?         
8  26 -6  ?         ?          ?         
8  26 -3  ?         ?          ?         
8  26 0   ?         ?          ?         
8  26 3   ?         ?          ?         
8  26 6   ?         ?          ?         
8  26 9   ?         ?          ?         
8  26 12  ?         ?          ?         
8  26 15  ?         ?          ?         
8  26 18  ?         ?          ?         
8  26 21  ?         ?          ?         
8  26 24  ?         ?          ?         
8  26 27  ?         ?          ?         
8  26 30  ?         ?          ?         
8  26 33  ?         ?          ?         
8  27 -31 ?         ?          ?         
8  27 -28 ?         ?          ?         
8  27 -25 ?         ?          ?         
8  27 -22 ?         ?          ?         
8  27 -19 ?         ?          ?         
8  27 -16 ?         ?          ?         
8  27 -13 ?         ?          ?         
8  27 -10 ?         ?          ?         
8  27 -7  ?         ?          ?         
8  27 -4  ?         ?          ?         
8  27 -1  ?         ?          ?         
8  27 2   ?         ?          ?         
8  27 5   ?         ?          ?         
8  27 8   ?         ?          ?         
8  27 11  ?         ?          ?         
8  27 14  ?         ?          ?         
8  27 17  ?         ?          ?         
8  27 20  ?         ?          ?         
8  27 23  ?         ?          ?         
8  27 26  ?         ?          ?         
8  27 29  ?         ?          ?         
8  27 32  ?         ?          ?         
8  28 -29 ?         ?          ?         
8  28 -26 ?         ?          ?         
8  28 -23 ?         ?          ?         
8  28 -20 ?         ?          ?         
8  28 -17 ?         ?          ?         
8  28 -14 ?         ?          ?         
8  28 -11 ?         ?          ?         
8  28 -8  ?         ?          ?         
8  28 -5  ?         ?          ?         
8  28 -2  ?         ?          ?         
8  28 1   ?         ?          ?         
8  28 4   ?         ?          ?         
8  28 7   ?         ?          ?         
8  28 10  ?         ?          ?         
8  28 13  ?         ?          ?         
8  28 16  ?         ?          ?         
8  28 19  ?         ?          ?         
8  28 22  ?         ?          ?         
8  28 25  ?         ?          ?         
8  28 28  ?         ?          ?         
8  29 -27 ?         ?          ?         
8  29 -24 ?         ?          ?         
8  29 -21 ?         ?          ?         
8  29 -18 ?         ?          ?         
8  29 -15 ?         ?          ?         
8  29 -12 ?         ?          ?         
8  29 -9  ?         ?          ?         
8  29 -6  ?         ?          ?         
8  29 -3  ?         ?          ?         
8  29 0   ?         ?          ?         
8  29 3   ?         ?          ?         
8  29 6   ?         ?          ?         
8  29 9   ?         ?          ?         
8  29 12  ?         ?          ?         
8  29 15  ?         ?          ?         
8  29 18  ?         ?          ?         
8  29 21  ?         ?          ?         
8  29 24  ?         ?          ?         
8  29 27  ?         ?          ?         
8  30 -25 ?         ?          ?         
8  30 -22 ?         ?          ?         
8  30 -19 ?         ?          ?         
8  30 -16 ?         ?          ?         
8  30 -13 ?         ?          ?         
8  30 -10 ?         ?          ?         
8  30 -7  ?         ?          ?         
8  30 -4  ?         ?          ?         
8  30 -1  ?         ?          ?         
8  30 2   ?         ?          ?         
8  30 5   ?         ?          ?         
8  30 8   ?         ?          ?         
8  30 11  ?         ?          ?         
8  30 14  ?         ?          ?         
8  30 17  ?         ?          ?         
8  30 20  ?         ?          ?         
8  30 23  ?         ?          ?         
8  30 26  ?         ?          ?         
8  31 -23 ?         ?          ?         
8  31 -20 ?         ?          ?         
8  31 -17 ?         ?          ?         
8  31 -14 ?         ?          ?         
8  31 -11 ?         ?          ?         
8  31 -8  ?         ?          ?         
8  31 -5  ?         ?          ?         
8  31 -2  ?         ?          ?         
8  31 1   ?         ?          ?         
8  31 4   ?         ?          ?         
8  31 7   ?         ?          ?         
8  31 10  ?         ?          ?         
8  31 13  ?         ?          ?         
8  31 16  ?         ?          ?         
8  31 19  ?         ?          ?         
8  31 22  ?         ?          ?         
8  32 -21 ?         ?          ?         
8  32 -18 ?         ?          ?         
8  32 -15 ?         ?          ?         
8  32 -12 ?         ?          ?         
8  32 -9  ?         ?          ?         
8  32 -6  ?         ?          ?         
8  32 -3  ?         ?          ?         
8  32 0   ?         ?          ?         
8  32 3   ?         ?          ?         
8  32 6   ?         ?          ?         
8  32 9   ?         ?          ?         
8  32 12  ?         ?          ?         
8  32 15  ?         ?          ?         
8  32 18  ?         ?          ?         
8  32 21  ?         ?          ?         
8  33 -19 ?         ?          ?         
8  33 -16 ?         ?          ?         
8  33 -13 ?         ?          ?         
8  33 -10 ?         ?          ?         
8  33 -7  ?         ?          ?         
8  33 -4  ?         ?          ?         
8  33 -1  ?         ?          ?         
8  33 2   ?         ?          ?         
8  33 5   ?         ?          ?         
8  33 8   ?         ?          ?         
8  33 11  ?         ?          ?         
8  33 14  ?         ?          ?         
8  33 17  ?         ?          ?         
8  34 -14 ?         ?          ?         
8  34 -11 ?         ?          ?         
8  34 -8  ?         ?          ?         
8  34 -5  ?         ?          ?         
8  34 -2  ?         ?          ?         
8  34 1   ?         ?          ?         
8  34 4   ?         ?          ?         
8  34 7   ?         ?          ?         
8  34 10  ?         ?          ?         
8  34 13  ?         ?          ?         
8  35 -9  ?         ?          ?         
8  35 -6  ?         ?          ?         
8  35 -3  ?         ?          ?         
8  35 0   ?         ?          ?         
8  35 3   ?         ?          ?         
8  35 6   ?         ?          ?         
8  35 9   ?         ?          ?         
9  1  -49 666.447   37.2452    0.853661  
9  1  -46 21.5476   161.313    0.163144  
9  1  -43 581.967   275.161    0.802464  
9  1  -40 2230.44   237.771    0.817036  
9  1  -37 451.252   245.564    0.327416  
9  1  -34 1204.91   15.0818    0.95949   
9  1  -31 109.225   159.238    0.416233  
9  1  -28 362.414   214.313    0.386168  
9  1  -25 2099.02   176.715    0.936798  
9  1  -22 167.072   112.813    0.899816  
9  1  -19 35.7293   353.911    0.735765  
9  1  -16 430.622   351.068    0.885546  
9  1  -13 1213.76   100.376    0.960625  
9  1  -10 4742.66   25.4637    0.99301   
9  1  -7  3356.26   61.7531    0.974024  
9  1  -4  5736.29   62.9456    0.994651  
9  1  -1  2078.71   277.919    0.953763  
9  1  2   3641.85   3.214      0.988168  
9  1  5   5399.32   198.369    0.989628  
9  1  8   1588.84   119.948    0.979295  
9  1  11  1978.25   245.667    0.976853  
9  1  14  3541.66   307.751    0.987756  
9  1  17  2806.54   73.9823    0.99167   
9  1  20  2.61774   208.096    0.358602  
9  1  23  1102.16   199.535    0.960544  
9  1  26  1268.21   297.589    0.905511  
9  1  29  31.4111   283.12     0.724406  
9  1  32  1157.3    274.84     0.84102   
9  1  35  2592.32   28.6045    0.9764    
9  1  38  157.581   182.548    0.214913  
9  1  41  1809.6    133.554    0.972232  
9  1  44  1305.55   331.158    0.958422  
9  1  47  18.5841   344.488    0.589698  
9  1  50  230.454   139.283    0.696395  
9  2  -50 1682.78   311.117    0.934336  
9  2  -47 111.3     309.978    0.886911  
9  2  -44 2565.27   82.1559    0.969528  
9  2  -41 715.056   310.573    0.805629  
9  2  -38 2053.95   11.865     0.923516  
9  2  -35 165.568   184.309    0.469873  
9  2  -32 1237.89   214.729    0.917443  
9  2  -29 2734.72   155.315    0.943914  
9  2  -26 560.273   312.366    0.831952  
9  2  -23 345.725   104.028    0.602535  
9  2  -20 127.205   10.4648    0.398053  
9  2  -17 4886.97   268.697    0.993646  
9  2  -14 6554.92   263.911    0.997598  
9  2  -11 453.392   223.071    0.925918  
9  2  -8  1362.64   154.56     0.970933  
9  2  -5  2546.8    167.231    0.981997  
9  2  -2  4013.91   47.1471    0.992382  
9  2  1   157.284   14.0867    0.701495  
9  2  4   735.376   76.0089    0.899379  
9  2  7   7.58111   284.079    0.892193  
9  2  10  3548.32   164.461    0.991469  
9  2  13  4556.52   353.304    0.992372  
9  2  16  3178.13   254.789    0.98877   
9  2  19  1319.53   43.4813    0.962669  
9  2  22  989.582   39.7843    0.947119  
9  2  25  623.482   235.949    0.442861  
9  2  28  596.268   303.22     0.484554  
9  2  31  840.053   77.58      0.777079  
9  2  34  1734.38   200.517    0.953548  
9  2  37  591.768   329.748    0.813194  
9  2  40  1076.64   246.394    0.899286  
9  2  43  2842.07   139.95     0.967603  
9  2  46  235.017   187.272    0.567912  
9  2  49  590.034   77.4004    0.8872    
9  3  -48 322.145   250.444    0.90702   
9  3  -45 30.5391   139.345    0.519742  
9  3  -42 284.344   341.298    0.596069  
9  3  -39 2288.92   85.0962    0.945385  
9  3  -36 688.621   13.1007    0.678692  
9  3  -33 3588.7    294.795    0.97727   
9  3  -30 1359.82   67.3937    0.933188  
9  3  -27 1050.31   149.298    0.931066  
9  3  -24 184.012   134.618    0.455503  
9  3  -21 2192.91   166.793    0.975028  
9  3  -18 2510.35   141.272    0.969415  
9  3  -15 5409.8    298.685    0.99479   
9  3  -12 4032.33   124.974    0.995441  
9  3  -9  79.5546   333.281    0.424147  
9  3  -6  4814.42   225.766    0.992548  
9  3  -3  1998.08   168.876    0.977554  
9  3  0   1751.85   304.225    0.954819  
9  3  3   2542.79   59.5186    0.963217  
9  3  6   2127.33   43.559     0.950435  
9  3  9   3512.06   240.179    0.988357  
9  3  12  588.447   118.213    0.966981  
9  3  15  3930.73   64.9015    0.993085  
9  3  18  4354.49   207.074    0.993897  
9  3  21  126.133   81.3499    0.236165  
9  3  24  1374.23   237.762    0.969087  
9  3  27  674.366   255.671    0.909493  
9  3  30  800.89    17.2745    0.809736  
9  3  33  207.942   75.3841    0.437207  
9  3  36  1178.69   106.086    0.898505  
9  3  39  223.958   348.806    0.446196  
9  3  42  675.002   245.936    0.861765  
9  3  45  76.4843   324.882    0.406846  
9  3  48  825.491   223.377    0.920438  
9  4  -49 346.224   172.018    0.666966  
9  4  -46 119.541   311.62     0.899173  
9  4  -43 45.5966   325.02     0.679421  
9  4  -40 145.926   331.382    0.792015  
9  4  -37 2177.38   89.1548    0.928297  
9  4  -34 2837.16   223.562    0.959087  
9  4  -31 163.383   293.984    0.4796    
9  4  -28 97.9483   126.649    0.462271  
9  4  -25 146.234   165.641    0.802549  
9  4  -22 2581.75   71.0107    0.979312  
9  4  -19 2002.09   65.0756    0.932127  
9  4  -16 3141.28   206.886    0.971205  
9  4  -13 3766.36   346.398    0.989052  
9  4  -10 3991      98.1607    0.986333  
9  4  -7  1628.2    154.052    0.984385  
9  4  -4  1523.09   272.251    0.973147  
9  4  -1  1221.23   159.442    0.978383  
9  4  2   2693.95   269.778    0.988987  
9  4  5   1916.17   348.083    0.94031   
9  4  8   1417.89   291.346    0.967821  
9  4  11  2976.46   248.382    0.984968  
9  4  14  3827.85   17.3267    0.989551  
9  4  17  5118.7    13.1622    0.992385  
9  4  20  2621.37   54.8277    0.967407  
9  4  23  1525.43   136.244    0.963299  
9  4  26  1729.31   160.47     0.902842  
9  4  29  1985.58   170.053    0.969364  
9  4  32  30.459    339.776    0.275432  
9  4  35  1410.17   224.831    0.919598  
9  4  38  46.1046   152.704    0.191561  
9  4  41  151.436   118.385    0.311777  
9  4  44  2043.29   202.842    0.91477   
9  4  47  1278.75   196.368    0.889849  
9  5  -47 352.221   72.5908    0.825119  
9  5  -44 453.577   265.295    0.852638  
9  5  -41 81.7755   285.926    0.679102  
9  5  -38 16.6661   168.681    0.451995  
9  5  -35 1525.49   308.708    0.894776  
9  5  -32 105.635   61.2623    0.875078  
9  5  -29 239.1     244.895    0.746798  
9  5  -26 179.422   55.1182    0.312563  
9  5  -23 2359.13   323.292    0.962487  
9  5  -20 646.491   237.714    0.830427  
9  5  -17 4015.79   91.2743    0.990995  
9  5  -14 162.481   204.117    0.946055  
9  5  -11 1371.46   353.166    0.930946  
9  5  -8  350.836   16.3846    0.93591   
9  5  -5  1291.47   79.6076    0.963936  
9  5  -2  ?         ?          ?         
9  5  1   ?         ?          ?         
9  5  4   1073.2    41.5768    0.916563  
9  5  7   3297.35   277.569    0.980603  
9  5  10  1910.29   330.414    0.979123  
9  5  13  3114.1    178.324    0.991573  
9  5  16  4015.85   112.845    0.985862  
9  5  19  1146.13   266.698    0.971456  
9  5  22  2032.93   261.165    0.974156  
9  5  25  1078.07   336.392    0.922423  
9  5  28  2100.34   314.134    0.943979  
9  5  31  1476.87   157.413    0.85684   
9  5  34  187.22    332.653    0.795666  
9  5  37  73.7765   22.2466    0.796087  
9  5  40  1315.45   247.507    0.933369  
9  5  43  840.74    122.087    0.48692   
9  5  46  503.752   29.317     0.904894  
9  5  49  247.392   340.531    0.777457  
9  6  -48 1532.3    236.334    0.979594  
9  6  -45 585.604   165.445    0.781303  
9  6  -42 1910.16   124.835    0.973222  
9  6  -39 72.5507   303.473    0.736966  
9  6  -36 2886.48   24.9073    0.969433  
9  6  -33 1361.69   45.7877    0.91841   
9  6  -30 183.307   79.567     0.864743  
9  6  -27 198.591   194.274    0.514905  
9  6  -24 2462.19   180.757    0.960836  
9  6  -21 283.626   0.387665   0.637528  
9  6  -18 564.814   110.449    0.753862  
9  6  -15 3715.24   124.489    0.988558  
9  6  -12 1060.17   39.2046    0.936158  
9  6  -9  5220.79   245.026    0.994011  
9  6  -6  4765.63   131.182    0.991741  
9  6  -3  105.124   218.18     0.924962  
9  6  0   6715.88   220.707    0.995288  
9  6  3   148.34    80.9802    0.663554  
9  6  6   3633.43   131.311    0.987556  
9  6  9   2971.51   3.31979    0.988406  
9  6  12  1594.72   285.712    0.937231  
9  6  15  1248.59   193.719    0.918494  
9  6  18  35.6618   129.315    0.820292  
9  6  21  384.926   308.728    0.55605   
9  6  24  2023.18   315.296    0.949175  
9  6  27  474.131   129.706    0.854381  
9  6  30  1216.48   188.276    0.870477  
9  6  33  2390.08   315.507    0.930999  
9  6  36  2007.07   113.587    0.946778  
9  6  39  586.187   185.981    0.857414  
9  6  42  2383.48   139.662    0.982196  
9  6  45  113.621   272.096    0.669132  
9  6  48  1198.35   205.441    0.977515  
9  7  -46 213.042   276.673    0.599143  
9  7  -43 406.14    52.7799    0.467572  
9  7  -40 564.345   60.6352    0.913336  
9  7  -37 270.55    117.916    0.592702  
9  7  -34 134.727   18.3782    0.409774  
9  7  -31 1816.53   225.866    0.952397  
9  7  -28 2671.02   256.583    0.961735  
9  7  -25 3379.52   21.3275    0.968403  
9  7  -22 27.6043   216.384    0.142294  
9  7  -19 2361.81   336.931    0.957568  
9  7  -16 1403.97   68.2639    0.946565  
9  7  -13 4335.65   273.525    0.990267  
9  7  -10 46.5237   170.379    0.186891  
9  7  -7  3633.11   240.963    0.991158  
9  7  -4  2281.18   187.905    0.97596   
9  7  -1  3111.57   39.8803    0.98393   
9  7  2   4269.89   69.709     0.994165  
9  7  5   3479.5    351.885    0.987126  
9  7  8   3179.22   59.1127    0.979881  
9  7  11  1482.97   288.459    0.98607   
9  7  14  1746.96   137.259    0.980553  
9  7  17  1092.77   212.45     0.770536  
9  7  20  2217.3    63.4874    0.963442  
9  7  23  962.086   0.939979   0.901756  
9  7  26  1929.74   82.8442    0.945112  
9  7  29  119.554   159.387    0.558342  
9  7  32  1790.98   244.954    0.913294  
9  7  35  205.865   14.9613    0.794012  
9  7  38  2416.8    298.023    0.9731    
9  7  41  249.517   234.902    0.755205  
9  7  44  1358.29   33.4096    0.955923  
9  7  47  371.999   2.25741    0.804738  
9  8  -47 551.223   275.533    0.929908  
9  8  -44 1146.66   217.164    0.948982  
9  8  -41 2241.93   210.873    0.963492  
9  8  -38 77.6594   346.147    0.872097  
9  8  -35 2044.41   46.2793    0.969006  
9  8  -32 185.046   200.195    0.266551  
9  8  -29 96.0898   307.005    0.901928  
9  8  -26 1671.09   55.8205    0.947     
9  8  -23 1059.45   253.828    0.923228  
9  8  -20 4.17042   287.164    0.631191  
9  8  -17 280.543   186.936    0.437367  
9  8  -14 2674.83   175.844    0.98182   
9  8  -11 1328.19   11.3855    0.974029  
9  8  -8  1904.81   38.7231    0.972011  
9  8  -5  2176.3    120.153    0.919889  
9  8  -2  446.752   339.18     0.90303   
9  8  1   2972.23   80.8176    0.983933  
9  8  4   286.41    226.48     0.589368  
9  8  7   177.448   94.2289    0.431019  
9  8  10  1397.86   320.358    0.920638  
9  8  13  3085.29   156.969    0.979288  
9  8  16  3111.23   309.746    0.973108  
9  8  19  137.492   22.0416    0.4104    
9  8  22  74.1916   7.33965    0.243502  
9  8  25  269.511   266.746    0.584263  
9  8  28  73.708    137.274    0.128016  
9  8  31  4123.38   21.0861    0.98347   
9  8  34  1406.78   302.996    0.93921   
9  8  37  2488.52   356.559    0.954591  
9  8  40  818.359   245.656    0.808216  
9  8  43  22.8062   195.812    0.898283  
9  8  46  531.113   171.289    0.823647  
9  9  -45 189.704   301.699    0.893918  
9  9  -42 189.008   6.54094    0.853854  
9  9  -39 1026.72   55.1004    0.839728  
9  9  -36 476.367   229.9      0.633482  
9  9  -33 1001.62   217.201    0.932223  
9  9  -30 438.931   4.10931    0.573486  
9  9  -27 104.711   185.042    0.429961  
9  9  -24 81.9233   31.5667    0.757354  
9  9  -21 2508.56   209.7      0.970515  
9  9  -18 184.858   152.745    0.681368  
9  9  -15 1479.33   39.929     0.891117  
9  9  -12 66.0789   41.9057    0.915346  
9  9  -9  2707.72   233.835    0.982294  
9  9  -6  5205.57   289.71     0.992347  
9  9  -3  3724.71   317.939    0.988058  
9  9  0   1219.42   71.7476    0.915371  
9  9  3   4514.67   91.4404    0.992636  
9  9  6   1867.25   355.99     0.976187  
9  9  9   164.881   227.138    0.729143  
9  9  12  157.674   359.028    0.606114  
9  9  15  2098.77   20.0257    0.960511  
9  9  18  2422.24   66.8017    0.942189  
9  9  21  676.762   37.5281    0.828648  
9  9  24  3148.72   224.869    0.962512  
9  9  27  35.887    180.303    0.211207  
9  9  30  2944.31   90.6947    0.963884  
9  9  33  813.682   99.3069    0.879296  
9  9  36  2214.23   247.68     0.938641  
9  9  39  583.034   23.6434    0.811085  
9  9  42  105.832   248.177    0.147334  
9  9  45  380.12    191.05     0.851869  
9  10 -46 ?         ?          ?         
9  10 -43 391.39    344.231    0.473949  
9  10 -40 187.031   135.203    0.730073  
9  10 -37 1118.58   266.606    0.919977  
9  10 -34 252.837   217.417    0.467729  
9  10 -31 93.6673   164.513    0.58868   
9  10 -28 1578.18   200.635    0.917924  
9  10 -25 150.464   175.28     0.413877  
9  10 -22 945.333   57.341     0.862463  
9  10 -19 248.587   248.775    0.739979  
9  10 -16 649.837   73.65      0.671674  
9  10 -13 4068.16   160.06     0.990136  
9  10 -10 1927.91   322.034    0.935134  
9  10 -7  3853.61   80.2188    0.992867  
9  10 -4  506.815   238.847    0.881278  
9  10 -1  2734.52   302.76     0.988683  
9  10 2   2124.06   342.016    0.978016  
9  10 5   1078.71   201.448    0.944085  
9  10 8   2420.5    100.739    0.973039  
9  10 11  390.801   266.625    0.84246   
9  10 14  154.057   112.297    0.456857  
9  10 17  20.8721   182.047    0.155851  
9  10 20  2323.68   231.096    0.972064  
9  10 23  158.46    128.541    0.402681  
9  10 26  1713.68   223.562    0.917834  
9  10 29  1568.1    241.708    0.872525  
9  10 32  550.951   64.6286    0.865341  
9  10 35  23.4907   43.005     0.180032  
9  10 38  1069.5    114.412    0.912832  
9  10 41  101.119   82.8176    0.765835  
9  10 44  1142.33   211.359    0.950101  
9  10 47  ?         ?          ?         
9  11 -44 433.33    201.118    0.728632  
9  11 -41 572.343   219.728    0.849682  
9  11 -38 123.57    114.532    0.859024  
9  11 -35 1017.46   54.9801    0.863171  
9  11 -32 606.526   170.857    0.783739  
9  11 -29 730.519   316.169    0.881162  
9  11 -26 3012.55   176.188    0.965632  
9  11 -23 4808.21   181.68     0.986679  
9  11 -20 1671.97   107.587    0.792561  
9  11 -17 143.173   170.18     0.34981   
9  11 -14 479.008   235.427    0.828504  
9  11 -11 1131.02   180.585    0.961457  
9  11 -8  1432.86   332.658    0.923669  
9  11 -5  3177.83   293.976    0.976707  
9  11 -2  1011.66   134.462    0.978161  
9  11 1   2721.71   161.481    0.974288  
9  11 4   263.864   153.849    0.858574  
9  11 7   392.408   206.235    0.929891  
9  11 10  3570.17   286.889    0.95507   
9  11 13  3260.58   260.551    0.970659  
9  11 16  909.713   66.7681    0.759873  
9  11 19  890.647   86.9797    0.947993  
9  11 22  3575.28   221.712    0.981898  
9  11 25  105.451   301.595    0.163996  
9  11 28  3154.08   19.3018    0.962974  
9  11 31  123.327   169.948    0.255564  
9  11 34  85.6605   174.889    0.522963  
9  11 37  24.0445   282.87     0.7347    
9  11 40  853.143   240.077    0.858989  
9  11 43  602.479   47.6357    0.57136   
9  11 46  ?         ?          ?         
9  12 -45 ?         ?          ?         
9  12 -42 487.034   235.987    0.562214  
9  12 -39 447.393   196.982    0.907928  
9  12 -36 506.378   303.689    0.864129  
9  12 -33 79.88     82.325     0.483977  
9  12 -30 1074.19   6.0982     0.826087  
9  12 -27 882.508   224.322    0.901205  
9  12 -24 176.37    328.703    0.392296  
9  12 -21 1671.95   45.0131    0.910597  
9  12 -18 13.4196   264.298    0.196816  
9  12 -15 974.384   139        0.856275  
9  12 -12 835.208   137.128    0.88611   
9  12 -9  1742.15   78.0051    0.92197   
9  12 -6  2589.38   231.628    0.978226  
9  12 -3  1240.23   290.541    0.906565  
9  12 0   2753.7    4.89969    0.988839  
9  12 3   3635.26   350.388    0.992036  
9  12 6   3064.79   32.1971    0.962437  
9  12 9   8.11648   343.858    0.833662  
9  12 12  368.151   19.6596    0.762825  
9  12 15  507.788   68.4604    0.836256  
9  12 18  225.369   124.567    0.660499  
9  12 21  187.457   105.786    0.732096  
9  12 24  1559.63   66.2303    0.966255  
9  12 27  923.149   254.697    0.86617   
9  12 30  1330.15   66.8752    0.907133  
9  12 33  194.609   13.8675    0.47238   
9  12 36  383.128   273.807    0.63969   
9  12 39  579.513   122.764    0.53447   
9  12 42  767.216   76.6115    0.846624  
9  12 45  ?         ?          ?         
9  13 -43 ?         ?          ?         
9  13 -40 604.609   165.062    0.819971  
9  13 -37 86.9198   86.7014    0.84238   
9  13 -34 382.047   2.61388    0.757949  
9  13 -31 163.749   113.269    0.217345  
9  13 -28 244.023   84.9683    0.50161   
9  13 -25 3881.35   41.922     0.990004  
9  13 -22 2218.32   39.8144    0.94396   
9  13 -19 1395.65   338.866    0.905119  
9  13 -16 1044.66   329.361    0.781476  
9  13 -13 1438.53   343.596    0.756603  
9  13 -10 35.6999   306.076    0.601056  
9  13 -7  502.514   147.438    0.856743  
9  13 -4  2010.78   79.2657    0.952051  
9  13 -1  4018.33   186.961    0.992451  
9  13 2   2214.67   165.77     0.964751  
9  13 5   981.988   131.132    0.936981  
9  13 8   232.4     159.916    0.850719  
9  13 11  1410.28   55.5008    0.815792  
9  13 14  235.73    22.74      0.755499  
9  13 17  454.169   279.384    0.831376  
9  13 20  27.5665   328.957    0.349426  
9  13 23  192.413   284.007    0.534277  
9  13 26  942.452   16.5469    0.872629  
9  13 29  1822.93   37.1649    0.861898  
9  13 32  225.071   224.417    0.514365  
9  13 35  794       150.611    0.927848  
9  13 38  515.671   232.961    0.743229  
9  13 41  1049.77   263.165    0.951147  
9  13 44  ?         ?          ?         
9  14 -44 ?         ?          ?         
9  14 -41 ?         ?          ?         
9  14 -38 645.98    207.988    0.724051  
9  14 -35 388.475   170.969    0.832536  
9  14 -32 615.408   349.164    0.761901  
9  14 -29 957.655   180.038    0.847872  
9  14 -26 1515.91   175.719    0.892462  
9  14 -23 2036.79   261.701    0.955745  
9  14 -20 1205.84   354.421    0.865596  
9  14 -17 1154.74   141.097    0.939665  
9  14 -14 149.962   206.318    0.475033  
9  14 -11 951.745   281.753    0.877423  
9  14 -8  889.093   254.809    0.853533  
9  14 -5  39.6062   191.066    0.4547    
9  14 -2  171.177   88.7823    0.261454  
9  14 1   388.377   114.878    0.841964  
9  14 4   855.148   305.259    0.831986  
9  14 7   412.149   261.981    0.811726  
9  14 10  74.0852   262.699    0.464294  
9  14 13  27.2011   123.813    0.856242  
9  14 16  4589.89   202.483    0.984482  
9  14 19  177.691   42.4219    0.573554  
9  14 22  164.296   133.195    0.31392   
9  14 25  128.238   82.0093    0.353726  
9  14 28  1039.79   197.152    0.946466  
9  14 31  11.2      269.166    0.794066  
9  14 34  1821.97   311.811    0.964381  
9  14 37  539.838   289.413    0.834428  
9  14 40  311.692   314.817    0.427271  
9  14 43  ?         ?          ?         
9  15 -42 ?         ?          ?         
9  15 -39 ?         ?          ?         
9  15 -36 823.023   192.299    0.611196  
9  15 -33 331.165   297.755    0.533981  
9  15 -30 1619.91   243.412    0.938817  
9  15 -27 710.247   32.2432    0.699732  
9  15 -24 3446.14   165.534    0.951695  
9  15 -21 3436.08   136.621    0.966839  
9  15 -18 774.138   0.902718   0.708981  
9  15 -15 499.212   356.622    0.878922  
9  15 -12 2012.61   121.112    0.931816  
9  15 -9  2048.33   157.087    0.952433  
9  15 -6  2791.3    74.2266    0.960401  
9  15 -3  597.238   77.6863    0.824182  
9  15 0   2249.14   12.113     0.965276  
9  15 3   253.302   158.34     0.618872  
9  15 6   3167.03   87.299     0.979284  
9  15 9   1925.51   122.703    0.964774  
9  15 12  88.114    335.85     0.90188   
9  15 15  3911.3    309.84     0.977276  
9  15 18  2910.87   99.8002    0.970892  
9  15 21  239.945   317.572    0.553324  
9  15 24  131.01    276.845    0.436753  
9  15 27  1230.83   345.754    0.643745  
9  15 30  955.425   328.521    0.750491  
9  15 33  286.971   46.1389    0.793084  
9  15 36  517.557   139.873    0.590656  
9  15 39  1033.29   342.725    0.897508  
9  15 42  ?         ?          ?         
9  16 -43 ?         ?          ?         
9  16 -40 ?         ?          ?         
9  16 -37 ?         ?          ?         
9  16 -34 710.725   187.984    0.787544  
9  16 -31 705.656   9.59137    0.876634  
9  16 -28 259.11    138.638    0.671524  
9  16 -25 518.057   182.42     0.78122   
9  16 -22 255.386   90.6493    0.91578   
9  16 -19 878.474   169.998    0.79866
[truncated: 559,528 more chars]
