# Supplementary material for: A DNA damage-activated kinase phosphorylates a transcriptional repressor to control bacterial immune pathway expression
Source: EMBO J. 2026 Jun 9;45(14):5079–100. doi: 10.1038/s44318-026-00831-y (PMC13373217; doi:10.1038/s44318-026-00831-y)
Supplement: Supplementary file 6 — Structures [file 44318_2026_831_MOESM6_ESM.zip › 9Z7O_model_annotate.pdb]

HEADER    TOXIN                                   17-NOV-25   9Z7O              
TITLE     STRUCTURE OF ESCHERICHIA VAPS-VAPC COMPLEX                            
COMPND    MOL_ID: 1;                                                            
COMPND   2 MOLECULE: ESCHERICHIA VAPS;                                          
COMPND   3 CHAIN: A, B, E, F;                                                   
COMPND   4 ENGINEERED: YES;                                                     
COMPND   5 MUTATION: YES;                                                       
COMPND   6 MOL_ID: 2;                                                           
COMPND   7 MOLECULE: ESCHERICHIA VAPC;                                          
COMPND   8 CHAIN: C, D, G, H;                                                   
COMPND   9 ENGINEERED: YES                                                      
SOURCE    MOL_ID: 1;                                                            
SOURCE   2 ORGANISM_SCIENTIFIC: ESCHERICHIA;                                    
SOURCE   3 ORGANISM_TAXID: 561;                                                 
SOURCE   4 EXPRESSION_SYSTEM: ESCHERICHIA COLI;                                 
SOURCE   5 EXPRESSION_SYSTEM_TAXID: 562;                                        
SOURCE   6 MOL_ID: 2;                                                           
SOURCE   7 ORGANISM_SCIENTIFIC: ESCHERICHIA;                                    
SOURCE   8 ORGANISM_TAXID: 561;                                                 
SOURCE   9 EXPRESSION_SYSTEM: ESCHERICHIA COLI;                                 
SOURCE  10 EXPRESSION_SYSTEM_TAXID: 562                                         
KEYWDS    TOXIN-ANTITOXIN, PIN DOMAIN, STAS DOMAIN, TOXIN                       
EXPDTA    X-RAY DIFFRACTION                                                     
AUTHOR    L.R.CHAMBERS,K.D.CORBETT                                              
JRNL        AUTH   L.R.CHAMBERS,K.D.CORBETT                                     
JRNL        TITL   A DNA DAMAGE-ACTIVATED KINASE CONTROLS BACTERIAL IMMUNE      
JRNL        TITL 2 PATHWAY EXPRESSION                                           
JRNL        REF    TO BE PUBLISHED                                              
JRNL        REFN                                                                
REMARK   2                                                                      
REMARK   2 RESOLUTION.    3.40 ANGSTROMS.                                       
REMARK   3                                                                      
REMARK   3 REFINEMENT.                                                          
REMARK   3   PROGRAM     : PHENIX 1.21.1_5286                                   
REMARK   3   AUTHORS     : PAUL ADAMS,PAVEL AFONINE,VINCENT CHEN,IAN            
REMARK   3               : DAVIS,KRESHNA GOPAL,RALF GROSSE-KUNSTLEVE,           
REMARK   3               : LI-WEI HUNG,ROBERT IMMORMINO,TOM IOERGER,            
REMARK   3               : AIRLIE MCCOY,ERIK MCKEE,NIGEL MORIARTY,              
REMARK   3               : REETAL PAI,RANDY READ,JANE RICHARDSON,               
REMARK   3               : DAVID RICHARDSON,TOD ROMO,JIM SACCHETTINI,           
REMARK   3               : NICHOLAS SAUTER,JACOB SMITH,LAURENT                  
REMARK   3               : STORONI,TOM TERWILLIGER,PETER ZWART                  
REMARK   3                                                                      
REMARK   3    REFINEMENT TARGET : GEOSTD + MONOMER LIBRARY + CDL V1.2           
REMARK   3                                                                      
REMARK   3  DATA USED IN REFINEMENT.                                            
REMARK   3   RESOLUTION RANGE HIGH (ANGSTROMS) : 3.40                           
REMARK   3   RESOLUTION RANGE LOW  (ANGSTROMS) : 74.22                          
REMARK   3   MIN(FOBS/SIGMA_FOBS)              : 2.040                          
REMARK   3   COMPLETENESS FOR RANGE        (%) : 57.4                           
REMARK   3   NUMBER OF REFLECTIONS             : 13104                          
REMARK   3                                                                      
REMARK   3  FIT TO DATA USED IN REFINEMENT.                                     
REMARK   3   R VALUE     (WORKING + TEST SET) : 0.241                           
REMARK   3   R VALUE            (WORKING SET) : 0.240                           
REMARK   3   FREE R VALUE                     : 0.264                           
REMARK   3   FREE R VALUE TEST SET SIZE   (%) : 4.940                           
REMARK   3   FREE R VALUE TEST SET COUNT      : 647                             
REMARK   3                                                                      
REMARK   3  FIT TO DATA USED IN REFINEMENT (IN BINS).                           
REMARK   3   BIN  RESOLUTION RANGE  COMPL.    NWORK NFREE   RWORK  RFREE        
REMARK   3     1 74.2200 -  5.8200    0.99     4298   243  0.1948 0.2063        
REMARK   3     2  5.8200 -  4.6200    0.98     4267   193  0.2629 0.2982        
REMARK   3     3  4.6200 -  4.0300    0.56     2425   136  0.2696 0.3258        
REMARK   3     4  4.0300 -  3.6600    0.23      996    50  0.3068 0.2949        
REMARK   3     5  3.6600 -  3.4000    0.11      471    25  0.3458 0.3975        
REMARK   3                                                                      
REMARK   3  BULK SOLVENT MODELLING.                                             
REMARK   3   METHOD USED        : FLAT BULK SOLVENT MODEL                       
REMARK   3   SOLVENT RADIUS     : 1.10                                          
REMARK   3   SHRINKAGE RADIUS   : 0.90                                          
REMARK   3   K_SOL              : NULL                                          
REMARK   3   B_SOL              : NULL                                          
REMARK   3                                                                      
REMARK   3  ERROR ESTIMATES.                                                    
REMARK   3   COORDINATE ERROR (MAXIMUM-LIKELIHOOD BASED)     : 0.489            
REMARK   3   PHASE ERROR (DEGREES, MAXIMUM-LIKELIHOOD BASED) : 25.812           
REMARK   3                                                                      
REMARK   3  B VALUES.                                                           
REMARK   3   FROM WILSON PLOT           (A**2) : 70.57                          
REMARK   3   MEAN B VALUE      (OVERALL, A**2) : 63.82                          
REMARK   3   OVERALL ANISOTROPIC B VALUE.                                       
REMARK   3    B11 (A**2) : NULL                                                 
REMARK   3    B22 (A**2) : NULL                                                 
REMARK   3    B33 (A**2) : NULL                                                 
REMARK   3    B12 (A**2) : NULL                                                 
REMARK   3    B13 (A**2) : NULL                                                 
REMARK   3    B23 (A**2) : NULL                                                 
REMARK   3                                                                      
REMARK   3  TWINNING INFORMATION.                                               
REMARK   3   FRACTION: NULL                                                     
REMARK   3   OPERATOR: NULL                                                     
REMARK   3                                                                      
REMARK   3  DEVIATIONS FROM IDEAL VALUES.                                       
REMARK   3                 RMSD          COUNT                                  
REMARK   3   BOND      :  0.020          10576                                  
REMARK   3   ANGLE     :  2.126          14266                                  
REMARK   3   CHIRALITY :  0.114           1624                                  
REMARK   3   PLANARITY :  0.016           1816                                  
REMARK   3   DIHEDRAL  : 13.591           3940                                  
REMARK   3                                                                      
REMARK   3  TLS DETAILS                                                         
REMARK   3   NUMBER OF TLS GROUPS  : NULL                                       
REMARK   3                                                                      
REMARK   3  NCS DETAILS                                                         
REMARK   3   NUMBER OF NCS GROUPS : 3                                           
REMARK   3   NCS GROUP : ens_1                                                  
REMARK   3    NCS OPERATOR : 1                                                  
REMARK   3     REFERENCE SELECTION: NULL                                        
REMARK   3     SELECTION          : chain "H"                                   
REMARK   3     ATOM PAIRS NUMBER  : NULL                                        
REMARK   3     RMSD               : NULL                                        
REMARK   3    NCS OPERATOR : 2                                                  
REMARK   3     REFERENCE SELECTION: NULL                                        
REMARK   3     SELECTION          : chain "D"                                   
REMARK   3     ATOM PAIRS NUMBER  : NULL                                        
REMARK   3     RMSD               : NULL                                        
REMARK   3    NCS OPERATOR : 3                                                  
REMARK   3     REFERENCE SELECTION: NULL                                        
REMARK   3     SELECTION          : chain "G"                                   
REMARK   3     ATOM PAIRS NUMBER  : NULL                                        
REMARK   3     RMSD               : NULL                                        
REMARK   3    NCS OPERATOR : 4                                                  
REMARK   3     REFERENCE SELECTION: NULL                                        
REMARK   3     SELECTION          : chain "C"                                   
REMARK   3     ATOM PAIRS NUMBER  : NULL                                        
REMARK   3     RMSD               : NULL                                        
REMARK   3   NCS GROUP : ens_2                                                  
REMARK   3    NCS OPERATOR : 1                                                  
REMARK   3     REFERENCE SELECTION: NULL                                        
REMARK   3     SELECTION          : chain "F"                                   
REMARK   3     ATOM PAIRS NUMBER  : NULL                                        
REMARK   3     RMSD               : NULL                                        
REMARK   3    NCS OPERATOR : 2                                                  
REMARK   3     REFERENCE SELECTION: NULL                                        
REMARK   3     SELECTION          : chain "B"                                   
REMARK   3     ATOM PAIRS NUMBER  : NULL                                        
REMARK   3     RMSD               : NULL                                        
REMARK   3   NCS GROUP : ens_3                                                  
REMARK   3    NCS OPERATOR : 1                                                  
REMARK   3     REFERENCE SELECTION: NULL                                        
REMARK   3     SELECTION          : chain "A"                                   
REMARK   3     ATOM PAIRS NUMBER  : NULL                                        
REMARK   3     RMSD               : NULL                                        
REMARK   3    NCS OPERATOR : 2                                                  
REMARK   3     REFERENCE SELECTION: NULL                                        
REMARK   3     SELECTION          : chain "E"                                   
REMARK   3     ATOM PAIRS NUMBER  : NULL                                        
REMARK   3     RMSD               : NULL                                        
REMARK   3                                                                      
REMARK   3  OTHER REFINEMENT REMARKS: NULL                                      
REMARK   4                                                                      
REMARK   4 9Z7O COMPLIES WITH FORMAT V. 3.30, 13-JUL-11                         
REMARK 100                                                                      
REMARK 100 THIS ENTRY HAS BEEN PROCESSED BY RCSB ON 18-NOV-25.                  
REMARK 100 THE DEPOSITION ID IS D_1000302229.                                   
REMARK 200                                                                      
REMARK 200 EXPERIMENTAL DETAILS                                                 
REMARK 200  EXPERIMENT TYPE                : X-RAY DIFFRACTION                  
REMARK 200  DATE OF DATA COLLECTION        : 05-OCT-25                          
REMARK 200  TEMPERATURE           (KELVIN) : 100                                
REMARK 200  PH                             : NULL                               
REMARK 200  NUMBER OF CRYSTALS USED        : 1                                  
REMARK 200                                                                      
REMARK 200  SYNCHROTRON              (Y/N) : Y                                  
REMARK 200  RADIATION SOURCE               : APS                                
REMARK 200  BEAMLINE                       : 24-ID-C                            
REMARK 200  X-RAY GENERATOR MODEL          : NULL                               
REMARK 200  MONOCHROMATIC OR LAUE    (M/L) : M                                  
REMARK 200  WAVELENGTH OR RANGE        (A) : 0.97905                            
REMARK 200  MONOCHROMATOR                  : NULL                               
REMARK 200  OPTICS                         : NULL                               
REMARK 200                                                                      
REMARK 200  DETECTOR TYPE                  : PIXEL                              
REMARK 200  DETECTOR MANUFACTURER          : DECTRIS EIGER2 X 16M               
REMARK 200  INTENSITY-INTEGRATION SOFTWARE : XDS                                
REMARK 200  DATA SCALING SOFTWARE          : STARANISO                          
REMARK 200                                                                      
REMARK 200  NUMBER OF UNIQUE REFLECTIONS   : 13126                              
REMARK 200  RESOLUTION RANGE HIGH      (A) : 3.400                              
REMARK 200  RESOLUTION RANGE LOW       (A) : 74.221                             
REMARK 200  REJECTION CRITERIA  (SIGMA(I)) : NULL                               
REMARK 200                                                                      
REMARK 200 OVERALL.                                                             
REMARK 200  COMPLETENESS FOR RANGE     (%) : 57.5                               
REMARK 200  DATA REDUNDANCY                : 5.900                              
REMARK 200  R MERGE                    (I) : 0.35200                            
REMARK 200  R SYM                      (I) : NULL                               
REMARK 200  <I/SIGMA(I)> FOR THE DATA SET  : 5.0370                             
REMARK 200                                                                      
REMARK 200 IN THE HIGHEST RESOLUTION SHELL.                                     
REMARK 200  HIGHEST RESOLUTION SHELL, RANGE HIGH (A) : 3.40                     
REMARK 200  HIGHEST RESOLUTION SHELL, RANGE LOW  (A) : 3.73                     
REMARK 200  COMPLETENESS FOR SHELL     (%) : NULL                               
REMARK 200  DATA REDUNDANCY IN SHELL       : NULL                               
REMARK 200  R MERGE FOR SHELL          (I) : 1.11900                            
REMARK 200  R SYM FOR SHELL            (I) : NULL                               
REMARK 200  <I/SIGMA(I)> FOR SHELL         : 2.609                              
REMARK 200                                                                      
REMARK 200 DIFFRACTION PROTOCOL: SINGLE WAVELENGTH                              
REMARK 200 METHOD USED TO DETERMINE THE STRUCTURE: MOLECULAR REPLACEMENT        
REMARK 200 SOFTWARE USED: PHASER                                                
REMARK 200 STARTING MODEL: NULL                                                 
REMARK 200                                                                      
REMARK 200 REMARK: NULL                                                         
REMARK 280                                                                      
REMARK 280 CRYSTAL                                                              
REMARK 280 SOLVENT CONTENT, VS   (%): 55.32                                     
REMARK 280 MATTHEWS COEFFICIENT, VM (ANGSTROMS**3/DA): 2.75                     
REMARK 280                                                                      
REMARK 280 CRYSTALLIZATION CONDITIONS: 0.1 M HEPES PH 7.5, 10% PEG 8000, 0.2    
REMARK 280  M CALCIUM ACETATE, VAPOR DIFFUSION, HANGING DROP, TEMPERATURE       
REMARK 280  293K                                                                
REMARK 290                                                                      
REMARK 290 CRYSTALLOGRAPHIC SYMMETRY                                            
REMARK 290 SYMMETRY OPERATORS FOR SPACE GROUP: H 3                              
REMARK 290                                                                      
REMARK 290      SYMOP   SYMMETRY                                                
REMARK 290     NNNMMM   OPERATOR                                                
REMARK 290       1555   X,Y,Z                                                   
REMARK 290       2555   -Y,X-Y,Z                                                
REMARK 290       3555   -X+Y,-X,Z                                               
REMARK 290       4555   X+2/3,Y+1/3,Z+1/3                                       
REMARK 290       5555   -Y+2/3,X-Y+1/3,Z+1/3                                    
REMARK 290       6555   -X+Y+2/3,-X+1/3,Z+1/3                                   
REMARK 290       7555   X+1/3,Y+2/3,Z+2/3                                       
REMARK 290       8555   -Y+1/3,X-Y+2/3,Z+2/3                                    
REMARK 290       9555   -X+Y+1/3,-X+2/3,Z+2/3                                   
REMARK 290                                                                      
REMARK 290     WHERE NNN -> OPERATOR NUMBER                                     
REMARK 290           MMM -> TRANSLATION VECTOR                                  
REMARK 290                                                                      
REMARK 290 CRYSTALLOGRAPHIC SYMMETRY TRANSFORMATIONS                            
REMARK 290 THE FOLLOWING TRANSFORMATIONS OPERATE ON THE ATOM/HETATM             
REMARK 290 RECORDS IN THIS ENTRY TO PRODUCE CRYSTALLOGRAPHICALLY                
REMARK 290 RELATED MOLECULES.                                                   
REMARK 290   SMTRY1   1  1.000000  0.000000  0.000000        0.00000            
REMARK 290   SMTRY2   1  0.000000  1.000000  0.000000        0.00000            
REMARK 290   SMTRY3   1  0.000000  0.000000  1.000000        0.00000            
REMARK 290   SMTRY1   2 -0.500000 -0.866025  0.000000        0.00000            
REMARK 290   SMTRY2   2  0.866025 -0.500000  0.000000        0.00000            
REMARK 290   SMTRY3   2  0.000000  0.000000  1.000000        0.00000            
REMARK 290   SMTRY1   3 -0.500000  0.866025  0.000000        0.00000            
REMARK 290   SMTRY2   3 -0.866025 -0.500000  0.000000        0.00000            
REMARK 290   SMTRY3   3  0.000000  0.000000  1.000000        0.00000            
REMARK 290   SMTRY1   4  1.000000  0.000000  0.000000       79.54100            
REMARK 290   SMTRY2   4  0.000000  1.000000  0.000000       45.92302            
REMARK 290   SMTRY3   4  0.000000  0.000000  1.000000       58.73267            
REMARK 290   SMTRY1   5 -0.500000 -0.866025  0.000000       79.54100            
REMARK 290   SMTRY2   5  0.866025 -0.500000  0.000000       45.92302            
REMARK 290   SMTRY3   5  0.000000  0.000000  1.000000       58.73267            
REMARK 290   SMTRY1   6 -0.500000  0.866025  0.000000       79.54100            
REMARK 290   SMTRY2   6 -0.866025 -0.500000  0.000000       45.92302            
REMARK 290   SMTRY3   6  0.000000  0.000000  1.000000       58.73267            
REMARK 290   SMTRY1   7  1.000000  0.000000  0.000000        0.00000            
REMARK 290   SMTRY2   7  0.000000  1.000000  0.000000       91.84604            
REMARK 290   SMTRY3   7  0.000000  0.000000  1.000000      117.46533            
REMARK 290   SMTRY1   8 -0.500000 -0.866025  0.000000        0.00000            
REMARK 290   SMTRY2   8  0.866025 -0.500000  0.000000       91.84604            
REMARK 290   SMTRY3   8  0.000000  0.000000  1.000000      117.46533            
REMARK 290   SMTRY1   9 -0.500000  0.866025  0.000000        0.00000            
REMARK 290   SMTRY2   9 -0.866025 -0.500000  0.000000       91.84604            
REMARK 290   SMTRY3   9  0.000000  0.000000  1.000000      117.46533            
REMARK 290                                                                      
REMARK 290 REMARK: NULL                                                         
REMARK 300                                                                      
REMARK 300 BIOMOLECULE: 1, 2                                                    
REMARK 300 SEE REMARK 350 FOR THE AUTHOR PROVIDED AND/OR PROGRAM                
REMARK 300 GENERATED ASSEMBLY INFORMATION FOR THE STRUCTURE IN                  
REMARK 300 THIS ENTRY. THE REMARK MAY ALSO PROVIDE INFORMATION ON               
REMARK 300 BURIED SURFACE AREA.                                                 
REMARK 350                                                                      
REMARK 350 COORDINATES FOR A COMPLETE MULTIMER REPRESENTING THE KNOWN           
REMARK 350 BIOLOGICALLY SIGNIFICANT OLIGOMERIZATION STATE OF THE                
REMARK 350 MOLECULE CAN BE GENERATED BY APPLYING BIOMT TRANSFORMATIONS          
REMARK 350 GIVEN BELOW.  BOTH NON-CRYSTALLOGRAPHIC AND                          
REMARK 350 CRYSTALLOGRAPHIC OPERATIONS ARE GIVEN.                               
REMARK 350                                                                      
REMARK 350 BIOMOLECULE: 1                                                       
REMARK 350 AUTHOR DETERMINED BIOLOGICAL UNIT: TETRAMERIC                        
REMARK 350 APPLY THE FOLLOWING TO CHAINS: A, B, C, D                            
REMARK 350   BIOMT1   1  1.000000  0.000000  0.000000        0.00000            
REMARK 350   BIOMT2   1  0.000000  1.000000  0.000000        0.00000            
REMARK 350   BIOMT3   1  0.000000  0.000000  1.000000        0.00000            
REMARK 350                                                                      
REMARK 350 BIOMOLECULE: 2                                                       
REMARK 350 AUTHOR DETERMINED BIOLOGICAL UNIT: TETRAMERIC                        
REMARK 350 APPLY THE FOLLOWING TO CHAINS: E, F, G, H                            
REMARK 350   BIOMT1   1  1.000000  0.000000  0.000000        0.00000            
REMARK 350   BIOMT2   1  0.000000  1.000000  0.000000        0.00000            
REMARK 350   BIOMT3   1  0.000000  0.000000  1.000000        0.00000            
REMARK 465                                                                      
REMARK 465 MISSING RESIDUES                                                     
REMARK 465 THE FOLLOWING RESIDUES WERE NOT LOCATED IN THE                       
REMARK 465 EXPERIMENT. (M=MODEL NUMBER; RES=RESIDUE NAME; C=CHAIN               
REMARK 465 IDENTIFIER; SSSEQ=SEQUENCE NUMBER; I=INSERTION CODE.)                
REMARK 465                                                                      
REMARK 465   M RES C SSSEQI                                                     
REMARK 465     MET A   -17                                                      
REMARK 465     LYS A   -16                                                      
REMARK 465     SER A   -15                                                      
REMARK 465     SER A   -14                                                      
REMARK 465     HIS A   -13                                                      
REMARK 465     HIS A   -12                                                      
REMARK 465     HIS A   -11                                                      
REMARK 465     HIS A   -10                                                      
REMARK 465     HIS A    -9                                                      
REMARK 465     HIS A    -8                                                      
REMARK 465     GLU A    -7                                                      
REMARK 465     ASN A    -6                                                      
REMARK 465     LEU A    -5                                                      
REMARK 465     TYR A    -4                                                      
REMARK 465     PHE A    -3                                                      
REMARK 465     GLN A    -2                                                      
REMARK 465     SER A    -1                                                      
REMARK 465     ASN A     0                                                      
REMARK 465     MET B   -17                                                      
REMARK 465     LYS B   -16                                                      
REMARK 465     SER B   -15                                                      
REMARK 465     SER B   -14                                                      
REMARK 465     HIS B   -13                                                      
REMARK 465     HIS B   -12                                                      
REMARK 465     HIS B   -11                                                      
REMARK 465     HIS B   -10                                                      
REMARK 465     HIS B    -9                                                      
REMARK 465     HIS B    -8                                                      
REMARK 465     GLU B    -7                                                      
REMARK 465     ASN B    -6                                                      
REMARK 465     MET E   -17                                                      
REMARK 465     LYS E   -16                                                      
REMARK 465     SER E   -15                                                      
REMARK 465     SER E   -14                                                      
REMARK 465     HIS E   -13                                                      
REMARK 465     HIS E   -12                                                      
REMARK 465     HIS E   -11                                                      
REMARK 465     HIS E   -10                                                      
REMARK 465     HIS E    -9                                                      
REMARK 465     HIS E    -8                                                      
REMARK 465     GLU E    -7                                                      
REMARK 465     ASN E    -6                                                      
REMARK 465     LEU E    -5                                                      
REMARK 465     TYR E    -4                                                      
REMARK 465     PHE E    -3                                                      
REMARK 465     GLN E    -2                                                      
REMARK 465     SER E    -1                                                      
REMARK 465     ASN E     0                                                      
REMARK 465     MET F   -17                                                      
REMARK 465     LYS F   -16                                                      
REMARK 465     SER F   -15                                                      
REMARK 465     SER F   -14                                                      
REMARK 465     HIS F   -13                                                      
REMARK 465     HIS F   -12                                                      
REMARK 465     HIS F   -11                                                      
REMARK 465     HIS F   -10                                                      
REMARK 465     HIS F    -9                                                      
REMARK 465     HIS F    -8                                                      
REMARK 465     GLU F    -7                                                      
REMARK 465     ASN F    -6                                                      
REMARK 470                                                                      
REMARK 470 MISSING ATOM                                                         
REMARK 470 THE FOLLOWING RESIDUES HAVE MISSING ATOMS (M=MODEL NUMBER;           
REMARK 470 RES=RESIDUE NAME; C=CHAIN IDENTIFIER; SSEQ=SEQUENCE NUMBER;          
REMARK 470 I=INSERTION CODE):                                                   
REMARK 470   M RES CSSEQI  ATOMS                                                
REMARK 470     LEU B  -5    CG   CD1  CD2                                       
REMARK 470     GLN B  -2    CG   CD   OE1  NE2                                  
REMARK 470     ASN B   0    CG   OD1  ND2                                       
REMARK 470     LEU F  -5    CG   CD1  CD2                                       
REMARK 470     GLN F  -2    CG   CD   OE1  NE2                                  
REMARK 470     ASN F   0    CG   OD1  ND2                                       
REMARK 500                                                                      
REMARK 500 GEOMETRY AND STEREOCHEMISTRY                                         
REMARK 500 SUBTOPIC: CLOSE CONTACTS IN SAME ASYMMETRIC UNIT                     
REMARK 500                                                                      
REMARK 500 THE FOLLOWING ATOMS ARE IN CLOSE CONTACT.                            
REMARK 500                                                                      
REMARK 500  ATM1  RES C  SSEQI   ATM2  RES C  SSEQI           DISTANCE          
REMARK 500   NH1  ARG C    94     OD1  ASP F    99              1.70            
REMARK 500   NZ   LYS C    92     O    ASN F    60              2.00            
REMARK 500   OE2  GLU B    35     O    ASN B    69              2.12            
REMARK 500   OE2  GLU F    35     O    ASN F    69              2.12            
REMARK 500                                                                      
REMARK 500 REMARK: NULL                                                         
REMARK 500                                                                      
REMARK 500 GEOMETRY AND STEREOCHEMISTRY                                         
REMARK 500 SUBTOPIC: COVALENT BOND LENGTHS                                      
REMARK 500                                                                      
REMARK 500 THE STEREOCHEMICAL PARAMETERS OF THE FOLLOWING RESIDUES              
REMARK 500 HAVE VALUES WHICH DEVIATE FROM EXPECTED VALUES BY MORE               
REMARK 500 THAN 6*RMSD (M=MODEL NUMBER; RES=RESIDUE NAME; C=CHAIN               
REMARK 500 IDENTIFIER; SSEQ=SEQUENCE NUMBER; I=INSERTION CODE).                 
REMARK 500                                                                      
REMARK 500 STANDARD TABLE:                                                      
REMARK 500 FORMAT: (10X,I3,1X,2(A3,1X,A1,I4,A1,1X,A4,3X),1X,F6.3)               
REMARK 500                                                                      
REMARK 500 EXPECTED VALUES PROTEIN: ENGH AND HUBER, 1999                        
REMARK 500 EXPECTED VALUES NUCLEIC ACID: CLOWNEY ET AL 1996                     
REMARK 500                                                                      
REMARK 500  M RES CSSEQI ATM1   RES CSSEQI ATM2   DEVIATION                     
REMARK 500    CYS B  13   CA    CYS B  13   CB     -0.098                       
REMARK 500    GLU B  35   CB    GLU B  35   CG      0.117                       
REMARK 500    ARG B  68   CG    ARG B  68   CD      0.153                       
REMARK 500    VAL C 129   CB    VAL C 129   CG1    -0.145                       
REMARK 500    ASP C 154   CB    ASP C 154   CG      0.131                       
REMARK 500    VAL D 129   CB    VAL D 129   CG1    -0.145                       
REMARK 500    ASP D 154   CB    ASP D 154   CG      0.131                       
REMARK 500    CYS F  13   CA    CYS F  13   CB     -0.098                       
REMARK 500    GLU F  35   CB    GLU F  35   CG      0.117                       
REMARK 500    ARG F  68   CG    ARG F  68   CD      0.153                       
REMARK 500    VAL G 129   CB    VAL G 129   CG1    -0.145                       
REMARK 500    ASP G 154   CB    ASP G 154   CG      0.131                       
REMARK 500    VAL H 129   CB    VAL H 129   CG1    -0.145                       
REMARK 500    ASP H 154   CB    ASP H 154   CG      0.131                       
REMARK 500                                                                      
REMARK 500 REMARK: NULL                                                         
REMARK 500                                                                      
REMARK 500 GEOMETRY AND STEREOCHEMISTRY                                         
REMARK 500 SUBTOPIC: COVALENT BOND ANGLES                                       
REMARK 500                                                                      
REMARK 500 THE STEREOCHEMICAL PARAMETERS OF THE FOLLOWING RESIDUES              
REMARK 500 HAVE VALUES WHICH DEVIATE FROM EXPECTED VALUES BY MORE               
REMARK 500 THAN 6*RMSD (M=MODEL NUMBER; RES=RESIDUE NAME; C=CHAIN               
REMARK 500 IDENTIFIER; SSEQ=SEQUENCE NUMBER; I=INSERTION CODE).                 
REMARK 500                                                                      
REMARK 500 STANDARD TABLE:                                                      
REMARK 500 FORMAT: (10X,I3,1X,A3,1X,A1,I4,A1,3(1X,A4,2X),12X,F5.1)              
REMARK 500                                                                      
REMARK 500 EXPECTED VALUES PROTEIN: ENGH AND HUBER, 1999                        
REMARK 500 EXPECTED VALUES NUCLEIC ACID: CLOWNEY ET AL 1996                     
REMARK 500                                                                      
REMARK 500  M RES CSSEQI ATM1   ATM2   ATM3                                     
REMARK 500    LYS B  21   CD  -  CE  -  NZ  ANGL. DEV. =  15.7 DEGREES          
REMARK 500    LEU B  73   CB  -  CG  -  CD2 ANGL. DEV. = -13.7 DEGREES          
REMARK 500    LEU C  26   CB  -  CG  -  CD2 ANGL. DEV. = -13.9 DEGREES          
REMARK 500    ASP C  28   CB  -  CG  -  OD1 ANGL. DEV. =   5.6 DEGREES          
REMARK 500    TYR C  47   CB  -  CG  -  CD2 ANGL. DEV. =   3.7 DEGREES          
REMARK 500    LEU C 131   CB  -  CG  -  CD1 ANGL. DEV. = -11.0 DEGREES          
REMARK 500    ASP C 154   CB  -  CG  -  OD1 ANGL. DEV. =   7.8 DEGREES          
REMARK 500    ASP C 173   CB  -  CG  -  OD1 ANGL. DEV. =   6.8 DEGREES          
REMARK 500    LEU D  26   CB  -  CG  -  CD2 ANGL. DEV. = -13.9 DEGREES          
REMARK 500    ASP D  28   CB  -  CG  -  OD1 ANGL. DEV. =   5.6 DEGREES          
REMARK 500    TYR D  47   CB  -  CG  -  CD2 ANGL. DEV. =   3.7 DEGREES          
REMARK 500    LEU D 131   CB  -  CG  -  CD1 ANGL. DEV. = -11.0 DEGREES          
REMARK 500    ASP D 154   CB  -  CG  -  OD1 ANGL. DEV. =   7.8 DEGREES          
REMARK 500    ASP D 173   CB  -  CG  -  OD1 ANGL. DEV. =   6.8 DEGREES          
REMARK 500    LYS F  21   CD  -  CE  -  NZ  ANGL. DEV. =  15.7 DEGREES          
REMARK 500    LEU F  73   CB  -  CG  -  CD2 ANGL. DEV. = -13.7 DEGREES          
REMARK 500    LEU G  26   CB  -  CG  -  CD2 ANGL. DEV. = -13.9 DEGREES          
REMARK 500    ASP G  28   CB  -  CG  -  OD1 ANGL. DEV. =   5.6 DEGREES          
REMARK 500    TYR G  47   CB  -  CG  -  CD2 ANGL. DEV. =   3.7 DEGREES          
REMARK 500    LEU G 131   CB  -  CG  -  CD1 ANGL. DEV. = -11.0 DEGREES          
REMARK 500    ASP G 154   CB  -  CG  -  OD1 ANGL. DEV. =   7.8 DEGREES          
REMARK 500    ASP G 173   CB  -  CG  -  OD1 ANGL. DEV. =   6.8 DEGREES          
REMARK 500    LEU H  26   CB  -  CG  -  CD2 ANGL. DEV. = -13.9 DEGREES          
REMARK 500    ASP H  28   CB  -  CG  -  OD1 ANGL. DEV. =   5.6 DEGREES          
REMARK 500    TYR H  47   CB  -  CG  -  CD2 ANGL. DEV. =   3.7 DEGREES          
REMARK 500    LEU H 131   CB  -  CG  -  CD1 ANGL. DEV. = -11.0 DEGREES          
REMARK 500    ASP H 154   CB  -  CG  -  OD1 ANGL. DEV. =   7.8 DEGREES          
REMARK 500    ASP H 173   CB  -  CG  -  OD1 ANGL. DEV. =   6.8 DEGREES          
REMARK 500                                                                      
REMARK 500 REMARK: NULL                                                         
REMARK 500                                                                      
REMARK 500 GEOMETRY AND STEREOCHEMISTRY                                         
REMARK 500 SUBTOPIC: TORSION ANGLES                                             
REMARK 500                                                                      
REMARK 500 TORSION ANGLES OUTSIDE THE EXPECTED RAMACHANDRAN REGIONS:            
REMARK 500 (M=MODEL NUMBER; RES=RESIDUE NAME; C=CHAIN IDENTIFIER;               
REMARK 500 SSEQ=SEQUENCE NUMBER; I=INSERTION CODE).                             
REMARK 500                                                                      
REMARK 500 STANDARD TABLE:                                                      
REMARK 500 FORMAT:(10X,I3,1X,A3,1X,A1,I4,A1,4X,F7.2,3X,F7.2)                    
REMARK 500                                                                      
REMARK 500 EXPECTED VALUES: GJ KLEYWEGT AND TA JONES (1996). PHI/PSI-           
REMARK 500 CHOLOGY: RAMACHANDRAN REVISITED. STRUCTURE 4, 1395 - 1400            
REMARK 500                                                                      
REMARK 500  M RES CSSEQI        PSI       PHI                                   
REMARK 500    GLN B  -2     -159.32     67.91                                   
REMARK 500    SER B  -1      139.45   -174.65                                   
REMARK 500    GLN F  -2     -159.31     67.91                                   
REMARK 500    SER F  -1      139.45   -174.65                                   
REMARK 500                                                                      
REMARK 500 REMARK: NULL                                                         
REMARK 500                                                                      
REMARK 500 GEOMETRY AND STEREOCHEMISTRY                                         
REMARK 500 SUBTOPIC: MAIN CHAIN PLANARITY                                       
REMARK 500                                                                      
REMARK 500 THE FOLLOWING RESIDUES HAVE A PSEUDO PLANARITY                       
REMARK 500 TORSION ANGLE, C(I) - CA(I) - N(I+1) - O(I), GREATER                 
REMARK 500 10.0 DEGREES. (M=MODEL NUMBER; RES=RESIDUE NAME;                     
REMARK 500 C=CHAIN IDENTIFIER; SSEQ=SEQUENCE NUMBER;                            
REMARK 500 I=INSERTION CODE).                                                   
REMARK 500                                                                      
REMARK 500  M RES CSSEQI        ANGLE                                           
REMARK 500    ASN B  69         10.90                                           
REMARK 500    ASN F  69         10.90                                           
REMARK 500                                                                      
REMARK 500 REMARK: NULL                                                         
REMARK 620                                                                      
REMARK 620 METAL COORDINATION                                                   
REMARK 620 (M=MODEL NUMBER; RES=RESIDUE NAME; C=CHAIN IDENTIFIER;               
REMARK 620 SSEQ=SEQUENCE NUMBER; I=INSERTION CODE):                             
REMARK 620                                                                      
REMARK 620 COORDINATION ANGLES FOR:  M RES CSSEQI METAL                         
REMARK 620                              MG C 301  MG                            
REMARK 620 N RES CSSEQI ATOM                                                    
REMARK 620 1 ASP C 151   OD2                                                    
REMARK 620 2 ASP C 154   OD2  72.5                                              
REMARK 620 3 ASP C 173   OD1 134.1  89.6                                        
REMARK 620 4 ASP C 173   OD2 142.1  69.9  51.0                                  
REMARK 620 5 ASP C 175   OD2  87.3  99.0  53.3 103.2                            
REMARK 620 N                    1     2     3     4                             
REMARK 620                                                                      
REMARK 620 COORDINATION ANGLES FOR:  M RES CSSEQI METAL                         
REMARK 620                              MG D 301  MG                            
REMARK 620 N RES CSSEQI ATOM                                                    
REMARK 620 1 ASP D 151   OD2                                                    
REMARK 620 2 ASP D 154   OD2  72.6                                              
REMARK 620 3 ASP D 173   OD1 134.1  89.6                                        
REMARK 620 4 ASP D 173   OD2 142.1  69.9  51.0                                  
REMARK 620 5 ASP D 175   OD2  87.3  99.0  53.3 103.2                            
REMARK 620 N                    1     2     3     4                             
REMARK 620                                                                      
REMARK 620 COORDINATION ANGLES FOR:  M RES CSSEQI METAL                         
REMARK 620                              MG G 301  MG                            
REMARK 620 N RES CSSEQI ATOM                                                    
REMARK 620 1 ASP G 151   OD2                                                    
REMARK 620 2 ASP G 154   OD2  72.6                                              
REMARK 620 3 ASP G 173   OD1 134.1  89.6                                        
REMARK 620 4 ASP G 173   OD2 142.1  69.9  51.0                                  
REMARK 620 5 ASP G 175   OD2  87.3  99.0  53.3 103.2                            
REMARK 620 N                    1     2     3     4                             
REMARK 620                                                                      
REMARK 620 COORDINATION ANGLES FOR:  M RES CSSEQI METAL                         
REMARK 620                              MG H 301  MG                            
REMARK 620 N RES CSSEQI ATOM                                                    
REMARK 620 1 ASP H 151   OD2                                                    
REMARK 620 2 ASP H 154   OD2  72.6                                              
REMARK 620 3 ASP H 173   OD1 134.1  89.6                                        
REMARK 620 4 ASP H 173   OD2 142.1  69.9  51.0                                  
REMARK 620 5 ASP H 175   OD2  87.3  99.0  53.3 103.2                            
REMARK 620 N                    1     2     3     4                             
DBREF  9Z7O A  -17   116  PDB    9Z7O     9Z7O           -17    116             
DBREF  9Z7O B  -17   116  PDB    9Z7O     9Z7O           -17    116             
DBREF  9Z7O C    1   203  PDB    9Z7O     9Z7O             1    203             
DBREF  9Z7O D    1   203  PDB    9Z7O     9Z7O             1    203             
DBREF  9Z7O E  -17   116  PDB    9Z7O     9Z7O           -17    116             
DBREF  9Z7O F  -17   116  PDB    9Z7O     9Z7O           -17    116             
DBREF  9Z7O G    1   203  PDB    9Z7O     9Z7O             1    203             
DBREF  9Z7O H    1   203  PDB    9Z7O     9Z7O             1    203             
SEQRES   1 A  134  MET LYS SER SER HIS HIS HIS HIS HIS HIS GLU ASN LEU          
SEQRES   2 A  134  TYR PHE GLN SER ASN ALA LYS ILE LEU ILE LYS ASP PHE          
SEQRES   3 A  134  ILE GLY THR ARG CYS ILE LEU LYS GLU ASP GLY GLN LYS          
SEQRES   4 A  134  LEU PHE GLU GLU ILE SER ARG HIS LEU GLU SER LYS ASP          
SEQRES   5 A  134  GLU VAL ILE LEU ASP PHE SER ASN VAL LYS MET PHE ALA          
SEQRES   6 A  134  SER PRO PHE PHE ASN TYR SER ILE GLY GLN LEU PHE ASN          
SEQRES   7 A  134  LYS PHE SER GLU ASN GLU ILE ARG ASN ASN LEU HIS LEU          
SEQRES   8 A  134  ASP ASN LEU GLU VAL VAL GLY HIS SER ILE ILE GLU ARG          
SEQRES   9 A  134  VAL VAL GLU ASN ALA SER ARG PHE LYS SER ASP LEU ASP          
SEQRES  10 A  134  TYR LYS LYS ILE VAL ASP GLU ILE LEU GLU GLN GLN ALA          
SEQRES  11 A  134  ARG GLU SER ASP                                              
SEQRES   1 B  134  MET LYS SER SER HIS HIS HIS HIS HIS HIS GLU ASN LEU          
SEQRES   2 B  134  TYR PHE GLN SER ASN ALA LYS ILE LEU ILE LYS ASP PHE          
SEQRES   3 B  134  ILE GLY THR ARG CYS ILE LEU LYS GLU ASP GLY GLN LYS          
SEQRES   4 B  134  LEU PHE GLU GLU ILE SER ARG HIS LEU GLU SER LYS ASP          
SEQRES   5 B  134  GLU VAL ILE LEU ASP PHE SER ASN VAL LYS MET PHE ALA          
SEQRES   6 B  134  SER PRO PHE PHE ASN TYR SER ILE GLY GLN LEU PHE ASN          
SEQRES   7 B  134  LYS PHE SER GLU ASN GLU ILE ARG ASN ASN LEU HIS LEU          
SEQRES   8 B  134  ASP ASN LEU GLU VAL VAL GLY HIS SER ILE ILE GLU ARG          
SEQRES   9 B  134  VAL VAL GLU ASN ALA SER ARG PHE LYS SER ASP LEU ASP          
SEQRES  10 B  134  TYR LYS LYS ILE VAL ASP GLU ILE LEU GLU GLN GLN ALA          
SEQRES  11 B  134  ARG GLU SER ASP                                              
SEQRES   1 C  203  MET ALA PHE SER GLY VAL ILE LEU ALA ASN VAL PHE ASN          
SEQRES   2 C  203  ILE GLY ASN TYR THR PRO THR LYS ASP ASP LYS PHE LEU          
SEQRES   3 C  203  VAL ASP THR ASN VAL TRP TYR TRP MET THR TYR THR LYS          
SEQRES   4 C  203  GLY ILE PRO SER ASN ARG GLN TYR LEU ASN THR TYR ILE          
SEQRES   5 C  203  LYS PHE ILE SER ASP CYS ILE SER LYS GLU SER GLN LEU          
SEQRES   6 C  203  PHE HIS SER GLY LEU SER LEU ALA GLU LEU ALA HIS ILE          
SEQRES   7 C  203  ILE GLU SER THR GLU ARG GLU ILE HIS GLU ALA THR ILE          
SEQRES   8 C  203  LYS SER ARG ILE MET THR LYS GLU PHE ARG TYR LYS TYR          
SEQRES   9 C  203  ALA LYS GLU ARG GLN LEU ALA MET LYS GLU VAL GLU VAL          
SEQRES  10 C  203  SER TRP ALA GLN VAL LYS GLN ILE ALA PRO GLN VAL ASP          
SEQRES  11 C  203  LEU THR ILE CYS GLN ASP LEU THR ASP SER CYS ALA SER          
SEQRES  12 C  203  LYS MET THR SER ASN THR LEU ASP GLY TYR ASP LEU MET          
SEQRES  13 C  203  ILE HIS GLU THR MET LEU LYS HIS GLY ILE THR ASN ILE          
SEQRES  14 C  203  ILE THR ASP ASP GLY ASP TYR THR SER VAL PRO GLY ILE          
SEQRES  15 C  203  ASN VAL PHE THR ILE ASN LYS ASN VAL ILE VAL SER ALA          
SEQRES  16 C  203  ALA THR GLN LYS LYS LEU MET ASN                              
SEQRES   1 D  203  MET ALA PHE SER GLY VAL ILE LEU ALA ASN VAL PHE ASN          
SEQRES   2 D  203  ILE GLY ASN TYR THR PRO THR LYS ASP ASP LYS PHE LEU          
SEQRES   3 D  203  VAL ASP THR ASN VAL TRP TYR TRP MET THR TYR THR LYS          
SEQRES   4 D  203  GLY ILE PRO SER ASN ARG GLN TYR LEU ASN THR TYR ILE          
SEQRES   5 D  203  LYS PHE ILE SER ASP CYS ILE SER LYS GLU SER GLN LEU          
SEQRES   6 D  203  PHE HIS SER GLY LEU SER LEU ALA GLU LEU ALA HIS ILE          
SEQRES   7 D  203  ILE GLU SER THR GLU ARG GLU ILE HIS GLU ALA THR ILE          
SEQRES   8 D  203  LYS SER ARG ILE MET THR LYS GLU PHE ARG TYR LYS TYR          
SEQRES   9 D  203  ALA LYS GLU ARG GLN LEU ALA MET LYS GLU VAL GLU VAL          
SEQRES  10 D  203  SER TRP ALA GLN VAL LYS GLN ILE ALA PRO GLN VAL ASP          
SEQRES  11 D  203  LEU THR ILE CYS GLN ASP LEU THR ASP SER CYS ALA SER          
SEQRES  12 D  203  LYS MET THR SER ASN THR LEU ASP GLY TYR ASP LEU MET          
SEQRES  13 D  203  ILE HIS GLU THR MET LEU LYS HIS GLY ILE THR ASN ILE          
SEQRES  14 D  203  ILE THR ASP ASP GLY ASP TYR THR SER VAL PRO GLY ILE          
SEQRES  15 D  203  ASN VAL PHE THR ILE ASN LYS ASN VAL ILE VAL SER ALA          
SEQRES  16 D  203  ALA THR GLN LYS LYS LEU MET ASN                              
SEQRES   1 E  134  MET LYS SER SER HIS HIS HIS HIS HIS HIS GLU ASN LEU          
SEQRES   2 E  134  TYR PHE GLN SER ASN ALA LYS ILE LEU ILE LYS ASP PHE          
SEQRES   3 E  134  ILE GLY THR ARG CYS ILE LEU LYS GLU ASP GLY GLN LYS          
SEQRES   4 E  134  LEU PHE GLU GLU ILE SER ARG HIS LEU GLU SER LYS ASP          
SEQRES   5 E  134  GLU VAL ILE LEU ASP PHE SER ASN VAL LYS MET PHE ALA          
SEQRES   6 E  134  SER PRO PHE PHE ASN TYR SER ILE GLY GLN LEU PHE ASN          
SEQRES   7 E  134  LYS PHE SER GLU ASN GLU ILE ARG ASN ASN LEU HIS LEU          
SEQRES   8 E  134  ASP ASN LEU GLU VAL VAL GLY HIS SER ILE ILE GLU ARG          
SEQRES   9 E  134  VAL VAL GLU ASN ALA SER ARG PHE LYS SER ASP LEU ASP          
SEQRES  10 E  134  TYR LYS LYS ILE VAL ASP GLU ILE LEU GLU GLN GLN ALA          
SEQRES  11 E  134  ARG GLU SER ASP                                              
SEQRES   1 F  134  MET LYS SER SER HIS HIS HIS HIS HIS HIS GLU ASN LEU          
SEQRES   2 F  134  TYR PHE GLN SER ASN ALA LYS ILE LEU ILE LYS ASP PHE          
SEQRES   3 F  134  ILE GLY THR ARG CYS ILE LEU LYS GLU ASP GLY GLN LYS          
SEQRES   4 F  134  LEU PHE GLU GLU ILE SER ARG HIS LEU GLU SER LYS ASP          
SEQRES   5 F  134  GLU VAL ILE LEU ASP PHE SER ASN VAL LYS MET PHE ALA          
SEQRES   6 F  134  SER PRO PHE PHE ASN TYR SER ILE GLY GLN LEU PHE ASN          
SEQRES   7 F  134  LYS PHE SER GLU ASN GLU ILE ARG ASN ASN LEU HIS LEU          
SEQRES   8 F  134  ASP ASN LEU GLU VAL VAL GLY HIS SER ILE ILE GLU ARG          
SEQRES   9 F  134  VAL VAL GLU ASN ALA SER ARG PHE LYS SER ASP LEU ASP          
SEQRES  10 F  134  TYR LYS LYS ILE VAL ASP GLU ILE LEU GLU GLN GLN ALA          
SEQRES  11 F  134  ARG GLU SER ASP                                              
SEQRES   1 G  203  MET ALA PHE SER GLY VAL ILE LEU ALA ASN VAL PHE ASN          
SEQRES   2 G  203  ILE GLY ASN TYR THR PRO THR LYS ASP ASP LYS PHE LEU          
SEQRES   3 G  203  VAL ASP THR ASN VAL TRP TYR TRP MET THR TYR THR LYS          
SEQRES   4 G  203  GLY ILE PRO SER ASN ARG GLN TYR LEU ASN THR TYR ILE          
SEQRES   5 G  203  LYS PHE ILE SER ASP CYS ILE SER LYS GLU SER GLN LEU          
SEQRES   6 G  203  PHE HIS SER GLY LEU SER LEU ALA GLU LEU ALA HIS ILE          
SEQRES   7 G  203  ILE GLU SER THR GLU ARG GLU ILE HIS GLU ALA THR ILE          
SEQRES   8 G  203  LYS SER ARG ILE MET THR LYS GLU PHE ARG TYR LYS TYR          
SEQRES   9 G  203  ALA LYS GLU ARG GLN LEU ALA MET LYS GLU VAL GLU VAL          
SEQRES  10 G  203  SER TRP ALA GLN VAL LYS GLN ILE ALA PRO GLN VAL ASP          
SEQRES  11 G  203  LEU THR ILE CYS GLN ASP LEU THR ASP SER CYS ALA SER          
SEQRES  12 G  203  LYS MET THR SER ASN THR LEU ASP GLY TYR ASP LEU MET          
SEQRES  13 G  203  ILE HIS GLU THR MET LEU LYS HIS GLY ILE THR ASN ILE          
SEQRES  14 G  203  ILE THR ASP ASP GLY ASP TYR THR SER VAL PRO GLY ILE          
SEQRES  15 G  203  ASN VAL PHE THR ILE ASN LYS ASN VAL ILE VAL SER ALA          
SEQRES  16 G  203  ALA THR GLN LYS LYS LEU MET ASN                              
SEQRES   1 H  203  MET ALA PHE SER GLY VAL ILE LEU ALA ASN VAL PHE ASN          
SEQRES   2 H  203  ILE GLY ASN TYR THR PRO THR LYS ASP ASP LYS PHE LEU          
SEQRES   3 H  203  VAL ASP THR ASN VAL TRP TYR TRP MET THR TYR THR LYS          
SEQRES   4 H  203  GLY ILE PRO SER ASN ARG GLN TYR LEU ASN THR TYR ILE          
SEQRES   5 H  203  LYS PHE ILE SER ASP CYS ILE SER LYS GLU SER GLN LEU          
SEQRES   6 H  203  PHE HIS SER GLY LEU SER LEU ALA GLU LEU ALA HIS ILE          
SEQRES   7 H  203  ILE GLU SER THR GLU ARG GLU ILE HIS GLU ALA THR ILE          
SEQRES   8 H  203  LYS SER ARG ILE MET THR LYS GLU PHE ARG TYR LYS TYR          
SEQRES   9 H  203  ALA LYS GLU ARG GLN LEU ALA MET LYS GLU VAL GLU VAL          
SEQRES  10 H  203  SER TRP ALA GLN VAL LYS GLN ILE ALA PRO GLN VAL ASP          
SEQRES  11 H  203  LEU THR ILE CYS GLN ASP LEU THR ASP SER CYS ALA SER          
SEQRES  12 H  203  LYS MET THR SER ASN THR LEU ASP GLY TYR ASP LEU MET          
SEQRES  13 H  203  ILE HIS GLU THR MET LEU LYS HIS GLY ILE THR ASN ILE          
SEQRES  14 H  203  ILE THR ASP ASP GLY ASP TYR THR SER VAL PRO GLY ILE          
SEQRES  15 H  203  ASN VAL PHE THR ILE ASN LYS ASN VAL ILE VAL SER ALA          
SEQRES  16 H  203  ALA THR GLN LYS LYS LEU MET ASN                              
HET     MG  C 301       1                                                       
HET     MG  D 301       1                                                       
HET     MG  G 301       1                                                       
HET     MG  H 301       1                                                       
HETNAM      MG MAGNESIUM ION                                                    
FORMUL   9   MG    4(MG 2+)                                                     
HELIX    1 AA1 ILE A    5  ILE A    9  1                                   5    
HELIX    2 AA2 LEU A   15  SER A   32  1                                  18    
HELIX    3 AA3 ALA A   47  ILE A   55  1                                   9    
HELIX    4 AA4 GLN A   57  PHE A   62  1                                   6    
HELIX    5 AA5 SER A   63  ASN A   70  1                                   8    
HELIX    6 AA6 GLU A   77  ASP A   97  1                                  21    
HELIX    7 AA7 ASP A   97  SER A  115  1                                  19    
HELIX    8 AA8 ILE B    5  ILE B    9  1                                   5    
HELIX    9 AA9 LEU B   15  SER B   32  1                                  18    
HELIX   10 AB1 ALA B   47  ILE B   55  1                                   9    
HELIX   11 AB2 GLN B   57  PHE B   62  1                                   6    
HELIX   12 AB3 SER B   63  ASN B   70  1                                   8    
HELIX   13 AB4 GLU B   77  ASP B   97  1                                  21    
HELIX   14 AB5 ASP B   97  SER B  115  1                                  19    
HELIX   15 AB6 ASP C   28  TYR C   37  1                                  10    
HELIX   16 AB7 PRO C   42  TYR C   47  5                                   6    
HELIX   17 AB8 LEU C   48  LYS C   61  1                                  14    
HELIX   18 AB9 GLY C   69  LYS C   92  1                                  24    
HELIX   19 AC1 MET C   96  TYR C  104  1                                   9    
HELIX   20 AC2 TYR C  104  ALA C  126  1                                  23    
HELIX   21 AC3 CYS C  134  MET C  145  1                                  12    
HELIX   22 AC4 ASP C  151  GLY C  165  1                                  15    
HELIX   23 AC5 ASP C  173  VAL C  179  5                                   7    
HELIX   24 AC6 ASN C  188  GLN C  198  1                                  11    
HELIX   25 AC7 ASP D   28  TYR D   37  1                                  10    
HELIX   26 AC8 PRO D   42  TYR D   47  5                                   6    
HELIX   27 AC9 LEU D   48  LYS D   61  1                                  14    
HELIX   28 AD1 GLY D   69  LYS D   92  1                                  24    
HELIX   29 AD2 MET D   96  TYR D  104  1                                   9    
HELIX   30 AD3 TYR D  104  ALA D  126  1                                  23    
HELIX   31 AD4 CYS D  134  MET D  145  1                                  12    
HELIX   32 AD5 ASP D  151  GLY D  165  1                                  15    
HELIX   33 AD6 ASP D  173  VAL D  179  5                                   7    
HELIX   34 AD7 ASN D  188  GLN D  198  1                                  11    
HELIX   35 AD8 ILE E    5  ILE E    9  1                                   5    
HELIX   36 AD9 LEU E   15  SER E   32  1                                  18    
HELIX   37 AE1 ALA E   47  ILE E   55  1                                   9    
HELIX   38 AE2 GLN E   57  PHE E   62  1                                   6    
HELIX   39 AE3 SER E   63  ASN E   70  1                                   8    
HELIX   40 AE4 GLU E   77  ASP E   97  1                                  21    
HELIX   41 AE5 ASP E   97  SER E  115  1                                  19    
HELIX   42 AE6 ILE F    5  ILE F    9  1                                   5    
HELIX   43 AE7 LEU F   15  SER F   32  1                                  18    
HELIX   44 AE8 ALA F   47  ILE F   55  1                                   9    
HELIX   45 AE9 GLN F   57  PHE F   62  1                                   6    
HELIX   46 AF1 SER F   63  ASN F   70  1                                   8    
HELIX   47 AF2 GLU F   77  ASP F   97  1                                  21    
HELIX   48 AF3 ASP F   97  SER F  115  1                                  19    
HELIX   49 AF4 ASP G   28  TYR G   37  1                                  10    
HELIX   50 AF5 PRO G   42  TYR G   47  5                                   6    
HELIX   51 AF6 LEU G   48  LYS G   61  1                                  14    
HELIX   52 AF7 GLY G   69  LYS G   92  1                                  24    
HELIX   53 AF8 MET G   96  TYR G  104  1                                   9    
HELIX   54 AF9 TYR G  104  ALA G  126  1                                  23    
HELIX   55 AG1 CYS G  134  MET G  145  1                                  12    
HELIX   56 AG2 ASP G  151  GLY G  165  1                                  15    
HELIX   57 AG3 ASP G  173  VAL G  179  5                                   7    
HELIX   58 AG4 ASN G  188  GLN G  198  1                                  11    
HELIX   59 AG5 ASP H   28  TYR H   37  1                                  10    
HELIX   60 AG6 PRO H   42  TYR H   47  5                                   6    
HELIX   61 AG7 LEU H   48  LYS H   61  1                                  14    
HELIX   62 AG8 GLY H   69  LYS H   92  1                                  24    
HELIX   63 AG9 MET H   96  TYR H  104  1                                   9    
HELIX   64 AH1 TYR H  104  ALA H  126  1                                  23    
HELIX   65 AH2 CYS H  134  MET H  145  1                                  12    
HELIX   66 AH3 ASP H  151  GLY H  165  1                                  15    
HELIX   67 AH4 ASP H  173  VAL H  179  5                                   7    
HELIX   68 AH5 ASN H  188  GLN H  198  1                                  11    
SHEET    1 AA1 3 LYS A   2  LEU A   4  0                                        
SHEET    2 AA1 3 VAL A  36  ASP A  39  1  O  ASP A  39   N  ILE A   3           
SHEET    3 AA1 3 LEU A  71  ASP A  74  1  O  ASP A  74   N  LEU A  38           
SHEET    1 AA2 2 ARG A  12  CYS A  13  0                                        
SHEET    2 AA2 2 MET A  45  PHE A  46  1  O  MET A  45   N  CYS A  13           
SHEET    1 AA3 3 ASN B   0  LEU B   4  0                                        
SHEET    2 AA3 3 GLU B  35  ASP B  39  1  O  GLU B  35   N  ALA B   1           
SHEET    3 AA3 3 LEU B  71  ASP B  74  1  O  HIS B  72   N  VAL B  36           
SHEET    1 AA4 2 ARG B  12  CYS B  13  0                                        
SHEET    2 AA4 2 MET B  45  PHE B  46  1  O  MET B  45   N  CYS B  13           
SHEET    1 AA5 6 ASN C  10  ASN C  13  0                                        
SHEET    2 AA5 6 ASN C 183  THR C 186  1  O  VAL C 184   N  ASN C  10           
SHEET    3 AA5 6 ASN C 168  ILE C 170  1  N  ILE C 169   O  PHE C 185           
SHEET    4 AA5 6 LYS C  24  VAL C  27  1  N  LEU C  26   O  ILE C 170           
SHEET    5 AA5 6 GLN C  64  SER C  68  1  O  GLN C  64   N  PHE C  25           
SHEET    6 AA5 6 GLN C 128  VAL C 129  1  O  VAL C 129   N  HIS C  67           
SHEET    1 AA6 2 LEU C 131  ILE C 133  0                                        
SHEET    2 AA6 2 LEU D 131  ILE D 133 -1  O  LEU D 131   N  ILE C 133           
SHEET    1 AA7 6 ASN D  10  ASN D  13  0                                        
SHEET    2 AA7 6 ASN D 183  THR D 186  1  O  VAL D 184   N  ASN D  10           
SHEET    3 AA7 6 ASN D 168  ILE D 170  1  N  ILE D 169   O  PHE D 185           
SHEET    4 AA7 6 LYS D  24  VAL D  27  1  N  LEU D  26   O  ILE D 170           
SHEET    5 AA7 6 GLN D  64  SER D  68  1  O  GLN D  64   N  PHE D  25           
SHEET    6 AA7 6 GLN D 128  VAL D 129  1  O  VAL D 129   N  HIS D  67           
SHEET    1 AA8 3 LYS E   2  LEU E   4  0                                        
SHEET    2 AA8 3 VAL E  36  ASP E  39  1  O  ASP E  39   N  ILE E   3           
SHEET    3 AA8 3 LEU E  71  ASP E  74  1  O  ASP E  74   N  LEU E  38           
SHEET    1 AA9 2 ARG E  12  CYS E  13  0                                        
SHEET    2 AA9 2 MET E  45  PHE E  46  1  O  MET E  45   N  CYS E  13           
SHEET    1 AB1 3 ASN F   0  LEU F   4  0                                        
SHEET    2 AB1 3 GLU F  35  ASP F  39  1  O  GLU F  35   N  ALA F   1           
SHEET    3 AB1 3 LEU F  71  ASP F  74  1  O  HIS F  72   N  VAL F  36           
SHEET    1 AB2 2 ARG F  12  CYS F  13  0                                        
SHEET    2 AB2 2 MET F  45  PHE F  46  1  O  MET F  45   N  CYS F  13           
SHEET    1 AB3 6 ASN G  10  ASN G  13  0                                        
SHEET    2 AB3 6 ASN G 183  THR G 186  1  O  VAL G 184   N  ASN G  10           
SHEET    3 AB3 6 ASN G 168  ILE G 170  1  N  ILE G 169   O  PHE G 185           
SHEET    4 AB3 6 LYS G  24  VAL G  27  1  N  LEU G  26   O  ILE G 170           
SHEET    5 AB3 6 GLN G  64  SER G  68  1  O  GLN G  64   N  PHE G  25           
SHEET    6 AB3 6 GLN G 128  VAL G 129  1  O  VAL G 129   N  HIS G  67           
SHEET    1 AB4 2 LEU G 131  ILE G 133  0                                        
SHEET    2 AB4 2 LEU H 131  ILE H 133 -1  O  LEU H 131   N  ILE G 133           
SHEET    1 AB5 6 ASN H  10  ASN H  13  0                                        
SHEET    2 AB5 6 ASN H 183  THR H 186  1  O  VAL H 184   N  ASN H  10           
SHEET    3 AB5 6 ASN H 168  ILE H 170  1  N  ILE H 169   O  PHE H 185           
SHEET    4 AB5 6 LYS H  24  VAL H  27  1  N  LEU H  26   O  ILE H 170           
SHEET    5 AB5 6 GLN H  64  SER H  68  1  O  GLN H  64   N  PHE H  25           
SHEET    6 AB5 6 GLN H 128  VAL H 129  1  O  VAL H 129   N  HIS H  67           
LINK         OD2 ASP C 151                MG    MG C 301     1555   1555  2.18  
LINK         OD2 ASP C 154                MG    MG C 301     1555   1555  2.10  
LINK         OD1 ASP C 173                MG    MG C 301     1555   1555  2.72  
LINK         OD2 ASP C 173                MG    MG C 301     1555   1555  2.27  
LINK         OD2 ASP C 175                MG    MG C 301     1555   1555  2.99  
LINK         OD2 ASP D 151                MG    MG D 301     1555   1555  2.18  
LINK         OD2 ASP D 154                MG    MG D 301     1555   1555  2.10  
LINK         OD1 ASP D 173                MG    MG D 301     1555   1555  2.72  
LINK         OD2 ASP D 173                MG    MG D 301     1555   1555  2.27  
LINK         OD2 ASP D 175                MG    MG D 301     1555   1555  2.99  
LINK         OD2 ASP G 151                MG    MG G 301     1555   1555  2.18  
LINK         OD2 ASP G 154                MG    MG G 301     1555   1555  2.10  
LINK         OD1 ASP G 173                MG    MG G 301     1555   1555  2.72  
LINK         OD2 ASP G 173                MG    MG G 301     1555   1555  2.27  
LINK         OD2 ASP G 175                MG    MG G 301     1555   1555  2.99  
LINK         OD2 ASP H 151                MG    MG H 301     1555   1555  2.18  
LINK         OD2 ASP H 154                MG    MG H 301     1555   1555  2.10  
LINK         OD1 ASP H 173                MG    MG H 301     1555   1555  2.72  
LINK         OD2 ASP H 173                MG    MG H 301     1555   1555  2.27  
LINK         OD2 ASP H 175                MG    MG H 301     1555   1555  2.99  
CRYST1  159.082  159.082  176.198  90.00  90.00 120.00 H 3          36          
ORIGX1      1.000000  0.000000  0.000000        0.00000                         
ORIGX2      0.000000  1.000000  0.000000        0.00000                         
ORIGX3      0.000000  0.000000  1.000000        0.00000                         
SCALE1      0.006286  0.003629  0.000000        0.00000                         
SCALE2      0.000000  0.007259  0.000000        0.00000                         
SCALE3      0.000000  0.000000  0.005675        0.00000                         
MTRIX1   1 -0.651760 -0.758413  0.004407      -87.16424    1                    
MTRIX2   1 -0.758424  0.651760 -0.001661      -30.09322    1                    
MTRIX3   1 -0.001613 -0.004425 -0.999989      142.57077    1                    
MTRIX1   2  0.388787  0.880841 -0.270118       24.14922    1                    
MTRIX2   2  0.878876 -0.442545 -0.178130        6.84711    1                    
MTRIX3   2 -0.276443 -0.168146 -0.946206      145.49570    1                    
MTRIX1   3 -0.913566 -0.251177  0.319857     -108.55678    1                    
MTRIX2   3  0.291045 -0.953119  0.082811      -42.68056    1                    
MTRIX3   3  0.284061  0.168746  0.943840       -2.10037    1                    
MTRIX1   4 -0.661329 -0.750083  0.004331      -87.40326    1                    
MTRIX2   4 -0.750093  0.661331 -0.001325      -29.29524    1                    
MTRIX3   4 -0.001870 -0.004125 -0.999990      142.49856    1                    
MTRIX1   5 -0.674516 -0.738157 -0.012372      -79.14183    1                    
MTRIX2   5 -0.738204  0.674577 -0.001064      -45.28243    1                    
MTRIX3   5  0.009131  0.008415 -0.999923      143.11634    1                    
ATOM      1  N   ALA A   1     -24.626 -23.094   8.942  1.00101.26           N  
ATOM      2  CA  ALA A   1     -24.728 -21.653   9.200  1.00101.26           C  
ATOM      3  C   ALA A   1     -23.850 -21.217  10.413  1.00101.26           C  
ATOM      4  O   ALA A   1     -23.586 -22.030  11.300  1.00101.26           O  
ATOM      5  CB  ALA A   1     -26.206 -21.266   9.404  1.00 46.95           C  
ATOM      6  N   LYS A   2     -23.391 -19.952  10.447  1.00 86.30           N  
ATOM      7  CA  LYS A   2     -22.433 -19.481  11.454  1.00 86.30           C  
ATOM      8  C   LYS A   2     -22.777 -18.056  11.904  1.00 86.30           C  
ATOM      9  O   LYS A   2     -22.931 -17.183  11.044  1.00 86.30           O  
ATOM     10  CB  LYS A   2     -20.996 -19.559  10.891  1.00 86.30           C  
ATOM     11  CG  LYS A   2     -19.882 -19.330  11.898  1.00 86.30           C  
ATOM     12  CD  LYS A   2     -18.512 -19.665  11.308  1.00 86.30           C  
ATOM     13  CE  LYS A   2     -17.403 -19.549  12.357  1.00 86.30           C  
ATOM     14  NZ  LYS A   2     -16.025 -19.963  11.918  1.00 86.30           N  
ATOM     15  N   ILE A   3     -22.900 -17.827  13.241  1.00 85.97           N  
ATOM     16  CA  ILE A   3     -23.137 -16.499  13.868  1.00 85.97           C  
ATOM     17  C   ILE A   3     -21.828 -16.086  14.560  1.00 85.97           C  
ATOM     18  O   ILE A   3     -21.373 -16.745  15.508  1.00 85.97           O  
ATOM     19  CB  ILE A   3     -24.315 -16.490  14.888  1.00 85.97           C  
ATOM     20  CG1 ILE A   3     -25.654 -16.957  14.297  1.00 85.97           C  
ATOM     21  CG2 ILE A   3     -24.574 -15.085  15.513  1.00 85.97           C  
ATOM     22  CD1 ILE A   3     -26.830 -17.063  15.295  1.00 85.97           C  
ATOM     23  N   LEU A   4     -21.210 -15.003  14.070  1.00 84.37           N  
ATOM     24  CA  LEU A   4     -20.059 -14.393  14.729  1.00 84.37           C  
ATOM     25  C   LEU A   4     -20.530 -13.488  15.872  1.00 84.37           C  
ATOM     26  O   LEU A   4     -21.072 -12.400  15.642  1.00 84.37           O  
ATOM     27  CB  LEU A   4     -19.255 -13.640  13.686  1.00 84.37           C  
ATOM     28  CG  LEU A   4     -18.234 -14.653  13.214  1.00 84.37           C  
ATOM     29  CD1 LEU A   4     -17.828 -14.272  11.822  1.00 84.37           C  
ATOM     30  CD2 LEU A   4     -17.072 -14.725  14.183  1.00 84.37           C  
ATOM     31  N   ILE A   5     -20.413 -13.996  17.107  1.00 85.38           N  
ATOM     32  CA  ILE A   5     -20.915 -13.299  18.299  1.00 85.38           C  
ATOM     33  C   ILE A   5     -20.196 -11.972  18.521  1.00 85.38           C  
ATOM     34  O   ILE A   5     -20.823 -10.971  18.891  1.00 85.38           O  
ATOM     35  CB  ILE A   5     -20.880 -14.194  19.565  1.00 85.38           C  
ATOM     36  CG1 ILE A   5     -21.761 -15.439  19.391  1.00 85.38           C  
ATOM     37  CG2 ILE A   5     -21.412 -13.449  20.781  1.00 85.38           C  
ATOM     38  CD1 ILE A   5     -23.274 -15.130  19.138  1.00 85.38           C  
ATOM     39  N   LYS A   6     -18.896 -11.912  18.222  1.00 85.18           N  
ATOM     40  CA  LYS A   6     -18.207 -10.646  18.409  1.00 85.18           C  
ATOM     41  C   LYS A   6     -18.872  -9.500  17.653  1.00 85.18           C  
ATOM     42  O   LYS A   6     -19.007  -8.393  18.191  1.00 85.18           O  
ATOM     43  CB  LYS A   6     -16.752 -10.774  17.982  1.00 85.18           C  
ATOM     44  CG  LYS A   6     -16.035  -9.486  18.251  1.00 85.18           C  
ATOM     45  CD  LYS A   6     -14.641  -9.510  17.770  1.00 85.18           C  
ATOM     46  CE  LYS A   6     -14.034  -8.165  17.988  1.00 85.18           C  
ATOM     47  NZ  LYS A   6     -12.668  -8.204  17.457  1.00 85.18           N  
ATOM     48  N   ASP A   7     -19.373  -9.765  16.455  1.00 87.09           N  
ATOM     49  CA  ASP A   7     -19.989  -8.750  15.597  1.00 87.09           C  
ATOM     50  C   ASP A   7     -21.488  -8.556  15.829  1.00 87.09           C  
ATOM     51  O   ASP A   7     -21.985  -7.422  15.750  1.00 87.09           O  
ATOM     52  CB  ASP A   7     -19.784  -9.133  14.120  1.00 87.09           C  
ATOM     53  CG  ASP A   7     -18.307  -9.152  13.692  1.00 87.09           C  
ATOM     54  OD1 ASP A   7     -17.442  -8.563  14.399  1.00 87.09           O  
ATOM     55  OD2 ASP A   7     -18.027  -9.799  12.644  1.00 87.09           O  
ATOM     56  N   PHE A   8     -22.184  -9.633  16.206  1.00 84.27           N  
ATOM     57  CA  PHE A   8     -23.636  -9.616  16.366  1.00 84.27           C  
ATOM     58  C   PHE A   8     -24.039  -8.951  17.684  1.00 84.27           C  
ATOM     59  O   PHE A   8     -24.962  -8.120  17.707  1.00 84.27           O  
ATOM     60  CB  PHE A   8     -24.143 -11.082  16.263  1.00 84.27           C  
ATOM     61  CG  PHE A   8     -25.663 -11.239  16.189  1.00 84.27           C  
ATOM     62  CD1 PHE A   8     -26.449 -10.368  15.445  1.00 84.27           C  
ATOM     63  CD2 PHE A   8     -26.307 -12.274  16.869  1.00 84.27           C  
ATOM     64  CE1 PHE A   8     -27.858 -10.508  15.389  1.00 84.27           C  
ATOM     65  CE2 PHE A   8     -27.713 -12.412  16.815  1.00 84.27           C  
ATOM     66  CZ  PHE A   8     -28.482 -11.524  16.070  1.00 84.27           C  
ATOM     67  N   ILE A   9     -23.278  -9.207  18.748  1.00 81.55           N  
ATOM     68  CA  ILE A   9     -23.547  -8.682  20.084  1.00 81.55           C  
ATOM     69  C   ILE A   9     -22.428  -7.714  20.533  1.00 81.55           C  
ATOM     70  O   ILE A   9     -22.702  -6.565  20.888  1.00 81.55           O  
ATOM     71  CB  ILE A   9     -23.792  -9.841  21.091  1.00 81.55           C  
ATOM     72  CG1 ILE A   9     -24.993 -10.677  20.635  1.00 81.55           C  
ATOM     73  CG2 ILE A   9     -24.167  -9.378  22.467  1.00 81.55           C  
ATOM     74  CD1 ILE A   9     -26.316  -9.901  20.597  1.00 81.55           C  
ATOM     75  N   GLY A  10     -21.155  -8.136  20.456  1.00 81.36           N  
ATOM     76  CA  GLY A  10     -20.023  -7.355  20.924  1.00 81.36           C  
ATOM     77  C   GLY A  10     -19.048  -8.225  21.697  1.00 81.36           C  
ATOM     78  O   GLY A  10     -19.082  -9.449  21.631  1.00 81.36           O  
ATOM     79  N   THR A  11     -18.105  -7.603  22.381  1.00 80.33           N  
ATOM     80  CA  THR A  11     -17.145  -8.396  23.143  1.00 80.33           C  
ATOM     81  C   THR A  11     -17.646  -8.812  24.528  1.00 80.33           C  
ATOM     82  O   THR A  11     -16.866  -9.349  25.335  1.00 80.33           O  
ATOM     83  CB  THR A  11     -15.861  -7.615  23.250  1.00 80.33           C  
ATOM     84  OG1 THR A  11     -16.168  -6.340  23.838  1.00 80.33           O  
ATOM     85  CG2 THR A  11     -15.300  -7.453  21.851  1.00 80.33           C  
ATOM     86  N   ARG A  12     -18.866  -8.426  24.875  1.00 77.14           N  
ATOM     87  CA  ARG A  12     -19.406  -8.691  26.198  1.00 77.14           C  
ATOM     88  C   ARG A  12     -20.857  -9.165  26.013  1.00 77.14           C  
ATOM     89  O   ARG A  12     -21.722  -8.401  25.570  1.00 77.14           O  
ATOM     90  CB  ARG A  12     -19.229  -7.408  27.004  1.00 77.14           C  
ATOM     91  CG  ARG A  12     -17.727  -7.033  27.225  1.00 77.14           C  
ATOM     92  CD  ARG A  12     -17.632  -5.722  27.983  1.00 77.14           C  
ATOM     93  NE  ARG A  12     -17.961  -4.640  27.059  1.00 77.14           N  
ATOM     94  CZ  ARG A  12     -18.724  -3.592  27.346  1.00 77.14           C  
ATOM     95  NH1 ARG A  12     -19.324  -3.474  28.515  1.00 77.14           N  
ATOM     96  NH2 ARG A  12     -18.952  -2.679  26.407  1.00 77.14           N  
ATOM     97  N   CYS A  13     -21.134 -10.402  26.421  1.00 75.45           N  
ATOM     98  CA  CYS A  13     -22.455 -11.037  26.386  1.00 75.45           C  
ATOM     99  C   CYS A  13     -23.051 -11.090  27.788  1.00 75.45           C  
ATOM    100  O   CYS A  13     -22.863 -12.039  28.544  1.00 75.45           O  
ATOM    101  CB  CYS A  13     -22.340 -12.355  25.760  1.00 75.45           C  
ATOM    102  SG  CYS A  13     -21.992 -12.066  24.036  1.00 75.45           S  
ATOM    103  N   ILE A  14     -23.635  -9.967  28.195  1.00 71.65           N  
ATOM    104  CA  ILE A  14     -24.064  -9.766  29.568  1.00 71.65           C  
ATOM    105  C   ILE A  14     -25.563  -9.495  29.706  1.00 71.65           C  
ATOM    106  O   ILE A  14     -26.239 -10.125  30.526  1.00 71.65           O  
ATOM    107  CB  ILE A  14     -23.255  -8.651  30.202  1.00 71.65           C  
ATOM    108  CG1 ILE A  14     -21.804  -9.092  30.317  1.00 71.65           C  
ATOM    109  CG2 ILE A  14     -23.910  -8.213  31.417  1.00 71.65           C  
ATOM    110  CD1 ILE A  14     -20.957  -8.000  30.801  1.00 71.65           C  
ATOM    111  N   LEU A  15     -26.095  -8.573  28.924  1.00 70.18           N  
ATOM    112  CA  LEU A  15     -27.446  -8.062  29.113  1.00 70.18           C  
ATOM    113  C   LEU A  15     -28.484  -9.041  28.620  1.00 70.18           C  
ATOM    114  O   LEU A  15     -28.198  -9.862  27.758  1.00 70.18           O  
ATOM    115  CB  LEU A  15     -27.695  -6.744  28.410  1.00 70.18           C  
ATOM    116  CG  LEU A  15     -26.813  -5.655  28.914  1.00 70.18           C  
ATOM    117  CD1 LEU A  15     -27.121  -4.428  28.110  1.00 70.18           C  
ATOM    118  CD2 LEU A  15     -27.177  -5.510  30.348  1.00 70.18           C  
ATOM    119  N   LYS A  16     -29.650  -9.059  29.280  1.00 70.56           N  
ATOM    120  CA  LYS A  16     -30.749  -9.870  28.739  1.00 70.56           C  
ATOM    121  C   LYS A  16     -31.184  -9.396  27.338  1.00 70.56           C  
ATOM    122  O   LYS A  16     -31.595 -10.219  26.508  1.00 70.56           O  
ATOM    123  CB  LYS A  16     -32.021  -9.888  29.634  1.00 70.56           C  
ATOM    124  CG  LYS A  16     -32.945  -8.601  29.681  1.00 70.56           C  
ATOM    125  CD  LYS A  16     -34.245  -8.783  30.525  1.00 70.56           C  
ATOM    126  CE  LYS A  16     -35.211  -7.602  30.433  1.00 70.56           C  
ATOM    127  NZ  LYS A  16     -36.433  -7.913  31.207  1.00 70.56           N  
ATOM    128  N   GLU A  17     -31.076  -8.101  27.032  1.00 72.38           N  
ATOM    129  CA  GLU A  17     -31.434  -7.605  25.704  1.00 72.38           C  
ATOM    130  C   GLU A  17     -30.535  -8.206  24.629  1.00 72.38           C  
ATOM    131  O   GLU A  17     -31.012  -8.561  23.552  1.00 72.38           O  
ATOM    132  CB  GLU A  17     -31.350  -6.084  25.672  1.00 72.38           C  
ATOM    133  CG  GLU A  17     -32.387  -5.405  26.532  1.00 72.38           C  
ATOM    134  CD  GLU A  17     -31.865  -5.189  27.962  1.00 72.38           C  
ATOM    135  OE1 GLU A  17     -30.660  -4.852  28.102  1.00 72.38           O  
ATOM    136  OE2 GLU A  17     -32.634  -5.367  28.947  1.00 72.38           O  
ATOM    137  N   ASP A  18     -29.243  -8.393  24.930  1.00 76.65           N  
ATOM    138  CA  ASP A  18     -28.329  -9.052  23.997  1.00 76.65           C  
ATOM    139  C   ASP A  18     -28.694 -10.522  23.826  1.00 76.65           C  
ATOM    140  O   ASP A  18     -28.483 -11.102  22.752  1.00 76.65           O  
ATOM    141  CB  ASP A  18     -26.902  -9.001  24.552  1.00 76.65           C  
ATOM    142  CG  ASP A  18     -26.309  -7.615  24.527  1.00 76.65           C  
ATOM    143  OD1 ASP A  18     -26.728  -6.791  23.672  1.00 76.65           O  
ATOM    144  OD2 ASP A  18     -25.399  -7.375  25.367  1.00 76.65           O  
ATOM    145  N   GLY A  19     -29.092 -11.172  24.923  1.00 74.74           N  
ATOM    146  CA  GLY A  19     -29.661 -12.513  24.872  1.00 74.74           C  
ATOM    147  C   GLY A  19     -30.939 -12.613  24.056  1.00 74.74           C  
ATOM    148  O   GLY A  19     -31.132 -13.570  23.301  1.00 74.74           O  
ATOM    149  N   GLN A  20     -31.840 -11.639  24.220  1.00 74.00           N  
ATOM    150  CA  GLN A  20     -33.070 -11.608  23.441  1.00 74.00           C  
ATOM    151  C   GLN A  20     -32.779 -11.497  21.937  1.00 74.00           C  
ATOM    152  O   GLN A  20     -33.396 -12.200  21.120  1.00 74.00           O  
ATOM    153  CB  GLN A  20     -33.940 -10.431  23.962  1.00 74.00           C  
ATOM    154  CG  GLN A  20     -35.250 -10.293  23.309  1.00 74.00           C  
ATOM    155  CD  GLN A  20     -36.065 -11.503  23.589  1.00 74.00           C  
ATOM    156  OE1 GLN A  20     -35.949 -12.117  24.647  1.00 74.00           O  
ATOM    157  NE2 GLN A  20     -36.824 -11.925  22.602  1.00 74.00           N  
ATOM    158  N   LYS A  21     -31.857 -10.601  21.559  1.00 78.24           N  
ATOM    159  CA  LYS A  21     -31.474 -10.414  20.161  1.00 78.24           C  
ATOM    160  C   LYS A  21     -30.868 -11.701  19.578  1.00 78.24           C  
ATOM    161  O   LYS A  21     -31.206 -12.115  18.467  1.00 78.24           O  
ATOM    162  CB  LYS A  21     -30.487  -9.241  20.039  1.00 78.24           C  
ATOM    163  CG  LYS A  21     -30.128  -8.797  18.581  1.00 78.24           C  
ATOM    164  CD  LYS A  21     -28.897  -7.805  18.580  1.00 78.24           C  
ATOM    165  CE  LYS A  21     -28.366  -7.436  17.154  1.00 78.24           C  
ATOM    166  NZ  LYS A  21     -26.990  -6.777  17.109  1.00 78.24           N  
ATOM    167  N   LEU A  22     -29.996 -12.375  20.340  1.00 77.33           N  
ATOM    168  CA  LEU A  22     -29.436 -13.633  19.871  1.00 77.33           C  
ATOM    169  C   LEU A  22     -30.509 -14.720  19.825  1.00 77.33           C  
ATOM    170  O   LEU A  22     -30.501 -15.556  18.916  1.00 77.33           O  
ATOM    171  CB  LEU A  22     -28.238 -14.045  20.718  1.00 77.33           C  
ATOM    172  CG  LEU A  22     -27.580 -15.306  20.163  1.00 77.33           C  
ATOM    173  CD1 LEU A  22     -27.090 -15.103  18.771  1.00 77.33           C  
ATOM    174  CD2 LEU A  22     -26.436 -15.661  21.002  1.00 77.33           C  
ATOM    175  N   PHE A  23     -31.420 -14.749  20.806  1.00 77.24           N  
ATOM    176  CA  PHE A  23     -32.512 -15.726  20.778  1.00 77.24           C  
ATOM    177  C   PHE A  23     -33.333 -15.672  19.496  1.00 77.24           C  
ATOM    178  O   PHE A  23     -33.507 -16.698  18.836  1.00 77.24           O  
ATOM    179  CB  PHE A  23     -33.433 -15.510  21.988  1.00 77.24           C  
ATOM    180  CG  PHE A  23     -34.800 -16.212  21.901  1.00 77.24           C  
ATOM    181  CD1 PHE A  23     -34.888 -17.607  21.795  1.00 77.24           C  
ATOM    182  CD2 PHE A  23     -35.997 -15.490  22.011  1.00 77.24           C  
ATOM    183  CE1 PHE A  23     -36.154 -18.260  21.757  1.00 77.24           C  
ATOM    184  CE2 PHE A  23     -37.261 -16.143  21.974  1.00 77.24           C  
ATOM    185  CZ  PHE A  23     -37.335 -17.517  21.845  1.00 77.24           C  
ATOM    186  N   GLU A  24     -33.706 -14.471  19.045  1.00 79.80           N  
ATOM    187  CA  GLU A  24     -34.515 -14.318  17.833  1.00 79.80           C  
ATOM    188  C   GLU A  24     -33.769 -14.808  16.607  1.00 79.80           C  
ATOM    189  O   GLU A  24     -34.372 -15.378  15.691  1.00 79.80           O  
ATOM    190  CB  GLU A  24     -34.947 -12.869  17.729  1.00 79.80           C  
ATOM    191  CG  GLU A  24     -36.008 -12.661  18.797  1.00 79.80           C  
ATOM    192  CD  GLU A  24     -36.441 -11.238  18.999  1.00 79.80           C  
ATOM    193  OE1 GLU A  24     -35.661 -10.302  18.672  1.00 79.80           O  
ATOM    194  OE2 GLU A  24     -37.551 -11.074  19.551  1.00 79.80           O  
ATOM    195  N   GLU A  25     -32.455 -14.584  16.577  1.00 83.14           N  
ATOM    196  CA  GLU A  25     -31.610 -15.056  15.482  1.00 83.14           C  
ATOM    197  C   GLU A  25     -31.459 -16.571  15.523  1.00 83.14           C  
ATOM    198  O   GLU A  25     -31.526 -17.235  14.490  1.00 83.14           O  
ATOM    199  CB  GLU A  25     -30.204 -14.441  15.603  1.00 83.14           C  
ATOM    200  CG  GLU A  25     -29.185 -14.459  14.381  1.00 83.14           C  
ATOM    201  CD  GLU A  25     -29.560 -13.615  13.126  1.00 83.14           C  
ATOM    202  OE1 GLU A  25     -29.953 -12.437  13.304  1.00 83.14           O  
ATOM    203  OE2 GLU A  25     -29.376 -14.078  11.963  1.00 83.14           O  
ATOM    204  N   ILE A  26     -31.189 -17.137  16.696  1.00 81.45           N  
ATOM    205  CA  ILE A  26     -31.135 -18.594  16.779  1.00 81.45           C  
ATOM    206  C   ILE A  26     -32.476 -19.218  16.379  1.00 81.45           C  
ATOM    207  O   ILE A  26     -32.491 -20.213  15.649  1.00 81.45           O  
ATOM    208  CB  ILE A  26     -30.614 -19.070  18.153  1.00 81.45           C  
ATOM    209  CG1 ILE A  26     -29.160 -18.618  18.327  1.00 81.45           C  
ATOM    210  CG2 ILE A  26     -30.598 -20.598  18.247  1.00 81.45           C  
ATOM    211  CD1 ILE A  26     -28.662 -18.679  19.709  1.00 81.45           C  
ATOM    212  N   SER A  27     -33.609 -18.690  16.892  1.00 82.90           N  
ATOM    213  CA  SER A  27     -34.955 -19.221  16.573  1.00 82.90           C  
ATOM    214  C   SER A  27     -35.296 -19.235  15.081  1.00 82.90           C  
ATOM    215  O   SER A  27     -36.004 -20.143  14.622  1.00 82.90           O  
ATOM    216  CB  SER A  27     -36.057 -18.482  17.312  1.00 82.90           C  
ATOM    217  OG  SER A  27     -35.903 -18.729  18.677  1.00 82.90           O  
ATOM    218  N   ARG A  28     -34.942 -18.177  14.345  1.00 86.62           N  
ATOM    219  CA  ARG A  28     -35.201 -18.150  12.900  1.00 86.62           C  
ATOM    220  C   ARG A  28     -34.534 -19.305  12.158  1.00 86.62           C  
ATOM    221  O   ARG A  28     -35.131 -19.885  11.246  1.00 86.62           O  
ATOM    222  CB  ARG A  28     -34.663 -16.845  12.312  1.00 86.62           C  
ATOM    223  CG  ARG A  28     -35.614 -15.710  11.942  1.00 86.62           C  
ATOM    224  CD  ARG A  28     -34.680 -14.652  11.357  1.00 86.62           C  
ATOM    225  NE  ARG A  28     -33.969 -13.954  12.430  1.00 86.62           N  
ATOM    226  CZ  ARG A  28     -32.969 -13.097  12.256  1.00 86.62           C  
ATOM    227  NH1 ARG A  28     -32.551 -12.754  11.039  1.00 86.62           N  
ATOM    228  NH2 ARG A  28     -32.422 -12.513  13.330  1.00 86.62           N  
ATOM    229  N   HIS A  29     -33.290 -19.639  12.520  1.00 87.58           N  
ATOM    230  CA  HIS A  29     -32.522 -20.721  11.896  1.00 87.58           C  
ATOM    231  C   HIS A  29     -32.957 -22.104  12.319  1.00 87.58           C  
ATOM    232  O   HIS A  29     -32.804 -23.040  11.534  1.00 87.58           O  
ATOM    233  CB  HIS A  29     -31.040 -20.506  12.072  1.00 87.58           C  
ATOM    234  CG  HIS A  29     -30.601 -19.335  11.291  1.00 87.58           C  
ATOM    235  ND1 HIS A  29     -30.574 -18.065  11.816  1.00 87.58           N  
ATOM    236  CD2 HIS A  29     -30.390 -19.201   9.962  1.00 87.58           C  
ATOM    237  CE1 HIS A  29     -30.269 -17.206  10.859  1.00 87.58           C  
ATOM    238  NE2 HIS A  29     -30.154 -17.871   9.724  1.00 87.58           N  
ATOM    239  N   LEU A  30     -33.255 -22.311  13.602  1.00 85.41           N  
ATOM    240  CA  LEU A  30     -33.743 -23.629  14.013  1.00 85.41           C  
ATOM    241  C   LEU A  30     -35.103 -23.979  13.353  1.00 85.41           C  
ATOM    242  O   LEU A  30     -35.383 -25.159  13.074  1.00 85.41           O  
ATOM    243  CB  LEU A  30     -33.798 -23.697  15.554  1.00 85.41           C  
ATOM    244  CG  LEU A  30     -32.380 -23.641  16.204  1.00 85.41           C  
ATOM    245  CD1 LEU A  30     -32.323 -23.792  17.762  1.00 85.41           C  
ATOM    246  CD2 LEU A  30     -31.284 -24.465  15.470  1.00 85.41           C  
ATOM    247  N   GLU A  31     -35.997 -22.989  13.189  1.00 84.60           N  
ATOM    248  CA  GLU A  31     -37.249 -23.156  12.427  1.00 84.60           C  
ATOM    249  C   GLU A  31     -37.038 -23.447  10.925  1.00 84.60           C  
ATOM    250  O   GLU A  31     -37.834 -24.176  10.315  1.00 84.60           O  
ATOM    251  CB  GLU A  31     -38.116 -21.935  12.683  1.00 84.60           C  
ATOM    252  CG  GLU A  31     -38.764 -22.121  14.038  1.00 84.60           C  
ATOM    253  CD  GLU A  31     -39.512 -20.905  14.496  1.00 84.60           C  
ATOM    254  OE1 GLU A  31     -39.258 -19.831  13.896  1.00 84.60           O  
ATOM    255  OE2 GLU A  31     -40.285 -21.009  15.489  1.00 84.60           O  
ATOM    256  N   SER A  32     -35.978 -22.891  10.315  1.00 84.98           N  
ATOM    257  CA  SER A  32     -35.610 -23.182   8.925  1.00 84.98           C  
ATOM    258  C   SER A  32     -34.876 -24.524   8.809  1.00 84.98           C  
ATOM    259  O   SER A  32     -34.508 -24.925   7.691  1.00 84.98           O  
ATOM    260  CB  SER A  32     -34.721 -22.049   8.318  1.00 84.98           C  
ATOM    261  OG  SER A  32     -35.225 -20.713   8.423  1.00 84.98           O  
ATOM    262  N   LYS A  33     -34.673 -25.206   9.955  1.00 81.96           N  
ATOM    263  CA  LYS A  33     -33.886 -26.445  10.108  1.00 81.96           C  
ATOM    264  C   LYS A  33     -32.410 -26.296   9.705  1.00 81.96           C  
ATOM    265  O   LYS A  33     -31.748 -27.285   9.336  1.00 81.96           O  
ATOM    266  CB  LYS A  33     -34.537 -27.665   9.458  1.00 81.96           C  
ATOM    267  CG  LYS A  33     -35.922 -27.931   9.965  1.00 81.96           C  
ATOM    268  CD  LYS A  33     -36.225 -29.363   9.645  1.00 81.96           C  
ATOM    269  CE  LYS A  33     -37.530 -29.775  10.229  1.00 81.96           C  
ATOM    270  NZ  LYS A  33     -38.264 -30.705   9.353  1.00 81.96           N  
ATOM    271  N   ASP A  34     -31.866 -25.074   9.817  1.00 83.92           N  
ATOM    272  CA  ASP A  34     -30.439 -24.887   9.639  1.00 83.92           C  
ATOM    273  C   ASP A  34     -29.793 -25.245  10.963  1.00 83.92           C  
ATOM    274  O   ASP A  34     -30.282 -24.863  12.041  1.00 83.92           O  
ATOM    275  CB  ASP A  34     -30.084 -23.412   9.371  1.00 83.92           C  
ATOM    276  CG  ASP A  34     -30.514 -22.910   8.033  1.00 83.92           C  
ATOM    277  OD1 ASP A  34     -30.502 -23.689   7.070  1.00 83.92           O  
ATOM    278  OD2 ASP A  34     -30.893 -21.721   7.963  1.00 83.92           O  
ATOM    279  N   GLU A  35     -28.655 -25.920  10.880  1.00 84.67           N  
ATOM    280  CA  GLU A  35     -27.776 -26.014  12.032  1.00 84.67           C  
ATOM    281  C   GLU A  35     -27.161 -24.609  12.259  1.00 84.67           C  
ATOM    282  O   GLU A  35     -26.820 -23.895  11.301  1.00 84.67           O  
ATOM    283  CB  GLU A  35     -26.764 -27.178  11.863  1.00 84.67           C  
ATOM    284  CG  GLU A  35     -27.469 -28.599  12.106  1.00 84.67           C  
ATOM    285  CD  GLU A  35     -26.530 -29.833  12.186  1.00 84.67           C  
ATOM    286  OE1 GLU A  35     -25.317 -29.633  12.349  1.00 84.67           O  
ATOM    287  OE2 GLU A  35     -26.997 -31.005  12.149  1.00 84.67           O  
ATOM    288  N   VAL A  36     -27.064 -24.183  13.525  1.00 86.40           N  
ATOM    289  CA  VAL A  36     -26.499 -22.882  13.885  1.00 86.40           C  
ATOM    290  C   VAL A  36     -25.256 -23.194  14.720  1.00 86.40           C  
ATOM    291  O   VAL A  36     -25.331 -23.977  15.681  1.00 86.40           O  
ATOM    292  CB  VAL A  36     -27.509 -22.000  14.674  1.00 86.40           C  
ATOM    293  CG1 VAL A  36     -26.942 -20.617  15.009  1.00 86.40           C  
ATOM    294  CG2 VAL A  36     -28.848 -21.858  13.967  1.00 86.40           C  
ATOM    295  N   ILE A  37     -24.095 -22.706  14.262  1.00 85.79           N  
ATOM    296  CA  ILE A  37     -22.828 -22.751  15.001  1.00 85.79           C  
ATOM    297  C   ILE A  37     -22.550 -21.315  15.476  1.00 85.79           C  
ATOM    298  O   ILE A  37     -22.402 -20.407  14.648  1.00 85.79           O  
ATOM    299  CB  ILE A  37     -21.720 -23.401  14.156  1.00 85.79           C  
ATOM    300  CG1 ILE A  37     -22.269 -24.787  13.753  1.00 85.79           C  
ATOM    301  CG2 ILE A  37     -20.438 -23.569  14.957  1.00 85.79           C  
ATOM    302  CD1 ILE A  37     -21.489 -25.626  12.764  1.00 85.79           C  
ATOM    303  N   LEU A  38     -22.450 -21.131  16.819  1.00 82.55           N  
ATOM    304  CA  LEU A  38     -22.124 -19.864  17.498  1.00 82.55           C  
ATOM    305  C   LEU A  38     -20.631 -19.692  17.747  1.00 82.55           C  
ATOM    306  O   LEU A  38     -20.044 -20.370  18.595  1.00 82.55           O  
ATOM    307  CB  LEU A  38     -22.895 -19.836  18.819  1.00 82.55           C  
ATOM    308  CG  LEU A  38     -24.421 -20.033  18.683  1.00 82.55           C  
ATOM    309  CD1 LEU A  38     -25.084 -19.980  19.976  1.00 82.55           C  
ATOM    310  CD2 LEU A  38     -25.089 -18.924  17.912  1.00 82.55           C  
ATOM    311  N   ASP A  39     -20.045 -18.727  17.059  1.00 84.88           N  
ATOM    312  CA  ASP A  39     -18.639 -18.417  17.210  1.00 84.88           C  
ATOM    313  C   ASP A  39     -18.453 -17.246  18.169  1.00 84.88           C  
ATOM    314  O   ASP A  39     -18.594 -16.085  17.772  1.00 84.88           O  
ATOM    315  CB  ASP A  39     -18.112 -18.117  15.799  1.00 84.88           C  
ATOM    316  CG  ASP A  39     -16.614 -17.913  15.727  1.00 84.88           C  
ATOM    317  OD1 ASP A  39     -15.975 -17.726  16.767  1.00 84.88           O  
ATOM    318  OD2 ASP A  39     -16.053 -18.031  14.616  1.00 84.88           O  
ATOM    319  N   PHE A  40     -17.967 -17.564  19.385  1.00 84.36           N  
ATOM    320  CA  PHE A  40     -17.674 -16.626  20.478  1.00 84.36           C  
ATOM    321  C   PHE A  40     -16.258 -16.094  20.480  1.00 84.36           C  
ATOM    322  O   PHE A  40     -15.771 -15.673  21.538  1.00 84.36           O  
ATOM    323  CB  PHE A  40     -17.985 -17.203  21.865  1.00 84.36           C  
ATOM    324  CG  PHE A  40     -19.444 -17.295  22.157  1.00 84.36           C  
ATOM    325  CD1 PHE A  40     -20.072 -16.211  22.775  1.00 84.36           C  
ATOM    326  CD2 PHE A  40     -20.198 -18.396  21.815  1.00 84.36           C  
ATOM    327  CE1 PHE A  40     -21.417 -16.217  23.057  1.00 84.36           C  
ATOM    328  CE2 PHE A  40     -21.555 -18.417  22.093  1.00 84.36           C  
ATOM    329  CZ  PHE A  40     -22.164 -17.320  22.717  1.00 84.36           C  
ATOM    330  N   SER A  41     -15.548 -16.230  19.370  1.00 85.59           N  
ATOM    331  CA  SER A  41     -14.212 -15.679  19.270  1.00 85.59           C  
ATOM    332  C   SER A  41     -14.226 -14.198  19.645  1.00 85.59           C  
ATOM    333  O   SER A  41     -15.076 -13.430  19.172  1.00 85.59           O  
ATOM    334  CB  SER A  41     -13.692 -15.896  17.854  1.00 85.59           C  
ATOM    335  OG  SER A  41     -13.562 -17.288  17.599  1.00 85.59           O  
ATOM    336  N   ASN A  42     -13.315 -13.837  20.573  1.00 86.24           N  
ATOM    337  CA  ASN A  42     -13.071 -12.504  21.169  1.00 86.24           C  
ATOM    338  C   ASN A  42     -14.211 -11.929  22.025  1.00 86.24           C  
ATOM    339  O   ASN A  42     -14.239 -10.697  22.275  1.00 86.24           O  
ATOM    340  CB  ASN A  42     -12.550 -11.458  20.166  1.00 86.24           C  
ATOM    341  CG  ASN A  42     -11.373 -11.970  19.335  1.00 86.24           C  
ATOM    342  OD1 ASN A  42     -10.226 -11.918  19.797  1.00 86.24           O  
ATOM    343  ND2 ASN A  42     -11.628 -12.386  18.099  1.00 86.24           N  
ATOM    344  N   VAL A  43     -15.219 -12.712  22.372  1.00 81.71           N  
ATOM    345  CA  VAL A  43     -16.073 -12.314  23.478  1.00 81.71           C  
ATOM    346  C   VAL A  43     -15.309 -12.641  24.770  1.00 81.71           C  
ATOM    347  O   VAL A  43     -14.787 -13.757  24.936  1.00 81.71           O  
ATOM    348  CB  VAL A  43     -17.439 -12.994  23.367  1.00 81.71           C  
ATOM    349  CG1 VAL A  43     -18.406 -12.507  24.474  1.00 81.71           C  
ATOM    350  CG2 VAL A  43     -17.967 -12.799  21.925  1.00 81.71           C  
ATOM    351  N   LYS A  44     -15.231 -11.675  25.693  1.00 76.74           N  
ATOM    352  CA  LYS A  44     -14.343 -11.720  26.852  1.00 76.74           C  
ATOM    353  C   LYS A  44     -15.073 -11.852  28.156  1.00 76.74           C  
ATOM    354  O   LYS A  44     -14.491 -12.334  29.130  1.00 76.74           O  
ATOM    355  CB  LYS A  44     -13.450 -10.482  26.916  1.00 76.74           C  
ATOM    356  CG  LYS A  44     -12.475 -10.502  25.803  1.00 76.74           C  
ATOM    357  CD  LYS A  44     -11.361 -11.437  26.238  1.00 76.74           C  
ATOM    358  CE  LYS A  44     -10.269 -11.492  25.196  1.00 76.74           C  
ATOM    359  NZ  LYS A  44      -9.142 -12.384  25.569  1.00 76.74           N  
ATOM    360  N   MET A  45     -16.327 -11.467  28.166  1.00 75.79           N  
ATOM    361  CA  MET A  45     -17.127 -11.401  29.360  1.00 75.79           C  
ATOM    362  C   MET A  45     -18.487 -11.990  29.043  1.00 75.79           C  
ATOM    363  O   MET A  45     -19.032 -11.778  27.948  1.00 75.79           O  
ATOM    364  CB  MET A  45     -17.289  -9.947  29.759  1.00 75.79           C  
ATOM    365  CG  MET A  45     -17.739  -9.661  31.162  1.00 75.79           C  
ATOM    366  SD  MET A  45     -17.705  -7.851  31.301  1.00 75.79           S  
ATOM    367  CE  MET A  45     -16.043  -7.588  31.964  1.00 75.79           C  
ATOM    368  N   PHE A  46     -19.000 -12.754  30.024  1.00 74.97           N  
ATOM    369  CA  PHE A  46     -20.266 -13.477  29.990  1.00 74.97           C  
ATOM    370  C   PHE A  46     -21.054 -13.269  31.257  1.00 74.97           C  
ATOM    371  O   PHE A  46     -20.480 -13.296  32.350  1.00 74.97           O  
ATOM    372  CB  PHE A  46     -20.040 -14.962  29.814  1.00 74.97           C  
ATOM    373  CG  PHE A  46     -19.232 -15.258  28.638  1.00 74.97           C  
ATOM    374  CD1 PHE A  46     -19.842 -15.330  27.396  1.00 74.97           C  
ATOM    375  CD2 PHE A  46     -17.861 -15.370  28.741  1.00 74.97           C  
ATOM    376  CE1 PHE A  46     -19.112 -15.561  26.288  1.00 74.97           C  
ATOM    377  CE2 PHE A  46     -17.106 -15.603  27.632  1.00 74.97           C  
ATOM    378  CZ  PHE A  46     -17.732 -15.704  26.393  1.00 74.97           C  
ATOM    379  N   ALA A  47     -22.381 -13.185  31.105  1.00 71.91           N  
ATOM    380  CA  ALA A  47     -23.272 -13.158  32.252  1.00 71.91           C  
ATOM    381  C   ALA A  47     -24.521 -13.998  32.069  1.00 71.91           C  
ATOM    382  O   ALA A  47     -25.053 -14.122  30.971  1.00 71.91           O  
ATOM    383  CB  ALA A  47     -23.773 -11.728  32.490  1.00 71.91           C  
ATOM    384  N   SER A  48     -25.015 -14.513  33.189  1.00 69.47           N  
ATOM    385  CA  SER A  48     -26.206 -15.360  33.196  1.00 69.47           C  
ATOM    386  C   SER A  48     -27.416 -14.747  32.507  1.00 69.47           C  
ATOM    387  O   SER A  48     -28.188 -15.519  31.922  1.00 69.47           O  
ATOM    388  CB  SER A  48     -26.579 -15.827  34.612  1.00 69.47           C  
ATOM    389  OG  SER A  48     -25.536 -16.595  35.211  1.00 69.47           O  
ATOM    390  N   PRO A  49     -27.718 -13.441  32.612  1.00 70.16           N  
ATOM    391  CA  PRO A  49     -28.908 -12.939  31.901  1.00 70.16           C  
ATOM    392  C   PRO A  49     -28.864 -13.214  30.395  1.00 70.16           C  
ATOM    393  O   PRO A  49     -29.912 -13.464  29.777  1.00 70.16           O  
ATOM    394  CB  PRO A  49     -28.886 -11.427  32.184  1.00 70.16           C  
ATOM    395  CG  PRO A  49     -28.130 -11.285  33.403  1.00 70.16           C  
ATOM    396  CD  PRO A  49     -27.070 -12.345  33.355  1.00 70.16           C  
ATOM    397  N   PHE A  50     -27.689 -13.072  29.768  1.00 72.87           N  
ATOM    398  CA  PHE A  50     -27.552 -13.343  28.339  1.00 72.87           C  
ATOM    399  C   PHE A  50     -27.909 -14.792  28.008  1.00 72.87           C  
ATOM    400  O   PHE A  50     -28.651 -15.053  27.059  1.00 72.87           O  
ATOM    401  CB  PHE A  50     -26.120 -13.005  27.873  1.00 72.87           C  
ATOM    402  CG  PHE A  50     -25.825 -13.317  26.389  1.00 72.87           C  
ATOM    403  CD1 PHE A  50     -26.133 -12.346  25.411  1.00 72.87           C  
ATOM    404  CD2 PHE A  50     -25.204 -14.492  25.977  1.00 72.87           C  
ATOM    405  CE1 PHE A  50     -25.878 -12.554  24.076  1.00 72.87           C  
ATOM    406  CE2 PHE A  50     -24.948 -14.705  24.612  1.00 72.87           C  
ATOM    407  CZ  PHE A  50     -25.287 -13.734  23.672  1.00 72.87           C  
ATOM    408  N   PHE A  51     -27.381 -15.754  28.763  1.00 71.31           N  
ATOM    409  CA  PHE A  51     -27.680 -17.137  28.429  1.00 71.31           C  
ATOM    410  C   PHE A  51     -29.069 -17.621  28.814  1.00 71.31           C  
ATOM    411  O   PHE A  51     -29.561 -18.557  28.186  1.00 71.31           O  
ATOM    412  CB  PHE A  51     -26.615 -18.022  29.013  1.00 71.31           C  
ATOM    413  CG  PHE A  51     -25.349 -17.865  28.307  1.00 71.31           C  
ATOM    414  CD1 PHE A  51     -25.277 -18.177  26.974  1.00 71.31           C  
ATOM    415  CD2 PHE A  51     -24.236 -17.367  28.945  1.00 71.31           C  
ATOM    416  CE1 PHE A  51     -24.114 -18.004  26.295  1.00 71.31           C  
ATOM    417  CE2 PHE A  51     -23.044 -17.206  28.267  1.00 71.31           C  
ATOM    418  CZ  PHE A  51     -22.983 -17.518  26.945  1.00 71.31           C  
ATOM    419  N   ASN A  52     -29.681 -17.137  29.893  1.00 72.41           N  
ATOM    420  CA  ASN A  52     -31.092 -17.485  30.102  1.00 72.41           C  
ATOM    421  C   ASN A  52     -31.994 -17.012  28.967  1.00 72.41           C  
ATOM    422  O   ASN A  52     -32.931 -17.727  28.590  1.00 72.41           O  
ATOM    423  CB  ASN A  52     -31.660 -17.025  31.443  1.00 72.41           C  
ATOM    424  CG  ASN A  52     -31.367 -17.988  32.571  1.00 72.41           C  
ATOM    425  OD1 ASN A  52     -31.150 -19.193  32.351  1.00 72.41           O  
ATOM    426  ND2 ASN A  52     -31.434 -17.484  33.793  1.00 72.41           N  
ATOM    427  N   TYR A  53     -31.765 -15.795  28.443  1.00 71.10           N  
ATOM    428  CA  TYR A  53     -32.631 -15.255  27.389  1.00 71.10           C  
ATOM    429  C   TYR A  53     -32.288 -15.810  25.998  1.00 71.10           C  
ATOM    430  O   TYR A  53     -33.195 -16.073  25.197  1.00 71.10           O  
ATOM    431  CB  TYR A  53     -32.592 -13.726  27.422  1.00 71.10           C  
ATOM    432  CG  TYR A  53     -33.525 -13.109  28.475  1.00 71.10           C  
ATOM    433  CD1 TYR A  53     -34.726 -12.516  28.109  1.00 71.10           C  
ATOM    434  CD2 TYR A  53     -33.166 -13.041  29.817  1.00 71.10           C  
ATOM    435  CE1 TYR A  53     -35.581 -11.925  29.058  1.00 71.10           C  
ATOM    436  CE2 TYR A  53     -34.019 -12.435  30.774  1.00 71.10           C  
ATOM    437  CZ  TYR A  53     -35.231 -11.881  30.378  1.00 71.10           C  
ATOM    438  OH  TYR A  53     -36.114 -11.274  31.261  1.00 71.10           O  
ATOM    439  N   SER A  54     -31.000 -15.915  25.659  1.00 72.90           N  
ATOM    440  CA  SER A  54     -30.606 -16.378  24.327  1.00 72.90           C  
ATOM    441  C   SER A  54     -30.822 -17.904  24.189  1.00 72.90           C  
ATOM    442  O   SER A  54     -31.373 -18.370  23.181  1.00 72.90           O  
ATOM    443  CB  SER A  54     -29.171 -15.899  23.995  1.00 72.90           C  
ATOM    444  OG  SER A  54     -28.147 -16.352  24.856  1.00 72.90           O  
ATOM    445  N   ILE A  55     -30.448 -18.683  25.209  1.00 71.98           N  
ATOM    446  CA  ILE A  55     -30.480 -20.160  25.191  1.00 71.98           C  
ATOM    447  C   ILE A  55     -31.645 -20.731  25.991  1.00 71.98           C  
ATOM    448  O   ILE A  55     -32.211 -21.751  25.606  1.00 71.98           O  
ATOM    449  CB  ILE A  55     -29.162 -20.771  25.692  1.00 71.98           C  
ATOM    450  CG1 ILE A  55     -28.036 -20.189  24.907  1.00 71.98           C  
ATOM    451  CG2 ILE A  55     -29.211 -22.241  25.404  1.00 71.98           C  
ATOM    452  CD1 ILE A  55     -28.272 -20.480  23.512  1.00 71.98           C  
ATOM    453  N   GLY A  56     -31.875 -20.239  27.208  1.00 71.68           N  
ATOM    454  CA  GLY A  56     -32.937 -20.800  28.031  1.00 71.68           C  
ATOM    455  C   GLY A  56     -34.292 -20.774  27.345  1.00 71.68           C  
ATOM    456  O   GLY A  56     -35.071 -21.724  27.456  1.00 71.68           O  
ATOM    457  N   GLN A  57     -34.601 -19.676  26.643  1.00 73.77           N  
ATOM    458  CA  GLN A  57     -35.864 -19.562  25.908  1.00 73.77           C  
ATOM    459  C   GLN A  57     -36.028 -20.536  24.756  1.00 73.77           C  
ATOM    460  O   GLN A  57     -37.165 -20.769  24.351  1.00 73.77           O  
ATOM    461  CB  GLN A  57     -36.119 -18.194  25.315  1.00 73.77           C  
ATOM    462  CG  GLN A  57     -36.531 -17.125  26.250  1.00 73.77           C  
ATOM    463  CD  GLN A  57     -36.968 -15.885  25.477  1.00 73.77           C  
ATOM    464  OE1 GLN A  57     -38.167 -15.663  25.282  1.00 73.77           O  
ATOM    465  NE2 GLN A  57     -36.002 -15.072  25.038  1.00 73.77           N  
ATOM    466  N   LEU A  58     -34.947 -21.071  24.186  1.00 75.25           N  
ATOM    467  CA  LEU A  58     -35.100 -22.046  23.110  1.00 75.25           C  
ATOM    468  C   LEU A  58     -35.935 -23.205  23.617  1.00 75.25           C  
ATOM    469  O   LEU A  58     -36.483 -23.965  22.815  1.00 75.25           O  
ATOM    470  CB  LEU A  58     -33.763 -22.526  22.577  1.00 75.25           C  
ATOM    471  CG  LEU A  58     -32.966 -21.391  21.953  1.00 75.25           C  
ATOM    472  CD1 LEU A  58     -31.570 -21.863  21.595  1.00 75.25           C  
ATOM    473  CD2 LEU A  58     -33.697 -20.728  20.816  1.00 75.25           C  
ATOM    474  N   PHE A  59     -35.813 -23.495  24.913  1.00 72.51           N  
ATOM    475  CA  PHE A  59     -36.588 -24.525  25.588  1.00 72.51           C  
ATOM    476  C   PHE A  59     -38.088 -24.230  25.615  1.00 72.51           C  
ATOM    477  O   PHE A  59     -38.855 -25.135  25.965  1.00 72.51           O  
ATOM    478  CB  PHE A  59     -36.030 -24.768  26.975  1.00 72.51           C  
ATOM    479  CG  PHE A  59     -34.718 -25.499  26.940  1.00 72.51           C  
ATOM    480  CD1 PHE A  59     -33.567 -24.853  26.504  1.00 72.51           C  
ATOM    481  CD2 PHE A  59     -34.642 -26.857  27.281  1.00 72.51           C  
ATOM    482  CE1 PHE A  59     -32.368 -25.519  26.431  1.00 72.51           C  
ATOM    483  CE2 PHE A  59     -33.435 -27.534  27.215  1.00 72.51           C  
ATOM    484  CZ  PHE A  59     -32.297 -26.857  26.790  1.00 72.51           C  
ATOM    485  N   ASN A  60     -38.519 -22.965  25.401  1.00 76.97           N  
ATOM    486  CA  ASN A  60     -39.960 -22.655  25.268  1.00 76.97           C  
ATOM    487  C   ASN A  60     -40.524 -23.021  23.889  1.00 76.97           C  
ATOM    488  O   ASN A  60     -41.748 -23.172  23.746  1.00 76.97           O  
ATOM    489  CB  ASN A  60     -40.242 -21.149  25.392  1.00 76.97           C  
ATOM    490  CG  ASN A  60     -39.920 -20.578  26.737  1.00 76.97           C  
ATOM    491  OD1 ASN A  60     -40.050 -21.246  27.762  1.00 76.97           O  
ATOM    492  ND2 ASN A  60     -39.497 -19.310  26.745  1.00 76.97           N  
ATOM    493  N   LYS A  61     -39.663 -23.026  22.858  1.00 77.41           N  
ATOM    494  CA  LYS A  61     -39.985 -23.195  21.439  1.00 77.41           C  
ATOM    495  C   LYS A  61     -39.565 -24.543  20.839  1.00 77.41           C  
ATOM    496  O   LYS A  61     -40.306 -25.104  20.031  1.00 77.41           O  
ATOM    497  CB  LYS A  61     -39.317 -22.087  20.595  1.00 77.41           C  
ATOM    498  CG  LYS A  61     -40.120 -20.816  20.376  1.00 77.41           C  
ATOM    499  CD  LYS A  61     -39.389 -19.866  19.456  1.00 77.41           C  
ATOM    500  CE  LYS A  61     -40.298 -19.370  18.369  1.00 77.41           C  
ATOM    501  NZ  LYS A  61     -39.481 -18.736  17.317  1.00 77.41           N  
ATOM    502  N   PHE A  62     -38.435 -25.116  21.259  1.00 78.84           N  
ATOM    503  CA  PHE A  62     -37.895 -26.336  20.668  1.00 78.84           C  
ATOM    504  C   PHE A  62     -37.778 -27.487  21.668  1.00 78.84           C  
ATOM    505  O   PHE A  62     -37.919 -27.317  22.885  1.00 78.84           O  
ATOM    506  CB  PHE A  62     -36.550 -26.012  19.975  1.00 78.84           C  
ATOM    507  CG  PHE A  62     -36.674 -24.887  18.967  1.00 78.84           C  
ATOM    508  CD1 PHE A  62     -36.419 -23.577  19.356  1.00 78.84           C  
ATOM    509  CD2 PHE A  62     -37.123 -25.105  17.678  1.00 78.84           C  
ATOM    510  CE1 PHE A  62     -36.560 -22.508  18.476  1.00 78.84           C  
ATOM    511  CE2 PHE A  62     -37.267 -24.033  16.790  1.00 78.84           C  
ATOM    512  CZ  PHE A  62     -36.979 -22.732  17.205  1.00 78.84           C  
ATOM    513  N   SER A  63     -37.705 -28.693  21.114  1.00 78.73           N  
ATOM    514  CA  SER A  63     -37.401 -29.871  21.909  1.00 78.73           C  
ATOM    515  C   SER A  63     -35.921 -29.857  22.285  1.00 78.73           C  
ATOM    516  O   SER A  63     -35.075 -29.263  21.599  1.00 78.73           O  
ATOM    517  CB  SER A  63     -37.690 -31.143  21.110  1.00 78.73           C  
ATOM    518  OG  SER A  63     -36.797 -31.231  19.993  1.00 78.73           O  
ATOM    519  N   GLU A  64     -35.605 -30.557  23.374  1.00 80.14           N  
ATOM    520  CA  GLU A  64     -34.210 -30.656  23.791  1.00 80.14           C  
ATOM    521  C   GLU A  64     -33.347 -31.243  22.678  1.00 80.14           C  
ATOM    522  O   GLU A  64     -32.223 -30.782  22.435  1.00 80.14           O  
ATOM    523  CB  GLU A  64     -34.106 -31.477  25.082  1.00 80.14           C  
ATOM    524  CG  GLU A  64     -32.714 -31.414  25.737  1.00 80.14           C  
ATOM    525  CD  GLU A  64     -32.574 -32.240  27.023  1.00 80.14           C  
ATOM    526  OE1 GLU A  64     -33.401 -32.082  27.957  1.00 80.14           O  
ATOM    527  OE2 GLU A  64     -31.619 -33.049  27.098  1.00 80.14           O  
ATOM    528  N   ASN A  65     -33.908 -32.197  21.927  1.00 82.41           N  
ATOM    529  CA  ASN A  65     -33.207 -32.817  20.805  1.00 82.41           C  
ATOM    530  C   ASN A  65     -32.930 -31.831  19.666  1.00 82.41           C  
ATOM    531  O   ASN A  65     -31.846 -31.860  19.059  1.00 82.41           O  
ATOM    532  CB  ASN A  65     -34.038 -33.987  20.250  1.00 82.41           C  
ATOM    533  CG  ASN A  65     -33.876 -35.293  21.037  1.00 82.41           C  
ATOM    534  OD1 ASN A  65     -32.992 -35.444  21.900  1.00 82.41           O  
ATOM    535  ND2 ASN A  65     -34.712 -36.278  20.681  1.00 82.41           N  
ATOM    536  N   GLU A  66     -33.883 -30.953  19.349  1.00 80.05           N  
ATOM    537  CA  GLU A  66     -33.606 -29.967  18.314  1.00 80.05           C  
ATOM    538  C   GLU A  66     -32.463 -29.052  18.716  1.00 80.05           C  
ATOM    539  O   GLU A  66     -31.526 -28.824  17.938  1.00 80.05           O  
ATOM    540  CB  GLU A  66     -34.884 -29.171  18.095  1.00 80.05           C  
ATOM    541  CG  GLU A  66     -35.871 -29.937  17.255  1.00 80.05           C  
ATOM    542  CD  GLU A  66     -37.253 -29.360  17.373  1.00 80.05           C  
ATOM    543  OE1 GLU A  66     -37.561 -28.865  18.479  1.00 80.05           O  
ATOM    544  OE2 GLU A  66     -38.034 -29.416  16.393  1.00 80.05           O  
ATOM    545  N   ILE A  67     -32.482 -28.580  19.958  1.00 77.38           N  
ATOM    546  CA  ILE A  67     -31.408 -27.741  20.440  1.00 77.38           C  
ATOM    547  C   ILE A  67     -30.052 -28.439  20.575  1.00 77.38           C  
ATOM    548  O   ILE A  67     -29.051 -27.763  20.804  1.00 77.38           O  
ATOM    549  CB  ILE A  67     -31.958 -27.080  21.702  1.00 77.38           C  
ATOM    550  CG1 ILE A  67     -33.147 -26.271  21.282  1.00 77.38           C  
ATOM    551  CG2 ILE A  67     -31.091 -25.990  22.099  1.00 77.38           C  
ATOM    552  CD1 ILE A  67     -33.931 -25.896  22.420  1.00 77.38           C  
ATOM    553  N   ARG A  68     -29.940 -29.760  20.426  1.00 81.40           N  
ATOM    554  CA  ARG A  68     -28.608 -30.359  20.590  1.00 81.40           C  
ATOM    555  C   ARG A  68     -27.923 -30.750  19.295  1.00 81.40           C  
ATOM    556  O   ARG A  68     -26.698 -30.622  19.177  1.00 81.40           O  
ATOM    557  CB  ARG A  68     -28.679 -31.590  21.481  1.00 81.40           C  
ATOM    558  CG  ARG A  68     -28.743 -31.178  22.888  1.00 81.40           C  
ATOM    559  CD  ARG A  68     -28.617 -32.304  23.841  1.00 81.40           C  
ATOM    560  NE  ARG A  68     -27.649 -31.819  24.814  1.00 81.40           N  
ATOM    561  CZ  ARG A  68     -26.974 -32.554  25.687  1.00 81.40           C  
ATOM    562  NH1 ARG A  68     -27.079 -33.875  25.708  1.00 81.40           N  
ATOM    563  NH2 ARG A  68     -26.138 -31.944  26.534  1.00 81.40           N  
ATOM    564  N   ASN A  69     -28.688 -31.238  18.336  1.00 83.73           N  
ATOM    565  CA  ASN A  69     -28.149 -31.717  17.076  1.00 83.73           C  
ATOM    566  C   ASN A  69     -27.877 -30.555  16.182  1.00 83.73           C  
ATOM    567  O   ASN A  69     -27.064 -30.659  15.248  1.00 83.73           O  
ATOM    568  CB  ASN A  69     -29.052 -32.738  16.412  1.00 83.73           C  
ATOM    569  CG  ASN A  69     -29.044 -34.042  17.166  1.00 83.73           C  
ATOM    570  OD1 ASN A  69     -28.127 -34.295  17.956  1.00 83.73           O  
ATOM    571  ND2 ASN A  69     -30.017 -34.897  16.902  1.00 83.73           N  
ATOM    572  N   ASN A  70     -28.658 -29.497  16.406  1.00 84.90           N  
ATOM    573  CA  ASN A  70     -28.725 -28.356  15.530  1.00 84.90           C  
ATOM    574  C   ASN A  70     -28.116 -27.075  16.114  1.00 84.90           C  
ATOM    575  O   ASN A  70     -27.999 -26.091  15.380  1.00 84.90           O  
ATOM    576  CB  ASN A  70     -30.204 -28.106  15.151  1.00 84.90           C  
ATOM    577  CG  ASN A  70     -30.840 -29.289  14.392  1.00 84.90           C  
ATOM    578  OD1 ASN A  70     -30.136 -30.199  13.926  1.00 84.90           O  
ATOM    579  ND2 ASN A  70     -32.173 -29.273  14.268  1.00 84.90           N  
ATOM    580  N   LEU A  71     -27.778 -26.997  17.398  1.00 81.25           N  
ATOM    581  CA  LEU A  71     -27.132 -25.772  17.876  1.00 81.25           C  
ATOM    582  C   LEU A  71     -25.731 -26.167  18.362  1.00 81.25           C  
ATOM    583  O   LEU A  71     -25.601 -27.050  19.220  1.00 81.25           O  
ATOM    584  CB  LEU A  71     -28.037 -25.023  18.863  1.00 81.25           C  
ATOM    585  CG  LEU A  71     -27.745 -23.617  19.425  1.00 81.25           C  
ATOM    586  CD1 LEU A  71     -27.821 -22.497  18.384  1.00 81.25           C  
ATOM    587  CD2 LEU A  71     -28.829 -23.344  20.429  1.00 81.25           C  
ATOM    588  N   HIS A  72     -24.685 -25.573  17.758  1.00 81.65           N  
ATOM    589  CA  HIS A  72     -23.262 -25.806  18.070  1.00 81.65           C  
ATOM    590  C   HIS A  72     -22.497 -24.555  18.531  1.00 81.65           C  
ATOM    591  O   HIS A  72     -22.878 -23.423  18.232  1.00 81.65           O  
ATOM    592  CB  HIS A  72     -22.514 -26.451  16.858  1.00 81.65           C  
ATOM    593  CG  HIS A  72     -23.135 -27.729  16.349  1.00 81.65           C  
ATOM    594  ND1 HIS A  72     -23.210 -28.879  17.115  1.00 81.65           N  
ATOM    595  CD2 HIS A  72     -23.702 -28.035  15.154  1.00 81.65           C  
ATOM    596  CE1 HIS A  72     -23.802 -29.833  16.417  1.00 81.65           C  
ATOM    597  NE2 HIS A  72     -24.109 -29.347  15.225  1.00 81.65           N  
ATOM    598  N   LEU A  73     -21.477 -24.776  19.366  1.00 78.30           N  
ATOM    599  CA  LEU A  73     -20.645 -23.730  19.973  1.00 78.30           C  
ATOM    600  C   LEU A  73     -19.177 -23.782  19.620  1.00 78.30           C  
ATOM    601  O   LEU A  73     -18.546 -24.839  19.738  1.00 78.30           O  
ATOM    602  CB  LEU A  73     -20.702 -23.660  21.502  1.00 78.30           C  
ATOM    603  CG  LEU A  73     -21.944 -23.472  22.339  1.00 78.30           C  
ATOM    604  CD1 LEU A  73     -21.586 -23.602  23.813  1.00 78.30           C  
ATOM    605  CD2 LEU A  73     -22.405 -22.053  21.984  1.00 78.30           C  
ATOM    606  N   ASP A  74     -18.676 -22.685  19.065  1.00 82.44           N  
ATOM    607  CA  ASP A  74     -17.265 -22.568  18.756  1.00 82.44           C  
ATOM    608  C   ASP A  74     -16.621 -21.503  19.629  1.00 82.44           C  
ATOM    609  O   ASP A  74     -17.154 -20.399  19.768  1.00 82.44           O  
ATOM    610  CB  ASP A  74     -17.069 -22.134  17.317  1.00 82.44           C  
ATOM    611  CG  ASP A  74     -16.873 -23.286  16.390  1.00 82.44           C  
ATOM    612  OD1 ASP A  74     -16.801 -24.442  16.883  1.00 82.44           O  
ATOM    613  OD2 ASP A  74     -16.809 -23.022  15.165  1.00 82.44           O  
ATOM    614  N   ASN A  75     -15.416 -21.800  20.108  1.00 82.66           N  
ATOM    615  CA  ASN A  75     -14.570 -20.835  20.813  1.00 82.66           C  
ATOM    616  C   ASN A  75     -15.177 -20.164  22.061  1.00 82.66           C  
ATOM    617  O   ASN A  75     -14.963 -18.972  22.300  1.00 82.66           O  
ATOM    618  CB  ASN A  75     -14.106 -19.822  19.780  1.00 82.66           C  
ATOM    619  CG  ASN A  75     -13.387 -20.520  18.624  1.00 82.66           C  
ATOM    620  OD1 ASN A  75     -12.433 -21.278  18.841  1.00 82.66           O  
ATOM    621  ND2 ASN A  75     -13.912 -20.354  17.409  1.00 82.66           N  
ATOM    622  N   LEU A  76     -16.045 -20.886  22.780  1.00 78.22           N  
ATOM    623  CA  LEU A  76     -16.622 -20.438  24.059  1.00 78.22           C  
ATOM    624  C   LEU A  76     -15.641 -20.675  25.218  1.00 78.22           C  
ATOM    625  O   LEU A  76     -15.168 -21.801  25.420  1.00 78.22           O  
ATOM    626  CB  LEU A  76     -17.937 -21.148  24.358  1.00 78.22           C  
ATOM    627  CG  LEU A  76     -18.604 -20.582  25.605  1.00 78.22           C  
ATOM    628  CD1 LEU A  76     -19.015 -19.124  25.361  1.00 78.22           C  
ATOM    629  CD2 LEU A  76     -19.767 -21.466  25.964  1.00 78.22           C  
ATOM    630  N   GLU A  77     -15.453 -19.642  26.043  1.00 76.10           N  
ATOM    631  CA  GLU A  77     -14.597 -19.660  27.223  1.00 76.10           C  
ATOM    632  C   GLU A  77     -15.104 -20.581  28.347  1.00 76.10           C  
ATOM    633  O   GLU A  77     -16.277 -20.954  28.416  1.00 76.10           O  
ATOM    634  CB  GLU A  77     -14.422 -18.232  27.685  1.00 76.10           C  
ATOM    635  CG  GLU A  77     -13.619 -17.528  26.634  1.00 76.10           C  
ATOM    636  CD  GLU A  77     -12.632 -16.570  27.212  1.00 76.10           C  
ATOM    637  OE1 GLU A  77     -13.024 -15.860  28.164  1.00 76.10           O  
ATOM    638  OE2 GLU A  77     -11.464 -16.541  26.739  1.00 76.10           O  
ATOM    639  N   VAL A  78     -14.191 -20.915  29.268  1.00 69.97           N  
ATOM    640  CA  VAL A  78     -14.514 -21.848  30.341  1.00 69.97           C  
ATOM    641  C   VAL A  78     -15.757 -21.429  31.094  1.00 69.97           C  
ATOM    642  O   VAL A  78     -16.646 -22.248  31.357  1.00 69.97           O  
ATOM    643  CB  VAL A  78     -13.326 -21.900  31.313  1.00 69.97           C  
ATOM    644  CG1 VAL A  78     -13.630 -22.813  32.449  1.00 69.97           C  
ATOM    645  CG2 VAL A  78     -12.081 -22.258  30.594  1.00 69.97           C  
ATOM    646  N   VAL A  79     -15.859 -20.130  31.370  1.00 70.18           N  
ATOM    647  CA  VAL A  79     -16.989 -19.518  32.072  1.00 70.18           C  
ATOM    648  C   VAL A  79     -18.318 -19.693  31.330  1.00 70.18           C  
ATOM    649  O   VAL A  79     -19.314 -20.163  31.890  1.00 70.18           O  
ATOM    650  CB  VAL A  79     -16.678 -18.023  32.309  1.00 70.18           C  
ATOM    651  CG1 VAL A  79     -17.807 -17.329  33.033  1.00 70.18           C  
ATOM    652  CG2 VAL A  79     -15.336 -17.828  33.043  1.00 70.18           C  
ATOM    653  N   GLY A  80     -18.335 -19.387  30.041  1.00 70.61           N  
ATOM    654  CA  GLY A  80     -19.555 -19.552  29.278  1.00 70.61           C  
ATOM    655  C   GLY A  80     -20.084 -20.968  29.237  1.00 70.61           C  
ATOM    656  O   GLY A  80     -21.291 -21.177  29.308  1.00 70.61           O  
ATOM    657  N   HIS A  81     -19.196 -21.955  29.092  1.00 73.61           N  
ATOM    658  CA  HIS A  81     -19.603 -23.363  29.090  1.00 73.61           C  
ATOM    659  C   HIS A  81     -20.240 -23.801  30.401  1.00 73.61           C  
ATOM    660  O   HIS A  81     -21.218 -24.561  30.418  1.00 73.61           O  
ATOM    661  CB  HIS A  81     -18.389 -24.215  28.752  1.00 73.61           C  
ATOM    662  CG  HIS A  81     -18.347 -24.563  27.300  1.00 73.61           C  
ATOM    663  ND1 HIS A  81     -19.271 -25.409  26.712  1.00 73.61           N  
ATOM    664  CD2 HIS A  81     -17.528 -24.137  26.307  1.00 73.61           C  
ATOM    665  CE1 HIS A  81     -19.014 -25.496  25.420  1.00 73.61           C  
ATOM    666  NE2 HIS A  81     -17.960 -24.738  25.150  1.00 73.61           N  
ATOM    667  N   SER A  82     -19.626 -23.438  31.503  1.00 70.75           N  
ATOM    668  CA  SER A  82     -20.191 -23.779  32.795  1.00 70.75           C  
ATOM    669  C   SER A  82     -21.529 -23.034  33.022  1.00 70.75           C  
ATOM    670  O   SER A  82     -22.460 -23.602  33.606  1.00 70.75           O  
ATOM    671  CB  SER A  82     -19.110 -23.609  33.860  1.00 70.75           C  
ATOM    672  OG  SER A  82     -18.774 -22.266  33.996  1.00 70.75           O  
ATOM    673  N   ILE A  83     -21.667 -21.787  32.526  1.00 67.49           N  
ATOM    674  CA  ILE A  83     -22.961 -21.086  32.603  1.00 67.49           C  
ATOM    675  C   ILE A  83     -24.022 -21.850  31.828  1.00 67.49           C  
ATOM    676  O   ILE A  83     -25.155 -22.043  32.278  1.00 67.49           O  
ATOM    677  CB  ILE A  83     -22.870 -19.660  32.006  1.00 67.49           C  
ATOM    678  CG1 ILE A  83     -21.902 -18.712  32.721  1.00 67.49           C  
ATOM    679  CG2 ILE A  83     -24.267 -19.044  31.888  1.00 67.49           C  
ATOM    680  CD1 ILE A  83     -22.197 -17.173  32.485  1.00 67.49           C  
ATOM    681  N   ILE A  84     -23.685 -22.219  30.612  1.00 69.65           N  
ATOM    682  CA  ILE A  84     -24.609 -22.927  29.751  1.00 69.65           C  
ATOM    683  C   ILE A  84     -25.057 -24.241  30.355  1.00 69.65           C  
ATOM    684  O   ILE A  84     -26.261 -24.501  30.460  1.00 69.65           O  
ATOM    685  CB  ILE A  84     -23.897 -23.154  28.411  1.00 69.65           C  
ATOM    686  CG1 ILE A  84     -23.808 -21.822  27.684  1.00 69.65           C  
ATOM    687  CG2 ILE A  84     -24.574 -24.224  27.620  1.00 69.65           C  
ATOM    688  CD1 ILE A  84     -23.088 -21.905  26.443  1.00 69.65           C  
ATOM    689  N   GLU A  85     -24.121 -24.968  30.961  1.00 71.07           N  
ATOM    690  CA  GLU A  85     -24.439 -26.252  31.568  1.00 71.07           C  
ATOM    691  C   GLU A  85     -25.549 -26.146  32.618  1.00 71.07           C  
ATOM    692  O   GLU A  85     -26.410 -27.033  32.708  1.00 71.07           O  
ATOM    693  CB  GLU A  85     -23.155 -26.899  32.096  1.00 71.07           C  
ATOM    694  CG  GLU A  85     -23.352 -28.407  32.383  1.00 71.07           C  
ATOM    695  CD  GLU A  85     -22.140 -29.128  33.040  1.00 71.07           C  
ATOM    696  OE1 GLU A  85     -21.071 -29.236  32.357  1.00 71.07           O  
ATOM    697  OE2 GLU A  85     -22.288 -29.639  34.202  1.00 71.07           O  
ATOM    698  N   ARG A  86     -25.486 -25.147  33.492  1.00 69.16           N  
ATOM    699  CA  ARG A  86     -26.568 -24.931  34.451  1.00 69.16           C  
ATOM    700  C   ARG A  86     -27.869 -24.505  33.781  1.00 69.16           C  
ATOM    701  O   ARG A  86     -28.936 -25.046  34.080  1.00 69.16           O  
ATOM    702  CB  ARG A  86     -26.203 -23.828  35.426  1.00 69.16           C  
ATOM    703  CG  ARG A  86     -25.039 -24.057  36.282  1.00 69.16           C  
ATOM    704  CD  ARG A  86     -25.192 -25.219  37.206  1.00 69.16           C  
ATOM    705  NE  ARG A  86     -24.842 -26.485  36.578  1.00 69.16           N  
ATOM    706  CZ  ARG A  86     -25.441 -27.639  36.832  1.00 69.16           C  
ATOM    707  NH1 ARG A  86     -26.357 -27.744  37.796  1.00 69.16           N  
ATOM    708  NH2 ARG A  86     -25.056 -28.732  36.159  1.00 69.16           N  
ATOM    709  N   VAL A  87     -27.779 -23.550  32.848  1.00 68.04           N  
ATOM    710  CA  VAL A  87     -28.955 -23.020  32.172  1.00 68.04           C  
ATOM    711  C   VAL A  87     -29.706 -24.145  31.491  1.00 68.04           C  
ATOM    712  O   VAL A  87     -30.935 -24.232  31.565  1.00 68.04           O  
ATOM    713  CB  VAL A  87     -28.557 -21.928  31.182  1.00 68.04           C  
ATOM    714  CG1 VAL A  87     -29.725 -21.598  30.304  1.00 68.04           C  
ATOM    715  CG2 VAL A  87     -28.088 -20.737  31.889  1.00 68.04           C  
ATOM    716  N   VAL A  88     -28.966 -25.059  30.842  1.00 68.96           N  
ATOM    717  CA  VAL A  88     -29.591 -26.195  30.161  1.00 68.96           C  
ATOM    718  C   VAL A  88     -30.285 -27.089  31.169  1.00 68.96           C  
ATOM    719  O   VAL A  88     -31.452 -27.468  30.993  1.00 68.96           O  
ATOM    720  CB  VAL A  88     -28.524 -27.000  29.382  1.00 68.96           C  
ATOM    721  CG1 VAL A  88     -29.057 -28.336  28.875  1.00 68.96           C  
ATOM    722  CG2 VAL A  88     -27.961 -26.227  28.251  1.00 68.96           C  
ATOM    723  N   GLU A  89     -29.618 -27.385  32.270  1.00 71.26           N  
ATOM    724  CA  GLU A  89     -30.254 -28.234  33.265  1.00 71.26           C  
ATOM    725  C   GLU A  89     -31.478 -27.561  33.885  1.00 71.26           C  
ATOM    726  O   GLU A  89     -32.549 -28.185  33.987  1.00 71.26           O  
ATOM    727  CB  GLU A  89     -29.285 -28.623  34.366  1.00 71.26           C  
ATOM    728  CG  GLU A  89     -28.662 -29.983  34.175  1.00 71.26           C  
ATOM    729  CD  GLU A  89     -27.652 -30.299  35.272  1.00 71.26           C  
ATOM    730  OE1 GLU A  89     -27.487 -29.468  36.204  1.00 71.26           O  
ATOM    731  OE2 GLU A  89     -26.946 -31.340  35.171  1.00 71.26           O  
ATOM    732  N   ASN A  90     -31.383 -26.245  34.171  1.00 69.54           N  
ATOM    733  CA  ASN A  90     -32.530 -25.506  34.716  1.00 69.54           C  
ATOM    734  C   ASN A  90     -33.721 -25.523  33.753  1.00 69.54           C  
ATOM    735  O   ASN A  90     -34.845 -25.859  34.152  1.00 69.54           O  
ATOM    736  CB  ASN A  90     -32.150 -24.024  34.982  1.00 69.54           C  
ATOM    737  CG  ASN A  90     -31.168 -23.802  36.159  1.00 69.54           C  
ATOM    738  OD1 ASN A  90     -30.987 -24.641  37.035  1.00 69.54           O  
ATOM    739  ND2 ASN A  90     -30.564 -22.615  36.184  1.00 69.54           N  
ATOM    740  N   ALA A  91     -33.486 -25.201  32.477  1.00 68.91           N  
ATOM    741  CA  ALA A  91     -34.535 -25.200  31.462  1.00 68.91           C  
ATOM    742  C   ALA A  91     -35.129 -26.588  31.279  1.00 68.91           C  
ATOM    743  O   ALA A  91     -36.334 -26.738  31.031  1.00 68.91           O  
ATOM    744  CB  ALA A  91     -34.001 -24.643  30.148  1.00 68.91           C  
ATOM    745  N   SER A  92     -34.277 -27.612  31.363  1.00 69.78           N  
ATOM    746  CA  SER A  92     -34.739 -28.988  31.256  1.00 69.78           C  
ATOM    747  C   SER A  92     -35.741 -29.347  32.361  1.00 69.78           C  
ATOM    748  O   SER A  92     -36.836 -29.839  32.069  1.00 69.78           O  
ATOM    749  CB  SER A  92     -33.476 -29.880  31.306  1.00 69.78           C  
ATOM    750  OG  SER A  92     -33.651 -31.270  31.075  1.00 69.78           O  
ATOM    751  N   ARG A  93     -35.440 -29.037  33.624  1.00 69.36           N  
ATOM    752  CA  ARG A  93     -36.439 -29.261  34.678  1.00 69.36           C  
ATOM    753  C   ARG A  93     -37.708 -28.416  34.516  1.00 69.36           C  
ATOM    754  O   ARG A  93     -38.815 -28.956  34.597  1.00 69.36           O  
ATOM    755  CB  ARG A  93     -35.866 -29.081  36.083  1.00 69.36           C  
ATOM    756  CG  ARG A  93     -36.760 -29.730  37.209  1.00 69.36           C  
ATOM    757  CD  ARG A  93     -36.148 -29.438  38.537  1.00 69.36           C  
ATOM    758  NE  ARG A  93     -35.214 -30.486  38.902  1.00 69.36           N  
ATOM    759  CZ  ARG A  93     -34.521 -30.514  40.031  1.00 69.36           C  
ATOM    760  NH1 ARG A  93     -34.570 -29.511  40.894  1.00 69.36           N  
ATOM    761  NH2 ARG A  93     -33.711 -31.546  40.273  1.00 69.36           N  
ATOM    762  N   PHE A  94     -37.587 -27.115  34.212  1.00 69.24           N  
ATOM    763  CA  PHE A  94     -38.806 -26.305  34.077  1.00 69.24           C  
ATOM    764  C   PHE A  94     -39.706 -26.824  32.982  1.00 69.24           C  
ATOM    765  O   PHE A  94     -40.944 -26.818  33.135  1.00 69.24           O  
ATOM    766  CB  PHE A  94     -38.500 -24.847  33.718  1.00 69.24           C  
ATOM    767  CG  PHE A  94     -37.817 -24.053  34.772  1.00 69.24           C  
ATOM    768  CD1 PHE A  94     -37.991 -24.336  36.110  1.00 69.24           C  
ATOM    769  CD2 PHE A  94     -37.036 -22.966  34.402  1.00 69.24           C  
ATOM    770  CE1 PHE A  94     -37.380 -23.563  37.054  1.00 69.24           C  
ATOM    771  CE2 PHE A  94     -36.421 -22.201  35.339  1.00 69.24           C  
ATOM    772  CZ  PHE A  94     -36.594 -22.498  36.669  1.00 69.24           C  
ATOM    773  N   LYS A  95     -39.104 -27.459  31.979  1.00 69.85           N  
ATOM    774  CA  LYS A  95     -39.910 -28.013  30.913  1.00 69.85           C  
ATOM    775  C   LYS A  95     -40.550 -29.310  31.401  1.00 69.85           C  
ATOM    776  O   LYS A  95     -41.750 -29.514  31.175  1.00 69.85           O  
ATOM    777  CB  LYS A  95     -39.037 -28.205  29.644  1.00 69.85           C  
ATOM    778  CG  LYS A  95     -39.787 -28.607  28.339  1.00 69.85           C  
ATOM    779  CD  LYS A  95     -38.906 -28.723  27.072  1.00 69.85           C  
ATOM    780  CE  LYS A  95     -39.759 -28.979  25.830  1.00 69.85           C  
ATOM    781  NZ  LYS A  95     -38.960 -28.849  24.595  1.00 69.85           N  
ATOM    782  N   SER A  96     -39.826 -30.107  32.215  1.00 68.02           N  
ATOM    783  CA  SER A  96     -40.368 -31.374  32.728  1.00 68.02           C  
ATOM    784  C   SER A  96     -41.339 -31.178  33.889  1.00 68.02           C  
ATOM    785  O   SER A  96     -42.217 -32.020  34.125  1.00 68.02           O  
ATOM    786  CB  SER A  96     -39.227 -32.318  33.168  1.00 68.02           C  
ATOM    787  OG  SER A  96     -38.348 -31.796  34.174  1.00 68.02           O  
ATOM    788  N   ASP A  97     -41.164 -30.118  34.657  1.00 66.72           N  
ATOM    789  CA  ASP A  97     -42.010 -29.909  35.810  1.00 66.72           C  
ATOM    790  C   ASP A  97     -42.339 -28.418  35.848  1.00 66.72           C  
ATOM    791  O   ASP A  97     -41.519 -27.606  36.290  1.00 66.72           O  
ATOM    792  CB  ASP A  97     -41.295 -30.374  37.051  1.00 66.72           C  
ATOM    793  CG  ASP A  97     -42.172 -30.417  38.177  1.00 66.72           C  
ATOM    794  OD1 ASP A  97     -43.287 -29.871  38.084  1.00 66.72           O  
ATOM    795  OD2 ASP A  97     -41.733 -31.017  39.155  1.00 66.72           O  
ATOM    796  N   LEU A  98     -43.532 -28.064  35.386  1.00 70.15           N  
ATOM    797  CA  LEU A  98     -43.960 -26.674  35.429  1.00 70.15           C  
ATOM    798  C   LEU A  98     -44.138 -26.153  36.851  1.00 70.15           C  
ATOM    799  O   LEU A  98     -43.934 -24.960  37.086  1.00 70.15           O  
ATOM    800  CB  LEU A  98     -45.214 -26.431  34.614  1.00 70.15           C  
ATOM    801  CG  LEU A  98     -44.838 -26.122  33.178  1.00 70.15           C  
ATOM    802  CD1 LEU A  98     -46.028 -26.445  32.296  1.00 70.15           C  
ATOM    803  CD2 LEU A  98     -44.398 -24.669  33.083  1.00 70.15           C  
ATOM    804  N   ASP A  99     -44.473 -27.014  37.821  1.00 68.88           N  
ATOM    805  CA  ASP A  99     -44.637 -26.530  39.197  1.00 68.88           C  
ATOM    806  C   ASP A  99     -43.293 -26.082  39.770  1.00 68.88           C  
ATOM    807  O   ASP A  99     -43.212 -25.099  40.529  1.00 68.88           O  
ATOM    808  CB  ASP A  99     -45.217 -27.630  40.075  1.00 68.88           C  
ATOM    809  CG  ASP A  99     -46.648 -27.892  39.782  1.00 68.88           C  
ATOM    810  OD1 ASP A  99     -47.337 -26.979  39.279  1.00 68.88           O  
ATOM    811  OD2 ASP A  99     -47.081 -29.020  40.065  1.00 68.88           O  
ATOM    812  N   TYR A 100     -42.233 -26.792  39.391  1.00 67.36           N  
ATOM    813  CA  TYR A 100     -40.880 -26.405  39.738  1.00 67.36           C  
ATOM    814  C   TYR A 100     -40.630 -24.970  39.278  1.00 67.36           C  
ATOM    815  O   TYR A 100     -40.065 -24.173  40.030  1.00 67.36           O  
ATOM    816  CB  TYR A 100     -39.903 -27.405  39.115  1.00 67.36           C  
ATOM    817  CG  TYR A 100     -38.503 -27.151  39.506  1.00 67.36           C  
ATOM    818  CD1 TYR A 100     -38.044 -27.533  40.753  1.00 67.36           C  
ATOM    819  CD2 TYR A 100     -37.647 -26.488  38.654  1.00 67.36           C  
ATOM    820  CE1 TYR A 100     -36.753 -27.259  41.135  1.00 67.36           C  
ATOM    821  CE2 TYR A 100     -36.360 -26.214  39.018  1.00 67.36           C  
ATOM    822  CZ  TYR A 100     -35.913 -26.599  40.251  1.00 67.36           C  
ATOM    823  OH  TYR A 100     -34.618 -26.300  40.577  1.00 67.36           O  
ATOM    824  N   LYS A 101     -41.115 -24.604  38.078  1.00 68.40           N  
ATOM    825  CA  LYS A 101     -40.982 -23.230  37.577  1.00 68.40           C  
ATOM    826  C   LYS A 101     -41.657 -22.201  38.489  1.00 68.40           C  
ATOM    827  O   LYS A 101     -41.107 -21.113  38.725  1.00 68.40           O  
ATOM    828  CB  LYS A 101     -41.663 -23.124  36.198  1.00 68.40           C  
ATOM    829  CG  LYS A 101     -41.485 -21.795  35.499  1.00 68.40           C  
ATOM    830  CD  LYS A 101     -42.103 -21.785  34.096  1.00 68.40           C  
ATOM    831  CE  LYS A 101     -41.874 -20.425  33.410  1.00 68.40           C  
ATOM    832  NZ  LYS A 101     -42.345 -20.323  31.989  1.00 68.40           N  
ATOM    833  N   LYS A 102     -42.840 -22.530  39.019  1.00 68.72           N  
ATOM    834  CA  LYS A 102     -43.535 -21.656  39.967  1.00 68.72           C  
ATOM    835  C   LYS A 102     -42.766 -21.523  41.258  1.00 68.72           C  
ATOM    836  O   LYS A 102     -42.521 -20.400  41.717  1.00 68.72           O  
ATOM    837  CB  LYS A 102     -44.930 -22.206  40.257  1.00 68.72           C  
ATOM    838  CG  LYS A 102     -46.009 -21.610  39.343  1.00 68.72           C  
ATOM    839  CD  LYS A 102     -47.441 -22.139  39.649  1.00 68.72           C  
ATOM    840  CE  LYS A 102     -48.438 -21.672  38.520  1.00 68.72           C  
ATOM    841  NZ  LYS A 102     -49.800 -22.217  38.727  1.00 68.72           N  
ATOM    842  N   ILE A 103     -42.294 -22.670  41.799  1.00 66.27           N  
ATOM    843  CA  ILE A 103     -41.524 -22.726  43.052  1.00 66.27           C  
ATOM    844  C   ILE A 103     -40.296 -21.809  42.982  1.00 66.27           C  
ATOM    845  O   ILE A 103     -40.045 -20.978  43.872  1.00 66.27           O  
ATOM    846  CB  ILE A 103     -41.110 -24.196  43.338  1.00 66.27           C  
ATOM    847  CG1 ILE A 103     -42.266 -25.108  43.771  1.00 66.27           C  
ATOM    848  CG2 ILE A 103     -40.030 -24.311  44.418  1.00 66.27           C  
ATOM    849  CD1 ILE A 103     -41.862 -26.594  43.730  1.00 66.27           C  
ATOM    850  N   VAL A 104     -39.532 -21.925  41.900  1.00 65.99           N  
ATOM    851  CA  VAL A 104     -38.365 -21.081  41.700  1.00 65.99           C  
ATOM    852  C   VAL A 104     -38.718 -19.620  41.701  1.00 65.99           C  
ATOM    853  O   VAL A 104     -38.076 -18.811  42.370  1.00 65.99           O  
ATOM    854  CB  VAL A 104     -37.689 -21.447  40.385  1.00 65.99           C  
ATOM    855  CG1 VAL A 104     -36.658 -20.428  40.082  1.00 65.99           C  
ATOM    856  CG2 VAL A 104     -37.069 -22.804  40.554  1.00 65.99           C  
ATOM    857  N   ASP A 105     -39.743 -19.253  40.958  1.00 69.44           N  
ATOM    858  CA  ASP A 105     -40.070 -17.841  40.909  1.00 69.44           C  
ATOM    859  C   ASP A 105     -40.556 -17.307  42.262  1.00 69.44           C  
ATOM    860  O   ASP A 105     -40.302 -16.148  42.614  1.00 69.44           O  
ATOM    861  CB  ASP A 105     -41.055 -17.567  39.800  1.00 69.44           C  
ATOM    862  CG  ASP A 105     -41.049 -16.117  39.444  1.00 69.44           C  
ATOM    863  OD1 ASP A 105     -41.631 -15.306  40.212  1.00 69.44           O  
ATOM    864  OD2 ASP A 105     -40.347 -15.781  38.451  1.00 69.44           O  
ATOM    865  N   GLU A 106     -41.278 -18.123  43.020  1.00 70.57           N  
ATOM    866  CA  GLU A 106     -41.719 -17.747  44.364  1.00 70.57           C  
ATOM    867  C   GLU A 106     -40.572 -17.568  45.354  1.00 70.57           C  
ATOM    868  O   GLU A 106     -40.585 -16.624  46.158  1.00 70.57           O  
ATOM    869  CB  GLU A 106     -42.691 -18.790  44.852  1.00 70.57           C  
ATOM    870  CG  GLU A 106     -43.974 -18.560  44.175  1.00 70.57           C  
ATOM    871  CD  GLU A 106     -44.990 -19.576  44.528  1.00 70.57           C  
ATOM    872  OE1 GLU A 106     -44.647 -20.531  45.271  1.00 70.57           O  
ATOM    873  OE2 GLU A 106     -46.124 -19.419  44.022  1.00 70.57           O  
ATOM    874  N   ILE A 107     -39.587 -18.464  45.341  1.00 66.15           N  
ATOM    875  CA  ILE A 107     -38.484 -18.295  46.272  1.00 66.15           C  
ATOM    876  C   ILE A 107     -37.689 -17.050  45.895  1.00 66.15           C  
ATOM    877  O   ILE A 107     -37.324 -16.259  46.771  1.00 66.15           O  
ATOM    878  CB  ILE A 107     -37.602 -19.559  46.307  1.00 66.15           C  
ATOM    879  CG1 ILE A 107     -38.382 -20.775  46.793  1.00 66.15           C  
ATOM    880  CG2 ILE A 107     -36.477 -19.361  47.277  1.00 66.15           C  
ATOM    881  CD1 ILE A 107     -38.956 -20.604  48.163  1.00 66.15           C  
ATOM    882  N   LEU A 108     -37.472 -16.814  44.587  1.00 67.25           N  
ATOM    883  CA  LEU A 108     -36.815 -15.582  44.133  1.00 67.25           C  
ATOM    884  C   LEU A 108     -37.580 -14.329  44.525  1.00 67.25           C  
ATOM    885  O   LEU A 108     -36.985 -13.335  44.958  1.00 67.25           O  
ATOM    886  CB  LEU A 108     -36.658 -15.592  42.614  1.00 67.25           C  
ATOM    887  CG  LEU A 108     -35.694 -16.502  41.878  1.00 67.25           C  
ATOM    888  CD1 LEU A 108     -35.825 -16.450  40.358  1.00 67.25           C  
ATOM    889  CD2 LEU A 108     -34.342 -16.065  42.274  1.00 67.25           C  
ATOM    890  N   GLU A 109     -38.903 -14.363  44.442  1.00 71.31           N  
ATOM    891  CA  GLU A 109     -39.619 -13.186  44.897  1.00 71.31           C  
ATOM    892  C   GLU A 109     -39.505 -13.043  46.402  1.00 71.31           C  
ATOM    893  O   GLU A 109     -39.241 -11.943  46.894  1.00 71.31           O  
ATOM    894  CB  GLU A 109     -41.093 -13.275  44.459  1.00 71.31           C  
ATOM    895  CG  GLU A 109     -42.027 -12.144  44.937  1.00 71.31           C  
ATOM    896  CD  GLU A 109     -41.570 -10.751  44.524  1.00 71.31           C  
ATOM    897  OE1 GLU A 109     -40.903 -10.661  43.455  1.00 71.31           O  
ATOM    898  OE2 GLU A 109     -41.902  -9.764  45.252  1.00 71.31           O  
ATOM    899  N   GLN A 110     -39.471 -14.159  47.117  1.00 71.70           N  
ATOM    900  CA  GLN A 110     -39.273 -14.095  48.557  1.00 71.70           C  
ATOM    901  C   GLN A 110     -37.875 -13.604  48.912  1.00 71.70           C  
ATOM    902  O   GLN A 110     -37.736 -12.800  49.838  1.00 71.70           O  
ATOM    903  CB  GLN A 110     -39.564 -15.461  49.169  1.00 71.70           C  
ATOM    904  CG  GLN A 110     -39.419 -15.552  50.663  1.00 71.70           C  
ATOM    905  CD  GLN A 110     -39.732 -16.954  51.166  1.00 71.70           C  
ATOM    906  OE1 GLN A 110     -40.607 -17.661  50.641  1.00 71.70           O  
ATOM    907  NE2 GLN A 110     -38.940 -17.400  52.131  1.00 71.70           N  
ATOM    908  N   GLN A 111     -36.826 -14.197  48.308  1.00 70.86           N  
ATOM    909  CA  GLN A 111     -35.434 -13.738  48.486  1.00 70.86           C  
ATOM    910  C   GLN A 111     -35.217 -12.269  48.116  1.00 70.86           C  
ATOM    911  O   GLN A 111     -34.308 -11.626  48.674  1.00 70.86           O  
ATOM    912  CB  GLN A 111     -34.402 -14.659  47.834  1.00 70.86           C  
ATOM    913  CG  GLN A 111     -34.272 -15.861  48.785  1.00 70.86           C  
ATOM    914  CD  GLN A 111     -33.559 -15.467  50.089  1.00 70.86           C  
ATOM    915  OE1 GLN A 111     -32.795 -14.484  50.128  1.00 70.86           O  
ATOM    916  NE2 GLN A 111     -33.903 -16.164  51.190  1.00 70.86           N  
ATOM    917  N   ALA A 112     -35.800 -11.825  47.000  1.00 70.34           N  
ATOM    918  CA  ALA A 112     -35.692 -10.415  46.632  1.00 70.34           C  
ATOM    919  C   ALA A 112     -36.363  -9.510  47.660  1.00 70.34           C  
ATOM    920  O   ALA A 112     -35.989  -8.343  47.798  1.00 70.34           O  
ATOM    921  CB  ALA A 112     -36.345 -10.199  45.274  1.00 70.34           C  
ATOM    922  N   ARG A 113     -37.422 -10.015  48.316  1.00 74.81           N  
ATOM    923  CA  ARG A 113     -38.127  -9.351  49.423  1.00 74.81           C  
ATOM    924  C   ARG A 113     -37.420  -9.389  50.802  1.00 74.81           C  
ATOM    925  O   ARG A 113     -37.592  -8.439  51.581  1.00 74.81           O  
ATOM    926  CB  ARG A 113     -39.516  -9.994  49.602  1.00 74.81           C  
ATOM    927  CG  ARG A 113     -40.763  -9.082  49.587  1.00 74.81           C  
ATOM    928  CD  ARG A 113     -41.951  -9.983  49.891  1.00 74.81           C  
ATOM    929  NE  ARG A 113     -41.960 -11.169  49.037  1.00 74.81           N  
ATOM    930  CZ  ARG A 113     -42.814 -12.183  49.154  1.00 74.81           C  
ATOM    931  NH1 ARG A 113     -43.714 -12.218  50.121  1.00 74.81           N  
ATOM    932  NH2 ARG A 113     -42.784 -13.175  48.262  1.00 74.81           N  
ATOM    933  N   GLU A 114     -36.648 -10.468  51.145  1.00 73.93           N  
ATOM    934  CA  GLU A 114     -35.933 -10.599  52.437  1.00 73.93           C  
ATOM    935  C   GLU A 114     -34.667  -9.747  52.505  1.00 73.93           C  
ATOM    936  O   GLU A 114     -34.269  -9.338  53.607  1.00 73.93           O  
ATOM    937  CB  GLU A 114     -35.601 -12.085  52.780  1.00 73.93           C  
ATOM    938  CG  GLU A 114     -36.837 -13.024  53.161  1.00 73.93           C  
ATOM    939  CD  GLU A 114     -36.487 -14.509  53.491  1.00 73.93           C  
ATOM    940  OE1 GLU A 114     -35.531 -15.093  52.922  1.00 73.93           O  
ATOM    941  OE2 GLU A 114     -37.201 -15.096  54.332  1.00 73.93           O  
ATOM    942  N   SER A 115     -34.010  -9.516  51.348  1.00 74.16           N  
ATOM    943  CA  SER A 115     -32.876  -8.601  51.195  1.00 74.16           C  
ATOM    944  C   SER A 115     -33.329  -7.129  50.945  1.00 74.16           C  
ATOM    945  O   SER A 115     -32.465  -6.239  50.787  1.00 74.16           O  
ATOM    946  CB  SER A 115     -31.859  -9.170  50.152  1.00 74.16           C  
ATOM    947  OG  SER A 115     -32.313  -9.307  48.814  1.00 74.16           O  
ATOM    948  N   ASP A 116     -34.666  -6.891  50.872  1.00 78.05           N  
ATOM    949  CA  ASP A 116     -35.383  -5.580  50.655  1.00 78.05           C  
ATOM    950  C   ASP A 116     -35.627  -4.646  51.937  1.00 78.05           C  
ATOM    951  O   ASP A 116     -36.091  -5.072  53.037  1.00 78.05           O  
ATOM    952  CB  ASP A 116     -36.779  -5.860  50.023  1.00 78.05           C  
ATOM    953  CG  ASP A 116     -36.983  -5.189  48.649  1.00 78.05           C  
ATOM    954  OD1 ASP A 116     -36.050  -4.502  48.144  1.00 78.05           O  
ATOM    955  OD2 ASP A 116     -38.112  -5.300  48.103  1.00 78.05           O  
ATOM    956  OXT ASP A 116     -35.509  -3.384  51.924  1.00 78.05           O  
TER     957      ASP A 116                                                      
ATOM    958  N   LEU B  -5     -20.075   2.213 116.172  1.00 48.01           N  
ATOM    959  CA  LEU B  -5     -19.700   1.909 114.814  1.00 48.01           C  
ATOM    960  C   LEU B  -5     -21.002   1.762 114.011  1.00 48.01           C  
ATOM    961  O   LEU B  -5     -21.188   0.740 113.330  1.00 48.01           O  
ATOM    962  CB  LEU B  -5     -18.832   0.637 114.766  1.00 48.01           C  
ATOM    963  N   TYR B  -4     -21.902   2.767 114.090  1.00 48.71           N  
ATOM    964  CA  TYR B  -4     -23.103   2.749 113.243  1.00 48.71           C  
ATOM    965  C   TYR B  -4     -22.729   2.849 111.744  1.00 48.71           C  
ATOM    966  O   TYR B  -4     -23.430   2.277 110.893  1.00 48.71           O  
ATOM    967  CB  TYR B  -4     -24.124   3.831 113.712  1.00 48.71           C  
ATOM    968  CG  TYR B  -4     -24.877   4.499 112.567  1.00 48.71           C  
ATOM    969  CD1 TYR B  -4     -26.163   4.073 112.084  1.00 48.71           C  
ATOM    970  CD2 TYR B  -4     -24.275   5.535 111.914  1.00 48.71           C  
ATOM    971  CE1 TYR B  -4     -26.808   4.731 110.953  1.00 48.71           C  
ATOM    972  CE2 TYR B  -4     -24.874   6.172 110.793  1.00 48.71           C  
ATOM    973  CZ  TYR B  -4     -26.125   5.796 110.298  1.00 48.71           C  
ATOM    974  OH  TYR B  -4     -26.574   6.547 109.172  1.00 48.71           O  
ATOM    975  N   PHE B  -3     -21.572   3.477 111.416  1.00 46.74           N  
ATOM    976  CA  PHE B  -3     -21.078   3.730 110.041  1.00 46.74           C  
ATOM    977  C   PHE B  -3     -20.600   2.484 109.279  1.00 46.74           C  
ATOM    978  O   PHE B  -3     -20.402   2.570 108.045  1.00 46.74           O  
ATOM    979  CB  PHE B  -3     -19.941   4.745 110.065  1.00 46.74           C  
ATOM    980  CG  PHE B  -3     -20.410   6.047 110.467  1.00 46.74           C  
ATOM    981  CD1 PHE B  -3     -20.883   6.949 109.527  1.00 46.74           C  
ATOM    982  CD2 PHE B  -3     -20.505   6.336 111.805  1.00 46.74           C  
ATOM    983  CE1 PHE B  -3     -21.383   8.173 109.926  1.00 46.74           C  
ATOM    984  CE2 PHE B  -3     -20.994   7.544 112.220  1.00 46.74           C  
ATOM    985  CZ  PHE B  -3     -21.436   8.478 111.281  1.00 46.74           C  
ATOM    986  N   GLN B  -2     -20.403   1.354 109.948  1.00 46.32           N  
ATOM    987  CA  GLN B  -2     -19.899   0.156 109.263  1.00 46.32           C  
ATOM    988  C   GLN B  -2     -18.439   0.425 108.833  1.00 46.32           C  
ATOM    989  O   GLN B  -2     -17.766   1.303 109.395  1.00 46.32           O  
ATOM    990  CB  GLN B  -2     -20.837  -0.267 108.096  1.00 46.32           C  
ATOM    991  N   SER B  -1     -17.965  -0.340 107.858  1.00 42.41           N  
ATOM    992  CA  SER B  -1     -16.607  -0.310 107.356  1.00 42.41           C  
ATOM    993  C   SER B  -1     -16.617  -1.257 106.180  1.00 42.41           C  
ATOM    994  O   SER B  -1     -17.305  -2.287 106.228  1.00 42.41           O  
ATOM    995  CB  SER B  -1     -15.560  -0.750 108.396  1.00 42.41           C  
ATOM    996  OG  SER B  -1     -15.878  -2.043 108.903  1.00 42.41           O  
ATOM    997  N   ASN B   0     -15.916  -0.850 105.112  1.00 39.62           N  
ATOM    998  CA  ASN B   0     -15.860  -1.495 103.805  1.00 39.62           C  
ATOM    999  C   ASN B   0     -14.688  -2.472 103.807  1.00 39.62           C  
ATOM   1000  O   ASN B   0     -13.572  -2.073 104.161  1.00 39.62           O  
ATOM   1001  CB  ASN B   0     -15.694  -0.428 102.720  1.00 39.62           C  
ATOM   1002  N   ALA B   1     -14.959  -3.771 103.486  1.00 40.49           N  
ATOM   1003  CA  ALA B   1     -13.995  -4.885 103.432  1.00 40.49           C  
ATOM   1004  C   ALA B   1     -13.213  -4.864 102.104  1.00 40.49           C  
ATOM   1005  O   ALA B   1     -13.489  -4.038 101.233  1.00 40.49           O  
ATOM   1006  CB  ALA B   1     -14.721  -6.216 103.621  1.00 27.80           C  
ATOM   1007  N   LYS B   2     -12.238  -5.762 101.903  1.00 36.97           N  
ATOM   1008  CA  LYS B   2     -11.475  -5.805 100.644  1.00 36.97           C  
ATOM   1009  C   LYS B   2     -11.219  -7.229 100.193  1.00 36.97           C  
ATOM   1010  O   LYS B   2     -10.673  -8.023 100.960  1.00 36.97           O  
ATOM   1011  CB  LYS B   2     -10.105  -5.142 100.722  1.00 36.97           C  
ATOM   1012  CG  LYS B   2      -9.378  -4.974  99.362  1.00 36.97           C  
ATOM   1013  CD  LYS B   2      -8.106  -4.116  99.574  1.00 36.97           C  
ATOM   1014  CE  LYS B   2      -7.349  -3.806  98.260  1.00 36.97           C  
ATOM   1015  NZ  LYS B   2      -6.132  -2.890  98.320  1.00 36.97           N  
ATOM   1016  N   ILE B   3     -11.535  -7.542  98.944  1.00 36.11           N  
ATOM   1017  CA  ILE B   3     -11.234  -8.852  98.382  1.00 36.11           C  
ATOM   1018  C   ILE B   3     -10.084  -8.628  97.428  1.00 36.11           C  
ATOM   1019  O   ILE B   3     -10.177  -7.790  96.520  1.00 36.11           O  
ATOM   1020  CB  ILE B   3     -12.420  -9.475  97.658  1.00 36.11           C  
ATOM   1021  CG1 ILE B   3     -13.553  -9.551  98.600  1.00 36.11           C  
ATOM   1022  CG2 ILE B   3     -12.101 -10.882  97.285  1.00 36.11           C  
ATOM   1023  CD1 ILE B   3     -14.629 -10.018  97.947  1.00 36.11           C  
ATOM   1024  N   LEU B   4      -8.945  -9.235  97.724  1.00 36.72           N  
ATOM   1025  CA  LEU B   4      -7.881  -9.186  96.740  1.00 36.72           C  
ATOM   1026  C   LEU B   4      -8.138 -10.235  95.652  1.00 36.72           C  
ATOM   1027  O   LEU B   4      -7.810 -11.414  95.818  1.00 36.72           O  
ATOM   1028  CB  LEU B   4      -6.566  -9.383  97.479  1.00 36.72           C  
ATOM   1029  CG  LEU B   4      -6.071  -7.977  97.809  1.00 36.72           C  
ATOM   1030  CD1 LEU B   4      -5.159  -7.942  99.024  1.00 36.72           C  
ATOM   1031  CD2 LEU B   4      -5.337  -7.426  96.613  1.00 36.72           C  
ATOM   1032  N   ILE B   5      -8.661  -9.773  94.500  1.00 38.17           N  
ATOM   1033  CA  ILE B   5      -9.078 -10.679  93.429  1.00 38.17           C  
ATOM   1034  C   ILE B   5      -7.912 -11.461  92.866  1.00 38.17           C  
ATOM   1035  O   ILE B   5      -8.071 -12.611  92.441  1.00 38.17           O  
ATOM   1036  CB  ILE B   5      -9.796  -9.937  92.299  1.00 38.17           C  
ATOM   1037  CG1 ILE B   5     -11.069  -9.227  92.744  1.00 38.17           C  
ATOM   1038  CG2 ILE B   5     -10.243 -10.969  91.307  1.00 38.17           C  
ATOM   1039  CD1 ILE B   5     -12.102 -10.153  93.302  1.00 38.17           C  
ATOM   1040  N   LYS B   6      -6.746 -10.819  92.754  1.00 39.10           N  
ATOM   1041  CA  LYS B   6      -5.566 -11.553  92.299  1.00 39.10           C  
ATOM   1042  C   LYS B   6      -5.227 -12.768  93.175  1.00 39.10           C  
ATOM   1043  O   LYS B   6      -4.830 -13.832  92.662  1.00 39.10           O  
ATOM   1044  CB  LYS B   6      -4.318 -10.677  92.303  1.00 39.10           C  
ATOM   1045  CG  LYS B   6      -3.096 -11.524  91.771  1.00 39.10           C  
ATOM   1046  CD  LYS B   6      -1.749 -10.779  91.889  1.00 39.10           C  
ATOM   1047  CE  LYS B   6      -0.495 -11.607  91.504  1.00 39.10           C  
ATOM   1048  NZ  LYS B   6       0.768 -10.792  91.733  1.00 39.10           N  
ATOM   1049  N   ASP B   7      -5.397 -12.640  94.491  1.00 38.03           N  
ATOM   1050  CA  ASP B   7      -5.038 -13.686  95.435  1.00 38.03           C  
ATOM   1051  C   ASP B   7      -6.131 -14.680  95.656  1.00 38.03           C  
ATOM   1052  O   ASP B   7      -5.859 -15.869  95.748  1.00 38.03           O  
ATOM   1053  CB  ASP B   7      -4.637 -13.053  96.774  1.00 38.03           C  
ATOM   1054  CG  ASP B   7      -3.353 -12.217  96.688  1.00 38.03           C  
ATOM   1055  OD1 ASP B   7      -2.617 -12.431  95.715  1.00 38.03           O  
ATOM   1056  OD2 ASP B   7      -3.091 -11.317  97.526  1.00 38.03           O  
ATOM   1057  N   PHE B   8      -7.356 -14.222  95.577  1.00 40.27           N  
ATOM   1058  CA  PHE B   8      -8.518 -15.050  95.848  1.00 40.27           C  
ATOM   1059  C   PHE B   8      -8.887 -15.973  94.697  1.00 40.27           C  
ATOM   1060  O   PHE B   8      -9.425 -17.064  94.930  1.00 40.27           O  
ATOM   1061  CB  PHE B   8      -9.692 -14.151  96.148  1.00 40.27           C  
ATOM   1062  CG  PHE B   8     -10.869 -14.874  96.658  1.00 40.27           C  
ATOM   1063  CD1 PHE B   8     -10.710 -15.918  97.562  1.00 40.27           C  
ATOM   1064  CD2 PHE B   8     -12.144 -14.499  96.254  1.00 40.27           C  
ATOM   1065  CE1 PHE B   8     -11.811 -16.582  98.051  1.00 40.27           C  
ATOM   1066  CE2 PHE B   8     -13.249 -15.149  96.731  1.00 40.27           C  
ATOM   1067  CZ  PHE B   8     -13.092 -16.196  97.637  1.00 40.27           C  
ATOM   1068  N   ILE B   9      -8.737 -15.507  93.462  1.00 39.79           N  
ATOM   1069  CA  ILE B   9      -9.097 -16.276  92.285  1.00 39.79           C  
ATOM   1070  C   ILE B   9      -7.879 -16.617  91.432  1.00 39.79           C  
ATOM   1071  O   ILE B   9      -7.617 -17.790  91.146  1.00 39.79           O  
ATOM   1072  CB  ILE B   9     -10.154 -15.538  91.461  1.00 39.79           C  
ATOM   1073  CG1 ILE B   9     -11.372 -15.343  92.333  1.00 39.79           C  
ATOM   1074  CG2 ILE B   9     -10.526 -16.379  90.327  1.00 39.79           C  
ATOM   1075  CD1 ILE B   9     -11.949 -16.650  92.740  1.00 39.79           C  
ATOM   1076  N   GLY B  10      -7.093 -15.614  91.073  1.00 41.93           N  
ATOM   1077  CA  GLY B  10      -5.939 -15.690  90.191  1.00 41.93           C  
ATOM   1078  C   GLY B  10      -5.902 -14.527  89.182  1.00 41.93           C  
ATOM   1079  O   GLY B  10      -6.680 -13.579  89.267  1.00 41.93           O  
ATOM   1080  N   THR B  11      -5.024 -14.591  88.174  1.00 41.99           N  
ATOM   1081  CA  THR B  11      -4.978 -13.470  87.239  1.00 41.99           C  
ATOM   1082  C   THR B  11      -6.026 -13.566  86.157  1.00 41.99           C  
ATOM   1083  O   THR B  11      -6.001 -12.783  85.198  1.00 41.99           O  
ATOM   1084  CB  THR B  11      -3.581 -13.276  86.620  1.00 41.99           C  
ATOM   1085  OG1 THR B  11      -3.133 -14.473  85.969  1.00 41.99           O  
ATOM   1086  CG2 THR B  11      -2.566 -12.828  87.675  1.00 41.99           C  
ATOM   1087  N   ARG B  12      -6.834 -14.608  86.200  1.00 43.72           N  
ATOM   1088  CA  ARG B  12      -7.812 -14.809  85.150  1.00 43.72           C  
ATOM   1089  C   ARG B  12      -9.118 -15.199  85.835  1.00 43.72           C  
ATOM   1090  O   ARG B  12      -9.295 -16.341  86.259  1.00 43.72           O  
ATOM   1091  CB  ARG B  12      -7.220 -15.845  84.213  1.00 43.72           C  
ATOM   1092  CG  ARG B  12      -5.929 -15.310  83.494  1.00 43.72           C  
ATOM   1093  CD  ARG B  12      -5.342 -16.379  82.612  1.00 43.72           C  
ATOM   1094  NE  ARG B  12      -4.663 -17.347  83.469  1.00 43.72           N  
ATOM   1095  CZ  ARG B  12      -4.744 -18.659  83.322  1.00 43.72           C  
ATOM   1096  NH1 ARG B  12      -5.528 -19.197  82.409  1.00 43.72           N  
ATOM   1097  NH2 ARG B  12      -4.050 -19.450  84.133  1.00 43.72           N  
ATOM   1098  N   CYS B  13     -10.098 -14.322  85.696  1.00 42.17           N  
ATOM   1099  CA  CYS B  13     -11.446 -14.444  86.212  1.00 42.17           C  
ATOM   1100  C   CYS B  13     -12.340 -14.789  85.060  1.00 42.17           C  
ATOM   1101  O   CYS B  13     -12.954 -13.934  84.437  1.00 42.17           O  
ATOM   1102  CB  CYS B  13     -11.882 -13.223  86.812  1.00 42.17           C  
ATOM   1103  SG  CYS B  13     -11.103 -12.760  88.359  1.00 42.17           S  
ATOM   1104  N   ILE B  14     -12.341 -16.051  84.733  1.00 43.69           N  
ATOM   1105  CA  ILE B  14     -12.970 -16.523  83.517  1.00 43.69           C  
ATOM   1106  C   ILE B  14     -14.076 -17.527  83.787  1.00 43.69           C  
ATOM   1107  O   ILE B  14     -15.135 -17.471  83.154  1.00 43.69           O  
ATOM   1108  CB  ILE B  14     -11.939 -17.112  82.597  1.00 43.69           C  
ATOM   1109  CG1 ILE B  14     -11.039 -15.953  82.211  1.00 43.69           C  
ATOM   1110  CG2 ILE B  14     -12.680 -17.836  81.527  1.00 43.69           C  
ATOM   1111  CD1 ILE B  14      -9.873 -16.328  81.422  1.00 43.69           C  
ATOM   1112  N   LEU B  15     -13.797 -18.519  84.623  1.00 44.71           N  
ATOM   1113  CA  LEU B  15     -14.617 -19.704  84.839  1.00 44.71           C  
ATOM   1114  C   LEU B  15     -15.822 -19.373  85.716  1.00 44.71           C  
ATOM   1115  O   LEU B  15     -15.764 -18.490  86.578  1.00 44.71           O  
ATOM   1116  CB  LEU B  15     -13.745 -20.806  85.438  1.00 44.71           C  
ATOM   1117  CG  LEU B  15     -12.578 -21.219  84.513  1.00 44.71           C  
ATOM   1118  CD1 LEU B  15     -11.683 -22.250  85.158  1.00 44.71           C  
ATOM   1119  CD2 LEU B  15     -13.047 -21.749  83.153  1.00 44.71           C  
ATOM   1120  N   LYS B  16     -16.950 -20.036  85.445  1.00 43.73           N  
ATOM   1121  CA  LYS B  16     -18.082 -19.848  86.344  1.00 43.73           C  
ATOM   1122  C   LYS B  16     -17.753 -20.318  87.756  1.00 43.73           C  
ATOM   1123  O   LYS B  16     -18.220 -19.703  88.724  1.00 43.73           O  
ATOM   1124  CB  LYS B  16     -19.361 -20.583  85.873  1.00 43.73           C  
ATOM   1125  CG  LYS B  16     -19.417 -22.151  86.025  1.00 43.73           C  
ATOM   1126  CD  LYS B  16     -20.778 -22.857  85.613  1.00 43.73           C  
ATOM   1127  CE  LYS B  16     -20.867 -24.373  85.930  1.00 43.73           C  
ATOM   1128  NZ  LYS B  16     -22.190 -24.904  85.556  1.00 43.73           N  
ATOM   1129  N   GLU B  17     -16.896 -21.340  87.906  1.00 44.19           N  
ATOM   1130  CA  GLU B  17     -16.523 -21.807  89.244  1.00 44.19           C  
ATOM   1131  C   GLU B  17     -15.777 -20.739  90.017  1.00 44.19           C  
ATOM   1132  O   GLU B  17     -16.067 -20.494  91.193  1.00 44.19           O  
ATOM   1133  CB  GLU B  17     -15.623 -23.050  89.210  1.00 44.19           C  
ATOM   1134  CG  GLU B  17     -16.172 -24.374  88.725  1.00 44.19           C  
ATOM   1135  CD  GLU B  17     -15.980 -24.557  87.231  1.00 44.19           C  
ATOM   1136  OE1 GLU B  17     -14.845 -24.355  86.735  1.00 44.19           O  
ATOM   1137  OE2 GLU B  17     -16.947 -24.937  86.547  1.00 44.19           O  
ATOM   1138  N   ASP B  18     -14.911 -20.008  89.343  1.00 43.21           N  
ATOM   1139  CA  ASP B  18     -14.255 -18.907  90.013  1.00 43.21           C  
ATOM   1140  C   ASP B  18     -15.285 -17.846  90.353  1.00 43.21           C  
ATOM   1141  O   ASP B  18     -15.248 -17.241  91.438  1.00 43.21           O  
ATOM   1142  CB  ASP B  18     -13.201 -18.332  89.065  1.00 43.21           C  
ATOM   1143  CG  ASP B  18     -12.000 -19.224  88.899  1.00 43.21           C  
ATOM   1144  OD1 ASP B  18     -11.721 -19.966  89.850  1.00 43.21           O  
ATOM   1145  OD2 ASP B  18     -11.411 -19.254  87.780  1.00 43.21           O  
ATOM   1146  N   GLY B  19     -16.231 -17.621  89.443  1.00 43.27           N  
ATOM   1147  CA  GLY B  19     -17.361 -16.771  89.760  1.00 43.27           C  
ATOM   1148  C   GLY B  19     -18.196 -17.277  90.918  1.00 43.27           C  
ATOM   1149  O   GLY B  19     -18.503 -16.522  91.841  1.00 43.27           O  
ATOM   1150  N   GLN B  20     -18.478 -18.576  90.947  1.00 42.11           N  
ATOM   1151  CA  GLN B  20     -19.232 -19.124  92.066  1.00 42.11           C  
ATOM   1152  C   GLN B  20     -18.480 -18.924  93.385  1.00 42.11           C  
ATOM   1153  O   GLN B  20     -19.068 -18.552  94.402  1.00 42.11           O  
ATOM   1154  CB  GLN B  20     -19.517 -20.604  91.831  1.00 42.11           C  
ATOM   1155  CG  GLN B  20     -20.388 -21.217  92.937  1.00 42.11           C  
ATOM   1156  CD  GLN B  20     -21.826 -20.625  92.990  1.00 42.11           C  
ATOM   1157  OE1 GLN B  20     -22.405 -20.254  91.965  1.00 42.11           O  
ATOM   1158  NE2 GLN B  20     -22.371 -20.505  94.185  1.00 42.11           N  
ATOM   1159  N   LYS B  21     -17.184 -19.187  93.391  1.00 40.53           N  
ATOM   1160  CA  LYS B  21     -16.392 -18.969  94.592  1.00 40.53           C  
ATOM   1161  C   LYS B  21     -16.420 -17.527  95.071  1.00 40.53           C  
ATOM   1162  O   LYS B  21     -16.520 -17.280  96.269  1.00 40.53           O  
ATOM   1163  CB  LYS B  21     -14.978 -19.378  94.314  1.00 40.53           C  
ATOM   1164  CG  LYS B  21     -14.081 -19.330  95.486  1.00 40.53           C  
ATOM   1165  CD  LYS B  21     -12.675 -19.597  94.899  1.00 40.53           C  
ATOM   1166  CE  LYS B  21     -11.542 -19.461  95.893  1.00 40.53           C  
ATOM   1167  NZ  LYS B  21     -10.028 -19.373  95.585  1.00 40.53           N  
ATOM   1168  N   LEU B  22     -16.312 -16.562  94.155  1.00 40.06           N  
ATOM   1169  CA  LEU B  22     -16.399 -15.143  94.521  1.00 40.06           C  
ATOM   1170  C   LEU B  22     -17.795 -14.764  94.981  1.00 40.06           C  
ATOM   1171  O   LEU B  22     -17.981 -13.846  95.785  1.00 40.06           O  
ATOM   1172  CB  LEU B  22     -15.975 -14.226  93.367  1.00 40.06           C  
ATOM   1173  CG  LEU B  22     -16.046 -12.794  93.923  1.00 40.06           C  
ATOM   1174  CD1 LEU B  22     -15.158 -12.672  95.070  1.00 40.06           C  
ATOM   1175  CD2 LEU B  22     -15.578 -11.748  93.016  1.00 40.06           C  
ATOM   1176  N   PHE B  23     -18.788 -15.312  94.333  1.00 41.05           N  
ATOM   1177  CA  PHE B  23     -20.144 -15.068  94.754  1.00 41.05           C  
ATOM   1178  C   PHE B  23     -20.380 -15.438  96.199  1.00 41.05           C  
ATOM   1179  O   PHE B  23     -20.819 -14.601  96.988  1.00 41.05           O  
ATOM   1180  CB  PHE B  23     -21.029 -15.887  93.870  1.00 41.05           C  
ATOM   1181  CG  PHE B  23     -22.376 -16.024  94.355  1.00 41.05           C  
ATOM   1182  CD1 PHE B  23     -23.127 -14.888  94.584  1.00 41.05           C  
ATOM   1183  CD2 PHE B  23     -22.946 -17.261  94.474  1.00 41.05           C  
ATOM   1184  CE1 PHE B  23     -24.409 -14.972  94.964  1.00 41.05           C  
ATOM   1185  CE2 PHE B  23     -24.237 -17.370  94.845  1.00 41.05           C  
ATOM   1186  CZ  PHE B  23     -24.979 -16.225  95.103  1.00 41.05           C  
ATOM   1187  N   GLU B  24     -19.897 -16.598  96.616  1.00 41.71           N  
ATOM   1188  CA  GLU B  24     -20.133 -17.013  97.993  1.00 41.71           C  
ATOM   1189  C   GLU B  24     -19.481 -16.066  98.979  1.00 41.71           C  
ATOM   1190  O   GLU B  24     -20.071 -15.741 100.017  1.00 41.71           O  
ATOM   1191  CB  GLU B  24     -19.679 -18.445  98.165  1.00 41.71           C  
ATOM   1192  CG  GLU B  24     -20.698 -19.334  97.463  1.00 41.71           C  
ATOM   1193  CD  GLU B  24     -20.350 -20.828  97.361  1.00 41.71           C  
ATOM   1194  OE1 GLU B  24     -19.155 -21.208  97.376  1.00 41.71           O  
ATOM   1195  OE2 GLU B  24     -21.298 -21.644  97.246  1.00 41.71           O  
ATOM   1196  N   GLU B  25     -18.304 -15.552  98.633  1.00 41.94           N  
ATOM   1197  CA  GLU B  25     -17.617 -14.574  99.475  1.00 41.94           C  
ATOM   1198  C   GLU B  25     -18.350 -13.244  99.468  1.00 41.94           C  
ATOM   1199  O   GLU B  25     -18.570 -12.643 100.523  1.00 41.94           O  
ATOM   1200  CB  GLU B  25     -16.181 -14.307  98.974  1.00 41.94           C  
ATOM   1201  CG  GLU B  25     -15.123 -13.563  99.885  1.00 41.94           C  
ATOM   1202  CD  GLU B  25     -14.631 -14.250 101.174  1.00 41.94           C  
ATOM   1203  OE1 GLU B  25     -14.317 -15.461 101.045  1.00 41.94           O  
ATOM   1204  OE2 GLU B  25     -14.433 -13.581 102.256  1.00 41.94           O  
ATOM   1205  N   ILE B  26     -18.777 -12.772  98.311  1.00 39.84           N  
ATOM   1206  CA  ILE B  26     -19.501 -11.522  98.350  1.00 39.84           C  
ATOM   1207  C   ILE B  26     -20.720 -11.646  99.223  1.00 39.84           C  
ATOM   1208  O   ILE B  26     -20.948 -10.782 100.068  1.00 39.84           O  
ATOM   1209  CB  ILE B  26     -19.814 -11.035  96.941  1.00 39.84           C  
ATOM   1210  CG1 ILE B  26     -18.481 -10.758  96.301  1.00 39.84           C  
ATOM   1211  CG2 ILE B  26     -20.408  -9.712  97.038  1.00 39.84           C  
ATOM   1212  CD1 ILE B  26     -18.499 -10.632  94.890  1.00 39.84           C  
ATOM   1213  N   SER B  27     -21.495 -12.722  99.074  1.00 42.14           N  
ATOM   1214  CA  SER B  27     -22.708 -12.905  99.891  1.00 42.14           C  
ATOM   1215  C   SER B  27     -22.473 -12.911 101.398  1.00 42.14           C  
ATOM   1216  O   SER B  27     -23.196 -12.223 102.143  1.00 42.14           O  
ATOM   1217  CB  SER B  27     -23.431 -14.177  99.532  1.00 42.14           C  
ATOM   1218  OG  SER B  27     -23.880 -14.013  98.243  1.00 42.14           O  
ATOM   1219  N   ARG B  28     -21.431 -13.582 101.869  1.00 42.62           N  
ATOM   1220  CA  ARG B  28     -21.233 -13.543 103.303  1.00 42.62           C  
ATOM   1221  C   ARG B  28     -21.122 -12.159 103.830  1.00 42.62           C  
ATOM   1222  O   ARG B  28     -21.916 -11.776 104.698  1.00 42.62           O  
ATOM   1223  CB  ARG B  28     -19.907 -14.171 103.685  1.00 42.62           C  
ATOM   1224  CG  ARG B  28     -19.812 -15.456 104.315  1.00 42.62           C  
ATOM   1225  CD  ARG B  28     -18.298 -15.612 104.517  1.00 42.62           C  
ATOM   1226  NE  ARG B  28     -17.858 -16.029 103.187  1.00 42.62           N  
ATOM   1227  CZ  ARG B  28     -16.624 -16.134 102.711  1.00 42.62           C  
ATOM   1228  NH1 ARG B  28     -15.566 -15.896 103.459  1.00 42.62           N  
ATOM   1229  NH2 ARG B  28     -16.449 -16.648 101.485  1.00 42.62           N  
ATOM   1230  N   HIS B  29     -20.401 -11.328 103.117  1.00 41.93           N  
ATOM   1231  CA  HIS B  29     -20.202  -9.992 103.630  1.00 41.93           C  
ATOM   1232  C   HIS B  29     -21.420  -9.123 103.525  1.00 41.93           C  
ATOM   1233  O   HIS B  29     -21.684  -8.335 104.440  1.00 41.93           O  
ATOM   1234  CB  HIS B  29     -18.947  -9.379 103.036  1.00 41.93           C  
ATOM   1235  CG  HIS B  29     -17.724 -10.080 103.530  1.00 41.93           C  
ATOM   1236  ND1 HIS B  29     -17.149 -11.151 102.882  1.00 41.93           N  
ATOM   1237  CD2 HIS B  29     -17.120 -10.015 104.743  1.00 41.93           C  
ATOM   1238  CE1 HIS B  29     -16.141 -11.611 103.604  1.00 41.93           C  
ATOM   1239  NE2 HIS B  29     -16.117 -10.955 104.750  1.00 41.93           N  
ATOM   1240  N   LEU B  30     -22.136  -9.198 102.425  1.00 42.07           N  
ATOM   1241  CA  LEU B  30     -23.341  -8.388 102.324  1.00 42.07           C  
ATOM   1242  C   LEU B  30     -24.357  -8.776 103.388  1.00 42.07           C  
ATOM   1243  O   LEU B  30     -25.197  -7.949 103.784  1.00 42.07           O  
ATOM   1244  CB  LEU B  30     -23.880  -8.533 100.917  1.00 42.07           C  
ATOM   1245  CG  LEU B  30     -22.805  -7.852 100.066  1.00 42.07           C  
ATOM   1246  CD1 LEU B  30     -23.248  -7.897  98.690  1.00 42.07           C  
ATOM   1247  CD2 LEU B  30     -22.550  -6.380 100.452  1.00 42.07           C  
ATOM   1248  N   GLU B  31     -24.433 -10.063 103.711  1.00 43.45           N  
ATOM   1249  CA  GLU B  31     -25.262 -10.471 104.845  1.00 43.45           C  
ATOM   1250  C   GLU B  31     -24.794  -9.940 106.214  1.00 43.45           C  
ATOM   1251  O   GLU B  31     -25.636  -9.637 107.063  1.00 43.45           O  
ATOM   1252  CB  GLU B  31     -25.442 -11.972 104.822  1.00 43.45           C  
ATOM   1253  CG  GLU B  31     -26.513 -12.196 103.783  1.00 43.45           C  
ATOM   1254  CD  GLU B  31     -26.719 -13.620 103.511  1.00 43.45           C  
ATOM   1255  OE1 GLU B  31     -25.925 -14.390 104.095  1.00 43.45           O  
ATOM   1256  OE2 GLU B  31     -27.642 -13.963 102.724  1.00 43.45           O  
ATOM   1257  N   SER B  32     -23.485  -9.781 106.442  1.00 43.24           N  
ATOM   1258  CA  SER B  32     -22.944  -9.182 107.674  1.00 43.24           C  
ATOM   1259  C   SER B  32     -23.021  -7.661 107.646  1.00 43.24           C  
ATOM   1260  O   SER B  32     -22.505  -6.995 108.556  1.00 43.24           O  
ATOM   1261  CB  SER B  32     -21.523  -9.692 107.967  1.00 43.24           C  
ATOM   1262  OG  SER B  32     -21.482 -11.133 107.969  1.00 43.24           O  
ATOM   1263  N   LYS B  33     -23.586  -7.143 106.554  1.00 43.59           N  
ATOM   1264  CA  LYS B  33     -23.699  -5.729 106.199  1.00 43.59           C  
ATOM   1265  C   LYS B  33     -22.355  -5.044 106.019  1.00 43.59           C  
ATOM   1266  O   LYS B  33     -22.229  -3.807 106.149  1.00 43.59           O  
ATOM   1267  CB  LYS B  33     -24.651  -4.973 107.128  1.00 43.59           C  
ATOM   1268  CG  LYS B  33     -26.051  -5.641 107.147  1.00 43.59           C  
ATOM   1269  CD  LYS B  33     -27.091  -4.621 107.576  1.00 43.59           C  
ATOM   1270  CE  LYS B  33     -28.513  -5.123 107.524  1.00 43.59           C  
ATOM   1271  NZ  LYS B  33     -29.221  -4.541 108.714  1.00 43.59           N  
ATOM   1272  N   ASP B  34     -21.368  -5.844 105.636  1.00 42.43           N  
ATOM   1273  CA  ASP B  34     -20.112  -5.267 105.256  1.00 42.43           C  
ATOM   1274  C   ASP B  34     -20.228  -4.805 103.810  1.00 42.43           C  
ATOM   1275  O   ASP B  34     -20.938  -5.407 103.008  1.00 42.43           O  
ATOM   1276  CB  ASP B  34     -19.069  -6.361 105.301  1.00 42.43           C  
ATOM   1277  CG  ASP B  34     -18.814  -6.794 106.657  1.00 42.43           C  
ATOM   1278  OD1 ASP B  34     -18.921  -5.909 107.530  1.00 42.43           O  
ATOM   1279  OD2 ASP B  34     -18.530  -8.000 106.845  1.00 42.43           O  
ATOM   1280  N   GLU B  35     -19.665  -3.651 103.516  1.00 40.91           N  
ATOM   1281  CA  GLU B  35     -19.363  -3.244 102.150  1.00 40.91           C  
ATOM   1282  C   GLU B  35     -18.156  -4.046 101.623  1.00 40.91           C  
ATOM   1283  O   GLU B  35     -17.236  -4.405 102.377  1.00 40.91           O  
ATOM   1284  CB  GLU B  35     -19.280  -1.708 102.028  1.00 40.91           C  
ATOM   1285  CG  GLU B  35     -20.764  -1.023 102.034  1.00 40.91           C  
ATOM   1286  CD  GLU B  35     -20.829   0.496 101.734  1.00 40.91           C  
ATOM   1287  OE1 GLU B  35     -19.778   1.126 101.674  1.00 40.91           O  
ATOM   1288  OE2 GLU B  35     -21.912   1.100 101.681  1.00 40.91           O  
ATOM   1289  N   VAL B  36     -18.228  -4.430 100.351  1.00 38.80           N  
ATOM   1290  CA  VAL B  36     -17.171  -5.171  99.685  1.00 38.80           C  
ATOM   1291  C   VAL B  36     -16.647  -4.313  98.573  1.00 38.80           C  
ATOM   1292  O   VAL B  36     -17.413  -3.785  97.757  1.00 38.80           O  
ATOM   1293  CB  VAL B  36     -17.625  -6.495  99.077  1.00 38.80           C  
ATOM   1294  CG1 VAL B  36     -16.419  -7.160  98.458  1.00 38.80           C  
ATOM   1295  CG2 VAL B  36     -18.244  -7.325 100.120  1.00 38.80           C  
ATOM   1296  N   ILE B  37     -15.360  -4.060  98.648  1.00 39.04           N  
ATOM   1297  CA  ILE B  37     -14.591  -3.414  97.613  1.00 39.04           C  
ATOM   1298  C   ILE B  37     -13.754  -4.552  97.010  1.00 39.04           C  
ATOM   1299  O   ILE B  37     -12.901  -5.134  97.690  1.00 39.04           O  
ATOM   1300  CB  ILE B  37     -13.836  -2.213  98.218  1.00 39.04           C  
ATOM   1301  CG1 ILE B  37     -14.951  -1.297  98.881  1.00 39.04           C  
ATOM   1302  CG2 ILE B  37     -12.981  -1.579  97.184  1.00 39.04           C  
ATOM   1303  CD1 ILE B  37     -14.659  -0.017  99.782  1.00 39.04           C  
ATOM   1304  N   LEU B  38     -13.953  -4.815  95.714  1.00 36.90           N  
ATOM   1305  CA  LEU B  38     -13.209  -5.807  94.934  1.00 36.90           C  
ATOM   1306  C   LEU B  38     -11.991  -5.202  94.257  1.00 36.90           C  
ATOM   1307  O   LEU B  38     -12.107  -4.379  93.346  1.00 36.90           O  
ATOM   1308  CB  LEU B  38     -14.152  -6.429  93.905  1.00 36.90           C  
ATOM   1309  CG  LEU B  38     -15.424  -7.065  94.443  1.00 36.90           C  
ATOM   1310  CD1 LEU B  38     -16.230  -7.630  93.398  1.00 36.90           C  
ATOM   1311  CD2 LEU B  38     -14.961  -8.261  95.129  1.00 36.90           C  
ATOM   1312  N   ASP B  39     -10.822  -5.613  94.674  1.00 37.36           N  
ATOM   1313  CA  ASP B  39      -9.634  -5.107  94.039  1.00 37.36           C  
ATOM   1314  C   ASP B  39      -9.134  -6.052  92.968  1.00 37.36           C  
ATOM   1315  O   ASP B  39      -8.526  -7.093  93.251  1.00 37.36           O  
ATOM   1316  CB  ASP B  39      -8.575  -4.832  95.086  1.00 37.36           C  
ATOM   1317  CG  ASP B  39      -7.357  -4.149  94.488  1.00 37.36           C  
ATOM   1318  OD1 ASP B  39      -7.242  -4.159  93.237  1.00 37.36           O  
ATOM   1319  OD2 ASP B  39      -6.583  -3.489  95.238  1.00 37.36           O  
ATOM   1320  N   PHE B  40      -9.302  -5.609  91.731  1.00 38.47           N  
ATOM   1321  CA  PHE B  40      -8.866  -6.372  90.580  1.00 38.47           C  
ATOM   1322  C   PHE B  40      -7.446  -6.077  90.146  1.00 38.47           C  
ATOM   1323  O   PHE B  40      -7.142  -6.257  88.961  1.00 38.47           O  
ATOM   1324  CB  PHE B  40      -9.796  -6.266  89.373  1.00 38.47           C  
ATOM   1325  CG  PHE B  40     -11.061  -6.994  89.554  1.00 38.47           C  
ATOM   1326  CD1 PHE B  40     -11.129  -8.309  89.176  1.00 38.47           C  
ATOM   1327  CD2 PHE B  40     -12.181  -6.375  90.011  1.00 38.47           C  
ATOM   1328  CE1 PHE B  40     -12.253  -9.010  89.320  1.00 38.47           C  
ATOM   1329  CE2 PHE B  40     -13.309  -7.066  90.133  1.00 38.47           C  
ATOM   1330  CZ  PHE B  40     -13.344  -8.393  89.787  1.00 38.47           C  
ATOM   1331  N   SER B  41      -6.630  -5.473  91.009  1.00 38.19           N  
ATOM   1332  CA  SER B  41      -5.234  -5.249  90.654  1.00 38.19           C  
ATOM   1333  C   SER B  41      -4.570  -6.531  90.195  1.00 38.19           C  
ATOM   1334  O   SER B  41      -4.662  -7.572  90.857  1.00 38.19           O  
ATOM   1335  CB  SER B  41      -4.490  -4.687  91.831  1.00 38.19           C  
ATOM   1336  OG  SER B  41      -5.037  -3.429  92.095  1.00 38.19           O  
ATOM   1337  N   ASN B  42      -3.930  -6.428  89.023  1.00 39.70           N  
ATOM   1338  CA  ASN B  42      -3.221  -7.493  88.303  1.00 39.70           C  
ATOM   1339  C   ASN B  42      -4.117  -8.616  87.834  1.00 39.70           C  
ATOM   1340  O   ASN B  42      -3.627  -9.752  87.680  1.00 39.70           O  
ATOM   1341  CB  ASN B  42      -1.934  -8.019  88.937  1.00 39.70           C  
ATOM   1342  CG  ASN B  42      -0.973  -6.885  89.296  1.00 39.70           C  
ATOM   1343  OD1 ASN B  42      -0.200  -6.415  88.432  1.00 39.70           O  
ATOM   1344  ND2 ASN B  42      -1.016  -6.430  90.528  1.00 39.70           N  
ATOM   1345  N   VAL B  43      -5.423  -8.428  87.862  1.00 40.30           N  
ATOM   1346  CA  VAL B  43      -6.282  -9.301  87.079  1.00 40.30           C  
ATOM   1347  C   VAL B  43      -6.221  -8.854  85.616  1.00 40.30           C  
ATOM   1348  O   VAL B  43      -6.529  -7.692  85.304  1.00 40.30           O  
ATOM   1349  CB  VAL B  43      -7.709  -9.274  87.621  1.00 40.30           C  
ATOM   1350  CG1 VAL B  43      -8.530 -10.260  86.878  1.00 40.30           C  
ATOM   1351  CG2 VAL B  43      -7.688  -9.563  89.105  1.00 40.30           C  
ATOM   1352  N   LYS B  44      -5.962  -9.822  84.700  1.00 41.72           N  
ATOM   1353  CA  LYS B  44      -5.622  -9.564  83.301  1.00 41.72           C  
ATOM   1354  C   LYS B  44      -6.627 -10.024  82.258  1.00 41.72           C  
ATOM   1355  O   LYS B  44      -6.623  -9.462  81.154  1.00 41.72           O  
ATOM   1356  CB  LYS B  44      -4.243 -10.139  82.936  1.00 41.72           C  
ATOM   1357  CG  LYS B  44      -3.145  -9.349  83.658  1.00 41.72           C  
ATOM   1358  CD  LYS B  44      -2.849  -7.975  82.959  1.00 41.72           C  
ATOM   1359  CE  LYS B  44      -1.701  -7.162  83.624  1.00 41.72           C  
ATOM   1360  NZ  LYS B  44      -1.404  -5.855  82.947  1.00 41.72           N  
ATOM   1361  N   MET B  45      -7.482 -11.007  82.554  1.00 43.14           N  
ATOM   1362  CA  MET B  45      -8.397 -11.580  81.570  1.00 43.14           C  
ATOM   1363  C   MET B  45      -9.754 -11.749  82.220  1.00 43.14           C  
ATOM   1364  O   MET B  45      -9.845 -12.137  83.387  1.00 43.14           O  
ATOM   1365  CB  MET B  45      -7.916 -12.935  81.023  1.00 43.14           C  
ATOM   1366  CG  MET B  45      -8.671 -13.406  79.793  1.00 43.14           C  
ATOM   1367  SD  MET B  45      -7.964 -14.916  79.160  1.00 43.14           S  
ATOM   1368  CE  MET B  45      -6.251 -14.429  78.888  1.00 43.14           C  
ATOM   1369  N   PHE B  46     -10.808 -11.475  81.471  1.00 42.38           N  
ATOM   1370  CA  PHE B  46     -12.162 -11.536  81.982  1.00 42.38           C  
ATOM   1371  C   PHE B  46     -13.040 -12.295  81.035  1.00 42.38           C  
ATOM   1372  O   PHE B  46     -12.823 -12.278  79.831  1.00 42.38           O  
ATOM   1373  CB  PHE B  46     -12.657 -10.158  82.217  1.00 42.38           C  
ATOM   1374  CG  PHE B  46     -11.769  -9.389  83.117  1.00 42.38           C  
ATOM   1375  CD1 PHE B  46     -11.912  -9.500  84.500  1.00 42.38           C  
ATOM   1376  CD2 PHE B  46     -10.653  -8.707  82.604  1.00 42.38           C  
ATOM   1377  CE1 PHE B  46     -11.058  -8.789  85.364  1.00 42.38           C  
ATOM   1378  CE2 PHE B  46      -9.752  -8.016  83.465  1.00 42.38           C  
ATOM   1379  CZ  PHE B  46      -9.961  -8.053  84.853  1.00 42.38           C  
ATOM   1380  N   ALA B  47     -13.985 -13.030  81.583  1.00 43.31           N  
ATOM   1381  CA  ALA B  47     -14.960 -13.654  80.720  1.00 43.31           C  
ATOM   1382  C   ALA B  47     -16.348 -13.551  81.309  1.00 43.31           C  
ATOM   1383  O   ALA B  47     -16.516 -13.499  82.523  1.00 43.31           O  
ATOM   1384  CB  ALA B  47     -14.601 -15.117  80.542  1.00 43.31           C  
ATOM   1385  N   SER B  48     -17.348 -13.522  80.437  1.00 43.91           N  
ATOM   1386  CA  SER B  48     -18.730 -13.384  80.888  1.00 43.91           C  
ATOM   1387  C   SER B  48     -19.161 -14.376  81.940  1.00 43.91           C  
ATOM   1388  O   SER B  48     -19.954 -13.990  82.811  1.00 43.91           O  
ATOM   1389  CB  SER B  48     -19.703 -13.579  79.736  1.00 43.91           C  
ATOM   1390  OG  SER B  48     -19.454 -12.638  78.757  1.00 43.91           O  
ATOM   1391  N   PRO B  49     -18.782 -15.649  81.880  1.00 43.53           N  
ATOM   1392  CA  PRO B  49     -19.222 -16.575  82.923  1.00 43.53           C  
ATOM   1393  C   PRO B  49     -18.801 -16.156  84.313  1.00 43.53           C  
ATOM   1394  O   PRO B  49     -19.603 -16.209  85.252  1.00 43.53           O  
ATOM   1395  CB  PRO B  49     -18.576 -17.905  82.520  1.00 43.53           C  
ATOM   1396  CG  PRO B  49     -18.366 -17.777  81.133  1.00 43.53           C  
ATOM   1397  CD  PRO B  49     -18.023 -16.361  80.852  1.00 43.53           C  
ATOM   1398  N   PHE B  50     -17.599 -15.637  84.465  1.00 42.51           N  
ATOM   1399  CA  PHE B  50     -17.188 -15.245  85.790  1.00 42.51           C  
ATOM   1400  C   PHE B  50     -18.144 -14.227  86.374  1.00 42.51           C  
ATOM   1401  O   PHE B  50     -18.628 -14.406  87.491  1.00 42.51           O  
ATOM   1402  CB  PHE B  50     -15.787 -14.693  85.707  1.00 42.51           C  
ATOM   1403  CG  PHE B  50     -15.297 -14.164  86.966  1.00 42.51           C  
ATOM   1404  CD1 PHE B  50     -14.919 -15.032  87.971  1.00 42.51           C  
ATOM   1405  CD2 PHE B  50     -15.186 -12.799  87.165  1.00 42.51           C  
ATOM   1406  CE1 PHE B  50     -14.431 -14.555  89.184  1.00 42.51           C  
ATOM   1407  CE2 PHE B  50     -14.696 -12.308  88.366  1.00 42.51           C  
ATOM   1408  CZ  PHE B  50     -14.316 -13.198  89.381  1.00 42.51           C  
ATOM   1409  N   PHE B  51     -18.493 -13.200  85.614  1.00 41.44           N  
ATOM   1410  CA  PHE B  51     -19.387 -12.186  86.161  1.00 41.44           C  
ATOM   1411  C   PHE B  51     -20.859 -12.582  86.248  1.00 41.44           C  
ATOM   1412  O   PHE B  51     -21.521 -12.243  87.231  1.00 41.44           O  
ATOM   1413  CB  PHE B  51     -19.189 -10.935  85.323  1.00 41.44           C  
ATOM   1414  CG  PHE B  51     -17.879 -10.284  85.567  1.00 41.44           C  
ATOM   1415  CD1 PHE B  51     -17.586  -9.790  86.797  1.00 41.44           C  
ATOM   1416  CD2 PHE B  51     -16.896 -10.277  84.605  1.00 41.44           C  
ATOM   1417  CE1 PHE B  51     -16.382  -9.219  87.047  1.00 41.44           C  
ATOM   1418  CE2 PHE B  51     -15.650  -9.702  84.859  1.00 41.44           C  
ATOM   1419  CZ  PHE B  51     -15.405  -9.172  86.081  1.00 41.44           C  
ATOM   1420  N   ASN B  52     -21.377 -13.387  85.338  1.00 42.58           N  
ATOM   1421  CA  ASN B  52     -22.733 -13.860  85.570  1.00 42.58           C  
ATOM   1422  C   ASN B  52     -22.839 -14.602  86.868  1.00 42.58           C  
ATOM   1423  O   ASN B  52     -23.819 -14.424  87.593  1.00 42.58           O  
ATOM   1424  CB  ASN B  52     -23.315 -14.710  84.441  1.00 42.58           C  
ATOM   1425  CG  ASN B  52     -23.911 -13.893  83.335  1.00 42.58           C  
ATOM   1426  OD1 ASN B  52     -24.317 -12.760  83.555  1.00 42.58           O  
ATOM   1427  ND2 ASN B  52     -24.047 -14.483  82.165  1.00 42.58           N  
ATOM   1428  N   TYR B  53     -21.848 -15.419  87.198  1.00 43.45           N  
ATOM   1429  CA  TYR B  53     -21.987 -16.188  88.431  1.00 43.45           C  
ATOM   1430  C   TYR B  53     -21.647 -15.389  89.681  1.00 43.45           C  
ATOM   1431  O   TYR B  53     -22.340 -15.509  90.698  1.00 43.45           O  
ATOM   1432  CB  TYR B  53     -21.116 -17.428  88.340  1.00 43.45           C  
ATOM   1433  CG  TYR B  53     -21.838 -18.482  87.579  1.00 43.45           C  
ATOM   1434  CD1 TYR B  53     -22.407 -19.552  88.218  1.00 43.45           C  
ATOM   1435  CD2 TYR B  53     -21.991 -18.384  86.215  1.00 43.45           C  
ATOM   1436  CE1 TYR B  53     -23.098 -20.532  87.508  1.00 43.45           C  
ATOM   1437  CE2 TYR B  53     -22.679 -19.360  85.482  1.00 43.45           C  
ATOM   1438  CZ  TYR B  53     -23.232 -20.437  86.139  1.00 43.45           C  
ATOM   1439  OH  TYR B  53     -23.917 -21.427  85.448  1.00 43.45           O  
ATOM   1440  N   SER B  54     -20.577 -14.609  89.644  1.00 41.34           N  
ATOM   1441  CA  SER B  54     -20.159 -13.879  90.829  1.00 41.34           C  
ATOM   1442  C   SER B  54     -21.066 -12.684  91.087  1.00 41.34           C  
ATOM   1443  O   SER B  54     -21.384 -12.418  92.233  1.00 41.34           O  
ATOM   1444  CB  SER B  54     -18.717 -13.472  90.732  1.00 41.34           C  
ATOM   1445  OG  SER B  54     -18.635 -12.656  89.622  1.00 41.34           O  
ATOM   1446  N   ILE B  55     -21.453 -11.911  90.075  1.00 39.97           N  
ATOM   1447  CA  ILE B  55     -22.246 -10.679  90.304  1.00 39.97           C  
ATOM   1448  C   ILE B  55     -23.711 -10.875  89.957  1.00 39.97           C  
ATOM   1449  O   ILE B  55     -24.584 -10.341  90.635  1.00 39.97           O  
ATOM   1450  CB  ILE B  55     -21.707  -9.443  89.565  1.00 39.97           C  
ATOM   1451  CG1 ILE B  55     -20.271  -9.239  89.889  1.00 39.97           C  
ATOM   1452  CG2 ILE B  55     -22.425  -8.224  90.132  1.00 39.97           C  
ATOM   1453  CD1 ILE B  55     -20.121  -9.083  91.276  1.00 39.97           C  
ATOM   1454  N   GLY B  56     -24.002 -11.468  88.809  1.00 41.56           N  
ATOM   1455  CA  GLY B  56     -25.393 -11.608  88.422  1.00 41.56           C  
ATOM   1456  C   GLY B  56     -26.225 -12.324  89.472  1.00 41.56           C  
ATOM   1457  O   GLY B  56     -27.280 -11.827  89.876  1.00 41.56           O  
ATOM   1458  N   GLN B  57     -25.675 -13.381  90.068  1.00 41.94           N  
ATOM   1459  CA  GLN B  57     -26.415 -14.097  91.106  1.00 41.94           C  
ATOM   1460  C   GLN B  57     -26.713 -13.253  92.311  1.00 41.94           C  
ATOM   1461  O   GLN B  57     -27.602 -13.611  93.087  1.00 41.94           O  
ATOM   1462  CB  GLN B  57     -25.719 -15.306  91.614  1.00 41.94           C  
ATOM   1463  CG  GLN B  57     -25.749 -16.406  90.785  1.00 41.94           C  
ATOM   1464  CD  GLN B  57     -25.218 -17.430  91.612  1.00 41.94           C  
ATOM   1465  OE1 GLN B  57     -25.959 -18.204  92.201  1.00 41.94           O  
ATOM   1466  NE2 GLN B  57     -23.912 -17.464  91.707  1.00 41.94           N  
ATOM   1467  N   LEU B  58     -25.957 -12.190  92.517  1.00 42.17           N  
ATOM   1468  CA  LEU B  58     -26.279 -11.329  93.626  1.00 42.17           C  
ATOM   1469  C   LEU B  58     -27.703 -10.845  93.459  1.00 42.17           C  
ATOM   1470  O   LEU B  58     -28.390 -10.595  94.448  1.00 42.17           O  
ATOM   1471  CB  LEU B  58     -25.337 -10.155  93.697  1.00 42.17           C  
ATOM   1472  CG  LEU B  58     -23.958 -10.698  93.939  1.00 42.17           C  
ATOM   1473  CD1 LEU B  58     -22.912  -9.554  93.850  1.00 42.17           C  
ATOM   1474  CD2 LEU B  58     -23.945 -11.562  95.194  1.00 42.17           C  
ATOM   1475  N   PHE B  59     -28.146 -10.671  92.214  1.00 44.47           N  
ATOM   1476  CA  PHE B  59     -29.512 -10.239  91.946  1.00 44.47           C  
ATOM   1477  C   PHE B  59     -30.550 -11.254  92.422  1.00 44.47           C  
ATOM   1478  O   PHE B  59     -31.724 -10.880  92.569  1.00 44.47           O  
ATOM   1479  CB  PHE B  59     -29.611  -9.863  90.479  1.00 44.47           C  
ATOM   1480  CG  PHE B  59     -28.892  -8.574  90.187  1.00 44.47           C  
ATOM   1481  CD1 PHE B  59     -27.504  -8.512  90.209  1.00 44.47           C  
ATOM   1482  CD2 PHE B  59     -29.597  -7.397  89.982  1.00 44.47           C  
ATOM   1483  CE1 PHE B  59     -26.836  -7.295  89.998  1.00 44.47           C  
ATOM   1484  CE2 PHE B  59     -28.930  -6.168  89.764  1.00 44.47           C  
ATOM   1485  CZ  PHE B  59     -27.555  -6.118  89.773  1.00 44.47           C  
ATOM   1486  N   ASN B  60     -30.146 -12.523  92.659  1.00 44.99           N  
ATOM   1487  CA  ASN B  60     -31.036 -13.526  93.261  1.00 44.99           C  
ATOM   1488  C   ASN B  60     -31.189 -13.336  94.777  1.00 44.99           C  
ATOM   1489  O   ASN B  60     -32.155 -13.811  95.389  1.00 44.99           O  
ATOM   1490  CB  ASN B  60     -30.452 -14.947  93.193  1.00 44.99           C  
ATOM   1491  CG  ASN B  60     -30.266 -15.483  91.843  1.00 44.99           C  
ATOM   1492  OD1 ASN B  60     -31.012 -15.190  90.914  1.00 44.99           O  
ATOM   1493  ND2 ASN B  60     -29.331 -16.429  91.755  1.00 44.99           N  
ATOM   1494  N   LYS B  61     -30.205 -12.761  95.431  1.00 44.30           N  
ATOM   1495  CA  LYS B  61     -30.259 -12.726  96.871  1.00 44.30           C  
ATOM   1496  C   LYS B  61     -30.552 -11.354  97.433  1.00 44.30           C  
ATOM   1497  O   LYS B  61     -31.317 -11.244  98.381  1.00 44.30           O  
ATOM   1498  CB  LYS B  61     -28.959 -13.235  97.465  1.00 44.30           C  
ATOM   1499  CG  LYS B  61     -28.984 -14.702  97.736  1.00 44.30           C  
ATOM   1500  CD  LYS B  61     -27.697 -15.110  98.427  1.00 44.30           C  
ATOM   1501  CE  LYS B  61     -27.986 -15.665  99.833  1.00 44.30           C  
ATOM   1502  NZ  LYS B  61     -26.757 -15.748 100.679  1.00 44.30           N  
ATOM   1503  N   PHE B  62     -30.070 -10.304  96.792  1.00 43.45           N  
ATOM   1504  CA  PHE B  62     -30.164  -8.945  97.294  1.00 43.45           C  
ATOM   1505  C   PHE B  62     -30.952  -7.976  96.400  1.00 43.45           C  
ATOM   1506  O   PHE B  62     -31.146  -8.190  95.199  1.00 43.45           O  
ATOM   1507  CB  PHE B  62     -28.731  -8.476  97.510  1.00 43.45           C  
ATOM   1508  CG  PHE B  62     -27.914  -9.418  98.388  1.00 43.45           C  
ATOM   1509  CD1 PHE B  62     -27.131 -10.413  97.813  1.00 43.45           C  
ATOM   1510  CD2 PHE B  62     -27.928  -9.330  99.763  1.00 43.45           C  
ATOM   1511  CE1 PHE B  62     -26.360 -11.304  98.585  1.00 43.45           C  
ATOM   1512  CE2 PHE B  62     -27.153 -10.224 100.549  1.00 43.45           C  
ATOM   1513  CZ  PHE B  62     -26.367 -11.215  99.939  1.00 43.45           C  
ATOM   1514  N   SER B  63     -31.398  -6.880  97.000  1.00 44.76           N  
ATOM   1515  CA  SER B  63     -32.017  -5.805  96.239  1.00 44.76           C  
ATOM   1516  C   SER B  63     -30.982  -5.055  95.435  1.00 44.76           C  
ATOM   1517  O   SER B  63     -29.786  -5.045  95.748  1.00 44.76           O  
ATOM   1518  CB  SER B  63     -32.567  -4.731  97.143  1.00 44.76           C  
ATOM   1519  OG  SER B  63     -31.455  -4.102  97.799  1.00 44.76           O  
ATOM   1520  N   GLU B  64     -31.456  -4.408  94.377  1.00 45.95           N  
ATOM   1521  CA  GLU B  64     -30.520  -3.634  93.584  1.00 45.95           C  
ATOM   1522  C   GLU B  64     -29.821  -2.550  94.414  1.00 45.95           C  
ATOM   1523  O   GLU B  64     -28.589  -2.480  94.388  1.00 45.95           O  
ATOM   1524  CB  GLU B  64     -31.195  -3.135  92.305  1.00 45.95           C  
ATOM   1525  CG  GLU B  64     -30.146  -2.593  91.328  1.00 45.95           C  
ATOM   1526  CD  GLU B  64     -30.663  -2.072  89.984  1.00 45.95           C  
ATOM   1527  OE1 GLU B  64     -31.400  -2.816  89.291  1.00 45.95           O  
ATOM   1528  OE2 GLU B  64     -30.262  -0.956  89.576  1.00 45.95           O  
ATOM   1529  N   ASN B  65     -30.520  -1.903  95.358  1.00 47.55           N  
ATOM   1530  CA  ASN B  65     -29.824  -0.885  96.170  1.00 47.55           C  
ATOM   1531  C   ASN B  65     -28.725  -1.448  97.036  1.00 47.55           C  
ATOM   1532  O   ASN B  65     -27.641  -0.853  97.114  1.00 47.55           O  
ATOM   1533  CB  ASN B  65     -30.718  -0.120  97.135  1.00 47.55           C  
ATOM   1534  CG  ASN B  65     -31.418   1.016  96.498  1.00 47.55           C  
ATOM   1535  OD1 ASN B  65     -31.119   1.429  95.364  1.00 47.55           O  
ATOM   1536  ND2 ASN B  65     -32.309   1.617  97.267  1.00 47.55           N  
ATOM   1537  N   GLU B  66     -28.940  -2.613  97.632  1.00 45.43           N  
ATOM   1538  CA  GLU B  66     -27.858  -3.184  98.413  1.00 45.43           C  
ATOM   1539  C   GLU B  66     -26.638  -3.425  97.531  1.00 45.43           C  
ATOM   1540  O   GLU B  66     -25.515  -3.035  97.886  1.00 45.43           O  
ATOM   1541  CB  GLU B  66     -28.361  -4.489  99.042  1.00 45.43           C  
ATOM   1542  CG  GLU B  66     -29.255  -4.366 100.302  1.00 45.43           C  
ATOM   1543  CD  GLU B  66     -30.033  -5.684 100.606  1.00 45.43           C  
ATOM   1544  OE1 GLU B  66     -30.373  -6.407  99.619  1.00 45.43           O  
ATOM   1545  OE2 GLU B  66     -30.304  -5.997 101.812  1.00 45.43           O  
ATOM   1546  N   ILE B  67     -26.860  -3.942  96.327  1.00 42.46           N  
ATOM   1547  CA  ILE B  67     -25.763  -4.172  95.409  1.00 42.46           C  
ATOM   1548  C   ILE B  67     -25.052  -2.904  94.926  1.00 42.46           C  
ATOM   1549  O   ILE B  67     -24.006  -2.981  94.302  1.00 42.46           O  
ATOM   1550  CB  ILE B  67     -26.351  -5.026  94.291  1.00 42.46           C  
ATOM   1551  CG1 ILE B  67     -26.816  -6.311  94.907  1.00 42.46           C  
ATOM   1552  CG2 ILE B  67     -25.277  -5.500  93.469  1.00 42.46           C  
ATOM   1553  CD1 ILE B  67     -27.681  -7.024  94.042  1.00 42.46           C  
ATOM   1554  N   ARG B  68     -25.567  -1.720  95.231  1.00 44.68           N  
ATOM   1555  CA  ARG B  68     -24.896  -0.512  94.760  1.00 44.68           C  
ATOM   1556  C   ARG B  68     -24.202   0.247  95.858  1.00 44.68           C  
ATOM   1557  O   ARG B  68     -23.060   0.688  95.686  1.00 44.68           O  
ATOM   1558  CB  ARG B  68     -25.933   0.430  94.141  1.00 44.68           C  
ATOM   1559  CG  ARG B  68     -25.473   1.694  93.220  1.00 44.68           C  
ATOM   1560  CD  ARG B  68     -26.698   2.739  92.785  1.00 44.68           C  
ATOM   1561  NE  ARG B  68     -27.800   2.863  93.782  1.00 44.68           N  
ATOM   1562  CZ  ARG B  68     -28.072   3.886  94.618  1.00 44.68           C  
ATOM   1563  NH1 ARG B  68     -27.389   5.027  94.581  1.00 44.68           N  
ATOM   1564  NH2 ARG B  68     -28.975   3.712  95.599  1.00 44.68           N  
ATOM   1565  N   ASN B  69     -24.832   0.275  97.018  1.00 43.12           N  
ATOM   1566  CA  ASN B  69     -24.349   1.061  98.130  1.00 43.12           C  
ATOM   1567  C   ASN B  69     -23.228   0.355  98.809  1.00 43.12           C  
ATOM   1568  O   ASN B  69     -22.638   0.963  99.695  1.00 43.12           O  
ATOM   1569  CB  ASN B  69     -25.435   1.463  99.110  1.00 43.12           C  
ATOM   1570  CG  ASN B  69     -26.354   2.471  98.474  1.00 43.12           C  
ATOM   1571  OD1 ASN B  69     -25.971   3.057  97.483  1.00 43.12           O  
ATOM   1572  ND2 ASN B  69     -27.490   2.783  99.096  1.00 43.12           N  
ATOM   1573  N   ASN B  70     -23.228  -0.992  98.693  1.00 42.59           N  
ATOM   1574  CA  ASN B  70     -22.349  -1.906  99.408  1.00 42.59           C  
ATOM   1575  C   ASN B  70     -21.303  -2.698  98.574  1.00 42.59           C  
ATOM   1576  O   ASN B  70     -20.375  -3.252  99.171  1.00 42.59           O  
ATOM   1577  CB  ASN B  70     -23.281  -2.820 100.198  1.00 42.59           C  
ATOM   1578  CG  ASN B  70     -24.127  -2.010 101.198  1.00 42.59           C  
ATOM   1579  OD1 ASN B  70     -23.817  -0.827 101.464  1.00 42.59           O  
ATOM   1580  ND2 ASN B  70     -25.270  -2.568 101.616  1.00 42.59           N  
ATOM   1581  N   LEU B  71     -21.358  -2.717  97.237  1.00 39.44           N  
ATOM   1582  CA  LEU B  71     -20.362  -3.417  96.406  1.00 39.44           C  
ATOM   1583  C   LEU B  71     -19.593  -2.421  95.569  1.00 39.44           C  
ATOM   1584  O   LEU B  71     -20.203  -1.664  94.820  1.00 39.44           O  
ATOM   1585  CB  LEU B  71     -20.980  -4.485  95.514  1.00 39.44           C  
ATOM   1586  CG  LEU B  71     -20.058  -5.382  94.673  1.00 39.44           C  
ATOM   1587  CD1 LEU B  71     -19.212  -6.308  95.404  1.00 39.44           C  
ATOM   1588  CD2 LEU B  71     -21.002  -6.318  94.061  1.00 39.44           C  
ATOM   1589  N   HIS B  72     -18.271  -2.368  95.741  1.00 39.70           N  
ATOM   1590  CA  HIS B  72     -17.418  -1.457  94.979  1.00 39.70           C  
ATOM   1591  C   HIS B  72     -16.315  -2.072  94.167  1.00 39.70           C  
ATOM   1592  O   HIS B  72     -15.777  -3.114  94.506  1.00 39.70           O  
ATOM   1593  CB  HIS B  72     -16.843  -0.463  95.842  1.00 39.70           C  
ATOM   1594  CG  HIS B  72     -17.916   0.214  96.589  1.00 39.70           C  
ATOM   1595  ND1 HIS B  72     -18.895   0.948  95.943  1.00 39.70           N  
ATOM   1596  CD2 HIS B  72     -18.232   0.201  97.904  1.00 39.70           C  
ATOM   1597  CE1 HIS B  72     -19.760   1.373  96.842  1.00 39.70           C  
ATOM   1598  NE2 HIS B  72     -19.369   0.953  98.039  1.00 39.70           N  
ATOM   1599  N   LEU B  73     -15.970  -1.389  93.099  1.00 37.29           N  
ATOM   1600  CA  LEU B  73     -14.942  -1.899  92.219  1.00 37.29           C  
ATOM   1601  C   LEU B  73     -13.695  -1.059  92.086  1.00 37.29           C  
ATOM   1602  O   LEU B  73     -13.770   0.156  91.874  1.00 37.29           O  
ATOM   1603  CB  LEU B  73     -15.426  -2.194  90.820  1.00 37.29           C  
ATOM   1604  CG  LEU B  73     -16.546  -3.129  90.634  1.00 37.29           C  
ATOM   1605  CD1 LEU B  73     -16.822  -3.062  89.186  1.00 37.29           C  
ATOM   1606  CD2 LEU B  73     -15.805  -4.377  90.954  1.00 37.29           C  
ATOM   1607  N   ASP B  74     -12.567  -1.706  92.414  1.00 37.27           N  
ATOM   1608  CA  ASP B  74     -11.229  -1.147  92.294  1.00 37.27           C  
ATOM   1609  C   ASP B  74     -10.371  -1.862  91.266  1.00 37.27           C  
ATOM   1610  O   ASP B  74     -10.184  -3.081  91.334  1.00 37.27           O  
ATOM   1611  CB  ASP B  74     -10.472  -1.291  93.605  1.00 37.27           C  
ATOM   1612  CG  ASP B  74     -10.572  -0.071  94.467  1.00 37.27           C  
ATOM   1613  OD1 ASP B  74     -11.158   0.936  93.981  1.00 37.27           O  
ATOM   1614  OD2 ASP B  74     -10.055  -0.116  95.620  1.00 37.27           O  
ATOM   1615  N   ASN B  75      -9.652  -1.055  90.511  1.00 37.56           N  
ATOM   1616  CA  ASN B  75      -8.628  -1.490  89.570  1.00 37.56           C  
ATOM   1617  C   ASN B  75      -9.097  -2.519  88.519  1.00 37.56           C  
ATOM   1618  O   ASN B  75      -8.357  -3.425  88.135  1.00 37.56           O  
ATOM   1619  CB  ASN B  75      -7.402  -1.907  90.365  1.00 37.56           C  
ATOM   1620  CG  ASN B  75      -6.897  -0.719  91.281  1.00 37.56           C  
ATOM   1621  OD1 ASN B  75      -6.656   0.401  90.804  1.00 37.56           O  
ATOM   1622  ND2 ASN B  75      -6.735  -0.986  92.584  1.00 37.56           N  
ATOM   1623  N   LEU B  76     -10.386  -2.434  88.149  1.00 39.51           N  
ATOM   1624  CA  LEU B  76     -11.012  -3.232  87.088  1.00 39.51           C  
ATOM   1625  C   LEU B  76     -10.709  -2.627  85.734  1.00 39.51           C  
ATOM   1626  O   LEU B  76     -11.007  -1.453  85.502  1.00 39.51           O  
ATOM   1627  CB  LEU B  76     -12.531  -3.291  87.209  1.00 39.51           C  
ATOM   1628  CG  LEU B  76     -13.168  -4.241  86.212  1.00 39.51           C  
ATOM   1629  CD1 LEU B  76     -12.677  -5.600  86.612  1.00 39.51           C  
ATOM   1630  CD2 LEU B  76     -14.638  -4.132  86.342  1.00 39.51           C  
ATOM   1631  N   GLU B  77     -10.273  -3.470  84.811  1.00 39.86           N  
ATOM   1632  CA  GLU B  77      -9.999  -3.093  83.442  1.00 39.86           C  
ATOM   1633  C   GLU B  77     -11.260  -2.714  82.679  1.00 39.86           C  
ATOM   1634  O   GLU B  77     -12.391  -2.937  83.115  1.00 39.86           O  
ATOM   1635  CB  GLU B  77      -9.292  -4.218  82.741  1.00 39.86           C  
ATOM   1636  CG  GLU B  77      -7.971  -4.355  83.308  1.00 39.86           C  
ATOM   1637  CD  GLU B  77      -6.963  -4.241  82.235  1.00 39.86           C  
ATOM   1638  OE1 GLU B  77      -7.312  -4.696  81.116  1.00 39.86           O  
ATOM   1639  OE2 GLU B  77      -5.855  -3.690  82.475  1.00 39.86           O  
ATOM   1640  N   VAL B  78     -11.030  -2.034  81.562  1.00 40.52           N  
ATOM   1641  CA  VAL B  78     -12.093  -1.531  80.704  1.00 40.52           C  
ATOM   1642  C   VAL B  78     -13.059  -2.625  80.312  1.00 40.52           C  
ATOM   1643  O   VAL B  78     -14.287  -2.473  80.400  1.00 40.52           O  
ATOM   1644  CB  VAL B  78     -11.420  -1.017  79.423  1.00 40.52           C  
ATOM   1645  CG1 VAL B  78     -12.435  -0.511  78.445  1.00 40.52           C  
ATOM   1646  CG2 VAL B  78     -10.271  -0.081  79.731  1.00 40.52           C  
ATOM   1647  N   VAL B  79     -12.494  -3.775  79.978  1.00 40.24           N  
ATOM   1648  CA  VAL B  79     -13.243  -4.954  79.592  1.00 40.24           C  
ATOM   1649  C   VAL B  79     -14.169  -5.418  80.703  1.00 40.24           C  
ATOM   1650  O   VAL B  79     -15.376  -5.583  80.516  1.00 40.24           O  
ATOM   1651  CB  VAL B  79     -12.235  -6.051  79.230  1.00 40.24           C  
ATOM   1652  CG1 VAL B  79     -12.946  -7.229  78.852  1.00 40.24           C  
ATOM   1653  CG2 VAL B  79     -11.342  -5.608  78.110  1.00 40.24           C  
ATOM   1654  N   GLY B  80     -13.639  -5.526  81.905  1.00 40.94           N  
ATOM   1655  CA  GLY B  80     -14.476  -5.935  83.006  1.00 40.94           C  
ATOM   1656  C   GLY B  80     -15.633  -5.008  83.282  1.00 40.94           C  
ATOM   1657  O   GLY B  80     -16.774  -5.468  83.323  1.00 40.94           O  
ATOM   1658  N   HIS B  81     -15.403  -3.694  83.251  1.00 41.19           N  
ATOM   1659  CA  HIS B  81     -16.518  -2.764  83.451  1.00 41.19           C  
ATOM   1660  C   HIS B  81     -17.601  -2.917  82.393  1.00 41.19           C  
ATOM   1661  O   HIS B  81     -18.794  -3.010  82.710  1.00 41.19           O  
ATOM   1662  CB  HIS B  81     -15.982  -1.349  83.513  1.00 41.19           C  
ATOM   1663  CG  HIS B  81     -15.841  -0.840  84.895  1.00 41.19           C  
ATOM   1664  ND1 HIS B  81     -16.938  -0.550  85.682  1.00 41.19           N  
ATOM   1665  CD2 HIS B  81     -14.760  -0.721  85.691  1.00 41.19           C  
ATOM   1666  CE1 HIS B  81     -16.529  -0.162  86.872  1.00 41.19           C  
ATOM   1667  NE2 HIS B  81     -15.212  -0.271  86.907  1.00 41.19           N  
ATOM   1668  N   SER B  82     -17.216  -3.011  81.140  1.00 42.95           N  
ATOM   1669  CA  SER B  82     -18.239  -3.165  80.120  1.00 42.95           C  
ATOM   1670  C   SER B  82     -18.978  -4.506  80.267  1.00 42.95           C  
ATOM   1671  O   SER B  82     -20.157  -4.584  79.903  1.00 42.95           O  
ATOM   1672  CB  SER B  82     -17.652  -2.877  78.753  1.00 42.95           C  
ATOM   1673  OG  SER B  82     -16.734  -3.867  78.439  1.00 42.95           O  
ATOM   1674  N   ILE B  83     -18.297  -5.588  80.689  1.00 42.20           N  
ATOM   1675  CA  ILE B  83     -19.024  -6.835  80.983  1.00 42.20           C  
ATOM   1676  C   ILE B  83     -19.988  -6.607  82.119  1.00 42.20           C  
ATOM   1677  O   ILE B  83     -21.140  -7.050  82.119  1.00 42.20           O  
ATOM   1678  CB  ILE B  83     -18.083  -7.988  81.381  1.00 42.20           C  
ATOM   1679  CG1 ILE B  83     -17.133  -8.370  80.297  1.00 42.20           C  
ATOM   1680  CG2 ILE B  83     -18.867  -9.239  81.810  1.00 42.20           C  
ATOM   1681  CD1 ILE B  83     -16.516  -9.651  80.658  1.00 42.20           C  
ATOM   1682  N   ILE B  84     -19.485  -6.008  83.154  1.00 42.46           N  
ATOM   1683  CA  ILE B  84     -20.322  -5.783  84.296  1.00 42.46           C  
ATOM   1684  C   ILE B  84     -21.530  -4.927  83.949  1.00 42.46           C  
ATOM   1685  O   ILE B  84     -22.645  -5.273  84.326  1.00 42.46           O  
ATOM   1686  CB  ILE B  84     -19.457  -5.209  85.420  1.00 42.46           C  
ATOM   1687  CG1 ILE B  84     -18.564  -6.308  85.964  1.00 42.46           C  
ATOM   1688  CG2 ILE B  84     -20.291  -4.692  86.503  1.00 42.46           C  
ATOM   1689  CD1 ILE B  84     -17.721  -5.778  86.954  1.00 42.46           C  
ATOM   1690  N   GLU B  85     -21.367  -3.893  83.120  1.00 45.55           N  
ATOM   1691  CA  GLU B  85     -22.514  -3.044  82.753  1.00 45.55           C  
ATOM   1692  C   GLU B  85     -23.692  -3.805  82.117  1.00 45.55           C  
ATOM   1693  O   GLU B  85     -24.869  -3.444  82.346  1.00 45.55           O  
ATOM   1694  CB  GLU B  85     -22.074  -1.905  81.840  1.00 45.55           C  
ATOM   1695  CG  GLU B  85     -23.114  -0.776  81.705  1.00 45.55           C  
ATOM   1696  CD  GLU B  85     -22.668   0.246  80.665  1.00 45.55           C  
ATOM   1697  OE1 GLU B  85     -21.579   0.847  80.900  1.00 45.55           O  
ATOM   1698  OE2 GLU B  85     -23.385   0.419  79.623  1.00 45.55           O  
ATOM   1699  N   ARG B  86     -23.401  -4.719  81.184  1.00 46.70           N  
ATOM   1700  CA  ARG B  86     -24.424  -5.558  80.568  1.00 46.70           C  
ATOM   1701  C   ARG B  86     -25.037  -6.528  81.575  1.00 46.70           C  
ATOM   1702  O   ARG B  86     -26.266  -6.630  81.685  1.00 46.70           O  
ATOM   1703  CB  ARG B  86     -23.763  -6.388  79.479  1.00 46.70           C  
ATOM   1704  CG  ARG B  86     -23.141  -5.649  78.360  1.00 46.70           C  
ATOM   1705  CD  ARG B  86     -24.084  -4.880  77.620  1.00 46.70           C  
ATOM   1706  NE  ARG B  86     -24.329  -3.594  78.210  1.00 46.70           N  
ATOM   1707  CZ  ARG B  86     -25.519  -3.028  78.149  1.00 46.70           C  
ATOM   1708  NH1 ARG B  86     -26.497  -3.579  77.440  1.00 46.70           N  
ATOM   1709  NH2 ARG B  86     -25.702  -1.832  78.711  1.00 46.70           N  
ATOM   1710  N   VAL B  87     -24.177  -7.188  82.373  1.00 45.08           N  
ATOM   1711  CA  VAL B  87     -24.619  -8.175  83.361  1.00 45.08           C  
ATOM   1712  C   VAL B  87     -25.573  -7.564  84.371  1.00 45.08           C  
ATOM   1713  O   VAL B  87     -26.488  -8.239  84.846  1.00 45.08           O  
ATOM   1714  CB  VAL B  87     -23.448  -8.846  84.059  1.00 45.08           C  
ATOM   1715  CG1 VAL B  87     -23.984  -9.620  85.222  1.00 45.08           C  
ATOM   1716  CG2 VAL B  87     -22.739  -9.729  83.138  1.00 45.08           C  
ATOM   1717  N   VAL B  88     -25.280  -6.346  84.854  1.00 47.30           N  
ATOM   1718  CA  VAL B  88     -26.185  -5.682  85.798  1.00 47.30           C  
ATOM   1719  C   VAL B  88     -27.488  -5.399  85.083  1.00 47.30           C  
ATOM   1720  O   VAL B  88     -28.580  -5.692  85.587  1.00 47.30           O  
ATOM   1721  CB  VAL B  88     -25.581  -4.366  86.342  1.00 47.30           C  
ATOM   1722  CG1 VAL B  88     -26.605  -3.504  87.169  1.00 47.30           C  
ATOM   1723  CG2 VAL B  88     -24.407  -4.627  87.128  1.00 47.30           C  
ATOM   1724  N   GLU B  89     -27.389  -4.905  83.860  1.00 52.13           N  
ATOM   1725  CA  GLU B  89     -28.596  -4.600  83.132  1.00 52.13           C  
ATOM   1726  C   GLU B  89     -29.445  -5.849  82.838  1.00 52.13           C  
ATOM   1727  O   GLU B  89     -30.654  -5.817  83.083  1.00 52.13           O  
ATOM   1728  CB  GLU B  89     -28.268  -3.861  81.845  1.00 52.13           C  
ATOM   1729  CG  GLU B  89     -28.400  -2.331  81.931  1.00 52.13           C  
ATOM   1730  CD  GLU B  89     -28.555  -1.707  80.513  1.00 52.13           C  
ATOM   1731  OE1 GLU B  89     -28.407  -2.428  79.475  1.00 52.13           O  
ATOM   1732  OE2 GLU B  89     -28.927  -0.511  80.421  1.00 52.13           O  
ATOM   1733  N   ASN B  90     -28.830  -6.996  82.449  1.00 51.97           N  
ATOM   1734  CA  ASN B  90     -29.582  -8.251  82.215  1.00 51.97           C  
ATOM   1735  C   ASN B  90     -30.287  -8.766  83.485  1.00 51.97           C  
ATOM   1736  O   ASN B  90     -31.459  -9.192  83.455  1.00 51.97           O  
ATOM   1737  CB  ASN B  90     -28.634  -9.366  81.715  1.00 51.97           C  
ATOM   1738  CG  ASN B  90     -28.065  -9.128  80.275  1.00 51.97           C  
ATOM   1739  OD1 ASN B  90     -28.585  -8.325  79.475  1.00 51.97           O  
ATOM   1740  ND2 ASN B  90     -27.066  -9.963  79.908  1.00 51.97           N  
ATOM   1741  N   ALA B  91     -29.545  -8.814  84.593  1.00 52.58           N  
ATOM   1742  CA  ALA B  91     -30.071  -9.265  85.873  1.00 52.58           C  
ATOM   1743  C   ALA B  91     -31.192  -8.374  86.366  1.00 52.58           C  
ATOM   1744  O   ALA B  91     -32.203  -8.867  86.880  1.00 52.58           O  
ATOM   1745  CB  ALA B  91     -28.943  -9.343  86.902  1.00 52.58           C  
ATOM   1746  N   SER B  92     -31.067  -7.067  86.175  1.00 53.88           N  
ATOM   1747  CA  SER B  92     -32.171  -6.217  86.580  1.00 53.88           C  
ATOM   1748  C   SER B  92     -33.438  -6.573  85.797  1.00 53.88           C  
ATOM   1749  O   SER B  92     -34.508  -6.713  86.395  1.00 53.88           O  
ATOM   1750  CB  SER B  92     -31.798  -4.742  86.448  1.00 53.88           C  
ATOM   1751  OG  SER B  92     -32.811  -3.906  86.988  1.00 53.88           O  
ATOM   1752  N   ARG B  93     -33.356  -6.752  84.472  1.00 56.26           N  
ATOM   1753  CA  ARG B  93     -34.548  -7.209  83.754  1.00 56.26           C  
ATOM   1754  C   ARG B  93     -35.010  -8.580  84.218  1.00 56.26           C  
ATOM   1755  O   ARG B  93     -36.216  -8.807  84.321  1.00 56.26           O  
ATOM   1756  CB  ARG B  93     -34.405  -7.167  82.261  1.00 56.26           C  
ATOM   1757  CG  ARG B  93     -35.789  -7.168  81.641  1.00 56.26           C  
ATOM   1758  CD  ARG B  93     -35.624  -7.203  80.172  1.00 56.26           C  
ATOM   1759  NE  ARG B  93     -35.700  -5.875  79.582  1.00 56.26           N  
ATOM   1760  CZ  ARG B  93     -35.591  -5.629  78.281  1.00 56.26           C  
ATOM   1761  NH1 ARG B  93     -35.316  -6.603  77.412  1.00 56.26           N  
ATOM   1762  NH2 ARG B  93     -35.721  -4.366  77.842  1.00 56.26           N  
ATOM   1763  N   PHE B  94     -34.095  -9.531  84.425  1.00 56.27           N  
ATOM   1764  CA  PHE B  94     -34.551 -10.841  84.903  1.00 56.27           C  
ATOM   1765  C   PHE B  94     -35.247 -10.741  86.246  1.00 56.27           C  
ATOM   1766  O   PHE B  94     -35.993 -11.650  86.613  1.00 56.27           O  
ATOM   1767  CB  PHE B  94     -33.429 -11.853  85.081  1.00 56.27           C  
ATOM   1768  CG  PHE B  94     -32.800 -12.278  83.833  1.00 56.27           C  
ATOM   1769  CD1 PHE B  94     -33.517 -12.305  82.663  1.00 56.27           C  
ATOM   1770  CD2 PHE B  94     -31.457 -12.622  83.815  1.00 56.27           C  
ATOM   1771  CE1 PHE B  94     -32.909 -12.706  81.495  1.00 56.27           C  
ATOM   1772  CE2 PHE B  94     -30.840 -13.011  82.668  1.00 56.27           C  
ATOM   1773  CZ  PHE B  94     -31.570 -13.056  81.499  1.00 56.27           C  
ATOM   1774  N   LYS B  95     -34.914  -9.742  87.052  1.00 55.35           N  
ATOM   1775  CA  LYS B  95     -35.616  -9.577  88.319  1.00 55.35           C  
ATOM   1776  C   LYS B  95     -36.982  -8.878  88.124  1.00 55.35           C  
ATOM   1777  O   LYS B  95     -37.972  -9.252  88.766  1.00 55.35           O  
ATOM   1778  CB  LYS B  95     -34.659  -8.878  89.299  1.00 55.35           C  
ATOM   1779  CG  LYS B  95     -35.089  -8.780  90.734  1.00 55.35           C  
ATOM   1780  CD  LYS B  95     -33.985  -8.161  91.537  1.00 55.35           C  
ATOM   1781  CE  LYS B  95     -34.331  -8.205  92.981  1.00 55.35           C  
ATOM   1782  NZ  LYS B  95     -33.135  -7.817  93.744  1.00 55.35           N  
ATOM   1783  N   SER B  96     -37.088  -7.913  87.203  1.00 58.17           N  
ATOM   1784  CA  SER B  96     -38.364  -7.222  86.993  1.00 58.17           C  
ATOM   1785  C   SER B  96     -39.363  -8.031  86.158  1.00 58.17           C  
ATOM   1786  O   SER B  96     -40.572  -7.792  86.270  1.00 58.17           O  
ATOM   1787  CB  SER B  96     -38.157  -5.846  86.326  1.00 58.17           C  
ATOM   1788  OG  SER B  96     -37.491  -5.913  85.064  1.00 58.17           O  
ATOM   1789  N   ASP B  97     -38.900  -8.920  85.268  1.00 60.67           N  
ATOM   1790  CA  ASP B  97     -39.783  -9.677  84.374  1.00 60.67           C  
ATOM   1791  C   ASP B  97     -39.285 -11.127  84.318  1.00 60.67           C  
ATOM   1792  O   ASP B  97     -38.483 -11.461  83.436  1.00 60.67           O  
ATOM   1793  CB  ASP B  97     -39.747  -9.013  82.992  1.00 60.67           C  
ATOM   1794  CG  ASP B  97     -40.781  -9.550  82.025  1.00 60.67           C  
ATOM   1795  OD1 ASP B  97     -41.389 -10.596  82.308  1.00 60.67           O  
ATOM   1796  OD2 ASP B  97     -40.929  -8.964  80.933  1.00 60.67           O  
ATOM   1797  N   LEU B  98     -39.932 -12.028  85.061  1.00 60.73           N  
ATOM   1798  CA  LEU B  98     -39.538 -13.437  85.048  1.00 60.73           C  
ATOM   1799  C   LEU B  98     -39.738 -14.083  83.679  1.00 60.73           C  
ATOM   1800  O   LEU B  98     -38.973 -14.979  83.284  1.00 60.73           O  
ATOM   1801  CB  LEU B  98     -40.239 -14.190  86.153  1.00 60.73           C  
ATOM   1802  CG  LEU B  98     -39.347 -14.072  87.372  1.00 60.73           C  
ATOM   1803  CD1 LEU B  98     -40.211 -14.235  88.563  1.00 60.73           C  
ATOM   1804  CD2 LEU B  98     -38.297 -15.211  87.348  1.00 60.73           C  
ATOM   1805  N   ASP B  99     -40.690 -13.568  82.900  1.00 61.47           N  
ATOM   1806  CA  ASP B  99     -40.946 -14.113  81.574  1.00 61.47           C  
ATOM   1807  C   ASP B  99     -39.779 -13.860  80.673  1.00 61.47           C  
ATOM   1808  O   ASP B  99     -39.285 -14.770  79.987  1.00 61.47           O  
ATOM   1809  CB  ASP B  99     -42.015 -13.263  80.855  1.00 61.47           C  
ATOM   1810  CG  ASP B  99     -43.339 -13.409  81.393  1.00 61.47           C  
ATOM   1811  OD1 ASP B  99     -43.520 -14.452  81.965  1.00 61.47           O  
ATOM   1812  OD2 ASP B  99     -44.205 -12.527  81.230  1.00 61.47           O  
ATOM   1813  N   TYR B 100     -39.217 -12.680  80.833  1.00 58.67           N  
ATOM   1814  CA  TYR B 100     -38.039 -12.336  80.102  1.00 58.67           C  
ATOM   1815  C   TYR B 100     -36.985 -13.394  80.380  1.00 58.67           C  
ATOM   1816  O   TYR B 100     -36.474 -14.001  79.428  1.00 58.67           O  
ATOM   1817  CB  TYR B 100     -37.662 -10.915  80.484  1.00 58.67           C  
ATOM   1818  CG  TYR B 100     -36.552 -10.417  79.677  1.00 58.67           C  
ATOM   1819  CD1 TYR B 100     -36.813  -9.865  78.448  1.00 58.67           C  
ATOM   1820  CD2 TYR B 100     -35.242 -10.544  80.082  1.00 58.67           C  
ATOM   1821  CE1 TYR B 100     -35.792  -9.426  77.642  1.00 58.67           C  
ATOM   1822  CE2 TYR B 100     -34.204 -10.102  79.282  1.00 58.67           C  
ATOM   1823  CZ  TYR B 100     -34.479  -9.533  78.061  1.00 58.67           C  
ATOM   1824  OH  TYR B 100     -33.444  -9.086  77.255  1.00 58.67           O  
ATOM   1825  N   LYS B 101     -36.867 -13.828  81.654  1.00 59.72           N  
ATOM   1826  CA  LYS B 101     -35.902 -14.884  81.977  1.00 59.72           C  
ATOM   1827  C   LYS B 101     -36.185 -16.184  81.234  1.00 59.72           C  
ATOM   1828  O   LYS B 101     -35.265 -16.806  80.669  1.00 59.72           O  
ATOM   1829  CB  LYS B 101     -35.986 -15.243  83.470  1.00 59.72           C  
ATOM   1830  CG  LYS B 101     -34.935 -16.253  83.938  1.00 59.72           C  
ATOM   1831  CD  LYS B 101     -34.982 -16.555  85.407  1.00 59.72           C  
ATOM   1832  CE  LYS B 101     -33.903 -17.552  85.728  1.00 59.72           C  
ATOM   1833  NZ  LYS B 101     -33.842 -17.823  87.180  1.00 59.72           N  
ATOM   1834  N   LYS B 102     -37.458 -16.560  81.140  1.00 61.65           N  
ATOM   1835  CA  LYS B 102     -37.836 -17.746  80.379  1.00 61.65           C  
ATOM   1836  C   LYS B 102     -37.578 -17.608  78.880  1.00 61.65           C  
ATOM   1837  O   LYS B 102     -36.823 -18.406  78.301  1.00 61.65           O  
ATOM   1838  CB  LYS B 102     -39.306 -18.038  80.657  1.00 61.65           C  
ATOM   1839  CG  LYS B 102     -39.454 -19.081  81.741  1.00 61.65           C  
ATOM   1840  CD  LYS B 102     -40.951 -19.432  81.953  1.00 61.65           C  
ATOM   1841  CE  LYS B 102     -41.252 -20.611  82.986  1.00 61.65           C  
ATOM   1842  NZ  LYS B 102     -42.724 -21.014  83.280  1.00 61.65           N  
ATOM   1843  N   ILE B 103     -37.988 -16.482  78.303  1.00 59.07           N  
ATOM   1844  CA  ILE B 103     -37.803 -16.272  76.874  1.00 59.07           C  
ATOM   1845  C   ILE B 103     -36.352 -16.451  76.503  1.00 59.07           C  
ATOM   1846  O   ILE B 103     -36.003 -17.336  75.706  1.00 59.07           O  
ATOM   1847  CB  ILE B 103     -38.278 -14.855  76.495  1.00 59.07           C  
ATOM   1848  CG1 ILE B 103     -39.782 -14.734  76.547  1.00 59.07           C  
ATOM   1849  CG2 ILE B 103     -37.902 -14.528  75.089  1.00 59.07           C  
ATOM   1850  CD1 ILE B 103     -40.185 -13.318  76.499  1.00 59.07           C  
ATOM   1851  N   VAL B 104     -35.491 -15.800  77.264  1.00 57.97           N  
ATOM   1852  CA  VAL B 104     -34.059 -15.860  77.035  1.00 57.97           C  
ATOM   1853  C   VAL B 104     -33.484 -17.284  77.062  1.00 57.97           C  
ATOM   1854  O   VAL B 104     -32.806 -17.700  76.107  1.00 57.97           O  
ATOM   1855  CB  VAL B 104     -33.401 -14.925  78.037  1.00 57.97           C  
ATOM   1856  CG1 VAL B 104     -31.995 -15.124  77.999  1.00 57.97           C  
ATOM   1857  CG2 VAL B 104     -33.726 -13.504  77.605  1.00 57.97           C  
ATOM   1858  N   ASP B 105     -33.812 -18.096  78.075  1.00 59.22           N  
ATOM   1859  CA  ASP B 105     -33.219 -19.445  78.102  1.00 59.22           C  
ATOM   1860  C   ASP B 105     -33.696 -20.314  76.939  1.00 59.22           C  
ATOM   1861  O   ASP B 105     -32.942 -21.161  76.419  1.00 59.22           O  
ATOM   1862  CB  ASP B 105     -33.489 -20.147  79.434  1.00 59.22           C  
ATOM   1863  CG  ASP B 105     -32.545 -21.302  79.653  1.00 59.22           C  
ATOM   1864  OD1 ASP B 105     -32.631 -22.364  78.976  1.00 59.22           O  
ATOM   1865  OD2 ASP B 105     -31.655 -21.094  80.485  1.00 59.22           O  
ATOM   1866  N   GLU B 106     -34.954 -20.152  76.551  1.00 60.16           N  
ATOM   1867  CA  GLU B 106     -35.512 -20.853  75.394  1.00 60.16           C  
ATOM   1868  C   GLU B 106     -34.853 -20.413  74.120  1.00 60.16           C  
ATOM   1869  O   GLU B 106     -34.501 -21.247  73.296  1.00 60.16           O  
ATOM   1870  CB  GLU B 106     -36.991 -20.623  75.402  1.00 60.16           C  
ATOM   1871  CG  GLU B 106     -37.514 -21.505  76.448  1.00 60.16           C  
ATOM   1872  CD  GLU B 106     -38.940 -21.290  76.590  1.00 60.16           C  
ATOM   1873  OE1 GLU B 106     -39.384 -20.398  75.850  1.00 60.16           O  
ATOM   1874  OE2 GLU B 106     -39.587 -21.915  77.470  1.00 60.16           O  
ATOM   1875  N   ILE B 107     -34.618 -19.117  73.958  1.00 57.95           N  
ATOM   1876  CA  ILE B 107     -33.966 -18.757  72.718  1.00 57.95           C  
ATOM   1877  C   ILE B 107     -32.582 -19.331  72.731  1.00 57.95           C  
ATOM   1878  O   ILE B 107     -32.136 -19.893  71.735  1.00 57.95           O  
ATOM   1879  CB  ILE B 107     -33.927 -17.244  72.523  1.00 57.95           C  
ATOM   1880  CG1 ILE B 107     -35.308 -16.643  72.442  1.00 57.95           C  
ATOM   1881  CG2 ILE B 107     -33.333 -17.005  71.199  1.00 57.95           C  
ATOM   1882  CD1 ILE B 107     -36.062 -17.215  71.325  1.00 57.95           C  
ATOM   1883  N   LEU B 108     -31.914 -19.281  73.879  1.00 57.11           N  
ATOM   1884  CA  LEU B 108     -30.602 -19.916  73.996  1.00 57.11           C  
ATOM   1885  C   LEU B 108     -30.613 -21.424  73.745  1.00 57.11           C  
ATOM   1886  O   LEU B 108     -29.766 -21.940  73.002  1.00 57.11           O  
ATOM   1887  CB  LEU B 108     -30.051 -19.662  75.376  1.00 57.11           C  
ATOM   1888  CG  LEU B 108     -29.626 -18.262  75.699  1.00 57.11           C  
ATOM   1889  CD1 LEU B 108     -29.262 -18.232  77.184  1.00 57.11           C  
ATOM   1890  CD2 LEU B 108     -28.462 -17.944  74.806  1.00 57.11           C  
ATOM   1891  N   GLU B 109     -31.632 -22.131  74.222  1.00 59.66           N  
ATOM   1892  CA  GLU B 109     -31.654 -23.553  73.910  1.00 59.66           C  
ATOM   1893  C   GLU B 109     -31.889 -23.779  72.422  1.00 59.66           C  
ATOM   1894  O   GLU B 109     -31.146 -24.553  71.809  1.00 59.66           O  
ATOM   1895  CB  GLU B 109     -32.758 -24.214  74.758  1.00 59.66           C  
ATOM   1896  CG  GLU B 109     -33.071 -25.714  74.568  1.00 59.66           C  
ATOM   1897  CD  GLU B 109     -31.902 -26.642  74.783  1.00 59.66           C  
ATOM   1898  OE1 GLU B 109     -31.101 -26.371  75.700  1.00 59.66           O  
ATOM   1899  OE2 GLU B 109     -31.818 -27.662  74.064  1.00 59.66           O  
ATOM   1900  N   GLN B 110     -32.694 -22.926  71.782  1.00 62.10           N  
ATOM   1901  CA  GLN B 110     -32.875 -23.016  70.332  1.00 62.10           C  
ATOM   1902  C   GLN B 110     -31.602 -22.663  69.567  1.00 62.10           C  
ATOM   1903  O   GLN B 110     -31.202 -23.410  68.665  1.00 62.10           O  
ATOM   1904  CB  GLN B 110     -34.014 -22.092  69.893  1.00 62.10           C  
ATOM   1905  CG  GLN B 110     -34.294 -22.092  68.377  1.00 62.10           C  
ATOM   1906  CD  GLN B 110     -35.438 -21.153  67.960  1.00 62.10           C  
ATOM   1907  OE1 GLN B 110     -36.405 -20.982  68.697  1.00 62.10           O  
ATOM   1908  NE2 GLN B 110     -35.291 -20.496  66.799  1.00 62.10           N  
ATOM   1909  N   GLN B 111     -30.978 -21.512  69.868  1.00 62.02           N  
ATOM   1910  CA  GLN B 111     -29.690 -21.189  69.240  1.00 62.02           C  
ATOM   1911  C   GLN B 111     -28.681 -22.288  69.474  1.00 62.02           C  
ATOM   1912  O   GLN B 111     -27.788 -22.481  68.639  1.00 62.02           O  
ATOM   1913  CB  GLN B 111     -29.108 -19.800  69.559  1.00 62.02           C  
ATOM   1914  CG  GLN B 111     -29.821 -18.721  68.720  1.00 62.02           C  
ATOM   1915  CD  GLN B 111     -29.426 -18.818  67.239  1.00 62.02           C  
ATOM   1916  OE1 GLN B 111     -28.359 -19.355  66.905  1.00 62.02           O  
ATOM   1917  NE2 GLN B 111     -30.312 -18.342  66.346  1.00 62.02           N  
ATOM   1918  N   ALA B 112     -28.631 -22.829  70.681  1.00 61.89           N  
ATOM   1919  CA  ALA B 112     -27.689 -23.919  70.866  1.00 61.89           C  
ATOM   1920  C   ALA B 112     -28.014 -25.146  70.008  1.00 61.89           C  
ATOM   1921  O   ALA B 112     -27.099 -25.825  69.537  1.00 61.89           O  
ATOM   1922  CB  ALA B 112     -27.699 -24.324  72.328  1.00 61.89           C  
ATOM   1923  N   ARG B 113     -29.300 -25.399  69.728  1.00 64.98           N  
ATOM   1924  CA  ARG B 113     -29.756 -26.485  68.849  1.00 64.98           C  
ATOM   1925  C   ARG B 113     -29.592 -26.259  67.351  1.00 64.98           C  
ATOM   1926  O   ARG B 113     -29.259 -27.200  66.631  1.00 64.98           O  
ATOM   1927  CB  ARG B 113     -31.240 -26.734  69.111  1.00 64.98           C  
ATOM   1928  CG  ARG B 113     -31.757 -28.155  69.391  1.00 64.98           C  
ATOM   1929  CD  ARG B 113     -33.332 -28.071  69.530  1.00 64.98           C  
ATOM   1930  NE  ARG B 113     -33.771 -27.012  70.462  1.00 64.98           N  
ATOM   1931  CZ  ARG B 113     -35.031 -26.630  70.713  1.00 64.98           C  
ATOM   1932  NH1 ARG B 113     -36.072 -27.175  70.077  1.00 64.98           N  
ATOM   1933  NH2 ARG B 113     -35.248 -25.638  71.594  1.00 64.98           N  
ATOM   1934  N   GLU B 114     -29.682 -25.016  66.887  1.00 66.92           N  
ATOM   1935  CA  GLU B 114     -29.591 -24.727  65.453  1.00 66.92           C  
ATOM   1936  C   GLU B 114     -28.162 -24.850  64.919  1.00 66.92           C  
ATOM   1937  O   GLU B 114     -27.976 -25.208  63.740  1.00 66.92           O  
ATOM   1938  CB  GLU B 114     -30.189 -23.320  65.206  1.00 66.92           C  
ATOM   1939  CG  GLU B 114     -31.735 -23.287  65.419  1.00 66.92           C  
ATOM   1940  CD  GLU B 114     -32.404 -21.916  65.225  1.00 66.92           C  
ATOM   1941  OE1 GLU B 114     -31.693 -20.878  65.336  1.00 66.92           O  
ATOM   1942  OE2 GLU B 114     -33.653 -21.883  65.011  1.00 66.92           O  
ATOM   1943  N   SER B 115     -27.148 -24.575  65.778  1.00 69.41           N  
ATOM   1944  CA  SER B 115     -25.717 -24.785  65.505  1.00 69.41           C  
ATOM   1945  C   SER B 115     -25.304 -26.228  65.826  1.00 69.41           C  
ATOM   1946  O   SER B 115     -24.112 -26.570  65.707  1.00 69.41           O  
ATOM   1947  CB  SER B 115     -24.774 -23.769  66.241  1.00 69.41           C  
ATOM   1948  OG  SER B 115     -24.747 -23.837  67.676  1.00 69.41           O  
ATOM   1949  N   ASP B 116     -26.264 -27.038  66.295  1.00 68.88           N  
ATOM   1950  CA  ASP B 116     -26.059 -28.440  66.660  1.00 68.88           C  
ATOM   1951  C   ASP B 116     -26.058 -29.510  65.578  1.00 68.88           C  
ATOM   1952  O   ASP B 116     -26.796 -29.462  64.573  1.00 68.88           O  
ATOM   1953  CB  ASP B 116     -27.113 -28.886  67.623  1.00 68.88           C  
ATOM   1954  CG  ASP B 116     -26.520 -29.373  68.852  1.00 68.88           C  
ATOM   1955  OD1 ASP B 116     -25.256 -29.312  68.890  1.00 68.88           O  
ATOM   1956  OD2 ASP B 116     -27.288 -29.882  69.710  1.00 68.88           O  
ATOM   1957  OXT ASP B 116     -25.235 -30.433  65.718  1.00 68.88           O  
TER    1958      ASP B 116                                                      
ATOM   1959  N   MET C   1     -41.091  -3.619  53.750  1.00 90.19           N  
ATOM   1960  CA  MET C   1     -41.578  -2.444  54.470  1.00 90.19           C  
ATOM   1961  C   MET C   1     -40.747  -1.241  53.944  1.00 90.19           C  
ATOM   1962  O   MET C   1     -39.645  -1.422  53.339  1.00 90.19           O  
ATOM   1963  CB  MET C   1     -41.546  -2.651  56.010  1.00 90.19           C  
ATOM   1964  CG  MET C   1     -43.000  -2.828  56.582  1.00 90.19           C  
ATOM   1965  SD  MET C   1     -43.268  -3.224  58.338  1.00 90.19           S  
ATOM   1966  CE  MET C   1     -45.052  -3.544  58.413  1.00 90.19           C  
ATOM   1967  N   ALA C   2     -41.253  -0.024  54.192  1.00 89.88           N  
ATOM   1968  CA  ALA C   2     -40.537   1.178  53.785  1.00 89.88           C  
ATOM   1969  C   ALA C   2     -39.277   1.330  54.620  1.00 89.88           C  
ATOM   1970  O   ALA C   2     -39.274   1.166  55.851  1.00 89.88           O  
ATOM   1971  CB  ALA C   2     -41.417   2.440  53.890  1.00 89.88           C  
ATOM   1972  N   PHE C   3     -38.202   1.622  53.905  1.00 82.23           N  
ATOM   1973  CA  PHE C   3     -36.938   1.939  54.516  1.00 82.23           C  
ATOM   1974  C   PHE C   3     -37.114   3.159  55.402  1.00 82.23           C  
ATOM   1975  O   PHE C   3     -37.458   4.246  54.928  1.00 82.23           O  
ATOM   1976  CB  PHE C   3     -35.925   2.240  53.429  1.00 82.23           C  
ATOM   1977  CG  PHE C   3     -34.610   2.481  53.978  1.00 82.23           C  
ATOM   1978  CD1 PHE C   3     -34.212   3.788  54.246  1.00 82.23           C  
ATOM   1979  CD2 PHE C   3     -33.763   1.428  54.256  1.00 82.23           C  
ATOM   1980  CE1 PHE C   3     -32.984   4.052  54.814  1.00 82.23           C  
ATOM   1981  CE2 PHE C   3     -32.516   1.673  54.796  1.00 82.23           C  
ATOM   1982  CZ  PHE C   3     -32.120   2.991  55.087  1.00 82.23           C  
ATOM   1983  N   SER C   4     -36.824   2.996  56.683  1.00 80.21           N  
ATOM   1984  CA  SER C   4     -37.145   4.032  57.643  1.00 80.21           C  
ATOM   1985  C   SER C   4     -35.902   4.544  58.353  1.00 80.21           C  
ATOM   1986  O   SER C   4     -36.017   5.263  59.351  1.00 80.21           O  
ATOM   1987  CB  SER C   4     -38.246   3.536  58.593  1.00 80.21           C  
ATOM   1988  OG  SER C   4     -37.904   2.350  59.292  1.00 80.21           O  
ATOM   1989  N   GLY C   5     -34.710   4.216  57.834  1.00 77.97           N  
ATOM   1990  CA  GLY C   5     -33.473   4.694  58.421  1.00 77.97           C  
ATOM   1991  C   GLY C   5     -33.146   6.161  58.057  1.00 77.97           C  
ATOM   1992  O   GLY C   5     -33.687   6.751  57.114  1.00 77.97           O  
ATOM   1993  N   VAL C   6     -32.189   6.717  58.806  1.00 72.58           N  
ATOM   1994  CA  VAL C   6     -31.590   8.020  58.514  1.00 72.58           C  
ATOM   1995  C   VAL C   6     -30.534   7.874  57.448  1.00 72.58           C  
ATOM   1996  O   VAL C   6     -29.552   7.144  57.607  1.00 72.58           O  
ATOM   1997  CB  VAL C   6     -30.970   8.663  59.754  1.00 72.58           C  
ATOM   1998  CG1 VAL C   6     -30.344   9.995  59.353  1.00 72.58           C  
ATOM   1999  CG2 VAL C   6     -32.012   8.847  60.830  1.00 72.58           C  
ATOM   2000  N   ILE C   7     -30.702   8.604  56.380  1.00 70.63           N  
ATOM   2001  CA  ILE C   7     -29.749   8.538  55.299  1.00 70.63           C  
ATOM   2002  C   ILE C   7     -28.626   9.525  55.516  1.00 70.63           C  
ATOM   2003  O   ILE C   7     -28.862  10.727  55.664  1.00 70.63           O  
ATOM   2004  CB  ILE C   7     -30.443   8.765  53.968  1.00 70.63           C  
ATOM   2005  CG1 ILE C   7     -31.468   7.648  53.912  1.00 70.63           C  
ATOM   2006  CG2 ILE C   7     -29.441   8.648  52.866  1.00 70.63           C  
ATOM   2007  CD1 ILE C   7     -32.158   7.496  52.637  1.00 70.63           C  
ATOM   2008  N   LEU C   8     -27.424   8.985  55.682  1.00 68.85           N  
ATOM   2009  CA  LEU C   8     -26.208   9.766  55.808  1.00 68.85           C  
ATOM   2010  C   LEU C   8     -25.387   9.760  54.542  1.00 68.85           C  
ATOM   2011  O   LEU C   8     -24.738  10.764  54.209  1.00 68.85           O  
ATOM   2012  CB  LEU C   8     -25.316   9.169  56.866  1.00 68.85           C  
ATOM   2013  CG  LEU C   8     -26.141   9.241  58.088  1.00 68.85           C  
ATOM   2014  CD1 LEU C   8     -25.268   8.620  59.132  1.00 68.85           C  
ATOM   2015  CD2 LEU C   8     -26.544  10.659  58.332  1.00 68.85           C  
ATOM   2016  N   ALA C   9     -25.444   8.648  53.821  1.00 68.27           N  
ATOM   2017  CA  ALA C   9     -24.800   8.580  52.538  1.00 68.27           C  
ATOM   2018  C   ALA C   9     -25.496   9.525  51.579  1.00 68.27           C  
ATOM   2019  O   ALA C   9     -26.571  10.061  51.861  1.00 68.27           O  
ATOM   2020  CB  ALA C   9     -24.842   7.139  52.034  1.00 68.27           C  
ATOM   2021  N   ASN C  10     -24.820   9.807  50.478  1.00 70.86           N  
ATOM   2022  CA  ASN C  10     -25.492  10.317  49.299  1.00 70.86           C  
ATOM   2023  C   ASN C  10     -26.061   9.144  48.500  1.00 70.86           C  
ATOM   2024  O   ASN C  10     -25.367   8.144  48.277  1.00 70.86           O  
ATOM   2025  CB  ASN C  10     -24.513  11.172  48.493  1.00 70.86           C  
ATOM   2026  CG  ASN C  10     -24.028  12.395  49.289  1.00 70.86           C  
ATOM   2027  OD1 ASN C  10     -24.817  13.035  50.012  1.00 70.86           O  
ATOM   2028  ND2 ASN C  10     -22.728  12.712  49.171  1.00 70.86           N  
ATOM   2029  N   VAL C  11     -27.248   9.345  47.918  1.00 72.60           N  
ATOM   2030  CA  VAL C  11     -27.949   8.335  47.118  1.00 72.60           C  
ATOM   2031  C   VAL C  11     -28.073   8.819  45.689  1.00 72.60           C  
ATOM   2032  O   VAL C  11     -28.471   9.960  45.439  1.00 72.60           O  
ATOM   2033  CB  VAL C  11     -29.363   8.024  47.666  1.00 72.60           C  
ATOM   2034  CG1 VAL C  11     -30.067   6.959  46.818  1.00 72.60           C  
ATOM   2035  CG2 VAL C  11     -29.300   7.518  49.102  1.00 72.60           C  
ATOM   2036  N   PHE C  12     -27.746   7.938  44.759  1.00 73.51           N  
ATOM   2037  CA  PHE C  12     -27.890   8.204  43.344  1.00 73.51           C  
ATOM   2038  C   PHE C  12     -28.868   7.175  42.776  1.00 73.51           C  
ATOM   2039  O   PHE C  12     -28.689   5.964  42.983  1.00 73.51           O  
ATOM   2040  CB  PHE C  12     -26.506   8.125  42.681  1.00 73.51           C  
ATOM   2041  CG  PHE C  12     -25.568   9.252  43.085  1.00 73.51           C  
ATOM   2042  CD1 PHE C  12     -24.935   9.220  44.322  1.00 73.51           C  
ATOM   2043  CD2 PHE C  12     -25.315  10.325  42.238  1.00 73.51           C  
ATOM   2044  CE1 PHE C  12     -24.088  10.230  44.710  1.00 73.51           C  
ATOM   2045  CE2 PHE C  12     -24.454  11.346  42.624  1.00 73.51           C  
ATOM   2046  CZ  PHE C  12     -23.843  11.295  43.860  1.00 73.51           C  
ATOM   2047  N   ASN C  13     -29.868   7.655  42.022  1.00 76.20           N  
ATOM   2048  CA  ASN C  13     -30.795   6.805  41.275  1.00 76.20           C  
ATOM   2049  C   ASN C  13     -30.104   6.392  39.983  1.00 76.20           C  
ATOM   2050  O   ASN C  13     -30.005   7.185  39.041  1.00 76.20           O  
ATOM   2051  CB  ASN C  13     -32.095   7.557  41.001  1.00 76.20           C  
ATOM   2052  CG  ASN C  13     -33.119   6.737  40.221  1.00 76.20           C  
ATOM   2053  OD1 ASN C  13     -32.836   5.657  39.681  1.00 76.20           O  
ATOM   2054  ND2 ASN C  13     -34.321   7.288  40.118  1.00 76.20           N  
ATOM   2055  N   ILE C  14     -29.718   5.114  39.912  1.00 75.38           N  
ATOM   2056  CA  ILE C  14     -29.008   4.541  38.770  1.00 75.38           C  
ATOM   2057  C   ILE C  14     -29.796   4.679  37.470  1.00 75.38           C  
ATOM   2058  O   ILE C  14     -29.197   4.602  36.393  1.00 75.38           O  
ATOM   2059  CB  ILE C  14     -28.619   3.082  39.118  1.00 75.38           C  
ATOM   2060  CG1 ILE C  14     -29.876   2.241  39.336  1.00 75.38           C  
ATOM   2061  CG2 ILE C  14     -27.718   3.010  40.330  1.00 75.38           C  
ATOM   2062  CD1 ILE C  14     -29.606   0.769  39.530  1.00 75.38           C  
ATOM   2063  N   GLY C  15     -31.126   4.866  37.546  1.00 77.71           N  
ATOM   2064  CA  GLY C  15     -31.959   5.124  36.375  1.00 77.71           C  
ATOM   2065  C   GLY C  15     -31.701   6.468  35.681  1.00 77.71           C  
ATOM   2066  O   GLY C  15     -32.044   6.617  34.495  1.00 77.71           O  
ATOM   2067  N   ASN C  16     -31.082   7.440  36.393  1.00 79.55           N  
ATOM   2068  CA  ASN C  16     -30.814   8.800  35.903  1.00 79.55           C  
ATOM   2069  C   ASN C  16     -29.340   9.172  35.881  1.00 79.55           C  
ATOM   2070  O   ASN C  16     -29.011  10.280  35.437  1.00 79.55           O  
ATOM   2071  CB  ASN C  16     -31.466   9.828  36.838  1.00 79.55           C  
ATOM   2072  CG  ASN C  16     -32.948   9.707  36.909  1.00 79.55           C  
ATOM   2073  OD1 ASN C  16     -33.589   9.151  36.013  1.00 79.55           O  
ATOM   2074  ND2 ASN C  16     -33.508  10.143  38.040  1.00 79.55           N  
ATOM   2075  N   TYR C  17     -28.448   8.258  36.253  1.00 78.06           N  
ATOM   2076  CA  TYR C  17     -27.024   8.528  36.311  1.00 78.06           C  
ATOM   2077  C   TYR C  17     -26.351   7.954  35.092  1.00 78.06           C  
ATOM   2078  O   TYR C  17     -26.676   6.846  34.663  1.00 78.06           O  
ATOM   2079  CB  TYR C  17     -26.357   7.919  37.551  1.00 78.06           C  
ATOM   2080  CG  TYR C  17     -24.886   8.370  37.712  1.00 78.06           C  
ATOM   2081  CD1 TYR C  17     -24.560   9.561  38.375  1.00 78.06           C  
ATOM   2082  CD2 TYR C  17     -23.816   7.616  37.185  1.00 78.06           C  
ATOM   2083  CE1 TYR C  17     -23.207   9.998  38.508  1.00 78.06           C  
ATOM   2084  CE2 TYR C  17     -22.456   8.050  37.324  1.00 78.06           C  
ATOM   2085  CZ  TYR C  17     -22.176   9.242  37.979  1.00 78.06           C  
ATOM   2086  OH  TYR C  17     -20.879   9.683  38.119  1.00 78.06           O  
ATOM   2087  N   THR C  18     -25.443   8.739  34.516  1.00 78.57           N  
ATOM   2088  CA  THR C  18     -24.576   8.278  33.442  1.00 78.57           C  
ATOM   2089  C   THR C  18     -23.136   8.118  33.934  1.00 78.57           C  
ATOM   2090  O   THR C  18     -22.458   9.117  34.232  1.00 78.57           O  
ATOM   2091  CB  THR C  18     -24.653   9.238  32.268  1.00 78.57           C  
ATOM   2092  OG1 THR C  18     -26.027   9.350  31.855  1.00 78.57           O  
ATOM   2093  CG2 THR C  18     -23.812   8.672  31.119  1.00 78.57           C  
ATOM   2094  N   PRO C  19     -22.631   6.896  34.010  1.00 78.87           N  
ATOM   2095  CA  PRO C  19     -21.254   6.667  34.489  1.00 78.87           C  
ATOM   2096  C   PRO C  19     -20.157   7.249  33.597  1.00 78.87           C  
ATOM   2097  O   PRO C  19     -20.340   7.409  32.385  1.00 78.87           O  
ATOM   2098  CB  PRO C  19     -21.161   5.136  34.539  1.00 78.87           C  
ATOM   2099  CG  PRO C  19     -22.193   4.670  33.485  1.00 78.87           C  
ATOM   2100  CD  PRO C  19     -23.303   5.666  33.558  1.00 78.87           C  
ATOM   2101  N   THR C  20     -19.007   7.577  34.226  1.00 75.51           N  
ATOM   2102  CA  THR C  20     -17.819   8.151  33.578  1.00 75.51           C  
ATOM   2103  C   THR C  20     -16.604   7.245  33.792  1.00 75.51           C  
ATOM   2104  O   THR C  20     -16.638   6.303  34.590  1.00 75.51           O  
ATOM   2105  CB  THR C  20     -17.482   9.539  34.107  1.00 75.51           C  
ATOM   2106  OG1 THR C  20     -16.942   9.407  35.416  1.00 75.51           O  
ATOM   2107  CG2 THR C  20     -18.749  10.352  34.213  1.00 75.51           C  
ATOM   2108  N   LYS C  21     -15.522   7.523  33.042  1.00 74.64           N  
ATOM   2109  CA  LYS C  21     -14.275   6.753  33.153  1.00 74.64           C  
ATOM   2110  C   LYS C  21     -13.579   6.920  34.501  1.00 74.64           C  
ATOM   2111  O   LYS C  21     -12.811   6.032  34.915  1.00 74.64           O  
ATOM   2112  CB  LYS C  21     -13.288   7.100  32.030  1.00 74.64           C  
ATOM   2113  CG  LYS C  21     -11.995   6.227  32.056  1.00 74.64           C  
ATOM   2114  CD  LYS C  21     -11.091   6.413  30.817  1.00 74.64           C  
ATOM   2115  CE  LYS C  21      -9.822   5.495  30.827  1.00 74.64           C  
ATOM   2116  NZ  LYS C  21      -9.258   5.176  29.437  1.00 74.64           N  
ATOM   2117  N   ASP C  22     -13.838   8.027  35.198  1.00 77.89           N  
ATOM   2118  CA  ASP C  22     -13.193   8.327  36.477  1.00 77.89           C  
ATOM   2119  C   ASP C  22     -13.905   7.695  37.661  1.00 77.89           C  
ATOM   2120  O   ASP C  22     -13.343   7.645  38.762  1.00 77.89           O  
ATOM   2121  CB  ASP C  22     -13.181   9.841  36.720  1.00 77.89           C  
ATOM   2122  CG  ASP C  22     -12.419  10.602  35.657  1.00 77.89           C  
ATOM   2123  OD1 ASP C  22     -11.378  10.087  35.181  1.00 77.89           O  
ATOM   2124  OD2 ASP C  22     -12.878  11.719  35.305  1.00 77.89           O  
ATOM   2125  N   ASP C  23     -15.091   7.157  37.430  1.00 73.82           N  
ATOM   2126  CA  ASP C  23     -15.855   6.503  38.471  1.00 73.82           C  
ATOM   2127  C   ASP C  23     -15.226   5.166  38.828  1.00 73.82           C  
ATOM   2128  O   ASP C  23     -14.649   4.476  37.977  1.00 73.82           O  
ATOM   2129  CB  ASP C  23     -17.300   6.356  38.023  1.00 73.82           C  
ATOM   2130  CG  ASP C  23     -17.993   7.685  37.963  1.00 73.82           C  
ATOM   2131  OD1 ASP C  23     -17.746   8.489  38.894  1.00 73.82           O  
ATOM   2132  OD2 ASP C  23     -18.754   7.923  36.994  1.00 73.82           O  
ATOM   2133  N   LYS C  24     -15.199   4.899  40.128  1.00 69.98           N  
ATOM   2134  CA  LYS C  24     -14.823   3.618  40.698  1.00 69.98           C  
ATOM   2135  C   LYS C  24     -16.003   3.111  41.516  1.00 69.98           C  
ATOM   2136  O   LYS C  24     -16.576   3.869  42.308  1.00 69.98           O  
ATOM   2137  CB  LYS C  24     -13.593   3.776  41.584  1.00 69.98           C  
ATOM   2138  CG  LYS C  24     -12.324   4.172  40.878  1.00 69.98           C  
ATOM   2139  CD  LYS C  24     -11.209   4.122  41.905  1.00 69.98           C  
ATOM   2140  CE  LYS C  24      -9.836   4.474  41.373  1.00 69.98           C  
ATOM   2141  NZ  LYS C  24      -8.803   4.173  42.421  1.00 69.98           N  
ATOM   2142  N   PHE C  25     -16.472   1.899  41.217  1.00 69.03           N  
ATOM   2143  CA  PHE C  25     -17.598   1.325  41.946  1.00 69.03           C  
ATOM   2144  C   PHE C  25     -17.259   0.001  42.602  1.00 69.03           C  
ATOM   2145  O   PHE C  25     -16.636  -0.868  41.991  1.00 69.03           O  
ATOM   2146  CB  PHE C  25     -18.815   1.097  41.085  1.00 69.03           C  
ATOM   2147  CG  PHE C  25     -19.301   2.300  40.449  1.00 69.03           C  
ATOM   2148  CD1 PHE C  25     -20.157   3.137  41.127  1.00 69.03           C  
ATOM   2149  CD2 PHE C  25     -18.992   2.551  39.137  1.00 69.03           C  
ATOM   2150  CE1 PHE C  25     -20.626   4.262  40.534  1.00 69.03           C  
ATOM   2151  CE2 PHE C  25     -19.470   3.663  38.517  1.00 69.03           C  
ATOM   2152  CZ  PHE C  25     -20.293   4.526  39.210  1.00 69.03           C  
ATOM   2153  N   LEU C  26     -17.646  -0.133  43.849  1.00 66.66           N  
ATOM   2154  CA  LEU C  26     -17.916  -1.432  44.434  1.00 66.66           C  
ATOM   2155  C   LEU C  26     -19.329  -1.921  44.107  1.00 66.66           C  
ATOM   2156  O   LEU C  26     -20.303  -1.176  44.233  1.00 66.66           O  
ATOM   2157  CB  LEU C  26     -17.677  -1.384  45.920  1.00 66.66           C  
ATOM   2158  CG  LEU C  26     -17.772  -2.811  46.382  1.00 66.66           C  
ATOM   2159  CD1 LEU C  26     -16.587  -3.669  45.955  1.00 66.66           C  
ATOM   2160  CD2 LEU C  26     -17.752  -2.537  47.823  1.00 66.66           C  
ATOM   2161  N   VAL C  27     -19.440  -3.168  43.675  1.00 63.86           N  
ATOM   2162  CA  VAL C  27     -20.717  -3.832  43.430  1.00 63.86           C  
ATOM   2163  C   VAL C  27     -21.086  -4.684  44.653  1.00 63.86           C  
ATOM   2164  O   VAL C  27     -20.336  -5.607  44.986  1.00 63.86           O  
ATOM   2165  CB  VAL C  27     -20.599  -4.678  42.152  1.00 63.86           C  
ATOM   2166  CG1 VAL C  27     -21.885  -5.299  41.789  1.00 63.86           C  
ATOM   2167  CG2 VAL C  27     -20.049  -3.819  40.985  1.00 63.86           C  
ATOM   2168  N   ASP C  28     -22.277  -4.461  45.275  1.00 62.79           N  
ATOM   2169  CA  ASP C  28     -22.635  -5.190  46.511  1.00 62.79           C  
ATOM   2170  C   ASP C  28     -23.077  -6.600  46.155  1.00 62.79           C  
ATOM   2171  O   ASP C  28     -23.548  -6.859  45.047  1.00 62.79           O  
ATOM   2172  CB  ASP C  28     -23.763  -4.516  47.329  1.00 62.79           C  
ATOM   2173  CG  ASP C  28     -23.940  -5.102  48.815  1.00 62.79           C  
ATOM   2174  OD1 ASP C  28     -23.831  -6.324  49.106  1.00 62.79           O  
ATOM   2175  OD2 ASP C  28     -24.253  -4.324  49.737  1.00 62.79           O  
ATOM   2176  N   THR C  29     -23.060  -7.475  47.173  1.00 61.70           N  
ATOM   2177  CA  THR C  29     -23.216  -8.904  46.936  1.00 61.70           C  
ATOM   2178  C   THR C  29     -24.544  -9.222  46.278  1.00 61.70           C  
ATOM   2179  O   THR C  29     -24.577  -9.959  45.290  1.00 61.70           O  
ATOM   2180  CB  THR C  29     -23.127  -9.667  48.272  1.00 61.70           C  
ATOM   2181  OG1 THR C  29     -21.970  -9.271  49.014  1.00 61.70           O  
ATOM   2182  CG2 THR C  29     -22.990 -11.120  48.044  1.00 61.70           C  
ATOM   2183  N   ASN C  30     -25.618  -8.564  46.699  1.00 63.44           N  
ATOM   2184  CA  ASN C  30     -26.920  -8.780  46.075  1.00 63.44           C  
ATOM   2185  C   ASN C  30     -26.920  -8.482  44.570  1.00 63.44           C  
ATOM   2186  O   ASN C  30     -27.500  -9.243  43.786  1.00 63.44           O  
ATOM   2187  CB  ASN C  30     -28.010  -8.015  46.824  1.00 63.44           C  
ATOM   2188  CG  ASN C  30     -27.717  -6.568  46.911  1.00 63.44           C  
ATOM   2189  OD1 ASN C  30     -27.585  -5.892  45.882  1.00 63.44           O  
ATOM   2190  ND2 ASN C  30     -27.547  -6.079  48.134  1.00 63.44           N  
ATOM   2191  N   VAL C  31     -26.231  -7.431  44.125  1.00 61.96           N  
ATOM   2192  CA  VAL C  31     -26.207  -7.187  42.685  1.00 61.96           C  
ATOM   2193  C   VAL C  31     -25.518  -8.341  41.969  1.00 61.96           C  
ATOM   2194  O   VAL C  31     -26.066  -8.887  41.011  1.00 61.96           O  
ATOM   2195  CB  VAL C  31     -25.557  -5.827  42.354  1.00 61.96           C  
ATOM   2196  CG1 VAL C  31     -25.529  -5.609  40.878  1.00 61.96           C  
ATOM   2197  CG2 VAL C  31     -26.363  -4.697  42.935  1.00 61.96           C  
ATOM   2198  N   TRP C  32     -24.439  -8.872  42.537  1.00 63.64           N  
ATOM   2199  CA  TRP C  32     -23.795 -10.037  41.937  1.00 63.64           C  
ATOM   2200  C   TRP C  32     -24.741 -11.209  41.842  1.00 63.64           C  
ATOM   2201  O   TRP C  32     -24.846 -11.833  40.778  1.00 63.64           O  
ATOM   2202  CB  TRP C  32     -22.626 -10.393  42.835  1.00 63.64           C  
ATOM   2203  CG  TRP C  32     -21.639  -9.347  42.726  1.00 63.64           C  
ATOM   2204  CD1 TRP C  32     -21.120  -8.623  43.739  1.00 63.64           C  
ATOM   2205  CD2 TRP C  32     -20.818  -9.083  41.596  1.00 63.64           C  
ATOM   2206  NE1 TRP C  32     -20.171  -7.760  43.270  1.00 63.64           N  
ATOM   2207  CE2 TRP C  32     -19.945  -8.049  41.953  1.00 63.64           C  
ATOM   2208  CE3 TRP C  32     -20.777  -9.572  40.301  1.00 63.64           C  
ATOM   2209  CZ2 TRP C  32     -19.046  -7.494  41.060  1.00 63.64           C  
ATOM   2210  CZ3 TRP C  32     -19.880  -9.019  39.420  1.00 63.64           C  
ATOM   2211  CH2 TRP C  32     -19.031  -7.993  39.802  1.00 63.64           C  
ATOM   2212  N   TYR C  33     -25.511 -11.456  42.904  1.00 61.49           N  
ATOM   2213  CA  TYR C  33     -26.495 -12.534  42.880  1.00 61.49           C  
ATOM   2214  C   TYR C  33     -27.474 -12.386  41.727  1.00 61.49           C  
ATOM   2215  O   TYR C  33     -27.537 -13.261  40.860  1.00 61.49           O  
ATOM   2216  CB  TYR C  33     -27.257 -12.589  44.195  1.00 61.49           C  
ATOM   2217  CG  TYR C  33     -28.409 -13.585  44.330  1.00 61.49           C  
ATOM   2218  CD1 TYR C  33     -29.710 -13.177  44.135  1.00 61.49           C  
ATOM   2219  CD2 TYR C  33     -28.221 -14.855  44.851  1.00 61.49           C  
ATOM   2220  CE1 TYR C  33     -30.795 -14.027  44.330  1.00 61.49           C  
ATOM   2221  CE2 TYR C  33     -29.311 -15.718  45.061  1.00 61.49           C  
ATOM   2222  CZ  TYR C  33     -30.601 -15.287  44.798  1.00 61.49           C  
ATOM   2223  OH  TYR C  33     -31.693 -16.104  45.004  1.00 61.49           O  
ATOM   2224  N   TRP C  34     -28.136 -11.239  41.595  1.00 64.80           N  
ATOM   2225  CA  TRP C  34     -29.070 -11.155  40.477  1.00 64.80           C  
ATOM   2226  C   TRP C  34     -28.383 -11.306  39.132  1.00 64.80           C  
ATOM   2227  O   TRP C  34     -28.997 -11.822  38.190  1.00 64.80           O  
ATOM   2228  CB  TRP C  34     -29.914  -9.892  40.539  1.00 64.80           C  
ATOM   2229  CG  TRP C  34     -30.778  -9.779  41.742  1.00 64.80           C  
ATOM   2230  CD1 TRP C  34     -30.847  -8.731  42.601  1.00 64.80           C  
ATOM   2231  CD2 TRP C  34     -31.797 -10.701  42.155  1.00 64.80           C  
ATOM   2232  NE1 TRP C  34     -31.798  -8.961  43.555  1.00 64.80           N  
ATOM   2233  CE2 TRP C  34     -32.398 -10.167  43.303  1.00 64.80           C  
ATOM   2234  CE3 TRP C  34     -32.238 -11.940  41.685  1.00 64.80           C  
ATOM   2235  CZ2 TRP C  34     -33.414 -10.833  43.996  1.00 64.80           C  
ATOM   2236  CZ3 TRP C  34     -33.251 -12.600  42.384  1.00 64.80           C  
ATOM   2237  CH2 TRP C  34     -33.822 -12.048  43.517  1.00 64.80           C  
ATOM   2238  N   MET C  35     -27.136 -10.863  39.003  1.00 67.17           N  
ATOM   2239  CA  MET C  35     -26.505 -10.938  37.691  1.00 67.17           C  
ATOM   2240  C   MET C  35     -25.953 -12.325  37.421  1.00 67.17           C  
ATOM   2241  O   MET C  35     -25.952 -12.780  36.276  1.00 67.17           O  
ATOM   2242  CB  MET C  35     -25.394  -9.916  37.552  1.00 67.17           C  
ATOM   2243  CG  MET C  35     -24.757  -9.887  36.186  1.00 67.17           C  
ATOM   2244  SD  MET C  35     -23.736  -8.418  36.123  1.00 67.17           S  
ATOM   2245  CE  MET C  35     -23.043  -8.566  34.518  1.00 67.17           C  
ATOM   2246  N   THR C  36     -25.456 -13.012  38.430  1.00 64.76           N  
ATOM   2247  CA  THR C  36     -24.647 -14.171  38.134  1.00 64.76           C  
ATOM   2248  C   THR C  36     -25.318 -15.486  38.513  1.00 64.76           C  
ATOM   2249  O   THR C  36     -24.931 -16.529  37.986  1.00 64.76           O  
ATOM   2250  CB  THR C  36     -23.253 -13.982  38.722  1.00 64.76           C  
ATOM   2251  OG1 THR C  36     -23.338 -13.944  40.138  1.00 64.76           O  
ATOM   2252  CG2 THR C  36     -22.756 -12.665  38.261  1.00 64.76           C  
ATOM   2253  N   TYR C  37     -26.231 -15.489  39.472  1.00 62.04           N  
ATOM   2254  CA  TYR C  37     -26.966 -16.700  39.805  1.00 62.04           C  
ATOM   2255  C   TYR C  37     -27.848 -17.062  38.619  1.00 62.04           C  
ATOM   2256  O   TYR C  37     -28.652 -16.241  38.156  1.00 62.04           O  
ATOM   2257  CB  TYR C  37     -27.831 -16.457  41.031  1.00 62.04           C  
ATOM   2258  CG  TYR C  37     -28.629 -17.621  41.514  1.00 62.04           C  
ATOM   2259  CD1 TYR C  37     -27.994 -18.822  41.773  1.00 62.04           C  
ATOM   2260  CD2 TYR C  37     -29.985 -17.508  41.807  1.00 62.04           C  
ATOM   2261  CE1 TYR C  37     -28.690 -19.908  42.262  1.00 62.04           C  
ATOM   2262  CE2 TYR C  37     -30.706 -18.593  42.301  1.00 62.04           C  
ATOM   2263  CZ  TYR C  37     -30.049 -19.798  42.524  1.00 62.04           C  
ATOM   2264  OH  TYR C  37     -30.716 -20.908  43.005  1.00 62.04           O  
ATOM   2265  N   THR C  38     -27.705 -18.298  38.139  1.00 63.28           N  
ATOM   2266  CA  THR C  38     -28.285 -18.692  36.857  1.00 63.28           C  
ATOM   2267  C   THR C  38     -29.805 -18.798  36.875  1.00 63.28           C  
ATOM   2268  O   THR C  38     -30.419 -18.883  35.811  1.00 63.28           O  
ATOM   2269  CB  THR C  38     -27.723 -20.042  36.462  1.00 63.28           C  
ATOM   2270  OG1 THR C  38     -28.304 -21.010  37.319  1.00 63.28           O  
ATOM   2271  CG2 THR C  38     -26.276 -20.007  36.770  1.00 63.28           C  
ATOM   2272  N   LYS C  39     -30.405 -18.995  38.030  1.00 61.86           N  
ATOM   2273  CA  LYS C  39     -31.850 -19.012  38.098  1.00 61.86           C  
ATOM   2274  C   LYS C  39     -32.507 -17.639  37.857  1.00 61.86           C  
ATOM   2275  O   LYS C  39     -33.712 -17.584  37.611  1.00 61.86           O  
ATOM   2276  CB  LYS C  39     -32.184 -19.678  39.386  1.00 61.86           C  
ATOM   2277  CG  LYS C  39     -31.748 -21.134  39.219  1.00 61.86           C  
ATOM   2278  CD  LYS C  39     -32.070 -22.027  40.361  1.00 61.86           C  
ATOM   2279  CE  LYS C  39     -31.716 -23.471  40.093  1.00 61.86           C  
ATOM   2280  NZ  LYS C  39     -30.268 -23.702  39.973  1.00 61.86           N  
ATOM   2281  N   GLY C  40     -31.800 -16.528  38.040  1.00 63.90           N  
ATOM   2282  CA  GLY C  40     -32.250 -15.242  37.504  1.00 63.90           C  
ATOM   2283  C   GLY C  40     -33.244 -14.390  38.263  1.00 63.90           C  
ATOM   2284  O   GLY C  40     -33.608 -14.696  39.390  1.00 63.90           O  
ATOM   2285  N   ILE C  41     -33.898 -13.500  37.520  1.00 67.13           N  
ATOM   2286  CA  ILE C  41     -34.784 -12.555  38.203  1.00 67.13           C  
ATOM   2287  C   ILE C  41     -36.255 -12.954  38.189  1.00 67.13           C  
ATOM   2288  O   ILE C  41     -36.749 -13.456  37.157  1.00 67.13           O  
ATOM   2289  CB  ILE C  41     -34.628 -11.154  37.612  1.00 67.13           C  
ATOM   2290  CG1 ILE C  41     -33.245 -10.613  37.913  1.00 67.13           C  
ATOM   2291  CG2 ILE C  41     -35.639 -10.170  38.123  1.00 67.13           C  
ATOM   2292  CD1 ILE C  41     -32.951  -9.376  37.135  1.00 67.13           C  
ATOM   2293  N   PRO C  42     -36.984 -12.754  39.301  1.00 70.41           N  
ATOM   2294  CA  PRO C  42     -38.431 -13.003  39.307  1.00 70.41           C  
ATOM   2295  C   PRO C  42     -39.171 -12.205  38.250  1.00 70.41           C  
ATOM   2296  O   PRO C  42     -38.812 -11.065  37.944  1.00 70.41           O  
ATOM   2297  CB  PRO C  42     -38.880 -12.562  40.706  1.00 70.41           C  
ATOM   2298  CG  PRO C  42     -37.702 -12.529  41.530  1.00 70.41           C  
ATOM   2299  CD  PRO C  42     -36.512 -12.274  40.612  1.00 70.41           C  
ATOM   2300  N   SER C  43     -40.180 -12.834  37.662  1.00 71.19           N  
ATOM   2301  CA  SER C  43     -40.979 -12.163  36.656  1.00 71.19           C  
ATOM   2302  C   SER C  43     -41.590 -10.893  37.225  1.00 71.19           C  
ATOM   2303  O   SER C  43     -41.765  -9.895  36.517  1.00 71.19           O  
ATOM   2304  CB  SER C  43     -42.131 -13.052  36.219  1.00 71.19           C  
ATOM   2305  OG  SER C  43     -43.023 -13.205  37.307  1.00 71.19           O  
ATOM   2306  N   ASN C  44     -41.887 -10.908  38.521  1.00 73.04           N  
ATOM   2307  CA  ASN C  44     -42.534  -9.777  39.151  1.00 73.04           C  
ATOM   2308  C   ASN C  44     -41.586  -8.623  39.481  1.00 73.04           C  
ATOM   2309  O   ASN C  44     -42.039  -7.469  39.572  1.00 73.04           O  
ATOM   2310  CB  ASN C  44     -42.987 -10.310  40.524  1.00 73.04           C  
ATOM   2311  CG  ASN C  44     -43.999 -11.460  40.431  1.00 73.04           C  
ATOM   2312  OD1 ASN C  44     -44.794 -11.555  39.478  1.00 73.04           O  
ATOM   2313  ND2 ASN C  44     -43.928 -12.383  41.426  1.00 73.04           N  
ATOM   2314  N   ARG C  45     -40.271  -8.856  39.470  1.00 73.35           N  
ATOM   2315  CA  ARG C  45     -39.259  -7.855  39.854  1.00 73.35           C  
ATOM   2316  C   ARG C  45     -38.297  -7.588  38.703  1.00 73.35           C  
ATOM   2317  O   ARG C  45     -37.090  -7.489  38.894  1.00 73.35           O  
ATOM   2318  CB  ARG C  45     -38.534  -8.161  41.184  1.00 73.35           C  
ATOM   2319  CG  ARG C  45     -39.421  -8.135  42.451  1.00 73.35           C  
ATOM   2320  CD  ARG C  45     -38.578  -8.187  43.709  1.00 73.35           C  
ATOM   2321  NE  ARG C  45     -39.343  -8.185  44.960  1.00 73.35           N  
ATOM   2322  CZ  ARG C  45     -39.134  -7.303  45.946  1.00 73.35           C  
ATOM   2323  NH1 ARG C  45     -38.217  -6.333  45.826  1.00 73.35           N  
ATOM   2324  NH2 ARG C  45     -39.821  -7.416  47.096  1.00 73.35           N  
ATOM   2325  N   GLN C  46     -38.816  -7.544  37.478  1.00 69.69           N  
ATOM   2326  CA  GLN C  46     -37.970  -7.291  36.319  1.00 69.69           C  
ATOM   2327  C   GLN C  46     -37.250  -5.965  36.420  1.00 69.69           C  
ATOM   2328  O   GLN C  46     -36.262  -5.762  35.707  1.00 69.69           O  
ATOM   2329  CB  GLN C  46     -38.797  -7.326  35.050  1.00 69.69           C  
ATOM   2330  CG  GLN C  46     -39.293  -8.713  34.682  1.00 69.69           C  
ATOM   2331  CD  GLN C  46     -38.157  -9.667  34.330  1.00 69.69           C  
ATOM   2332  OE1 GLN C  46     -37.331  -9.350  33.459  1.00 69.69           O  
ATOM   2333  NE2 GLN C  46     -38.128 -10.845  34.966  1.00 69.69           N  
ATOM   2334  N   TYR C  47     -37.677  -5.086  37.335  1.00 70.71           N  
ATOM   2335  CA  TYR C  47     -36.946  -3.841  37.530  1.00 70.71           C  
ATOM   2336  C   TYR C  47     -35.504  -4.102  37.917  1.00 70.71           C  
ATOM   2337  O   TYR C  47     -34.614  -3.321  37.571  1.00 70.71           O  
ATOM   2338  CB  TYR C  47     -37.592  -2.949  38.634  1.00 70.71           C  
ATOM   2339  CG  TYR C  47     -37.442  -3.289  40.136  1.00 70.71           C  
ATOM   2340  CD1 TYR C  47     -36.518  -2.541  40.881  1.00 70.71           C  
ATOM   2341  CD2 TYR C  47     -38.221  -4.248  40.828  1.00 70.71           C  
ATOM   2342  CE1 TYR C  47     -36.286  -2.754  42.254  1.00 70.71           C  
ATOM   2343  CE2 TYR C  47     -38.001  -4.482  42.249  1.00 70.71           C  
ATOM   2344  CZ  TYR C  47     -37.007  -3.709  42.956  1.00 70.71           C  
ATOM   2345  OH  TYR C  47     -36.679  -3.823  44.326  1.00 70.71           O  
ATOM   2346  N   LEU C  48     -35.235  -5.231  38.542  1.00 69.57           N  
ATOM   2347  CA  LEU C  48     -33.865  -5.534  38.887  1.00 69.57           C  
ATOM   2348  C   LEU C  48     -32.949  -5.649  37.691  1.00 69.57           C  
ATOM   2349  O   LEU C  48     -31.754  -5.407  37.821  1.00 69.57           O  
ATOM   2350  CB  LEU C  48     -33.832  -6.801  39.711  1.00 69.57           C  
ATOM   2351  CG  LEU C  48     -34.559  -6.540  41.027  1.00 69.57           C  
ATOM   2352  CD1 LEU C  48     -34.689  -7.816  41.820  1.00 69.57           C  
ATOM   2353  CD2 LEU C  48     -33.868  -5.450  41.856  1.00 69.57           C  
ATOM   2354  N   ASN C  49     -33.466  -5.914  36.514  1.00 70.60           N  
ATOM   2355  CA  ASN C  49     -32.602  -5.864  35.345  1.00 70.60           C  
ATOM   2356  C   ASN C  49     -31.919  -4.527  35.066  1.00 70.60           C  
ATOM   2357  O   ASN C  49     -30.876  -4.525  34.404  1.00 70.60           O  
ATOM   2358  CB  ASN C  49     -33.397  -6.272  34.125  1.00 70.60           C  
ATOM   2359  CG  ASN C  49     -33.683  -7.765  34.091  1.00 70.60           C  
ATOM   2360  OD1 ASN C  49     -32.849  -8.579  33.646  1.00 70.60           O  
ATOM   2361  ND2 ASN C  49     -34.882  -8.136  34.569  1.00 70.60           N  
ATOM   2362  N   THR C  50     -32.406  -3.415  35.619  1.00 69.38           N  
ATOM   2363  CA  THR C  50     -31.744  -2.122  35.420  1.00 69.38           C  
ATOM   2364  C   THR C  50     -30.324  -2.070  35.931  1.00 69.38           C  
ATOM   2365  O   THR C  50     -29.442  -1.528  35.256  1.00 69.38           O  
ATOM   2366  CB  THR C  50     -32.483  -1.048  36.209  1.00 69.38           C  
ATOM   2367  OG1 THR C  50     -33.883  -1.078  35.938  1.00 69.38           O  
ATOM   2368  CG2 THR C  50     -31.928   0.323  35.960  1.00 69.38           C  
ATOM   2369  N   TYR C  51     -30.060  -2.769  37.025  1.00 67.02           N  
ATOM   2370  CA  TYR C  51     -28.708  -2.867  37.550  1.00 67.02           C  
ATOM   2371  C   TYR C  51     -27.748  -3.500  36.544  1.00 67.02           C  
ATOM   2372  O   TYR C  51     -26.684  -2.945  36.250  1.00 67.02           O  
ATOM   2373  CB  TYR C  51     -28.719  -3.613  38.886  1.00 67.02           C  
ATOM   2374  CG  TYR C  51     -29.305  -2.950  40.188  1.00 67.02           C  
ATOM   2375  CD1 TYR C  51     -30.659  -3.068  40.523  1.00 67.02           C  
ATOM   2376  CD2 TYR C  51     -28.483  -2.322  41.127  1.00 67.02           C  
ATOM   2377  CE1 TYR C  51     -31.166  -2.528  41.698  1.00 67.02           C  
ATOM   2378  CE2 TYR C  51     -29.006  -1.771  42.299  1.00 67.02           C  
ATOM   2379  CZ  TYR C  51     -30.347  -1.885  42.560  1.00 67.02           C  
ATOM   2380  OH  TYR C  51     -30.878  -1.392  43.715  1.00 67.02           O  
ATOM   2381  N   ILE C  52     -28.151  -4.609  35.929  1.00 66.76           N  
ATOM   2382  CA  ILE C  52     -27.275  -5.289  34.977  1.00 66.76           C  
ATOM   2383  C   ILE C  52     -26.908  -4.341  33.870  1.00 66.76           C  
ATOM   2384  O   ILE C  52     -25.758  -4.289  33.433  1.00 66.76           O  
ATOM   2385  CB  ILE C  52     -27.975  -6.500  34.380  1.00 66.76           C  
ATOM   2386  CG1 ILE C  52     -28.520  -7.362  35.484  1.00 66.76           C  
ATOM   2387  CG2 ILE C  52     -26.993  -7.282  33.581  1.00 66.76           C  
ATOM   2388  CD1 ILE C  52     -29.285  -8.457  34.941  1.00 66.76           C  
ATOM   2389  N   LYS C  53     -27.878  -3.547  33.433  1.00 70.97           N  
ATOM   2390  CA  LYS C  53     -27.624  -2.551  32.414  1.00 70.97           C  
ATOM   2391  C   LYS C  53     -26.614  -1.540  32.886  1.00 70.97           C  
ATOM   2392  O   LYS C  53     -25.692  -1.202  32.148  1.00 70.97           O  
ATOM   2393  CB  LYS C  53     -28.886  -1.767  32.122  1.00 70.97           C  
ATOM   2394  CG  LYS C  53     -29.105  -1.243  30.717  1.00 70.97           C  
ATOM   2395  CD  LYS C  53     -30.565  -0.822  30.747  1.00 70.97           C  
ATOM   2396  CE  LYS C  53     -31.120  -0.527  29.404  1.00 70.97           C  
ATOM   2397  NZ  LYS C  53     -32.608  -0.708  29.494  1.00 70.97           N  
ATOM   2398  N   PHE C  54     -26.738  -1.090  34.130  1.00 71.30           N  
ATOM   2399  CA  PHE C  54     -25.794  -0.121  34.674  1.00 71.30           C  
ATOM   2400  C   PHE C  54     -24.376  -0.686  34.717  1.00 71.30           C  
ATOM   2401  O   PHE C  54     -23.414   0.028  34.407  1.00 71.30           O  
ATOM   2402  CB  PHE C  54     -26.286   0.346  36.053  1.00 71.30           C  
ATOM   2403  CG  PHE C  54     -25.510   1.502  36.653  1.00 71.30           C  
ATOM   2404  CD1 PHE C  54     -25.900   2.798  36.430  1.00 71.30           C  
ATOM   2405  CD2 PHE C  54     -24.446   1.281  37.502  1.00 71.30           C  
ATOM   2406  CE1 PHE C  54     -25.206   3.832  36.990  1.00 71.30           C  
ATOM   2407  CE2 PHE C  54     -23.764   2.320  38.071  1.00 71.30           C  
ATOM   2408  CZ  PHE C  54     -24.130   3.585  37.803  1.00 71.30           C  
ATOM   2409  N   ILE C  55     -24.211  -1.954  35.105  1.00 70.07           N  
ATOM   2410  CA  ILE C  55     -22.881  -2.559  35.018  1.00 70.07           C  
ATOM   2411  C   ILE C  55     -22.370  -2.516  33.592  1.00 70.07           C  
ATOM   2412  O   ILE C  55     -21.248  -2.059  33.327  1.00 70.07           O  
ATOM   2413  CB  ILE C  55     -22.912  -4.006  35.527  1.00 70.07           C  
ATOM   2414  CG1 ILE C  55     -23.253  -3.980  36.971  1.00 70.07           C  
ATOM   2415  CG2 ILE C  55     -21.570  -4.668  35.365  1.00 70.07           C  
ATOM   2416  CD1 ILE C  55     -22.158  -3.274  37.700  1.00 70.07           C  
ATOM   2417  N   SER C  56     -23.238  -2.875  32.644  1.00 72.54           N  
ATOM   2418  CA  SER C  56     -22.888  -2.798  31.231  1.00 72.54           C  
ATOM   2419  C   SER C  56     -22.573  -1.389  30.810  1.00 72.54           C  
ATOM   2420  O   SER C  56     -21.670  -1.155  29.998  1.00 72.54           O  
ATOM   2421  CB  SER C  56     -24.058  -3.267  30.373  1.00 72.54           C  
ATOM   2422  OG  SER C  56     -23.669  -3.298  29.016  1.00 72.54           O  
ATOM   2423  N   ASP C  57     -23.346  -0.444  31.317  1.00 72.49           N  
ATOM   2424  CA  ASP C  57     -23.078   0.933  30.991  1.00 72.49           C  
ATOM   2425  C   ASP C  57     -21.741   1.361  31.582  1.00 72.49           C  
ATOM   2426  O   ASP C  57     -20.902   1.962  30.905  1.00 72.49           O  
ATOM   2427  CB  ASP C  57     -24.200   1.775  31.600  1.00 72.49           C  
ATOM   2428  CG  ASP C  57     -25.586   1.561  30.904  1.00 72.49           C  
ATOM   2429  OD1 ASP C  57     -25.690   1.068  29.739  1.00 72.49           O  
ATOM   2430  OD2 ASP C  57     -26.596   1.953  31.561  1.00 72.49           O  
ATOM   2431  N   CYS C  58     -21.525   1.016  32.852  1.00 73.44           N  
ATOM   2432  CA  CYS C  58     -20.261   1.253  33.538  1.00 73.44           C  
ATOM   2433  C   CYS C  58     -19.052   0.685  32.830  1.00 73.44           C  
ATOM   2434  O   CYS C  58     -18.056   1.388  32.643  1.00 73.44           O  
ATOM   2435  CB  CYS C  58     -20.351   0.730  34.964  1.00 73.44           C  
ATOM   2436  SG  CYS C  58     -21.456   1.756  35.968  1.00 73.44           S  
ATOM   2437  N   ILE C  59     -19.116  -0.584  32.435  1.00 73.06           N  
ATOM   2438  CA  ILE C  59     -17.992  -1.190  31.735  1.00 73.06           C  
ATOM   2439  C   ILE C  59     -17.741  -0.488  30.419  1.00 73.06           C  
ATOM   2440  O   ILE C  59     -16.593  -0.230  30.035  1.00 73.06           O  
ATOM   2441  CB  ILE C  59     -18.250  -2.685  31.509  1.00 73.06           C  
ATOM   2442  CG1 ILE C  59     -18.425  -3.421  32.830  1.00 73.06           C  
ATOM   2443  CG2 ILE C  59     -17.104  -3.306  30.743  1.00 73.06           C  
ATOM   2444  CD1 ILE C  59     -19.114  -4.755  32.657  1.00 73.06           C  
ATOM   2445  N   SER C  60     -18.821  -0.119  29.739  1.00 76.75           N  
ATOM   2446  CA  SER C  60     -18.748   0.555  28.439  1.00 76.75           C  
ATOM   2447  C   SER C  60     -18.124   1.947  28.523  1.00 76.75           C  
ATOM   2448  O   SER C  60     -17.520   2.403  27.550  1.00 76.75           O  
ATOM   2449  CB  SER C  60     -20.147   0.620  27.803  1.00 76.75           C  
ATOM   2450  OG  SER C  60     -20.954   1.688  28.318  1.00 76.75           O  
ATOM   2451  N   LYS C  61     -18.228   2.625  29.654  1.00 76.44           N  
ATOM   2452  CA  LYS C  61     -17.633   3.945  29.821  1.00 76.44           C  
ATOM   2453  C   LYS C  61     -16.213   3.866  30.395  1.00 76.44           C  
ATOM   2454  O   LYS C  61     -15.623   4.908  30.700  1.00 76.44           O  
ATOM   2455  CB  LYS C  61     -18.547   4.836  30.677  1.00 76.44           C  
ATOM   2456  CG  LYS C  61     -19.904   5.062  30.025  1.00 76.44           C  
ATOM   2457  CD  LYS C  61     -19.851   5.841  28.731  1.00 76.44           C  
ATOM   2458  CE  LYS C  61     -21.287   6.035  28.226  1.00 76.44           C  
ATOM   2459  NZ  LYS C  61     -21.436   6.858  26.967  1.00 76.44           N  
ATOM   2460  N   GLU C  62     -15.678   2.652  30.581  1.00 76.96           N  
ATOM   2461  CA  GLU C  62     -14.373   2.366  31.198  1.00 76.96           C  
ATOM   2462  C   GLU C  62     -14.313   2.830  32.666  1.00 76.96           C  
ATOM   2463  O   GLU C  62     -13.208   2.998  33.237  1.00 76.96           O  
ATOM   2464  CB  GLU C  62     -13.183   2.925  30.378  1.00 76.96           C  
ATOM   2465  CG  GLU C  62     -13.188   2.483  28.882  1.00 76.96           C  
ATOM   2466  CD  GLU C  62     -11.998   3.016  28.013  1.00 76.96           C  
ATOM   2467  OE1 GLU C  62     -11.676   4.238  28.073  1.00 76.96           O  
ATOM   2468  OE2 GLU C  62     -11.380   2.202  27.258  1.00 76.96           O  
ATOM   2469  N   SER C  63     -15.504   2.922  33.297  1.00 73.60           N  
ATOM   2470  CA  SER C  63     -15.625   3.099  34.736  1.00 73.60           C  
ATOM   2471  C   SER C  63     -14.993   1.872  35.355  1.00 73.60           C  
ATOM   2472  O   SER C  63     -14.963   0.796  34.757  1.00 73.60           O  
ATOM   2473  CB  SER C  63     -17.085   3.174  35.174  1.00 73.60           C  
ATOM   2474  OG  SER C  63     -17.817   4.101  34.422  1.00 73.60           O  
ATOM   2475  N   GLN C  64     -14.423   2.031  36.517  1.00 71.09           N  
ATOM   2476  CA  GLN C  64     -13.838   0.898  37.218  1.00 71.09           C  
ATOM   2477  C   GLN C  64     -14.866   0.155  38.075  1.00 71.09           C  
ATOM   2478  O   GLN C  64     -15.504   0.764  38.937  1.00 71.09           O  
ATOM   2479  CB  GLN C  64     -12.684   1.438  38.020  1.00 71.09           C  
ATOM   2480  CG  GLN C  64     -11.715   1.974  37.057  1.00 71.09           C  
ATOM   2481  CD  GLN C  64     -10.523   2.401  37.767  1.00 71.09           C  
ATOM   2482  OE1 GLN C  64     -10.538   3.455  38.410  1.00 71.09           O  
ATOM   2483  NE2 GLN C  64      -9.474   1.559  37.740  1.00 71.09           N  
ATOM   2484  N   LEU C  65     -15.023  -1.157  37.861  1.00 68.36           N  
ATOM   2485  CA  LEU C  65     -15.891  -1.987  38.705  1.00 68.36           C  
ATOM   2486  C   LEU C  65     -15.091  -2.934  39.599  1.00 68.36           C  
ATOM   2487  O   LEU C  65     -14.033  -3.428  39.200  1.00 68.36           O  
ATOM   2488  CB  LEU C  65     -16.927  -2.750  37.877  1.00 68.36           C  
ATOM   2489  CG  LEU C  65     -17.926  -1.877  37.123  1.00 68.36           C  
ATOM   2490  CD1 LEU C  65     -18.850  -2.737  36.305  1.00 68.36           C  
ATOM   2491  CD2 LEU C  65     -18.740  -1.086  38.151  1.00 68.36           C  
ATOM   2492  N   PHE C  66     -15.576  -3.128  40.846  1.00 67.54           N  
ATOM   2493  CA  PHE C  66     -14.928  -4.016  41.808  1.00 67.54           C  
ATOM   2494  C   PHE C  66     -15.876  -4.936  42.585  1.00 67.54           C  
ATOM   2495  O   PHE C  66     -17.038  -4.601  42.833  1.00 67.54           O  
ATOM   2496  CB  PHE C  66     -14.155  -3.127  42.739  1.00 67.54           C  
ATOM   2497  CG  PHE C  66     -13.201  -2.288  41.997  1.00 67.54           C  
ATOM   2498  CD1 PHE C  66     -12.010  -2.785  41.546  1.00 67.54           C  
ATOM   2499  CD2 PHE C  66     -13.525  -0.972  41.725  1.00 67.54           C  
ATOM   2500  CE1 PHE C  66     -11.164  -1.988  40.818  1.00 67.54           C  
ATOM   2501  CE2 PHE C  66     -12.677  -0.168  41.015  1.00 67.54           C  
ATOM   2502  CZ  PHE C  66     -11.494  -0.673  40.561  1.00 67.54           C  
ATOM   2503  N   HIS C  67     -15.303  -6.035  43.108  1.00 63.98           N  
ATOM   2504  CA  HIS C  67     -15.959  -6.930  44.057  1.00 63.98           C  
ATOM   2505  C   HIS C  67     -15.157  -7.150  45.329  1.00 63.98           C  
ATOM   2506  O   HIS C  67     -13.937  -7.039  45.329  1.00 63.98           O  
ATOM   2507  CB  HIS C  67     -16.245  -8.269  43.290  1.00 63.98           C  
ATOM   2508  CG  HIS C  67     -15.034  -9.135  42.946  1.00 63.98           C  
ATOM   2509  ND1 HIS C  67     -14.477 -10.080  43.786  1.00 63.98           N  
ATOM   2510  CD2 HIS C  67     -14.358  -9.263  41.775  1.00 63.98           C  
ATOM   2511  CE1 HIS C  67     -13.500 -10.723  43.162  1.00 63.98           C  
ATOM   2512  NE2 HIS C  67     -13.400 -10.237  41.942  1.00 63.98           N  
ATOM   2513  N   SER C  68     -15.841  -7.465  46.426  1.00 61.12           N  
ATOM   2514  CA  SER C  68     -15.133  -7.914  47.624  1.00 61.12           C  
ATOM   2515  C   SER C  68     -14.976  -9.418  47.587  1.00 61.12           C  
ATOM   2516  O   SER C  68     -15.902 -10.133  47.197  1.00 61.12           O  
ATOM   2517  CB  SER C  68     -15.840  -7.524  48.926  1.00 61.12           C  
ATOM   2518  OG  SER C  68     -15.137  -8.010  50.064  1.00 61.12           O  
ATOM   2519  N   GLY C  69     -13.840  -9.908  48.084  1.00 60.53           N  
ATOM   2520  CA  GLY C  69     -13.759 -11.348  48.233  1.00 60.53           C  
ATOM   2521  C   GLY C  69     -14.744 -11.892  49.238  1.00 60.53           C  
ATOM   2522  O   GLY C  69     -15.154 -13.052  49.126  1.00 60.53           O  
ATOM   2523  N   LEU C  70     -15.181 -11.056  50.181  1.00 57.91           N  
ATOM   2524  CA  LEU C  70     -16.242 -11.449  51.087  1.00 57.91           C  
ATOM   2525  C   LEU C  70     -17.548 -11.723  50.369  1.00 57.91           C  
ATOM   2526  O   LEU C  70     -18.336 -12.540  50.848  1.00 57.91           O  
ATOM   2527  CB  LEU C  70     -16.459 -10.421  52.173  1.00 57.91           C  
ATOM   2528  CG  LEU C  70     -15.372 -10.382  53.213  1.00 57.91           C  
ATOM   2529  CD1 LEU C  70     -15.641  -9.180  54.065  1.00 57.91           C  
ATOM   2530  CD2 LEU C  70     -15.515 -11.645  54.052  1.00 57.91           C  
ATOM   2531  N   SER C  71     -17.803 -11.092  49.218  1.00 58.48           N  
ATOM   2532  CA  SER C  71     -19.031 -11.439  48.509  1.00 58.48           C  
ATOM   2533  C   SER C  71     -19.091 -12.899  48.125  1.00 58.48           C  
ATOM   2534  O   SER C  71     -20.194 -13.442  48.027  1.00 58.48           O  
ATOM   2535  CB  SER C  71     -19.205 -10.663  47.211  1.00 58.48           C  
ATOM   2536  OG  SER C  71     -19.367  -9.290  47.385  1.00 58.48           O  
ATOM   2537  N   LEU C  72     -17.957 -13.589  48.046  1.00 57.42           N  
ATOM   2538  CA  LEU C  72     -18.050 -15.016  47.799  1.00 57.42           C  
ATOM   2539  C   LEU C  72     -18.759 -15.718  48.932  1.00 57.42           C  
ATOM   2540  O   LEU C  72     -19.721 -16.459  48.707  1.00 57.42           O  
ATOM   2541  CB  LEU C  72     -16.662 -15.598  47.629  1.00 57.42           C  
ATOM   2542  CG  LEU C  72     -16.801 -17.103  47.513  1.00 57.42           C  
ATOM   2543  CD1 LEU C  72     -17.606 -17.452  46.324  1.00 57.42           C  
ATOM   2544  CD2 LEU C  72     -15.445 -17.674  47.384  1.00 57.42           C  
ATOM   2545  N   ALA C  73     -18.356 -15.438  50.159  1.00 56.03           N  
ATOM   2546  CA  ALA C  73     -18.994 -16.104  51.274  1.00 56.03           C  
ATOM   2547  C   ALA C  73     -20.455 -15.676  51.424  1.00 56.03           C  
ATOM   2548  O   ALA C  73     -21.329 -16.536  51.585  1.00 56.03           O  
ATOM   2549  CB  ALA C  73     -18.190 -15.879  52.549  1.00 56.03           C  
ATOM   2550  N   GLU C  74     -20.769 -14.376  51.250  1.00 57.37           N  
ATOM   2551  CA  GLU C  74     -22.166 -13.941  51.390  1.00 57.37           C  
ATOM   2552  C   GLU C  74     -23.017 -14.565  50.274  1.00 57.37           C  
ATOM   2553  O   GLU C  74     -24.086 -15.117  50.558  1.00 57.37           O  
ATOM   2554  CB  GLU C  74     -22.216 -12.382  51.555  1.00 57.37           C  
ATOM   2555  CG  GLU C  74     -23.541 -11.695  52.198  1.00 57.37           C  
ATOM   2556  CD  GLU C  74     -23.568 -10.100  52.290  1.00 57.37           C  
ATOM   2557  OE1 GLU C  74     -22.678  -9.396  51.752  1.00 57.37           O  
ATOM   2558  OE2 GLU C  74     -24.467  -9.545  52.982  1.00 57.37           O  
ATOM   2559  N   LEU C  75     -22.536 -14.581  49.021  1.00 55.14           N  
ATOM   2560  CA  LEU C  75     -23.262 -15.305  47.966  1.00 55.14           C  
ATOM   2561  C   LEU C  75     -23.449 -16.786  48.261  1.00 55.14           C  
ATOM   2562  O   LEU C  75     -24.542 -17.331  48.068  1.00 55.14           O  
ATOM   2563  CB  LEU C  75     -22.572 -15.188  46.625  1.00 55.14           C  
ATOM   2564  CG  LEU C  75     -22.721 -13.934  45.816  1.00 55.14           C  
ATOM   2565  CD1 LEU C  75     -21.734 -14.047  44.748  1.00 55.14           C  
ATOM   2566  CD2 LEU C  75     -24.087 -13.941  45.212  1.00 55.14           C  
ATOM   2567  N   ALA C  76     -22.423 -17.437  48.781  1.00 53.47           N  
ATOM   2568  CA  ALA C  76     -22.556 -18.840  49.121  1.00 53.47           C  
ATOM   2569  C   ALA C  76     -23.682 -19.021  50.115  1.00 53.47           C  
ATOM   2570  O   ALA C  76     -24.495 -19.942  49.989  1.00 53.47           O  
ATOM   2571  CB  ALA C  76     -21.248 -19.352  49.675  1.00 53.47           C  
ATOM   2572  N   HIS C  77     -23.758 -18.129  51.094  1.00 57.00           N  
ATOM   2573  CA  HIS C  77     -24.825 -18.186  52.080  1.00 57.00           C  
ATOM   2574  C   HIS C  77     -26.175 -18.031  51.391  1.00 57.00           C  
ATOM   2575  O   HIS C  77     -27.108 -18.796  51.660  1.00 57.00           O  
ATOM   2576  CB  HIS C  77     -24.630 -17.059  53.091  1.00 57.00           C  
ATOM   2577  CG  HIS C  77     -25.564 -17.098  54.258  1.00 57.00           C  
ATOM   2578  ND1 HIS C  77     -25.318 -17.854  55.387  1.00 57.00           N  
ATOM   2579  CD2 HIS C  77     -26.739 -16.461  54.482  1.00 57.00           C  
ATOM   2580  CE1 HIS C  77     -26.293 -17.670  56.265  1.00 57.00           C  
ATOM   2581  NE2 HIS C  77     -27.174 -16.837  55.736  1.00 57.00           N  
ATOM   2582  N   ILE C  78     -26.320 -17.007  50.542  1.00 56.46           N  
ATOM   2583  CA  ILE C  78     -27.604 -16.734  49.896  1.00 56.46           C  
ATOM   2584  C   ILE C  78     -28.018 -17.815  48.916  1.00 56.46           C  
ATOM   2585  O   ILE C  78     -29.186 -18.213  48.884  1.00 56.46           O  
ATOM   2586  CB  ILE C  78     -27.548 -15.398  49.166  1.00 56.46           C  
ATOM   2587  CG1 ILE C  78     -27.255 -14.307  50.158  1.00 56.46           C  
ATOM   2588  CG2 ILE C  78     -28.833 -15.166  48.449  1.00 56.46           C  
ATOM   2589  CD1 ILE C  78     -26.912 -13.034  49.489  1.00 56.46           C  
ATOM   2590  N   ILE C  79     -27.103 -18.283  48.070  1.00 56.58           N  
ATOM   2591  CA  ILE C  79     -27.496 -19.322  47.121  1.00 56.58           C  
ATOM   2592  C   ILE C  79     -27.795 -20.638  47.821  1.00 56.58           C  
ATOM   2593  O   ILE C  79     -28.799 -21.291  47.521  1.00 56.58           O  
ATOM   2594  CB  ILE C  79     -26.446 -19.536  46.033  1.00 56.58           C  
ATOM   2595  CG1 ILE C  79     -26.355 -18.336  45.157  1.00 56.58           C  
ATOM   2596  CG2 ILE C  79     -26.891 -20.621  45.112  1.00 56.58           C  
ATOM   2597  CD1 ILE C  79     -25.219 -18.484  44.288  1.00 56.58           C  
ATOM   2598  N   GLU C  80     -26.959 -21.048  48.781  1.00 56.22           N  
ATOM   2599  CA  GLU C  80     -27.278 -22.280  49.490  1.00 56.22           C  
ATOM   2600  C   GLU C  80     -28.628 -22.145  50.173  1.00 56.22           C  
ATOM   2601  O   GLU C  80     -29.506 -22.988  49.955  1.00 56.22           O  
ATOM   2602  CB  GLU C  80     -26.147 -22.664  50.463  1.00 56.22           C  
ATOM   2603  CG  GLU C  80     -26.293 -24.080  51.150  1.00 56.22           C  
ATOM   2604  CD  GLU C  80     -25.118 -24.507  52.096  1.00 56.22           C  
ATOM   2605  OE1 GLU C  80     -24.194 -23.702  52.289  1.00 56.22           O  
ATOM   2606  OE2 GLU C  80     -25.105 -25.646  52.642  1.00 56.22           O  
ATOM   2607  N   SER C  81     -28.890 -20.995  50.809  1.00 55.92           N  
ATOM   2608  CA  SER C  81     -30.200 -20.768  51.426  1.00 55.92           C  
ATOM   2609  C   SER C  81     -31.341 -20.802  50.409  1.00 55.92           C  
ATOM   2610  O   SER C  81     -32.389 -21.412  50.660  1.00 55.92           O  
ATOM   2611  CB  SER C  81     -30.186 -19.421  52.139  1.00 55.92           C  
ATOM   2612  OG  SER C  81     -31.314 -19.306  52.956  1.00 55.92           O  
ATOM   2613  N   THR C  82     -31.171 -20.117  49.278  1.00 58.03           N  
ATOM   2614  CA  THR C  82     -32.168 -20.130  48.211  1.00 58.03           C  
ATOM   2615  C   THR C  82     -32.394 -21.534  47.645  1.00 58.03           C  
ATOM   2616  O   THR C  82     -33.537 -21.961  47.433  1.00 58.03           O  
ATOM   2617  CB  THR C  82     -31.776 -19.138  47.121  1.00 58.03           C  
ATOM   2618  OG1 THR C  82     -31.620 -17.838  47.702  1.00 58.03           O  
ATOM   2619  CG2 THR C  82     -32.816 -19.097  46.057  1.00 58.03           C  
ATOM   2620  N   GLU C  83     -31.316 -22.251  47.340  1.00 57.38           N  
ATOM   2621  CA  GLU C  83     -31.485 -23.598  46.811  1.00 57.38           C  
ATOM   2622  C   GLU C  83     -32.142 -24.511  47.824  1.00 57.38           C  
ATOM   2623  O   GLU C  83     -33.096 -25.226  47.497  1.00 57.38           O  
ATOM   2624  CB  GLU C  83     -30.113 -24.166  46.462  1.00 57.38           C  
ATOM   2625  CG  GLU C  83     -29.371 -23.551  45.312  1.00 57.38           C  
ATOM   2626  CD  GLU C  83     -30.120 -23.789  44.038  1.00 57.38           C  
ATOM   2627  OE1 GLU C  83     -30.866 -24.795  44.021  1.00 57.38           O  
ATOM   2628  OE2 GLU C  83     -29.967 -23.028  43.061  1.00 57.38           O  
ATOM   2629  N   ARG C  84     -31.759 -24.364  49.086  1.00 56.44           N  
ATOM   2630  CA  ARG C  84     -32.394 -25.101  50.163  1.00 56.44           C  
ATOM   2631  C   ARG C  84     -33.877 -24.773  50.245  1.00 56.44           C  
ATOM   2632  O   ARG C  84     -34.715 -25.679  50.286  1.00 56.44           O  
ATOM   2633  CB  ARG C  84     -31.653 -24.852  51.471  1.00 56.44           C  
ATOM   2634  CG  ARG C  84     -32.271 -25.503  52.687  1.00 56.44           C  
ATOM   2635  CD  ARG C  84     -31.406 -25.266  53.908  1.00 56.44           C  
ATOM   2636  NE  ARG C  84     -31.160 -23.843  54.094  1.00 56.44           N  
ATOM   2637  CZ  ARG C  84     -32.064 -22.959  54.474  1.00 56.44           C  
ATOM   2638  NH1 ARG C  84     -33.291 -23.324  54.808  1.00 56.44           N  
ATOM   2639  NH2 ARG C  84     -31.732 -21.676  54.503  1.00 56.44           N  
ATOM   2640  N   GLU C  85     -34.233 -23.490  50.214  1.00 57.97           N  
ATOM   2641  CA  GLU C  85     -35.645 -23.129  50.305  1.00 57.97           C  
ATOM   2642  C   GLU C  85     -36.449 -23.654  49.117  1.00 57.97           C  
ATOM   2643  O   GLU C  85     -37.639 -23.936  49.267  1.00 57.97           O  
ATOM   2644  CB  GLU C  85     -35.812 -21.623  50.460  1.00 57.97           C  
ATOM   2645  CG  GLU C  85     -35.421 -21.123  51.824  1.00 57.97           C  
ATOM   2646  CD  GLU C  85     -35.483 -19.592  51.935  1.00 57.97           C  
ATOM   2647  OE1 GLU C  85     -35.733 -18.899  50.911  1.00 57.97           O  
ATOM   2648  OE2 GLU C  85     -35.305 -19.084  53.068  1.00 57.97           O  
ATOM   2649  N   ILE C  86     -35.869 -23.693  47.910  1.00 57.43           N  
ATOM   2650  CA  ILE C  86     -36.553 -24.367  46.800  1.00 57.43           C  
ATOM   2651  C   ILE C  86     -36.819 -25.823  47.126  1.00 57.43           C  
ATOM   2652  O   ILE C  86     -37.898 -26.349  46.841  1.00 57.43           O  
ATOM   2653  CB  ILE C  86     -35.730 -24.292  45.515  1.00 57.43           C  
ATOM   2654  CG1 ILE C  86     -35.756 -22.911  44.969  1.00 57.43           C  
ATOM   2655  CG2 ILE C  86     -36.245 -25.248  44.464  1.00 57.43           C  
ATOM   2656  CD1 ILE C  86     -34.697 -22.824  43.959  1.00 57.43           C  
ATOM   2657  N   HIS C  87     -35.837 -26.510  47.701  1.00 56.05           N  
ATOM   2658  CA  HIS C  87     -36.036 -27.914  48.052  1.00 56.05           C  
ATOM   2659  C   HIS C  87     -37.017 -28.064  49.214  1.00 56.05           C  
ATOM   2660  O   HIS C  87     -37.780 -29.035  49.241  1.00 56.05           O  
ATOM   2661  CB  HIS C  87     -34.729 -28.656  48.280  1.00 56.05           C  
ATOM   2662  CG  HIS C  87     -34.880 -30.141  48.110  1.00 56.05           C  
ATOM   2663  ND1 HIS C  87     -35.244 -30.719  46.911  1.00 56.05           N  
ATOM   2664  CD2 HIS C  87     -34.676 -31.169  48.969  1.00 56.05           C  
ATOM   2665  CE1 HIS C  87     -35.294 -32.033  47.048  1.00 56.05           C  
ATOM   2666  NE2 HIS C  87     -34.941 -32.334  48.284  1.00 56.05           N  
ATOM   2667  N   GLU C  88     -36.979 -27.159  50.210  1.00 53.37           N  
ATOM   2668  CA  GLU C  88     -38.018 -27.181  51.239  1.00 53.37           C  
ATOM   2669  C   GLU C  88     -39.395 -27.217  50.584  1.00 53.37           C  
ATOM   2670  O   GLU C  88     -40.239 -28.030  50.969  1.00 53.37           O  
ATOM   2671  CB  GLU C  88     -37.977 -25.934  52.143  1.00 53.37           C  
ATOM   2672  CG  GLU C  88     -36.915 -25.798  53.199  1.00 53.37           C  
ATOM   2673  CD  GLU C  88     -37.191 -24.592  54.124  1.00 53.37           C  
ATOM   2674  OE1 GLU C  88     -37.875 -23.631  53.700  1.00 53.37           O  
ATOM   2675  OE2 GLU C  88     -36.748 -24.623  55.292  1.00 53.37           O  
ATOM   2676  N   ALA C  89     -39.656 -26.323  49.605  1.00 52.79           N  
ATOM   2677  CA  ALA C  89     -40.950 -26.290  48.898  1.00 52.79           C  
ATOM   2678  C   ALA C  89     -41.195 -27.539  48.049  1.00 52.79           C  
ATOM   2679  O   ALA C  89     -42.332 -28.012  47.957  1.00 52.79           O  
ATOM   2680  CB  ALA C  89     -41.058 -25.034  48.035  1.00 52.79           C  
ATOM   2681  N   THR C  90     -40.148 -28.083  47.418  1.00 54.38           N  
ATOM   2682  CA  THR C  90     -40.307 -29.292  46.615  1.00 54.38           C  
ATOM   2683  C   THR C  90     -40.725 -30.485  47.449  1.00 54.38           C  
ATOM   2684  O   THR C  90     -41.625 -31.231  47.056  1.00 54.38           O  
ATOM   2685  CB  THR C  90     -39.011 -29.606  45.881  1.00 54.38           C  
ATOM   2686  OG1 THR C  90     -38.655 -28.491  45.066  1.00 54.38           O  
ATOM   2687  CG2 THR C  90     -39.140 -30.849  45.028  1.00 54.38           C  
ATOM   2688  N   ILE C  91     -40.104 -30.685  48.609  1.00 54.74           N  
ATOM   2689  CA  ILE C  91     -40.479 -31.822  49.441  1.00 54.74           C  
ATOM   2690  C   ILE C  91     -41.561 -31.480  50.468  1.00 54.74           C  
ATOM   2691  O   ILE C  91     -41.907 -32.338  51.295  1.00 54.74           O  
ATOM   2692  CB  ILE C  91     -39.258 -32.441  50.119  1.00 54.74           C  
ATOM   2693  CG1 ILE C  91     -38.753 -31.521  51.219  1.00 54.74           C  
ATOM   2694  CG2 ILE C  91     -38.196 -32.653  49.033  1.00 54.74           C  
ATOM   2695  CD1 ILE C  91     -37.680 -32.146  52.029  1.00 54.74           C  
ATOM   2696  N   LYS C  92     -41.984 -30.214  50.542  1.00 52.48           N  
ATOM   2697  CA  LYS C  92     -42.991 -29.734  51.501  1.00 52.48           C  
ATOM   2698  C   LYS C  92     -42.701 -30.077  52.967  1.00 52.48           C  
ATOM   2699  O   LYS C  92     -43.585 -30.465  53.727  1.00 52.48           O  
ATOM   2700  CB  LYS C  92     -44.339 -30.266  51.036  1.00 52.48           C  
ATOM   2701  CG  LYS C  92     -44.577 -29.785  49.624  1.00 52.48           C  
ATOM   2702  CD  LYS C  92     -45.872 -30.242  49.032  1.00 52.48           C  
ATOM   2703  CE  LYS C  92     -45.496 -31.525  48.225  1.00 52.48           C  
ATOM   2704  NZ  LYS C  92     -46.542 -32.298  47.481  1.00 52.48           N  
ATOM   2705  N   SER C  93     -41.448 -29.933  53.363  1.00 53.47           N  
ATOM   2706  CA  SER C  93     -40.970 -30.155  54.720  1.00 53.47           C  
ATOM   2707  C   SER C  93     -39.923 -29.072  54.933  1.00 53.47           C  
ATOM   2708  O   SER C  93     -39.265 -28.650  53.976  1.00 53.47           O  
ATOM   2709  CB  SER C  93     -40.387 -31.545  54.988  1.00 53.47           C  
ATOM   2710  OG  SER C  93     -39.980 -31.633  56.348  1.00 53.47           O  
ATOM   2711  N   ARG C  94     -39.835 -28.551  56.146  1.00 55.68           N  
ATOM   2712  CA  ARG C  94     -38.800 -27.576  56.463  1.00 55.68           C  
ATOM   2713  C   ARG C  94     -37.438 -28.288  56.572  1.00 55.68           C  
ATOM   2714  O   ARG C  94     -37.354 -29.429  57.035  1.00 55.68           O  
ATOM   2715  CB  ARG C  94     -39.127 -26.811  57.720  1.00 55.68           C  
ATOM   2716  CG  ARG C  94     -38.289 -25.593  57.724  1.00 55.68           C  
ATOM   2717  CD  ARG C  94     -38.572 -24.735  58.891  1.00 55.68           C  
ATOM   2718  NE  ARG C  94     -37.747 -23.527  58.869  1.00 55.68           N  
ATOM   2719  CZ  ARG C  94     -37.664 -22.653  59.871  1.00 55.68           C  
ATOM   2720  NH1 ARG C  94     -38.362 -22.823  60.991  1.00 55.68           N  
ATOM   2721  NH2 ARG C  94     -36.886 -21.569  59.734  1.00 55.68           N  
ATOM   2722  N   ILE C  95     -36.380 -27.651  56.059  1.00 56.60           N  
ATOM   2723  CA  ILE C  95     -35.011 -28.187  56.080  1.00 56.60           C  
ATOM   2724  C   ILE C  95     -34.033 -27.265  56.790  1.00 56.60           C  
ATOM   2725  O   ILE C  95     -33.803 -26.139  56.334  1.00 56.60           O  
ATOM   2726  CB  ILE C  95     -34.508 -28.417  54.660  1.00 56.60           C  
ATOM   2727  CG1 ILE C  95     -35.510 -29.287  53.938  1.00 56.60           C  
ATOM   2728  CG2 ILE C  95     -33.151 -29.035  54.719  1.00 56.60           C  
ATOM   2729  CD1 ILE C  95     -35.266 -29.385  52.464  1.00 56.60           C  
ATOM   2730  N   MET C  96     -33.453 -27.750  57.899  1.00 60.25           N  
ATOM   2731  CA  MET C  96     -32.392 -27.022  58.595  1.00 60.25           C  
ATOM   2732  C   MET C  96     -31.132 -26.903  57.744  1.00 60.25           C  
ATOM   2733  O   MET C  96     -30.824 -27.781  56.936  1.00 60.25           O  
ATOM   2734  CB  MET C  96     -31.983 -27.769  59.864  1.00 60.25           C  
ATOM   2735  CG  MET C  96     -33.066 -27.958  60.936  1.00 60.25           C  
ATOM   2736  SD  MET C  96     -33.720 -26.420  61.666  1.00 60.25           S  
ATOM   2737  CE  MET C  96     -32.340 -25.932  62.735  1.00 60.25           C  
ATOM   2738  N   THR C  97     -30.391 -25.799  57.948  1.00 57.56           N  
ATOM   2739  CA  THR C  97     -29.192 -25.529  57.152  1.00 57.56           C  
ATOM   2740  C   THR C  97     -28.205 -26.675  57.171  1.00 57.56           C  
ATOM   2741  O   THR C  97     -27.678 -27.062  56.127  1.00 57.56           O  
ATOM   2742  CB  THR C  97     -28.513 -24.264  57.618  1.00 57.56           C  
ATOM   2743  OG1 THR C  97     -29.495 -23.239  57.666  1.00 57.56           O  
ATOM   2744  CG2 THR C  97     -27.541 -23.863  56.576  1.00 57.56           C  
ATOM   2745  N   LYS C  98     -27.867 -27.162  58.366  1.00 61.08           N  
ATOM   2746  CA  LYS C  98     -26.994 -28.331  58.482  1.00 61.08           C  
ATOM   2747  C   LYS C  98     -27.678 -29.596  57.975  1.00 61.08           C  
ATOM   2748  O   LYS C  98     -27.016 -30.495  57.442  1.00 61.08           O  
ATOM   2749  CB  LYS C  98     -26.402 -28.491  59.879  1.00 61.08           C  
ATOM   2750  CG  LYS C  98     -25.446 -27.364  60.140  1.00 61.08           C  
ATOM   2751  CD  LYS C  98     -24.585 -27.567  61.332  1.00 61.08           C  
ATOM   2752  CE  LYS C  98     -23.649 -26.393  61.394  1.00 61.08           C  
ATOM   2753  NZ  LYS C  98     -22.647 -26.639  62.426  1.00 61.08           N  
ATOM   2754  N   GLU C  99     -28.996 -29.706  58.180  1.00 61.86           N  
ATOM   2755  CA  GLU C  99     -29.735 -30.861  57.669  1.00 61.86           C  
ATOM   2756  C   GLU C  99     -29.662 -30.926  56.148  1.00 61.86           C  
ATOM   2757  O   GLU C  99     -29.557 -32.014  55.573  1.00 61.86           O  
ATOM   2758  CB  GLU C  99     -31.211 -30.776  58.080  1.00 61.86           C  
ATOM   2759  CG  GLU C  99     -32.026 -32.030  57.735  1.00 61.86           C  
ATOM   2760  CD  GLU C  99     -33.464 -32.012  58.252  1.00 61.86           C  
ATOM   2761  OE1 GLU C  99     -33.692 -31.445  59.350  1.00 61.86           O  
ATOM   2762  OE2 GLU C  99     -34.355 -32.567  57.540  1.00 61.86           O  
ATOM   2763  N   PHE C 100     -29.689 -29.769  55.485  1.00 59.23           N  
ATOM   2764  CA  PHE C 100     -29.500 -29.710  54.034  1.00 59.23           C  
ATOM   2765  C   PHE C 100     -28.148 -30.295  53.605  1.00 59.23           C  
ATOM   2766  O   PHE C 100     -28.047 -31.011  52.602  1.00 59.23           O  
ATOM   2767  CB  PHE C 100     -29.654 -28.259  53.574  1.00 59.23           C  
ATOM   2768  CG  PHE C 100     -29.652 -28.078  52.077  1.00 59.23           C  
ATOM   2769  CD1 PHE C 100     -30.831 -28.145  51.359  1.00 59.23           C  
ATOM   2770  CD2 PHE C 100     -28.490 -27.824  51.390  1.00 59.23           C  
ATOM   2771  CE1 PHE C 100     -30.839 -27.967  50.009  1.00 59.23           C  
ATOM   2772  CE2 PHE C 100     -28.520 -27.641  50.041  1.00 59.23           C  
ATOM   2773  CZ  PHE C 100     -29.692 -27.717  49.357  1.00 59.23           C  
ATOM   2774  N   ARG C 101     -27.085 -29.913  54.290  1.00 60.41           N  
ATOM   2775  CA  ARG C 101     -25.751 -30.395  53.960  1.00 60.41           C  
ATOM   2776  C   ARG C 101     -25.596 -31.911  54.087  1.00 60.41           C  
ATOM   2777  O   ARG C 101     -24.930 -32.524  53.248  1.00 60.41           O  
ATOM   2778  CB  ARG C 101     -24.787 -29.676  54.869  1.00 60.41           C  
ATOM   2779  CG  ARG C 101     -24.757 -28.246  54.514  1.00 60.41           C  
ATOM   2780  CD  ARG C 101     -23.947 -27.522  55.477  1.00 60.41           C  
ATOM   2781  NE  ARG C 101     -23.998 -26.111  55.166  1.00 60.41           N  
ATOM   2782  CZ  ARG C 101     -23.610 -25.171  56.009  1.00 60.41           C  
ATOM   2783  NH1 ARG C 101     -23.075 -25.477  57.180  1.00 60.41           N  
ATOM   2784  NH2 ARG C 101     -23.836 -23.897  55.700  1.00 60.41           N  
ATOM   2785  N   TYR C 102     -26.235 -32.546  55.089  1.00 64.39           N  
ATOM   2786  CA  TYR C 102     -26.015 -33.980  55.350  1.00 64.39           C  
ATOM   2787  C   TYR C 102     -27.047 -34.930  54.747  1.00 64.39           C  
ATOM   2788  O   TYR C 102     -26.671 -36.001  54.252  1.00 64.39           O  
ATOM   2789  CB  TYR C 102     -25.941 -34.240  56.861  1.00 64.39           C  
ATOM   2790  CG  TYR C 102     -24.886 -33.380  57.488  1.00 64.39           C  
ATOM   2791  CD1 TYR C 102     -23.579 -33.339  56.966  1.00 64.39           C  
ATOM   2792  CD2 TYR C 102     -25.203 -32.564  58.579  1.00 64.39           C  
ATOM   2793  CE1 TYR C 102     -22.600 -32.521  57.532  1.00 64.39           C  
ATOM   2794  CE2 TYR C 102     -24.248 -31.726  59.146  1.00 64.39           C  
ATOM   2795  CZ  TYR C 102     -22.938 -31.706  58.622  1.00 64.39           C  
ATOM   2796  OH  TYR C 102     -21.991 -30.848  59.167  1.00 64.39           O  
ATOM   2797  N   LYS C 103     -28.336 -34.627  54.818  1.00 61.39           N  
ATOM   2798  CA  LYS C 103     -29.300 -35.595  54.311  1.00 61.39           C  
ATOM   2799  C   LYS C 103     -29.578 -35.373  52.842  1.00 61.39           C  
ATOM   2800  O   LYS C 103     -29.998 -36.305  52.151  1.00 61.39           O  
ATOM   2801  CB  LYS C 103     -30.621 -35.633  55.089  1.00 61.39           C  
ATOM   2802  CG  LYS C 103     -30.481 -36.231  56.479  1.00 61.39           C  
ATOM   2803  CD  LYS C 103     -31.841 -36.547  57.092  1.00 61.39           C  
ATOM   2804  CE  LYS C 103     -31.702 -37.101  58.497  1.00 61.39           C  
ATOM   2805  NZ  LYS C 103     -33.047 -37.200  59.104  1.00 61.39           N  
ATOM   2806  N   TYR C 104     -29.403 -34.156  52.364  1.00 60.89           N  
ATOM   2807  CA  TYR C 104     -29.693 -33.824  50.983  1.00 60.89           C  
ATOM   2808  C   TYR C 104     -28.384 -33.489  50.276  1.00 60.89           C  
ATOM   2809  O   TYR C 104     -28.310 -32.531  49.500  1.00 60.89           O  
ATOM   2810  CB  TYR C 104     -30.583 -32.600  50.935  1.00 60.89           C  
ATOM   2811  CG  TYR C 104     -31.857 -32.748  51.702  1.00 60.89           C  
ATOM   2812  CD1 TYR C 104     -31.811 -32.628  53.080  1.00 60.89           C  
ATOM   2813  CD2 TYR C 104     -33.084 -32.939  51.097  1.00 60.89           C  
ATOM   2814  CE1 TYR C 104     -32.913 -32.710  53.854  1.00 60.89           C  
ATOM   2815  CE2 TYR C 104     -34.228 -33.030  51.875  1.00 60.89           C  
ATOM   2816  CZ  TYR C 104     -34.135 -32.911  53.264  1.00 60.89           C  
ATOM   2817  OH  TYR C 104     -35.234 -32.993  54.106  1.00 60.89           O  
ATOM   2818  N   ALA C 105     -27.337 -34.286  50.518  1.00 61.56           N  
ATOM   2819  CA  ALA C 105     -26.010 -33.958  49.988  1.00 61.56           C  
ATOM   2820  C   ALA C 105     -25.990 -33.789  48.469  1.00 61.56           C  
ATOM   2821  O   ALA C 105     -25.196 -32.994  47.952  1.00 61.56           O  
ATOM   2822  CB  ALA C 105     -24.996 -35.016  50.412  1.00 61.56           C  
ATOM   2823  N   LYS C 106     -26.864 -34.490  47.744  1.00 62.08           N  
ATOM   2824  CA  LYS C 106     -26.954 -34.298  46.295  1.00 62.08           C  
ATOM   2825  C   LYS C 106     -27.506 -32.913  45.943  1.00 62.08           C  
ATOM   2826  O   LYS C 106     -26.947 -32.191  45.106  1.00 62.08           O  
ATOM   2827  CB  LYS C 106     -27.827 -35.401  45.663  1.00 62.08           C  
ATOM   2828  CG  LYS C 106     -27.254 -36.098  44.389  1.00 62.08           C  
ATOM   2829  CD  LYS C 106     -28.269 -37.113  43.744  1.00 62.08           C  
ATOM   2830  CE  LYS C 106     -27.756 -37.704  42.382  1.00 62.08           C  
ATOM   2831  NZ  LYS C 106     -28.671 -38.674  41.665  1.00 62.08           N  
ATOM   2832  N   GLU C 107     -28.585 -32.508  46.598  1.00 60.22           N  
ATOM   2833  CA  GLU C 107     -29.139 -31.192  46.331  1.00 60.22           C  
ATOM   2834  C   GLU C 107     -28.164 -30.075  46.681  1.00 60.22           C  
ATOM   2835  O   GLU C 107     -27.951 -29.170  45.866  1.00 60.22           O  
ATOM   2836  CB  GLU C 107     -30.457 -31.038  47.088  1.00 60.22           C  
ATOM   2837  CG  GLU C 107     -31.633 -31.938  46.584  1.00 60.22           C  
ATOM   2838  CD  GLU C 107     -31.518 -33.443  46.884  1.00 60.22           C  
ATOM   2839  OE1 GLU C 107     -30.555 -33.871  47.553  1.00 60.22           O  
ATOM   2840  OE2 GLU C 107     -32.409 -34.207  46.443  1.00 60.22           O  
ATOM   2841  N   ARG C 108     -27.459 -30.185  47.809  1.00 61.68           N  
ATOM   2842  CA  ARG C 108     -26.431 -29.196  48.110  1.00 61.68           C  
ATOM   2843  C   ARG C 108     -25.314 -29.156  47.077  1.00 61.68           C  
ATOM   2844  O   ARG C 108     -24.865 -28.071  46.687  1.00 61.68           O  
ATOM   2845  CB  ARG C 108     -25.793 -29.436  49.456  1.00 61.68           C  
ATOM   2846  CG  ARG C 108     -24.951 -28.258  49.740  1.00 61.68           C  
ATOM   2847  CD  ARG C 108     -24.204 -28.496  50.943  1.00 61.68           C  
ATOM   2848  NE  ARG C 108     -23.351 -27.383  51.329  1.00 61.68           N  
ATOM   2849  CZ  ARG C 108     -22.050 -27.331  51.092  1.00 61.68           C  
ATOM   2850  NH1 ARG C 108     -21.418 -28.328  50.492  1.00 61.68           N  
ATOM   2851  NH2 ARG C 108     -21.344 -26.334  51.607  1.00 61.68           N  
ATOM   2852  N   GLN C 109     -24.854 -30.310  46.601  1.00 62.97           N  
ATOM   2853  CA  GLN C 109     -23.821 -30.263  45.574  1.00 62.97           C  
ATOM   2854  C   GLN C 109     -24.276 -29.523  44.333  1.00 62.97           C  
ATOM   2855  O   GLN C 109     -23.484 -28.794  43.727  1.00 62.97           O  
ATOM   2856  CB  GLN C 109     -23.373 -31.653  45.185  1.00 62.97           C  
ATOM   2857  CG  GLN C 109     -22.136 -32.083  45.916  1.00 62.97           C  
ATOM   2858  CD  GLN C 109     -21.550 -33.382  45.346  1.00 62.97           C  
ATOM   2859  OE1 GLN C 109     -22.208 -34.085  44.554  1.00 62.97           O  
ATOM   2860  NE2 GLN C 109     -20.301 -33.707  45.744  1.00 62.97           N  
ATOM   2861  N   LEU C 110     -25.543 -29.655  43.953  1.00 61.26           N  
ATOM   2862  CA  LEU C 110     -26.001 -28.834  42.846  1.00 61.26           C  
ATOM   2863  C   LEU C 110     -25.964 -27.370  43.227  1.00 61.26           C  
ATOM   2864  O   LEU C 110     -25.473 -26.545  42.457  1.00 61.26           O  
ATOM   2865  CB  LEU C 110     -27.375 -29.256  42.362  1.00 61.26           C  
ATOM   2866  CG  LEU C 110     -27.276 -30.613  41.690  1.00 61.26           C  
ATOM   2867  CD1 LEU C 110     -28.658 -31.125  41.378  1.00 61.26           C  
ATOM   2868  CD2 LEU C 110     -26.452 -30.483  40.391  1.00 61.26           C  
ATOM   2869  N   ALA C 111     -26.365 -27.043  44.448  1.00 61.16           N  
ATOM   2870  CA  ALA C 111     -26.236 -25.670  44.917  1.00 61.16           C  
ATOM   2871  C   ALA C 111     -24.787 -25.191  44.864  1.00 61.16           C  
ATOM   2872  O   ALA C 111     -24.513 -24.063  44.443  1.00 61.16           O  
ATOM   2873  CB  ALA C 111     -26.794 -25.541  46.329  1.00 61.16           C  
ATOM   2874  N   MET C 112     -23.843 -26.015  45.301  1.00 62.63           N  
ATOM   2875  CA  MET C 112     -22.457 -25.574  45.234  1.00 62.63           C  
ATOM   2876  C   MET C 112     -21.953 -25.344  43.812  1.00 62.63           C  
ATOM   2877  O   MET C 112     -21.264 -24.349  43.571  1.00 62.63           O  
ATOM   2878  CB  MET C 112     -21.564 -26.597  45.902  1.00 62.63           C  
ATOM   2879  CG  MET C 112     -21.830 -26.733  47.379  1.00 62.63           C  
ATOM   2880  SD  MET C 112     -21.699 -25.228  48.355  1.00 62.63           S  
ATOM   2881  CE  MET C 112     -23.425 -24.739  48.429  1.00 62.63           C  
ATOM   2882  N   LYS C 113     -22.388 -26.148  42.839  1.00 63.08           N  
ATOM   2883  CA  LYS C 113     -22.035 -25.883  41.447  1.00 63.08           C  
ATOM   2884  C   LYS C 113     -22.579 -24.543  40.989  1.00 63.08           C  
ATOM   2885  O   LYS C 113     -21.856 -23.769  40.355  1.00 63.08           O  
ATOM   2886  CB  LYS C 113     -22.649 -26.983  40.586  1.00 63.08           C  
ATOM   2887  CG  LYS C 113     -21.993 -28.366  40.506  1.00 63.08           C  
ATOM   2888  CD  LYS C 113     -22.813 -29.170  39.460  1.00 63.08           C  
ATOM   2889  CE  LYS C 113     -22.275 -30.523  38.994  1.00 63.08           C  
ATOM   2890  NZ  LYS C 113     -22.948 -30.951  37.699  1.00 63.08           N  
ATOM   2891  N   GLU C 114     -23.790 -24.190  41.430  1.00 61.70           N  
ATOM   2892  CA  GLU C 114     -24.337 -22.873  41.127  1.00 61.70           C  
ATOM   2893  C   GLU C 114     -23.504 -21.788  41.723  1.00 61.70           C  
ATOM   2894  O   GLU C 114     -23.374 -20.705  41.153  1.00 61.70           O  
ATOM   2895  CB  GLU C 114     -25.741 -22.713  41.657  1.00 61.70           C  
ATOM   2896  CG  GLU C 114     -26.715 -23.483  40.890  1.00 61.70           C  
ATOM   2897  CD  GLU C 114     -26.998 -22.793  39.587  1.00 61.70           C  
ATOM   2898  OE1 GLU C 114     -26.623 -21.583  39.469  1.00 61.70           O  
ATOM   2899  OE2 GLU C 114     -27.567 -23.480  38.692  1.00 61.70           O  
ATOM   2900  N   VAL C 115     -22.985 -22.039  42.901  1.00 62.74           N  
ATOM   2901  CA  VAL C 115     -22.090 -21.083  43.512  1.00 62.74           C  
ATOM   2902  C   VAL C 115     -20.809 -20.905  42.695  1.00 62.74           C  
ATOM   2903  O   VAL C 115     -20.500 -19.788  42.260  1.00 62.74           O  
ATOM   2904  CB  VAL C 115     -21.820 -21.524  44.956  1.00 62.74           C  
ATOM   2905  CG1 VAL C 115     -20.927 -20.573  45.655  1.00 62.74           C  
ATOM   2906  CG2 VAL C 115     -23.131 -21.586  45.705  1.00 62.74           C  
ATOM   2907  N   GLU C 116     -20.165 -22.006  42.290  1.00 64.08           N  
ATOM   2908  CA  GLU C 116     -18.937 -21.885  41.488  1.00 64.08           C  
ATOM   2909  C   GLU C 116     -19.153 -21.083  40.226  1.00 64.08           C  
ATOM   2910  O   GLU C 116     -18.394 -20.144  39.935  1.00 64.08           O  
ATOM   2911  CB  GLU C 116     -18.427 -23.240  41.054  1.00 64.08           C  
ATOM   2912  CG  GLU C 116     -17.795 -24.052  42.096  1.00 64.08           C  
ATOM   2913  CD  GLU C 116     -17.459 -25.405  41.561  1.00 64.08           C  
ATOM   2914  OE1 GLU C 116     -18.119 -25.796  40.556  1.00 64.08           O  
ATOM   2915  OE2 GLU C 116     -16.546 -26.055  42.144  1.00 64.08           O  
ATOM   2916  N   VAL C 117     -20.267 -21.353  39.552  1.00 63.93           N  
ATOM   2917  CA  VAL C 117     -20.597 -20.660  38.323  1.00 63.93           C  
ATOM   2918  C   VAL C 117     -20.853 -19.196  38.596  1.00 63.93           C  
ATOM   2919  O   VAL C 117     -20.443 -18.331  37.819  1.00 63.93           O  
ATOM   2920  CB  VAL C 117     -21.819 -21.322  37.655  1.00 63.93           C  
ATOM   2921  CG1 VAL C 117     -22.321 -20.472  36.497  1.00 63.93           C  
ATOM   2922  CG2 VAL C 117     -21.500 -22.740  37.159  1.00 63.93           C  
ATOM   2923  N   SER C 118     -21.490 -18.876  39.708  1.00 64.01           N  
ATOM   2924  CA  SER C 118     -21.623 -17.467  40.012  1.00 64.01           C  
ATOM   2925  C   SER C 118     -20.276 -16.787  40.168  1.00 64.01           C  
ATOM   2926  O   SER C 118     -20.030 -15.735  39.569  1.00 64.01           O  
ATOM   2927  CB  SER C 118     -22.432 -17.248  41.270  1.00 64.01           C  
ATOM   2928  OG  SER C 118     -22.373 -15.862  41.481  1.00 64.01           O  
ATOM   2929  N   TRP C 119     -19.403 -17.351  40.990  1.00 64.26           N  
ATOM   2930  CA  TRP C 119     -18.126 -16.698  41.249  1.00 64.26           C  
ATOM   2931  C   TRP C 119     -17.239 -16.587  40.012  1.00 64.26           C  
ATOM   2932  O   TRP C 119     -16.638 -15.532  39.766  1.00 64.26           O  
ATOM   2933  CB  TRP C 119     -17.397 -17.450  42.355  1.00 64.26           C  
ATOM   2934  CG  TRP C 119     -16.261 -16.664  42.908  1.00 64.26           C  
ATOM   2935  CD1 TRP C 119     -14.920 -16.963  42.879  1.00 64.26           C  
ATOM   2936  CD2 TRP C 119     -16.384 -15.438  43.624  1.00 64.26           C  
ATOM   2937  NE1 TRP C 119     -14.202 -15.971  43.512  1.00 64.26           N  
ATOM   2938  CE2 TRP C 119     -15.083 -15.026  43.982  1.00 64.26           C  
ATOM   2939  CE3 TRP C 119     -17.470 -14.638  43.989  1.00 64.26           C  
ATOM   2940  CZ2 TRP C 119     -14.847 -13.845  44.700  1.00 64.26           C  
ATOM   2941  CZ3 TRP C 119     -17.239 -13.489  44.699  1.00 64.26           C  
ATOM   2942  CH2 TRP C 119     -15.943 -13.100  45.052  1.00 64.26           C  
ATOM   2943  N   ALA C 120     -17.241 -17.605  39.158  1.00 65.26           N  
ATOM   2944  CA  ALA C 120     -16.461 -17.514  37.932  1.00 65.26           C  
ATOM   2945  C   ALA C 120     -16.875 -16.323  37.085  1.00 65.26           C  
ATOM   2946  O   ALA C 120     -16.019 -15.626  36.535  1.00 65.26           O  
ATOM   2947  CB  ALA C 120     -16.596 -18.804  37.129  1.00 65.26           C  
ATOM   2948  N   GLN C 121     -18.166 -16.013  37.042  1.00 64.85           N  
ATOM   2949  CA  GLN C 121     -18.632 -14.826  36.325  1.00 64.85           C  
ATOM   2950  C   GLN C 121     -18.139 -13.553  36.962  1.00 64.85           C  
ATOM   2951  O   GLN C 121     -17.728 -12.615  36.265  1.00 64.85           O  
ATOM   2952  CB  GLN C 121     -20.136 -14.802  36.324  1.00 64.85           C  
ATOM   2953  CG  GLN C 121     -20.631 -15.869  35.518  1.00 64.85           C  
ATOM   2954  CD  GLN C 121     -22.051 -16.010  35.709  1.00 64.85           C  
ATOM   2955  OE1 GLN C 121     -22.831 -15.260  35.151  1.00 64.85           O  
ATOM   2956  NE2 GLN C 121     -22.429 -16.965  36.531  1.00 64.85           N  
ATOM   2957  N   VAL C 122     -18.246 -13.488  38.283  1.00 65.08           N  
ATOM   2958  CA  VAL C 122     -17.789 -12.326  39.017  1.00 65.08           C  
ATOM   2959  C   VAL C 122     -16.349 -12.008  38.671  1.00 65.08           C  
ATOM   2960  O   VAL C 122     -16.042 -10.903  38.214  1.00 65.08           O  
ATOM   2961  CB  VAL C 122     -17.980 -12.569  40.515  1.00 65.08           C  
ATOM   2962  CG1 VAL C 122     -17.427 -11.443  41.278  1.00 65.08           C  
ATOM   2963  CG2 VAL C 122     -19.440 -12.662  40.769  1.00 65.08           C  
ATOM   2964  N   LYS C 123     -15.469 -12.996  38.740  1.00 64.74           N  
ATOM   2965  CA  LYS C 123     -14.093 -12.677  38.401  1.00 64.74           C  
ATOM   2966  C   LYS C 123     -13.984 -12.179  36.987  1.00 64.74           C  
ATOM   2967  O   LYS C 123     -13.123 -11.346  36.674  1.00 64.74           O  
ATOM   2968  CB  LYS C 123     -13.150 -13.833  38.608  1.00 64.74           C  
ATOM   2969  CG  LYS C 123     -12.945 -14.197  40.068  1.00 64.74           C  
ATOM   2970  CD  LYS C 123     -11.735 -15.093  40.114  1.00 64.74           C  
ATOM   2971  CE  LYS C 123     -11.904 -16.304  39.187  1.00 64.74           C  
ATOM   2972  NZ  LYS C 123     -10.675 -17.180  39.189  1.00 64.74           N  
ATOM   2973  N   GLN C 124     -14.853 -12.668  36.129  1.00 68.69           N  
ATOM   2974  CA  GLN C 124     -14.807 -12.253  34.752  1.00 68.69           C  
ATOM   2975  C   GLN C 124     -15.306 -10.845  34.527  1.00 68.69           C  
ATOM   2976  O   GLN C 124     -14.865 -10.187  33.580  1.00 68.69           O  
ATOM   2977  CB  GLN C 124     -15.759 -13.095  33.990  1.00 68.69           C  
ATOM   2978  CG  GLN C 124     -15.500 -12.931  32.665  1.00 68.69           C  
ATOM   2979  CD  GLN C 124     -16.485 -13.687  31.940  1.00 68.69           C  
ATOM   2980  OE1 GLN C 124     -17.683 -13.402  32.099  1.00 68.69           O  
ATOM   2981  NE2 GLN C 124     -16.045 -14.604  31.064  1.00 68.69           N  
ATOM   2982  N   ILE C 125     -16.258 -10.395  35.331  1.00 65.56           N  
ATOM   2983  CA  ILE C 125     -16.896  -9.106  35.123  1.00 65.56           C  
ATOM   2984  C   ILE C 125     -16.166  -7.945  35.805  1.00 65.56           C  
ATOM   2985  O   ILE C 125     -16.020  -6.868  35.224  1.00 65.56           O  
ATOM   2986  CB  ILE C 125     -18.326  -9.279  35.638  1.00 65.56           C  
ATOM   2987  CG1 ILE C 125     -19.023 -10.262  34.714  1.00 65.56           C  
ATOM   2988  CG2 ILE C 125     -19.042  -7.972  35.668  1.00 65.56           C  
ATOM   2989  CD1 ILE C 125     -20.280 -10.768  35.293  1.00 65.56           C  
ATOM   2990  N   ALA C 126     -15.688  -8.143  37.031  1.00 66.09           N  
ATOM   2991  CA  ALA C 126     -15.056  -7.110  37.843  1.00 66.09           C  
ATOM   2992  C   ALA C 126     -13.863  -7.663  38.610  1.00 66.09           C  
ATOM   2993  O   ALA C 126     -13.890  -8.824  39.034  1.00 66.09           O  
ATOM   2994  CB  ALA C 126     -16.039  -6.477  38.824  1.00 66.09           C  
ATOM   2995  N   PRO C 127     -12.778  -6.908  38.710  1.00 63.34           N  
ATOM   2996  CA  PRO C 127     -11.665  -7.293  39.595  1.00 63.34           C  
ATOM   2997  C   PRO C 127     -11.972  -7.281  41.102  1.00 63.34           C  
ATOM   2998  O   PRO C 127     -12.866  -6.576  41.583  1.00 63.34           O  
ATOM   2999  CB  PRO C 127     -10.596  -6.253  39.257  1.00 63.34           C  
ATOM   3000  CG  PRO C 127     -11.384  -5.053  38.772  1.00 63.34           C  
ATOM   3001  CD  PRO C 127     -12.551  -5.620  38.045  1.00 63.34           C  
ATOM   3002  N   GLN C 128     -11.223  -8.116  41.844  1.00 64.23           N  
ATOM   3003  CA  GLN C 128     -11.302  -8.170  43.304  1.00 64.23           C  
ATOM   3004  C   GLN C 128     -10.511  -7.064  43.949  1.00 64.23           C  
ATOM   3005  O   GLN C 128      -9.452  -6.683  43.459  1.00 64.23           O  
ATOM   3006  CB  GLN C 128     -10.716  -9.432  43.904  1.00 64.23           C  
ATOM   3007  CG  GLN C 128     -11.023  -9.411  45.379  1.00 64.23           C  
ATOM   3008  CD  GLN C 128     -10.813 -10.705  46.004  1.00 64.23           C  
ATOM   3009  OE1 GLN C 128     -10.902 -11.727  45.330  1.00 64.23           O  
ATOM   3010  NE2 GLN C 128     -10.581 -10.710  47.317  1.00 64.23           N  
ATOM   3011  N   VAL C 129     -11.052  -6.514  45.021  1.00 64.50           N  
ATOM   3012  CA  VAL C 129     -10.342  -5.578  45.876  1.00 64.50           C  
ATOM   3013  C   VAL C 129      -9.889  -6.257  47.178  1.00 64.50           C  
ATOM   3014  O   VAL C 129     -10.726  -6.712  47.971  1.00 64.50           O  
ATOM   3015  CB  VAL C 129     -11.224  -4.373  46.143  1.00 64.50           C  
ATOM   3016  CG1 VAL C 129     -10.419  -3.414  46.721  1.00 64.50           C  
ATOM   3017  CG2 VAL C 129     -11.763  -3.881  44.864  1.00 64.50           C  
ATOM   3018  N   ASP C 130      -8.575  -6.310  47.418  1.00 65.24           N  
ATOM   3019  CA  ASP C 130      -8.029  -7.035  48.573  1.00 65.24           C  
ATOM   3020  C   ASP C 130      -8.345  -6.440  49.937  1.00 65.24           C  
ATOM   3021  O   ASP C 130      -8.317  -5.223  50.133  1.00 65.24           O  
ATOM   3022  CB  ASP C 130      -6.522  -7.188  48.453  1.00 65.24           C  
ATOM   3023  CG  ASP C 130      -6.143  -8.175  47.377  1.00 65.24           C  
ATOM   3024  OD1 ASP C 130      -7.068  -8.755  46.748  1.00 65.24           O  
ATOM   3025  OD2 ASP C 130      -4.936  -8.408  47.174  1.00 65.24           O  
ATOM   3026  N   LEU C 131      -8.708  -7.316  50.872  1.00 60.90           N  
ATOM   3027  CA  LEU C 131      -8.888  -6.925  52.257  1.00 60.90           C  
ATOM   3028  C   LEU C 131      -7.890  -7.753  53.065  1.00 60.90           C  
ATOM   3029  O   LEU C 131      -7.820  -8.980  52.912  1.00 60.90           O  
ATOM   3030  CB  LEU C 131     -10.317  -7.124  52.750  1.00 60.90           C  
ATOM   3031  CG  LEU C 131     -10.315  -6.724  54.205  1.00 60.90           C  
ATOM   3032  CD1 LEU C 131      -9.954  -5.246  54.074  1.00 60.90           C  
ATOM   3033  CD2 LEU C 131     -11.668  -6.853  54.817  1.00 60.90           C  
ATOM   3034  N   THR C 132      -7.119  -7.098  53.911  1.00 61.33           N  
ATOM   3035  CA  THR C 132      -6.311  -7.800  54.895  1.00 61.33           C  
ATOM   3036  C   THR C 132      -7.082  -7.663  56.194  1.00 61.33           C  
ATOM   3037  O   THR C 132      -7.164  -6.579  56.785  1.00 61.33           O  
ATOM   3038  CB  THR C 132      -4.910  -7.215  55.035  1.00 61.33           C  
ATOM   3039  OG1 THR C 132      -4.280  -7.124  53.754  1.00 61.33           O  
ATOM   3040  CG2 THR C 132      -4.071  -8.111  55.949  1.00 61.33           C  
ATOM   3041  N   ILE C 133      -7.566  -8.802  56.676  1.00 58.07           N  
ATOM   3042  CA  ILE C 133      -8.258  -8.881  57.952  1.00 58.07           C  
ATOM   3043  C   ILE C 133      -7.194  -8.994  59.028  1.00 58.07           C  
ATOM   3044  O   ILE C 133      -6.667 -10.073  59.278  1.00 58.07           O  
ATOM   3045  CB  ILE C 133      -9.212 -10.075  58.022  1.00 58.07           C  
ATOM   3046  CG1 ILE C 133     -10.234 -10.068  56.889  1.00 58.07           C  
ATOM   3047  CG2 ILE C 133      -9.853 -10.144  59.389  1.00 58.07           C  
ATOM   3048  CD1 ILE C 133     -11.152 -11.263  56.940  1.00 58.07           C  
ATOM   3049  N   CYS C 134      -6.910  -7.882  59.688  1.00 60.21           N  
ATOM   3050  CA  CYS C 134      -5.958  -7.822  60.780  1.00 60.21           C  
ATOM   3051  C   CYS C 134      -6.671  -7.183  61.958  1.00 60.21           C  
ATOM   3052  O   CYS C 134      -7.796  -6.702  61.823  1.00 60.21           O  
ATOM   3053  CB  CYS C 134      -4.710  -7.034  60.385  1.00 60.21           C  
ATOM   3054  SG  CYS C 134      -5.019  -5.329  60.007  1.00 60.21           S  
ATOM   3055  N   GLN C 135      -5.990  -7.116  63.107  1.00 61.87           N  
ATOM   3056  CA  GLN C 135      -6.587  -6.562  64.333  1.00 61.87           C  
ATOM   3057  C   GLN C 135      -7.070  -5.131  64.156  1.00 61.87           C  
ATOM   3058  O   GLN C 135      -8.093  -4.742  64.728  1.00 61.87           O  
ATOM   3059  CB  GLN C 135      -5.598  -6.614  65.490  1.00 61.87           C  
ATOM   3060  CG  GLN C 135      -6.202  -6.166  66.831  1.00 61.87           C  
ATOM   3061  CD  GLN C 135      -5.215  -6.313  68.034  1.00 61.87           C  
ATOM   3062  OE1 GLN C 135      -4.182  -6.997  67.919  1.00 61.87           O  
ATOM   3063  NE2 GLN C 135      -5.487  -5.583  69.154  1.00 61.87           N  
ATOM   3064  N   ASP C 136      -6.315  -4.324  63.409  1.00 64.99           N  
ATOM   3065  CA  ASP C 136      -6.691  -2.934  63.154  1.00 64.99           C  
ATOM   3066  C   ASP C 136      -8.028  -2.854  62.436  1.00 64.99           C  
ATOM   3067  O   ASP C 136      -8.829  -1.941  62.677  1.00 64.99           O  
ATOM   3068  CB  ASP C 136      -5.658  -2.305  62.231  1.00 64.99           C  
ATOM   3069  CG  ASP C 136      -4.310  -2.166  62.869  1.00 64.99           C  
ATOM   3070  OD1 ASP C 136      -4.223  -2.192  64.127  1.00 64.99           O  
ATOM   3071  OD2 ASP C 136      -3.335  -2.111  62.075  1.00 64.99           O  
ATOM   3072  N   LEU C 137      -8.252  -3.777  61.501  1.00 64.34           N  
ATOM   3073  CA  LEU C 137      -9.513  -3.827  60.774  1.00 64.34           C  
ATOM   3074  C   LEU C 137     -10.666  -4.232  61.688  1.00 64.34           C  
ATOM   3075  O   LEU C 137     -11.689  -3.539  61.739  1.00 64.34           O  
ATOM   3076  CB  LEU C 137      -9.395  -4.796  59.593  1.00 64.34           C  
ATOM   3077  CG  LEU C 137     -10.666  -4.883  58.743  1.00 64.34           C  
ATOM   3078  CD1 LEU C 137     -10.406  -4.548  57.276  1.00 64.34           C  
ATOM   3079  CD2 LEU C 137     -11.358  -6.250  58.914  1.00 64.34           C  
ATOM   3080  N   THR C 138     -10.511  -5.322  62.457  1.00 60.45           N  
ATOM   3081  CA  THR C 138     -11.604  -5.736  63.333  1.00 60.45           C  
ATOM   3082  C   THR C 138     -11.847  -4.702  64.439  1.00 60.45           C  
ATOM   3083  O   THR C 138     -12.989  -4.533  64.894  1.00 60.45           O  
ATOM   3084  CB  THR C 138     -11.371  -7.152  63.888  1.00 60.45           C  
ATOM   3085  OG1 THR C 138     -10.070  -7.253  64.489  1.00 60.45           O  
ATOM   3086  CG2 THR C 138     -11.564  -8.195  62.775  1.00 60.45           C  
ATOM   3087  N   ASP C 139     -10.791  -4.027  64.905  1.00 63.07           N  
ATOM   3088  CA  ASP C 139     -10.966  -2.916  65.849  1.00 63.07           C  
ATOM   3089  C   ASP C 139     -11.705  -1.729  65.211  1.00 63.07           C  
ATOM   3090  O   ASP C 139     -12.536  -1.076  65.864  1.00 63.07           O  
ATOM   3091  CB  ASP C 139      -9.597  -2.483  66.407  1.00 63.07           C  
ATOM   3092  CG  ASP C 139      -9.033  -3.473  67.474  1.00 63.07           C  
ATOM   3093  OD1 ASP C 139      -9.359  -4.703  67.416  1.00 63.07           O  
ATOM   3094  OD2 ASP C 139      -8.279  -3.002  68.371  1.00 63.07           O  
ATOM   3095  N   SER C 140     -11.380  -1.403  63.957  1.00 63.84           N  
ATOM   3096  CA  SER C 140     -12.116  -0.362  63.242  1.00 63.84           C  
ATOM   3097  C   SER C 140     -13.582  -0.753  63.047  1.00 63.84           C  
ATOM   3098  O   SER C 140     -14.481   0.055  63.301  1.00 63.84           O  
ATOM   3099  CB  SER C 140     -11.442  -0.027  61.899  1.00 63.84           C  
ATOM   3100  OG  SER C 140     -11.953   1.189  61.332  1.00 63.84           O  
ATOM   3101  N   CYS C 141     -13.850  -1.983  62.596  1.00 61.44           N  
ATOM   3102  CA  CYS C 141     -15.236  -2.433  62.468  1.00 61.44           C  
ATOM   3103  C   CYS C 141     -16.000  -2.325  63.792  1.00 61.44           C  
ATOM   3104  O   CYS C 141     -17.121  -1.804  63.824  1.00 61.44           O  
ATOM   3105  CB  CYS C 141     -15.313  -3.865  61.891  1.00 61.44           C  
ATOM   3106  SG  CYS C 141     -14.796  -4.163  60.080  1.00 61.44           S  
ATOM   3107  N   ALA C 142     -15.453  -2.891  64.873  1.00 58.63           N  
ATOM   3108  CA  ALA C 142     -16.120  -2.899  66.186  1.00 58.63           C  
ATOM   3109  C   ALA C 142     -16.499  -1.523  66.758  1.00 58.63           C  
ATOM   3110  O   ALA C 142     -17.615  -1.348  67.262  1.00 58.63           O  
ATOM   3111  CB  ALA C 142     -15.227  -3.619  67.187  1.00 58.63           C  
ATOM   3112  N   SER C 143     -15.630  -0.522  66.647  1.00 59.16           N  
ATOM   3113  CA  SER C 143     -15.966   0.795  67.189  1.00 59.16           C  
ATOM   3114  C   SER C 143     -17.146   1.471  66.495  1.00 59.16           C  
ATOM   3115  O   SER C 143     -17.860   2.267  67.124  1.00 59.16           O  
ATOM   3116  CB  SER C 143     -14.735   1.695  67.095  1.00 59.16           C  
ATOM   3117  OG  SER C 143     -14.538   2.170  65.771  1.00 59.16           O  
ATOM   3118  N   LYS C 144     -17.450   1.055  65.278  1.00 60.12           N  
ATOM   3119  CA  LYS C 144     -18.461   1.657  64.426  1.00 60.12           C  
ATOM   3120  C   LYS C 144     -19.782   0.907  64.453  1.00 60.12           C  
ATOM   3121  O   LYS C 144     -20.783   1.425  63.947  1.00 60.12           O  
ATOM   3122  CB  LYS C 144     -17.916   1.603  62.991  1.00 60.12           C  
ATOM   3123  CG  LYS C 144     -16.695   2.487  62.730  1.00 60.12           C  
ATOM   3124  CD  LYS C 144     -16.085   2.324  61.296  1.00 60.12           C  
ATOM   3125  CE  LYS C 144     -14.779   3.163  61.173  1.00 60.12           C  
ATOM   3126  NZ  LYS C 144     -13.985   3.055  59.910  1.00 60.12           N  
ATOM   3127  N   MET C 145     -19.784  -0.304  65.016  1.00 58.06           N  
ATOM   3128  CA  MET C 145     -20.956  -1.177  65.035  1.00 58.06           C  
ATOM   3129  C   MET C 145     -22.198  -0.554  65.642  1.00 58.06           C  
ATOM   3130  O   MET C 145     -23.306  -0.719  65.112  1.00 58.06           O  
ATOM   3131  CB  MET C 145     -20.611  -2.400  65.848  1.00 58.06           C  
ATOM   3132  CG  MET C 145     -19.773  -3.312  65.108  1.00 58.06           C  
ATOM   3133  SD  MET C 145     -19.467  -4.654  66.215  1.00 58.06           S  
ATOM   3134  CE  MET C 145     -18.730  -5.784  65.058  1.00 58.06           C  
ATOM   3135  N   THR C 146     -22.021   0.269  66.662  1.00 57.24           N  
ATOM   3136  CA  THR C 146     -23.143   0.893  67.337  1.00 57.24           C  
ATOM   3137  C   THR C 146     -23.623   2.153  66.632  1.00 57.24           C  
ATOM   3138  O   THR C 146     -24.778   2.557  66.800  1.00 57.24           O  
ATOM   3139  CB  THR C 146     -22.716   1.115  68.780  1.00 57.24           C  
ATOM   3140  OG1 THR C 146     -21.440   1.764  68.776  1.00 57.24           O  
ATOM   3141  CG2 THR C 146     -22.620  -0.210  69.487  1.00 57.24           C  
ATOM   3142  N   SER C 147     -22.845   2.657  65.707  1.00 58.85           N  
ATOM   3143  CA  SER C 147     -23.136   3.916  65.073  1.00 58.85           C  
ATOM   3144  C   SER C 147     -23.890   3.776  63.744  1.00 58.85           C  
ATOM   3145  O   SER C 147     -24.485   4.764  63.298  1.00 58.85           O  
ATOM   3146  CB  SER C 147     -21.821   4.698  64.926  1.00 58.85           C  
ATOM   3147  OG  SER C 147     -20.971   4.090  63.977  1.00 58.85           O  
ATOM   3148  N   ASN C 148     -23.955   2.581  63.127  1.00 59.59           N  
ATOM   3149  CA  ASN C 148     -24.690   2.416  61.863  1.00 59.59           C  
ATOM   3150  C   ASN C 148     -25.526   1.129  61.871  1.00 59.59           C  
ATOM   3151  O   ASN C 148     -25.529   0.368  62.845  1.00 59.59           O  
ATOM   3152  CB  ASN C 148     -23.701   2.406  60.702  1.00 59.59           C  
ATOM   3153  CG  ASN C 148     -22.799   1.201  60.734  1.00 59.59           C  
ATOM   3154  OD1 ASN C 148     -23.263   0.066  60.873  1.00 59.59           O  
ATOM   3155  ND2 ASN C 148     -21.506   1.446  60.772  1.00 59.59           N  
ATOM   3156  N   THR C 149     -26.191   0.856  60.736  1.00 59.98           N  
ATOM   3157  CA  THR C 149     -27.074  -0.300  60.552  1.00 59.98           C  
ATOM   3158  C   THR C 149     -26.486  -1.369  59.633  1.00 59.98           C  
ATOM   3159  O   THR C 149     -27.272  -2.103  59.014  1.00 59.98           O  
ATOM   3160  CB  THR C 149     -28.469   0.064  60.030  1.00 59.98           C  
ATOM   3161  OG1 THR C 149     -28.377   0.773  58.793  1.00 59.98           O  
ATOM   3162  CG2 THR C 149     -29.127   0.976  61.031  1.00 59.98           C  
ATOM   3163  N   LEU C 150     -25.185  -1.305  59.313  1.00 59.20           N  
ATOM   3164  CA  LEU C 150     -24.599  -2.373  58.510  1.00 59.20           C  
ATOM   3165  C   LEU C 150     -24.643  -3.691  59.268  1.00 59.20           C  
ATOM   3166  O   LEU C 150     -24.432  -3.739  60.485  1.00 59.20           O  
ATOM   3167  CB  LEU C 150     -23.150  -2.069  58.217  1.00 59.20           C  
ATOM   3168  CG  LEU C 150     -23.013  -0.809  57.460  1.00 59.20           C  
ATOM   3169  CD1 LEU C 150     -21.548  -0.708  57.199  1.00 59.20           C  
ATOM   3170  CD2 LEU C 150     -23.812  -1.112  56.213  1.00 59.20           C  
ATOM   3171  N   ASP C 151     -24.799  -4.790  58.519  1.00 59.82           N  
ATOM   3172  CA  ASP C 151     -24.560  -6.107  59.098  1.00 59.82           C  
ATOM   3173  C   ASP C 151     -23.068  -6.400  59.219  1.00 59.82           C  
ATOM   3174  O   ASP C 151     -22.215  -5.559  58.930  1.00 59.82           O  
ATOM   3175  CB  ASP C 151     -25.438  -7.136  58.368  1.00 59.82           C  
ATOM   3176  CG  ASP C 151     -24.972  -7.508  56.990  1.00 59.82           C  
ATOM   3177  OD1 ASP C 151     -23.910  -8.158  56.873  1.00 59.82           O  
ATOM   3178  OD2 ASP C 151     -25.745  -7.177  56.028  1.00 59.82           O  
ATOM   3179  N   GLY C 152     -22.731  -7.586  59.717  1.00 57.52           N  
ATOM   3180  CA  GLY C 152     -21.321  -7.833  59.956  1.00 57.52           C  
ATOM   3181  C   GLY C 152     -20.444  -8.000  58.736  1.00 57.52           C  
ATOM   3182  O   GLY C 152     -19.286  -7.556  58.728  1.00 57.52           O  
ATOM   3183  N   TYR C 153     -20.982  -8.596  57.678  1.00 59.56           N  
ATOM   3184  CA  TYR C 153     -20.172  -8.793  56.481  1.00 59.56           C  
ATOM   3185  C   TYR C 153     -20.102  -7.505  55.687  1.00 59.56           C  
ATOM   3186  O   TYR C 153     -18.999  -6.987  55.435  1.00 59.56           O  
ATOM   3187  CB  TYR C 153     -20.752  -9.940  55.661  1.00 59.56           C  
ATOM   3188  CG  TYR C 153     -20.773 -11.176  56.553  1.00 59.56           C  
ATOM   3189  CD1 TYR C 153     -19.577 -11.819  56.971  1.00 59.56           C  
ATOM   3190  CD2 TYR C 153     -22.021 -11.666  57.046  1.00 59.56           C  
ATOM   3191  CE1 TYR C 153     -19.623 -12.940  57.858  1.00 59.56           C  
ATOM   3192  CE2 TYR C 153     -22.086 -12.785  57.923  1.00 59.56           C  
ATOM   3193  CZ  TYR C 153     -20.889 -13.437  58.317  1.00 59.56           C  
ATOM   3194  OH  TYR C 153     -20.965 -14.558  59.166  1.00 59.56           O  
ATOM   3195  N   ASP C 154     -21.275  -6.855  55.592  1.00 59.40           N  
ATOM   3196  CA  ASP C 154     -21.411  -5.546  54.969  1.00 59.40           C  
ATOM   3197  C   ASP C 154     -20.474  -4.524  55.659  1.00 59.40           C  
ATOM   3198  O   ASP C 154     -19.888  -3.666  54.981  1.00 59.40           O  
ATOM   3199  CB  ASP C 154     -22.937  -5.164  54.934  1.00 59.40           C  
ATOM   3200  CG  ASP C 154     -23.819  -5.975  53.808  1.00 59.40           C  
ATOM   3201  OD1 ASP C 154     -23.349  -6.659  52.833  1.00 59.40           O  
ATOM   3202  OD2 ASP C 154     -25.058  -5.943  53.929  1.00 59.40           O  
ATOM   3203  N   LEU C 155     -20.294  -4.607  56.988  1.00 58.54           N  
ATOM   3204  CA  LEU C 155     -19.285  -3.750  57.619  1.00 58.54           C  
ATOM   3205  C   LEU C 155     -17.849  -3.933  57.116  1.00 58.54           C  
ATOM   3206  O   LEU C 155     -17.159  -2.951  56.817  1.00 58.54           O  
ATOM   3207  CB  LEU C 155     -19.214  -3.987  59.125  1.00 58.54           C  
ATOM   3208  CG  LEU C 155     -20.142  -3.455  60.211  1.00 58.54           C  
ATOM   3209  CD1 LEU C 155     -19.872  -4.218  61.452  1.00 58.54           C  
ATOM   3210  CD2 LEU C 155     -19.723  -2.000  60.388  1.00 58.54           C  
ATOM   3211  N   MET C 156     -17.388  -5.173  56.963  1.00 58.34           N  
ATOM   3212  CA  MET C 156     -16.030  -5.377  56.453  1.00 58.34           C  
ATOM   3213  C   MET C 156     -15.879  -4.935  55.019  1.00 58.34           C  
ATOM   3214  O   MET C 156     -14.810  -4.440  54.656  1.00 58.34           O  
ATOM   3215  CB  MET C 156     -15.551  -6.806  56.615  1.00 58.34           C  
ATOM   3216  CG  MET C 156     -15.377  -7.192  58.030  1.00 58.34           C  
ATOM   3217  SD  MET C 156     -14.611  -8.821  58.078  1.00 58.34           S  
ATOM   3218  CE  MET C 156     -14.738  -9.176  59.828  1.00 58.34           C  
ATOM   3219  N   ILE C 157     -16.932  -5.072  54.218  1.00 59.51           N  
ATOM   3220  CA  ILE C 157     -16.940  -4.526  52.867  1.00 59.51           C  
ATOM   3221  C   ILE C 157     -16.754  -3.021  52.923  1.00 59.51           C  
ATOM   3222  O   ILE C 157     -15.966  -2.449  52.162  1.00 59.51           O  
ATOM   3223  CB  ILE C 157     -18.242  -4.912  52.154  1.00 59.51           C  
ATOM   3224  CG1 ILE C 157     -18.250  -6.419  51.858  1.00 59.51           C  
ATOM   3225  CG2 ILE C 157     -18.501  -3.968  51.008  1.00 59.51           C  
ATOM   3226  CD1 ILE C 157     -19.558  -6.977  51.306  1.00 59.51           C  
ATOM   3227  N   HIS C 158     -17.445  -2.352  53.836  1.00 62.19           N  
ATOM   3228  CA  HIS C 158     -17.225  -0.921  53.964  1.00 62.19           C  
ATOM   3229  C   HIS C 158     -15.786  -0.583  54.296  1.00 62.19           C  
ATOM   3230  O   HIS C 158     -15.204   0.325  53.695  1.00 62.19           O  
ATOM   3231  CB  HIS C 158     -18.081  -0.375  55.099  1.00 62.19           C  
ATOM   3232  CG  HIS C 158     -17.887   1.090  55.337  1.00 62.19           C  
ATOM   3233  ND1 HIS C 158     -17.961   2.038  54.341  1.00 62.19           N  
ATOM   3234  CD2 HIS C 158     -17.502   1.754  56.455  1.00 62.19           C  
ATOM   3235  CE1 HIS C 158     -17.697   3.231  54.847  1.00 62.19           C  
ATOM   3236  NE2 HIS C 158     -17.403   3.084  56.126  1.00 62.19           N  
ATOM   3237  N   GLU C 159     -15.168  -1.349  55.186  1.00 61.97           N  
ATOM   3238  CA  GLU C 159     -13.758  -1.130  55.455  1.00 61.97           C  
ATOM   3239  C   GLU C 159     -12.874  -1.323  54.234  1.00 61.97           C  
ATOM   3240  O   GLU C 159     -11.969  -0.520  53.989  1.00 61.97           O  
ATOM   3241  CB  GLU C 159     -13.311  -2.061  56.566  1.00 61.97           C  
ATOM   3242  CG  GLU C 159     -13.922  -1.663  57.869  1.00 61.97           C  
ATOM   3243  CD  GLU C 159     -13.550  -0.234  58.272  1.00 61.97           C  
ATOM   3244  OE1 GLU C 159     -12.597   0.331  57.691  1.00 61.97           O  
ATOM   3245  OE2 GLU C 159     -14.233   0.353  59.138  1.00 61.97           O  
ATOM   3246  N   THR C 160     -13.186  -2.295  53.392  1.00 62.34           N  
ATOM   3247  CA  THR C 160     -12.422  -2.452  52.163  1.00 62.34           C  
ATOM   3248  C   THR C 160     -12.550  -1.222  51.262  1.00 62.34           C  
ATOM   3249  O   THR C 160     -11.558  -0.796  50.665  1.00 62.34           O  
ATOM   3250  CB  THR C 160     -12.800  -3.758  51.482  1.00 62.34           C  
ATOM   3251  OG1 THR C 160     -12.666  -4.811  52.446  1.00 62.34           O  
ATOM   3252  CG2 THR C 160     -11.784  -4.086  50.441  1.00 62.34           C  
ATOM   3253  N   MET C 161     -13.757  -0.655  51.126  1.00 62.70           N  
ATOM   3254  CA  MET C 161     -13.920   0.580  50.350  1.00 62.70           C  
ATOM   3255  C   MET C 161     -13.013   1.690  50.863  1.00 62.70           C  
ATOM   3256  O   MET C 161     -12.458   2.468  50.078  1.00 62.70           O  
ATOM   3257  CB  MET C 161     -15.368   1.075  50.390  1.00 62.70           C  
ATOM   3258  CG  MET C 161     -16.334   0.205  49.672  1.00 62.70           C  
ATOM   3259  SD  MET C 161     -18.031   0.733  49.847  1.00 62.70           S  
ATOM   3260  CE  MET C 161     -18.029   2.298  48.988  1.00 62.70           C  
ATOM   3261  N   LEU C 162     -13.000   1.892  52.175  1.00 64.28           N  
ATOM   3262  CA  LEU C 162     -12.138   2.907  52.766  1.00 64.28           C  
ATOM   3263  C   LEU C 162     -10.665   2.647  52.460  1.00 64.28           C  
ATOM   3264  O   LEU C 162      -9.958   3.546  51.989  1.00 64.28           O  
ATOM   3265  CB  LEU C 162     -12.385   2.933  54.259  1.00 64.28           C  
ATOM   3266  CG  LEU C 162     -13.764   3.563  54.349  1.00 64.28           C  
ATOM   3267  CD1 LEU C 162     -14.246   3.583  55.779  1.00 64.28           C  
ATOM   3268  CD2 LEU C 162     -13.783   4.955  53.677  1.00 64.28           C  
ATOM   3269  N   LYS C 163     -10.214   1.392  52.622  1.00 65.19           N  
ATOM   3270  CA  LYS C 163      -8.802   1.049  52.436  1.00 65.19           C  
ATOM   3271  C   LYS C 163      -8.338   1.293  51.005  1.00 65.19           C  
ATOM   3272  O   LYS C 163      -7.214   1.760  50.780  1.00 65.19           O  
ATOM   3273  CB  LYS C 163      -8.642  -0.458  52.748  1.00 65.19           C  
ATOM   3274  CG  LYS C 163      -7.232  -1.099  52.970  1.00 65.19           C  
ATOM   3275  CD  LYS C 163      -7.341  -2.625  53.331  1.00 65.19           C  
ATOM   3276  CE  LYS C 163      -5.982  -3.305  53.672  1.00 65.19           C  
ATOM   3277  NZ  LYS C 163      -5.849  -3.774  55.131  1.00 65.19           N  
ATOM   3278  N   HIS C 164      -9.217   1.079  50.043  1.00 65.40           N  
ATOM   3279  CA  HIS C 164      -8.932   1.267  48.634  1.00 65.40           C  
ATOM   3280  C   HIS C 164      -9.442   2.589  48.079  1.00 65.40           C  
ATOM   3281  O   HIS C 164      -9.300   2.837  46.877  1.00 65.40           O  
ATOM   3282  CB  HIS C 164      -9.513   0.090  47.867  1.00 65.40           C  
ATOM   3283  CG  HIS C 164      -8.773  -1.203  48.061  1.00 65.40           C  
ATOM   3284  ND1 HIS C 164      -7.676  -1.548  47.301  1.00 65.40           N  
ATOM   3285  CD2 HIS C 164      -8.932  -2.205  48.963  1.00 65.40           C  
ATOM   3286  CE1 HIS C 164      -7.243  -2.742  47.668  1.00 65.40           C  
ATOM   3287  NE2 HIS C 164      -7.989  -3.165  48.673  1.00 65.40           N  
ATOM   3288  N   GLY C 165     -10.046   3.430  48.907  1.00 65.81           N  
ATOM   3289  CA  GLY C 165     -10.562   4.697  48.420  1.00 65.81           C  
ATOM   3290  C   GLY C 165     -11.723   4.674  47.436  1.00 65.81           C  
ATOM   3291  O   GLY C 165     -11.797   5.520  46.550  1.00 65.81           O  
ATOM   3292  N   ILE C 166     -12.583   3.689  47.500  1.00 65.16           N  
ATOM   3293  CA  ILE C 166     -13.785   3.666  46.680  1.00 65.16           C  
ATOM   3294  C   ILE C 166     -14.924   4.262  47.489  1.00 65.16           C  
ATOM   3295  O   ILE C 166     -15.140   3.867  48.640  1.00 65.16           O  
ATOM   3296  CB  ILE C 166     -14.094   2.266  46.174  1.00 65.16           C  
ATOM   3297  CG1 ILE C 166     -12.856   1.829  45.412  1.00 65.16           C  
ATOM   3298  CG2 ILE C 166     -15.303   2.312  45.294  1.00 65.16           C  
ATOM   3299  CD1 ILE C 166     -12.860   0.402  44.999  1.00 65.16           C  
ATOM   3300  N   THR C 167     -15.570   5.295  46.953  1.00 67.30           N  
ATOM   3301  CA  THR C 167     -16.674   5.934  47.662  1.00 67.30           C  
ATOM   3302  C   THR C 167     -18.037   5.593  47.088  1.00 67.30           C  
ATOM   3303  O   THR C 167     -19.051   5.889  47.726  1.00 67.30           O  
ATOM   3304  CB  THR C 167     -16.529   7.457  47.628  1.00 67.30           C  
ATOM   3305  OG1 THR C 167     -16.436   7.876  46.264  1.00 67.30           O  
ATOM   3306  CG2 THR C 167     -15.279   7.866  48.344  1.00 67.30           C  
ATOM   3307  N   ASN C 168     -18.091   4.980  45.918  1.00 67.01           N  
ATOM   3308  CA  ASN C 168     -19.345   4.656  45.255  1.00 67.01           C  
ATOM   3309  C   ASN C 168     -19.580   3.151  45.435  1.00 67.01           C  
ATOM   3310  O   ASN C 168     -18.632   2.367  45.329  1.00 67.01           O  
ATOM   3311  CB  ASN C 168     -19.324   5.055  43.754  1.00 67.01           C  
ATOM   3312  CG  ASN C 168     -18.926   6.538  43.496  1.00 67.01           C  
ATOM   3313  OD1 ASN C 168     -19.224   7.422  44.289  1.00 67.01           O  
ATOM   3314  ND2 ASN C 168     -18.280   6.795  42.368  1.00 67.01           N  
ATOM   3315  N   ILE C 169     -20.789   2.774  45.887  1.00 66.80           N  
ATOM   3316  CA  ILE C 169     -21.263   1.388  45.946  1.00 66.80           C  
ATOM   3317  C   ILE C 169     -22.579   1.235  45.172  1.00 66.80           C  
ATOM   3318  O   ILE C 169     -23.502   2.041  45.324  1.00 66.80           O  
ATOM   3319  CB  ILE C 169     -21.427   0.864  47.378  1.00 66.80           C  
ATOM   3320  CG1 ILE C 169     -21.729  -0.623  47.299  1.00 66.80           C  
ATOM   3321  CG2 ILE C 169     -22.539   1.573  48.097  1.00 66.80           C  
ATOM   3322  CD1 ILE C 169     -21.652  -1.335  48.585  1.00 66.80           C  
ATOM   3323  N   ILE C 170     -22.692   0.166  44.384  1.00 65.33           N  
ATOM   3324  CA  ILE C 170     -23.935  -0.194  43.699  1.00 65.33           C  
ATOM   3325  C   ILE C 170     -24.672  -1.265  44.475  1.00 65.33           C  
ATOM   3326  O   ILE C 170     -24.198  -2.400  44.569  1.00 65.33           O  
ATOM   3327  CB  ILE C 170     -23.636  -0.723  42.307  1.00 65.33           C  
ATOM   3328  CG1 ILE C 170     -22.742   0.271  41.591  1.00 65.33           C  
ATOM   3329  CG2 ILE C 170     -24.918  -1.000  41.616  1.00 65.33           C  
ATOM   3330  CD1 ILE C 170     -22.154  -0.258  40.313  1.00 65.33           C  
ATOM   3331  N   THR C 171     -25.820  -0.921  45.055  1.00 65.57           N  
ATOM   3332  CA  THR C 171     -26.481  -1.905  45.898  1.00 65.57           C  
ATOM   3333  C   THR C 171     -27.992  -1.721  46.025  1.00 65.57           C  
ATOM   3334  O   THR C 171     -28.515  -0.636  45.777  1.00 65.57           O  
ATOM   3335  CB  THR C 171     -25.830  -1.860  47.260  1.00 65.57           C  
ATOM   3336  OG1 THR C 171     -26.443  -2.818  48.119  1.00 65.57           O  
ATOM   3337  CG2 THR C 171     -25.984  -0.497  47.822  1.00 65.57           C  
ATOM   3338  N   ASP C 172     -28.702  -2.835  46.232  1.00 66.07           N  
ATOM   3339  CA  ASP C 172     -30.090  -2.842  46.686  1.00 66.07           C  
ATOM   3340  C   ASP C 172     -30.201  -2.911  48.236  1.00 66.07           C  
ATOM   3341  O   ASP C 172     -31.271  -2.619  48.780  1.00 66.07           O  
ATOM   3342  CB  ASP C 172     -30.826  -4.037  46.028  1.00 66.07           C  
ATOM   3343  CG  ASP C 172     -32.353  -3.816  45.839  1.00 66.07           C  
ATOM   3344  OD1 ASP C 172     -32.757  -2.863  45.113  1.00 66.07           O  
ATOM   3345  OD2 ASP C 172     -33.156  -4.554  46.442  1.00 66.07           O  
ATOM   3346  N   ASP C 173     -29.093  -3.219  48.959  1.00 63.48           N  
ATOM   3347  CA  ASP C 173     -29.007  -3.419  50.432  1.00 63.48           C  
ATOM   3348  C   ASP C 173     -29.117  -1.965  50.906  1.00 63.48           C  
ATOM   3349  O   ASP C 173     -28.286  -1.100  50.619  1.00 63.48           O  
ATOM   3350  CB  ASP C 173     -27.671  -4.167  50.752  1.00 63.48           C  
ATOM   3351  CG  ASP C 173     -27.535  -4.909  52.168  1.00 63.48           C  
ATOM   3352  OD1 ASP C 173     -28.102  -4.561  53.210  1.00 63.48           O  
ATOM   3353  OD2 ASP C 173     -26.816  -5.968  52.139  1.00 63.48           O  
ATOM   3354  N   GLY C 174     -30.224  -1.682  51.595  1.00 64.98           N  
ATOM   3355  CA  GLY C 174     -30.521  -0.382  52.176  1.00 64.98           C  
ATOM   3356  C   GLY C 174     -29.575  -0.044  53.282  1.00 64.98           C  
ATOM   3357  O   GLY C 174     -29.285   1.122  53.571  1.00 64.98           O  
ATOM   3358  N   ASP C 175     -28.956  -1.096  53.790  1.00 63.20           N  
ATOM   3359  CA  ASP C 175     -28.119  -0.943  54.958  1.00 63.20           C  
ATOM   3360  C   ASP C 175     -26.952   0.011  54.745  1.00 63.20           C  
ATOM   3361  O   ASP C 175     -26.660   0.835  55.623  1.00 63.20           O  
ATOM   3362  CB  ASP C 175     -27.512  -2.323  55.236  1.00 63.20           C  
ATOM   3363  CG  ASP C 175     -28.482  -3.305  55.885  1.00 63.20           C  
ATOM   3364  OD1 ASP C 175     -29.457  -2.841  56.528  1.00 63.20           O  
ATOM   3365  OD2 ASP C 175     -28.203  -4.542  55.779  1.00 63.20           O  
ATOM   3366  N   TYR C 176     -26.397   0.058  53.544  1.00 62.17           N  
ATOM   3367  CA  TYR C 176     -25.327   1.011  53.248  1.00 62.17           C  
ATOM   3368  C   TYR C 176     -25.671   2.480  53.385  1.00 62.17           C  
ATOM   3369  O   TYR C 176     -24.759   3.296  53.518  1.00 62.17           O  
ATOM   3370  CB  TYR C 176     -24.798   0.705  51.876  1.00 62.17           C  
ATOM   3371  CG  TYR C 176     -23.912  -0.478  52.007  1.00 62.17           C  
ATOM   3372  CD1 TYR C 176     -24.463  -1.702  52.339  1.00 62.17           C  
ATOM   3373  CD2 TYR C 176     -22.542  -0.388  51.862  1.00 62.17           C  
ATOM   3374  CE1 TYR C 176     -23.699  -2.804  52.483  1.00 62.17           C  
ATOM   3375  CE2 TYR C 176     -21.750  -1.502  52.012  1.00 62.17           C  
ATOM   3376  CZ  TYR C 176     -22.342  -2.705  52.318  1.00 62.17           C  
ATOM   3377  OH  TYR C 176     -21.580  -3.823  52.463  1.00 62.17           O  
ATOM   3378  N   THR C 177     -26.936   2.850  53.308  1.00 65.94           N  
ATOM   3379  CA  THR C 177     -27.275   4.252  53.475  1.00 65.94           C  
ATOM   3380  C   THR C 177     -27.095   4.793  54.876  1.00 65.94           C  
ATOM   3381  O   THR C 177     -27.160   6.010  55.027  1.00 65.94           O  
ATOM   3382  CB  THR C 177     -28.723   4.474  53.123  1.00 65.94           C  
ATOM   3383  OG1 THR C 177     -29.497   3.913  54.186  1.00 65.94           O  
ATOM   3384  CG2 THR C 177     -29.066   3.741  51.858  1.00 65.94           C  
ATOM   3385  N   SER C 178     -26.915   3.958  55.901  1.00 65.34           N  
ATOM   3386  CA  SER C 178     -26.624   4.490  57.237  1.00 65.34           C  
ATOM   3387  C   SER C 178     -25.192   4.969  57.443  1.00 65.34           C  
ATOM   3388  O   SER C 178     -24.880   5.453  58.539  1.00 65.34           O  
ATOM   3389  CB  SER C 178     -26.907   3.459  58.314  1.00 65.34           C  
ATOM   3390  OG  SER C 178     -25.892   2.471  58.307  1.00 65.34           O  
ATOM   3391  N   VAL C 179     -24.285   4.709  56.516  1.00 64.94           N  
ATOM   3392  CA  VAL C 179     -22.882   5.099  56.641  1.00 64.94           C  
ATOM   3393  C   VAL C 179     -22.670   6.417  55.900  1.00 64.94           C  
ATOM   3394  O   VAL C 179     -22.915   6.473  54.688  1.00 64.94           O  
ATOM   3395  CB  VAL C 179     -21.930   3.999  56.159  1.00 64.94           C  
ATOM   3396  CG1 VAL C 179     -20.520   4.408  56.437  1.00 64.94           C  
ATOM   3397  CG2 VAL C 179     -22.237   2.718  56.907  1.00 64.94           C  
ATOM   3398  N   PRO C 180     -22.215   7.467  56.559  1.00 62.60           N  
ATOM   3399  CA  PRO C 180     -21.898   8.717  55.869  1.00 62.60           C  
ATOM   3400  C   PRO C 180     -20.634   8.590  55.044  1.00 62.60           C  
ATOM   3401  O   PRO C 180     -19.738   7.802  55.352  1.00 62.60           O  
ATOM   3402  CB  PRO C 180     -21.690   9.703  57.008  1.00 62.60           C  
ATOM   3403  CG  PRO C 180     -21.181   8.860  58.093  1.00 62.60           C  
ATOM   3404  CD  PRO C 180     -21.861   7.525  57.981  1.00 62.60           C  
ATOM   3405  N   GLY C 181     -20.565   9.398  53.988  1.00 64.72           N  
ATOM   3406  CA  GLY C 181     -19.354   9.500  53.195  1.00 64.72           C  
ATOM   3407  C   GLY C 181     -19.207   8.523  52.045  1.00 64.72           C  
ATOM   3408  O   GLY C 181     -18.129   8.477  51.429  1.00 64.72           O  
ATOM   3409  N   ILE C 182     -20.203   7.671  51.805  1.00 67.29           N  
ATOM   3410  CA  ILE C 182     -20.237   6.798  50.639  1.00 67.29           C  
ATOM   3411  C   ILE C 182     -21.370   7.298  49.739  1.00 67.29           C  
ATOM   3412  O   ILE C 182     -22.259   8.045  50.165  1.00 67.29           O  
ATOM   3413  CB  ILE C 182     -20.430   5.320  51.022  1.00 67.29           C  
ATOM   3414  CG1 ILE C 182     -21.831   5.116  51.597  1.00 67.29           C  
ATOM   3415  CG2 ILE C 182     -19.398   4.912  52.037  1.00 67.29           C  
ATOM   3416  CD1 ILE C 182     -22.193   3.687  51.808  1.00 67.29           C  
ATOM   3417  N   ASN C 183     -21.350   6.867  48.484  1.00 68.85           N  
ATOM   3418  CA  ASN C 183     -22.436   7.144  47.551  1.00 68.85           C  
ATOM   3419  C   ASN C 183     -23.114   5.825  47.204  1.00 68.85           C  
ATOM   3420  O   ASN C 183     -22.511   4.965  46.554  1.00 68.85           O  
ATOM   3421  CB  ASN C 183     -21.868   7.853  46.334  1.00 68.85           C  
ATOM   3422  CG  ASN C 183     -21.072   9.083  46.735  1.00 68.85           C  
ATOM   3423  OD1 ASN C 183     -21.567   9.947  47.471  1.00 68.85           O  
ATOM   3424  ND2 ASN C 183     -19.802   9.123  46.330  1.00 68.85           N  
ATOM   3425  N   VAL C 184     -24.381   5.696  47.584  1.00 69.69           N  
ATOM   3426  CA  VAL C 184     -25.180   4.500  47.326  1.00 69.69           C  
ATOM   3427  C   VAL C 184     -25.947   4.664  46.009  1.00 69.69           C  
ATOM   3428  O   VAL C 184     -26.819   5.526  45.900  1.00 69.69           O  
ATOM   3429  CB  VAL C 184     -26.126   4.251  48.506  1.00 69.69           C  
ATOM   3430  CG1 VAL C 184     -26.979   3.061  48.258  1.00 69.69           C  
ATOM   3431  CG2 VAL C 184     -25.337   4.119  49.813  1.00 69.69           C  
ATOM   3432  N   PHE C 185     -25.614   3.839  44.995  1.00 69.80           N  
ATOM   3433  CA  PHE C 185     -26.283   3.803  43.684  1.00 69.80           C  
ATOM   3434  C   PHE C 185     -27.357   2.719  43.593  1.00 69.80           C  
ATOM   3435  O   PHE C 185     -27.040   1.531  43.666  1.00 69.80           O  
ATOM   3436  CB  PHE C 185     -25.223   3.602  42.616  1.00 69.80           C  
ATOM   3437  CG  PHE C 185     -24.395   4.803  42.409  1.00 69.80           C  
ATOM   3438  CD1 PHE C 185     -23.440   5.134  43.347  1.00 69.80           C  
ATOM   3439  CD2 PHE C 185     -24.580   5.623  41.324  1.00 69.80           C  
ATOM   3440  CE1 PHE C 185     -22.670   6.243  43.209  1.00 69.80           C  
ATOM   3441  CE2 PHE C 185     -23.802   6.742  41.170  1.00 69.80           C  
ATOM   3442  CZ  PHE C 185     -22.846   7.052  42.125  1.00 69.80           C  
ATOM   3443  N   THR C 186     -28.623   3.108  43.456  1.00 70.52           N  
ATOM   3444  CA  THR C 186     -29.693   2.121  43.581  1.00 70.52           C  
ATOM   3445  C   THR C 186     -30.905   2.370  42.681  1.00 70.52           C  
ATOM   3446  O   THR C 186     -31.084   3.466  42.153  1.00 70.52           O  
ATOM   3447  CB  THR C 186     -30.181   2.046  45.003  1.00 70.52           C  
ATOM   3448  OG1 THR C 186     -31.021   0.907  45.109  1.00 70.52           O  
ATOM   3449  CG2 THR C 186     -30.991   3.250  45.308  1.00 70.52           C  
ATOM   3450  N   ILE C 187     -31.719   1.316  42.476  1.00 73.18           N  
ATOM   3451  CA  ILE C 187     -33.090   1.448  41.940  1.00 73.18           C  
ATOM   3452  C   ILE C 187     -34.145   1.066  42.988  1.00 73.18           C  
ATOM   3453  O   ILE C 187     -35.357   1.114  42.691  1.00 73.18           O  
ATOM   3454  CB  ILE C 187     -33.310   0.644  40.634  1.00 73.18           C  
ATOM   3455  CG1 ILE C 187     -34.505   1.149  39.799  1.00 73.18           C  
ATOM   3456  CG2 ILE C 187     -33.673  -0.773  40.905  1.00 73.18           C  
ATOM   3457  CD1 ILE C 187     -34.373   2.553  39.258  1.00 73.18           C  
ATOM   3458  N   ASN C 188     -33.716   0.719  44.217  1.00 72.81           N  
ATOM   3459  CA  ASN C 188     -34.594   0.381  45.336  1.00 72.81           C  
ATOM   3460  C   ASN C 188     -35.420   1.641  45.575  1.00 72.81           C  
ATOM   3461  O   ASN C 188     -34.922   2.643  46.111  1.00 72.81           O  
ATOM   3462  CB  ASN C 188     -33.730  -0.051  46.542  1.00 72.81           C  
ATOM   3463  CG  ASN C 188     -34.530  -0.529  47.761  1.00 72.81           C  
ATOM   3464  OD1 ASN C 188     -35.578   0.016  48.081  1.00 72.81           O  
ATOM   3465  ND2 ASN C 188     -34.008  -1.551  48.458  1.00 72.81           N  
ATOM   3466  N   LYS C 189     -36.702   1.553  45.212  1.00 75.38           N  
ATOM   3467  CA  LYS C 189     -37.603   2.702  45.217  1.00 75.38           C  
ATOM   3468  C   LYS C 189     -37.778   3.295  46.616  1.00 75.38           C  
ATOM   3469  O   LYS C 189     -37.745   4.519  46.784  1.00 75.38           O  
ATOM   3470  CB  LYS C 189     -38.903   2.214  44.580  1.00 75.38           C  
ATOM   3471  CG  LYS C 189     -38.589   1.981  43.096  1.00 75.38           C  
ATOM   3472  CD  LYS C 189     -39.723   1.506  42.251  1.00 75.38           C  
ATOM   3473  CE  LYS C 189     -39.247   1.305  40.826  1.00 75.38           C  
ATOM   3474  NZ  LYS C 189     -40.343   0.735  40.034  1.00 75.38           N  
ATOM   3475  N   ASN C 190     -37.872   2.434  47.638  1.00 78.08           N  
ATOM   3476  CA  ASN C 190     -38.050   2.888  49.016  1.00 78.08           C  
ATOM   3477  C   ASN C 190     -36.839   3.650  49.502  1.00 78.08           C  
ATOM   3478  O   ASN C 190     -36.965   4.614  50.263  1.00 78.08           O  
ATOM   3479  CB  ASN C 190     -38.257   1.700  49.939  1.00 78.08           C  
ATOM   3480  CG  ASN C 190     -39.518   0.951  49.648  1.00 78.08           C  
ATOM   3481  OD1 ASN C 190     -40.153   1.143  48.600  1.00 78.08           O  
ATOM   3482  ND2 ASN C 190     -39.870   0.035  50.551  1.00 78.08           N  
ATOM   3483  N   VAL C 191     -35.654   3.137  49.187  1.00 75.72           N  
ATOM   3484  CA  VAL C 191     -34.425   3.848  49.511  1.00 75.72           C  
ATOM   3485  C   VAL C 191     -34.371   5.156  48.736  1.00 75.72           C  
ATOM   3486  O   VAL C 191     -34.025   6.209  49.283  1.00 75.72           O  
ATOM   3487  CB  VAL C 191     -33.186   2.973  49.271  1.00 75.72           C  
ATOM   3488  CG1 VAL C 191     -31.940   3.786  49.542  1.00 75.72           C  
ATOM   3489  CG2 VAL C 191     -33.192   1.807  50.241  1.00 75.72           C  
ATOM   3490  N   ILE C 192     -34.670   5.101  47.438  1.00 74.43           N  
ATOM   3491  CA  ILE C 192     -34.644   6.312  46.622  1.00 74.43           C  
ATOM   3492  C   ILE C 192     -35.627   7.340  47.184  1.00 74.43           C  
ATOM   3493  O   ILE C 192     -35.316   8.535  47.285  1.00 74.43           O  
ATOM   3494  CB  ILE C 192     -34.943   5.980  45.150  1.00 74.43           C  
ATOM   3495  CG1 ILE C 192     -33.794   5.196  44.541  1.00 74.43           C  
ATOM   3496  CG2 ILE C 192     -35.018   7.237  44.347  1.00 74.43           C  
ATOM   3497  CD1 ILE C 192     -34.130   4.601  43.215  1.00 74.43           C  
ATOM   3498  N   VAL C 193     -36.833   6.886  47.551  1.00 76.51           N  
ATOM   3499  CA  VAL C 193     -37.870   7.759  48.124  1.00 76.51           C  
ATOM   3500  C   VAL C 193     -37.467   8.357  49.478  1.00 76.51           C  
ATOM   3501  O   VAL C 193     -37.683   9.550  49.728  1.00 76.51           O  
ATOM   3502  CB  VAL C 193     -39.200   6.986  48.249  1.00 76.51           C  
ATOM   3503  CG1 VAL C 193     -40.184   7.787  49.058  1.00 76.51           C  
ATOM   3504  CG2 VAL C 193     -39.781   6.682  46.884  1.00 76.51           C  
ATOM   3505  N   SER C 194     -36.870   7.549  50.363  1.00 77.16           N  
ATOM   3506  CA  SER C 194     -36.408   8.032  51.670  1.00 77.16           C  
ATOM   3507  C   SER C 194     -35.296   9.066  51.527  1.00 77.16           C  
ATOM   3508  O   SER C 194     -35.226  10.031  52.303  1.00 77.16           O  
ATOM   3509  CB  SER C 194     -35.966   6.854  52.550  1.00 77.16           C  
ATOM   3510  OG  SER C 194     -35.781   7.254  53.903  1.00 77.16           O  
ATOM   3511  N   ALA C 195     -34.366   8.828  50.600  1.00 77.08           N  
ATOM   3512  CA  ALA C 195     -33.282   9.777  50.332  1.00 77.08           C  
ATOM   3513  C   ALA C 195     -33.818  11.127  49.865  1.00 77.08           C  
ATOM   3514  O   ALA C 195     -33.320  12.187  50.268  1.00 77.08           O  
ATOM   3515  CB  ALA C 195     -32.343   9.198  49.276  1.00 77.08           C  
ATOM   3516  N   ALA C 196     -34.809  11.104  48.981  1.00 79.87           N  
ATOM   3517  CA  ALA C 196     -35.446  12.339  48.548  1.00 79.87           C  
ATOM   3518  C   ALA C 196     -36.072  13.121  49.704  1.00 79.87           C  
ATOM   3519  O   ALA C 196     -35.796  14.317  49.866  1.00 79.87           O  
ATOM   3520  CB  ALA C 196     -36.512  11.990  47.507  1.00 79.87           C  
ATOM   3521  N   THR C 197     -36.801  12.437  50.590  1.00 77.05           N  
ATOM   3522  CA  THR C 197     -37.429  13.105  51.730  1.00 77.05           C  
ATOM   3523  C   THR C 197     -36.389  13.709  52.661  1.00 77.05           C  
ATOM   3524  O   THR C 197     -36.541  14.848  53.118  1.00 77.05           O  
ATOM   3525  CB  THR C 197     -38.322  12.114  52.484  1.00 77.05           C  
ATOM   3526  OG1 THR C 197     -39.256  11.527  51.570  1.00 77.05           O  
ATOM   3527  CG2 THR C 197     -39.077  12.796  53.606  1.00 77.05           C  
ATOM   3528  N   GLN C 198     -35.279  13.009  52.860  1.00 76.14           N  
ATOM   3529  CA  GLN C 198     -34.197  13.447  53.720  1.00 76.14           C  
ATOM   3530  C   GLN C 198     -33.203  14.356  52.994  1.00 76.14           C  
ATOM   3531  O   GLN C 198     -32.116  14.610  53.527  1.00 76.14           O  
ATOM   3532  CB  GLN C 198     -33.519  12.207  54.294  1.00 76.14           C  
ATOM   3533  CG  GLN C 198     -34.487  11.390  55.153  1.00 76.14           C  
ATOM   3534  CD  GLN C 198     -33.848  10.194  55.870  1.00 76.14           C  
ATOM   3535  OE1 GLN C 198     -32.745  10.287  56.416  1.00 76.14           O  
ATOM   3536  NE2 GLN C 198     -34.558   9.067  55.884  1.00 76.14           N  
ATOM   3537  N   LYS C 199     -33.512  14.734  51.739  1.00 78.95           N  
ATOM   3538  CA  LYS C 199     -32.658  15.570  50.864  1.00 78.95           C  
ATOM   3539  C   LYS C 199     -31.246  15.029  50.658  1.00 78.95           C  
ATOM   3540  O   LYS C 199     -30.247  15.761  50.734  1.00 78.95           O  
ATOM   3541  CB  LYS C 199     -32.635  17.057  51.249  1.00 78.95           C  
ATOM   3542  CG  LYS C 199     -34.021  17.731  51.279  1.00 78.95           C  
ATOM   3543  CD  LYS C 199     -33.856  19.235  51.544  1.00 78.95           C  
ATOM   3544  CE  LYS C 199     -35.176  20.011  51.535  1.00 78.95           C  
ATOM   3545  NZ  LYS C 199     -34.949  21.484  51.738  1.00 78.95           N  
ATOM   3546  N   LYS C 200     -31.166  13.720  50.535  1.00 74.95           N  
ATOM   3547  CA  LYS C 200     -29.934  13.021  50.241  1.00 74.95           C  
ATOM   3548  C   LYS C 200     -29.922  12.373  48.848  1.00 74.95           C  
ATOM   3549  O   LYS C 200     -28.878  11.842  48.459  1.00 74.95           O  
ATOM   3550  CB  LYS C 200     -29.601  12.016  51.360  1.00 74.95           C  
ATOM   3551  CG  LYS C 200     -29.120  12.691  52.664  1.00 74.95           C  
ATOM   3552  CD  LYS C 200     -27.738  13.327  52.406  1.00 74.95           C  
ATOM   3553  CE  LYS C 200     -26.986  13.765  53.661  1.00 74.95           C  
ATOM   3554  NZ  LYS C 200     -25.511  13.877  53.404  1.00 74.95           N  
ATOM   3555  N   LEU C 201     -31.044  12.392  48.094  1.00 76.01           N  
ATOM   3556  CA  LEU C 201     -31.074  11.945  46.687  1.00 76.01           C  
ATOM   3557  C   LEU C 201     -30.376  12.942  45.763  1.00 76.01           C  
ATOM   3558  O   LEU C 201     -30.855  14.063  45.587  1.00 76.01           O  
ATOM   3559  CB  LEU C 201     -32.512  11.753  46.218  1.00 76.01           C  
ATOM   3560  CG  LEU C 201     -32.623  11.076  44.850  1.00 76.01           C  
ATOM   3561  CD1 LEU C 201     -32.158   9.618  44.934  1.00 76.01           C  
ATOM   3562  CD2 LEU C 201     -34.006  11.197  44.224  1.00 76.01           C  
ATOM   3563  N   MET C 202     -29.334  12.487  45.048  1.00 76.26           N  
ATOM   3564  CA  MET C 202     -28.495  13.413  44.289  1.00 76.26           C  
ATOM   3565  C   MET C 202     -28.922  13.624  42.852  1.00 76.26           C  
ATOM   3566  O   MET C 202     -28.342  14.477  42.172  1.00 76.26           O  
ATOM   3567  CB  MET C 202     -27.049  12.914  44.308  1.00 76.26           C  
ATOM   3568  CG  MET C 202     -26.598  12.798  45.727  1.00 76.26           C  
ATOM   3569  SD  MET C 202     -26.594  14.434  46.451  1.00 76.26           S  
ATOM   3570  CE  MET C 202     -27.061  14.128  48.162  1.00 76.26           C  
ATOM   3571  N   ASN C 203     -29.783  12.787  42.325  1.00 79.92           N  
ATOM   3572  CA  ASN C 203     -30.190  12.981  40.957  1.00 79.92           C  
ATOM   3573  C   ASN C 203     -31.652  12.503  40.902  1.00 79.92           C  
ATOM   3574  O   ASN C 203     -32.336  12.720  41.927  1.00 79.92           O  
ATOM   3575  CB  ASN C 203     -29.208  12.356  39.949  1.00 79.92           C  
ATOM   3576  CG  ASN C 203     -29.209  10.862  39.965  1.00 79.92           C  
ATOM   3577  OD1 ASN C 203     -29.599  10.235  40.952  1.00 79.92           O  
ATOM   3578  ND2 ASN C 203     -28.825  10.267  38.838  1.00 79.92           N  
ATOM   3579  OXT ASN C 203     -32.159  11.931  39.909  1.00 79.92           O  
TER    3580      ASN C 203                                                      
ATOM   3581  N   MET D   1     -30.461 -33.299  65.297  1.00 82.79           N  
ATOM   3582  CA  MET D   1     -30.441 -34.623  64.678  1.00 82.79           C  
ATOM   3583  C   MET D   1     -28.982 -35.140  64.817  1.00 82.79           C  
ATOM   3584  O   MET D   1     -28.024 -34.341  65.053  1.00 82.79           O  
ATOM   3585  CB  MET D   1     -31.001 -34.596  63.230  1.00 82.79           C  
ATOM   3586  CG  MET D   1     -32.417 -35.277  63.164  1.00 82.79           C  
ATOM   3587  SD  MET D   1     -33.382 -35.274  61.621  1.00 82.79           S  
ATOM   3588  CE  MET D   1     -34.980 -35.955  62.141  1.00 82.79           C  
ATOM   3589  N   ALA D   2     -28.808 -36.459  64.647  1.00 81.36           N  
ATOM   3590  CA  ALA D   2     -27.477 -37.050  64.709  1.00 81.36           C  
ATOM   3591  C   ALA D   2     -26.661 -36.601  63.508  1.00 81.36           C  
ATOM   3592  O   ALA D   2     -27.128 -36.593  62.357  1.00 81.36           O  
ATOM   3593  CB  ALA D   2     -27.529 -38.588  64.789  1.00 81.36           C  
ATOM   3594  N   PHE D   3     -25.439 -36.201  63.820  1.00 76.30           N  
ATOM   3595  CA  PHE D   3     -24.463 -35.865  62.816  1.00 76.30           C  
ATOM   3596  C   PHE D   3     -24.224 -37.081  61.938  1.00 76.30           C  
ATOM   3597  O   PHE D   3     -23.769 -38.127  62.409  1.00 76.30           O  
ATOM   3598  CB  PHE D   3     -23.169 -35.467  63.498  1.00 76.30           C  
ATOM   3599  CG  PHE D   3     -22.175 -35.034  62.544  1.00 76.30           C  
ATOM   3600  CD1 PHE D   3     -21.247 -35.953  62.060  1.00 76.30           C  
ATOM   3601  CD2 PHE D   3     -22.156 -33.730  62.095  1.00 76.30           C  
ATOM   3602  CE1 PHE D   3     -20.314 -35.587  61.113  1.00 76.30           C  
ATOM   3603  CE2 PHE D   3     -21.210 -33.334  61.169  1.00 76.30           C  
ATOM   3604  CZ  PHE D   3     -20.284 -34.265  60.665  1.00 76.30           C  
ATOM   3605  N   SER D   4     -24.479 -36.928  60.649  1.00 76.83           N  
ATOM   3606  CA  SER D   4     -24.475 -38.072  59.762  1.00 76.83           C  
ATOM   3607  C   SER D   4     -23.443 -37.922  58.656  1.00 76.83           C  
ATOM   3608  O   SER D   4     -23.458 -38.695  57.692  1.00 76.83           O  
ATOM   3609  CB  SER D   4     -25.900 -38.339  59.252  1.00 76.83           C  
ATOM   3610  OG  SER D   4     -26.480 -37.234  58.577  1.00 76.83           O  
ATOM   3611  N   GLY D   5     -22.519 -36.960  58.794  1.00 74.80           N  
ATOM   3612  CA  GLY D   5     -21.471 -36.772  57.809  1.00 74.80           C  
ATOM   3613  C   GLY D   5     -20.319 -37.796  57.933  1.00 74.80           C  
ATOM   3614  O   GLY D   5     -20.138 -38.477  58.949  1.00 74.80           O  
ATOM   3615  N   VAL D   6     -19.500 -37.838  56.877  1.00 74.36           N  
ATOM   3616  CA  VAL D   6     -18.243 -38.587  56.861  1.00 74.36           C  
ATOM   3617  C   VAL D   6     -17.160 -37.791  57.545  1.00 74.36           C  
ATOM   3618  O   VAL D   6     -16.826 -36.675  57.140  1.00 74.36           O  
ATOM   3619  CB  VAL D   6     -17.795 -38.933  55.441  1.00 74.36           C  
ATOM   3620  CG1 VAL D   6     -16.467 -39.681  55.516  1.00 74.36           C  
ATOM   3621  CG2 VAL D   6     -18.849 -39.754  54.740  1.00 74.36           C  
ATOM   3622  N   ILE D   7     -16.573 -38.381  58.549  1.00 71.61           N  
ATOM   3623  CA  ILE D   7     -15.523 -37.706  59.274  1.00 71.61           C  
ATOM   3624  C   ILE D   7     -14.180 -37.967  58.634  1.00 71.61           C  
ATOM   3625  O   ILE D   7     -13.771 -39.119  58.474  1.00 71.61           O  
ATOM   3626  CB  ILE D   7     -15.538 -38.121  60.734  1.00 71.61           C  
ATOM   3627  CG1 ILE D   7     -16.924 -37.717  61.201  1.00 71.61           C  
ATOM   3628  CG2 ILE D   7     -14.471 -37.376  61.466  1.00 71.61           C  
ATOM   3629  CD1 ILE D   7     -17.154 -37.817  62.636  1.00 71.61           C  
ATOM   3630  N   LEU D   8     -13.573 -36.894  58.139  1.00 69.84           N  
ATOM   3631  CA  LEU D   8     -12.238 -36.923  57.572  1.00 69.84           C  
ATOM   3632  C   LEU D   8     -11.204 -36.349  58.509  1.00 69.84           C  
ATOM   3633  O   LEU D   8     -10.055 -36.815  58.539  1.00 69.84           O  
ATOM   3634  CB  LEU D   8     -12.181 -36.062  56.336  1.00 69.84           C  
ATOM   3635  CG  LEU D   8     -13.170 -36.689  55.438  1.00 69.84           C  
ATOM   3636  CD1 LEU D   8     -13.137 -35.817  54.223  1.00 69.84           C  
ATOM   3637  CD2 LEU D   8     -12.806 -38.122  55.223  1.00 69.84           C  
ATOM   3638  N   ALA D   9     -11.618 -35.365  59.296  1.00 68.72           N  
ATOM   3639  CA  ALA D   9     -10.752 -34.830  60.309  1.00 68.72           C  
ATOM   3640  C   ALA D   9     -10.499 -35.891  61.362  1.00 68.72           C  
ATOM   3641  O   ALA D   9     -11.147 -36.941  61.394  1.00 68.72           O  
ATOM   3642  CB  ALA D   9     -11.398 -33.584  60.913  1.00 68.72           C  
ATOM   3643  N   ASN D  10      -9.477 -35.653  62.166  1.00 69.14           N  
ATOM   3644  CA  ASN D  10      -9.369 -36.312  63.452  1.00 69.14           C  
ATOM   3645  C   ASN D  10     -10.197 -35.539  64.481  1.00 69.14           C  
ATOM   3646  O   ASN D  10     -10.114 -34.306  64.551  1.00 69.14           O  
ATOM   3647  CB  ASN D  10      -7.893 -36.428  63.836  1.00 69.14           C  
ATOM   3648  CG  ASN D  10      -7.105 -37.286  62.833  1.00 69.14           C  
ATOM   3649  OD1 ASN D  10      -7.608 -38.320  62.350  1.00 69.14           O  
ATOM   3650  ND2 ASN D  10      -5.876 -36.854  62.507  1.00 69.14           N  
ATOM   3651  N   VAL D  11     -10.844 -36.273  65.392  1.00 68.81           N  
ATOM   3652  CA  VAL D  11     -11.688 -35.708  66.450  1.00 68.81           C  
ATOM   3653  C   VAL D  11     -11.085 -36.028  67.801  1.00 68.81           C  
ATOM   3654  O   VAL D  11     -10.713 -37.173  68.074  1.00 68.81           O  
ATOM   3655  CB  VAL D  11     -13.136 -36.252  66.406  1.00 68.81           C  
ATOM   3656  CG1 VAL D  11     -13.997 -35.637  67.514  1.00 68.81           C  
ATOM   3657  CG2 VAL D  11     -13.800 -35.946  65.068  1.00 68.81           C  
ATOM   3658  N   PHE D  12     -11.011 -35.014  68.646  1.00 66.62           N  
ATOM   3659  CA  PHE D  12     -10.545 -35.163  70.008  1.00 66.62           C  
ATOM   3660  C   PHE D  12     -11.688 -34.752  70.936  1.00 66.62           C  
ATOM   3661  O   PHE D  12     -12.258 -33.660  70.780  1.00 66.62           O  
ATOM   3662  CB  PHE D  12      -9.293 -34.294  70.202  1.00 66.62           C  
ATOM   3663  CG  PHE D  12      -8.077 -34.789  69.434  1.00 66.62           C  
ATOM   3664  CD1 PHE D  12      -7.979 -34.561  68.066  1.00 66.62           C  
ATOM   3665  CD2 PHE D  12      -7.044 -35.470  70.069  1.00 66.62           C  
ATOM   3666  CE1 PHE D  12      -6.893 -35.005  67.351  1.00 66.62           C  
ATOM   3667  CE2 PHE D  12      -5.941 -35.915  69.350  1.00 66.62           C  
ATOM   3668  CZ  PHE D  12      -5.869 -35.681  67.992  1.00 66.62           C  
ATOM   3669  N   ASN D  13     -11.986 -35.604  71.928  1.00 64.65           N  
ATOM   3670  CA  ASN D  13     -12.939 -35.299  72.996  1.00 64.65           C  
ATOM   3671  C   ASN D  13     -12.216 -34.447  74.030  1.00 64.65           C  
ATOM   3672  O   ASN D  13     -11.424 -34.962  74.827  1.00 64.65           O  
ATOM   3673  CB  ASN D  13     -13.477 -36.590  73.608  1.00 64.65           C  
ATOM   3674  CG  ASN D  13     -14.480 -36.357  74.735  1.00 64.65           C  
ATOM   3675  OD1 ASN D  13     -14.666 -35.240  75.240  1.00 64.65           O  
ATOM   3676  ND2 ASN D  13     -15.100 -37.445  75.170  1.00 64.65           N  
ATOM   3677  N   ILE D  14     -12.573 -33.160  74.076  1.00 60.62           N  
ATOM   3678  CA  ILE D  14     -11.966 -32.180  74.975  1.00 60.62           C  
ATOM   3679  C   ILE D  14     -12.112 -32.573  76.443  1.00 60.62           C  
ATOM   3680  O   ILE D  14     -11.348 -32.076  77.276  1.00 60.62           O  
ATOM   3681  CB  ILE D  14     -12.546 -30.782  74.638  1.00 60.62           C  
ATOM   3682  CG1 ILE D  14     -14.051 -30.762  74.897  1.00 60.62           C  
ATOM   3683  CG2 ILE D  14     -12.250 -30.375  73.212  1.00 60.62           C  
ATOM   3684  CD1 ILE D  14     -14.685 -29.400  74.745  1.00 60.62           C  
ATOM   3685  N   GLY D  15     -13.082 -33.441  76.778  1.00 62.08           N  
ATOM   3686  CA  GLY D  15     -13.238 -33.974  78.129  1.00 62.08           C  
ATOM   3687  C   GLY D  15     -12.104 -34.895  78.596  1.00 62.08           C  
ATOM   3688  O   GLY D  15     -11.928 -35.075  79.814  1.00 62.08           O  
ATOM   3689  N   ASN D  16     -11.318 -35.463  77.651  1.00 64.18           N  
ATOM   3690  CA  ASN D  16     -10.230 -36.414  77.921  1.00 64.18           C  
ATOM   3691  C   ASN D  16      -8.864 -35.946  77.445  1.00 64.18           C  
ATOM   3692  O   ASN D  16      -7.877 -36.657  77.672  1.00 64.18           O  
ATOM   3693  CB  ASN D  16     -10.483 -37.724  77.163  1.00 64.18           C  
ATOM   3694  CG  ASN D  16     -11.736 -38.413  77.576  1.00 64.18           C  
ATOM   3695  OD1 ASN D  16     -12.262 -38.188  78.669  1.00 64.18           O  
ATOM   3696  ND2 ASN D  16     -12.295 -39.197  76.650  1.00 64.18           N  
ATOM   3697  N   TYR D  17      -8.765 -34.744  76.882  1.00 61.69           N  
ATOM   3698  CA  TYR D  17      -7.517 -34.225  76.354  1.00 61.69           C  
ATOM   3699  C   TYR D  17      -6.917 -33.255  77.339  1.00 61.69           C  
ATOM   3700  O   TYR D  17      -7.632 -32.448  77.935  1.00 61.69           O  
ATOM   3701  CB  TYR D  17      -7.700 -33.492  75.019  1.00 61.69           C  
ATOM   3702  CG  TYR D  17      -6.352 -33.111  74.364  1.00 61.69           C  
ATOM   3703  CD1 TYR D  17      -5.664 -34.013  73.540  1.00 61.69           C  
ATOM   3704  CD2 TYR D  17      -5.748 -31.855  74.583  1.00 61.69           C  
ATOM   3705  CE1 TYR D  17      -4.407 -33.680  72.951  1.00 61.69           C  
ATOM   3706  CE2 TYR D  17      -4.489 -31.516  73.986  1.00 61.69           C  
ATOM   3707  CZ  TYR D  17      -3.835 -32.442  73.183  1.00 61.69           C  
ATOM   3708  OH  TYR D  17      -2.621 -32.142  72.605  1.00 61.69           O  
ATOM   3709  N   THR D  18      -5.605 -33.374  77.532  1.00 61.43           N  
ATOM   3710  CA  THR D  18      -4.836 -32.413  78.308  1.00 61.43           C  
ATOM   3711  C   THR D  18      -3.940 -31.570  77.399  1.00 61.43           C  
ATOM   3712  O   THR D  18      -2.965 -32.084  76.824  1.00 61.43           O  
ATOM   3713  CB  THR D  18      -4.022 -33.137  79.367  1.00 61.43           C  
ATOM   3714  OG1 THR D  18      -4.917 -33.913  80.184  1.00 61.43           O  
ATOM   3715  CG2 THR D  18      -3.307 -32.093  80.231  1.00 61.43           C  
ATOM   3716  N   PRO D  19      -4.218 -30.282  77.264  1.00 60.64           N  
ATOM   3717  CA  PRO D  19      -3.404 -29.412  76.393  1.00 60.64           C  
ATOM   3718  C   PRO D  19      -1.955 -29.228  76.842  1.00 60.64           C  
ATOM   3719  O   PRO D  19      -1.638 -29.329  78.032  1.00 60.64           O  
ATOM   3720  CB  PRO D  19      -4.163 -28.079  76.437  1.00 60.64           C  
ATOM   3721  CG  PRO D  19      -4.898 -28.120  77.797  1.00 60.64           C  
ATOM   3722  CD  PRO D  19      -5.264 -29.553  78.002  1.00 60.64           C  
ATOM   3723  N   THR D  20      -1.069 -28.963  75.856  1.00 59.66           N  
ATOM   3724  CA  THR D  20       0.374 -28.749  76.046  1.00 59.66           C  
ATOM   3725  C   THR D  20       0.781 -27.366  75.531  1.00 59.66           C  
ATOM   3726  O   THR D  20       0.005 -26.676  74.861  1.00 59.66           O  
ATOM   3727  CB  THR D  20       1.216 -29.796  75.330  1.00 59.66           C  
ATOM   3728  OG1 THR D  20       1.166 -29.539  73.932  1.00 59.66           O  
ATOM   3729  CG2 THR D  20       0.619 -31.161  75.567  1.00 59.66           C  
ATOM   3730  N   LYS D  21       2.012 -26.949  75.874  1.00 61.40           N  
ATOM   3731  CA  LYS D  21       2.549 -25.653  75.434  1.00 61.40           C  
ATOM   3732  C   LYS D  21       2.769 -25.569  73.926  1.00 61.40           C  
ATOM   3733  O   LYS D  21       2.773 -24.461  73.361  1.00 61.40           O  
ATOM   3734  CB  LYS D  21       3.858 -25.303  76.155  1.00 61.40           C  
ATOM   3735  CG  LYS D  21       4.402 -23.887  75.790  1.00 61.40           C  
ATOM   3736  CD  LYS D  21       5.596 -23.434  76.658  1.00 61.40           C  
ATOM   3737  CE  LYS D  21       6.103 -21.990  76.319  1.00 61.40           C  
ATOM   3738  NZ  LYS D  21       6.806 -21.275  77.479  1.00 61.40           N  
ATOM   3739  N   ASP D  22       2.941 -26.713  73.263  1.00 63.63           N  
ATOM   3740  CA  ASP D  22       3.214 -26.762  71.825  1.00 63.63           C  
ATOM   3741  C   ASP D  22       1.951 -26.733  70.982  1.00 63.63           C  
ATOM   3742  O   ASP D  22       2.026 -26.511  69.767  1.00 63.63           O  
ATOM   3743  CB  ASP D  22       3.956 -28.056  71.472  1.00 63.63           C  
ATOM   3744  CG  ASP D  22       5.290 -28.181  72.175  1.00 63.63           C  
ATOM   3745  OD1 ASP D  22       5.982 -27.146  72.335  1.00 63.63           O  
ATOM   3746  OD2 ASP D  22       5.634 -29.326  72.565  1.00 63.63           O  
ATOM   3747  N   ASP D  23       0.801 -26.883  71.619  1.00 59.23           N  
ATOM   3748  CA  ASP D  23      -0.472 -26.847  70.930  1.00 59.23           C  
ATOM   3749  C   ASP D  23      -0.799 -25.426  70.499  1.00 59.23           C  
ATOM   3750  O   ASP D  23      -0.450 -24.450  71.174  1.00 59.23           O  
ATOM   3751  CB  ASP D  23      -1.549 -27.439  71.823  1.00 59.23           C  
ATOM   3752  CG  ASP D  23      -1.367 -28.918  71.995  1.00 59.23           C  
ATOM   3753  OD1 ASP D  23      -1.031 -29.564  70.973  1.00 59.23           O  
ATOM   3754  OD2 ASP D  23      -1.540 -29.416  73.133  1.00 59.23           O  
ATOM   3755  N   LYS D  24      -1.322 -25.327  69.282  1.00 55.00           N  
ATOM   3756  CA  LYS D  24      -1.886 -24.110  68.726  1.00 55.00           C  
ATOM   3757  C   LYS D  24      -3.338 -24.395  68.368  1.00 55.00           C  
ATOM   3758  O   LYS D  24      -3.630 -25.420  67.741  1.00 55.00           O  
ATOM   3759  CB  LYS D  24      -1.107 -23.688  67.486  1.00 55.00           C  
ATOM   3760  CG  LYS D  24       0.321 -23.275  67.719  1.00 55.00           C  
ATOM   3761  CD  LYS D  24       0.855 -22.753  66.398  1.00 55.00           C  
ATOM   3762  CE  LYS D  24       2.288 -22.267  66.438  1.00 55.00           C  
ATOM   3763  NZ  LYS D  24       2.617 -21.579  65.143  1.00 55.00           N  
ATOM   3764  N   PHE D  25      -4.262 -23.590  68.894  1.00 54.51           N  
ATOM   3765  CA  PHE D  25      -5.680 -23.780  68.608  1.00 54.51           C  
ATOM   3766  C   PHE D  25      -6.322 -22.556  67.985  1.00 54.51           C  
ATOM   3767  O   PHE D  25      -6.107 -21.429  68.433  1.00 54.51           O  
ATOM   3768  CB  PHE D  25      -6.493 -24.139  69.826  1.00 54.51           C  
ATOM   3769  CG  PHE D  25      -6.038 -25.341  70.485  1.00 54.51           C  
ATOM   3770  CD1 PHE D  25      -6.475 -26.571  70.051  1.00 54.51           C  
ATOM   3771  CD2 PHE D  25      -5.256 -25.248  71.608  1.00 54.51           C  
ATOM   3772  CE1 PHE D  25      -6.060 -27.703  70.670  1.00 54.51           C  
ATOM   3773  CE2 PHE D  25      -4.847 -26.371  72.258  1.00 54.51           C  
ATOM   3774  CZ  PHE D  25      -5.248 -27.607  71.796  1.00 54.51           C  
ATOM   3775  N   LEU D  26      -7.084 -22.781  66.940  1.00 52.40           N  
ATOM   3776  CA  LEU D  26      -8.170 -21.892  66.576  1.00 52.40           C  
ATOM   3777  C   LEU D  26      -9.442 -22.193  67.372  1.00 52.40           C  
ATOM   3778  O   LEU D  26      -9.851 -23.348  67.502  1.00 52.40           O  
ATOM   3779  CB  LEU D  26      -8.415 -21.966  65.091  1.00 52.40           C  
ATOM   3780  CG  LEU D  26      -9.394 -20.863  64.798  1.00 52.40           C  
ATOM   3781  CD1 LEU D  26      -8.787 -19.469  64.893  1.00 52.40           C  
ATOM   3782  CD2 LEU D  26      -9.677 -21.237  63.408  1.00 52.40           C  
ATOM   3783  N   VAL D  27     -10.061 -21.155  67.914  1.00 50.02           N  
ATOM   3784  CA  VAL D  27     -11.346 -21.245  68.603  1.00 50.02           C  
ATOM   3785  C   VAL D  27     -12.468 -20.853  67.631  1.00 50.02           C  
ATOM   3786  O   VAL D  27     -12.473 -19.715  67.151  1.00 50.02           O  
ATOM   3787  CB  VAL D  27     -11.310 -20.333  69.840  1.00 50.02           C  
ATOM   3788  CG1 VAL D  27     -12.541 -20.451  70.640  1.00 50.02           C  
ATOM   3789  CG2 VAL D  27     -10.058 -20.641  70.700  1.00 50.02           C  
ATOM   3790  N   ASP D  28     -13.479 -21.737  67.404  1.00 51.76           N  
ATOM   3791  CA  ASP D  28     -14.532 -21.445  66.407  1.00 51.76           C  
ATOM   3792  C   ASP D  28     -15.522 -20.453  66.995  1.00 51.76           C  
ATOM   3793  O   ASP D  28     -15.689 -20.366  68.212  1.00 51.76           O  
ATOM   3794  CB  ASP D  28     -15.313 -22.697  65.938  1.00 51.76           C  
ATOM   3795  CG  ASP D  28     -16.225 -22.455  64.637  1.00 51.76           C  
ATOM   3796  OD1 ASP D  28     -16.880 -21.400  64.423  1.00 51.76           O  
ATOM   3797  OD2 ASP D  28     -16.341 -23.375  63.803  1.00 51.76           O  
ATOM   3798  N   THR D  29     -16.290 -19.816  66.097  1.00 51.15           N  
ATOM   3799  CA  THR D  29     -17.102 -18.670  66.484  1.00 51.15           C  
ATOM   3800  C   THR D  29     -18.114 -19.034  67.552  1.00 51.15           C  
ATOM   3801  O   THR D  29     -18.227 -18.325  68.554  1.00 51.15           O  
ATOM   3802  CB  THR D  29     -17.852 -18.123  65.253  1.00 51.15           C  
ATOM   3803  OG1 THR D  29     -16.959 -17.924  64.153  1.00 51.15           O  
ATOM   3804  CG2 THR D  29     -18.449 -16.803  65.539  1.00 51.15           C  
ATOM   3805  N   ASN D  30     -18.739 -20.200  67.443  1.00 50.96           N  
ATOM   3806  CA  ASN D  30     -19.686 -20.641  68.462  1.00 50.96           C  
ATOM   3807  C   ASN D  30     -19.063 -20.730  69.861  1.00 50.96           C  
ATOM   3808  O   ASN D  30     -19.683 -20.312  70.847  1.00 50.96           O  
ATOM   3809  CB  ASN D  30     -20.368 -21.941  68.040  1.00 50.96           C  
ATOM   3810  CG  ASN D  30     -19.392 -23.014  67.750  1.00 50.96           C  
ATOM   3811  OD1 ASN D  30     -18.610 -23.403  68.628  1.00 50.96           O  
ATOM   3812  ND2 ASN D  30     -19.375 -23.467  66.502  1.00 50.96           N  
ATOM   3813  N   VAL D  31     -17.822 -21.203  69.980  1.00 48.27           N  
ATOM   3814  CA  VAL D  31     -17.228 -21.242  71.314  1.00 48.27           C  
ATOM   3815  C   VAL D  31     -17.080 -19.829  71.863  1.00 48.27           C  
ATOM   3816  O   VAL D  31     -17.507 -19.557  72.985  1.00 48.27           O  
ATOM   3817  CB  VAL D  31     -15.888 -22.008  71.313  1.00 48.27           C  
ATOM   3818  CG1 VAL D  31     -15.294 -22.019  72.682  1.00 48.27           C  
ATOM   3819  CG2 VAL D  31     -16.100 -23.448  70.930  1.00 48.27           C  
ATOM   3820  N   TRP D  32     -16.689 -18.873  71.026  1.00 47.21           N  
ATOM   3821  CA  TRP D  32     -16.618 -17.487  71.481  1.00 47.21           C  
ATOM   3822  C   TRP D  32     -17.959 -16.990  71.963  1.00 47.21           C  
ATOM   3823  O   TRP D  32     -18.046 -16.406  73.052  1.00 47.21           O  
ATOM   3824  CB  TRP D  32     -16.165 -16.665  70.289  1.00 47.21           C  
ATOM   3825  CG  TRP D  32     -14.796 -17.012  69.996  1.00 47.21           C  
ATOM   3826  CD1 TRP D  32     -14.314 -17.457  68.818  1.00 47.21           C  
ATOM   3827  CD2 TRP D  32     -13.660 -16.680  70.783  1.00 47.21           C  
ATOM   3828  NE1 TRP D  32     -12.962 -17.631  68.891  1.00 47.21           N  
ATOM   3829  CE2 TRP D  32     -12.531 -17.128  70.087  1.00 47.21           C  
ATOM   3830  CE3 TRP D  32     -13.489 -16.108  72.033  1.00 47.21           C  
ATOM   3831  CZ2 TRP D  32     -11.251 -17.024  70.602  1.00 47.21           C  
ATOM   3832  CZ3 TRP D  32     -12.215 -16.005  72.536  1.00 47.21           C  
ATOM   3833  CH2 TRP D  32     -11.118 -16.461  71.826  1.00 47.21           C  
ATOM   3834  N   TYR D  33     -19.025 -17.302  71.224  1.00 48.61           N  
ATOM   3835  CA  TYR D  33     -20.367 -16.913  71.644  1.00 48.61           C  
ATOM   3836  C   TYR D  33     -20.703 -17.432  73.033  1.00 48.61           C  
ATOM   3837  O   TYR D  33     -20.952 -16.635  73.941  1.00 48.61           O  
ATOM   3838  CB  TYR D  33     -21.404 -17.409  70.647  1.00 48.61           C  
ATOM   3839  CG  TYR D  33     -22.883 -17.195  70.964  1.00 48.61           C  
ATOM   3840  CD1 TYR D  33     -23.630 -18.206  71.528  1.00 48.61           C  
ATOM   3841  CD2 TYR D  33     -23.573 -16.081  70.512  1.00 48.61           C  
ATOM   3842  CE1 TYR D  33     -24.998 -18.084  71.755  1.00 48.61           C  
ATOM   3843  CE2 TYR D  33     -24.958 -15.953  70.728  1.00 48.61           C  
ATOM   3844  CZ  TYR D  33     -25.661 -16.970  71.352  1.00 48.61           C  
ATOM   3845  OH  TYR D  33     -27.021 -16.881  71.568  1.00 48.61           O  
ATOM   3846  N   TRP D  34     -20.571 -18.733  73.276  1.00 50.30           N  
ATOM   3847  CA  TRP D  34     -20.916 -19.177  74.623  1.00 50.30           C  
ATOM   3848  C   TRP D  34     -20.041 -18.544  75.688  1.00 50.30           C  
ATOM   3849  O   TRP D  34     -20.509 -18.333  76.813  1.00 50.30           O  
ATOM   3850  CB  TRP D  34     -20.927 -20.694  74.732  1.00 50.30           C  
ATOM   3851  CG  TRP D  34     -21.918 -21.375  73.860  1.00 50.30           C  
ATOM   3852  CD1 TRP D  34     -21.678 -22.385  72.987  1.00 50.30           C  
ATOM   3853  CD2 TRP D  34     -23.340 -21.181  73.866  1.00 50.30           C  
ATOM   3854  NE1 TRP D  34     -22.845 -22.797  72.405  1.00 50.30           N  
ATOM   3855  CE2 TRP D  34     -23.883 -22.072  72.929  1.00 50.30           C  
ATOM   3856  CE3 TRP D  34     -24.203 -20.321  74.548  1.00 50.30           C  
ATOM   3857  CZ2 TRP D  34     -25.253 -22.122  72.649  1.00 50.30           C  
ATOM   3858  CZ3 TRP D  34     -25.568 -20.375  74.261  1.00 50.30           C  
ATOM   3859  CH2 TRP D  34     -26.074 -21.263  73.327  1.00 50.30           C  
ATOM   3860  N   MET D  35     -18.783 -18.244  75.379  1.00 47.03           N  
ATOM   3861  CA  MET D  35     -17.921 -17.706  76.425  1.00 47.03           C  
ATOM   3862  C   MET D  35     -18.143 -16.217  76.614  1.00 47.03           C  
ATOM   3863  O   MET D  35     -18.031 -15.711  77.732  1.00 47.03           O  
ATOM   3864  CB  MET D  35     -16.458 -17.965  76.123  1.00 47.03           C  
ATOM   3865  CG  MET D  35     -15.519 -17.506  77.209  1.00 47.03           C  
ATOM   3866  SD  MET D  35     -13.912 -18.196  76.828  1.00 47.03           S  
ATOM   3867  CE  MET D  35     -12.950 -17.534  78.137  1.00 47.03           C  
ATOM   3868  N   THR D  36     -18.429 -15.485  75.557  1.00 45.47           N  
ATOM   3869  CA  THR D  36     -18.320 -14.049  75.672  1.00 45.47           C  
ATOM   3870  C   THR D  36     -19.666 -13.337  75.630  1.00 45.47           C  
ATOM   3871  O   THR D  36     -19.756 -12.198  76.088  1.00 45.47           O  
ATOM   3872  CB  THR D  36     -17.303 -13.534  74.659  1.00 45.47           C  
ATOM   3873  OG1 THR D  36     -17.787 -13.763  73.345  1.00 45.47           O  
ATOM   3874  CG2 THR D  36     -16.066 -14.332  74.833  1.00 45.47           C  
ATOM   3875  N   TYR D  37     -20.683 -13.920  75.014  1.00 47.50           N  
ATOM   3876  CA  TYR D  37     -22.011 -13.324  75.029  1.00 47.50           C  
ATOM   3877  C   TYR D  37     -22.532 -13.358  76.458  1.00 47.50           C  
ATOM   3878  O   TYR D  37     -22.584 -14.425  77.086  1.00 47.50           O  
ATOM   3879  CB  TYR D  37     -22.941 -14.117  74.125  1.00 47.50           C  
ATOM   3880  CG  TYR D  37     -24.339 -13.610  74.014  1.00 47.50           C  
ATOM   3881  CD1 TYR D  37     -24.561 -12.291  73.662  1.00 47.50           C  
ATOM   3882  CD2 TYR D  37     -25.438 -14.454  74.158  1.00 47.50           C  
ATOM   3883  CE1 TYR D  37     -25.839 -11.797  73.507  1.00 47.50           C  
ATOM   3884  CE2 TYR D  37     -26.737 -13.974  74.006  1.00 47.50           C  
ATOM   3885  CZ  TYR D  37     -26.931 -12.636  73.682  1.00 47.50           C  
ATOM   3886  OH  TYR D  37     -28.197 -12.105  73.527  1.00 47.50           O  
ATOM   3887  N   THR D  38     -22.931 -12.191  76.963  1.00 45.89           N  
ATOM   3888  CA  THR D  38     -23.201 -12.028  78.391  1.00 45.89           C  
ATOM   3889  C   THR D  38     -24.460 -12.745  78.864  1.00 45.89           C  
ATOM   3890  O   THR D  38     -24.661 -12.884  80.071  1.00 45.89           O  
ATOM   3891  CB  THR D  38     -23.357 -10.552  78.692  1.00 45.89           C  
ATOM   3892  OG1 THR D  38     -24.596 -10.136  78.143  1.00 45.89           O  
ATOM   3893  CG2 THR D  38     -22.294  -9.850  77.939  1.00 45.89           C  
ATOM   3894  N   LYS D  39     -25.395 -13.020  77.978  1.00 46.26           N  
ATOM   3895  CA  LYS D  39     -26.562 -13.777  78.374  1.00 46.26           C  
ATOM   3896  C   LYS D  39     -26.273 -15.254  78.702  1.00 46.26           C  
ATOM   3897  O   LYS D  39     -27.116 -15.911  79.312  1.00 46.26           O  
ATOM   3898  CB  LYS D  39     -27.579 -13.531  77.316  1.00 46.26           C  
ATOM   3899  CG  LYS D  39     -27.961 -12.055  77.450  1.00 46.26           C  
ATOM   3900  CD  LYS D  39     -29.043 -11.596  76.543  1.00 46.26           C  
ATOM   3901  CE  LYS D  39     -29.452 -10.164  76.799  1.00 46.26           C  
ATOM   3902  NZ  LYS D  39     -28.398  -9.192  76.470  1.00 46.26           N  
ATOM   3903  N   GLY D  40     -25.180 -15.836  78.217  1.00 50.30           N  
ATOM   3904  CA  GLY D  40     -24.682 -17.099  78.764  1.00 50.30           C  
ATOM   3905  C   GLY D  40     -25.245 -18.423  78.295  1.00 50.30           C  
ATOM   3906  O   GLY D  40     -26.043 -18.478  77.370  1.00 50.30           O  
ATOM   3907  N   ILE D  41     -25.056 -19.439  79.134  1.00 53.05           N  
ATOM   3908  CA  ILE D  41     -25.460 -20.776  78.695  1.00 53.05           C  
ATOM   3909  C   ILE D  41     -26.827 -21.217  79.207  1.00 53.05           C  
ATOM   3910  O   ILE D  41     -27.164 -20.944  80.379  1.00 53.05           O  
ATOM   3911  CB  ILE D  41     -24.407 -21.810  79.093  1.00 53.05           C  
ATOM   3912  CG1 ILE D  41     -23.122 -21.567  78.327  1.00 53.05           C  
ATOM   3913  CG2 ILE D  41     -24.836 -23.228  78.854  1.00 53.05           C  
ATOM   3914  CD1 ILE D  41     -21.991 -22.369  78.872  1.00 53.05           C  
ATOM   3915  N   PRO D  42     -27.637 -21.888  78.371  1.00 57.18           N  
ATOM   3916  CA  PRO D  42     -28.912 -22.445  78.845  1.00 57.18           C  
ATOM   3917  C   PRO D  42     -28.741 -23.395  80.015  1.00 57.18           C  
ATOM   3918  O   PRO D  42     -27.756 -24.132  80.100  1.00 57.18           O  
ATOM   3919  CB  PRO D  42     -29.461 -23.203  77.629  1.00 57.18           C  
ATOM   3920  CG  PRO D  42     -28.771 -22.696  76.475  1.00 57.18           C  
ATOM   3921  CD  PRO D  42     -27.415 -22.184  76.945  1.00 57.18           C  
ATOM   3922  N   SER D  43     -29.691 -23.336  80.940  1.00 58.63           N  
ATOM   3923  CA  SER D  43     -29.650 -24.215  82.092  1.00 58.63           C  
ATOM   3924  C   SER D  43     -29.629 -25.669  81.647  1.00 58.63           C  
ATOM   3925  O   SER D  43     -29.016 -26.526  82.293  1.00 58.63           O  
ATOM   3926  CB  SER D  43     -30.897 -24.029  82.940  1.00 58.63           C  
ATOM   3927  OG  SER D  43     -32.017 -24.489  82.207  1.00 58.63           O  
ATOM   3928  N   ASN D  44     -30.272 -25.952  80.518  1.00 62.89           N  
ATOM   3929  CA  ASN D  44     -30.372 -27.314  80.039  1.00 62.89           C  
ATOM   3930  C   ASN D  44     -29.112 -27.820  79.335  1.00 62.89           C  
ATOM   3931  O   ASN D  44     -28.881 -29.040  79.301  1.00 62.89           O  
ATOM   3932  CB  ASN D  44     -31.438 -27.251  78.927  1.00 62.89           C  
ATOM   3933  CG  ASN D  44     -32.819 -26.808  79.427  1.00 62.89           C  
ATOM   3934  OD1 ASN D  44     -33.201 -27.046  80.587  1.00 62.89           O  
ATOM   3935  ND2 ASN D  44     -33.563 -26.100  78.537  1.00 62.89           N  
ATOM   3936  N   ARG D  45     -28.197 -26.927  78.946  1.00 61.33           N  
ATOM   3937  CA  ARG D  45     -26.986 -27.276  78.184  1.00 61.33           C  
ATOM   3938  C   ARG D  45     -25.731 -26.869  78.945  1.00 61.33           C  
ATOM   3939  O   ARG D  45     -24.786 -26.335  78.373  1.00 61.33           O  
ATOM   3940  CB  ARG D  45     -26.989 -26.777  76.721  1.00 61.33           C  
ATOM   3941  CG  ARG D  45     -28.065 -27.404  75.803  1.00 61.33           C  
ATOM   3942  CD  ARG D  45     -27.818 -27.049  74.350  1.00 61.33           C  
ATOM   3943  NE  ARG D  45     -28.806 -27.589  73.410  1.00 61.33           N  
ATOM   3944  CZ  ARG D  45     -28.475 -28.326  72.343  1.00 61.33           C  
ATOM   3945  NH1 ARG D  45     -27.199 -28.646  72.088  1.00 61.33           N  
ATOM   3946  NH2 ARG D  45     -29.431 -28.718  71.483  1.00 61.33           N  
ATOM   3947  N   GLN D  46     -25.737 -27.049  80.264  1.00 56.89           N  
ATOM   3948  CA  GLN D  46     -24.578 -26.692  81.070  1.00 56.89           C  
ATOM   3949  C   GLN D  46     -23.334 -27.438  80.641  1.00 56.89           C  
ATOM   3950  O   GLN D  46     -22.228 -27.010  80.986  1.00 56.89           O  
ATOM   3951  CB  GLN D  46     -24.856 -26.963  82.534  1.00 56.89           C  
ATOM   3952  CG  GLN D  46     -25.873 -26.018  83.150  1.00 56.89           C  
ATOM   3953  CD  GLN D  46     -25.378 -24.577  83.197  1.00 56.89           C  
ATOM   3954  OE1 GLN D  46     -24.289 -24.314  83.733  1.00 56.89           O  
ATOM   3955  NE2 GLN D  46     -26.180 -23.637  82.680  1.00 56.89           N  
ATOM   3956  N   TYR D  47     -23.485 -28.502  79.843  1.00 59.59           N  
ATOM   3957  CA  TYR D  47     -22.306 -29.185  79.328  1.00 59.59           C  
ATOM   3958  C   TYR D  47     -21.428 -28.244  78.526  1.00 59.59           C  
ATOM   3959  O   TYR D  47     -20.204 -28.394  78.508  1.00 59.59           O  
ATOM   3960  CB  TYR D  47     -22.679 -30.395  78.419  1.00 59.59           C  
ATOM   3961  CG  TYR D  47     -23.206 -30.191  76.979  1.00 59.59           C  
ATOM   3962  CD1 TYR D  47     -22.310 -30.411  75.923  1.00 59.59           C  
ATOM   3963  CD2 TYR D  47     -24.545 -29.869  76.648  1.00 59.59           C  
ATOM   3964  CE1 TYR D  47     -22.665 -30.257  74.569  1.00 59.59           C  
ATOM   3965  CE2 TYR D  47     -24.935 -29.707  75.254  1.00 59.59           C  
ATOM   3966  CZ  TYR D  47     -23.959 -29.909  74.210  1.00 59.59           C  
ATOM   3967  OH  TYR D  47     -24.185 -29.786  72.820  1.00 59.59           O  
ATOM   3968  N   LEU D  48     -22.013 -27.218  77.939  1.00 56.64           N  
ATOM   3969  CA  LEU D  48     -21.201 -26.276  77.202  1.00 56.64           C  
ATOM   3970  C   LEU D  48     -20.172 -25.566  78.051  1.00 56.64           C  
ATOM   3971  O   LEU D  48     -19.143 -25.153  77.529  1.00 56.64           O  
ATOM   3972  CB  LEU D  48     -22.106 -25.279  76.513  1.00 56.64           C  
ATOM   3973  CG  LEU D  48     -22.946 -26.025  75.479  1.00 56.64           C  
ATOM   3974  CD1 LEU D  48     -23.974 -25.103  74.872  1.00 56.64           C  
ATOM   3975  CD2 LEU D  48     -22.077 -26.666  74.391  1.00 56.64           C  
ATOM   3976  N   ASN D  49     -20.357 -25.490  79.348  1.00 54.15           N  
ATOM   3977  CA  ASN D  49     -19.289 -24.951  80.175  1.00 54.15           C  
ATOM   3978  C   ASN D  49     -17.952 -25.686  80.116  1.00 54.15           C  
ATOM   3979  O   ASN D  49     -16.925 -25.066  80.411  1.00 54.15           O  
ATOM   3980  CB  ASN D  49     -19.755 -24.897  81.613  1.00 54.15           C  
ATOM   3981  CG  ASN D  49     -20.767 -23.788  81.854  1.00 54.15           C  
ATOM   3982  OD1 ASN D  49     -20.407 -22.613  82.074  1.00 54.15           O  
ATOM   3983  ND2 ASN D  49     -22.057 -24.160  81.811  1.00 54.15           N  
ATOM   3984  N   THR D  50     -17.912 -26.939  79.660  1.00 54.05           N  
ATOM   3985  CA  THR D  50     -16.640 -27.657  79.535  1.00 54.05           C  
ATOM   3986  C   THR D  50     -15.653 -27.005  78.598  1.00 54.05           C  
ATOM   3987  O   THR D  50     -14.460 -26.922  78.914  1.00 54.05           O  
ATOM   3988  CB  THR D  50     -16.892 -29.036  78.940  1.00 54.05           C  
ATOM   3989  OG1 THR D  50     -17.928 -29.722  79.642  1.00 54.05           O  
ATOM   3990  CG2 THR D  50     -15.648 -29.870  78.891  1.00 54.05           C  
ATOM   3991  N   TYR D  51     -16.155 -26.393  77.536  1.00 52.50           N  
ATOM   3992  CA  TYR D  51     -15.306 -25.652  76.618  1.00 52.50           C  
ATOM   3993  C   TYR D  51     -14.576 -24.504  77.314  1.00 52.50           C  
ATOM   3994  O   TYR D  51     -13.352 -24.377  77.211  1.00 52.50           O  
ATOM   3995  CB  TYR D  51     -16.125 -25.173  75.418  1.00 52.50           C  
ATOM   3996  CG  TYR D  51     -16.634 -26.180  74.322  1.00 52.50           C  
ATOM   3997  CD1 TYR D  51     -17.867 -26.833  74.444  1.00 52.50           C  
ATOM   3998  CD2 TYR D  51     -15.943 -26.375  73.124  1.00 52.50           C  
ATOM   3999  CE1 TYR D  51     -18.341 -27.681  73.451  1.00 52.50           C  
ATOM   4000  CE2 TYR D  51     -16.423 -27.241  72.138  1.00 52.50           C  
ATOM   4001  CZ  TYR D  51     -17.620 -27.882  72.326  1.00 52.50           C  
ATOM   4002  OH  TYR D  51     -18.132 -28.701  71.364  1.00 52.50           O  
ATOM   4003  N   ILE D  52     -15.295 -23.717  78.112  1.00 49.53           N  
ATOM   4004  CA  ILE D  52     -14.675 -22.580  78.787  1.00 49.53           C  
ATOM   4005  C   ILE D  52     -13.538 -23.066  79.641  1.00 49.53           C  
ATOM   4006  O   ILE D  52     -12.469 -22.455  79.686  1.00 49.53           O  
ATOM   4007  CB  ILE D  52     -15.687 -21.867  79.669  1.00 49.53           C  
ATOM   4008  CG1 ILE D  52     -16.917 -21.547  78.867  1.00 49.53           C  
ATOM   4009  CG2 ILE D  52     -15.085 -20.603  80.174  1.00 49.53           C  
ATOM   4010  CD1 ILE D  52     -17.936 -20.971  79.709  1.00 49.53           C  
ATOM   4011  N   LYS D  53     -13.743 -24.200  80.299  1.00 51.82           N  
ATOM   4012  CA  LYS D  53     -12.697 -24.796  81.103  1.00 51.82           C  
ATOM   4013  C   LYS D  53     -11.508 -25.164  80.257  1.00 51.82           C  
ATOM   4014  O   LYS D  53     -10.373 -24.882  80.635  1.00 51.82           O  
ATOM   4015  CB  LYS D  53     -13.182 -26.091  81.718  1.00 51.82           C  
ATOM   4016  CG  LYS D  53     -12.641 -26.499  83.074  1.00 51.82           C  
ATOM   4017  CD  LYS D  53     -13.575 -27.627  83.475  1.00 51.82           C  
ATOM   4018  CE  LYS D  53     -13.439 -28.026  84.897  1.00 51.82           C  
ATOM   4019  NZ  LYS D  53     -14.735 -28.670  85.299  1.00 51.82           N  
ATOM   4020  N   PHE D  54     -11.750 -25.742  79.085  1.00 52.33           N  
ATOM   4021  CA  PHE D  54     -10.657 -26.117  78.195  1.00 52.33           C  
ATOM   4022  C   PHE D  54      -9.856 -24.896  77.749  1.00 52.33           C  
ATOM   4023  O   PHE D  54      -8.622 -24.955  77.681  1.00 52.33           O  
ATOM   4024  CB  PHE D  54     -11.222 -26.917  77.011  1.00 52.33           C  
ATOM   4025  CG  PHE D  54     -10.179 -27.545  76.107  1.00 52.33           C  
ATOM   4026  CD1 PHE D  54      -9.727 -28.818  76.338  1.00 52.33           C  
ATOM   4027  CD2 PHE D  54      -9.722 -26.887  74.984  1.00 52.33           C  
ATOM   4028  CE1 PHE D  54      -8.801 -29.383  75.507  1.00 52.33           C  
ATOM   4029  CE2 PHE D  54      -8.806 -27.462  74.148  1.00 52.33           C  
ATOM   4030  CZ  PHE D  54      -8.337 -28.693  74.417  1.00 52.33           C  
ATOM   4031  N   ILE D  55     -10.523 -23.782  77.431  1.00 51.68           N  
ATOM   4032  CA  ILE D  55      -9.771 -22.560  77.139  1.00 51.68           C  
ATOM   4033  C   ILE D  55      -8.905 -22.174  78.320  1.00 51.68           C  
ATOM   4034  O   ILE D  55      -7.696 -21.938  78.179  1.00 51.68           O  
ATOM   4035  CB  ILE D  55     -10.725 -21.412  76.781  1.00 51.68           C  
ATOM   4036  CG1 ILE D  55     -11.425 -21.769  75.523  1.00 51.68           C  
ATOM   4037  CG2 ILE D  55      -9.972 -20.129  76.561  1.00 51.68           C  
ATOM   4038  CD1 ILE D  55     -10.412 -21.863  74.431  1.00 51.68           C  
ATOM   4039  N   SER D  56      -9.487 -22.229  79.520  1.00 52.72           N  
ATOM   4040  CA  SER D  56      -8.734 -21.958  80.738  1.00 52.72           C  
ATOM   4041  C   SER D  56      -7.605 -22.932  80.925  1.00 52.72           C  
ATOM   4042  O   SER D  56      -6.517 -22.565  81.387  1.00 52.72           O  
ATOM   4043  CB  SER D  56      -9.641 -22.089  81.958  1.00 52.72           C  
ATOM   4044  OG  SER D  56      -8.931 -21.712  83.119  1.00 52.72           O  
ATOM   4045  N   ASP D  57      -7.865 -24.191  80.616  1.00 57.10           N  
ATOM   4046  CA  ASP D  57      -6.819 -25.174  80.730  1.00 57.10           C  
ATOM   4047  C   ASP D  57      -5.720 -24.891  79.713  1.00 57.10           C  
ATOM   4048  O   ASP D  57      -4.530 -24.881  80.040  1.00 57.10           O  
ATOM   4049  CB  ASP D  57      -7.441 -26.541  80.444  1.00 57.10           C  
ATOM   4050  CG  ASP D  57      -8.432 -27.020  81.559  1.00 57.10           C  
ATOM   4051  OD1 ASP D  57      -8.416 -26.535  82.731  1.00 57.10           O  
ATOM   4052  OD2 ASP D  57      -9.221 -27.954  81.227  1.00 57.10           O  
ATOM   4053  N   CYS D  58      -6.127 -24.622  78.472  1.00 53.75           N  
ATOM   4054  CA  CYS D  58      -5.218 -24.227  77.404  1.00 53.75           C  
ATOM   4055  C   CYS D  58      -4.350 -23.033  77.734  1.00 53.75           C  
ATOM   4056  O   CYS D  58      -3.133 -23.079  77.540  1.00 53.75           O  
ATOM   4057  CB  CYS D  58      -6.008 -23.987  76.127  1.00 53.75           C  
ATOM   4058  SG  CYS D  58      -6.641 -25.542  75.448  1.00 53.75           S  
ATOM   4059  N   ILE D  59      -4.955 -21.957  78.229  1.00 51.17           N  
ATOM   4060  CA  ILE D  59      -4.177 -20.777  78.582  1.00 51.17           C  
ATOM   4061  C   ILE D  59      -3.198 -21.094  79.690  1.00 51.17           C  
ATOM   4062  O   ILE D  59      -2.038 -20.664  79.668  1.00 51.17           O  
ATOM   4063  CB  ILE D  59      -5.108 -19.631  78.995  1.00 51.17           C  
ATOM   4064  CG1 ILE D  59      -6.047 -19.245  77.860  1.00 51.17           C  
ATOM   4065  CG2 ILE D  59      -4.300 -18.420  79.405  1.00 51.17           C  
ATOM   4066  CD1 ILE D  59      -7.248 -18.467  78.348  1.00 51.17           C  
ATOM   4067  N   SER D  60      -3.642 -21.903  80.646  1.00 53.99           N  
ATOM   4068  CA  SER D  60      -2.823 -22.293  81.798  1.00 53.99           C  
ATOM   4069  C   SER D  60      -1.615 -23.145  81.410  1.00 53.99           C  
ATOM   4070  O   SER D  60      -0.595 -23.105  82.103  1.00 53.99           O  
ATOM   4071  CB  SER D  60      -3.693 -23.020  82.838  1.00 53.99           C  
ATOM   4072  OG  SER D  60      -3.918 -24.401  82.522  1.00 53.99           O  
ATOM   4073  N   LYS D  61      -1.685 -23.892  80.321  1.00 57.23           N  
ATOM   4074  CA  LYS D  61      -0.563 -24.707  79.871  1.00 57.23           C  
ATOM   4075  C   LYS D  61       0.335 -23.951  78.884  1.00 57.23           C  
ATOM   4076  O   LYS D  61       1.261 -24.549  78.326  1.00 57.23           O  
ATOM   4077  CB  LYS D  61      -1.072 -26.031  79.281  1.00 57.23           C  
ATOM   4078  CG  LYS D  61      -1.819 -26.869  80.310  1.00 57.23           C  
ATOM   4079  CD  LYS D  61      -0.961 -27.359  81.454  1.00 57.23           C  
ATOM   4080  CE  LYS D  61      -1.832 -28.227  82.371  1.00 57.23           C  
ATOM   4081  NZ  LYS D  61      -1.122 -28.865  83.544  1.00 57.23           N  
ATOM   4082  N   GLU D  62       0.051 -22.666  78.634  1.00 58.12           N  
ATOM   4083  CA  GLU D  62       0.735 -21.801  77.659  1.00 58.12           C  
ATOM   4084  C   GLU D  62       0.577 -22.317  76.217  1.00 58.12           C  
ATOM   4085  O   GLU D  62       1.360 -21.936  75.313  1.00 58.12           O  
ATOM   4086  CB  GLU D  62       2.224 -21.555  78.013  1.00 58.12           C  
ATOM   4087  CG  GLU D  62       2.446 -21.025  79.463  1.00 58.12           C  
ATOM   4088  CD  GLU D  62       3.936 -20.753  79.865  1.00 58.12           C  
ATOM   4089  OE1 GLU D  62       4.823 -21.617  79.609  1.00 58.12           O  
ATOM   4090  OE2 GLU D  62       4.222 -19.659  80.447  1.00 58.12           O  
ATOM   4091  N   SER D  63      -0.507 -23.092  75.991  1.00 55.89           N  
ATOM   4092  CA  SER D  63      -0.952 -23.459  74.656  1.00 55.89           C  
ATOM   4093  C   SER D  63      -1.300 -22.158  73.967  1.00 55.89           C  
ATOM   4094  O   SER D  63      -1.667 -21.172  74.608  1.00 55.89           O  
ATOM   4095  CB  SER D  63      -2.197 -24.341  74.698  1.00 55.89           C  
ATOM   4096  OG  SER D  63      -2.047 -25.428  75.568  1.00 55.89           O  
ATOM   4097  N   GLN D  64      -1.127 -22.114  72.675  1.00 55.42           N  
ATOM   4098  CA  GLN D  64      -1.486 -20.927  71.917  1.00 55.42           C  
ATOM   4099  C   GLN D  64      -2.957 -20.935  71.492  1.00 55.42           C  
ATOM   4100  O   GLN D  64      -3.401 -21.878  70.831  1.00 55.42           O  
ATOM   4101  CB  GLN D  64      -0.537 -20.856  70.750  1.00 55.42           C  
ATOM   4102  CG  GLN D  64       0.809 -20.693  71.311  1.00 55.42           C  
ATOM   4103  CD  GLN D  64       1.756 -20.498  70.228  1.00 55.42           C  
ATOM   4104  OE1 GLN D  64       2.108 -21.463  69.541  1.00 55.42           O  
ATOM   4105  NE2 GLN D  64       2.141 -19.232  69.987  1.00 55.42           N  
ATOM   4106  N   LEU D  65      -3.715 -19.891  71.848  1.00 51.36           N  
ATOM   4107  CA  LEU D  65      -5.101 -19.741  71.391  1.00 51.36           C  
ATOM   4108  C   LEU D  65      -5.253 -18.616  70.367  1.00 51.36           C  
ATOM   4109  O   LEU D  65      -4.560 -17.599  70.448  1.00 51.36           O  
ATOM   4110  CB  LEU D  65      -6.068 -19.557  72.562  1.00 51.36           C  
ATOM   4111  CG  LEU D  65      -6.157 -20.741  73.523  1.00 51.36           C  
ATOM   4112  CD1 LEU D  65      -7.090 -20.418  74.658  1.00 51.36           C  
ATOM   4113  CD2 LEU D  65      -6.693 -21.947  72.747  1.00 51.36           C  
ATOM   4114  N   PHE D  66      -6.124 -18.844  69.358  1.00 51.17           N  
ATOM   4115  CA  PHE D  66      -6.385 -17.856  68.313  1.00 51.17           C  
ATOM   4116  C   PHE D  66      -7.862 -17.666  67.952  1.00 51.17           C  
ATOM   4117  O   PHE D  66      -8.674 -18.588  68.061  1.00 51.17           O
[truncated: 512,002 more chars]
