# Supplementary material for: A DNA damage-activated kinase phosphorylates a transcriptional repressor to control bacterial immune pathway expression
Source: EMBO J. 2026 Jun 9;45(14):5079–100. doi: 10.1038/s44318-026-00831-y (PMC13373217; doi:10.1038/s44318-026-00831-y)
Supplement: Supplementary file 7 — Source data Fig. 1 [file 44318_2026_831_MOESM7_ESM.zip]

Archive with 24 entries (19 files):
- Figure1/
- __MACOSX/._Figure1
- Figure1/.DS_Store
- __MACOSX/Figure1/._.DS_Store
- Figure1/1F/
- __MACOSX/Figure1/._1F
- Figure1/1G/
- __MACOSX/Figure1/._1G
- Figure1/1E/
- __MACOSX/Figure1/._1E
- Figure1/1D/
- __MACOSX/Figure1/._1D
- Figure1/1F/1F_blots.png
- __MACOSX/Figure1/1F/._1F_blots.png
- Figure1/1G/1G_blots.png
- __MACOSX/Figure1/1G/._1G_blots.png
- Figure1/1E/1E_anti-RNAP.png
- __MACOSX/Figure1/1E/._1E_anti-RNAP.png
- Figure1/1E/1E_anti-GFP.png
- __MACOSX/Figure1/1E/._1E_anti-GFP.png
- Figure1/1D/1D_anti-RNAP.png
- __MACOSX/Figure1/1D/._1D_anti-RNAP.png
- Figure1/1D/1D_anti-GFP.png
- __MACOSX/Figure1/1D/._1D_anti-GFP.png
