# Supplementary material for: A DNA damage-activated kinase phosphorylates a transcriptional repressor to control bacterial immune pathway expression
Source: EMBO J. 2026 Jun 9;45(14):5079–100. doi: 10.1038/s44318-026-00831-y (PMC13373217; doi:10.1038/s44318-026-00831-y)
Supplement: Supplementary file 8 — Source data Fig. 2 [file 44318_2026_831_MOESM8_ESM.zip]

Archive with 42 entries (36 files):
- Figure2/
- __MACOSX/._Figure2
- Figure2/.DS_Store
- __MACOSX/Figure2/._.DS_Store
- Figure2/2D-E/
- __MACOSX/Figure2/._2D-E
- Figure2/2A/
- __MACOSX/Figure2/._2A
- Figure2/2F/
- __MACOSX/Figure2/._2F
- Figure2/2C/
- __MACOSX/Figure2/._2C
- Figure2/2B/
- __MACOSX/Figure2/._2B
- Figure2/2D-E/FP CapS mutated palindrome- wide and narrow.xlsx
- __MACOSX/Figure2/2D-E/._FP CapS mutated palindrome- wide and narrow.xlsx
- Figure2/2A/enterobacter_cap.gb
- __MACOSX/Figure2/2A/._enterobacter_cap.gb
- Figure2/2A/WT_MMC_IP_3_S42_L007_over_WT_MMC_MOCK_3_S36_L007.log2FE.bin10.bedgraph
- __MACOSX/Figure2/2A/._WT_MMC_IP_3_S42_L007_over_WT_MMC_MOCK_3_S36_L007.log2FE.bin10.bedgraph
- Figure2/2A/WT_IP_2_S38_L007_over_WT_MOCK_2_S32_L007.log2FE.bin10.bedgraph
- __MACOSX/Figure2/2A/._WT_IP_2_S38_L007_over_WT_MOCK_2_S32_L007.log2FE.bin10.bedgraph
- Figure2/2A/WT_MMC_IP_2_S41_L007_over_WT_MMC_MOCK_2_S35_L007.log2FE.bin10.bedgraph
- __MACOSX/Figure2/2A/._WT_MMC_IP_2_S41_L007_over_WT_MMC_MOCK_2_S35_L007.log2FE.bin10.bedgraph
- Figure2/2A/enterobacter_cap.fasta
- __MACOSX/Figure2/2A/._enterobacter_cap.fasta
- Figure2/2A/enterobacter_cap.fasta.fai
- __MACOSX/Figure2/2A/._enterobacter_cap.fasta.fai
- Figure2/2A/WT_IP_3_S39_L007_over_WT_MOCK_3_S33_L007.log2FE.bin10.bedgraph
- __MACOSX/Figure2/2A/._WT_IP_3_S39_L007_over_WT_MOCK_3_S33_L007.log2FE.bin10.bedgraph
- Figure2/2A/WT_MMC_IP__S40_L007_over_WT_MMC_MOCK__S34_L007.log2FE.bin10.bedgraph
- __MACOSX/Figure2/2A/._WT_MMC_IP__S40_L007_over_WT_MMC_MOCK__S34_L007.log2FE.bin10.bedgraph
- Figure2/2F/2F_fluorescence-gel.png
- __MACOSX/Figure2/2F/._2F_fluorescence-gel.png
- Figure2/2C/100-sequences_CapS_+-200bp_aligned.fasta
- __MACOSX/Figure2/2C/._100-sequences_CapS_+-200bp_aligned.fasta
- Figure2/2C/100-sequences_wide-pal_alignment-24bp.fasta
- __MACOSX/Figure2/2C/._100-sequences_wide-pal_alignment-24bp.fasta
- Figure2/2B/100-sequences_CapS_+-200bp_aligned.fasta
- __MACOSX/Figure2/2B/._100-sequences_CapS_+-200bp_aligned.fasta
- Figure2/2B/100-sequences_narrow-pal_alignment-15bp.fasta
- __MACOSX/Figure2/2B/._100-sequences_narrow-pal_alignment-15bp.fasta
