# Supplementary material for: A DNA damage-activated kinase phosphorylates a transcriptional repressor to control bacterial immune pathway expression
Source: EMBO J. 2026 Jun 9;45(14):5079–100. doi: 10.1038/s44318-026-00831-y (PMC13373217; doi:10.1038/s44318-026-00831-y)
Supplement: Supplementary file 8 — Source data Fig. 2 [file 44318_2026_831_MOESM8_ESM.zip › Figure2/2D-E/FP CapS mutated palindrome- wide and narrow.xlsx]

## Sheet: Wide vs Narrow mut
Conc. (μM)	Wide				Wide mutated				Narrow				Narrow mutated
15	171	176	173		111	109	109		184	194	196		96	104	103
7.5	165	169	171		105	106	102		192	188	185		95	96	94
3.75	158	157	158		90	90	87		181	177	180		78	81	79
1.875	151	153	153		80	70	78		169	166	166		78	76	77
0.9375	146	137	144		72	73	74		137	130	120		74	74	73
0.46875	141	132	127		74	72	75		104	98	94		73	73	74
0.234375	124	117	113		69	69	72		82	78	77		72	73	73
0.117188	101	100	95		70	73	71		76	72	72		71	73	70
0.0585938	83	87	84		71	68	68		74	73	72		72	73	74
0.0292969	74	77	71		67	69	70		75	66	71		66	72	70
0.0146484	73	70	74		66	70	69		71	73	75		73	73	72
0	68	67	68		67	67	66		68	67	68		70	72	70
