# Supplementary material for: A DNA damage-activated kinase phosphorylates a transcriptional repressor to control bacterial immune pathway expression
Source: EMBO J. 2026 Jun 9;45(14):5079–100. doi: 10.1038/s44318-026-00831-y (PMC13373217; doi:10.1038/s44318-026-00831-y)
Supplement: Supplementary file 8 — Source data Fig. 2 [file 44318_2026_831_MOESM8_ESM.zip › Figure2/2A/enterobacter_cap.gb]

LOCUS       enterobacter_cap        7366 bp DNA     circular SYN 18-JAN-2026
DEFINITION  Enterobacter_Cap.
ACCESSION   .
VERSION     .
KEYWORDS    .
SOURCE      synthetic DNA construct
  ORGANISM  synthetic DNA construct
REFERENCE   1  (bases 1 to 7366)
  AUTHORS   .
  TITLE     Direct Submission
  JOURNAL   Exported Jan 18, 2026 from SnapGene Viewer 7.0.2
            https://www.snapgene.com
FEATURES             Location/Qualifiers
     source          1..7366
                     /mol_type="other DNA"
                     /organism="synthetic DNA construct"
     CDS             3153..4259
                     /codon_start=1
                     /label=CapK
                     /translation="MLFDTEKIKELLRESPGLTGKQIAKTLGYADKSALNSFLYSHAEG
                     LKRVEWKWYVDDEYVLVLDGDAWIDENIFEANLSASGCLLSASARRCSISFPESCSILL
                     AAGARIIALANQAAYSGKSIELDFSKCPSAKNYLNRLGFFDHLHPDVLVKPERPTNSRA
                     QRYQGNSDNLVEIASIDLDDFDNSIPVKLTKKFVVHAGQKYYMAVFTIFSELIGNVRDH
                     SESPIPGFAALQLYKGKRRHIQTVISDSGLGIATTLKRNLKKHYPEIFEELESSGEDAD
                     LFLVTHALKNGGLSQFGSAPDEAARGLGLKRSQDLAAKYDAVVLVRQPDFELRITYKNG
                     VITEITSKKRLALIKGTQVCFDFFLGYD"
     CDS             4298..4912
                     /codon_start=1
                     /label=CapS
                     /translation="MDYKDHDGDYKDHDIDYKDDDDKKVKLLELTENNNHPFGNVLGRE
                     VFKRLQNVVDSNPGCKSFEISLEGIVATDSSFPRESVIALAKQLCGEKYFFITDVSSTD
                     LIDNWDYAAIAKQQSMIVVLAGGVRVIGPEAKSSTKALLDVVLGRNGVSTANVAKSLNI
                     SVQNASTRLKKLSSEGVIMRSEVSSPTGGIEFIYSGPNISA"
     CDS             5044..5760
                     /codon_start=1
                     /label=GFP
                     /translation="MSKGEELFTGVVPILVELDGDVNGHKFSVRGEGEGDATNGKLTLK
                     FICTTGKLPVPWPTLVTTLTYGVQCFSRYPDHMKQHDFFKSAMPEGYVQERTISFKDDG
                     TYKTRAEVKFEGDTLVNRIELKGIDFKEDGNILGHKLEYNFNSHNVYITADKQKNGIKA
                     NFKIRHNVEDGSVQLADHYQQNTPIGDGPVLLPDNHYLSTQSKLSKDPNEKRDHMVLLE
                     FVTAAGITLGMDELYK"
ORIGIN
        1 ttgagatcct ttttttctgc gcgtaatctg ctgcttgcaa acaaaaaaac caccgctacc
       61 agcggtggtt tgtttgccgg atcaagagct accaactctt tttccgaagg taactggctt
      121 cagcagagcg cagataccaa atactgtcct tctagtgtag ccgtagttag gccaccactt
      181 caagaactct gtagcaccgc ctacatacct cgctctgcta atcctgttac cagtggctgc
      241 tgccagtggc gataagtcgt gtcttaccgg gttggactca agacgatagt taccggataa
      301 ggcgcagcgg tcgggctgaa cggggggttc gtgcacacag cccagcttgg agcgaacgac
      361 ctacaccgaa ctgagatacc tacagcgtga gctatgagaa agcgccacgc ttcccgaagg
      421 gagaaaggcg gacaggtatc cggtaagcgg cagggtcgga acaggagagc gcacgaggga
      481 gcttccaggg ggaaacgcct ggtatcttta tagtcctgtc gggtttcgcc acctctgact
      541 tgagcgtcga tttttgtgat gctcgtcagg ggggcggagc ctatggaaaa acgccagcaa
      601 cgcggccttt ttacggttcc tggccttttg ctggcctttt gctcacatgt tctttcctgc
      661 gttatcccct gattctgtgg ataaccgtat taccgccttt gagtgagctg ataccgctcg
      721 ccgcagccga acgaccgagc gcagcgagtc agtgagcgag gaagcggaag agcgcctgat
      781 gcggtatttt ctccttacgc atctgtgcgg tatttcacac cgcatatggt gcactctcag
      841 tacaatctgc tctgatgccg catagttaag ccagtataca ctccgctatc gctacgtgac
      901 tgggtcatgg ctgcgccccg acacccgcca acacccgctg acgcgccctg acgggcttgt
      961 ctgctcccgg catccgctta cagacaagct gtgaccgtct ccgggagctg catgtgtcag
     1021 aggttttcac cgtcatcacc gaaacgcgcg aggcagcaga tcaattcgcg cgcgaaggcg
     1081 aagcggcatg catttacgtt gacaccatcg aatggtgcaa aacctttcgc ggtatggcat
     1141 gatagcgccc ggaagagagt caattcaggg tggtgaatgt gaaaccagta acgttatacg
     1201 atgtcgcaga gtatgccggt gtctcttatc agaccgtttc ccgcgtggtg aaccaggcca
     1261 gccacgtttc tgcgaaaacg cgggaaaaag tggaagcggc gatggcggag ctgaattaca
     1321 ttcccaaccg cgtggcacaa caactggcgg gcaaacagtc gttgctgatt ggcgttgcca
     1381 cctccagtct ggccctgcac gcgccgtcgc aaattgtcgc ggcgattaaa tctcgcgccg
     1441 atcaactggg tgccagcgtg gtggtgtcga tggtagaacg aagcggcgtc gaagcctgta
     1501 aagcggcggt gcacaatctt ctcgcgcaac gcgtcagtgg gctgatcatt aactatccgc
     1561 tggatgacca ggatgccatt gctgtggaag ctgcctgcac taatgttccg gcgttatttc
     1621 ttgatgtctc tgaccagaca cccatcaaca gtattatttt ctcccatgaa gacggtacgc
     1681 gactgggcgt ggagcatctg gtcgcattgg gtcaccagca aatcgcgctg ttagcgggcc
     1741 cattaagttc tgtctcggcg cgtctgcgtc tggctggctg gcataaatat ctcactcgca
     1801 atcaaattca gccgatagcg gaacgggaag gcgactggag tgccatgtcc ggttttcaac
     1861 aaaccatgca aatgctgaat gagggcatcg ttcccactgc gatgctggtt gccaacgatc
     1921 agatggcgct gggcgcaatg cgcgccatta ccgagtccgg gctgcgcgtt ggtgcggata
     1981 tctcggtagt gggatacgac gataccgaag acagctcatg ttatatcccg ccgttaacca
     2041 ccatcaaaca ggattttcgc ctgctggggc aaaccagcgt ggaccgcttg ctgcaactct
     2101 ctcagggcca ggcggtgaag ggcaatcagc tgttgcccgt ctcactggtg aaaagaaaaa
     2161 ccaccctggc gcccaatacg caaaccgcct ctccccgcgc gttggccgat tcattaatgc
     2221 agctggcacg acaggtttcc cgactggaaa gcgggcagtg agcgcaacgc aattaatgta
     2281 agttagcgcg aattgatctg gtttgacagc ttatcatcga ctgcacggtg caccaatgct
     2341 tctggcgtca ggcagccatc ggaagctgtg gtatggctgt gcaggtcgta aatcactgca
     2401 taattcgtgt cgctcaaggc gcactcccgt tctggataat gttttttgcg ccgacatcat
     2461 aacggttctg gcaaatattc tgaaatgagc tgtcgactga catcgctttt aaaaggccag
     2521 catacttgag tatacagtta atagggtgtt tattgattgt gacttgaaaa taatgattac
     2581 atattaatgt tttggcctac atcttaagat gtacacactg tgtatagcgg tgtgtacgat
     2641 tttcttccta aaaatttcaa aggtggcggt cctgctgcct catacacctt actattgtgt
     2701 cttaataatg tagctattca cattcaagct aaatgaatat cattattatt aggcgacaat
     2761 aactcagtcc gacgtgttgc ctaataatga ttttttatat gcatatctcc ctcaaatttt
     2821 ctgctctatt gctcgcaatt cttcatcaca tttattcaga tcccatgcgt aaaatgcact
     2881 caggtcacta aacaggcatc cctcgtctac tcatcagttg atattgatat gaagtgtttc
     2941 gacagatact ccaggcgctg agatgtaaag gactcgcagg atctgcattt ttatcctgtc
     3001 ggctgtttac ctcgaaccgg agcaccacat ataattatcg ctttgttaca tcagatgcac
     3061 ccctctgctc tttctcagcc tgtgaatctt tacagggggc cggtagttgc cggacaggga
     3121 aaggaataat ttctctttaa ggattttatc gaatgctgtt cgatacagag aaaatcaaag
     3181 agctgcttcg ggaatctccc ggcctgacag gcaaacagat agctaaaact ctcggatatg
     3241 ctgacaagtc agccctgaat tcatttttat atagccatgc agagggactc aaacgggtcg
     3301 aatggaaatg gtatgttgac gatgaatatg ttctggttct ggatggcgac gcttggatcg
     3361 atgaaaatat ttttgaagct aacttatcag cttcgggatg tctgttgagc gcctctgcgc
     3421 gcagatgcag cataagcttc ccggaaagtt gctctatttt attggcggct ggagcaagga
     3481 taattgcatt ggcaaatcag gctgcatatt ctggaaaatc catagaactc gattttagca
     3541 aatgcccttc tgcgaaaaac tacctgaacc ggttaggttt ttttgatcat ttgcatcctg
     3601 atgtgttagt caagcctgag agaccaacga attcaagggc acaacgctat cagggaaaca
     3661 gtgacaatct ggttgagata gcctctatag accttgatga ttttgataac tctatccctg
     3721 taaagttaac taagaagttt gtagtccatg ccggccaaaa gtactacatg gcggtgttca
     3781 ccatattttc agagctgatt ggtaatgtcc gggatcacag tgagagcccg attcctgggt
     3841 ttgcagcgtt acagttatat aaaggtaagc ggcgccacat tcagaccgtc atttcagata
     3901 gtggtttggg tattgccacg acattgaaac gtaatcttaa aaaacattat cctgaaattt
     3961 tcgaggaact ggagtcatca ggcgaagatg ctgatttatt cttggttacc catgcgctta
     4021 aaaatggtgg gttgagccaa tttgggtctg cacctgacga ggcagctcgg ggactgggtc
     4081 tgaagcgttc tcaggatctg gccgcaaaat atgatgctgt tgttcttgtc cgacaacctg
     4141 actttgagtt gagaattacc tacaagaatg gtgttataac tgaaattacc agcaaaaaaa
     4201 ggctcgcgtt gattaagggc acacaagttt gctttgattt tttcctgggc tatgattagt
     4261 atcatctcct taaattaacc ataagaagca ggattgtatg gactacaagg accacgacgg
     4321 tgactacaag gaccacgaca tcgactacaa ggacgacgac gacaagaaag tcaaactgct
     4381 ggaactcact gaaaacaata accatccatt tggaaatgtt ttggggcggg aagtgtttaa
     4441 gcgacttcaa aatgtcgttg actcaaaccc tggctgcaag tcttttgaaa tctctcttga
     4501 aggaattgtg gctaccgatt cctcttttcc acgtgaaagt gtcattgcgc ttgcaaagca
     4561 gctttgtggg gaaaagtatt tctttatcac cgatgtcagc tcaacagatc tcatcgataa
     4621 ctgggactat gctgccattg caaagcaaca gtctatgata gtggttttgg ctggcggagt
     4681 gcgggttatt ggccctgaag cgaaaagctc gacaaaggcg ttgcttgacg tcgtgttagg
     4741 acgtaatggc gttagtacgg caaatgtcgc taagtctctc aacatatcag ttcaaaatgc
     4801 gagcacaagg cttaaaaaac tttccagtga aggggttatc atgaggtctg aagtgtcctc
     4861 accaacagga ggcattgagt ttatatactc cggtccaaat atttccgctt aaacagcttg
     4921 atttaaccag attgctgcat gtatagtttt cgcagtggtt cagttttttt ctgacacctg
     4981 gttaaacagc tttatttaat gagattctga agcgctactg ctgaagaact cctggagata
     5041 tttatgagca agggcgagga gctgttcacc ggggtggtgc ccatcctggt cgagctggac
     5101 ggcgacgtaa acggccacaa gttcagcgtg cgcggcgagg gcgagggcga tgccaccaac
     5161 ggcaagctga ccctgaagtt catctgcacc accggcaagc tgcccgtgcc ctggcccacc
     5221 ctcgtgacca ccctgaccta cggcgtgcag tgcttcagcc gctaccccga ccacatgaag
     5281 cagcacgact tcttcaagtc cgccatgccc gaaggctacg tccaggagcg caccatctcc
     5341 ttcaaggacg acggcaccta caagacccgc gccgaggtga agttcgaggg cgacaccctg
     5401 gtgaaccgca tcgagctgaa gggcatcgac ttcaaggagg acggcaacat cctggggcac
     5461 aagctggagt acaacttcaa cagccacaac gtctatatca cggccgacaa gcagaagaac
     5521 ggcatcaagg cgaacttcaa gatccgccac aacgtcgagg acggcagcgt gcagctcgcc
     5581 gaccactacc agcagaacac ccccatcggc gacggccccg tgctgctgcc cgacaaccac
     5641 tacctgagca cccagtccaa gctgagcaaa gaccccaacg agaagcgcga tcacatggtc
     5701 ctgctggagt tcgtgaccgc cgccgggatc actctcggca tggacgagct gtacaagtaa
     5761 gaattcgagc tcggtacccg gggatcctct agagtcgacc tgcaggcatg caagcttggc
     5821 tgttttggcg gatgagagaa gattttcagc ctgatacaga ttaaatcaga acgcagaagc
     5881 ggtctgataa aacagaattt gcctggcggc agtagcgcgg tggtcccacc tgaccccatg
     5941 ccgaactcag aagtgaaacg ccgtagcgcc gatggtagtg tggggtctcc ccatgcgaga
     6001 gtagggaact gccaggcatc aaataaaacg aaaggctcag tcgaaagact gggcctttcg
     6061 ttttatctgt tgtttgtcgg tgaacgctct cctgagtagg acaaatccgc cgggagcgga
     6121 tttgaacgtt gcgaagcaac ggcccggagg gtggcgggca ggacgcccgc cataaactgc
     6181 caggcatcaa attaagcaga aggccatcct gacggatggc ctttttgcgt ttctacaaac
     6241 tcttttgttt atttttctaa atacattcaa atatgtatcc gctcatgaga caataaccct
     6301 gataaatgct tcaataatat tgaaaaagga agagtatgag tattcaacat ttccgtgtcg
     6361 cccttattcc cttttttgcg gcattttgcc ttcctgtttt tgctcaccca gaaacgctgg
     6421 tgaaagtaaa agatgctgaa gatcagttgg gtgcacgagt gggttacatc gaactggatc
     6481 tcaacagcgg taagatcctt gagagttttc gccccgaaga acgttttcca atgatgagca
     6541 cttttaaagt tctgctatgt ggcgcggtat tatcccgtgt tgacgccggg caagagcaac
     6601 tcggtcgccg catacactat tctcagaatg acttggttga gtactcacca gtcacagaaa
     6661 agcatcttac ggatggcatg acagtaagag aattatgcag tgctgccata accatgagtg
     6721 ataacactgc ggccaactta cttctgacaa cgatcggagg accgaaggag ctaaccgctt
     6781 ttttgcacaa catgggggat catgtaactc gccttgatcg ttgggaaccg gagctgaatg
     6841 aagccatacc aaacgacgag cgtgacacca cgatgcctgt agcaatggca acaacgttgc
     6901 gcaaactatt aactggcgaa ctacttactc tagcttcccg gcaacaatta atagactgga
     6961 tggaggcgga taaagttgca ggaccacttc tgcgctcggc ccttccggct ggctggttta
     7021 ttgctgataa atctggagcc ggtgagcgtg ggtctcgcgg tatcattgca gcactggggc
     7081 cagatggtaa gccctcccgt atcgtagtta tctacacgac ggggagtcag gcaactatgg
     7141 atgaacgaaa tagacagatc gctgagatag gtgcctcact gattaagcat tggtaactgt
     7201 cagaccaagt ttactcatat atactttaga ttgatttaaa acttcatttt taatttaaaa
     7261 ggatctaggt gaagatcctt tttgataatc tcatgaccaa aatcccttaa cgtgagtttt
     7321 cgttccactg agcgtcagac cccgtagaaa agatcaaagg atcttc
//
