# Supplementary material for: A DNA damage-activated kinase phosphorylates a transcriptional repressor to control bacterial immune pathway expression
Source: EMBO J. 2026 Jun 9;45(14):5079–100. doi: 10.1038/s44318-026-00831-y (PMC13373217; doi:10.1038/s44318-026-00831-y)
Supplement: Supplementary file 8 — Source data Fig. 2 [file 44318_2026_831_MOESM8_ESM.zip › Figure2/2A/WT_MMC_IP_3_S42_L007_over_WT_MMC_MOCK_3_S36_L007.log2FE.bin10.bedgraph]

Enterobacter_Cap	0	10	-0.47973
Enterobacter_Cap	10	20	-0.39378
Enterobacter_Cap	20	30	-0.347305
Enterobacter_Cap	30	40	-0.303068
Enterobacter_Cap	40	50	-0.276192
Enterobacter_Cap	50	60	-0.273033
Enterobacter_Cap	60	70	-0.270381
Enterobacter_Cap	70	80	-0.257475
Enterobacter_Cap	80	90	-0.250673
Enterobacter_Cap	90	100	-0.244259
Enterobacter_Cap	100	110	-0.240096
Enterobacter_Cap	110	120	-0.238469
Enterobacter_Cap	120	130	-0.234175
Enterobacter_Cap	130	140	-0.221649
Enterobacter_Cap	140	150	-0.213357
Enterobacter_Cap	150	160	-0.203052
Enterobacter_Cap	160	170	-0.191738
Enterobacter_Cap	170	180	-0.18487
Enterobacter_Cap	180	190	-0.189051
Enterobacter_Cap	190	200	-0.187005
Enterobacter_Cap	200	210	-0.175557
Enterobacter_Cap	210	220	-0.16585
Enterobacter_Cap	220	230	-0.157497
Enterobacter_Cap	230	240	-0.149598
Enterobacter_Cap	240	250	-0.141904
Enterobacter_Cap	250	260	-0.137791
Enterobacter_Cap	260	270	-0.131368
Enterobacter_Cap	270	280	-0.123671
Enterobacter_Cap	280	290	-0.121153
Enterobacter_Cap	290	300	-0.111814
Enterobacter_Cap	300	310	-0.103451
Enterobacter_Cap	310	320	-0.0952912
Enterobacter_Cap	320	330	-0.0874956
Enterobacter_Cap	330	340	-0.0781255
Enterobacter_Cap	340	350	-0.0822033
Enterobacter_Cap	350	360	-0.085253
Enterobacter_Cap	360	370	-0.0834303
Enterobacter_Cap	370	380	-0.088611
Enterobacter_Cap	380	390	-0.0906682
Enterobacter_Cap	390	400	-0.0892168
Enterobacter_Cap	400	410	-0.0891875
Enterobacter_Cap	410	420	-0.0911961
Enterobacter_Cap	420	430	-0.0914905
Enterobacter_Cap	430	440	-0.0818724
Enterobacter_Cap	440	450	-0.0778638
Enterobacter_Cap	450	460	-0.079762
Enterobacter_Cap	460	470	-0.0915777
Enterobacter_Cap	470	480	-0.0945978
Enterobacter_Cap	480	490	-0.0931482
Enterobacter_Cap	490	500	-0.0868365
Enterobacter_Cap	500	510	-0.0822003
Enterobacter_Cap	510	520	-0.0846637
Enterobacter_Cap	520	530	-0.0902372
Enterobacter_Cap	530	540	-0.0996653
Enterobacter_Cap	540	550	-0.107928
Enterobacter_Cap	550	560	-0.107674
Enterobacter_Cap	560	570	-0.108718
Enterobacter_Cap	570	580	-0.111242
Enterobacter_Cap	580	590	-0.122244
Enterobacter_Cap	590	600	-0.149632
Enterobacter_Cap	600	610	-0.15191
Enterobacter_Cap	610	620	-0.155297
Enterobacter_Cap	620	630	-0.16231
Enterobacter_Cap	630	640	-0.168758
Enterobacter_Cap	640	650	-0.17302
Enterobacter_Cap	650	660	-0.180979
Enterobacter_Cap	660	670	-0.186015
Enterobacter_Cap	670	680	-0.190451
Enterobacter_Cap	680	690	-0.193529
Enterobacter_Cap	690	700	-0.19573
Enterobacter_Cap	700	710	-0.196646
Enterobacter_Cap	710	720	-0.203646
Enterobacter_Cap	720	730	-0.211777
Enterobacter_Cap	730	740	-0.216374
Enterobacter_Cap	740	750	-0.205046
Enterobacter_Cap	750	760	-0.208043
Enterobacter_Cap	760	770	-0.206612
Enterobacter_Cap	770	780	-0.208325
Enterobacter_Cap	780	790	-0.217527
Enterobacter_Cap	790	800	-0.223415
Enterobacter_Cap	800	810	-0.226295
Enterobacter_Cap	810	820	-0.229811
Enterobacter_Cap	820	830	-0.233992
Enterobacter_Cap	830	840	-0.237451
Enterobacter_Cap	840	850	-0.252553
Enterobacter_Cap	850	860	-0.267774
Enterobacter_Cap	860	870	-0.27641
Enterobacter_Cap	870	880	-0.280438
Enterobacter_Cap	880	890	-0.285476
Enterobacter_Cap	890	900	-0.287877
Enterobacter_Cap	900	910	-0.299423
Enterobacter_Cap	910	920	-0.305434
Enterobacter_Cap	920	930	-0.30936
Enterobacter_Cap	930	940	-0.309508
Enterobacter_Cap	940	950	-0.31077
Enterobacter_Cap	950	960	-0.314507
Enterobacter_Cap	960	970	-0.313565
Enterobacter_Cap	970	980	-0.31071
Enterobacter_Cap	980	990	-0.305472
Enterobacter_Cap	990	1000	-0.296104
Enterobacter_Cap	1000	1010	-0.290014
Enterobacter_Cap	1010	1020	-0.287795
Enterobacter_Cap	1020	1030	-0.280975
Enterobacter_Cap	1030	1040	-0.277518
Enterobacter_Cap	1040	1050	-0.278554
Enterobacter_Cap	1050	1060	-0.27539
Enterobacter_Cap	1060	1070	-0.278263
Enterobacter_Cap	1070	1080	-0.276901
Enterobacter_Cap	1080	1090	-0.282929
Enterobacter_Cap	1090	1100	-0.287368
Enterobacter_Cap	1100	1110	-0.288207
Enterobacter_Cap	1110	1120	-0.289108
Enterobacter_Cap	1120	1130	-0.29251
Enterobacter_Cap	1130	1140	-0.301836
Enterobacter_Cap	1140	1150	-0.313816
Enterobacter_Cap	1150	1160	-0.319745
Enterobacter_Cap	1160	1170	-0.322676
Enterobacter_Cap	1170	1180	-0.326637
Enterobacter_Cap	1180	1190	-0.32622
Enterobacter_Cap	1190	1200	-0.325361
Enterobacter_Cap	1200	1210	-0.321666
Enterobacter_Cap	1210	1220	-0.319764
Enterobacter_Cap	1220	1230	-0.327494
Enterobacter_Cap	1230	1240	-0.329198
Enterobacter_Cap	1240	1250	-0.33431
Enterobacter_Cap	1250	1260	-0.334656
Enterobacter_Cap	1260	1270	-0.336232
Enterobacter_Cap	1270	1280	-0.337256
Enterobacter_Cap	1280	1290	-0.33081
Enterobacter_Cap	1290	1300	-0.325214
Enterobacter_Cap	1300	1310	-0.322456
Enterobacter_Cap	1310	1320	-0.316841
Enterobacter_Cap	1320	1330	-0.317872
Enterobacter_Cap	1330	1340	-0.321462
Enterobacter_Cap	1340	1350	-0.322798
Enterobacter_Cap	1350	1360	-0.324272
Enterobacter_Cap	1360	1370	-0.325823
Enterobacter_Cap	1370	1380	-0.321197
Enterobacter_Cap	1380	1390	-0.315851
Enterobacter_Cap	1390	1400	-0.313345
Enterobacter_Cap	1400	1410	-0.311669
Enterobacter_Cap	1410	1420	-0.308313
Enterobacter_Cap	1420	1430	-0.306235
Enterobacter_Cap	1430	1440	-0.307804
Enterobacter_Cap	1440	1450	-0.307179
Enterobacter_Cap	1450	1460	-0.305282
Enterobacter_Cap	1460	1470	-0.304744
Enterobacter_Cap	1470	1480	-0.301773
Enterobacter_Cap	1480	1490	-0.301988
Enterobacter_Cap	1490	1500	-0.307491
Enterobacter_Cap	1500	1510	-0.298452
Enterobacter_Cap	1510	1520	-0.294966
Enterobacter_Cap	1520	1530	-0.29425
Enterobacter_Cap	1530	1540	-0.293105
Enterobacter_Cap	1540	1550	-0.291288
Enterobacter_Cap	1550	1560	-0.291552
Enterobacter_Cap	1560	1570	-0.297322
Enterobacter_Cap	1570	1580	-0.300385
Enterobacter_Cap	1580	1590	-0.300851
Enterobacter_Cap	1590	1600	-0.301686
Enterobacter_Cap	1600	1610	-0.30274
Enterobacter_Cap	1610	1620	-0.304555
Enterobacter_Cap	1620	1630	-0.306821
Enterobacter_Cap	1630	1640	-0.304428
Enterobacter_Cap	1640	1650	-0.302569
Enterobacter_Cap	1650	1660	-0.305902
Enterobacter_Cap	1660	1670	-0.30755
Enterobacter_Cap	1670	1680	-0.302747
Enterobacter_Cap	1680	1690	-0.304588
Enterobacter_Cap	1690	1700	-0.304802
Enterobacter_Cap	1700	1710	-0.303339
Enterobacter_Cap	1710	1720	-0.30007
Enterobacter_Cap	1720	1730	-0.296219
Enterobacter_Cap	1730	1740	-0.298601
Enterobacter_Cap	1740	1750	-0.30077
Enterobacter_Cap	1750	1760	-0.297804
Enterobacter_Cap	1760	1770	-0.297082
Enterobacter_Cap	1770	1780	-0.297328
Enterobacter_Cap	1780	1790	-0.295678
Enterobacter_Cap	1790	1800	-0.289522
Enterobacter_Cap	1800	1810	-0.291961
Enterobacter_Cap	1810	1820	-0.289033
Enterobacter_Cap	1820	1830	-0.292728
Enterobacter_Cap	1830	1840	-0.291294
Enterobacter_Cap	1840	1850	-0.294669
Enterobacter_Cap	1850	1860	-0.295533
Enterobacter_Cap	1860	1870	-0.293336
Enterobacter_Cap	1870	1880	-0.2989
Enterobacter_Cap	1880	1890	-0.301031
Enterobacter_Cap	1890	1900	-0.294997
Enterobacter_Cap	1900	1910	-0.294888
Enterobacter_Cap	1910	1920	-0.293453
Enterobacter_Cap	1920	1930	-0.292111
Enterobacter_Cap	1930	1940	-0.292905
Enterobacter_Cap	1940	1950	-0.294721
Enterobacter_Cap	1950	1960	-0.292373
Enterobacter_Cap	1960	1970	-0.29302
Enterobacter_Cap	1970	1980	-0.290899
Enterobacter_Cap	1980	1990	-0.288346
Enterobacter_Cap	1990	2000	-0.282152
Enterobacter_Cap	2000	2010	-0.281884
Enterobacter_Cap	2010	2020	-0.283874
Enterobacter_Cap	2020	2030	-0.280353
Enterobacter_Cap	2030	2040	-0.272586
Enterobacter_Cap	2040	2050	-0.271077
Enterobacter_Cap	2050	2060	-0.270946
Enterobacter_Cap	2060	2070	-0.271265
Enterobacter_Cap	2070	2080	-0.276044
Enterobacter_Cap	2080	2090	-0.275831
Enterobacter_Cap	2090	2100	-0.279923
Enterobacter_Cap	2100	2110	-0.285559
Enterobacter_Cap	2110	2120	-0.290907
Enterobacter_Cap	2120	2130	-0.293123
Enterobacter_Cap	2130	2140	-0.297793
Enterobacter_Cap	2140	2150	-0.298152
Enterobacter_Cap	2150	2160	-0.299241
Enterobacter_Cap	2160	2170	-0.297962
Enterobacter_Cap	2170	2180	-0.298107
Enterobacter_Cap	2180	2190	-0.304212
Enterobacter_Cap	2190	2200	-0.309716
Enterobacter_Cap	2200	2210	-0.315799
Enterobacter_Cap	2210	2220	-0.326969
Enterobacter_Cap	2220	2230	-0.338024
Enterobacter_Cap	2230	2240	-0.34885
Enterobacter_Cap	2240	2250	-0.355331
Enterobacter_Cap	2250	2260	-0.358656
Enterobacter_Cap	2260	2270	-0.361699
Enterobacter_Cap	2270	2280	-0.363706
Enterobacter_Cap	2280	2290	-0.365547
Enterobacter_Cap	2290	2300	-0.367422
Enterobacter_Cap	2300	2310	-0.371029
Enterobacter_Cap	2310	2320	-0.376517
Enterobacter_Cap	2320	2330	-0.382331
Enterobacter_Cap	2330	2340	-0.393882
Enterobacter_Cap	2340	2350	-0.397867
Enterobacter_Cap	2350	2360	-0.402553
Enterobacter_Cap	2360	2370	-0.405579
Enterobacter_Cap	2370	2380	-0.406073
Enterobacter_Cap	2380	2390	-0.401906
Enterobacter_Cap	2390	2400	-0.39313
Enterobacter_Cap	2400	2410	-0.385847
Enterobacter_Cap	2410	2420	-0.378572
Enterobacter_Cap	2420	2430	-0.376728
Enterobacter_Cap	2430	2440	-0.373508
Enterobacter_Cap	2440	2450	-0.375941
Enterobacter_Cap	2450	2460	-0.374908
Enterobacter_Cap	2460	2470	-0.375704
Enterobacter_Cap	2470	2480	-0.37443
Enterobacter_Cap	2480	2490	-0.367125
Enterobacter_Cap	2490	2500	-0.365363
Enterobacter_Cap	2500	2510	-0.36167
Enterobacter_Cap	2510	2520	-0.354695
Enterobacter_Cap	2520	2530	-0.354769
Enterobacter_Cap	2530	2540	-0.360035
Enterobacter_Cap	2540	2550	-0.370596
Enterobacter_Cap	2550	2560	-0.388951
Enterobacter_Cap	2560	2570	-0.406845
Enterobacter_Cap	2570	2580	-0.415405
Enterobacter_Cap	2580	2590	-0.425773
Enterobacter_Cap	2590	2600	-0.435046
Enterobacter_Cap	2600	2610	-0.443787
Enterobacter_Cap	2610	2620	-0.450406
Enterobacter_Cap	2620	2630	-0.455055
Enterobacter_Cap	2630	2640	-0.459363
Enterobacter_Cap	2640	2650	-0.456268
Enterobacter_Cap	2650	2660	-0.458034
Enterobacter_Cap	2660	2670	-0.454666
Enterobacter_Cap	2670	2680	-0.448469
Enterobacter_Cap	2680	2690	-0.444213
Enterobacter_Cap	2690	2700	-0.448303
Enterobacter_Cap	2700	2710	-0.447143
Enterobacter_Cap	2710	2720	-0.447091
Enterobacter_Cap	2720	2730	-0.444757
Enterobacter_Cap	2730	2740	-0.444307
Enterobacter_Cap	2740	2750	-0.442986
Enterobacter_Cap	2750	2760	-0.439686
Enterobacter_Cap	2760	2770	-0.426854
Enterobacter_Cap	2770	2780	-0.413195
Enterobacter_Cap	2780	2790	-0.415631
Enterobacter_Cap	2790	2800	-0.408094
Enterobacter_Cap	2800	2810	-0.400689
Enterobacter_Cap	2810	2820	-0.383455
Enterobacter_Cap	2820	2830	-0.356236
Enterobacter_Cap	2830	2840	-0.32847
Enterobacter_Cap	2840	2850	-0.30631
Enterobacter_Cap	2850	2860	-0.28382
Enterobacter_Cap	2860	2870	-0.268162
Enterobacter_Cap	2870	2880	-0.25897
Enterobacter_Cap	2880	2890	-0.242779
Enterobacter_Cap	2890	2900	-0.227248
Enterobacter_Cap	2900	2910	-0.217145
Enterobacter_Cap	2910	2920	-0.209876
Enterobacter_Cap	2920	2930	-0.202521
Enterobacter_Cap	2930	2940	-0.190197
Enterobacter_Cap	2940	2950	-0.189952
Enterobacter_Cap	2950	2960	-0.185271
Enterobacter_Cap	2960	2970	-0.184935
Enterobacter_Cap	2970	2980	-0.184471
Enterobacter_Cap	2980	2990	-0.184173
Enterobacter_Cap	2990	3000	-0.181759
Enterobacter_Cap	3000	3010	-0.173318
Enterobacter_Cap	3010	3020	-0.170574
Enterobacter_Cap	3020	3030	-0.171309
Enterobacter_Cap	3030	3040	-0.175033
Enterobacter_Cap	3040	3050	-0.175909
Enterobacter_Cap	3050	3060	-0.16925
Enterobacter_Cap	3060	3070	-0.171907
Enterobacter_Cap	3070	3080	-0.174571
Enterobacter_Cap	3080	3090	-0.174669
Enterobacter_Cap	3090	3100	-0.169827
Enterobacter_Cap	3100	3110	-0.16542
Enterobacter_Cap	3110	3120	-0.163509
Enterobacter_Cap	3120	3130	-0.15918
Enterobacter_Cap	3130	3140	-0.162001
Enterobacter_Cap	3140	3150	-0.165249
Enterobacter_Cap	3150	3160	-0.175003
Enterobacter_Cap	3160	3170	-0.181707
Enterobacter_Cap	3170	3180	-0.17874
Enterobacter_Cap	3180	3190	-0.170948
Enterobacter_Cap	3190	3200	-0.163273
Enterobacter_Cap	3200	3210	-0.166283
Enterobacter_Cap	3210	3220	-0.159761
Enterobacter_Cap	3220	3230	-0.157553
Enterobacter_Cap	3230	3240	-0.157095
Enterobacter_Cap	3240	3250	-0.15569
Enterobacter_Cap	3250	3260	-0.157357
Enterobacter_Cap	3260	3270	-0.160415
Enterobacter_Cap	3270	3280	-0.160068
Enterobacter_Cap	3280	3290	-0.161878
Enterobacter_Cap	3290	3300	-0.161629
Enterobacter_Cap	3300	3310	-0.156896
Enterobacter_Cap	3310	3320	-0.149202
Enterobacter_Cap	3320	3330	-0.154164
Enterobacter_Cap	3330	3340	-0.160617
Enterobacter_Cap	3340	3350	-0.157624
Enterobacter_Cap	3350	3360	-0.155042
Enterobacter_Cap	3360	3370	-0.15546
Enterobacter_Cap	3370	3380	-0.15094
Enterobacter_Cap	3380	3390	-0.150378
Enterobacter_Cap	3390	3400	-0.142569
Enterobacter_Cap	3400	3410	-0.134852
Enterobacter_Cap	3410	3420	-0.138871
Enterobacter_Cap	3420	3430	-0.139705
Enterobacter_Cap	3430	3440	-0.137146
Enterobacter_Cap	3440	3450	-0.132204
Enterobacter_Cap	3450	3460	-0.127498
Enterobacter_Cap	3460	3470	-0.120804
Enterobacter_Cap	3470	3480	-0.119608
Enterobacter_Cap	3480	3490	-0.122917
Enterobacter_Cap	3490	3500	-0.124828
Enterobacter_Cap	3500	3510	-0.130969
Enterobacter_Cap	3510	3520	-0.134226
Enterobacter_Cap	3520	3530	-0.132821
Enterobacter_Cap	3530	3540	-0.128925
Enterobacter_Cap	3540	3550	-0.132021
Enterobacter_Cap	3550	3560	-0.135233
Enterobacter_Cap	3560	3570	-0.134825
Enterobacter_Cap	3570	3580	-0.137838
Enterobacter_Cap	3580	3590	-0.136598
Enterobacter_Cap	3590	3600	-0.136291
Enterobacter_Cap	3600	3610	-0.134013
Enterobacter_Cap	3610	3620	-0.135281
Enterobacter_Cap	3620	3630	-0.134957
Enterobacter_Cap	3630	3640	-0.13468
Enterobacter_Cap	3640	3650	-0.141237
Enterobacter_Cap	3650	3660	-0.145255
Enterobacter_Cap	3660	3670	-0.152982
Enterobacter_Cap	3670	3680	-0.160052
Enterobacter_Cap	3680	3690	-0.164087
Enterobacter_Cap	3690	3700	-0.172835
Enterobacter_Cap	3700	3710	-0.172312
Enterobacter_Cap	3710	3720	-0.162114
Enterobacter_Cap	3720	3730	-0.155998
Enterobacter_Cap	3730	3740	-0.150011
Enterobacter_Cap	3740	3750	-0.143621
Enterobacter_Cap	3750	3760	-0.141027
Enterobacter_Cap	3760	3770	-0.125584
Enterobacter_Cap	3770	3780	-0.111208
Enterobacter_Cap	3780	3790	-0.0979884
Enterobacter_Cap	3790	3800	-0.0734889
Enterobacter_Cap	3800	3810	-0.0525513
Enterobacter_Cap	3810	3820	-0.0369575
Enterobacter_Cap	3820	3830	-0.0274689
Enterobacter_Cap	3830	3840	-0.016283
Enterobacter_Cap	3840	3850	-0.00743453
Enterobacter_Cap	3850	3860	-0.00185713
Enterobacter_Cap	3860	3870	0.00633418
Enterobacter_Cap	3870	3880	0.0168356
Enterobacter_Cap	3880	3890	0.0151283
Enterobacter_Cap	3890	3900	0.0260646
Enterobacter_Cap	3900	3910	0.0368149
Enterobacter_Cap	3910	3920	0.0420446
Enterobacter_Cap	3920	3930	0.0477697
Enterobacter_Cap	3930	3940	0.0622951
Enterobacter_Cap	3940	3950	0.0670532
Enterobacter_Cap	3950	3960	0.0840291
Enterobacter_Cap	3960	3970	0.112372
Enterobacter_Cap	3970	3980	0.131555
Enterobacter_Cap	3980	3990	0.1506
Enterobacter_Cap	3990	4000	0.176321
Enterobacter_Cap	4000	4010	0.2092
Enterobacter_Cap	4010	4020	0.24265
Enterobacter_Cap	4020	4030	0.276408
Enterobacter_Cap	4030	4040	0.312074
Enterobacter_Cap	4040	4050	0.339982
Enterobacter_Cap	4050	4060	0.372869
Enterobacter_Cap	4060	4070	0.400561
Enterobacter_Cap	4070	4080	0.440093
Enterobacter_Cap	4080	4090	0.471161
Enterobacter_Cap	4090	4100	0.505912
Enterobacter_Cap	4100	4110	0.548471
Enterobacter_Cap	4110	4120	0.59575
Enterobacter_Cap	4120	4130	0.657433
Enterobacter_Cap	4130	4140	0.713065
Enterobacter_Cap	4140	4150	0.767889
Enterobacter_Cap	4150	4160	0.823995
Enterobacter_Cap	4160	4170	0.877181
Enterobacter_Cap	4170	4180	0.932
Enterobacter_Cap	4180	4190	0.986446
Enterobacter_Cap	4190	4200	1.03589
Enterobacter_Cap	4200	4210	1.07722
Enterobacter_Cap	4210	4220	1.11661
Enterobacter_Cap	4220	4230	1.14575
Enterobacter_Cap	4230	4240	1.17548
Enterobacter_Cap	4240	4250	1.20988
Enterobacter_Cap	4250	4260	1.22427
Enterobacter_Cap	4260	4270	1.22935
Enterobacter_Cap	4270	4280	1.21496
Enterobacter_Cap	4280	4290	1.19243
Enterobacter_Cap	4290	4300	1.15741
Enterobacter_Cap	4300	4310	1.11839
Enterobacter_Cap	4310	4320	1.08331
Enterobacter_Cap	4320	4330	1.04543
Enterobacter_Cap	4330	4340	1.01428
Enterobacter_Cap	4340	4350	0.984319
Enterobacter_Cap	4350	4360	0.950754
Enterobacter_Cap	4360	4370	0.914014
Enterobacter_Cap	4370	4380	0.886435
Enterobacter_Cap	4380	4390	0.851739
Enterobacter_Cap	4390	4400	0.795763
Enterobacter_Cap	4400	4410	0.747981
Enterobacter_Cap	4410	4420	0.702385
Enterobacter_Cap	4420	4430	0.67024
Enterobacter_Cap	4430	4440	0.642247
Enterobacter_Cap	4440	4450	0.627777
Enterobacter_Cap	4450	4460	0.610965
Enterobacter_Cap	4460	4470	0.592423
Enterobacter_Cap	4470	4480	0.57363
Enterobacter_Cap	4480	4490	0.552492
Enterobacter_Cap	4490	4500	0.5365
Enterobacter_Cap	4500	4510	0.517248
Enterobacter_Cap	4510	4520	0.50388
Enterobacter_Cap	4520	4530	0.483787
Enterobacter_Cap	4530	4540	0.469727
Enterobacter_Cap	4540	4550	0.470028
Enterobacter_Cap	4550	4560	0.467314
Enterobacter_Cap	4560	4570	0.467112
Enterobacter_Cap	4570	4580	0.474832
Enterobacter_Cap	4580	4590	0.477814
Enterobacter_Cap	4590	4600	0.48164
Enterobacter_Cap	4600	4610	0.488393
Enterobacter_Cap	4610	4620	0.498379
Enterobacter_Cap	4620	4630	0.511431
Enterobacter_Cap	4630	4640	0.521603
Enterobacter_Cap	4640	4650	0.534445
Enterobacter_Cap	4650	4660	0.552376
Enterobacter_Cap	4660	4670	0.571838
Enterobacter_Cap	4670	4680	0.594778
Enterobacter_Cap	4680	4690	0.609908
Enterobacter_Cap	4690	4700	0.624287
Enterobacter_Cap	4700	4710	0.63915
Enterobacter_Cap	4710	4720	0.654728
Enterobacter_Cap	4720	4730	0.66814
Enterobacter_Cap	4730	4740	0.688071
Enterobacter_Cap	4740	4750	0.712324
Enterobacter_Cap	4750	4760	0.73993
Enterobacter_Cap	4760	4770	0.770434
Enterobacter_Cap	4770	4780	0.806277
Enterobacter_Cap	4780	4790	0.84318
Enterobacter_Cap	4790	4800	0.880101
Enterobacter_Cap	4800	4810	0.915632
Enterobacter_Cap	4810	4820	0.938314
Enterobacter_Cap	4820	4830	0.957246
Enterobacter_Cap	4830	4840	0.988736
Enterobacter_Cap	4840	4850	1.03556
Enterobacter_Cap	4850	4860	1.07777
Enterobacter_Cap	4860	4870	1.12381
Enterobacter_Cap	4870	4880	1.16956
Enterobacter_Cap	4880	4890	1.20826
Enterobacter_Cap	4890	4900	1.24467
Enterobacter_Cap	4900	4910	1.27909
Enterobacter_Cap	4910	4920	1.29871
Enterobacter_Cap	4920	4930	1.31039
Enterobacter_Cap	4930	4940	1.31086
Enterobacter_Cap	4940	4950	1.29462
Enterobacter_Cap	4950	4960	1.26816
Enterobacter_Cap	4960	4970	1.24621
Enterobacter_Cap	4970	4980	1.24184
Enterobacter_Cap	4980	4990	1.24412
Enterobacter_Cap	4990	5000	1.23079
Enterobacter_Cap	5000	5010	1.20957
Enterobacter_Cap	5010	5020	1.1808
Enterobacter_Cap	5020	5030	1.14364
Enterobacter_Cap	5030	5040	1.10627
Enterobacter_Cap	5040	5050	1.0761
Enterobacter_Cap	5050	5060	1.0451
Enterobacter_Cap	5060	5070	1.0182
Enterobacter_Cap	5070	5080	0.994657
Enterobacter_Cap	5080	5090	0.973938
Enterobacter_Cap	5090	5100	0.968148
Enterobacter_Cap	5100	5110	0.966906
Enterobacter_Cap	5110	5120	0.975259
Enterobacter_Cap	5120	5130	0.960467
Enterobacter_Cap	5130	5140	0.927779
Enterobacter_Cap	5140	5150	0.90012
Enterobacter_Cap	5150	5160	0.876859
Enterobacter_Cap	5160	5170	0.858963
Enterobacter_Cap	5170	5180	0.841208
Enterobacter_Cap	5180	5190	0.831699
Enterobacter_Cap	5190	5200	0.805017
Enterobacter_Cap	5200	5210	0.77534
Enterobacter_Cap	5210	5220	0.749406
Enterobacter_Cap	5220	5230	0.716731
Enterobacter_Cap	5230	5240	0.685819
Enterobacter_Cap	5240	5250	0.653848
Enterobacter_Cap	5250	5260	0.627048
Enterobacter_Cap	5260	5270	0.600038
Enterobacter_Cap	5270	5280	0.569504
Enterobacter_Cap	5280	5290	0.547094
Enterobacter_Cap	5290	5300	0.520361
Enterobacter_Cap	5300	5310	0.491619
Enterobacter_Cap	5310	5320	0.461096
Enterobacter_Cap	5320	5330	0.439488
Enterobacter_Cap	5330	5340	0.407927
Enterobacter_Cap	5340	5350	0.385916
Enterobacter_Cap	5350	5360	0.362882
Enterobacter_Cap	5360	5370	0.340686
Enterobacter_Cap	5370	5380	0.319979
Enterobacter_Cap	5380	5390	0.304216
Enterobacter_Cap	5390	5400	0.28645
Enterobacter_Cap	5400	5410	0.275922
Enterobacter_Cap	5410	5420	0.262059
Enterobacter_Cap	5420	5430	0.250308
Enterobacter_Cap	5430	5440	0.233319
Enterobacter_Cap	5440	5450	0.222968
Enterobacter_Cap	5450	5460	0.21424
Enterobacter_Cap	5460	5470	0.20396
Enterobacter_Cap	5470	5480	0.192753
Enterobacter_Cap	5480	5490	0.190127
Enterobacter_Cap	5490	5500	0.189069
Enterobacter_Cap	5500	5510	0.193574
Enterobacter_Cap	5510	5520	0.189128
Enterobacter_Cap	5520	5530	0.181479
Enterobacter_Cap	5530	5540	0.188444
Enterobacter_Cap	5540	5550	0.192671
Enterobacter_Cap	5550	5560	0.185058
Enterobacter_Cap	5560	5570	0.177836
Enterobacter_Cap	5570	5580	0.175586
Enterobacter_Cap	5580	5590	0.170495
Enterobacter_Cap	5590	5600	0.166958
Enterobacter_Cap	5600	5610	0.155558
Enterobacter_Cap	5610	5620	0.16261
Enterobacter_Cap	5620	5630	0.170897
Enterobacter_Cap	5630	5640	0.169662
Enterobacter_Cap	5640	5650	0.167208
Enterobacter_Cap	5650	5660	0.161591
Enterobacter_Cap	5660	5670	0.169585
Enterobacter_Cap	5670	5680	0.178536
Enterobacter_Cap	5680	5690	0.177596
Enterobacter_Cap	5690	5700	0.177166
Enterobacter_Cap	5700	5710	0.180427
Enterobacter_Cap	5710	5720	0.188021
Enterobacter_Cap	5720	5730	0.191637
Enterobacter_Cap	5730	5740	0.199845
Enterobacter_Cap	5740	5750	0.200321
Enterobacter_Cap	5750	5760	0.209992
Enterobacter_Cap	5760	5770	0.209536
Enterobacter_Cap	5770	5780	0.205488
Enterobacter_Cap	5780	5790	0.20639
Enterobacter_Cap	5790	5800	0.209443
Enterobacter_Cap	5800	5810	0.169062
Enterobacter_Cap	5810	5820	0.0236472
Enterobacter_Cap	5820	5830	-0.106186
Enterobacter_Cap	5830	5840	-0.20779
Enterobacter_Cap	5840	5850	-0.296329
Enterobacter_Cap	5850	5860	-0.37668
Enterobacter_Cap	5860	5870	-0.44953
Enterobacter_Cap	5870	5880	-0.514442
Enterobacter_Cap	5880	5890	-0.580319
Enterobacter_Cap	5890	5900	-0.63903
Enterobacter_Cap	5900	5910	-0.687558
Enterobacter_Cap	5910	5920	-0.726595
Enterobacter_Cap	5920	5930	-0.756386
Enterobacter_Cap	5930	5940	-0.78319
Enterobacter_Cap	5940	5950	-0.801585
Enterobacter_Cap	5950	5960	-0.808171
Enterobacter_Cap	5960	5970	-0.798815
Enterobacter_Cap	5970	5980	-0.783703
Enterobacter_Cap	5980	5990	-0.77011
Enterobacter_Cap	5990	6000	-0.758763
Enterobacter_Cap	6000	6010	-0.737183
Enterobacter_Cap	6010	6020	-0.71273
Enterobacter_Cap	6020	6030	-0.685171
Enterobacter_Cap	6030	6040	-0.652063
Enterobacter_Cap	6040	6050	-0.619566
Enterobacter_Cap	6050	6060	-0.594134
Enterobacter_Cap	6060	6070	-0.569464
Enterobacter_Cap	6070	6080	-0.547035
Enterobacter_Cap	6080	6090	-0.526291
Enterobacter_Cap	6090	6100	-0.503777
Enterobacter_Cap	6100	6110	-0.478464
Enterobacter_Cap	6110	6120	-0.454361
Enterobacter_Cap	6120	6130	-0.421446
Enterobacter_Cap	6130	6140	-0.378245
Enterobacter_Cap	6140	6150	-0.331655
Enterobacter_Cap	6150	6160	-0.294214
Enterobacter_Cap	6160	6170	-0.261978
Enterobacter_Cap	6170	6180	-0.23876
Enterobacter_Cap	6180	6190	-0.21093
Enterobacter_Cap	6190	6200	-0.18972
Enterobacter_Cap	6200	6210	-0.173689
Enterobacter_Cap	6210	6220	-0.164549
Enterobacter_Cap	6220	6230	-0.154767
Enterobacter_Cap	6230	6240	-0.129991
Enterobacter_Cap	6240	6250	-0.119881
Enterobacter_Cap	6250	6260	-0.133818
Enterobacter_Cap	6260	6270	-0.157416
Enterobacter_Cap	6270	6280	-0.188421
Enterobacter_Cap	6280	6290	-0.225991
Enterobacter_Cap	6290	6300	-0.253956
Enterobacter_Cap	6300	6310	-0.27556
Enterobacter_Cap	6310	6320	-0.273091
Enterobacter_Cap	6320	6330	-0.260809
Enterobacter_Cap	6330	6340	-0.241277
Enterobacter_Cap	6340	6350	-0.207647
Enterobacter_Cap	6350	6360	-0.171019
Enterobacter_Cap	6360	6370	-0.139792
Enterobacter_Cap	6370	6380	-0.107211
Enterobacter_Cap	6380	6390	-0.0876327
Enterobacter_Cap	6390	6400	-0.0700057
Enterobacter_Cap	6400	6410	-0.057684
Enterobacter_Cap	6410	6420	-0.0454509
Enterobacter_Cap	6420	6430	-0.0352572
Enterobacter_Cap	6430	6440	-0.0246941
Enterobacter_Cap	6440	6450	-0.0190645
Enterobacter_Cap	6450	6460	-0.0127983
Enterobacter_Cap	6460	6470	-0.0147606
Enterobacter_Cap	6470	6480	-0.0176653
Enterobacter_Cap	6480	6490	-0.0219129
Enterobacter_Cap	6490	6500	-0.0251733
Enterobacter_Cap	6500	6510	-0.0327381
Enterobacter_Cap	6510	6520	-0.0366874
Enterobacter_Cap	6520	6530	-0.0419175
Enterobacter_Cap	6530	6540	-0.042021
Enterobacter_Cap	6540	6550	-0.0411128
Enterobacter_Cap	6550	6560	-0.0383627
Enterobacter_Cap	6560	6570	-0.0337268
Enterobacter_Cap	6570	6580	-0.0345581
Enterobacter_Cap	6580	6590	-0.0342476
Enterobacter_Cap	6590	6600	-0.0339775
Enterobacter_Cap	6600	6610	-0.0375572
Enterobacter_Cap	6610	6620	-0.0474968
Enterobacter_Cap	6620	6630	-0.054046
Enterobacter_Cap	6630	6640	-0.0495013
Enterobacter_Cap	6640	6650	-0.0515083
Enterobacter_Cap	6650	6660	-0.06011
Enterobacter_Cap	6660	6670	-0.0561997
Enterobacter_Cap	6670	6680	-0.0550855
Enterobacter_Cap	6680	6690	-0.0568279
Enterobacter_Cap	6690	6700	-0.056001
Enterobacter_Cap	6700	6710	-0.0538491
Enterobacter_Cap	6710	6720	-0.0551657
Enterobacter_Cap	6720	6730	-0.0531743
Enterobacter_Cap	6730	6740	-0.0477132
Enterobacter_Cap	6740	6750	-0.0455137
Enterobacter_Cap	6750	6760	-0.0401004
Enterobacter_Cap	6760	6770	-0.0292304
Enterobacter_Cap	6770	6780	-0.0172279
Enterobacter_Cap	6780	6790	-0.0141694
Enterobacter_Cap	6790	6800	-0.0167871
Enterobacter_Cap	6800	6810	-0.0113073
Enterobacter_Cap	6810	6820	-0.021489
Enterobacter_Cap	6820	6830	-0.0243234
Enterobacter_Cap	6830	6840	-0.0265394
Enterobacter_Cap	6840	6850	-0.0282432
Enterobacter_Cap	6850	6860	-0.0311188
Enterobacter_Cap	6860	6870	-0.0345358
Enterobacter_Cap	6870	6880	-0.0350108
Enterobacter_Cap	6880	6890	-0.0396535
Enterobacter_Cap	6890	6900	-0.0454637
Enterobacter_Cap	6900	6910	-0.0580725
Enterobacter_Cap	6910	6920	-0.062779
Enterobacter_Cap	6920	6930	-0.0700823
Enterobacter_Cap	6930	6940	-0.0778438
Enterobacter_Cap	6940	6950	-0.0821911
Enterobacter_Cap	6950	6960	-0.080646
Enterobacter_Cap	6960	6970	-0.0812629
Enterobacter_Cap	6970	6980	-0.0867494
Enterobacter_Cap	6980	6990	-0.0899022
Enterobacter_Cap	6990	7000	-0.089995
Enterobacter_Cap	7000	7010	-0.0849617
Enterobacter_Cap	7010	7020	-0.0868106
Enterobacter_Cap	7020	7030	-0.0911791
Enterobacter_Cap	7030	7040	-0.0870375
Enterobacter_Cap	7040	7050	-0.0782328
Enterobacter_Cap	7050	7060	-0.076381
Enterobacter_Cap	7060	7070	-0.0777733
Enterobacter_Cap	7070	7080	-0.0801996
Enterobacter_Cap	7080	7090	-0.0761893
Enterobacter_Cap	7090	7100	-0.0726983
Enterobacter_Cap	7100	7110	-0.079237
Enterobacter_Cap	7110	7120	-0.080313
Enterobacter_Cap	7120	7130	-0.0958749
Enterobacter_Cap	7130	7140	-0.117684
Enterobacter_Cap	7140	7150	-0.143109
Enterobacter_Cap	7150	7160	-0.175124
Enterobacter_Cap	7160	7170	-0.207109
Enterobacter_Cap	7170	7180	-0.248341
Enterobacter_Cap	7180	7190	-0.294051
Enterobacter_Cap	7190	7200	-0.336735
Enterobacter_Cap	7200	7210	-0.365098
Enterobacter_Cap	7210	7220	-0.411337
Enterobacter_Cap	7220	7230	-0.462185
Enterobacter_Cap	7230	7240	-0.507319
Enterobacter_Cap	7240	7250	-0.547455
Enterobacter_Cap	7250	7260	-0.584642
Enterobacter_Cap	7260	7270	-0.623261
Enterobacter_Cap	7270	7280	-0.635708
Enterobacter_Cap	7280	7290	-0.640236
Enterobacter_Cap	7290	7300	-0.645055
Enterobacter_Cap	7300	7310	-0.651576
Enterobacter_Cap	7310	7320	-0.649256
Enterobacter_Cap	7320	7330	-0.625801
Enterobacter_Cap	7330	7340	-0.606248
Enterobacter_Cap	7340	7350	-0.596008
Enterobacter_Cap	7350	7360	-0.623291
Enterobacter_Cap	7360	7370	-0.631835
