# Supplementary material for: A DNA damage-activated kinase phosphorylates a transcriptional repressor to control bacterial immune pathway expression
Source: EMBO J. 2026 Jun 9;45(14):5079–100. doi: 10.1038/s44318-026-00831-y (PMC13373217; doi:10.1038/s44318-026-00831-y)
Supplement: Supplementary file 8 — Source data Fig. 2 [file 44318_2026_831_MOESM8_ESM.zip › Figure2/2A/WT_IP_2_S38_L007_over_WT_MOCK_2_S32_L007.log2FE.bin10.bedgraph]

Enterobacter_Cap	0	10	-0.271103
Enterobacter_Cap	10	20	-0.250701
Enterobacter_Cap	20	30	-0.259446
Enterobacter_Cap	30	40	-0.250472
Enterobacter_Cap	40	50	-0.253145
Enterobacter_Cap	50	60	-0.250422
Enterobacter_Cap	60	70	-0.251763
Enterobacter_Cap	70	80	-0.252261
Enterobacter_Cap	80	90	-0.252643
Enterobacter_Cap	90	100	-0.257892
Enterobacter_Cap	100	110	-0.255898
Enterobacter_Cap	110	120	-0.25835
Enterobacter_Cap	120	130	-0.259961
Enterobacter_Cap	130	140	-0.26459
Enterobacter_Cap	140	150	-0.264449
Enterobacter_Cap	150	160	-0.266141
Enterobacter_Cap	160	170	-0.266609
Enterobacter_Cap	170	180	-0.260963
Enterobacter_Cap	180	190	-0.258364
Enterobacter_Cap	190	200	-0.249691
Enterobacter_Cap	200	210	-0.244048
Enterobacter_Cap	210	220	-0.234286
Enterobacter_Cap	220	230	-0.226361
Enterobacter_Cap	230	240	-0.219079
Enterobacter_Cap	240	250	-0.20823
Enterobacter_Cap	250	260	-0.200825
Enterobacter_Cap	260	270	-0.188202
Enterobacter_Cap	270	280	-0.175382
Enterobacter_Cap	280	290	-0.163783
Enterobacter_Cap	290	300	-0.157172
Enterobacter_Cap	300	310	-0.14735
Enterobacter_Cap	310	320	-0.13676
Enterobacter_Cap	320	330	-0.131185
Enterobacter_Cap	330	340	-0.132258
Enterobacter_Cap	340	350	-0.132987
Enterobacter_Cap	350	360	-0.137249
Enterobacter_Cap	360	370	-0.140062
Enterobacter_Cap	370	380	-0.140127
Enterobacter_Cap	380	390	-0.136059
Enterobacter_Cap	390	400	-0.136375
Enterobacter_Cap	400	410	-0.137825
Enterobacter_Cap	410	420	-0.145315
Enterobacter_Cap	420	430	-0.151258
Enterobacter_Cap	430	440	-0.151354
Enterobacter_Cap	440	450	-0.153979
Enterobacter_Cap	450	460	-0.154165
Enterobacter_Cap	460	470	-0.158621
Enterobacter_Cap	470	480	-0.160196
Enterobacter_Cap	480	490	-0.159404
Enterobacter_Cap	490	500	-0.167095
Enterobacter_Cap	500	510	-0.166095
Enterobacter_Cap	510	520	-0.171242
Enterobacter_Cap	520	530	-0.178331
Enterobacter_Cap	530	540	-0.185193
Enterobacter_Cap	540	550	-0.187471
Enterobacter_Cap	550	560	-0.192027
Enterobacter_Cap	560	570	-0.194937
Enterobacter_Cap	570	580	-0.197828
Enterobacter_Cap	580	590	-0.204219
Enterobacter_Cap	590	600	-0.210089
Enterobacter_Cap	600	610	-0.213589
Enterobacter_Cap	610	620	-0.216664
Enterobacter_Cap	620	630	-0.225822
Enterobacter_Cap	630	640	-0.230265
Enterobacter_Cap	640	650	-0.227538
Enterobacter_Cap	650	660	-0.227585
Enterobacter_Cap	660	670	-0.230607
Enterobacter_Cap	670	680	-0.227339
Enterobacter_Cap	680	690	-0.231624
Enterobacter_Cap	690	700	-0.237649
Enterobacter_Cap	700	710	-0.240248
Enterobacter_Cap	710	720	-0.247447
Enterobacter_Cap	720	730	-0.257637
Enterobacter_Cap	730	740	-0.263273
Enterobacter_Cap	740	750	-0.264452
Enterobacter_Cap	750	760	-0.265519
Enterobacter_Cap	760	770	-0.269622
Enterobacter_Cap	770	780	-0.273388
Enterobacter_Cap	780	790	-0.276736
Enterobacter_Cap	790	800	-0.283958
Enterobacter_Cap	800	810	-0.288606
Enterobacter_Cap	810	820	-0.289053
Enterobacter_Cap	820	830	-0.294816
Enterobacter_Cap	830	840	-0.296961
Enterobacter_Cap	840	850	-0.299187
Enterobacter_Cap	850	860	-0.299913
Enterobacter_Cap	860	870	-0.296729
Enterobacter_Cap	870	880	-0.294133
Enterobacter_Cap	880	890	-0.291905
Enterobacter_Cap	890	900	-0.290547
Enterobacter_Cap	900	910	-0.291273
Enterobacter_Cap	910	920	-0.289858
Enterobacter_Cap	920	930	-0.284833
Enterobacter_Cap	930	940	-0.285957
Enterobacter_Cap	940	950	-0.287002
Enterobacter_Cap	950	960	-0.287426
Enterobacter_Cap	960	970	-0.290364
Enterobacter_Cap	970	980	-0.292149
Enterobacter_Cap	980	990	-0.290579
Enterobacter_Cap	990	1000	-0.28896
Enterobacter_Cap	1000	1010	-0.286566
Enterobacter_Cap	1010	1020	-0.287864
Enterobacter_Cap	1020	1030	-0.290729
Enterobacter_Cap	1030	1040	-0.293892
Enterobacter_Cap	1040	1050	-0.300102
Enterobacter_Cap	1050	1060	-0.305378
Enterobacter_Cap	1060	1070	-0.31162
Enterobacter_Cap	1070	1080	-0.318676
Enterobacter_Cap	1080	1090	-0.32101
Enterobacter_Cap	1090	1100	-0.324983
Enterobacter_Cap	1100	1110	-0.327758
Enterobacter_Cap	1110	1120	-0.329628
Enterobacter_Cap	1120	1130	-0.329739
Enterobacter_Cap	1130	1140	-0.333661
Enterobacter_Cap	1140	1150	-0.338839
Enterobacter_Cap	1150	1160	-0.342669
Enterobacter_Cap	1160	1170	-0.344556
Enterobacter_Cap	1170	1180	-0.343138
Enterobacter_Cap	1180	1190	-0.341849
Enterobacter_Cap	1190	1200	-0.335591
Enterobacter_Cap	1200	1210	-0.332825
Enterobacter_Cap	1210	1220	-0.327872
Enterobacter_Cap	1220	1230	-0.324051
Enterobacter_Cap	1230	1240	-0.319216
Enterobacter_Cap	1240	1250	-0.315343
Enterobacter_Cap	1250	1260	-0.310716
Enterobacter_Cap	1260	1270	-0.305206
Enterobacter_Cap	1270	1280	-0.30286
Enterobacter_Cap	1280	1290	-0.301318
Enterobacter_Cap	1290	1300	-0.295819
Enterobacter_Cap	1300	1310	-0.289943
Enterobacter_Cap	1310	1320	-0.288316
Enterobacter_Cap	1320	1330	-0.284205
Enterobacter_Cap	1330	1340	-0.281358
Enterobacter_Cap	1340	1350	-0.281663
Enterobacter_Cap	1350	1360	-0.27757
Enterobacter_Cap	1360	1370	-0.271694
Enterobacter_Cap	1370	1380	-0.264601
Enterobacter_Cap	1380	1390	-0.261298
Enterobacter_Cap	1390	1400	-0.261487
Enterobacter_Cap	1400	1410	-0.256895
Enterobacter_Cap	1410	1420	-0.253051
Enterobacter_Cap	1420	1430	-0.251014
Enterobacter_Cap	1430	1440	-0.245429
Enterobacter_Cap	1440	1450	-0.242746
Enterobacter_Cap	1450	1460	-0.24241
Enterobacter_Cap	1460	1470	-0.240206
Enterobacter_Cap	1470	1480	-0.239987
Enterobacter_Cap	1480	1490	-0.236176
Enterobacter_Cap	1490	1500	-0.232296
Enterobacter_Cap	1500	1510	-0.229322
Enterobacter_Cap	1510	1520	-0.229256
Enterobacter_Cap	1520	1530	-0.233332
Enterobacter_Cap	1530	1540	-0.235353
Enterobacter_Cap	1540	1550	-0.232777
Enterobacter_Cap	1550	1560	-0.234462
Enterobacter_Cap	1560	1570	-0.233909
Enterobacter_Cap	1570	1580	-0.230905
Enterobacter_Cap	1580	1590	-0.231711
Enterobacter_Cap	1590	1600	-0.227991
Enterobacter_Cap	1600	1610	-0.224537
Enterobacter_Cap	1610	1620	-0.219502
Enterobacter_Cap	1620	1630	-0.214201
Enterobacter_Cap	1630	1640	-0.210703
Enterobacter_Cap	1640	1650	-0.210839
Enterobacter_Cap	1650	1660	-0.210961
Enterobacter_Cap	1660	1670	-0.212657
Enterobacter_Cap	1670	1680	-0.208395
Enterobacter_Cap	1680	1690	-0.206961
Enterobacter_Cap	1690	1700	-0.201937
Enterobacter_Cap	1700	1710	-0.203616
Enterobacter_Cap	1710	1720	-0.204146
Enterobacter_Cap	1720	1730	-0.2052
Enterobacter_Cap	1730	1740	-0.203022
Enterobacter_Cap	1740	1750	-0.208512
Enterobacter_Cap	1750	1760	-0.204656
Enterobacter_Cap	1760	1770	-0.204009
Enterobacter_Cap	1770	1780	-0.207067
Enterobacter_Cap	1780	1790	-0.209613
Enterobacter_Cap	1790	1800	-0.204678
Enterobacter_Cap	1800	1810	-0.201099
Enterobacter_Cap	1810	1820	-0.200367
Enterobacter_Cap	1820	1830	-0.200299
Enterobacter_Cap	1830	1840	-0.197929
Enterobacter_Cap	1840	1850	-0.202296
Enterobacter_Cap	1850	1860	-0.196898
Enterobacter_Cap	1860	1870	-0.196218
Enterobacter_Cap	1870	1880	-0.197125
Enterobacter_Cap	1880	1890	-0.196037
Enterobacter_Cap	1890	1900	-0.192908
Enterobacter_Cap	1900	1910	-0.193685
Enterobacter_Cap	1910	1920	-0.197091
Enterobacter_Cap	1920	1930	-0.195914
Enterobacter_Cap	1930	1940	-0.193345
Enterobacter_Cap	1940	1950	-0.196422
Enterobacter_Cap	1950	1960	-0.199993
Enterobacter_Cap	1960	1970	-0.196766
Enterobacter_Cap	1970	1980	-0.198622
Enterobacter_Cap	1980	1990	-0.202906
Enterobacter_Cap	1990	2000	-0.200165
Enterobacter_Cap	2000	2010	-0.205524
Enterobacter_Cap	2010	2020	-0.204524
Enterobacter_Cap	2020	2030	-0.200837
Enterobacter_Cap	2030	2040	-0.199121
Enterobacter_Cap	2040	2050	-0.200681
Enterobacter_Cap	2050	2060	-0.200433
Enterobacter_Cap	2060	2070	-0.20075
Enterobacter_Cap	2070	2080	-0.200779
Enterobacter_Cap	2080	2090	-0.204769
Enterobacter_Cap	2090	2100	-0.208713
Enterobacter_Cap	2100	2110	-0.210165
Enterobacter_Cap	2110	2120	-0.21303
Enterobacter_Cap	2120	2130	-0.212823
Enterobacter_Cap	2130	2140	-0.21289
Enterobacter_Cap	2140	2150	-0.212606
Enterobacter_Cap	2150	2160	-0.208409
Enterobacter_Cap	2160	2170	-0.212692
Enterobacter_Cap	2170	2180	-0.217674
Enterobacter_Cap	2180	2190	-0.220809
Enterobacter_Cap	2190	2200	-0.226274
Enterobacter_Cap	2200	2210	-0.227528
Enterobacter_Cap	2210	2220	-0.22916
Enterobacter_Cap	2220	2230	-0.232126
Enterobacter_Cap	2230	2240	-0.236106
Enterobacter_Cap	2240	2250	-0.234895
Enterobacter_Cap	2250	2260	-0.237584
Enterobacter_Cap	2260	2270	-0.2383
Enterobacter_Cap	2270	2280	-0.238709
Enterobacter_Cap	2280	2290	-0.241422
Enterobacter_Cap	2290	2300	-0.245003
Enterobacter_Cap	2300	2310	-0.248289
Enterobacter_Cap	2310	2320	-0.247995
Enterobacter_Cap	2320	2330	-0.24869
Enterobacter_Cap	2330	2340	-0.250445
Enterobacter_Cap	2340	2350	-0.251684
Enterobacter_Cap	2350	2360	-0.254568
Enterobacter_Cap	2360	2370	-0.254379
Enterobacter_Cap	2370	2380	-0.257919
Enterobacter_Cap	2380	2390	-0.256796
Enterobacter_Cap	2390	2400	-0.258387
Enterobacter_Cap	2400	2410	-0.258267
Enterobacter_Cap	2410	2420	-0.260892
Enterobacter_Cap	2420	2430	-0.261402
Enterobacter_Cap	2430	2440	-0.2599
Enterobacter_Cap	2440	2450	-0.259754
Enterobacter_Cap	2450	2460	-0.259008
Enterobacter_Cap	2460	2470	-0.260161
Enterobacter_Cap	2470	2480	-0.260591
Enterobacter_Cap	2480	2490	-0.261389
Enterobacter_Cap	2490	2500	-0.259315
Enterobacter_Cap	2500	2510	-0.257464
Enterobacter_Cap	2510	2520	-0.260693
Enterobacter_Cap	2520	2530	-0.259668
Enterobacter_Cap	2530	2540	-0.260099
Enterobacter_Cap	2540	2550	-0.261069
Enterobacter_Cap	2550	2560	-0.263936
Enterobacter_Cap	2560	2570	-0.268232
Enterobacter_Cap	2570	2580	-0.271908
Enterobacter_Cap	2580	2590	-0.271772
Enterobacter_Cap	2590	2600	-0.273222
Enterobacter_Cap	2600	2610	-0.280066
Enterobacter_Cap	2610	2620	-0.284611
Enterobacter_Cap	2620	2630	-0.290742
Enterobacter_Cap	2630	2640	-0.292068
Enterobacter_Cap	2640	2650	-0.296143
Enterobacter_Cap	2650	2660	-0.302213
Enterobacter_Cap	2660	2670	-0.303789
Enterobacter_Cap	2670	2680	-0.305357
Enterobacter_Cap	2680	2690	-0.314142
Enterobacter_Cap	2690	2700	-0.321481
Enterobacter_Cap	2700	2710	-0.320168
Enterobacter_Cap	2710	2720	-0.315025
Enterobacter_Cap	2720	2730	-0.316049
Enterobacter_Cap	2730	2740	-0.324339
Enterobacter_Cap	2740	2750	-0.325093
Enterobacter_Cap	2750	2760	-0.317166
Enterobacter_Cap	2760	2770	-0.309892
Enterobacter_Cap	2770	2780	-0.302821
Enterobacter_Cap	2780	2790	-0.307029
Enterobacter_Cap	2790	2800	-0.301957
Enterobacter_Cap	2800	2810	-0.296105
Enterobacter_Cap	2810	2820	-0.290002
Enterobacter_Cap	2820	2830	-0.284093
Enterobacter_Cap	2830	2840	-0.275475
Enterobacter_Cap	2840	2850	-0.274783
Enterobacter_Cap	2850	2860	-0.276835
Enterobacter_Cap	2860	2870	-0.276111
Enterobacter_Cap	2870	2880	-0.268014
Enterobacter_Cap	2880	2890	-0.262695
Enterobacter_Cap	2890	2900	-0.265562
Enterobacter_Cap	2900	2910	-0.267378
Enterobacter_Cap	2910	2920	-0.272288
Enterobacter_Cap	2920	2930	-0.271564
Enterobacter_Cap	2930	2940	-0.26861
Enterobacter_Cap	2940	2950	-0.266906
Enterobacter_Cap	2950	2960	-0.266693
Enterobacter_Cap	2960	2970	-0.264895
Enterobacter_Cap	2970	2980	-0.26533
Enterobacter_Cap	2980	2990	-0.267156
Enterobacter_Cap	2990	3000	-0.26138
Enterobacter_Cap	3000	3010	-0.258936
Enterobacter_Cap	3010	3020	-0.259193
Enterobacter_Cap	3020	3030	-0.262666
Enterobacter_Cap	3030	3040	-0.266872
Enterobacter_Cap	3040	3050	-0.26184
Enterobacter_Cap	3050	3060	-0.257751
Enterobacter_Cap	3060	3070	-0.253237
Enterobacter_Cap	3070	3080	-0.253737
Enterobacter_Cap	3080	3090	-0.25521
Enterobacter_Cap	3090	3100	-0.254503
Enterobacter_Cap	3100	3110	-0.252501
Enterobacter_Cap	3110	3120	-0.253765
Enterobacter_Cap	3120	3130	-0.256537
Enterobacter_Cap	3130	3140	-0.257702
Enterobacter_Cap	3140	3150	-0.262521
Enterobacter_Cap	3150	3160	-0.264824
Enterobacter_Cap	3160	3170	-0.267104
Enterobacter_Cap	3170	3180	-0.26913
Enterobacter_Cap	3180	3190	-0.266301
Enterobacter_Cap	3190	3200	-0.265938
Enterobacter_Cap	3200	3210	-0.269606
Enterobacter_Cap	3210	3220	-0.269916
Enterobacter_Cap	3220	3230	-0.265739
Enterobacter_Cap	3230	3240	-0.263669
Enterobacter_Cap	3240	3250	-0.266287
Enterobacter_Cap	3250	3260	-0.267938
Enterobacter_Cap	3260	3270	-0.270606
Enterobacter_Cap	3270	3280	-0.264516
Enterobacter_Cap	3280	3290	-0.258458
Enterobacter_Cap	3290	3300	-0.257016
Enterobacter_Cap	3300	3310	-0.25147
Enterobacter_Cap	3310	3320	-0.251573
Enterobacter_Cap	3320	3330	-0.249672
Enterobacter_Cap	3330	3340	-0.249734
Enterobacter_Cap	3340	3350	-0.249297
Enterobacter_Cap	3350	3360	-0.244553
Enterobacter_Cap	3360	3370	-0.241726
Enterobacter_Cap	3370	3380	-0.242247
Enterobacter_Cap	3380	3390	-0.245192
Enterobacter_Cap	3390	3400	-0.245005
Enterobacter_Cap	3400	3410	-0.245273
Enterobacter_Cap	3410	3420	-0.245391
Enterobacter_Cap	3420	3430	-0.248838
Enterobacter_Cap	3430	3440	-0.251203
Enterobacter_Cap	3440	3450	-0.249704
Enterobacter_Cap	3450	3460	-0.251664
Enterobacter_Cap	3460	3470	-0.252108
Enterobacter_Cap	3470	3480	-0.250994
Enterobacter_Cap	3480	3490	-0.248143
Enterobacter_Cap	3490	3500	-0.249814
Enterobacter_Cap	3500	3510	-0.2518
Enterobacter_Cap	3510	3520	-0.253346
Enterobacter_Cap	3520	3530	-0.256684
Enterobacter_Cap	3530	3540	-0.251911
Enterobacter_Cap	3540	3550	-0.244335
Enterobacter_Cap	3550	3560	-0.24567
Enterobacter_Cap	3560	3570	-0.246
Enterobacter_Cap	3570	3580	-0.23995
Enterobacter_Cap	3580	3590	-0.230912
Enterobacter_Cap	3590	3600	-0.220905
Enterobacter_Cap	3600	3610	-0.214863
Enterobacter_Cap	3610	3620	-0.207492
Enterobacter_Cap	3620	3630	-0.205986
Enterobacter_Cap	3630	3640	-0.194701
Enterobacter_Cap	3640	3650	-0.185432
Enterobacter_Cap	3650	3660	-0.177868
Enterobacter_Cap	3660	3670	-0.173732
Enterobacter_Cap	3670	3680	-0.166587
Enterobacter_Cap	3680	3690	-0.165882
Enterobacter_Cap	3690	3700	-0.171132
Enterobacter_Cap	3700	3710	-0.168013
Enterobacter_Cap	3710	3720	-0.166327
Enterobacter_Cap	3720	3730	-0.170149
Enterobacter_Cap	3730	3740	-0.165646
Enterobacter_Cap	3740	3750	-0.163679
Enterobacter_Cap	3750	3760	-0.166837
Enterobacter_Cap	3760	3770	-0.167975
Enterobacter_Cap	3770	3780	-0.165496
Enterobacter_Cap	3780	3790	-0.167816
Enterobacter_Cap	3790	3800	-0.163515
Enterobacter_Cap	3800	3810	-0.162295
Enterobacter_Cap	3810	3820	-0.157156
Enterobacter_Cap	3820	3830	-0.155546
Enterobacter_Cap	3830	3840	-0.147687
Enterobacter_Cap	3840	3850	-0.138479
Enterobacter_Cap	3850	3860	-0.130042
Enterobacter_Cap	3860	3870	-0.122293
Enterobacter_Cap	3870	3880	-0.112167
Enterobacter_Cap	3880	3890	-0.111632
Enterobacter_Cap	3890	3900	-0.10733
Enterobacter_Cap	3900	3910	-0.095822
Enterobacter_Cap	3910	3920	-0.0756099
Enterobacter_Cap	3920	3930	-0.0603866
Enterobacter_Cap	3930	3940	-0.0518666
Enterobacter_Cap	3940	3950	-0.0451188
Enterobacter_Cap	3950	3960	-0.0308999
Enterobacter_Cap	3960	3970	-0.0197685
Enterobacter_Cap	3970	3980	-0.0062265
Enterobacter_Cap	3980	3990	0.00882976
Enterobacter_Cap	3990	4000	0.0268711
Enterobacter_Cap	4000	4010	0.0437437
Enterobacter_Cap	4010	4020	0.0681863
Enterobacter_Cap	4020	4030	0.0881305
Enterobacter_Cap	4030	4040	0.108729
Enterobacter_Cap	4040	4050	0.130662
Enterobacter_Cap	4050	4060	0.152331
Enterobacter_Cap	4060	4070	0.17262
Enterobacter_Cap	4070	4080	0.202158
Enterobacter_Cap	4080	4090	0.241827
Enterobacter_Cap	4090	4100	0.280145
Enterobacter_Cap	4100	4110	0.328816
Enterobacter_Cap	4110	4120	0.389154
Enterobacter_Cap	4120	4130	0.44608
Enterobacter_Cap	4130	4140	0.50438
Enterobacter_Cap	4140	4150	0.576214
Enterobacter_Cap	4150	4160	0.655115
Enterobacter_Cap	4160	4170	0.727731
Enterobacter_Cap	4170	4180	0.808734
Enterobacter_Cap	4180	4190	0.893501
Enterobacter_Cap	4190	4200	0.970022
Enterobacter_Cap	4200	4210	1.03846
Enterobacter_Cap	4210	4220	1.09929
Enterobacter_Cap	4220	4230	1.1463
Enterobacter_Cap	4230	4240	1.18488
Enterobacter_Cap	4240	4250	1.22514
Enterobacter_Cap	4250	4260	1.24737
Enterobacter_Cap	4260	4270	1.25621
Enterobacter_Cap	4270	4280	1.24971
Enterobacter_Cap	4280	4290	1.22213
Enterobacter_Cap	4290	4300	1.18447
Enterobacter_Cap	4300	4310	1.13999
Enterobacter_Cap	4310	4320	1.09879
Enterobacter_Cap	4320	4330	1.06032
Enterobacter_Cap	4330	4340	1.0191
Enterobacter_Cap	4340	4350	0.978478
Enterobacter_Cap	4350	4360	0.932334
Enterobacter_Cap	4360	4370	0.884486
Enterobacter_Cap	4370	4380	0.837827
Enterobacter_Cap	4380	4390	0.786111
Enterobacter_Cap	4390	4400	0.726632
Enterobacter_Cap	4400	4410	0.66386
Enterobacter_Cap	4410	4420	0.605757
Enterobacter_Cap	4420	4430	0.559229
Enterobacter_Cap	4430	4440	0.520501
Enterobacter_Cap	4440	4450	0.490419
Enterobacter_Cap	4450	4460	0.464418
Enterobacter_Cap	4460	4470	0.445733
Enterobacter_Cap	4470	4480	0.42303
Enterobacter_Cap	4480	4490	0.397868
Enterobacter_Cap	4490	4500	0.371353
Enterobacter_Cap	4500	4510	0.349867
Enterobacter_Cap	4510	4520	0.329268
Enterobacter_Cap	4520	4530	0.308168
Enterobacter_Cap	4530	4540	0.292489
Enterobacter_Cap	4540	4550	0.280673
Enterobacter_Cap	4550	4560	0.273039
Enterobacter_Cap	4560	4570	0.265443
Enterobacter_Cap	4570	4580	0.261488
Enterobacter_Cap	4580	4590	0.265229
Enterobacter_Cap	4590	4600	0.263968
Enterobacter_Cap	4600	4610	0.265469
Enterobacter_Cap	4610	4620	0.267864
Enterobacter_Cap	4620	4630	0.271575
Enterobacter_Cap	4630	4640	0.27842
Enterobacter_Cap	4640	4650	0.29113
Enterobacter_Cap	4650	4660	0.303546
Enterobacter_Cap	4660	4670	0.314636
Enterobacter_Cap	4670	4680	0.334649
Enterobacter_Cap	4680	4690	0.351508
Enterobacter_Cap	4690	4700	0.372312
Enterobacter_Cap	4700	4710	0.392514
Enterobacter_Cap	4710	4720	0.41753
Enterobacter_Cap	4720	4730	0.442227
Enterobacter_Cap	4730	4740	0.466887
Enterobacter_Cap	4740	4750	0.497746
Enterobacter_Cap	4750	4760	0.535657
Enterobacter_Cap	4760	4770	0.578476
Enterobacter_Cap	4770	4780	0.629424
Enterobacter_Cap	4780	4790	0.67987
Enterobacter_Cap	4790	4800	0.742072
Enterobacter_Cap	4800	4810	0.799552
Enterobacter_Cap	4810	4820	0.843042
Enterobacter_Cap	4820	4830	0.883737
Enterobacter_Cap	4830	4840	0.931123
Enterobacter_Cap	4840	4850	0.984625
Enterobacter_Cap	4850	4860	1.04405
Enterobacter_Cap	4860	4870	1.10364
Enterobacter_Cap	4870	4880	1.16433
Enterobacter_Cap	4880	4890	1.22113
Enterobacter_Cap	4890	4900	1.26612
Enterobacter_Cap	4900	4910	1.31034
Enterobacter_Cap	4910	4920	1.34174
Enterobacter_Cap	4920	4930	1.35651
Enterobacter_Cap	4930	4940	1.35756
Enterobacter_Cap	4940	4950	1.33781
Enterobacter_Cap	4950	4960	1.30592
Enterobacter_Cap	4960	4970	1.2866
Enterobacter_Cap	4970	4980	1.28667
Enterobacter_Cap	4980	4990	1.28609
Enterobacter_Cap	4990	5000	1.27616
Enterobacter_Cap	5000	5010	1.25234
Enterobacter_Cap	5010	5020	1.21936
Enterobacter_Cap	5020	5030	1.18231
Enterobacter_Cap	5030	5040	1.14279
Enterobacter_Cap	5040	5050	1.10899
Enterobacter_Cap	5050	5060	1.06742
Enterobacter_Cap	5060	5070	1.03021
Enterobacter_Cap	5070	5080	1.00015
Enterobacter_Cap	5080	5090	0.977717
Enterobacter_Cap	5090	5100	0.96797
Enterobacter_Cap	5100	5110	0.969642
Enterobacter_Cap	5110	5120	0.970178
Enterobacter_Cap	5120	5130	0.942603
Enterobacter_Cap	5130	5140	0.906297
Enterobacter_Cap	5140	5150	0.867778
Enterobacter_Cap	5150	5160	0.832167
Enterobacter_Cap	5160	5170	0.804954
Enterobacter_Cap	5170	5180	0.777956
Enterobacter_Cap	5180	5190	0.753042
Enterobacter_Cap	5190	5200	0.727044
Enterobacter_Cap	5200	5210	0.690875
Enterobacter_Cap	5210	5220	0.651959
Enterobacter_Cap	5220	5230	0.613526
Enterobacter_Cap	5230	5240	0.583096
Enterobacter_Cap	5240	5250	0.548224
Enterobacter_Cap	5250	5260	0.516216
Enterobacter_Cap	5260	5270	0.484459
Enterobacter_Cap	5270	5280	0.450519
Enterobacter_Cap	5280	5290	0.422327
Enterobacter_Cap	5290	5300	0.399498
Enterobacter_Cap	5300	5310	0.376557
Enterobacter_Cap	5310	5320	0.350117
Enterobacter_Cap	5320	5330	0.326367
Enterobacter_Cap	5330	5340	0.305358
Enterobacter_Cap	5340	5350	0.282147
Enterobacter_Cap	5350	5360	0.271146
Enterobacter_Cap	5360	5370	0.263421
Enterobacter_Cap	5370	5380	0.256402
Enterobacter_Cap	5380	5390	0.246391
Enterobacter_Cap	5390	5400	0.234407
Enterobacter_Cap	5400	5410	0.224256
Enterobacter_Cap	5410	5420	0.209607
Enterobacter_Cap	5420	5430	0.20567
Enterobacter_Cap	5430	5440	0.202913
Enterobacter_Cap	5440	5450	0.196901
Enterobacter_Cap	5450	5460	0.189607
Enterobacter_Cap	5460	5470	0.177413
Enterobacter_Cap	5470	5480	0.165952
Enterobacter_Cap	5480	5490	0.162036
Enterobacter_Cap	5490	5500	0.158016
Enterobacter_Cap	5500	5510	0.150946
Enterobacter_Cap	5510	5520	0.145642
Enterobacter_Cap	5520	5530	0.142491
Enterobacter_Cap	5530	5540	0.142661
Enterobacter_Cap	5540	5550	0.143598
Enterobacter_Cap	5550	5560	0.142479
Enterobacter_Cap	5560	5570	0.145828
Enterobacter_Cap	5570	5580	0.146833
Enterobacter_Cap	5580	5590	0.14505
Enterobacter_Cap	5590	5600	0.139823
Enterobacter_Cap	5600	5610	0.133052
Enterobacter_Cap	5610	5620	0.139126
Enterobacter_Cap	5620	5630	0.145143
Enterobacter_Cap	5630	5640	0.147379
Enterobacter_Cap	5640	5650	0.147452
Enterobacter_Cap	5650	5660	0.150249
Enterobacter_Cap	5660	5670	0.150216
Enterobacter_Cap	5670	5680	0.146737
Enterobacter_Cap	5680	5690	0.141685
Enterobacter_Cap	5690	5700	0.135332
Enterobacter_Cap	5700	5710	0.130662
Enterobacter_Cap	5710	5720	0.131286
Enterobacter_Cap	5720	5730	0.121489
Enterobacter_Cap	5730	5740	0.107882
Enterobacter_Cap	5740	5750	0.102999
Enterobacter_Cap	5750	5760	0.103917
Enterobacter_Cap	5760	5770	0.0973546
Enterobacter_Cap	5770	5780	0.0925989
Enterobacter_Cap	5780	5790	0.0826252
Enterobacter_Cap	5790	5800	0.0794263
Enterobacter_Cap	5800	5810	0.0575642
Enterobacter_Cap	5810	5820	0.0139055
Enterobacter_Cap	5820	5830	-0.0189425
Enterobacter_Cap	5830	5840	-0.0485937
Enterobacter_Cap	5840	5850	-0.0732062
Enterobacter_Cap	5850	5860	-0.0963177
Enterobacter_Cap	5860	5870	-0.118988
Enterobacter_Cap	5870	5880	-0.132629
Enterobacter_Cap	5880	5890	-0.143656
Enterobacter_Cap	5890	5900	-0.156201
Enterobacter_Cap	5900	5910	-0.168793
Enterobacter_Cap	5910	5920	-0.181665
Enterobacter_Cap	5920	5930	-0.196226
Enterobacter_Cap	5930	5940	-0.208028
Enterobacter_Cap	5940	5950	-0.217209
Enterobacter_Cap	5950	5960	-0.223331
Enterobacter_Cap	5960	5970	-0.229388
Enterobacter_Cap	5970	5980	-0.235463
Enterobacter_Cap	5980	5990	-0.241519
Enterobacter_Cap	5990	6000	-0.247795
Enterobacter_Cap	6000	6010	-0.252583
Enterobacter_Cap	6010	6020	-0.255781
Enterobacter_Cap	6020	6030	-0.26157
Enterobacter_Cap	6030	6040	-0.27164
Enterobacter_Cap	6040	6050	-0.278465
Enterobacter_Cap	6050	6060	-0.283675
Enterobacter_Cap	6060	6070	-0.290491
Enterobacter_Cap	6070	6080	-0.289635
Enterobacter_Cap	6080	6090	-0.283322
Enterobacter_Cap	6090	6100	-0.276871
Enterobacter_Cap	6100	6110	-0.274249
Enterobacter_Cap	6110	6120	-0.269977
Enterobacter_Cap	6120	6130	-0.264327
Enterobacter_Cap	6130	6140	-0.255013
Enterobacter_Cap	6140	6150	-0.248305
Enterobacter_Cap	6150	6160	-0.242674
Enterobacter_Cap	6160	6170	-0.233546
Enterobacter_Cap	6170	6180	-0.227384
Enterobacter_Cap	6180	6190	-0.218753
Enterobacter_Cap	6190	6200	-0.213285
Enterobacter_Cap	6200	6210	-0.210385
Enterobacter_Cap	6210	6220	-0.206988
Enterobacter_Cap	6220	6230	-0.200872
Enterobacter_Cap	6230	6240	-0.197632
Enterobacter_Cap	6240	6250	-0.203804
Enterobacter_Cap	6250	6260	-0.212173
Enterobacter_Cap	6260	6270	-0.221771
Enterobacter_Cap	6270	6280	-0.226531
Enterobacter_Cap	6280	6290	-0.237004
Enterobacter_Cap	6290	6300	-0.236339
Enterobacter_Cap	6300	6310	-0.241939
Enterobacter_Cap	6310	6320	-0.247854
Enterobacter_Cap	6320	6330	-0.242332
Enterobacter_Cap	6330	6340	-0.242747
Enterobacter_Cap	6340	6350	-0.242284
Enterobacter_Cap	6350	6360	-0.23516
Enterobacter_Cap	6360	6370	-0.232153
Enterobacter_Cap	6370	6380	-0.2354
Enterobacter_Cap	6380	6390	-0.233938
Enterobacter_Cap	6390	6400	-0.22482
Enterobacter_Cap	6400	6410	-0.220796
Enterobacter_Cap	6410	6420	-0.214239
Enterobacter_Cap	6420	6430	-0.211728
Enterobacter_Cap	6430	6440	-0.20363
Enterobacter_Cap	6440	6450	-0.195337
Enterobacter_Cap	6450	6460	-0.18935
Enterobacter_Cap	6460	6470	-0.190286
Enterobacter_Cap	6470	6480	-0.19007
Enterobacter_Cap	6480	6490	-0.181165
Enterobacter_Cap	6490	6500	-0.172293
Enterobacter_Cap	6500	6510	-0.168839
Enterobacter_Cap	6510	6520	-0.162203
Enterobacter_Cap	6520	6530	-0.158236
Enterobacter_Cap	6530	6540	-0.158229
Enterobacter_Cap	6540	6550	-0.156446
Enterobacter_Cap	6550	6560	-0.156615
Enterobacter_Cap	6560	6570	-0.159192
Enterobacter_Cap	6570	6580	-0.158985
Enterobacter_Cap	6580	6590	-0.154062
Enterobacter_Cap	6590	6600	-0.151333
Enterobacter_Cap	6600	6610	-0.148482
Enterobacter_Cap	6610	6620	-0.145946
Enterobacter_Cap	6620	6630	-0.145875
Enterobacter_Cap	6630	6640	-0.141533
Enterobacter_Cap	6640	6650	-0.142081
Enterobacter_Cap	6650	6660	-0.148743
Enterobacter_Cap	6660	6670	-0.148918
Enterobacter_Cap	6670	6680	-0.147446
Enterobacter_Cap	6680	6690	-0.147075
Enterobacter_Cap	6690	6700	-0.149857
Enterobacter_Cap	6700	6710	-0.145668
Enterobacter_Cap	6710	6720	-0.146705
Enterobacter_Cap	6720	6730	-0.148168
Enterobacter_Cap	6730	6740	-0.153819
Enterobacter_Cap	6740	6750	-0.157956
Enterobacter_Cap	6750	6760	-0.160863
Enterobacter_Cap	6760	6770	-0.165618
Enterobacter_Cap	6770	6780	-0.166038
Enterobacter_Cap	6780	6790	-0.171918
Enterobacter_Cap	6790	6800	-0.172137
Enterobacter_Cap	6800	6810	-0.168886
Enterobacter_Cap	6810	6820	-0.168679
Enterobacter_Cap	6820	6830	-0.16378
Enterobacter_Cap	6830	6840	-0.161109
Enterobacter_Cap	6840	6850	-0.161639
Enterobacter_Cap	6850	6860	-0.160114
Enterobacter_Cap	6860	6870	-0.157468
Enterobacter_Cap	6870	6880	-0.158743
Enterobacter_Cap	6880	6890	-0.157983
Enterobacter_Cap	6890	6900	-0.159433
Enterobacter_Cap	6900	6910	-0.153578
Enterobacter_Cap	6910	6920	-0.149718
Enterobacter_Cap	6920	6930	-0.144321
Enterobacter_Cap	6930	6940	-0.143533
Enterobacter_Cap	6940	6950	-0.139547
Enterobacter_Cap	6950	6960	-0.13356
Enterobacter_Cap	6960	6970	-0.13127
Enterobacter_Cap	6970	6980	-0.135485
Enterobacter_Cap	6980	6990	-0.140694
Enterobacter_Cap	6990	7000	-0.139961
Enterobacter_Cap	7000	7010	-0.144603
Enterobacter_Cap	7010	7020	-0.14763
Enterobacter_Cap	7020	7030	-0.148971
Enterobacter_Cap	7030	7040	-0.153871
Enterobacter_Cap	7040	7050	-0.154622
Enterobacter_Cap	7050	7060	-0.161314
Enterobacter_Cap	7060	7070	-0.162229
Enterobacter_Cap	7070	7080	-0.16526
Enterobacter_Cap	7080	7090	-0.171567
Enterobacter_Cap	7090	7100	-0.176857
Enterobacter_Cap	7100	7110	-0.179399
Enterobacter_Cap	7110	7120	-0.182781
Enterobacter_Cap	7120	7130	-0.181768
Enterobacter_Cap	7130	7140	-0.185281
Enterobacter_Cap	7140	7150	-0.195793
Enterobacter_Cap	7150	7160	-0.199114
Enterobacter_Cap	7160	7170	-0.202273
Enterobacter_Cap	7170	7180	-0.207118
Enterobacter_Cap	7180	7190	-0.218035
Enterobacter_Cap	7190	7200	-0.233332
Enterobacter_Cap	7200	7210	-0.243551
Enterobacter_Cap	7210	7220	-0.258043
Enterobacter_Cap	7220	7230	-0.270561
Enterobacter_Cap	7230	7240	-0.280047
Enterobacter_Cap	7240	7250	-0.291366
Enterobacter_Cap	7250	7260	-0.303334
Enterobacter_Cap	7260	7270	-0.312387
Enterobacter_Cap	7270	7280	-0.324218
Enterobacter_Cap	7280	7290	-0.328849
Enterobacter_Cap	7290	7300	-0.325763
Enterobacter_Cap	7300	7310	-0.335247
Enterobacter_Cap	7310	7320	-0.340173
Enterobacter_Cap	7320	7330	-0.336812
Enterobacter_Cap	7330	7340	-0.322164
Enterobacter_Cap	7340	7350	-0.316512
Enterobacter_Cap	7350	7360	-0.3046
Enterobacter_Cap	7360	7370	-0.297552
