# Supplementary material for: A DNA damage-activated kinase phosphorylates a transcriptional repressor to control bacterial immune pathway expression
Source: EMBO J. 2026 Jun 9;45(14):5079–100. doi: 10.1038/s44318-026-00831-y (PMC13373217; doi:10.1038/s44318-026-00831-y)
Supplement: Supplementary file 8 — Source data Fig. 2 [file 44318_2026_831_MOESM8_ESM.zip › Figure2/2A/WT_MMC_IP_2_S41_L007_over_WT_MMC_MOCK_2_S35_L007.log2FE.bin10.bedgraph]

Enterobacter_Cap	0	10	-0.521599
Enterobacter_Cap	10	20	-0.466377
Enterobacter_Cap	20	30	-0.441685
Enterobacter_Cap	30	40	-0.417655
Enterobacter_Cap	40	50	-0.400782
Enterobacter_Cap	50	60	-0.38412
Enterobacter_Cap	60	70	-0.37287
Enterobacter_Cap	70	80	-0.357015
Enterobacter_Cap	80	90	-0.348779
Enterobacter_Cap	90	100	-0.335619
Enterobacter_Cap	100	110	-0.327617
Enterobacter_Cap	110	120	-0.323127
Enterobacter_Cap	120	130	-0.31523
Enterobacter_Cap	130	140	-0.30504
Enterobacter_Cap	140	150	-0.3003
Enterobacter_Cap	150	160	-0.293588
Enterobacter_Cap	160	170	-0.276015
Enterobacter_Cap	170	180	-0.25956
Enterobacter_Cap	180	190	-0.241075
Enterobacter_Cap	190	200	-0.221909
Enterobacter_Cap	200	210	-0.205755
Enterobacter_Cap	210	220	-0.18829
Enterobacter_Cap	220	230	-0.176052
Enterobacter_Cap	230	240	-0.162391
Enterobacter_Cap	240	250	-0.144936
Enterobacter_Cap	250	260	-0.131255
Enterobacter_Cap	260	270	-0.110697
Enterobacter_Cap	270	280	-0.0982141
Enterobacter_Cap	280	290	-0.0800534
Enterobacter_Cap	290	300	-0.0518195
Enterobacter_Cap	300	310	-0.0228895
Enterobacter_Cap	310	320	-0.00875897
Enterobacter_Cap	320	330	-0.00197141
Enterobacter_Cap	330	340	0.00210743
Enterobacter_Cap	340	350	-0.000700718
Enterobacter_Cap	350	360	0.00347817
Enterobacter_Cap	360	370	0.00432131
Enterobacter_Cap	370	380	0.0146632
Enterobacter_Cap	380	390	0.024258
Enterobacter_Cap	390	400	0.0255366
Enterobacter_Cap	400	410	0.0369855
Enterobacter_Cap	410	420	0.0370332
Enterobacter_Cap	420	430	0.0390287
Enterobacter_Cap	430	440	0.0308981
Enterobacter_Cap	440	450	0.0278932
Enterobacter_Cap	450	460	0.0300831
Enterobacter_Cap	460	470	0.0404836
Enterobacter_Cap	470	480	0.049421
Enterobacter_Cap	480	490	0.0510668
Enterobacter_Cap	490	500	0.0526606
Enterobacter_Cap	500	510	0.0507226
Enterobacter_Cap	510	520	0.0513045
Enterobacter_Cap	520	530	0.0415397
Enterobacter_Cap	530	540	0.0341143
Enterobacter_Cap	540	550	0.0262478
Enterobacter_Cap	550	560	0.0207935
Enterobacter_Cap	560	570	0.0216859
Enterobacter_Cap	570	580	0.0150456
Enterobacter_Cap	580	590	0.0105007
Enterobacter_Cap	590	600	-0.0234827
Enterobacter_Cap	600	610	-0.0332995
Enterobacter_Cap	610	620	-0.0530177
Enterobacter_Cap	620	630	-0.0676306
Enterobacter_Cap	630	640	-0.0806864
Enterobacter_Cap	640	650	-0.0832305
Enterobacter_Cap	650	660	-0.0898981
Enterobacter_Cap	660	670	-0.100169
Enterobacter_Cap	670	680	-0.108801
Enterobacter_Cap	680	690	-0.116372
Enterobacter_Cap	690	700	-0.128744
Enterobacter_Cap	700	710	-0.148353
Enterobacter_Cap	710	720	-0.168051
Enterobacter_Cap	720	730	-0.173962
Enterobacter_Cap	730	740	-0.17964
Enterobacter_Cap	740	750	-0.165196
Enterobacter_Cap	750	760	-0.176409
Enterobacter_Cap	760	770	-0.189821
Enterobacter_Cap	770	780	-0.205094
Enterobacter_Cap	780	790	-0.228662
Enterobacter_Cap	790	800	-0.253023
Enterobacter_Cap	800	810	-0.264746
Enterobacter_Cap	810	820	-0.27947
Enterobacter_Cap	820	830	-0.295789
Enterobacter_Cap	830	840	-0.317024
Enterobacter_Cap	840	850	-0.335325
Enterobacter_Cap	850	860	-0.345779
Enterobacter_Cap	860	870	-0.351429
Enterobacter_Cap	870	880	-0.360978
Enterobacter_Cap	880	890	-0.36608
Enterobacter_Cap	890	900	-0.373331
Enterobacter_Cap	900	910	-0.379676
Enterobacter_Cap	910	920	-0.380153
Enterobacter_Cap	920	930	-0.381721
Enterobacter_Cap	930	940	-0.381938
Enterobacter_Cap	940	950	-0.381192
Enterobacter_Cap	950	960	-0.384413
Enterobacter_Cap	960	970	-0.386845
Enterobacter_Cap	970	980	-0.384565
Enterobacter_Cap	980	990	-0.377836
Enterobacter_Cap	990	1000	-0.369826
Enterobacter_Cap	1000	1010	-0.364981
Enterobacter_Cap	1010	1020	-0.362556
Enterobacter_Cap	1020	1030	-0.35973
Enterobacter_Cap	1030	1040	-0.360516
Enterobacter_Cap	1040	1050	-0.361367
Enterobacter_Cap	1050	1060	-0.360165
Enterobacter_Cap	1060	1070	-0.361896
Enterobacter_Cap	1070	1080	-0.361324
Enterobacter_Cap	1080	1090	-0.358147
Enterobacter_Cap	1090	1100	-0.354425
Enterobacter_Cap	1100	1110	-0.349514
Enterobacter_Cap	1110	1120	-0.350222
Enterobacter_Cap	1120	1130	-0.350835
Enterobacter_Cap	1130	1140	-0.353686
Enterobacter_Cap	1140	1150	-0.359414
Enterobacter_Cap	1150	1160	-0.365514
Enterobacter_Cap	1160	1170	-0.370467
Enterobacter_Cap	1170	1180	-0.370398
Enterobacter_Cap	1180	1190	-0.366677
Enterobacter_Cap	1190	1200	-0.363187
Enterobacter_Cap	1200	1210	-0.362186
Enterobacter_Cap	1210	1220	-0.363597
Enterobacter_Cap	1220	1230	-0.370887
Enterobacter_Cap	1230	1240	-0.374222
Enterobacter_Cap	1240	1250	-0.379448
Enterobacter_Cap	1250	1260	-0.382937
Enterobacter_Cap	1260	1270	-0.382353
Enterobacter_Cap	1270	1280	-0.381956
Enterobacter_Cap	1280	1290	-0.375115
Enterobacter_Cap	1290	1300	-0.368609
Enterobacter_Cap	1300	1310	-0.362882
Enterobacter_Cap	1310	1320	-0.359107
Enterobacter_Cap	1320	1330	-0.364973
Enterobacter_Cap	1330	1340	-0.367131
Enterobacter_Cap	1340	1350	-0.369715
Enterobacter_Cap	1350	1360	-0.374155
Enterobacter_Cap	1360	1370	-0.379087
Enterobacter_Cap	1370	1380	-0.376154
Enterobacter_Cap	1380	1390	-0.37472
Enterobacter_Cap	1390	1400	-0.377297
Enterobacter_Cap	1400	1410	-0.376654
Enterobacter_Cap	1410	1420	-0.376098
Enterobacter_Cap	1420	1430	-0.377359
Enterobacter_Cap	1430	1440	-0.379855
Enterobacter_Cap	1440	1450	-0.383927
Enterobacter_Cap	1450	1460	-0.384528
Enterobacter_Cap	1460	1470	-0.385351
Enterobacter_Cap	1470	1480	-0.380979
Enterobacter_Cap	1480	1490	-0.378733
Enterobacter_Cap	1490	1500	-0.381073
Enterobacter_Cap	1500	1510	-0.378464
Enterobacter_Cap	1510	1520	-0.369433
Enterobacter_Cap	1520	1530	-0.36692
Enterobacter_Cap	1530	1540	-0.364576
Enterobacter_Cap	1540	1550	-0.358159
Enterobacter_Cap	1550	1560	-0.355155
Enterobacter_Cap	1560	1570	-0.352831
Enterobacter_Cap	1570	1580	-0.348135
Enterobacter_Cap	1580	1590	-0.349769
Enterobacter_Cap	1590	1600	-0.350277
Enterobacter_Cap	1600	1610	-0.353617
Enterobacter_Cap	1610	1620	-0.353836
Enterobacter_Cap	1620	1630	-0.356132
Enterobacter_Cap	1630	1640	-0.358186
Enterobacter_Cap	1640	1650	-0.356378
Enterobacter_Cap	1650	1660	-0.356477
Enterobacter_Cap	1660	1670	-0.35779
Enterobacter_Cap	1670	1680	-0.359995
Enterobacter_Cap	1680	1690	-0.362507
Enterobacter_Cap	1690	1700	-0.36651
Enterobacter_Cap	1700	1710	-0.372625
Enterobacter_Cap	1710	1720	-0.372829
Enterobacter_Cap	1720	1730	-0.373632
Enterobacter_Cap	1730	1740	-0.374723
Enterobacter_Cap	1740	1750	-0.373479
Enterobacter_Cap	1750	1760	-0.370909
Enterobacter_Cap	1760	1770	-0.371604
Enterobacter_Cap	1770	1780	-0.370086
Enterobacter_Cap	1780	1790	-0.371818
Enterobacter_Cap	1790	1800	-0.37335
Enterobacter_Cap	1800	1810	-0.371406
Enterobacter_Cap	1810	1820	-0.371308
Enterobacter_Cap	1820	1830	-0.371431
Enterobacter_Cap	1830	1840	-0.370768
Enterobacter_Cap	1840	1850	-0.368984
Enterobacter_Cap	1850	1860	-0.362413
Enterobacter_Cap	1860	1870	-0.365164
Enterobacter_Cap	1870	1880	-0.369323
Enterobacter_Cap	1880	1890	-0.370296
Enterobacter_Cap	1890	1900	-0.371677
Enterobacter_Cap	1900	1910	-0.37209
Enterobacter_Cap	1910	1920	-0.374208
Enterobacter_Cap	1920	1930	-0.381011
Enterobacter_Cap	1930	1940	-0.384919
Enterobacter_Cap	1940	1950	-0.38769
Enterobacter_Cap	1950	1960	-0.389268
Enterobacter_Cap	1960	1970	-0.390917
Enterobacter_Cap	1970	1980	-0.392148
Enterobacter_Cap	1980	1990	-0.39291
Enterobacter_Cap	1990	2000	-0.393512
Enterobacter_Cap	2000	2010	-0.39681
Enterobacter_Cap	2010	2020	-0.394237
Enterobacter_Cap	2020	2030	-0.389284
Enterobacter_Cap	2030	2040	-0.386107
Enterobacter_Cap	2040	2050	-0.386398
Enterobacter_Cap	2050	2060	-0.389181
Enterobacter_Cap	2060	2070	-0.388115
Enterobacter_Cap	2070	2080	-0.386811
Enterobacter_Cap	2080	2090	-0.389716
Enterobacter_Cap	2090	2100	-0.391833
Enterobacter_Cap	2100	2110	-0.393186
Enterobacter_Cap	2110	2120	-0.399296
Enterobacter_Cap	2120	2130	-0.400137
Enterobacter_Cap	2130	2140	-0.407248
Enterobacter_Cap	2140	2150	-0.408546
Enterobacter_Cap	2150	2160	-0.412937
Enterobacter_Cap	2160	2170	-0.418405
Enterobacter_Cap	2170	2180	-0.425437
Enterobacter_Cap	2180	2190	-0.431401
Enterobacter_Cap	2190	2200	-0.441017
Enterobacter_Cap	2200	2210	-0.447108
Enterobacter_Cap	2210	2220	-0.459334
Enterobacter_Cap	2220	2230	-0.472797
Enterobacter_Cap	2230	2240	-0.482723
Enterobacter_Cap	2240	2250	-0.492469
Enterobacter_Cap	2250	2260	-0.501693
Enterobacter_Cap	2260	2270	-0.50753
Enterobacter_Cap	2270	2280	-0.514521
Enterobacter_Cap	2280	2290	-0.518973
Enterobacter_Cap	2290	2300	-0.525744
Enterobacter_Cap	2300	2310	-0.530454
Enterobacter_Cap	2310	2320	-0.534557
Enterobacter_Cap	2320	2330	-0.541348
Enterobacter_Cap	2330	2340	-0.546363
Enterobacter_Cap	2340	2350	-0.546168
Enterobacter_Cap	2350	2360	-0.549074
Enterobacter_Cap	2360	2370	-0.551248
Enterobacter_Cap	2370	2380	-0.549441
Enterobacter_Cap	2380	2390	-0.546938
Enterobacter_Cap	2390	2400	-0.5438
Enterobacter_Cap	2400	2410	-0.538572
Enterobacter_Cap	2410	2420	-0.53066
Enterobacter_Cap	2420	2430	-0.523313
Enterobacter_Cap	2430	2440	-0.515875
Enterobacter_Cap	2440	2450	-0.512066
Enterobacter_Cap	2450	2460	-0.511162
Enterobacter_Cap	2460	2470	-0.512096
Enterobacter_Cap	2470	2480	-0.508168
Enterobacter_Cap	2480	2490	-0.507472
Enterobacter_Cap	2490	2500	-0.501807
Enterobacter_Cap	2500	2510	-0.4952
Enterobacter_Cap	2510	2520	-0.483044
Enterobacter_Cap	2520	2530	-0.474183
Enterobacter_Cap	2530	2540	-0.462668
Enterobacter_Cap	2540	2550	-0.459477
Enterobacter_Cap	2550	2560	-0.457674
Enterobacter_Cap	2560	2570	-0.463675
Enterobacter_Cap	2570	2580	-0.468843
Enterobacter_Cap	2580	2590	-0.47234
Enterobacter_Cap	2590	2600	-0.470115
Enterobacter_Cap	2600	2610	-0.466423
Enterobacter_Cap	2610	2620	-0.457617
Enterobacter_Cap	2620	2630	-0.453066
Enterobacter_Cap	2630	2640	-0.442367
Enterobacter_Cap	2640	2650	-0.43547
Enterobacter_Cap	2650	2660	-0.428241
Enterobacter_Cap	2660	2670	-0.428885
Enterobacter_Cap	2670	2680	-0.421067
Enterobacter_Cap	2680	2690	-0.420007
Enterobacter_Cap	2690	2700	-0.407666
Enterobacter_Cap	2700	2710	-0.403329
Enterobacter_Cap	2710	2720	-0.397163
Enterobacter_Cap	2720	2730	-0.397227
Enterobacter_Cap	2730	2740	-0.396824
Enterobacter_Cap	2740	2750	-0.392708
Enterobacter_Cap	2750	2760	-0.384122
Enterobacter_Cap	2760	2770	-0.36092
Enterobacter_Cap	2770	2780	-0.350466
Enterobacter_Cap	2780	2790	-0.349
Enterobacter_Cap	2790	2800	-0.339571
Enterobacter_Cap	2800	2810	-0.33554
Enterobacter_Cap	2810	2820	-0.327817
Enterobacter_Cap	2820	2830	-0.319104
Enterobacter_Cap	2830	2840	-0.302509
Enterobacter_Cap	2840	2850	-0.287855
Enterobacter_Cap	2850	2860	-0.273443
Enterobacter_Cap	2860	2870	-0.261046
Enterobacter_Cap	2870	2880	-0.250194
Enterobacter_Cap	2880	2890	-0.240251
Enterobacter_Cap	2890	2900	-0.236668
Enterobacter_Cap	2900	2910	-0.223412
Enterobacter_Cap	2910	2920	-0.225316
Enterobacter_Cap	2920	2930	-0.221815
Enterobacter_Cap	2930	2940	-0.214263
Enterobacter_Cap	2940	2950	-0.213983
Enterobacter_Cap	2950	2960	-0.210506
Enterobacter_Cap	2960	2970	-0.202488
Enterobacter_Cap	2970	2980	-0.195654
Enterobacter_Cap	2980	2990	-0.199167
Enterobacter_Cap	2990	3000	-0.198703
Enterobacter_Cap	3000	3010	-0.191861
Enterobacter_Cap	3010	3020	-0.188377
Enterobacter_Cap	3020	3030	-0.185564
Enterobacter_Cap	3030	3040	-0.18659
Enterobacter_Cap	3040	3050	-0.185723
Enterobacter_Cap	3050	3060	-0.189344
Enterobacter_Cap	3060	3070	-0.188832
Enterobacter_Cap	3070	3080	-0.187874
Enterobacter_Cap	3080	3090	-0.184938
Enterobacter_Cap	3090	3100	-0.17987
Enterobacter_Cap	3100	3110	-0.181717
Enterobacter_Cap	3110	3120	-0.18705
Enterobacter_Cap	3120	3130	-0.190752
Enterobacter_Cap	3130	3140	-0.183417
Enterobacter_Cap	3140	3150	-0.182375
Enterobacter_Cap	3150	3160	-0.191062
Enterobacter_Cap	3160	3170	-0.190132
Enterobacter_Cap	3170	3180	-0.186919
Enterobacter_Cap	3180	3190	-0.186092
Enterobacter_Cap	3190	3200	-0.182883
Enterobacter_Cap	3200	3210	-0.180451
Enterobacter_Cap	3210	3220	-0.177086
Enterobacter_Cap	3220	3230	-0.173324
Enterobacter_Cap	3230	3240	-0.171008
Enterobacter_Cap	3240	3250	-0.172533
Enterobacter_Cap	3250	3260	-0.169957
Enterobacter_Cap	3260	3270	-0.168773
Enterobacter_Cap	3270	3280	-0.152053
Enterobacter_Cap	3280	3290	-0.146962
Enterobacter_Cap	3290	3300	-0.149165
Enterobacter_Cap	3300	3310	-0.142285
Enterobacter_Cap	3310	3320	-0.144045
Enterobacter_Cap	3320	3330	-0.144808
Enterobacter_Cap	3330	3340	-0.13636
Enterobacter_Cap	3340	3350	-0.13314
Enterobacter_Cap	3350	3360	-0.129925
Enterobacter_Cap	3360	3370	-0.130241
Enterobacter_Cap	3370	3380	-0.128403
Enterobacter_Cap	3380	3390	-0.129734
Enterobacter_Cap	3390	3400	-0.127447
Enterobacter_Cap	3400	3410	-0.125309
Enterobacter_Cap	3410	3420	-0.125755
Enterobacter_Cap	3420	3430	-0.129628
Enterobacter_Cap	3430	3440	-0.131243
Enterobacter_Cap	3440	3450	-0.129297
Enterobacter_Cap	3450	3460	-0.129698
Enterobacter_Cap	3460	3470	-0.123559
Enterobacter_Cap	3470	3480	-0.115926
Enterobacter_Cap	3480	3490	-0.119165
Enterobacter_Cap	3490	3500	-0.117707
Enterobacter_Cap	3500	3510	-0.118649
Enterobacter_Cap	3510	3520	-0.115462
Enterobacter_Cap	3520	3530	-0.112841
Enterobacter_Cap	3530	3540	-0.108457
Enterobacter_Cap	3540	3550	-0.103076
Enterobacter_Cap	3550	3560	-0.0979863
Enterobacter_Cap	3560	3570	-0.0927099
Enterobacter_Cap	3570	3580	-0.0862973
Enterobacter_Cap	3580	3590	-0.073183
Enterobacter_Cap	3590	3600	-0.0637663
Enterobacter_Cap	3600	3610	-0.0574532
Enterobacter_Cap	3610	3620	-0.046156
Enterobacter_Cap	3620	3630	-0.0431184
Enterobacter_Cap	3630	3640	-0.0393674
Enterobacter_Cap	3640	3650	-0.0328268
Enterobacter_Cap	3650	3660	-0.032477
Enterobacter_Cap	3660	3670	-0.0322681
Enterobacter_Cap	3670	3680	-0.0276398
Enterobacter_Cap	3680	3690	-0.0228263
Enterobacter_Cap	3690	3700	-0.0202669
Enterobacter_Cap	3700	3710	-0.0127652
Enterobacter_Cap	3710	3720	-0.0129358
Enterobacter_Cap	3720	3730	-0.0139778
Enterobacter_Cap	3730	3740	-0.0126403
Enterobacter_Cap	3740	3750	-0.00887784
Enterobacter_Cap	3750	3760	-0.00175592
Enterobacter_Cap	3760	3770	-0.00674126
Enterobacter_Cap	3770	3780	-0.00478233
Enterobacter_Cap	3780	3790	-0.000501233
Enterobacter_Cap	3790	3800	0.00202129
Enterobacter_Cap	3800	3810	0.0151903
Enterobacter_Cap	3810	3820	0.0208974
Enterobacter_Cap	3820	3830	0.0199796
Enterobacter_Cap	3830	3840	0.0231429
Enterobacter_Cap	3840	3850	0.0268269
Enterobacter_Cap	3850	3860	0.0264447
Enterobacter_Cap	3860	3870	0.0347284
Enterobacter_Cap	3870	3880	0.0385212
Enterobacter_Cap	3880	3890	0.0407183
Enterobacter_Cap	3890	3900	0.0457049
Enterobacter_Cap	3900	3910	0.0537592
Enterobacter_Cap	3910	3920	0.0694689
Enterobacter_Cap	3920	3930	0.0844547
Enterobacter_Cap	3930	3940	0.0994627
Enterobacter_Cap	3940	3950	0.1192
Enterobacter_Cap	3950	3960	0.126672
Enterobacter_Cap	3960	3970	0.143879
Enterobacter_Cap	3970	3980	0.163887
Enterobacter_Cap	3980	3990	0.180079
Enterobacter_Cap	3990	4000	0.200765
Enterobacter_Cap	4000	4010	0.221616
Enterobacter_Cap	4010	4020	0.240401
Enterobacter_Cap	4020	4030	0.266067
Enterobacter_Cap	4030	4040	0.291018
Enterobacter_Cap	4040	4050	0.313746
Enterobacter_Cap	4050	4060	0.332851
Enterobacter_Cap	4060	4070	0.354494
Enterobacter_Cap	4070	4080	0.371658
Enterobacter_Cap	4080	4090	0.39647
Enterobacter_Cap	4090	4100	0.422547
Enterobacter_Cap	4100	4110	0.465424
Enterobacter_Cap	4110	4120	0.516515
Enterobacter_Cap	4120	4130	0.57119
Enterobacter_Cap	4130	4140	0.629098
Enterobacter_Cap	4140	4150	0.681919
Enterobacter_Cap	4150	4160	0.743549
Enterobacter_Cap	4160	4170	0.808725
Enterobacter_Cap	4170	4180	0.877336
Enterobacter_Cap	4180	4190	0.9446
Enterobacter_Cap	4190	4200	1.00783
Enterobacter_Cap	4200	4210	1.06349
Enterobacter_Cap	4210	4220	1.11369
Enterobacter_Cap	4220	4230	1.1551
Enterobacter_Cap	4230	4240	1.19509
Enterobacter_Cap	4240	4250	1.22872
Enterobacter_Cap	4250	4260	1.24599
Enterobacter_Cap	4260	4270	1.24902
Enterobacter_Cap	4270	4280	1.23684
Enterobacter_Cap	4280	4290	1.21049
Enterobacter_Cap	4290	4300	1.18469
Enterobacter_Cap	4300	4310	1.15165
Enterobacter_Cap	4310	4320	1.11504
Enterobacter_Cap	4320	4330	1.07648
Enterobacter_Cap	4330	4340	1.0414
Enterobacter_Cap	4340	4350	1.00405
Enterobacter_Cap	4350	4360	0.970864
Enterobacter_Cap	4360	4370	0.93338
Enterobacter_Cap	4370	4380	0.895059
Enterobacter_Cap	4380	4390	0.853154
Enterobacter_Cap	4390	4400	0.808838
Enterobacter_Cap	4400	4410	0.759403
Enterobacter_Cap	4410	4420	0.71737
Enterobacter_Cap	4420	4430	0.680221
Enterobacter_Cap	4430	4440	0.650233
Enterobacter_Cap	4440	4450	0.62419
Enterobacter_Cap	4450	4460	0.600149
Enterobacter_Cap	4460	4470	0.584455
Enterobacter_Cap	4470	4480	0.5682
Enterobacter_Cap	4480	4490	0.550795
Enterobacter_Cap	4490	4500	0.536632
Enterobacter_Cap	4500	4510	0.513518
Enterobacter_Cap	4510	4520	0.493447
Enterobacter_Cap	4520	4530	0.476309
Enterobacter_Cap	4530	4540	0.46434
Enterobacter_Cap	4540	4550	0.449293
Enterobacter_Cap	4550	4560	0.444029
Enterobacter_Cap	4560	4570	0.445038
Enterobacter_Cap	4570	4580	0.446672
Enterobacter_Cap	4580	4590	0.449053
Enterobacter_Cap	4590	4600	0.449513
Enterobacter_Cap	4600	4610	0.451587
Enterobacter_Cap	4610	4620	0.453804
Enterobacter_Cap	4620	4630	0.458088
Enterobacter_Cap	4630	4640	0.459277
Enterobacter_Cap	4640	4650	0.469019
Enterobacter_Cap	4650	4660	0.484671
Enterobacter_Cap	4660	4670	0.503708
Enterobacter_Cap	4670	4680	0.524591
Enterobacter_Cap	4680	4690	0.536057
Enterobacter_Cap	4690	4700	0.558601
Enterobacter_Cap	4700	4710	0.58042
Enterobacter_Cap	4710	4720	0.592861
Enterobacter_Cap	4720	4730	0.609467
Enterobacter_Cap	4730	4740	0.627027
Enterobacter_Cap	4740	4750	0.64641
Enterobacter_Cap	4750	4760	0.671975
Enterobacter_Cap	4760	4770	0.701691
Enterobacter_Cap	4770	4780	0.735061
Enterobacter_Cap	4780	4790	0.774185
Enterobacter_Cap	4790	4800	0.815804
Enterobacter_Cap	4800	4810	0.848746
Enterobacter_Cap	4810	4820	0.861613
Enterobacter_Cap	4820	4830	0.879346
Enterobacter_Cap	4830	4840	0.913664
Enterobacter_Cap	4840	4850	0.955068
Enterobacter_Cap	4850	4860	0.99609
Enterobacter_Cap	4860	4870	1.04384
Enterobacter_Cap	4870	4880	1.09125
Enterobacter_Cap	4880	4890	1.13813
Enterobacter_Cap	4890	4900	1.17239
Enterobacter_Cap	4900	4910	1.20634
Enterobacter_Cap	4910	4920	1.22895
Enterobacter_Cap	4920	4930	1.24161
Enterobacter_Cap	4930	4940	1.24211
Enterobacter_Cap	4940	4950	1.22592
Enterobacter_Cap	4950	4960	1.20086
Enterobacter_Cap	4960	4970	1.18464
Enterobacter_Cap	4970	4980	1.18407
Enterobacter_Cap	4980	4990	1.18319
Enterobacter_Cap	4990	5000	1.17366
Enterobacter_Cap	5000	5010	1.15653
Enterobacter_Cap	5010	5020	1.12736
Enterobacter_Cap	5020	5030	1.09686
Enterobacter_Cap	5030	5040	1.06853
Enterobacter_Cap	5040	5050	1.05099
Enterobacter_Cap	5050	5060	1.02483
Enterobacter_Cap	5060	5070	1.00096
Enterobacter_Cap	5070	5080	0.979637
Enterobacter_Cap	5080	5090	0.967116
Enterobacter_Cap	5090	5100	0.963459
Enterobacter_Cap	5100	5110	0.973925
Enterobacter_Cap	5110	5120	0.995285
Enterobacter_Cap	5120	5130	0.989858
Enterobacter_Cap	5130	5140	0.968768
Enterobacter_Cap	5140	5150	0.93507
Enterobacter_Cap	5150	5160	0.907322
Enterobacter_Cap	5160	5170	0.890873
Enterobacter_Cap	5170	5180	0.876996
Enterobacter_Cap	5180	5190	0.853666
Enterobacter_Cap	5190	5200	0.826908
Enterobacter_Cap	5200	5210	0.801376
Enterobacter_Cap	5210	5220	0.771507
Enterobacter_Cap	5220	5230	0.74933
Enterobacter_Cap	5230	5240	0.724374
Enterobacter_Cap	5240	5250	0.703785
Enterobacter_Cap	5250	5260	0.680827
Enterobacter_Cap	5260	5270	0.65134
Enterobacter_Cap	5270	5280	0.631784
Enterobacter_Cap	5280	5290	0.614346
Enterobacter_Cap	5290	5300	0.599163
Enterobacter_Cap	5300	5310	0.580627
Enterobacter_Cap	5310	5320	0.561448
Enterobacter_Cap	5320	5330	0.545722
Enterobacter_Cap	5330	5340	0.523511
Enterobacter_Cap	5340	5350	0.502332
Enterobacter_Cap	5350	5360	0.485721
Enterobacter_Cap	5360	5370	0.472759
Enterobacter_Cap	5370	5380	0.456206
Enterobacter_Cap	5380	5390	0.447995
Enterobacter_Cap	5390	5400	0.432301
Enterobacter_Cap	5400	5410	0.421322
Enterobacter_Cap	5410	5420	0.40872
Enterobacter_Cap	5420	5430	0.392748
Enterobacter_Cap	5430	5440	0.373308
Enterobacter_Cap	5440	5450	0.359278
Enterobacter_Cap	5450	5460	0.348835
Enterobacter_Cap	5460	5470	0.338835
Enterobacter_Cap	5470	5480	0.324032
Enterobacter_Cap	5480	5490	0.323729
Enterobacter_Cap	5490	5500	0.315312
Enterobacter_Cap	5500	5510	0.310505
Enterobacter_Cap	5510	5520	0.310036
Enterobacter_Cap	5520	5530	0.315048
Enterobacter_Cap	5530	5540	0.310542
Enterobacter_Cap	5540	5550	0.308923
Enterobacter_Cap	5550	5560	0.309586
Enterobacter_Cap	5560	5570	0.314821
Enterobacter_Cap	5570	5580	0.31205
Enterobacter_Cap	5580	5590	0.313012
Enterobacter_Cap	5590	5600	0.321604
Enterobacter_Cap	5600	5610	0.317024
Enterobacter_Cap	5610	5620	0.321094
Enterobacter_Cap	5620	5630	0.331688
Enterobacter_Cap	5630	5640	0.331923
Enterobacter_Cap	5640	5650	0.337323
Enterobacter_Cap	5650	5660	0.345441
Enterobacter_Cap	5660	5670	0.349683
Enterobacter_Cap	5670	5680	0.34323
Enterobacter_Cap	5680	5690	0.341358
Enterobacter_Cap	5690	5700	0.342492
Enterobacter_Cap	5700	5710	0.351048
Enterobacter_Cap	5710	5720	0.358236
Enterobacter_Cap	5720	5730	0.356533
Enterobacter_Cap	5730	5740	0.357394
Enterobacter_Cap	5740	5750	0.359847
Enterobacter_Cap	5750	5760	0.369811
Enterobacter_Cap	5760	5770	0.365631
Enterobacter_Cap	5770	5780	0.362333
Enterobacter_Cap	5780	5790	0.358043
Enterobacter_Cap	5790	5800	0.348677
Enterobacter_Cap	5800	5810	0.300336
Enterobacter_Cap	5810	5820	0.161588
Enterobacter_Cap	5820	5830	0.0542126
Enterobacter_Cap	5830	5840	-0.0343058
Enterobacter_Cap	5840	5850	-0.117239
Enterobacter_Cap	5850	5860	-0.196394
Enterobacter_Cap	5860	5870	-0.268827
Enterobacter_Cap	5870	5880	-0.330835
Enterobacter_Cap	5880	5890	-0.391029
Enterobacter_Cap	5890	5900	-0.44779
Enterobacter_Cap	5900	5910	-0.501924
Enterobacter_Cap	5910	5920	-0.541489
Enterobacter_Cap	5920	5930	-0.577541
Enterobacter_Cap	5930	5940	-0.605758
Enterobacter_Cap	5940	5950	-0.619262
Enterobacter_Cap	5950	5960	-0.6257
Enterobacter_Cap	5960	5970	-0.623012
Enterobacter_Cap	5970	5980	-0.614509
Enterobacter_Cap	5980	5990	-0.603652
Enterobacter_Cap	5990	6000	-0.591937
Enterobacter_Cap	6000	6010	-0.575386
Enterobacter_Cap	6010	6020	-0.551544
Enterobacter_Cap	6020	6030	-0.523323
Enterobacter_Cap	6030	6040	-0.490746
Enterobacter_Cap	6040	6050	-0.46464
Enterobacter_Cap	6050	6060	-0.441545
Enterobacter_Cap	6060	6070	-0.411915
Enterobacter_Cap	6070	6080	-0.378517
Enterobacter_Cap	6080	6090	-0.353193
Enterobacter_Cap	6090	6100	-0.327541
Enterobacter_Cap	6100	6110	-0.297018
Enterobacter_Cap	6110	6120	-0.266458
Enterobacter_Cap	6120	6130	-0.232174
Enterobacter_Cap	6130	6140	-0.196348
Enterobacter_Cap	6140	6150	-0.158168
Enterobacter_Cap	6150	6160	-0.117877
Enterobacter_Cap	6160	6170	-0.0882409
Enterobacter_Cap	6170	6180	-0.0651203
Enterobacter_Cap	6180	6190	-0.0479664
Enterobacter_Cap	6190	6200	-0.0200461
Enterobacter_Cap	6200	6210	0.00329437
Enterobacter_Cap	6210	6220	0.0120721
Enterobacter_Cap	6220	6230	0.0148681
Enterobacter_Cap	6230	6240	0.0284184
Enterobacter_Cap	6240	6250	0.0353228
Enterobacter_Cap	6250	6260	0.0246996
Enterobacter_Cap	6260	6270	0.00157461
Enterobacter_Cap	6270	6280	-0.0253154
Enterobacter_Cap	6280	6290	-0.0459038
Enterobacter_Cap	6290	6300	-0.0627647
Enterobacter_Cap	6300	6310	-0.0826354
Enterobacter_Cap	6310	6320	-0.087595
Enterobacter_Cap	6320	6330	-0.075156
Enterobacter_Cap	6330	6340	-0.0583622
Enterobacter_Cap	6340	6350	-0.0460426
Enterobacter_Cap	6350	6360	-0.0348702
Enterobacter_Cap	6360	6370	-0.0282896
Enterobacter_Cap	6370	6380	-0.0119352
Enterobacter_Cap	6380	6390	0.00295844
Enterobacter_Cap	6390	6400	0.0130674
Enterobacter_Cap	6400	6410	0.0160087
Enterobacter_Cap	6410	6420	0.0251626
Enterobacter_Cap	6420	6430	0.0343182
Enterobacter_Cap	6430	6440	0.0378524
Enterobacter_Cap	6440	6450	0.0309606
Enterobacter_Cap	6450	6460	0.0334175
Enterobacter_Cap	6460	6470	0.0346359
Enterobacter_Cap	6470	6480	0.0295721
Enterobacter_Cap	6480	6490	0.0262067
Enterobacter_Cap	6490	6500	0.0217189
Enterobacter_Cap	6500	6510	0.0199296
Enterobacter_Cap	6510	6520	0.0286147
Enterobacter_Cap	6520	6530	0.0292753
Enterobacter_Cap	6530	6540	0.0257626
Enterobacter_Cap	6540	6550	0.0282166
Enterobacter_Cap	6550	6560	0.0338282
Enterobacter_Cap	6560	6570	0.0350408
Enterobacter_Cap	6570	6580	0.0330782
Enterobacter_Cap	6580	6590	0.0372866
Enterobacter_Cap	6590	6600	0.0478131
Enterobacter_Cap	6600	6610	0.0488629
Enterobacter_Cap	6610	6620	0.0374526
Enterobacter_Cap	6620	6630	0.0374515
Enterobacter_Cap	6630	6640	0.0427766
Enterobacter_Cap	6640	6650	0.0445161
Enterobacter_Cap	6650	6660	0.0437542
Enterobacter_Cap	6660	6670	0.0417263
Enterobacter_Cap	6670	6680	0.0416748
Enterobacter_Cap	6680	6690	0.0441456
Enterobacter_Cap	6690	6700	0.0519483
Enterobacter_Cap	6700	6710	0.0474887
Enterobacter_Cap	6710	6720	0.0407959
Enterobacter_Cap	6720	6730	0.0364997
Enterobacter_Cap	6730	6740	0.0317726
Enterobacter_Cap	6740	6750	0.0327603
Enterobacter_Cap	6750	6760	0.035424
Enterobacter_Cap	6760	6770	0.0450829
Enterobacter_Cap	6770	6780	0.0394897
Enterobacter_Cap	6780	6790	0.0371691
Enterobacter_Cap	6790	6800	0.0393972
Enterobacter_Cap	6800	6810	0.0380486
Enterobacter_Cap	6810	6820	0.0358825
Enterobacter_Cap	6820	6830	0.0319562
Enterobacter_Cap	6830	6840	0.0364807
Enterobacter_Cap	6840	6850	0.0354034
Enterobacter_Cap	6850	6860	0.0323901
Enterobacter_Cap	6860	6870	0.0320964
Enterobacter_Cap	6870	6880	0.0328956
Enterobacter_Cap	6880	6890	0.0283282
Enterobacter_Cap	6890	6900	0.0214204
Enterobacter_Cap	6900	6910	0.00949081
Enterobacter_Cap	6910	6920	0.00543831
Enterobacter_Cap	6920	6930	0.00276934
Enterobacter_Cap	6930	6940	-0.0029665
Enterobacter_Cap	6940	6950	-0.00183205
Enterobacter_Cap	6950	6960	-0.000807715
Enterobacter_Cap	6960	6970	-0.00255202
Enterobacter_Cap	6970	6980	-0.00514867
Enterobacter_Cap	6980	6990	-0.0120089
Enterobacter_Cap	6990	7000	-0.016615
Enterobacter_Cap	7000	7010	-0.0246645
Enterobacter_Cap	7010	7020	-0.0220031
Enterobacter_Cap	7020	7030	-0.0233422
Enterobacter_Cap	7030	7040	-0.0201595
Enterobacter_Cap	7040	7050	-0.0198261
Enterobacter_Cap	7050	7060	-0.0135909
Enterobacter_Cap	7060	7070	-0.00914572
Enterobacter_Cap	7070	7080	-0.0028794
Enterobacter_Cap	7080	7090	-0.00288558
Enterobacter_Cap	7090	7100	-0.00434458
Enterobacter_Cap	7100	7110	-0.00614349
Enterobacter_Cap	7110	7120	-0.0054883
Enterobacter_Cap	7120	7130	-0.0110585
Enterobacter_Cap	7130	7140	-0.0193511
Enterobacter_Cap	7140	7150	-0.0341956
Enterobacter_Cap	7150	7160	-0.0471923
Enterobacter_Cap	7160	7170	-0.0727297
Enterobacter_Cap	7170	7180	-0.103856
Enterobacter_Cap	7180	7190	-0.131494
Enterobacter_Cap	7190	7200	-0.153165
Enterobacter_Cap	7200	7210	-0.192466
Enterobacter_Cap	7210	7220	-0.241666
Enterobacter_Cap	7220	7230	-0.293501
Enterobacter_Cap	7230	7240	-0.339125
Enterobacter_Cap	7240	7250	-0.381525
Enterobacter_Cap	7250	7260	-0.421934
Enterobacter_Cap	7260	7270	-0.46267
Enterobacter_Cap	7270	7280	-0.485963
Enterobacter_Cap	7280	7290	-0.512163
Enterobacter_Cap	7290	7300	-0.519698
Enterobacter_Cap	7300	7310	-0.524999
Enterobacter_Cap	7310	7320	-0.532008
Enterobacter_Cap	7320	7330	-0.512536
Enterobacter_Cap	7330	7340	-0.510181
Enterobacter_Cap	7340	7350	-0.527057
Enterobacter_Cap	7350	7360	-0.541563
Enterobacter_Cap	7360	7370	-0.535241
