# Supplementary material for: A DNA damage-activated kinase phosphorylates a transcriptional repressor to control bacterial immune pathway expression
Source: EMBO J. 2026 Jun 9;45(14):5079–100. doi: 10.1038/s44318-026-00831-y (PMC13373217; doi:10.1038/s44318-026-00831-y)
Supplement: Supplementary file 8 — Source data Fig. 2 [file 44318_2026_831_MOESM8_ESM.zip › Figure2/2A/enterobacter_cap.fasta]

>Enterobacter_Cap
ttgagatcctttttttctgcgcgtaatctgctgcttgcaaacaaaaaaaccaccgctaccagcggtggtttgtttgccg
gatcaagagctaccaactctttttccgaaggtaactggcttcagcagagcgcagataccaaatactgtccttctagtgt
agccgtagttaggccaccacttcaagaactctgtagcaccgcctacatacctcgctctgctaatcctgttaccagtggc
tgctgccagtggcgataagtcgtgtcttaccgggttggactcaagacgatagttaccggataaggcgcagcggtcgggc
tgaacggggggttcgtgcacacagcccagcttggagcgaacgacctacaccgaactgagatacctacagcgtgagctat
gagaaagcgccacgcttcccgaagggagaaaggcggacaggtatccggtaagcggcagggtcggaacaggagagcgcac
gagggagcttccagggggaaacgcctggtatctttatagtcctgtcgggtttcgccacctctgacttgagcgtcgattt
ttgtgatgctcgtcaggggggcggagcctatggaaaaacgccagcaacgcggcctttttacggttcctggccttttgct
ggccttttgctcacatgttctttcctgcgttatcccctgattctgtggataaccgtattaccgcctttgagtgagctga
taccgctcgccgcagccgaacgaccgagcgcagcgagtcagtgagcgaggaagcggaagagcgcctgatgcggtatttt
ctccttacgcatctgtgcggtatttcacaccgcatatggtgcactctcagtacaatctgctctgatgccgcatagttaa
gccagtatacactccgctatcgctacgtgactgggtcatggctgcgccccgacacccgccaacacccgctgacgcgccc
tgacgggcttgtctgctcccggcatccgcttacagacaagctgtgaccgtctccgggagctgcatgtgtcagaggtttt
caccgtcatcaccgaaacgcgcgaggcagcagatcaattcgcgcgcgaaggcgaagcggcatgcatttacgttgacacc
atcgaatggtgcaaaacctttcgcggtatggcatgatagcgcccggaagagagtcaattcagggtggtgaatgtgaaac
cagtaacgttatacgatgtcgcagagtatgccggtgtctcttatcagaccgtttcccgcgtggtgaaccaggccagcca
cgtttctgcgaaaacgcgggaaaaagtggaagcggcgatggcggagctgaattacattcccaaccgcgtggcacaacaa
ctggcgggcaaacagtcgttgctgattggcgttgccacctccagtctggccctgcacgcgccgtcgcaaattgtcgcgg
cgattaaatctcgcgccgatcaactgggtgccagcgtggtggtgtcgatggtagaacgaagcggcgtcgaagcctgtaa
agcggcggtgcacaatcttctcgcgcaacgcgtcagtgggctgatcattaactatccgctggatgaccaggatgccatt
gctgtggaagctgcctgcactaatgttccggcgttatttcttgatgtctctgaccagacacccatcaacagtattattt
tctcccatgaagacggtacgcgactgggcgtggagcatctggtcgcattgggtcaccagcaaatcgcgctgttagcggg
cccattaagttctgtctcggcgcgtctgcgtctggctggctggcataaatatctcactcgcaatcaaattcagccgata
gcggaacgggaaggcgactggagtgccatgtccggttttcaacaaaccatgcaaatgctgaatgagggcatcgttccca
ctgcgatgctggttgccaacgatcagatggcgctgggcgcaatgcgcgccattaccgagtccgggctgcgcgttggtgc
ggatatctcggtagtgggatacgacgataccgaagacagctcatgttatatcccgccgttaaccaccatcaaacaggat
tttcgcctgctggggcaaaccagcgtggaccgcttgctgcaactctctcagggccaggcggtgaagggcaatcagctgt
tgcccgtctcactggtgaaaagaaaaaccaccctggcgcccaatacgcaaaccgcctctccccgcgcgttggccgattc
attaatgcagctggcacgacaggtttcccgactggaaagcgggcagtgagcgcaacgcaattaatgtaagttagcgcga
attgatctggtttgacagcttatcatcgactgcacggtgcaccaatgcttctggcgtcaggcagccatcggaagctgtg
gtatggctgtgcaggtcgtaaatcactgcataattcgtgtcgctcaaggcgcactcccgttctggataatgttttttgc
gccgacatcataacggttctggcaaatattctgaaatgagctgtcgactgacatcgcttttaaaaggccagcatacttg
agtatacagttaatagggtgtttattgattgtgacttgaaaataatgattacatattaatgttttggcctacatcttaa
gatgtacacactgtgtatagcggtgtgtacgattttcttcctaaaaatttcaaaggtggcggtcctgctgcctcataca
ccttactattgtgtcttaataatgtagctattcacattcaagctaaatgaatatcattattattaggcgacaataactc
agtccgacgtgttgcctaataatgattttttatatgcatatctccctcaaattttctgctctattgctcgcaattcttc
atcacatttattcagatcccatgcgtaaaatgcactcaggtcactaaacaggcatccctcgtctactcatcagttgata
ttgatatgaagtgtttcgacagatactccaggcgctgagatgtaaaggactcgcaggatctgcatttttatcctgtcgg
ctgtttacctcgaaccggagcaccacatataattatcgctttgttacatcagatgcacccctctgctctttctcagcct
gtgaatctttacagggggccggtagttgccggacagggaaaggaataatttctctttaaggattttatcgaatgctgtt
cgatacagagaaaatcaaagagctgcttcgggaatctcccggcctgacaggcaaacagatagctaaaactctcggatat
gctgacaagtcagccctgaattcatttttatatagccatgcagagggactcaaacgggtcgaatggaaatggtatgttg
acgatgaatatgttctggttctggatggcgacgcttggatcgatgaaaatatttttgaagctaacttatcagcttcggg
atgtctgttgagcgcctctgcgcgcagatgcagcataagcttcccggaaagttgctctattttattggcggctggagca
aggataattgcattggcaaatcaggctgcatattctggaaaatccatagaactcgattttagcaaatgcccttctgcga
aaaactacctgaaccggttaggtttttttgatcatttgcatcctgatgtgttagtcaagcctgagagaccaacgaattc
aagggcacaacgctatcagggaaacagtgacaatctggttgagatagcctctatagaccttgatgattttgataactct
atccctgtaaagttaactaagaagtttgtagtccatgccggccaaaagtactacatggcggtgttcaccatattttcag
agctgattggtaatgtccgggatcacagtgagagcccgattcctgggtttgcagcgttacagttatataaaggtaagcg
gcgccacattcagaccgtcatttcagatagtggtttgggtattgccacgacattgaaacgtaatcttaaaaaacattat
cctgaaattttcgaggaactggagtcatcaggcgaagatgctgatttattcttggttacccatgcgcttaaaaatggtg
ggttgagccaatttgggtctgcacctgacgaggcagctcggggactgggtctgaagcgttctcaggatctggccgcaaa
atatgatgctgttgttcttgtccgacaacctgactttgagttgagaattacctacaagaatggtgttataactgaaatt
accagcaaaaaaaggctcgcgttgattaagggcacacaagtttgctttgattttttcctgggctatgattagtatcatc
tccttaaattaaccataagaagcaggattgtatggactacaaggaccacgacggtgactacaaggaccacgacatcgac
tacaaggacgacgacgacaagaaagtcaaactgctggaactcactgaaaacaataaccatccatttggaaatgttttgg
ggcgggaagtgtttaagcgacttcaaaatgtcgttgactcaaaccctggctgcaagtcttttgaaatctctcttgaagg
aattgtggctaccgattcctcttttccacgtgaaagtgtcattgcgcttgcaaagcagctttgtggggaaaagtatttc
tttatcaccgatgtcagctcaacagatctcatcgataactgggactatgctgccattgcaaagcaacagtctatgatag
tggttttggctggcggagtgcgggttattggccctgaagcgaaaagctcgacaaaggcgttgcttgacgtcgtgttagg
acgtaatggcgttagtacggcaaatgtcgctaagtctctcaacatatcagttcaaaatgcgagcacaaggcttaaaaaa
ctttccagtgaaggggttatcatgaggtctgaagtgtcctcaccaacaggaggcattgagtttatatactccggtccaa
atatttccgcttaaacagcttgatttaaccagattgctgcatgtatagttttcgcagtggttcagtttttttctgacac
ctggttaaacagctttatttaatgagattctgaagcgctactgctgaagaactcctggagatatttatgagcaagggcg
aggagctgttcaccggggtggtgcccatcctggtcgagctggacggcgacgtaaacggccacaagttcagcgtgcgcgg
cgagggcgagggcgatgccaccaacggcaagctgaccctgaagttcatctgcaccaccggcaagctgcccgtgccctgg
cccaccctcgtgaccaccctgacctacggcgtgcagtgcttcagccgctaccccgaccacatgaagcagcacgacttct
tcaagtccgccatgcccgaaggctacgtccaggagcgcaccatctccttcaaggacgacggcacctacaagacccgcgc
cgaggtgaagttcgagggcgacaccctggtgaaccgcatcgagctgaagggcatcgacttcaaggaggacggcaacatc
ctggggcacaagctggagtacaacttcaacagccacaacgtctatatcacggccgacaagcagaagaacggcatcaagg
cgaacttcaagatccgccacaacgtcgaggacggcagcgtgcagctcgccgaccactaccagcagaacacccccatcgg
cgacggccccgtgctgctgcccgacaaccactacctgagcacccagtccaagctgagcaaagaccccaacgagaagcgc
gatcacatggtcctgctggagttcgtgaccgccgccgggatcactctcggcatggacgagctgtacaagtaagaattcg
agctcggtacccggggatcctctagagtcgacctgcaggcatgcaagcttggctgttttggcggatgagagaagatttt
cagcctgatacagattaaatcagaacgcagaagcggtctgataaaacagaatttgcctggcggcagtagcgcggtggtc
ccacctgaccccatgccgaactcagaagtgaaacgccgtagcgccgatggtagtgtggggtctccccatgcgagagtag
ggaactgccaggcatcaaataaaacgaaaggctcagtcgaaagactgggcctttcgttttatctgttgtttgtcggtga
acgctctcctgagtaggacaaatccgccgggagcggatttgaacgttgcgaagcaacggcccggagggtggcgggcagg
acgcccgccataaactgccaggcatcaaattaagcagaaggccatcctgacggatggcctttttgcgtttctacaaact
cttttgtttatttttctaaatacattcaaatatgtatccgctcatgagacaataaccctgataaatgcttcaataatat
tgaaaaaggaagagtatgagtattcaacatttccgtgtcgcccttattcccttttttgcggcattttgccttcctgttt
ttgctcacccagaaacgctggtgaaagtaaaagatgctgaagatcagttgggtgcacgagtgggttacatcgaactgga
tctcaacagcggtaagatccttgagagttttcgccccgaagaacgttttccaatgatgagcacttttaaagttctgcta
tgtggcgcggtattatcccgtgttgacgccgggcaagagcaactcggtcgccgcatacactattctcagaatgacttgg
ttgagtactcaccagtcacagaaaagcatcttacggatggcatgacagtaagagaattatgcagtgctgccataaccat
gagtgataacactgcggccaacttacttctgacaacgatcggaggaccgaaggagctaaccgcttttttgcacaacatg
ggggatcatgtaactcgccttgatcgttgggaaccggagctgaatgaagccataccaaacgacgagcgtgacaccacga
tgcctgtagcaatggcaacaacgttgcgcaaactattaactggcgaactacttactctagcttcccggcaacaattaat
agactggatggaggcggataaagttgcaggaccacttctgcgctcggcccttccggctggctggtttattgctgataaa
tctggagccggtgagcgtgggtctcgcggtatcattgcagcactggggccagatggtaagccctcccgtatcgtagtta
tctacacgacggggagtcaggcaactatggatgaacgaaatagacagatcgctgagataggtgcctcactgattaagca
ttggtaactgtcagaccaagtttactcatatatactttagattgatttaaaacttcatttttaatttaaaaggatctag
gtgaagatcctttttgataatctcatgaccaaaatcccttaacgtgagttttcgttccactgagcgtcagaccccgtag
aaaagatcaaaggatcttc
