# Supplementary material for: A DNA damage-activated kinase phosphorylates a transcriptional repressor to control bacterial immune pathway expression
Source: EMBO J. 2026 Jun 9;45(14):5079–100. doi: 10.1038/s44318-026-00831-y (PMC13373217; doi:10.1038/s44318-026-00831-y)
Supplement: Supplementary file 8 — Source data Fig. 2 [file 44318_2026_831_MOESM8_ESM.zip › Figure2/2A/enterobacter_cap.fasta.fai]

Enterobacter_Cap	7366	18	79	80
