# Supplementary material for: A DNA damage-activated kinase phosphorylates a transcriptional repressor to control bacterial immune pathway expression
Source: EMBO J. 2026 Jun 9;45(14):5079–100. doi: 10.1038/s44318-026-00831-y (PMC13373217; doi:10.1038/s44318-026-00831-y)
Supplement: Supplementary file 8 — Source data Fig. 2 [file 44318_2026_831_MOESM8_ESM.zip › Figure2/2A/WT_IP_3_S39_L007_over_WT_MOCK_3_S33_L007.log2FE.bin10.bedgraph]

Enterobacter_Cap	0	10	-0.270227
Enterobacter_Cap	10	20	-0.254835
Enterobacter_Cap	20	30	-0.23354
Enterobacter_Cap	30	40	-0.215003
Enterobacter_Cap	40	50	-0.200523
Enterobacter_Cap	50	60	-0.185947
Enterobacter_Cap	60	70	-0.182592
Enterobacter_Cap	70	80	-0.177704
Enterobacter_Cap	80	90	-0.169968
Enterobacter_Cap	90	100	-0.167523
Enterobacter_Cap	100	110	-0.167637
Enterobacter_Cap	110	120	-0.16811
Enterobacter_Cap	120	130	-0.167942
Enterobacter_Cap	130	140	-0.169321
Enterobacter_Cap	140	150	-0.169769
Enterobacter_Cap	150	160	-0.168963
Enterobacter_Cap	160	170	-0.165421
Enterobacter_Cap	170	180	-0.164962
Enterobacter_Cap	180	190	-0.16118
Enterobacter_Cap	190	200	-0.164339
Enterobacter_Cap	200	210	-0.166318
Enterobacter_Cap	210	220	-0.163181
Enterobacter_Cap	220	230	-0.158089
Enterobacter_Cap	230	240	-0.155837
Enterobacter_Cap	240	250	-0.154148
Enterobacter_Cap	250	260	-0.149421
Enterobacter_Cap	260	270	-0.146886
Enterobacter_Cap	270	280	-0.1422
Enterobacter_Cap	280	290	-0.133991
Enterobacter_Cap	290	300	-0.124272
Enterobacter_Cap	300	310	-0.11384
Enterobacter_Cap	310	320	-0.104677
Enterobacter_Cap	320	330	-0.0988031
Enterobacter_Cap	330	340	-0.105592
Enterobacter_Cap	340	350	-0.10471
Enterobacter_Cap	350	360	-0.103619
Enterobacter_Cap	360	370	-0.108182
Enterobacter_Cap	370	380	-0.11195
Enterobacter_Cap	380	390	-0.118757
Enterobacter_Cap	390	400	-0.118874
Enterobacter_Cap	400	410	-0.121295
Enterobacter_Cap	410	420	-0.124525
Enterobacter_Cap	420	430	-0.125631
Enterobacter_Cap	430	440	-0.125988
Enterobacter_Cap	440	450	-0.126602
Enterobacter_Cap	450	460	-0.127906
Enterobacter_Cap	460	470	-0.131838
Enterobacter_Cap	470	480	-0.134251
Enterobacter_Cap	480	490	-0.1312
Enterobacter_Cap	490	500	-0.134732
Enterobacter_Cap	500	510	-0.133346
Enterobacter_Cap	510	520	-0.134229
Enterobacter_Cap	520	530	-0.140064
Enterobacter_Cap	530	540	-0.140236
Enterobacter_Cap	540	550	-0.143592
Enterobacter_Cap	550	560	-0.141634
Enterobacter_Cap	560	570	-0.143097
Enterobacter_Cap	570	580	-0.148775
Enterobacter_Cap	580	590	-0.159051
Enterobacter_Cap	590	600	-0.17554
Enterobacter_Cap	600	610	-0.179577
Enterobacter_Cap	610	620	-0.187875
Enterobacter_Cap	620	630	-0.189121
Enterobacter_Cap	630	640	-0.188758
Enterobacter_Cap	640	650	-0.189245
Enterobacter_Cap	650	660	-0.192839
Enterobacter_Cap	660	670	-0.187334
Enterobacter_Cap	670	680	-0.190298
Enterobacter_Cap	680	690	-0.194418
Enterobacter_Cap	690	700	-0.196196
Enterobacter_Cap	700	710	-0.20239
Enterobacter_Cap	710	720	-0.210281
Enterobacter_Cap	720	730	-0.212287
Enterobacter_Cap	730	740	-0.209075
Enterobacter_Cap	740	750	-0.203792
Enterobacter_Cap	750	760	-0.201376
Enterobacter_Cap	760	770	-0.198105
Enterobacter_Cap	770	780	-0.200009
Enterobacter_Cap	780	790	-0.210947
Enterobacter_Cap	790	800	-0.215715
Enterobacter_Cap	800	810	-0.218454
Enterobacter_Cap	810	820	-0.225222
Enterobacter_Cap	820	830	-0.231902
Enterobacter_Cap	830	840	-0.239127
Enterobacter_Cap	840	850	-0.248001
Enterobacter_Cap	850	860	-0.252515
Enterobacter_Cap	860	870	-0.252384
Enterobacter_Cap	870	880	-0.254934
Enterobacter_Cap	880	890	-0.260088
Enterobacter_Cap	890	900	-0.268405
Enterobacter_Cap	900	910	-0.276527
Enterobacter_Cap	910	920	-0.280909
Enterobacter_Cap	920	930	-0.283788
Enterobacter_Cap	930	940	-0.285506
Enterobacter_Cap	940	950	-0.284764
Enterobacter_Cap	950	960	-0.286537
Enterobacter_Cap	960	970	-0.288302
Enterobacter_Cap	970	980	-0.286032
Enterobacter_Cap	980	990	-0.281027
Enterobacter_Cap	990	1000	-0.277065
Enterobacter_Cap	1000	1010	-0.273296
Enterobacter_Cap	1010	1020	-0.270898
Enterobacter_Cap	1020	1030	-0.270665
Enterobacter_Cap	1030	1040	-0.265751
Enterobacter_Cap	1040	1050	-0.257323
Enterobacter_Cap	1050	1060	-0.250669
Enterobacter_Cap	1060	1070	-0.248749
Enterobacter_Cap	1070	1080	-0.248561
Enterobacter_Cap	1080	1090	-0.245438
Enterobacter_Cap	1090	1100	-0.245794
Enterobacter_Cap	1100	1110	-0.244077
Enterobacter_Cap	1110	1120	-0.243493
Enterobacter_Cap	1120	1130	-0.240992
Enterobacter_Cap	1130	1140	-0.244762
Enterobacter_Cap	1140	1150	-0.246416
Enterobacter_Cap	1150	1160	-0.248106
Enterobacter_Cap	1160	1170	-0.248996
Enterobacter_Cap	1170	1180	-0.245071
Enterobacter_Cap	1180	1190	-0.244788
Enterobacter_Cap	1190	1200	-0.247247
Enterobacter_Cap	1200	1210	-0.244982
Enterobacter_Cap	1210	1220	-0.240531
Enterobacter_Cap	1220	1230	-0.238126
Enterobacter_Cap	1230	1240	-0.233496
Enterobacter_Cap	1240	1250	-0.229863
Enterobacter_Cap	1250	1260	-0.226727
Enterobacter_Cap	1260	1270	-0.219157
Enterobacter_Cap	1270	1280	-0.212623
Enterobacter_Cap	1280	1290	-0.201853
Enterobacter_Cap	1290	1300	-0.188917
Enterobacter_Cap	1300	1310	-0.180244
Enterobacter_Cap	1310	1320	-0.175933
Enterobacter_Cap	1320	1330	-0.176437
Enterobacter_Cap	1330	1340	-0.17589
Enterobacter_Cap	1340	1350	-0.168442
Enterobacter_Cap	1350	1360	-0.167904
Enterobacter_Cap	1360	1370	-0.167969
Enterobacter_Cap	1370	1380	-0.164582
Enterobacter_Cap	1380	1390	-0.162791
Enterobacter_Cap	1390	1400	-0.16174
Enterobacter_Cap	1400	1410	-0.162243
Enterobacter_Cap	1410	1420	-0.164431
Enterobacter_Cap	1420	1430	-0.168507
Enterobacter_Cap	1430	1440	-0.165977
Enterobacter_Cap	1440	1450	-0.169855
Enterobacter_Cap	1450	1460	-0.17101
Enterobacter_Cap	1460	1470	-0.167422
Enterobacter_Cap	1470	1480	-0.16225
Enterobacter_Cap	1480	1490	-0.15725
Enterobacter_Cap	1490	1500	-0.156836
Enterobacter_Cap	1500	1510	-0.15462
Enterobacter_Cap	1510	1520	-0.149759
Enterobacter_Cap	1520	1530	-0.14454
Enterobacter_Cap	1530	1540	-0.13758
Enterobacter_Cap	1540	1550	-0.131158
Enterobacter_Cap	1550	1560	-0.129923
Enterobacter_Cap	1560	1570	-0.127685
Enterobacter_Cap	1570	1580	-0.122104
Enterobacter_Cap	1580	1590	-0.123728
Enterobacter_Cap	1590	1600	-0.122514
Enterobacter_Cap	1600	1610	-0.120432
Enterobacter_Cap	1610	1620	-0.120985
Enterobacter_Cap	1620	1630	-0.118091
Enterobacter_Cap	1630	1640	-0.119106
Enterobacter_Cap	1640	1650	-0.121512
Enterobacter_Cap	1650	1660	-0.120909
Enterobacter_Cap	1660	1670	-0.120696
Enterobacter_Cap	1670	1680	-0.117792
Enterobacter_Cap	1680	1690	-0.116216
Enterobacter_Cap	1690	1700	-0.118741
Enterobacter_Cap	1700	1710	-0.109673
Enterobacter_Cap	1710	1720	-0.103123
Enterobacter_Cap	1720	1730	-0.104741
Enterobacter_Cap	1730	1740	-0.100562
Enterobacter_Cap	1740	1750	-0.0981304
Enterobacter_Cap	1750	1760	-0.0955418
Enterobacter_Cap	1760	1770	-0.0947342
Enterobacter_Cap	1770	1780	-0.0904031
Enterobacter_Cap	1780	1790	-0.0855283
Enterobacter_Cap	1790	1800	-0.077843
Enterobacter_Cap	1800	1810	-0.075003
Enterobacter_Cap	1810	1820	-0.0720627
Enterobacter_Cap	1820	1830	-0.0729753
Enterobacter_Cap	1830	1840	-0.0710333
Enterobacter_Cap	1840	1850	-0.0694299
Enterobacter_Cap	1850	1860	-0.0786231
Enterobacter_Cap	1860	1870	-0.0819337
Enterobacter_Cap	1870	1880	-0.0775949
Enterobacter_Cap	1880	1890	-0.0841341
Enterobacter_Cap	1890	1900	-0.0848036
Enterobacter_Cap	1900	1910	-0.0865273
Enterobacter_Cap	1910	1920	-0.0876164
Enterobacter_Cap	1920	1930	-0.0958405
Enterobacter_Cap	1930	1940	-0.102488
Enterobacter_Cap	1940	1950	-0.110101
Enterobacter_Cap	1950	1960	-0.114938
Enterobacter_Cap	1960	1970	-0.119591
Enterobacter_Cap	1970	1980	-0.121932
Enterobacter_Cap	1980	1990	-0.127569
Enterobacter_Cap	1990	2000	-0.132769
Enterobacter_Cap	2000	2010	-0.12889
Enterobacter_Cap	2010	2020	-0.127859
Enterobacter_Cap	2020	2030	-0.13155
Enterobacter_Cap	2030	2040	-0.127901
Enterobacter_Cap	2040	2050	-0.130348
Enterobacter_Cap	2050	2060	-0.127996
Enterobacter_Cap	2060	2070	-0.128017
Enterobacter_Cap	2070	2080	-0.127693
Enterobacter_Cap	2080	2090	-0.123611
Enterobacter_Cap	2090	2100	-0.124431
Enterobacter_Cap	2100	2110	-0.125231
Enterobacter_Cap	2110	2120	-0.128074
Enterobacter_Cap	2120	2130	-0.126637
Enterobacter_Cap	2130	2140	-0.129336
Enterobacter_Cap	2140	2150	-0.127965
Enterobacter_Cap	2150	2160	-0.131827
Enterobacter_Cap	2160	2170	-0.13479
Enterobacter_Cap	2170	2180	-0.135843
Enterobacter_Cap	2180	2190	-0.139487
Enterobacter_Cap	2190	2200	-0.140982
Enterobacter_Cap	2200	2210	-0.14517
Enterobacter_Cap	2210	2220	-0.146856
Enterobacter_Cap	2220	2230	-0.150557
Enterobacter_Cap	2230	2240	-0.156962
Enterobacter_Cap	2240	2250	-0.160796
Enterobacter_Cap	2250	2260	-0.164638
Enterobacter_Cap	2260	2270	-0.164202
Enterobacter_Cap	2270	2280	-0.164284
Enterobacter_Cap	2280	2290	-0.162287
Enterobacter_Cap	2290	2300	-0.16204
Enterobacter_Cap	2300	2310	-0.16523
Enterobacter_Cap	2310	2320	-0.167288
Enterobacter_Cap	2320	2330	-0.168562
Enterobacter_Cap	2330	2340	-0.16912
Enterobacter_Cap	2340	2350	-0.168602
Enterobacter_Cap	2350	2360	-0.172987
Enterobacter_Cap	2360	2370	-0.174917
Enterobacter_Cap	2370	2380	-0.176645
Enterobacter_Cap	2380	2390	-0.178014
Enterobacter_Cap	2390	2400	-0.174584
Enterobacter_Cap	2400	2410	-0.17331
Enterobacter_Cap	2410	2420	-0.175317
Enterobacter_Cap	2420	2430	-0.173521
Enterobacter_Cap	2430	2440	-0.172804
Enterobacter_Cap	2440	2450	-0.172523
Enterobacter_Cap	2450	2460	-0.169873
Enterobacter_Cap	2460	2470	-0.17037
Enterobacter_Cap	2470	2480	-0.170517
Enterobacter_Cap	2480	2490	-0.171517
Enterobacter_Cap	2490	2500	-0.172874
Enterobacter_Cap	2500	2510	-0.167147
Enterobacter_Cap	2510	2520	-0.165272
Enterobacter_Cap	2520	2530	-0.163977
Enterobacter_Cap	2530	2540	-0.156516
Enterobacter_Cap	2540	2550	-0.155312
Enterobacter_Cap	2550	2560	-0.154895
Enterobacter_Cap	2560	2570	-0.154027
Enterobacter_Cap	2570	2580	-0.164845
Enterobacter_Cap	2580	2590	-0.168883
Enterobacter_Cap	2590	2600	-0.169214
Enterobacter_Cap	2600	2610	-0.167938
Enterobacter_Cap	2610	2620	-0.171349
Enterobacter_Cap	2620	2630	-0.178918
Enterobacter_Cap	2630	2640	-0.179827
Enterobacter_Cap	2640	2650	-0.17739
Enterobacter_Cap	2650	2660	-0.178302
Enterobacter_Cap	2660	2670	-0.177282
Enterobacter_Cap	2670	2680	-0.177383
Enterobacter_Cap	2680	2690	-0.185412
Enterobacter_Cap	2690	2700	-0.189644
Enterobacter_Cap	2700	2710	-0.195241
Enterobacter_Cap	2710	2720	-0.203589
Enterobacter_Cap	2720	2730	-0.200803
Enterobacter_Cap	2730	2740	-0.200113
Enterobacter_Cap	2740	2750	-0.205014
Enterobacter_Cap	2750	2760	-0.211649
Enterobacter_Cap	2760	2770	-0.204207
Enterobacter_Cap	2770	2780	-0.195076
Enterobacter_Cap	2780	2790	-0.18866
Enterobacter_Cap	2790	2800	-0.190425
Enterobacter_Cap	2800	2810	-0.1919
Enterobacter_Cap	2810	2820	-0.189004
Enterobacter_Cap	2820	2830	-0.184628
Enterobacter_Cap	2830	2840	-0.175959
Enterobacter_Cap	2840	2850	-0.174829
Enterobacter_Cap	2850	2860	-0.166831
Enterobacter_Cap	2860	2870	-0.163609
Enterobacter_Cap	2870	2880	-0.158213
Enterobacter_Cap	2880	2890	-0.155333
Enterobacter_Cap	2890	2900	-0.155266
Enterobacter_Cap	2900	2910	-0.152687
Enterobacter_Cap	2910	2920	-0.154004
Enterobacter_Cap	2920	2930	-0.15428
Enterobacter_Cap	2930	2940	-0.157367
Enterobacter_Cap	2940	2950	-0.159873
Enterobacter_Cap	2950	2960	-0.16206
Enterobacter_Cap	2960	2970	-0.163902
Enterobacter_Cap	2970	2980	-0.164814
Enterobacter_Cap	2980	2990	-0.16058
Enterobacter_Cap	2990	3000	-0.15688
Enterobacter_Cap	3000	3010	-0.156734
Enterobacter_Cap	3010	3020	-0.155137
Enterobacter_Cap	3020	3030	-0.153234
Enterobacter_Cap	3030	3040	-0.154797
Enterobacter_Cap	3040	3050	-0.152557
Enterobacter_Cap	3050	3060	-0.149588
Enterobacter_Cap	3060	3070	-0.150322
Enterobacter_Cap	3070	3080	-0.152077
Enterobacter_Cap	3080	3090	-0.148246
Enterobacter_Cap	3090	3100	-0.139091
Enterobacter_Cap	3100	3110	-0.136323
Enterobacter_Cap	3110	3120	-0.138049
Enterobacter_Cap	3120	3130	-0.13496
Enterobacter_Cap	3130	3140	-0.140774
Enterobacter_Cap	3140	3150	-0.143925
Enterobacter_Cap	3150	3160	-0.144825
Enterobacter_Cap	3160	3170	-0.145085
Enterobacter_Cap	3170	3180	-0.148445
Enterobacter_Cap	3180	3190	-0.148981
Enterobacter_Cap	3190	3200	-0.151711
Enterobacter_Cap	3200	3210	-0.153531
Enterobacter_Cap	3210	3220	-0.153332
Enterobacter_Cap	3220	3230	-0.15077
Enterobacter_Cap	3230	3240	-0.151985
Enterobacter_Cap	3240	3250	-0.153004
Enterobacter_Cap	3250	3260	-0.150599
Enterobacter_Cap	3260	3270	-0.147576
Enterobacter_Cap	3270	3280	-0.14876
Enterobacter_Cap	3280	3290	-0.146608
Enterobacter_Cap	3290	3300	-0.151015
Enterobacter_Cap	3300	3310	-0.153294
Enterobacter_Cap	3310	3320	-0.151513
Enterobacter_Cap	3320	3330	-0.152881
Enterobacter_Cap	3330	3340	-0.151864
Enterobacter_Cap	3340	3350	-0.148182
Enterobacter_Cap	3350	3360	-0.14828
Enterobacter_Cap	3360	3370	-0.147248
Enterobacter_Cap	3370	3380	-0.148239
Enterobacter_Cap	3380	3390	-0.154973
Enterobacter_Cap	3390	3400	-0.161115
Enterobacter_Cap	3400	3410	-0.16591
Enterobacter_Cap	3410	3420	-0.16856
Enterobacter_Cap	3420	3430	-0.168197
Enterobacter_Cap	3430	3440	-0.173468
Enterobacter_Cap	3440	3450	-0.171299
Enterobacter_Cap	3450	3460	-0.172318
Enterobacter_Cap	3460	3470	-0.176563
Enterobacter_Cap	3470	3480	-0.182572
Enterobacter_Cap	3480	3490	-0.184776
Enterobacter_Cap	3490	3500	-0.186432
Enterobacter_Cap	3500	3510	-0.183596
Enterobacter_Cap	3510	3520	-0.187996
Enterobacter_Cap	3520	3530	-0.190979
Enterobacter_Cap	3530	3540	-0.18266
Enterobacter_Cap	3540	3550	-0.18206
Enterobacter_Cap	3550	3560	-0.182606
Enterobacter_Cap	3560	3570	-0.178734
Enterobacter_Cap	3570	3580	-0.17392
Enterobacter_Cap	3580	3590	-0.17135
Enterobacter_Cap	3590	3600	-0.167034
Enterobacter_Cap	3600	3610	-0.165418
Enterobacter_Cap	3610	3620	-0.165276
Enterobacter_Cap	3620	3630	-0.168526
Enterobacter_Cap	3630	3640	-0.17069
Enterobacter_Cap	3640	3650	-0.171017
Enterobacter_Cap	3650	3660	-0.177986
Enterobacter_Cap	3660	3670	-0.175101
Enterobacter_Cap	3670	3680	-0.175775
Enterobacter_Cap	3680	3690	-0.180568
Enterobacter_Cap	3690	3700	-0.17504
Enterobacter_Cap	3700	3710	-0.171403
Enterobacter_Cap	3710	3720	-0.179395
Enterobacter_Cap	3720	3730	-0.186253
Enterobacter_Cap	3730	3740	-0.182343
Enterobacter_Cap	3740	3750	-0.175995
Enterobacter_Cap	3750	3760	-0.176459
Enterobacter_Cap	3760	3770	-0.169912
Enterobacter_Cap	3770	3780	-0.155034
Enterobacter_Cap	3780	3790	-0.152215
Enterobacter_Cap	3790	3800	-0.149656
Enterobacter_Cap	3800	3810	-0.141736
Enterobacter_Cap	3810	3820	-0.137409
Enterobacter_Cap	3820	3830	-0.130737
Enterobacter_Cap	3830	3840	-0.130194
Enterobacter_Cap	3840	3850	-0.132295
Enterobacter_Cap	3850	3860	-0.1254
Enterobacter_Cap	3860	3870	-0.117148
Enterobacter_Cap	3870	3880	-0.111086
Enterobacter_Cap	3880	3890	-0.109736
Enterobacter_Cap	3890	3900	-0.113113
Enterobacter_Cap	3900	3910	-0.106888
Enterobacter_Cap	3910	3920	-0.104087
Enterobacter_Cap	3920	3930	-0.106069
Enterobacter_Cap	3930	3940	-0.095138
Enterobacter_Cap	3940	3950	-0.0791583
Enterobacter_Cap	3950	3960	-0.0671095
Enterobacter_Cap	3960	3970	-0.0567159
Enterobacter_Cap	3970	3980	-0.0469216
Enterobacter_Cap	3980	3990	-0.0298834
Enterobacter_Cap	3990	4000	-0.0176321
Enterobacter_Cap	4000	4010	-0.00902752
Enterobacter_Cap	4010	4020	0.00454387
Enterobacter_Cap	4020	4030	0.0224824
Enterobacter_Cap	4030	4040	0.0363564
Enterobacter_Cap	4040	4050	0.059477
Enterobacter_Cap	4050	4060	0.0812559
Enterobacter_Cap	4060	4070	0.101149
Enterobacter_Cap	4070	4080	0.126023
Enterobacter_Cap	4080	4090	0.150883
Enterobacter_Cap	4090	4100	0.17258
Enterobacter_Cap	4100	4110	0.200916
Enterobacter_Cap	4110	4120	0.244255
Enterobacter_Cap	4120	4130	0.284592
Enterobacter_Cap	4130	4140	0.325891
Enterobacter_Cap	4140	4150	0.376122
Enterobacter_Cap	4150	4160	0.438165
Enterobacter_Cap	4160	4170	0.502817
Enterobacter_Cap	4170	4180	0.565856
Enterobacter_Cap	4180	4190	0.635449
Enterobacter_Cap	4190	4200	0.699425
Enterobacter_Cap	4200	4210	0.761827
Enterobacter_Cap	4210	4220	0.817293
Enterobacter_Cap	4220	4230	0.86353
Enterobacter_Cap	4230	4240	0.907406
Enterobacter_Cap	4240	4250	0.95267
Enterobacter_Cap	4250	4260	0.985735
Enterobacter_Cap	4260	4270	1.0023
Enterobacter_Cap	4270	4280	1.00536
Enterobacter_Cap	4280	4290	0.986226
Enterobacter_Cap	4290	4300	0.963641
Enterobacter_Cap	4300	4310	0.931474
Enterobacter_Cap	4310	4320	0.901532
Enterobacter_Cap	4320	4330	0.868053
Enterobacter_Cap	4330	4340	0.838268
Enterobacter_Cap	4340	4350	0.801269
Enterobacter_Cap	4350	4360	0.762946
Enterobacter_Cap	4360	4370	0.724389
Enterobacter_Cap	4370	4380	0.691046
Enterobacter_Cap	4380	4390	0.648664
Enterobacter_Cap	4390	4400	0.598555
Enterobacter_Cap	4400	4410	0.544044
Enterobacter_Cap	4410	4420	0.492226
Enterobacter_Cap	4420	4430	0.455049
Enterobacter_Cap	4430	4440	0.429392
Enterobacter_Cap	4440	4450	0.407778
Enterobacter_Cap	4450	4460	0.389305
Enterobacter_Cap	4460	4470	0.370371
Enterobacter_Cap	4470	4480	0.356755
Enterobacter_Cap	4480	4490	0.3318
Enterobacter_Cap	4490	4500	0.315303
Enterobacter_Cap	4500	4510	0.294763
Enterobacter_Cap	4510	4520	0.2749
Enterobacter_Cap	4520	4530	0.252738
Enterobacter_Cap	4530	4540	0.237008
Enterobacter_Cap	4540	4550	0.220529
Enterobacter_Cap	4550	4560	0.210148
Enterobacter_Cap	4560	4570	0.207285
Enterobacter_Cap	4570	4580	0.204188
Enterobacter_Cap	4580	4590	0.19946
Enterobacter_Cap	4590	4600	0.194675
Enterobacter_Cap	4600	4610	0.194792
Enterobacter_Cap	4610	4620	0.197668
Enterobacter_Cap	4620	4630	0.201
Enterobacter_Cap	4630	4640	0.209245
Enterobacter_Cap	4640	4650	0.216881
Enterobacter_Cap	4650	4660	0.225572
Enterobacter_Cap	4660	4670	0.233544
Enterobacter_Cap	4670	4680	0.243174
Enterobacter_Cap	4680	4690	0.258192
Enterobacter_Cap	4690	4700	0.277315
Enterobacter_Cap	4700	4710	0.300391
Enterobacter_Cap	4710	4720	0.317258
Enterobacter_Cap	4720	4730	0.334305
Enterobacter_Cap	4730	4740	0.354128
Enterobacter_Cap	4740	4750	0.381844
Enterobacter_Cap	4750	4760	0.413836
Enterobacter_Cap	4760	4770	0.448438
Enterobacter_Cap	4770	4780	0.496981
Enterobacter_Cap	4780	4790	0.546123
Enterobacter_Cap	4790	4800	0.599135
Enterobacter_Cap	4800	4810	0.652078
Enterobacter_Cap	4810	4820	0.691117
Enterobacter_Cap	4820	4830	0.730698
Enterobacter_Cap	4830	4840	0.775977
Enterobacter_Cap	4840	4850	0.825053
Enterobacter_Cap	4850	4860	0.875317
Enterobacter_Cap	4860	4870	0.931475
Enterobacter_Cap	4870	4880	0.987832
Enterobacter_Cap	4880	4890	1.04416
Enterobacter_Cap	4890	4900	1.09109
Enterobacter_Cap	4900	4910	1.13461
Enterobacter_Cap	4910	4920	1.16757
Enterobacter_Cap	4920	4930	1.18419
Enterobacter_Cap	4930	4940	1.19196
Enterobacter_Cap	4940	4950	1.1848
Enterobacter_Cap	4950	4960	1.15834
Enterobacter_Cap	4960	4970	1.13748
Enterobacter_Cap	4970	4980	1.145
Enterobacter_Cap	4980	4990	1.14683
Enterobacter_Cap	4990	5000	1.14208
Enterobacter_Cap	5000	5010	1.12358
Enterobacter_Cap	5010	5020	1.09851
Enterobacter_Cap	5020	5030	1.06537
Enterobacter_Cap	5030	5040	1.02907
Enterobacter_Cap	5040	5050	0.998958
Enterobacter_Cap	5050	5060	0.962191
Enterobacter_Cap	5060	5070	0.922378
Enterobacter_Cap	5070	5080	0.886542
Enterobacter_Cap	5080	5090	0.856075
Enterobacter_Cap	5090	5100	0.842286
Enterobacter_Cap	5100	5110	0.841595
Enterobacter_Cap	5110	5120	0.840976
Enterobacter_Cap	5120	5130	0.804311
Enterobacter_Cap	5130	5140	0.763238
Enterobacter_Cap	5140	5150	0.72246
Enterobacter_Cap	5150	5160	0.684584
Enterobacter_Cap	5160	5170	0.649814
Enterobacter_Cap	5170	5180	0.627116
Enterobacter_Cap	5180	5190	0.601459
Enterobacter_Cap	5190	5200	0.566417
Enterobacter_Cap	5200	5210	0.531778
Enterobacter_Cap	5210	5220	0.500523
Enterobacter_Cap	5220	5230	0.476368
Enterobacter_Cap	5230	5240	0.453335
Enterobacter_Cap	5240	5250	0.420692
Enterobacter_Cap	5250	5260	0.392415
Enterobacter_Cap	5260	5270	0.377309
Enterobacter_Cap	5270	5280	0.355461
Enterobacter_Cap	5280	5290	0.337825
Enterobacter_Cap	5290	5300	0.315985
Enterobacter_Cap	5300	5310	0.29659
Enterobacter_Cap	5310	5320	0.275789
Enterobacter_Cap	5320	5330	0.260658
Enterobacter_Cap	5330	5340	0.243966
Enterobacter_Cap	5340	5350	0.233299
Enterobacter_Cap	5350	5360	0.217945
Enterobacter_Cap	5360	5370	0.204744
Enterobacter_Cap	5370	5380	0.186716
Enterobacter_Cap	5380	5390	0.16739
Enterobacter_Cap	5390	5400	0.149448
Enterobacter_Cap	5400	5410	0.137007
Enterobacter_Cap	5410	5420	0.11854
Enterobacter_Cap	5420	5430	0.106825
Enterobacter_Cap	5430	5440	0.0959648
Enterobacter_Cap	5440	5450	0.0894624
Enterobacter_Cap	5450	5460	0.0857127
Enterobacter_Cap	5460	5470	0.0817514
Enterobacter_Cap	5470	5480	0.0740927
Enterobacter_Cap	5480	5490	0.0751669
Enterobacter_Cap	5490	5500	0.0694468
Enterobacter_Cap	5500	5510	0.0711738
Enterobacter_Cap	5510	5520	0.0643876
Enterobacter_Cap	5520	5530	0.0629894
Enterobacter_Cap	5530	5540	0.0717788
Enterobacter_Cap	5540	5550	0.0736668
Enterobacter_Cap	5550	5560	0.0776737
Enterobacter_Cap	5560	5570	0.0773488
Enterobacter_Cap	5570	5580	0.0806766
Enterobacter_Cap	5580	5590	0.0827721
Enterobacter_Cap	5590	5600	0.0881701
Enterobacter_Cap	5600	5610	0.0820968
Enterobacter_Cap	5610	5620	0.0772673
Enterobacter_Cap	5620	5630	0.0692692
Enterobacter_Cap	5630	5640	0.0627234
Enterobacter_Cap	5640	5650	0.0582323
Enterobacter_Cap	5650	5660	0.0587289
Enterobacter_Cap	5660	5670	0.0649444
Enterobacter_Cap	5670	5680	0.0645302
Enterobacter_Cap	5680	5690	0.0568183
Enterobacter_Cap	5690	5700	0.0535978
Enterobacter_Cap	5700	5710	0.0435451
Enterobacter_Cap	5710	5720	0.0397473
Enterobacter_Cap	5720	5730	0.0291373
Enterobacter_Cap	5730	5740	0.0191619
Enterobacter_Cap	5740	5750	0.00534312
Enterobacter_Cap	5750	5760	-0.00041907
Enterobacter_Cap	5760	5770	-0.0101529
Enterobacter_Cap	5770	5780	-0.0133354
Enterobacter_Cap	5780	5790	-0.0211765
Enterobacter_Cap	5790	5800	-0.0293545
Enterobacter_Cap	5800	5810	-0.0624208
Enterobacter_Cap	5810	5820	-0.129129
Enterobacter_Cap	5820	5830	-0.184861
Enterobacter_Cap	5830	5840	-0.229571
Enterobacter_Cap	5840	5850	-0.27011
Enterobacter_Cap	5850	5860	-0.301733
Enterobacter_Cap	5860	5870	-0.331808
Enterobacter_Cap	5870	5880	-0.355819
Enterobacter_Cap	5880	5890	-0.381293
Enterobacter_Cap	5890	5900	-0.406822
Enterobacter_Cap	5900	5910	-0.428052
Enterobacter_Cap	5910	5920	-0.438364
Enterobacter_Cap	5920	5930	-0.444058
Enterobacter_Cap	5930	5940	-0.445581
Enterobacter_Cap	5940	5950	-0.444338
Enterobacter_Cap	5950	5960	-0.443066
Enterobacter_Cap	5960	5970	-0.433882
Enterobacter_Cap	5970	5980	-0.426055
Enterobacter_Cap	5980	5990	-0.413498
Enterobacter_Cap	5990	6000	-0.399824
Enterobacter_Cap	6000	6010	-0.385083
Enterobacter_Cap	6010	6020	-0.371103
Enterobacter_Cap	6020	6030	-0.354845
Enterobacter_Cap	6030	6040	-0.334527
Enterobacter_Cap	6040	6050	-0.314004
Enterobacter_Cap	6050	6060	-0.299122
Enterobacter_Cap	6060	6070	-0.288227
Enterobacter_Cap	6070	6080	-0.278953
Enterobacter_Cap	6080	6090	-0.27407
Enterobacter_Cap	6090	6100	-0.271308
Enterobacter_Cap	6100	6110	-0.260051
Enterobacter_Cap	6110	6120	-0.255606
Enterobacter_Cap	6120	6130	-0.241883
Enterobacter_Cap	6130	6140	-0.233105
Enterobacter_Cap	6140	6150	-0.226524
Enterobacter_Cap	6150	6160	-0.220875
Enterobacter_Cap	6160	6170	-0.216552
Enterobacter_Cap	6170	6180	-0.212733
Enterobacter_Cap	6180	6190	-0.20878
Enterobacter_Cap	6190	6200	-0.210133
Enterobacter_Cap	6200	6210	-0.211676
Enterobacter_Cap	6210	6220	-0.211207
Enterobacter_Cap	6220	6230	-0.214805
Enterobacter_Cap	6230	6240	-0.217439
Enterobacter_Cap	6240	6250	-0.217799
Enterobacter_Cap	6250	6260	-0.231206
Enterobacter_Cap	6260	6270	-0.25215
Enterobacter_Cap	6270	6280	-0.271869
Enterobacter_Cap	6280	6290	-0.283421
Enterobacter_Cap	6290	6300	-0.295632
Enterobacter_Cap	6300	6310	-0.306313
Enterobacter_Cap	6310	6320	-0.29697
Enterobacter_Cap	6320	6330	-0.288608
Enterobacter_Cap	6330	6340	-0.276236
Enterobacter_Cap	6340	6350	-0.252273
Enterobacter_Cap	6350	6360	-0.229744
Enterobacter_Cap	6360	6370	-0.218817
Enterobacter_Cap	6370	6380	-0.211162
Enterobacter_Cap	6380	6390	-0.20233
Enterobacter_Cap	6390	6400	-0.195047
Enterobacter_Cap	6400	6410	-0.182481
Enterobacter_Cap	6410	6420	-0.17082
Enterobacter_Cap	6420	6430	-0.157745
Enterobacter_Cap	6430	6440	-0.147314
Enterobacter_Cap	6440	6450	-0.138591
Enterobacter_Cap	6450	6460	-0.131152
Enterobacter_Cap	6460	6470	-0.130375
Enterobacter_Cap	6470	6480	-0.131185
Enterobacter_Cap	6480	6490	-0.13064
Enterobacter_Cap	6490	6500	-0.135616
Enterobacter_Cap	6500	6510	-0.139154
Enterobacter_Cap	6510	6520	-0.135627
Enterobacter_Cap	6520	6530	-0.132621
Enterobacter_Cap	6530	6540	-0.129575
Enterobacter_Cap	6540	6550	-0.126677
Enterobacter_Cap	6550	6560	-0.123274
Enterobacter_Cap	6560	6570	-0.114289
Enterobacter_Cap	6570	6580	-0.109657
Enterobacter_Cap	6580	6590	-0.111973
Enterobacter_Cap	6590	6600	-0.112993
Enterobacter_Cap	6600	6610	-0.108309
Enterobacter_Cap	6610	6620	-0.105039
Enterobacter_Cap	6620	6630	-0.0931214
Enterobacter_Cap	6630	6640	-0.0885711
Enterobacter_Cap	6640	6650	-0.0890964
Enterobacter_Cap	6650	6660	-0.0859808
Enterobacter_Cap	6660	6670	-0.0817861
Enterobacter_Cap	6670	6680	-0.0768869
Enterobacter_Cap	6680	6690	-0.0757409
Enterobacter_Cap	6690	6700	-0.078047
Enterobacter_Cap	6700	6710	-0.0842445
Enterobacter_Cap	6710	6720	-0.0877191
Enterobacter_Cap	6720	6730	-0.0924969
Enterobacter_Cap	6730	6740	-0.0857984
Enterobacter_Cap	6740	6750	-0.0834315
Enterobacter_Cap	6750	6760	-0.0794297
Enterobacter_Cap	6760	6770	-0.0717232
Enterobacter_Cap	6770	6780	-0.0725386
Enterobacter_Cap	6780	6790	-0.0718469
Enterobacter_Cap	6790	6800	-0.0727057
Enterobacter_Cap	6800	6810	-0.074749
Enterobacter_Cap	6810	6820	-0.0788308
Enterobacter_Cap	6820	6830	-0.0785546
Enterobacter_Cap	6830	6840	-0.0793865
Enterobacter_Cap	6840	6850	-0.0800147
Enterobacter_Cap	6850	6860	-0.0801787
Enterobacter_Cap	6860	6870	-0.0761223
Enterobacter_Cap	6870	6880	-0.072924
Enterobacter_Cap	6880	6890	-0.0761108
Enterobacter_Cap	6890	6900	-0.0777831
Enterobacter_Cap	6900	6910	-0.0859443
Enterobacter_Cap	6910	6920	-0.0910031
Enterobacter_Cap	6920	6930	-0.0930019
Enterobacter_Cap	6930	6940	-0.0880084
Enterobacter_Cap	6940	6950	-0.0823116
Enterobacter_Cap	6950	6960	-0.08151
Enterobacter_Cap	6960	6970	-0.0781496
Enterobacter_Cap	6970	6980	-0.0785167
Enterobacter_Cap	6980	6990	-0.0851376
Enterobacter_Cap	6990	7000	-0.0850984
Enterobacter_Cap	7000	7010	-0.0819948
Enterobacter_Cap	7010	7020	-0.0777301
Enterobacter_Cap	7020	7030	-0.0774824
Enterobacter_Cap	7030	7040	-0.0749018
Enterobacter_Cap	7040	7050	-0.0702302
Enterobacter_Cap	7050	7060	-0.0666933
Enterobacter_Cap	7060	7070	-0.0641303
Enterobacter_Cap	7070	7080	-0.0617134
Enterobacter_Cap	7080	7090	-0.0648559
Enterobacter_Cap	7090	7100	-0.0684433
Enterobacter_Cap	7100	7110	-0.0710483
Enterobacter_Cap	7110	7120	-0.0767269
Enterobacter_Cap	7120	7130	-0.0796101
Enterobacter_Cap	7130	7140	-0.0843567
Enterobacter_Cap	7140	7150	-0.0929269
Enterobacter_Cap	7150	7160	-0.106684
Enterobacter_Cap	7160	7170	-0.118379
Enterobacter_Cap	7170	7180	-0.134751
Enterobacter_Cap	7180	7190	-0.152905
Enterobacter_Cap	7190	7200	-0.171987
Enterobacter_Cap	7200	7210	-0.189698
Enterobacter_Cap	7210	7220	-0.217875
Enterobacter_Cap	7220	7230	-0.238074
Enterobacter_Cap	7230	7240	-0.256178
Enterobacter_Cap	7240	7250	-0.269169
Enterobacter_Cap	7250	7260	-0.278713
Enterobacter_Cap	7260	7270	-0.286619
Enterobacter_Cap	7270	7280	-0.303079
Enterobacter_Cap	7280	7290	-0.299003
Enterobacter_Cap	7290	7300	-0.30115
Enterobacter_Cap	7300	7310	-0.297454
Enterobacter_Cap	7310	7320	-0.317788
Enterobacter_Cap	7320	7330	-0.308172
Enterobacter_Cap	7330	7340	-0.306778
Enterobacter_Cap	7340	7350	-0.305516
Enterobacter_Cap	7350	7360	-0.315703
Enterobacter_Cap	7360	7370	-0.313095
