# Supplementary material for: A DNA damage-activated kinase phosphorylates a transcriptional repressor to control bacterial immune pathway expression
Source: EMBO J. 2026 Jun 9;45(14):5079–100. doi: 10.1038/s44318-026-00831-y (PMC13373217; doi:10.1038/s44318-026-00831-y)
Supplement: Supplementary file 8 — Source data Fig. 2 [file 44318_2026_831_MOESM8_ESM.zip › Figure2/2A/WT_MMC_IP__S40_L007_over_WT_MMC_MOCK__S34_L007.log2FE.bin10.bedgraph]

Enterobacter_Cap	0	10	-0.482235
Enterobacter_Cap	10	20	-0.405144
Enterobacter_Cap	20	30	-0.3472
Enterobacter_Cap	30	40	-0.32028
Enterobacter_Cap	40	50	-0.300047
Enterobacter_Cap	50	60	-0.283313
Enterobacter_Cap	60	70	-0.274188
Enterobacter_Cap	70	80	-0.252899
Enterobacter_Cap	80	90	-0.244307
Enterobacter_Cap	90	100	-0.240446
Enterobacter_Cap	100	110	-0.234073
Enterobacter_Cap	110	120	-0.229314
Enterobacter_Cap	120	130	-0.225267
Enterobacter_Cap	130	140	-0.218924
Enterobacter_Cap	140	150	-0.212361
Enterobacter_Cap	150	160	-0.200844
Enterobacter_Cap	160	170	-0.190701
Enterobacter_Cap	170	180	-0.185141
Enterobacter_Cap	180	190	-0.172752
Enterobacter_Cap	190	200	-0.165215
Enterobacter_Cap	200	210	-0.158415
Enterobacter_Cap	210	220	-0.148715
Enterobacter_Cap	220	230	-0.145129
Enterobacter_Cap	230	240	-0.14206
Enterobacter_Cap	240	250	-0.131969
Enterobacter_Cap	250	260	-0.122611
Enterobacter_Cap	260	270	-0.1076
Enterobacter_Cap	270	280	-0.0955416
Enterobacter_Cap	280	290	-0.0854861
Enterobacter_Cap	290	300	-0.0741603
Enterobacter_Cap	300	310	-0.0585088
Enterobacter_Cap	310	320	-0.0493329
Enterobacter_Cap	320	330	-0.0459533
Enterobacter_Cap	330	340	-0.0489157
Enterobacter_Cap	340	350	-0.0516948
Enterobacter_Cap	350	360	-0.0410309
Enterobacter_Cap	360	370	-0.0377675
Enterobacter_Cap	370	380	-0.0411427
Enterobacter_Cap	380	390	-0.0388221
Enterobacter_Cap	390	400	-0.0385409
Enterobacter_Cap	400	410	-0.0403835
Enterobacter_Cap	410	420	-0.0497166
Enterobacter_Cap	420	430	-0.0575
Enterobacter_Cap	430	440	-0.0612491
Enterobacter_Cap	440	450	-0.0639551
Enterobacter_Cap	450	460	-0.0649774
Enterobacter_Cap	460	470	-0.061289
Enterobacter_Cap	470	480	-0.0687723
Enterobacter_Cap	480	490	-0.06995
Enterobacter_Cap	490	500	-0.0695133
Enterobacter_Cap	500	510	-0.0826432
Enterobacter_Cap	510	520	-0.0883416
Enterobacter_Cap	520	530	-0.0842512
Enterobacter_Cap	530	540	-0.0838544
Enterobacter_Cap	540	550	-0.085396
Enterobacter_Cap	550	560	-0.0852571
Enterobacter_Cap	560	570	-0.0925556
Enterobacter_Cap	570	580	-0.0907994
Enterobacter_Cap	580	590	-0.0846594
Enterobacter_Cap	590	600	-0.0994436
Enterobacter_Cap	600	610	-0.105107
Enterobacter_Cap	610	620	-0.112633
Enterobacter_Cap	620	630	-0.111527
Enterobacter_Cap	630	640	-0.111775
Enterobacter_Cap	640	650	-0.126169
Enterobacter_Cap	650	660	-0.133978
Enterobacter_Cap	660	670	-0.141208
Enterobacter_Cap	670	680	-0.142937
Enterobacter_Cap	680	690	-0.14373
Enterobacter_Cap	690	700	-0.151567
Enterobacter_Cap	700	710	-0.161385
Enterobacter_Cap	710	720	-0.164442
Enterobacter_Cap	720	730	-0.163306
Enterobacter_Cap	730	740	-0.165254
Enterobacter_Cap	740	750	-0.154205
Enterobacter_Cap	750	760	-0.15517
Enterobacter_Cap	760	770	-0.156412
Enterobacter_Cap	770	780	-0.16166
Enterobacter_Cap	780	790	-0.175913
Enterobacter_Cap	790	800	-0.184127
Enterobacter_Cap	800	810	-0.192693
Enterobacter_Cap	810	820	-0.20073
Enterobacter_Cap	820	830	-0.214555
Enterobacter_Cap	830	840	-0.22467
Enterobacter_Cap	840	850	-0.237545
Enterobacter_Cap	850	860	-0.250626
Enterobacter_Cap	860	870	-0.259668
Enterobacter_Cap	870	880	-0.272227
Enterobacter_Cap	880	890	-0.281282
Enterobacter_Cap	890	900	-0.28432
Enterobacter_Cap	900	910	-0.294723
Enterobacter_Cap	910	920	-0.303134
Enterobacter_Cap	920	930	-0.308725
Enterobacter_Cap	930	940	-0.308501
Enterobacter_Cap	940	950	-0.310267
Enterobacter_Cap	950	960	-0.311427
Enterobacter_Cap	960	970	-0.310625
Enterobacter_Cap	970	980	-0.307056
Enterobacter_Cap	980	990	-0.308654
Enterobacter_Cap	990	1000	-0.306381
Enterobacter_Cap	1000	1010	-0.299908
Enterobacter_Cap	1010	1020	-0.299274
Enterobacter_Cap	1020	1030	-0.298133
Enterobacter_Cap	1030	1040	-0.296128
Enterobacter_Cap	1040	1050	-0.295162
Enterobacter_Cap	1050	1060	-0.290709
Enterobacter_Cap	1060	1070	-0.288674
Enterobacter_Cap	1070	1080	-0.288877
Enterobacter_Cap	1080	1090	-0.288887
Enterobacter_Cap	1090	1100	-0.288856
Enterobacter_Cap	1100	1110	-0.286238
Enterobacter_Cap	1110	1120	-0.288921
Enterobacter_Cap	1120	1130	-0.28918
Enterobacter_Cap	1130	1140	-0.286896
Enterobacter_Cap	1140	1150	-0.283638
Enterobacter_Cap	1150	1160	-0.285778
Enterobacter_Cap	1160	1170	-0.28389
Enterobacter_Cap	1170	1180	-0.280151
Enterobacter_Cap	1180	1190	-0.278189
Enterobacter_Cap	1190	1200	-0.282181
Enterobacter_Cap	1200	1210	-0.282601
Enterobacter_Cap	1210	1220	-0.278775
Enterobacter_Cap	1220	1230	-0.280074
Enterobacter_Cap	1230	1240	-0.28219
Enterobacter_Cap	1240	1250	-0.28165
Enterobacter_Cap	1250	1260	-0.284592
Enterobacter_Cap	1260	1270	-0.283455
Enterobacter_Cap	1270	1280	-0.288468
Enterobacter_Cap	1280	1290	-0.290341
Enterobacter_Cap	1290	1300	-0.287165
Enterobacter_Cap	1300	1310	-0.284073
Enterobacter_Cap	1310	1320	-0.286506
Enterobacter_Cap	1320	1330	-0.288093
Enterobacter_Cap	1330	1340	-0.289718
Enterobacter_Cap	1340	1350	-0.287714
Enterobacter_Cap	1350	1360	-0.293827
Enterobacter_Cap	1360	1370	-0.299856
Enterobacter_Cap	1370	1380	-0.295385
Enterobacter_Cap	1380	1390	-0.294642
Enterobacter_Cap	1390	1400	-0.299245
Enterobacter_Cap	1400	1410	-0.300391
Enterobacter_Cap	1410	1420	-0.3002
Enterobacter_Cap	1420	1430	-0.297357
Enterobacter_Cap	1430	1440	-0.296314
Enterobacter_Cap	1440	1450	-0.302336
Enterobacter_Cap	1450	1460	-0.302124
Enterobacter_Cap	1460	1470	-0.301386
Enterobacter_Cap	1470	1480	-0.298617
Enterobacter_Cap	1480	1490	-0.296238
Enterobacter_Cap	1490	1500	-0.296837
Enterobacter_Cap	1500	1510	-0.292739
Enterobacter_Cap	1510	1520	-0.286917
Enterobacter_Cap	1520	1530	-0.286095
Enterobacter_Cap	1530	1540	-0.280535
Enterobacter_Cap	1540	1550	-0.274505
Enterobacter_Cap	1550	1560	-0.271093
Enterobacter_Cap	1560	1570	-0.270911
Enterobacter_Cap	1570	1580	-0.266201
Enterobacter_Cap	1580	1590	-0.262459
Enterobacter_Cap	1590	1600	-0.256494
Enterobacter_Cap	1600	1610	-0.257081
Enterobacter_Cap	1610	1620	-0.253565
Enterobacter_Cap	1620	1630	-0.254081
Enterobacter_Cap	1630	1640	-0.254694
Enterobacter_Cap	1640	1650	-0.252081
Enterobacter_Cap	1650	1660	-0.24461
Enterobacter_Cap	1660	1670	-0.242548
Enterobacter_Cap	1670	1680	-0.242085
Enterobacter_Cap	1680	1690	-0.242014
Enterobacter_Cap	1690	1700	-0.243463
Enterobacter_Cap	1700	1710	-0.24308
Enterobacter_Cap	1710	1720	-0.240788
Enterobacter_Cap	1720	1730	-0.236153
Enterobacter_Cap	1730	1740	-0.23579
Enterobacter_Cap	1740	1750	-0.236881
Enterobacter_Cap	1750	1760	-0.233257
Enterobacter_Cap	1760	1770	-0.232181
Enterobacter_Cap	1770	1780	-0.231203
Enterobacter_Cap	1780	1790	-0.229705
Enterobacter_Cap	1790	1800	-0.228662
Enterobacter_Cap	1800	1810	-0.229409
Enterobacter_Cap	1810	1820	-0.228481
Enterobacter_Cap	1820	1830	-0.224612
Enterobacter_Cap	1830	1840	-0.221382
Enterobacter_Cap	1840	1850	-0.221906
Enterobacter_Cap	1850	1860	-0.222064
Enterobacter_Cap	1860	1870	-0.219669
Enterobacter_Cap	1870	1880	-0.222041
Enterobacter_Cap	1880	1890	-0.221318
Enterobacter_Cap	1890	1900	-0.219462
Enterobacter_Cap	1900	1910	-0.217303
Enterobacter_Cap	1910	1920	-0.215799
Enterobacter_Cap	1920	1930	-0.216735
Enterobacter_Cap	1930	1940	-0.221458
Enterobacter_Cap	1940	1950	-0.224188
Enterobacter_Cap	1950	1960	-0.228617
Enterobacter_Cap	1960	1970	-0.22776
Enterobacter_Cap	1970	1980	-0.23226
Enterobacter_Cap	1980	1990	-0.233072
Enterobacter_Cap	1990	2000	-0.232541
Enterobacter_Cap	2000	2010	-0.235365
Enterobacter_Cap	2010	2020	-0.241948
Enterobacter_Cap	2020	2030	-0.241565
Enterobacter_Cap	2030	2040	-0.238703
Enterobacter_Cap	2040	2050	-0.238511
Enterobacter_Cap	2050	2060	-0.243266
Enterobacter_Cap	2060	2070	-0.243777
Enterobacter_Cap	2070	2080	-0.245871
Enterobacter_Cap	2080	2090	-0.249542
Enterobacter_Cap	2090	2100	-0.249216
Enterobacter_Cap	2100	2110	-0.251633
Enterobacter_Cap	2110	2120	-0.25568
Enterobacter_Cap	2120	2130	-0.254397
Enterobacter_Cap	2130	2140	-0.261978
Enterobacter_Cap	2140	2150	-0.260006
Enterobacter_Cap	2150	2160	-0.261782
Enterobacter_Cap	2160	2170	-0.262695
Enterobacter_Cap	2170	2180	-0.268628
Enterobacter_Cap	2180	2190	-0.273937
Enterobacter_Cap	2190	2200	-0.279425
Enterobacter_Cap	2200	2210	-0.285604
Enterobacter_Cap	2210	2220	-0.296477
Enterobacter_Cap	2220	2230	-0.309334
Enterobacter_Cap	2230	2240	-0.320937
Enterobacter_Cap	2240	2250	-0.330958
Enterobacter_Cap	2250	2260	-0.335709
Enterobacter_Cap	2260	2270	-0.338261
Enterobacter_Cap	2270	2280	-0.342989
Enterobacter_Cap	2280	2290	-0.344228
Enterobacter_Cap	2290	2300	-0.347237
Enterobacter_Cap	2300	2310	-0.349032
Enterobacter_Cap	2310	2320	-0.354331
Enterobacter_Cap	2320	2330	-0.355903
Enterobacter_Cap	2330	2340	-0.360758
Enterobacter_Cap	2340	2350	-0.364766
Enterobacter_Cap	2350	2360	-0.368763
Enterobacter_Cap	2360	2370	-0.368641
Enterobacter_Cap	2370	2380	-0.369347
Enterobacter_Cap	2380	2390	-0.366918
Enterobacter_Cap	2390	2400	-0.362877
Enterobacter_Cap	2400	2410	-0.363679
Enterobacter_Cap	2410	2420	-0.36324
Enterobacter_Cap	2420	2430	-0.360136
Enterobacter_Cap	2430	2440	-0.358175
Enterobacter_Cap	2440	2450	-0.354552
Enterobacter_Cap	2450	2460	-0.353862
Enterobacter_Cap	2460	2470	-0.350143
Enterobacter_Cap	2470	2480	-0.347372
Enterobacter_Cap	2480	2490	-0.344721
Enterobacter_Cap	2490	2500	-0.340127
Enterobacter_Cap	2500	2510	-0.332463
Enterobacter_Cap	2510	2520	-0.327431
Enterobacter_Cap	2520	2530	-0.314266
Enterobacter_Cap	2530	2540	-0.303663
Enterobacter_Cap	2540	2550	-0.302145
Enterobacter_Cap	2550	2560	-0.29899
Enterobacter_Cap	2560	2570	-0.298248
Enterobacter_Cap	2570	2580	-0.301511
Enterobacter_Cap	2580	2590	-0.305096
Enterobacter_Cap	2590	2600	-0.310656
Enterobacter_Cap	2600	2610	-0.315283
Enterobacter_Cap	2610	2620	-0.319278
Enterobacter_Cap	2620	2630	-0.326929
Enterobacter_Cap	2630	2640	-0.315727
Enterobacter_Cap	2640	2650	-0.304268
Enterobacter_Cap	2650	2660	-0.306364
Enterobacter_Cap	2660	2670	-0.304418
Enterobacter_Cap	2670	2680	-0.293634
Enterobacter_Cap	2680	2690	-0.288361
Enterobacter_Cap	2690	2700	-0.282731
Enterobacter_Cap	2700	2710	-0.279336
Enterobacter_Cap	2710	2720	-0.282192
Enterobacter_Cap	2720	2730	-0.278548
Enterobacter_Cap	2730	2740	-0.275559
Enterobacter_Cap	2740	2750	-0.274832
Enterobacter_Cap	2750	2760	-0.270873
Enterobacter_Cap	2760	2770	-0.261288
Enterobacter_Cap	2770	2780	-0.255158
Enterobacter_Cap	2780	2790	-0.268845
Enterobacter_Cap	2790	2800	-0.278977
Enterobacter_Cap	2800	2810	-0.278404
Enterobacter_Cap	2810	2820	-0.268119
Enterobacter_Cap	2820	2830	-0.264686
Enterobacter_Cap	2830	2840	-0.25849
Enterobacter_Cap	2840	2850	-0.250754
Enterobacter_Cap	2850	2860	-0.23967
Enterobacter_Cap	2860	2870	-0.232852
Enterobacter_Cap	2870	2880	-0.225884
Enterobacter_Cap	2880	2890	-0.227211
Enterobacter_Cap	2890	2900	-0.22862
Enterobacter_Cap	2900	2910	-0.222955
Enterobacter_Cap	2910	2920	-0.221011
Enterobacter_Cap	2920	2930	-0.212681
Enterobacter_Cap	2930	2940	-0.200578
Enterobacter_Cap	2940	2950	-0.191672
Enterobacter_Cap	2950	2960	-0.19094
Enterobacter_Cap	2960	2970	-0.194919
Enterobacter_Cap	2970	2980	-0.186782
Enterobacter_Cap	2980	2990	-0.179991
Enterobacter_Cap	2990	3000	-0.173094
Enterobacter_Cap	3000	3010	-0.171859
Enterobacter_Cap	3010	3020	-0.166448
Enterobacter_Cap	3020	3030	-0.162569
Enterobacter_Cap	3030	3040	-0.155189
Enterobacter_Cap	3040	3050	-0.146848
Enterobacter_Cap	3050	3060	-0.138312
Enterobacter_Cap	3060	3070	-0.133308
Enterobacter_Cap	3070	3080	-0.134086
Enterobacter_Cap	3080	3090	-0.13361
Enterobacter_Cap	3090	3100	-0.135958
Enterobacter_Cap	3100	3110	-0.135637
Enterobacter_Cap	3110	3120	-0.13607
Enterobacter_Cap	3120	3130	-0.136025
Enterobacter_Cap	3130	3140	-0.13337
Enterobacter_Cap	3140	3150	-0.134196
Enterobacter_Cap	3150	3160	-0.132173
Enterobacter_Cap	3160	3170	-0.133109
Enterobacter_Cap	3170	3180	-0.141097
Enterobacter_Cap	3180	3190	-0.138799
Enterobacter_Cap	3190	3200	-0.135166
Enterobacter_Cap	3200	3210	-0.139618
Enterobacter_Cap	3210	3220	-0.140175
Enterobacter_Cap	3220	3230	-0.141406
Enterobacter_Cap	3230	3240	-0.140581
Enterobacter_Cap	3240	3250	-0.134843
Enterobacter_Cap	3250	3260	-0.129355
Enterobacter_Cap	3260	3270	-0.123856
Enterobacter_Cap	3270	3280	-0.116054
Enterobacter_Cap	3280	3290	-0.112195
Enterobacter_Cap	3290	3300	-0.102143
Enterobacter_Cap	3300	3310	-0.0962575
Enterobacter_Cap	3310	3320	-0.0936056
Enterobacter_Cap	3320	3330	-0.0854334
Enterobacter_Cap	3330	3340	-0.0831972
Enterobacter_Cap	3340	3350	-0.0841383
Enterobacter_Cap	3350	3360	-0.0820346
Enterobacter_Cap	3360	3370	-0.0750435
Enterobacter_Cap	3370	3380	-0.0667549
Enterobacter_Cap	3380	3390	-0.0645907
Enterobacter_Cap	3390	3400	-0.0642222
Enterobacter_Cap	3400	3410	-0.0646882
Enterobacter_Cap	3410	3420	-0.0605457
Enterobacter_Cap	3420	3430	-0.0646118
Enterobacter_Cap	3430	3440	-0.0639292
Enterobacter_Cap	3440	3450	-0.0657743
Enterobacter_Cap	3450	3460	-0.0742649
Enterobacter_Cap	3460	3470	-0.0747827
Enterobacter_Cap	3470	3480	-0.0720503
Enterobacter_Cap	3480	3490	-0.0735964
Enterobacter_Cap	3490	3500	-0.0759335
Enterobacter_Cap	3500	3510	-0.0735368
Enterobacter_Cap	3510	3520	-0.0793041
Enterobacter_Cap	3520	3530	-0.0812265
Enterobacter_Cap	3530	3540	-0.0789685
Enterobacter_Cap	3540	3550	-0.0798213
Enterobacter_Cap	3550	3560	-0.0742897
Enterobacter_Cap	3560	3570	-0.0772193
Enterobacter_Cap	3570	3580	-0.0726386
Enterobacter_Cap	3580	3590	-0.0718703
Enterobacter_Cap	3590	3600	-0.06554
Enterobacter_Cap	3600	3610	-0.0544827
Enterobacter_Cap	3610	3620	-0.044851
Enterobacter_Cap	3620	3630	-0.0431812
Enterobacter_Cap	3630	3640	-0.0347963
Enterobacter_Cap	3640	3650	-0.0247779
Enterobacter_Cap	3650	3660	-0.0198292
Enterobacter_Cap	3660	3670	-0.0219611
Enterobacter_Cap	3670	3680	-0.0205721
Enterobacter_Cap	3680	3690	-0.0143232
Enterobacter_Cap	3690	3700	-0.00588937
Enterobacter_Cap	3700	3710	-0.00190624
Enterobacter_Cap	3710	3720	-0.000969656
Enterobacter_Cap	3720	3730	-0.00107299
Enterobacter_Cap	3730	3740	-0.00570411
Enterobacter_Cap	3740	3750	-0.00627459
Enterobacter_Cap	3750	3760	-0.00692935
Enterobacter_Cap	3760	3770	-0.00162034
Enterobacter_Cap	3770	3780	0.0071625
Enterobacter_Cap	3780	3790	0.0114047
Enterobacter_Cap	3790	3800	0.0227241
Enterobacter_Cap	3800	3810	0.0279218
Enterobacter_Cap	3810	3820	0.0393447
Enterobacter_Cap	3820	3830	0.0426273
Enterobacter_Cap	3830	3840	0.0416968
Enterobacter_Cap	3840	3850	0.0408842
Enterobacter_Cap	3850	3860	0.0397155
Enterobacter_Cap	3860	3870	0.0459324
Enterobacter_Cap	3870	3880	0.0517623
Enterobacter_Cap	3880	3890	0.0601106
Enterobacter_Cap	3890	3900	0.0658667
Enterobacter_Cap	3900	3910	0.0678135
Enterobacter_Cap	3910	3920	0.0721956
Enterobacter_Cap	3920	3930	0.0735542
Enterobacter_Cap	3930	3940	0.0756381
Enterobacter_Cap	3940	3950	0.0771342
Enterobacter_Cap	3950	3960	0.0890703
Enterobacter_Cap	3960	3970	0.106407
Enterobacter_Cap	3970	3980	0.120684
Enterobacter_Cap	3980	3990	0.131983
Enterobacter_Cap	3990	4000	0.144452
Enterobacter_Cap	4000	4010	0.166134
Enterobacter_Cap	4010	4020	0.186729
Enterobacter_Cap	4020	4030	0.20125
Enterobacter_Cap	4030	4040	0.22117
Enterobacter_Cap	4040	4050	0.240293
Enterobacter_Cap	4050	4060	0.262137
Enterobacter_Cap	4060	4070	0.285508
Enterobacter_Cap	4070	4080	0.314477
Enterobacter_Cap	4080	4090	0.342402
Enterobacter_Cap	4090	4100	0.373194
Enterobacter_Cap	4100	4110	0.411102
Enterobacter_Cap	4110	4120	0.450849
Enterobacter_Cap	4120	4130	0.49419
Enterobacter_Cap	4130	4140	0.54849
Enterobacter_Cap	4140	4150	0.609487
Enterobacter_Cap	4150	4160	0.669351
Enterobacter_Cap	4160	4170	0.732033
Enterobacter_Cap	4170	4180	0.803419
Enterobacter_Cap	4180	4190	0.873782
Enterobacter_Cap	4190	4200	0.945633
Enterobacter_Cap	4200	4210	1.00369
Enterobacter_Cap	4210	4220	1.05359
Enterobacter_Cap	4220	4230	1.09214
Enterobacter_Cap	4230	4240	1.13077
Enterobacter_Cap	4240	4250	1.16657
Enterobacter_Cap	4250	4260	1.18384
Enterobacter_Cap	4260	4270	1.19405
Enterobacter_Cap	4270	4280	1.19356
Enterobacter_Cap	4280	4290	1.17313
Enterobacter_Cap	4290	4300	1.13801
Enterobacter_Cap	4300	4310	1.10456
Enterobacter_Cap	4310	4320	1.06981
Enterobacter_Cap	4320	4330	1.03468
Enterobacter_Cap	4330	4340	0.999943
Enterobacter_Cap	4340	4350	0.960241
Enterobacter_Cap	4350	4360	0.920085
Enterobacter_Cap	4360	4370	0.880617
Enterobacter_Cap	4370	4380	0.843451
Enterobacter_Cap	4380	4390	0.803813
Enterobacter_Cap	4390	4400	0.748756
Enterobacter_Cap	4400	4410	0.693385
Enterobacter_Cap	4410	4420	0.643065
Enterobacter_Cap	4420	4430	0.603205
Enterobacter_Cap	4430	4440	0.567901
Enterobacter_Cap	4440	4450	0.541392
Enterobacter_Cap	4450	4460	0.513874
Enterobacter_Cap	4460	4470	0.496835
Enterobacter_Cap	4470	4480	0.482792
Enterobacter_Cap	4480	4490	0.462816
Enterobacter_Cap	4490	4500	0.445265
Enterobacter_Cap	4500	4510	0.432588
Enterobacter_Cap	4510	4520	0.415465
Enterobacter_Cap	4520	4530	0.397634
Enterobacter_Cap	4530	4540	0.384067
Enterobacter_Cap	4540	4550	0.379221
Enterobacter_Cap	4550	4560	0.383008
Enterobacter_Cap	4560	4570	0.388804
Enterobacter_Cap	4570	4580	0.388527
Enterobacter_Cap	4580	4590	0.392264
Enterobacter_Cap	4590	4600	0.39676
Enterobacter_Cap	4600	4610	0.399592
Enterobacter_Cap	4610	4620	0.403649
Enterobacter_Cap	4620	4630	0.411621
Enterobacter_Cap	4630	4640	0.41607
Enterobacter_Cap	4640	4650	0.421617
Enterobacter_Cap	4650	4660	0.427453
Enterobacter_Cap	4660	4670	0.439724
Enterobacter_Cap	4670	4680	0.455831
Enterobacter_Cap	4680	4690	0.468631
Enterobacter_Cap	4690	4700	0.484134
Enterobacter_Cap	4700	4710	0.501058
Enterobacter_Cap	4710	4720	0.512104
Enterobacter_Cap	4720	4730	0.52718
Enterobacter_Cap	4730	4740	0.542425
Enterobacter_Cap	4740	4750	0.561956
Enterobacter_Cap	4750	4760	0.591065
Enterobacter_Cap	4760	4770	0.623287
Enterobacter_Cap	4770	4780	0.65461
Enterobacter_Cap	4780	4790	0.69358
Enterobacter_Cap	4790	4800	0.740689
Enterobacter_Cap	4800	4810	0.780487
Enterobacter_Cap	4810	4820	0.798049
Enterobacter_Cap	4820	4830	0.818007
Enterobacter_Cap	4830	4840	0.850432
Enterobacter_Cap	4840	4850	0.895275
Enterobacter_Cap	4850	4860	0.93891
Enterobacter_Cap	4860	4870	0.985221
Enterobacter_Cap	4870	4880	1.03526
Enterobacter_Cap	4880	4890	1.0788
Enterobacter_Cap	4890	4900	1.11506
Enterobacter_Cap	4900	4910	1.15138
Enterobacter_Cap	4910	4920	1.17117
Enterobacter_Cap	4920	4930	1.18326
Enterobacter_Cap	4930	4940	1.1828
Enterobacter_Cap	4940	4950	1.16624
Enterobacter_Cap	4950	4960	1.14388
Enterobacter_Cap	4960	4970	1.12457
Enterobacter_Cap	4970	4980	1.12376
Enterobacter_Cap	4980	4990	1.12978
Enterobacter_Cap	4990	5000	1.11644
Enterobacter_Cap	5000	5010	1.10195
Enterobacter_Cap	5010	5020	1.08039
Enterobacter_Cap	5020	5030	1.05077
Enterobacter_Cap	5030	5040	1.02271
Enterobacter_Cap	5040	5050	1.00165
Enterobacter_Cap	5050	5060	0.968722
Enterobacter_Cap	5060	5070	0.94105
Enterobacter_Cap	5070	5080	0.917611
Enterobacter_Cap	5080	5090	0.904321
Enterobacter_Cap	5090	5100	0.900697
Enterobacter_Cap	5100	5110	0.903135
Enterobacter_Cap	5110	5120	0.923939
Enterobacter_Cap	5120	5130	0.915249
Enterobacter_Cap	5130	5140	0.886395
Enterobacter_Cap	5140	5150	0.858247
Enterobacter_Cap	5150	5160	0.822141
Enterobacter_Cap	5160	5170	0.796327
Enterobacter_Cap	5170	5180	0.779768
Enterobacter_Cap	5180	5190	0.763506
Enterobacter_Cap	5190	5200	0.738364
Enterobacter_Cap	5200	5210	0.716942
Enterobacter_Cap	5210	5220	0.69406
Enterobacter_Cap	5220	5230	0.66812
Enterobacter_Cap	5230	5240	0.646082
Enterobacter_Cap	5240	5250	0.630096
Enterobacter_Cap	5250	5260	0.609327
Enterobacter_Cap	5260	5270	0.584234
Enterobacter_Cap	5270	5280	0.566002
Enterobacter_Cap	5280	5290	0.55664
Enterobacter_Cap	5290	5300	0.538792
Enterobacter_Cap	5300	5310	0.526281
Enterobacter_Cap	5310	5320	0.506068
Enterobacter_Cap	5320	5330	0.49216
Enterobacter_Cap	5330	5340	0.474634
Enterobacter_Cap	5340	5350	0.458583
Enterobacter_Cap	5350	5360	0.453007
Enterobacter_Cap	5360	5370	0.445776
Enterobacter_Cap	5370	5380	0.438197
Enterobacter_Cap	5380	5390	0.429315
Enterobacter_Cap	5390	5400	0.412068
Enterobacter_Cap	5400	5410	0.40725
Enterobacter_Cap	5410	5420	0.408236
Enterobacter_Cap	5420	5430	0.40174
Enterobacter_Cap	5430	5440	0.384014
Enterobacter_Cap	5440	5450	0.379729
Enterobacter_Cap	5450	5460	0.373239
Enterobacter_Cap	5460	5470	0.374832
Enterobacter_Cap	5470	5480	0.365385
Enterobacter_Cap	5480	5490	0.358958
Enterobacter_Cap	5490	5500	0.361038
Enterobacter_Cap	5500	5510	0.354485
Enterobacter_Cap	5510	5520	0.34211
Enterobacter_Cap	5520	5530	0.344331
Enterobacter_Cap	5530	5540	0.351989
Enterobacter_Cap	5540	5550	0.355696
Enterobacter_Cap	5550	5560	0.349328
Enterobacter_Cap	5560	5570	0.348301
Enterobacter_Cap	5570	5580	0.34921
Enterobacter_Cap	5580	5590	0.350019
Enterobacter_Cap	5590	5600	0.34087
Enterobacter_Cap	5600	5610	0.331347
Enterobacter_Cap	5610	5620	0.328116
Enterobacter_Cap	5620	5630	0.324701
Enterobacter_Cap	5630	5640	0.319758
Enterobacter_Cap	5640	5650	0.319216
Enterobacter_Cap	5650	5660	0.316739
Enterobacter_Cap	5660	5670	0.327284
Enterobacter_Cap	5670	5680	0.328826
Enterobacter_Cap	5680	5690	0.314347
Enterobacter_Cap	5690	5700	0.315323
Enterobacter_Cap	5700	5710	0.317688
Enterobacter_Cap	5710	5720	0.312493
Enterobacter_Cap	5720	5730	0.309468
Enterobacter_Cap	5730	5740	0.306808
Enterobacter_Cap	5740	5750	0.310526
Enterobacter_Cap	5750	5760	0.31667
Enterobacter_Cap	5760	5770	0.313053
Enterobacter_Cap	5770	5780	0.315509
Enterobacter_Cap	5780	5790	0.304821
Enterobacter_Cap	5790	5800	0.286827
Enterobacter_Cap	5800	5810	0.21773
Enterobacter_Cap	5810	5820	0.0541505
Enterobacter_Cap	5820	5830	-0.0777643
Enterobacter_Cap	5830	5840	-0.180884
Enterobacter_Cap	5840	5850	-0.273485
Enterobacter_Cap	5850	5860	-0.352996
Enterobacter_Cap	5860	5870	-0.417868
Enterobacter_Cap	5870	5880	-0.477887
Enterobacter_Cap	5880	5890	-0.530026
Enterobacter_Cap	5890	5900	-0.58135
Enterobacter_Cap	5900	5910	-0.628592
Enterobacter_Cap	5910	5920	-0.667265
Enterobacter_Cap	5920	5930	-0.701163
Enterobacter_Cap	5930	5940	-0.727508
Enterobacter_Cap	5940	5950	-0.746563
Enterobacter_Cap	5950	5960	-0.752341
Enterobacter_Cap	5960	5970	-0.75491
Enterobacter_Cap	5970	5980	-0.755656
Enterobacter_Cap	5980	5990	-0.749492
Enterobacter_Cap	5990	6000	-0.746084
Enterobacter_Cap	6000	6010	-0.743533
Enterobacter_Cap	6010	6020	-0.739207
Enterobacter_Cap	6020	6030	-0.725997
Enterobacter_Cap	6030	6040	-0.707841
Enterobacter_Cap	6040	6050	-0.694343
Enterobacter_Cap	6050	6060	-0.680812
Enterobacter_Cap	6060	6070	-0.662958
Enterobacter_Cap	6070	6080	-0.640525
Enterobacter_Cap	6080	6090	-0.619998
Enterobacter_Cap	6090	6100	-0.596171
Enterobacter_Cap	6100	6110	-0.571869
Enterobacter_Cap	6110	6120	-0.544759
Enterobacter_Cap	6120	6130	-0.51344
Enterobacter_Cap	6130	6140	-0.475474
Enterobacter_Cap	6140	6150	-0.433099
Enterobacter_Cap	6150	6160	-0.388774
Enterobacter_Cap	6160	6170	-0.348953
Enterobacter_Cap	6170	6180	-0.313392
Enterobacter_Cap	6180	6190	-0.277427
Enterobacter_Cap	6190	6200	-0.237945
Enterobacter_Cap	6200	6210	-0.202754
Enterobacter_Cap	6210	6220	-0.17847
Enterobacter_Cap	6220	6230	-0.14627
Enterobacter_Cap	6230	6240	-0.090272
Enterobacter_Cap	6240	6250	-0.0518956
Enterobacter_Cap	6250	6260	-0.0387381
Enterobacter_Cap	6260	6270	-0.0509374
Enterobacter_Cap	6270	6280	-0.0536714
Enterobacter_Cap	6280	6290	-0.0654046
Enterobacter_Cap	6290	6300	-0.0667001
Enterobacter_Cap	6300	6310	-0.0694101
Enterobacter_Cap	6310	6320	-0.0790424
Enterobacter_Cap	6320	6330	-0.0687216
Enterobacter_Cap	6330	6340	-0.0603505
Enterobacter_Cap	6340	6350	-0.0469733
Enterobacter_Cap	6350	6360	-0.0349416
Enterobacter_Cap	6360	6370	-0.0246284
Enterobacter_Cap	6370	6380	-0.0150299
Enterobacter_Cap	6380	6390	-0.0134634
Enterobacter_Cap	6390	6400	-0.00282892
Enterobacter_Cap	6400	6410	-0.00120047
Enterobacter_Cap	6410	6420	-0.00140563
Enterobacter_Cap	6420	6430	-0.00327466
Enterobacter_Cap	6430	6440	-0.00144412
Enterobacter_Cap	6440	6450	0
Enterobacter_Cap	6450	6460	0.00679921
Enterobacter_Cap	6460	6470	0.0122139
Enterobacter_Cap	6470	6480	0.00934828
Enterobacter_Cap	6480	6490	0.00546758
Enterobacter_Cap	6490	6500	0.00187888
Enterobacter_Cap	6500	6510	0.00984826
Enterobacter_Cap	6510	6520	0.022305
Enterobacter_Cap	6520	6530	0.0255074
Enterobacter_Cap	6530	6540	0.0403237
Enterobacter_Cap	6540	6550	0.0411525
Enterobacter_Cap	6550	6560	0.0442736
Enterobacter_Cap	6560	6570	0.0559779
Enterobacter_Cap	6570	6580	0.0580879
Enterobacter_Cap	6580	6590	0.0657086
Enterobacter_Cap	6590	6600	0.0708187
Enterobacter_Cap	6600	6610	0.0660193
Enterobacter_Cap	6610	6620	0.0610958
Enterobacter_Cap	6620	6630	0.0569686
Enterobacter_Cap	6630	6640	0.06008
Enterobacter_Cap	6640	6650	0.0648432
Enterobacter_Cap	6650	6660	0.0571311
Enterobacter_Cap	6660	6670	0.0518663
Enterobacter_Cap	6670	6680	0.0446367
Enterobacter_Cap	6680	6690	0.0326351
Enterobacter_Cap	6690	6700	0.028988
Enterobacter_Cap	6700	6710	0.0229523
Enterobacter_Cap	6710	6720	0.0121143
Enterobacter_Cap	6720	6730	0.0143276
Enterobacter_Cap	6730	6740	0.0158301
Enterobacter_Cap	6740	6750	0.00897385
Enterobacter_Cap	6750	6760	0.0094219
Enterobacter_Cap	6760	6770	0.00885571
Enterobacter_Cap	6770	6780	0.0148703
Enterobacter_Cap	6780	6790	0.0125665
Enterobacter_Cap	6790	6800	0.00572413
Enterobacter_Cap	6800	6810	0.00732249
Enterobacter_Cap	6810	6820	0.00432137
Enterobacter_Cap	6820	6830	0.0103039
Enterobacter_Cap	6830	6840	0.0159749
Enterobacter_Cap	6840	6850	0.0119694
Enterobacter_Cap	6850	6860	0.00992878
Enterobacter_Cap	6860	6870	0.0108961
Enterobacter_Cap	6870	6880	0.00899765
Enterobacter_Cap	6880	6890	0.00397832
Enterobacter_Cap	6890	6900	0.00739645
Enterobacter_Cap	6900	6910	0.0075157
Enterobacter_Cap	6910	6920	0.00865745
Enterobacter_Cap	6920	6930	0.0030446
Enterobacter_Cap	6930	6940	0.00456813
Enterobacter_Cap	6940	6950	0.00796627
Enterobacter_Cap	6950	6960	0.00451476
Enterobacter_Cap	6960	6970	0.00748361
Enterobacter_Cap	6970	6980	0.00628691
Enterobacter_Cap	6980	6990	-0.00143102
Enterobacter_Cap	6990	7000	0
Enterobacter_Cap	7000	7010	-0.0027028
Enterobacter_Cap	7010	7020	-0.004124
Enterobacter_Cap	7020	7030	-0.0056959
Enterobacter_Cap	7030	7040	-0.00611747
Enterobacter_Cap	7040	7050	-0.00592947
Enterobacter_Cap	7050	7060	-0.00902073
Enterobacter_Cap	7060	7070	-0.00674898
Enterobacter_Cap	7070	7080	-0.00438788
Enterobacter_Cap	7080	7090	-0.00472905
Enterobacter_Cap	7090	7100	-0.00786977
Enterobacter_Cap	7100	7110	-0.0111615
Enterobacter_Cap	7110	7120	-0.0144284
Enterobacter_Cap	7120	7130	-0.0227581
Enterobacter_Cap	7130	7140	-0.0312266
Enterobacter_Cap	7140	7150	-0.04016
Enterobacter_Cap	7150	7160	-0.0505126
Enterobacter_Cap	7160	7170	-0.0540483
Enterobacter_Cap	7170	7180	-0.071998
Enterobacter_Cap	7180	7190	-0.0974438
Enterobacter_Cap	7190	7200	-0.122535
Enterobacter_Cap	7200	7210	-0.14458
Enterobacter_Cap	7210	7220	-0.187172
Enterobacter_Cap	7220	7230	-0.229001
Enterobacter_Cap	7230	7240	-0.251262
Enterobacter_Cap	7240	7250	-0.268752
Enterobacter_Cap	7250	7260	-0.28778
Enterobacter_Cap	7260	7270	-0.315939
Enterobacter_Cap	7270	7280	-0.331775
Enterobacter_Cap	7280	7290	-0.343986
Enterobacter_Cap	7290	7300	-0.355067
Enterobacter_Cap	7300	7310	-0.362502
Enterobacter_Cap	7310	7320	-0.379451
Enterobacter_Cap	7320	7330	-0.377418
Enterobacter_Cap	7330	7340	-0.372964
Enterobacter_Cap	7340	7350	-0.373201
Enterobacter_Cap	7350	7360	-0.389122
Enterobacter_Cap	7360	7370	-0.359815
