# Supplementary material for: A DNA damage-activated kinase phosphorylates a transcriptional repressor to control bacterial immune pathway expression
Source: EMBO J. 2026 Jun 9;45(14):5079–100. doi: 10.1038/s44318-026-00831-y (PMC13373217; doi:10.1038/s44318-026-00831-y)
Supplement: Supplementary file 8 — Source data Fig. 2 [file 44318_2026_831_MOESM8_ESM.zip › Figure2/2C/100-sequences_CapS_+-200bp_aligned.fasta]

>2505525445/1-961 winged helix-turn-helix DNA-binding protein [Pseudomonas syringae PmaH7608 (Psy39) : PmaH7608__Psy39pe_1_paired_contig72] (+)strand
GGTCTCAAACGCAGCGGTGATGTGGCGGCAGATTACAACGCGACCATCTCAATCCGGCAAAAGAATTTCGAG
CTGAAGATGGTTTATGGGCAAGGAAAGCTCACGAGTGACTAC---CGTGTAGGCATTCCTACCCTTCGCGGG
ACCCACATTTGTTTCGA-ATTCTTGATTGAC-------AGCTAGATGACTCTGGTTAAACTGAAAAAATGAA
T---CAGAAACCCTATATCGTCAATCTCGGTGACCTCACCGACGATGACC---ATCCTTTTGGTAACGTCCA
AGGGAA-AGCCACGTTTCGAAAACTCCTTGATCTTGTTGAGGCTCATCCTCAGCACGCCATTTTTGGTATCT
CGCTCGCCGATATAGAGGCGACAGACGCCTCTTTTCCGAGAGAAAGCGTGGTGGCTGTCGCTAAGCATTTTA
AAGGGGAGCGCGGTTTTTTTCTGAAGGATGTCAACAGCCGGGATCTGCTCGACAACTGGAATTATGCGGCCC
GCGCCAAAGACCAGCCTTTGACCGTCTGGGTTGA---AGACGATTTTGAGGTCATTGGCCCTGAGATCACTT
CGTCTGCGAAAGAGCTGTTGAATTGCGTACTTTCCAAGCGCTCCGTCACTGCCGCGAAGGTGGCAGAAACAC
TCGATATTTCGATCCCTAATGCCAGTACTAAATTAAAGAAGCTGCTGGATCAGGGGTACATTCTCAGAGCAG
AGGAAGCCGCTGAGTCAGGTGGCATCGAGTACGTGTATCACGCCATAGGCG--------------AATCTGC
TTAAACAGCTTTACAAATCCAGA------TTTCGGGCATA---GTCTTACATACGACGCC------------
-----AGGGGATCTTCTTAATACCTGGTTAAACTGAATAAATTAACCAG--ATT------------------
-----------GTGATTGGTATGGCTACAAAC------------------CCTCCAGTAGGTG---------
----------------------ATGGGCATCGCAATGGCGCTGTTCGGGA-----CCGT------------T
CTCAAACGCAGACCCCTTCGGGTCACTGGGTGAAGAGAG-----------------
>2518431882/1-937 hypothetical protein [Pelobacter spp. (Pelobacter 525 contigs) : Pelo525_NODE_433.270] (+)strand
--------------------ATATGCCGTCAAATACGATGCAATTATTTCCGTGAGGCAAGAGGACTTTGAG
CTTAGGCTCACTTATCGCGATGGGAAGTTGTCGTCTTTTGACCACACTCTTTTAATGCCAAAGATAAGAGGG
ACACATGTTTGTTTCGA-TTTTTTTCTTGACT-----GAGCAACCCACTTCTCGTTAATTTACCAGAATGAA
T---CAGAAATCTATGATTGTTAACCTTCGCGAATTTACGCTAGATGACC---ACCCTTTTGGCAATGTGCA
GGGTAA-GGAAACGTATCGTAAACTTGCAGAGTTTATAGATGCCTACCCTTCGAATAAAGTTTTCGGAATAT
CTCTACGCGAAATAGAGGCAACTGATGCCTCTTTTCCTCGGGAGAGTGTGATTGCACTTGCTAAGCAATATC
GTGGAGAGAAGGGCTTTTTTCTTGAGGGAATCAAGGAAAGAGACTTGGTTGATAATTGGAACTACGCTGCAA
AAGCCAAAGATCAACCGCTTGTGATCTGGGAAGC---AGAGAAGTTTGAAATTATTGGCCCTGAGGTCAGTT
CTTCAACTAGAATTCTCCTTGAGTACATTTTGAAGAAAAGATCTGTAACAACAGCTCAGGCTGCATCCGACC
TCGGCATCTCAGTACAAAATGCCAGCACAAAATTAAAAAAACTAGTCACCCAAGGGTTTATTTTGCGCTCCG
AAGAAGTCGCAGAATCTGGTGGTTTAGAGTTCCTTTATAAGGCTATAAAAT--------------AATCCGC
TTAAACTGCTTGACTTAACCAGATT---CGCTCTGGTATGC----------------------------TCC
CCAAAGATGATTTTTTTTGACCCCTGGTTAAACGGGTTAACTTAAGCAG--ATT------------------
--------------ATGGGTCCAGCTAAAAAG---------------------CCGAAGAGCG---------
----------------------ATGGGCTAAAGGTCAAAACAATCGATTA-----CCACAG----------T
CGCAAATGACAAAGGAGAAAAATCATGAGCAAAGAGAAA-----------------
>2521802460/1-937 hypothetical protein [Rheinheimera perlucida DSM 18276 : H141DRAFT_scaffold00021.21] (-)strand
-------------------AGCAAGCTATGAAATCTTATGTAAAAATATCGATTCGACAACTGACATATAGC
ATTGAACTGGAGTATCGCGATGGTGAACTCGTGAGCAATGACGTTATTCAAGACTTATATTCGCTGGACGGA
ACTCACATCTGTTTTGA-CTTTTACATTGACT------AACCTGATAAAATAGATTACGTTAATCAGATGAA
G---CAGAATCGAATGCAAATAGATCTAAAGGAAATTGTCAAAGACGAGC---ACGCTTTCGGAAATGGCGA
GGGGCG-TGATGCGTACATGGCTATTTCTAAAATTATTGATAATAATCCCCGCATAAAGTTCTTTGGCATTT
CTCTCAAGAATATAAAAGCAACTGATGCTTCCTTCCCTCGTGAAAGCGTTATCTCATTGGCTAAATCATTCA
AAGGTGAGAAAGGTTTTTATTTGTTAGATGTTCATAACAGAGACCTTTTAGACAATTGGGCCTACGGTGCCT
CCGCGAAAGAGCAGCCTATCCTTGTTCAGACAGA---TGCTGGATATGAGGTTATTGGTGCAACTATCAATC
ACTCATACCAAGAGCTACTAGATTTTGTCTTCTCCAAGAAGAAGGTTACCACCTCTATGGTCTCTGACCATT
TTGACGTCTCGGTGCAGAATGCGAGCGGAAAACTGAAAAAGCTTTTTGGCCAAGGACTTATTGTTGGAAATA
AAGAAGTTGCTGAGTCTGGCGGCCTAGAATTCATATATCACTCAATAATTTAAA--------AAAAATCTGA
TAAATCTGGTTGCGTTAAACAGA------ATTTGCGTTTA---TATTTTAATCAA--CTG-----------C
CTTCGAGGGCACAGATTTTCAATCTGTTAAATGCGATTCAGTTTATCAG--AATTGAGGC------------
-----GAAGAGGTTTTACCAGTCGTCGTAAAGTT-------TGAGGT-------------------------
-------------------------------------ATGAATTTATGAG-----TAGT------------C
TTTTTACTAACGCCCGTGC-------TATGAGCGA---------------------
>2522342766/1-952 hypothetical protein [Tolumonas sp. BRL6-1 : H027DRAFT_scaffold00001.1] (-)strand
-----TAAGAGTAGCCGTGAACATGCTAGCAAAGAGAAAGTTATCATTATTATTAGGCAGTTAACCTTCTCA
TTGGTTTTGGAGTACTCGAAAGGACAACTAATCAATGTATCTGAGGAGAGAGGGTTGGTTCCTATAACAGGA
ACCCATATCTGTTTTGA-CTTCTATGTTGACA-----ATTTCTGATAAATAGTGTCATCTTAAGCGGATGAA
A---CAGTTAACTCATAAAATTCTTCTTTCAGAAGTCGTAGGGTCTGATC---ATGCCTTTGGTAACGACGA
AGGTAG-CGAAGCCTATGTGAAGATTAAAAAGATCGTTGATGGCCATCCATCATGCGATATTTTTGCTATTA
GCTTGGAAGGGATTCGGTTCACTGATGCTTCATTTCCTCGTGAAAGTGTAATCTCGTTAGCTAAAGCATTGA
AAGGTGAAAAAGGTTTTTACATTTCTAATGTTCCTAGTCGGGATCTTCTGGATAACTGGTCTTATGGCGCTA
CAGCTAAAGATCAGCCTCTTCTAGTCAAGAGCGA---TAGCGGTTACGAAGTGCTTGGTGTGAAGCTAAGTG
CGACTGTCAAAGAGCTTCTAGATTTTGTTATTGCGAAAAAAACAGTGACTTCTTCACATGTATCTAAGCACT
TTGACATTTCAGCACAGAATGCCAGTGGTCGATTGAAGAAGCTTCATGCTACAGGTCTTGTTCTCGGTCAAA
AAGAAGTGGCAGAGTCAGGCGGGTTAGAGTTTGTCTACCGATCAATTCTGTAGTTTTTTT---TGTTTCTGG
TTAATCTGCTTGCTTTAATCAGA------ATTAAAGATTA---TTATTTGATCAG---AT-----------C
CTTCGGATCTTTTTTATTAACATCTGGTAAATGCGATTAACTTAATCAG--AAT------------------
----------TGGAGGCCTTATGGCTACAAAT------------------CCCCCATCCGGTG---------
----------------------ACGGACACAGAAACGGTGCTGTTAAAGG-----CAGA------------T
CTCAGACTCAAACGC-----------------------------------------
>2524447773/1-952 hypothetical protein [Geobacter bremensis R1 : K419DRAFT_scaffold00034.34] (-)strand
---CTGAACAGTAGCCAAGGATACGCAGTCAAGTACAATGCTGACATTTCTGTACGTCAGGAAACGTTCGAG
CTAAAGCTTTCGTACAGAGGTGGGAAGTTGTTGCAATTTGCGCATACACTGGAAATGCCAAAGATAAAGGGT
ACCCATGTATGCTTCGA--TTTTTTCTTGACT------AAACCTTCTAAACCCGTTAATTTAACAAAATGAA
C---CAGACTAGAATCATAATTAAGCTTCTTGATCTAACGTCAGACGATC---ACCCATTTGGCAATGTACA
AGGTCG-TGAAATCTTCATGAAATTAGTTAGTTTTGTCGAGTCGCATCCTCTCGAAAAGGTATTCGGTATCT
CTTTGGAAGGGATAGTGGCCACTGACGCATCTTTTCCAAGGGAGAGTGTGATTTCCTTGGCAAAGCACTATC
GTGGAGAAAGATGGTTTTTTTTACAAAATTTATATTCAAGAGATCTAATAGACAATTGGCGGTACGCTGCAA
AGGCGAAGGAACAACCGCTAACGATTTGGAATGG---TGATGATTTTGAAATAATCGGGCCACCGATGAATT
CGGCGACGGAAGAACTGATTGGATATGTTATCAAGAATGGTGCTGTGACCGCCTCCAGGGTTGCGGCGGATC
TTAATCTCACCATTCATAACGCGAGCACTCGACTGAAGCGGCTTGTAACCGAGGGGTATCTGATGCGGTCGG
AGGAGGTTGCCCCCTCAGGGGGGAAGGAATTTATTTACCGCCCTTGCAAAT-------------AAATCTGG
TTAAACTTGTTGACACAACCAGA------ATAGTTGTGCTAGTGTAGCATCCAGAAGCCC------------
--------AAATTTTTTTAGTCCTTCGTTAAACACGATAATTTAAGGAG-----------------------
----------------------AATTAAAAAGG----------------GTCTCCGGCGGTTG---------
----------------------TCTGTTTCTGGCCAGGCACGACTG--------------------------
CGGGGGAGGGGCAACAAATAAGGCATGTGCTGAAAGGAGGTGAAACGGAT------
>2528588099/1-952 hypothetical protein [Psychromonas arctica DSM 14288 : H592DRAFT_scaffold00004.4] (-)strand
-----TAAAAGCAGCCGTGAACATGCTAGCAAAGAGAAGGTTATCATCGTTATAAGACAATTAACTTTCTCA
TTAACACTTGAGTACACAAAAGGACAATTAATCACAGTTACTACGGAACCAGGGTTAATTCCTATTACAGGA
ACCCATATCTGTTTTGA-TTTCTATGTTGACT-----ATTTCTGATAAATAGTGTCAACTTAACCAGATGAA
A---CAGTTAAACTATAAAATTCTTCTTTCAGAAGTCGTAGGATCTGATC---ATGCCTTTGGGAATGACGA
AGGTAG-TGAAGCCTATATAAAAATCAAAAAGATCGTTGACACTCACCCGTCATGCGATATTTTTTCTATTA
GCTTAGAGGGAATGAGGTTTACTGATGCATCCTTTCCTCGCGAAAGTGTAATTTCATTGGCTAAATCCCTAA
AAGGTGAAAAAGGATTCTACCTTTGTAAGGTACCAAGCAAAGATCTCTTAGATAATTGGTCCTACGGTGCTT
CAGCCAAAGATCAGCCGCTAATAGTGAAGAATGT---CTCTGGTTATGATGTGCTTGGTATAAAACTGAGCA
GTACTGTTAAAGAACTGCTAGATTTTGTTATTACTAACAAGATGGCTACATCATCAAATGTCGCTAAATATT
TTGATATATCTGCACAAAATGCAAGTGGCCGATTGAAGAAACTGCATGCTACAGGCCTTATTTTAGGCCAAA
AAGAAGTAGCAGAATCTGGTGGCTTGGAATTTGTTTACCGTTCAATCATCTAAACTTTTTTTCTCTTTCTGA
TAAATCTGCTTGCGTTAAGCAGA------TTAGTCGATTA---ACATTTACTCAG---AT-----------C
CAATGGATCTTTTTTATTAAAGTCTGATAAATGTGATTAAGTTAACCAG--AAA------------------
----------AGGAGGCCGCATGGCTACAAAT------------------CCCCCGTCAGGTG---------
----------------------ATGGACATAGAAATGGTGCAGTTAAAGG-----TAGA------------T
CTCAGACTCAAA--------------------------------------------
>2531867703/1-946 hypothetical protein [Vibrio harveyi CAIM 1792 : AHHQ01000045] (-)strand
------------------AAAAACGCAGCTAAGTTCGATGCTACGATTTGTATCAGACAAGAGTGCTTTGAG
ATAACGATGAAGTATCGAGGCGGAGAAGTTAACGAGTTCTACTTTCACGAGAATCTCACAAAAATGCTAGGA
ACTCACATTTGTTTTGA-TTTTTATCTACATT-----AATGTGTTATATTCTCATTAAATAAAAAACATGAA
CC-----AGACTTATGCTACTTAAACTCAAAGATTTTACGCAAGACGCGC---ACCCAAATGGAAACGTTAA
AGGTAA-GGCTGTTTACGCTTCTTTGTTACAGTTTGTTGAGTCACATCAAGAAAAGAACACTTTTGGTATAT
CCTTGCAAGGAATTATTGCTACGGATGCATCTTTTCCAAGAGAGAGTGTTATGTCACTGGCAAAACATTACT
CTGGAGAGAAGTTTTTCTATTTAACGGATTTTATTGATGAAGACTTATTAGACAACTGGACATATGGGGCTA
TAGCAAAAGAGCAGCCAATGACTGTGTGGCAGGG---GCATGAGCCTTCATTTGTCGGCCCTGCTATGTCAA
AGTCTATTAAAGAGCTGGCGGATTATTTGTGTGCTAACAAGAAAGCCACAACGAGCGAAATCTCAAAGAGCT
TGGATATTAGCACTCAAAATGCAAGTACTCGTCTTAAGAACCTCTTTAAGTTGGGCTACGTTAAGCGAGTTG
AGGAAGTGGCTGAGAGCGGTGGAAAAGAGTTCGTCTATGAGCTGATTGGTC--------------TTTCTGA
TTAAAAAGCTTGATTTAACCAGA------ATTTATTCGTA---ACATCGCTTCAG---------------CC
TGAAGAGGTGTTTTTTTAA-CCTCTGGTTAAAAATAAATGATGAACCAG--AAGCGCAAA------------
ACTAAGACCTTTCTTTTTGAGTGGCTATAGAT---------CGA----------------------------
------------------------------------AATGTAACCAAAGA-----TCAAGTGATTTTTATTT
TTATTGGTTATATATCAGCTAGTTATGAGGTTG-----------------------
>2532661955/1-952 hypothetical protein [Vibrio cholerae O1 116063 : APFK01000096] (-)strand
-----TAAGAGTAGTCGAGAGCACGCTAGCAAAGAGAAAGTTATCATTGTTATTAGGCAGCTAACTTTCTCA
TTGGCTTTGGAATACTCGAAGGGTCAACTCATCAATGTTTCTGAAGATCGAGGGTTGGTCCCTATCACAGGA
ACCCATATCTGTTTTGA-CTTCTATGTTGACA-----ATTTCTGATAAATAGTGTCAACTTAAGCAGATGAA
A---CAGTTAACTCATAAAATTCTTCTTTCAGAAGTCGTAGGTTCTGACC---ATGCCTTTGGTAACGATGA
AGGTAG-TGAAGCCTATGTGAAGATTAAAAAGATCGTTGATGGTCACCCATCATGCGATATTTTTGCTATCA
GCTTGGAAGGGATTCGATTCACTGATGCTTCATTTCCTCGTGAAAGTGTAATCTCGTTGGCTAAAGCATTAA
AAGGAGAAAAAGGGTTTTACCTTTCTAATGTACCGAGTCGTGACCTTCTGGACAATTGGTCTTATGGCGCTA
CAGCCAAGGATCAACCTCTTCTAGTCAAGAGCGA---TAGCGGTTACGAAGTGCTTGGTGTAAAACTCAGTG
CGACTGTCAAAGAGCTTCTAGATTTTGTTATTGCAAAAAAGACAGTGACTTCGTCACATGTATCTAAGCACT
TTGACATTTCAGCACAGAATGCCAGTGGTCGATTAAAGAAGCTTCATGCTACAGGTCTTGTGTTAGGTCAAA
AAGAAGTGGCAGAGTCAGGTGGACTGGAATTTGTCTACCGATCAATAGTGTAGTTTTTTT--GATTTTCTGG
TTAATCTGCTTGCGTTAATCAGA------ATTGAAGTTTA---TTATTTGATCAG---AT-----------C
CTTTGGATCTTTTTTATTAACATCTGATAAATGTGATTAAGTTAAACAG--AAT------------------
----------AGGAGGCTTTATGGCTACAAAT------------------CCCCCATCAGGTG---------
----------------------ACGGACACAGAAACGGTGCCGTTAAAGG-----TAGA------------T
CTCAGACTCAGACG------------------------------------------
>2532887099/1-949 winged helix-turn-helix DNA-binding protein [Klebsiella sp. OBRC7 : ALNJ01000119] (-)strand
---------------------CTGGCCGCCAGATATGATGCCGTTGTTCTTGTCCGGCAACCAAACTTCGAG
TTGAGGATCACATATAAAGATGGTCAACTCACCGAAATTACCGGTAAAAGAGGACTGGCGTTGATTAAGGGC
ACTCAGGTTTGCTTTGA-TTTTTTCCTGGGCTA----TGATTAATATCATCTCCTTAAATTAACCATAAGAA
G---CAGGATTGTATGAAAGTCAAACTGCTGGAACTCACTGAAAACAATAACCACCCATTTGGAAATGTTGT
GGGACG-GGAAGTGTTTAAGCGGCTTCAAAATGTTGTTGACTCACACCCTGGCTGCAGGTCGTTTGAAATTT
CTCTTGAAGGTATTGTTGCTACCGATTCCTCCTTTCCACGGGAAAGTGTCATTGCACTTGCAAAACAGCTTT
GTGGAGAAAAGTACTTCTTTATCACGGATGTCAGTTCTGCAGATCTCATTGATAACTGGGACTATGCAGCAA
TAGCAAAGCAGCAGTCTTTGATTGTGATGCTTGA---TAAGGGAGTGCGTATCATTGGCCCTGAAGCGAAAA
GCTCGACAAAGGCATTGCTCGATGTCGTGTTAAGCCGGGGGGGAGCCAGTACCGCCAATGTTGCTAAAGCCC
TCAATATCTCTGTACAGAATGCGAGTACAAGGCTCAAAAAGCTTGTAAATGAAGGCCTTATTATGCGGTCAG
AGGTATCATCACCCACAGGTGGTATTGAGTTTATCTACACGGGCCCCGGAA--------------CTTCTGA
TTAAACTGGTTGATTTAACCAGA-----GTGAGTGATGTATAGTCACTTGCGCGGGCAAT------------
--------GATTTTTATTGTTTCCTGGTTAAACAGCTTTATTTAATGAG--ATT------------------
----------TGGTGGCCATGCCACTGTAGAA------------------AATACCGGAGGTACTTATGAAC
GACCTGCAATCACAACATCCCCGCCGTCGCATCATTGAGGTGGCGGACGAAAGCCTCAC------------T
T-------------------------------------------------------
>2540972304/1-949 winged helix-turn-helix DNA-binding protein [Enterobacter cloacae JD8715 : P699DRAFT_scaffold00029.29] (+)strand
---------------------CTGGCCGCAAAATATGATGCTGTTGTTCTTGTCCGACAACCTGACTTTGAG
TTGAGAATTACCTACAAGAATGGTGTTATAACTGAAATTACCAGCAAAAAAAGGCTCGCGTTGATTAAGGGC
ACACAAGTTTGCTTTGA-TTTTTTCCTGGGCTA----TGATTAGTATCATCTCCTTAAATTAACCATAAGAA
G---CAGGATTGTATGAAAGTCAAACTGCTGGAACTCACTGAAAACAATAACCATCCATTTGGAAATGTTTT
GGGGCG-GGAAGTGTTTAAGCGACTTCAAAATGTTGTTGACTCAAACCCTGGCTGCAAGTCTTTTGAAATCT
CTCTTGAAGGAATTGTGGCTACCGATTCCTCTTTTCCACGTGAAAGTGTCATTGCGCTTGCAAAGCAGCTTT
GTGGGGAAAAGTATTTCTTTATCACCGATGTCAGCTCAACAGATCTCATCGATAACTGGGACTATGCTGCCA
TTGCAAAGCAACAGTCTATGATAGTGGTTTTGGC---TGGCGGAGTGCGGGTTATTGGTCCTGAAGCGAAAA
GCTCGACAAAGGCGTTGCTTGACGTCGTGTTAGGACGTAATGGCGTCAGTACGGCAAATGTCGCTAAGTCTC
TCAACATATCAGTTCAAAATGCGAGCACAAGGCTTAAAAAACTTTCCAGTGAAGGGGTTATCATGAGGTCTG
AAGTGTCCTCACCAACAGGAGGCATTGAGTTTATATACTCCGGTCCAAATA--------------TTTCCGC
TTAAACAGCTTGATTTAACCAGA-----TTGCTGCATGTATAGTTATCGCAGTGGTTCAG------------
---------TTTTTTTCTGACACCTGGTTAAACAGCTTTATTTAATGAG--ATT------------------
----------CTGAAGCGCTACTGCCGAAGA-------------------ACTCCTGGAGATATTTATGCAA
GAGATTCGTTCCCAACACCCCCACGACCACTTCATTGAGGTGGCAGATGAACATCTCGT------------T
TTC-----------------------------------------------------
>2546923856/1-949 winged helix-turn-helix DNA-binding protein [Alcanivorax sp. 43B_GOM-46m : N537DRAFT_scaffold00001.1] (-)strand
---------------------CATGCCGCAAAATACGATGCCATTGTTGTTGTTCGTCAGCCGACTTTTGAG
TTGAAGATTCAATACAAGGATGGAGAACTAGCCGACATAAGTGAGAAAAAGGGTCTTTGCAGGATAGACGGA
ACACAAGTTTGCTTTGA-TTTTTATCTGGACTA----ACGTTAGTATAATCTCCTTAAATTAAACCTGTTAA
G---CAGAAGTCTATGTTAGTTAAGCTCCTCGAACTTACTGATAATAACGACCATCCGTTCGGGAATGTTAT
AGGCCG-TGAGGTATTTAAACGGCTGCAAGGTGTTGTAGACGAGAATCCTGGCAGAAAGTCTTTTGAAATCT
CGCTTGAAGGCATCGTAGCTACAGATTCCTCTTTTCCAAGAGAGAGCGTTATCGCCCTCGCAAAGCAGCTGC
GCGGGGAAAGGTGGTTTTACATCACTCACGTGAACTCGCCGGATCTCATCGACAACTGGGATTATGCCGCAA
CCGCGAAACAGCAATCTTTGATACTCATAACGGA---TAGCGAGACACGGGTCATAGGGCCCGATGCAAAGG
CGTCCACAAGAGAGCTACTGGACTTTGTTCTAAGCCGGAGGGGGGTCAGCACAGCCAGTGTGGCCAAGGCTC
TCGGAATCTCTGTCCAGAATGCCAGTACCAGGCTAAAAAAGCTTAGTAATGAAGGGCTTATAATGAGGTCTG
AGGCATCTTCGCTTACGGGTGGGATAGAGTTTCTCTACTCAGGCCCACAAT--------------TTCCTGC
TTAAATGGGTTGTTTTAATCAGA------TTTAGTGTGTA-AGGTGAGCTTGTGGGTGAAAA----------
---ACACCCATTTTTAATAACTCCTGATTAAACAGCTTTATTTAAGGAG--AAT------------------
----------------TGCTATGGCAACAAAT------------------CCACCTAAAGGCG---------
----------------------ATGGTCACCGCAATGGTGCGGTTCGTGA-----TCGC------------T
CTCAGACTCAGACTCCCAGTGGCCACTGGGTAAAGCGT------------------
>2551600766/1-952 hypothetical protein [Vibrio ordalii FF-167 : A1QQDRAFT_AJYR01000112_1.112] (+)strand
-----TAAGAGTAGTCGAGAGCACGCTAGCAAAGAGAAAGTTATCATTGTTATTAGGCAGCTAACTTTCTCA
TTGGCTTTGGAATATGCGAAGGGTCAACTCATCAATGTTTCTGAAGATAGAGGGTTGGTCCCTATCACAGGA
ACCCATATCTGTTTTGA-CTTCTATGTTGACA-----ATTTCTGATAAATAGTGTCAACTTAAGCAGATGAA
A---CAGTTAACTCATGAAATTCTTCTTTCAGAAGTCGTAGGTTCTGACC---ATGCCTTTGGTAACGATGA
AGGTAG-TGAAGCCTATGTGAAGATTAAAAAGATCGTTGATGGTCACCCATCATGCGATATTTTTGCTATTA
GCTTGGAAGGTATTCGATTCACTGATGCTTCATTTCCTCGTGAAAGTGTAATCTCGTTGGCTAAAGCATTGA
AAGGAGAAAAAGGTTTTTACCTTTCTAGTGTACCGAGTCGTGACCTTCTGGACAATTGGTCTTATGGCGCTA
CAGCCAAGGATCAACCTCTTCTAGTCAAGAGCGA---TAGCGGTTACGAAGTGCTCGGTGTGAAACTTAGTG
CGACTGTCAAAGAGCTTCTAAATTTTGTTATTGCAAAAAAGACAGTGACTTCGTCACATGTATCTAAGCACT
TTGACATTTCAGCACAGAATGCCAGTGGTCGATTAAAGAAGCTTCATGCTACAGGTCTTGTGTTAGGTCAAA
AAGAAGTGGCAGAGTCAGGTGGACTGGAATTTGTCTACCGATCAATTGTGTAGTTTTTTTG-GGTCTTCTGG
TTAATTTGCTTGCGTTAATCAGA------ATTGAAGTTTA---TTATTTGATCAG---AT-----------C
CTTTGGATCTTTTTTATTAATATCTGATAAATGTGATTAAGTTAAGCAG--AAT------------------
----------AGGAGGCTTTATGGCTACAAAT------------------CCCCCATCAGGTG---------
----------------------ACGGACACAGAAACGGTGCCGTTAAAGG-----TAGA------------T
CTCAGACTCAGAC-------------------------------------------
>2567065626/1-949 winged helix-turn-helix DNA-binding protein [Serratia sp. C-1 : NoneDRAFT_CAQO01000093_1.93] (-)strand
----------------------TGGCCGCCAGATATGATGCAGTTGTGCTGGTTCGACAGCCAAACTTCGAG
TTGAGAATCATATATAAAGACGGTGAACTCACCGACATTATAGGAAAAAAAGGGCTGGCGTTGATCAAAGGC
ACCCAAGTTTGCTTTGATTTTTTTCTTAGGCTA----TGATTAGTATCATCTCCTTAAATTAACCATAAGAA
G---CAGGTTTGTATGAAAGTCAAACTGCTGGAACTCACTGAAAACAATGACCACCCATTTGGAAATGTTTT
GGGACG-GCAAGTGTTTAAGCGACTTCAAAGAGTTGTTGACTCACATCCTAGTTGCAAGGCATTTGAAATTT
CTCTTGAAGGTATTATCGCTACCGATTCTTCCTTTCCGCGGGAAAGTGTAATTGCACTTGCAAAACAGCTTT
GTGGCGAAAAGTACTTCTTTATAACAGATGTCAGTTCTGTAGATCTCATTGATAACTGGGACTATGCGGCAA
TAGCAAAGCAGCAGTCTTTGATTGTGATGCTTGA---TAAGGAAGTGCGTATCATTGGCCCTGAAGCAAAAA
GTTCGACAAAGGCATTGCTCGATGTCGTGTTGAGCCGGGATGGAGCCAGTACCGCCAATGTTGCTAAAGCCC
TAAATATCTCTGTACAGAATGCAAGTACAAGGCTCAAAAAGCTTGTAAGTGAAGGACTTATTATGCGTTCAG
AGGTATCATCACCAACAGGTGGTATTGAGTTTATCTACAACGGCCCCGGAA--------------TTTCTGA
TTAAACAGGTTGATTTAACCAGG-----TTGGGTGATGTATAGTCACTTTCATGGGCAAT------------
--------GATTTTTATTGTCCTCTGGTTAAACAGCTTTATTTAATGAG--ATT------------------
----------TGGTGGCAATGCCACTGTATAA------------------AATACCGGAGGTACTTATGAAC
GACCTGCAATCACAACATCCCCACCATCGTATCATTGAGGTGGCGGACGAGAGCCTCGC------------T
T-------------------------------------------------------
>2575374830/1-961 hypothetical protein [Pseudomonas alcaligenes MRY13-0052 : NoneDRAFT_BATO01000007_1.7] (+)strand
---CTGAAACGAAGTGGTGATATGGCCGCTGATTTCAATGCCACGGTTACGGTGAGACAGAGAAACTTTGAG
CTGACGATGGTCTACAGCGATGGTCGATTCAACCGTAGCTACCCCCGAATGGATATGCCAACCATCCTGGGA
ACCCATATCTGCTTTGA-CTTCTTAATTGAC-------AGCTAAAGCTCTCTCGTTAAACTGAGCAAATGAA
T---CAGAAAACACTTACGGTCAAGCTAAGAGACTTCACTGAGGACGACC---ACCCTTTTGGCAATGTCCA
GGGGAA-GGCAACCTTTGGGAAGCTGCTCGACTTCGTTCACTCCCATCCGCAGTACTCCGTTTTTGGAATCT
CTCTCTCTGGTATTGAAGCGACGGATGCATCATTTCCGAGAGAAAGCGTGGTGGCAGTCGCGAAGCTTTTTA
GGGGAGAGCGCGGCTTCTTCCTCAAGGATGTCAAAAGTCGAGACTTGCTGGATAACTGGAGCTATGCGGCCC
AGGCCAAAGAGATTCCTCTGACTGTCTGGGCTGA---GGACAGTTACCAAGTAATCGGGCCTGAAATCAGCT
CGTCCACGAGGGAGCTGCTTGATTGCGTGCTGCCGCAGCGCGCGGTTACTGCCGCCAAGGTGGCCGAAGCAC
TGAACATTTCAGTAGCCAATGCCAGTACGAAGCTCAAGAAGCTCAAGGATCAGGGCTACATCCTCAGAGCTG
AGGAGACCGCCGAGTCCGGCGGAATTGAGTACATTTACCGCGCCATCGGCG--------------ATTCTGC
TTAAACAGCTTTACAAATCCAGA------TTAGAGGCGTA---ACGTTCGCGTCGACTCC------------
-----AGAGGTTTTTTGCAGTCTCTGGTTAAACTGGATTAATTAAGCAG--ATT------------------
----------GGTGATCGACATGGCAACGAAT------------------CCTCCGGCTGGTG---------
----------------------ATGGGCATCGCAATGGCGCGGTACGTCA-----GCGT------------T
CCCAAACCCAGACGCCGTCTGGGCATTGGGTCAAACGT------------------
>2579045026/1-949 winged helix-turn-helix DNA-binding protein [Enterobacter cloacae UCI 50 : JCKK01000005] (-)strand
---------------------CTGGCCGCAAAATATGATGCTGTTGTACTTGTCCGACAACCTGACTTTGAG
TTGAGAATTACCTACAAGAATGGTGTTATAACAGAAATTACCAGCAAAAAAAGGCTCGCGTTGATTAAGGGC
ACACAAGTTTGCTTTGA-TTTTTTCCTGGGCTA----TGATTAATATCATCTCCTTAAATTAACCATAAGAA
G---CAGGATTGTATGAAAGTCAAACTGCTGGAACTCACTGAAAACAATAACCATCCATTTGGAAATGTTTT
GGGGCG-GGAAGTGTTTAAGCGACTTCAAAATGTTGTTGACTCAAACCCTGGCTGCAAGTCTTTTGAAATCT
CTCTTGAAGGAATTGTGGCTACCGATTCCTCTTTTCCACGTGAAAGTGTCATTGCGCTTGCAAAGCAGCTTT
GTGGGGAAAAGTATTTCTTTATCACCGATGTCAGCTCAACAGATCTCATCGATAACTGGGACTATGCTGCCA
TTGCAAAGCAACAGTCTATGATAGTGGTTTTGGC---TGGCGGAGTGCGGGTTATTGGCCCTGAAGCGAAAA
GCTCGACAAAGGCGTTGCTTGACGTCGTGTTAGGACGTAATGGCGTCAGTACGGCAAATGTCGCTAAGTCTC
TCAACATATCAGTTCAAAATGCGAGCACAAGGCTAAAAAAACTTTCCAGTGAAGGGGTTATCATGAGGTCTG
AAGTGTCCTCACCAACAGGAGGCATTGAGTTTATATACTCCGGTCCAAATA--------------TTTCCGC
TTAAACAGCTTGATTTAACCAGA-----TTGCCGCATGTATAGTTACCGCAGTGGTTCAG------------
---------TTTTTTTCTGATACCTGGTTAAACAGCTTTATTTAATGAG--ATT------------------
----------CTGAAGCGCTACTGCTGAAGA-------------------AATCCTGGAGATATTTATGCAA
GAGATTCGTTTCCAACACCCCCACGACCACTTCATTGAGGTGGCAGATGAACATCTCGT------------T
TTC-----------------------------------------------------
>2579347303/1-949 winged helix-turn-helix DNA-binding protein [Lelliottia amnigena CHS 78 : JMZV01000027] (-)strand
---------------------CTGGCCGCAAAATATGATGCTGTTGTTCTTGTCCGACAACCTGACTTTGAG
TTGAGAATTACCTACAAGAATGGTGTTATAACTGAAATTACCAGCAAAAAAAGGCTCGCGTTGATTAAGGGC
ACACAAGTTTGCTTTGA-TTTTTTCCTGGGCTA----TGATTAGTATCATCTCCTTAAATTAACCATAAGAA
G---CAGGATTGTATGAAAGTCAAACTGCTGGAACTCACTGAAAACAATAACCATCCATTTGGAAATGTTTT
GGGGCG-GGAAGTGTTTAAGCGACTTCAAAATGTCGTTGACTCAAACCCTGGCTGCAAGTCTTTTGAAATCT
CTCTTGAAGGAATTGTGGCTACCGATTCCTCTTTTCCACGTGAAAGTGTCATTGCGCTTGCAAAGCAGCTTT
GTGGGGAAAAGTATTTCTTTATCACCGATGTCAGCTCAACAGATCTCATCGATAACTGGGACTATGCTGCCA
TTGCAAAGCAACAGTCTATGATAGTGGTTTTGGC---TGGCGGAGTGCGGGTTATTGGCCCTGAAGCGAAAA
GCTCGACAAAGGCGTTGCTTGACGTCGTGTTAGGACGTAATGGCGTTAGTACGGCAAATGTCGCTAAGTCTC
TCAACATATCAGTTCAAAATGCGAGCACAAGGCTTAAAAAACTTTCCAGTGAAGGGGTTATCATGAGGTCTG
AAGTGTCCTCACCAACAGGAGGCATTGAGTTTATATACTCCGGTCCAAATA--------------TTTCCGC
TTAAACAGCTTGATTTAACCAGA-----TTGCTGCATGTATAGTTTTCGCAGTGGTTCAG------------
---------TTTTTTTCTGACACCTGATTAAACAGCTTTATTTAATGAG--ATT------------------
----------CTGAAGCGCTACTGCTGAAGA-------------------ACTCCTGGAGATATTTATGCAA
GAGATTCGTTCCCAATACCCCCACGACCACTTCATTGAGGTGGCAGATGAACATCTCGT------------T
TTC-----------------------------------------------------
>2580590606/1-949 winged helix-turn-helix DNA-binding protein [Enterobacter sp. MGH 33 : JCLJ01000007] (+)strand
---------------------CTGGCCGCAAAATATGATGCTGTTGTACTTGTCCGACAACCTGACTTTGAG
TTGAGAATTACCTACAAGAATGGTGTTATAACAGAAATTACCAGCAAAAAAAGGCTCGCGTTGATTAAGGGC
ACACAAGTTTGCTTTGA-TTTTTTCCTGGGCTA----TGATTAATATCATCTCCTTAAATTAACCATAAGAA
G---CAGGATTGTATGAAAGTCAAACTGCTGGAACTCACTGAAAACAATAACCATCCATTTGGAAATGTTTT
GGGGCG-GGAAGTGTTTAAGCGACTTCAAAATGTTGTTGACTCAAACCCTGGCTGCAAGTCTTTTGAAATCT
CTCTTGAAGGAATTGTGGCTACCGATTCCTCTTTTCCACGTGAAAGTGTCATTGCGCTTGCAAAGCAGCTTT
GTGGGGAAAAGTATTTCTTTATCACCGATGTCAGCTCAACAGATCTCATCGATAACTGGGACTATGCTGCCA
TTGCAAAGCAACAGTCTATGATAGTGGTTTTGGC---TGGCGGAGTGCGGGTTATTGGCCCTGAAGCGAAAA
GCTCAACAAAGGCGTTGCTTGACGTCGTGTTAGGACGTAATGGCGTCAGTACGGCAAATGTCGCTAAGTCTC
TCAACATATCAGTTCAAAATGCGAGCACAAGGCTAAAAAAACTTTCCAGTGAAGGGGTTATCATGAGGTCTG
AAGTGTCCTCACCAACAGGAGGCATTGAGTTTATATACTCCGGTCCAAATA--------------TTTCCGC
TTAAACAGCTTGATTTAACCAGA-----TTACCGCATGTATAGTTACCGCAGTGGTTCAG------------
---------TTTTTTTCTGATACCTGGTTAAACAGCTTTATTTAATGAG--ATT------------------
----------CTGAAGCGCTACTGCTGAAGA-------------------AATCCTGGAGATATTTATGCAA
GAGATTCGTTTCCAACACCCCCACGACCACTTCATTGAGGTGGCAGATGCACATCTCGT------------T
TTC-----------------------------------------------------
>2597866945/1-961 winged helix-turn-helix DNA-binding protein [Pseudomonas sp. BG33R : Ga0039386_gi391217940.1] (+)strand
GGTCTAAAAGTCAGCGGTGAGGTGGCGGCTAAATTTGACGCTACGGTCACGATACGTCAGCAGAACTTTGAG
CTTATATTGGTCTACGAGAAGACCCGGCTGATCACTGACCAC---CGATTGAATTTGCCGTCCATCCTGGGA
ACACACATCTGTGTAGA-GTTTCTGATTGAC-------AGTGAAGAGACTCTGGTTAAACTGAGAAAATGAA
T---CAGAAAACCCCCATTATCAAGCTTTTAGACCTAACTGGCGACGATC---ATCCCTTCGGCAATGTGCA
GGGGAA-GGCGACCTTTAGAATGCTGTTGGACGTCGTCGAGGCCAATCCTCACGCGTTAATCTTTGGCATCT
CTTTGGATGGGATTGAGGCTACGGATGCATCCTTCCCGCGTGAAAGTGTCGTAGCAGTCGCCAAGCTTTTCA
AAGGCGAGCGCGGTTTTTTCCTTAAGGATGTCAAAAGTCGAGACTTGCTCGATAACTGGCGCTACGCGGCTC
AGGCGAAAGAGCAGCCGCTCACTGTCTGGACGAA---TCGCAGCTTTGAGGTCATTGGGCCCGAGTTGAGTC
CATCCGCCGCCGACCTATTGGGCTGCGTCCTGTCCAACGGCTCTATCACGACCGCTAGAGCCGCAGATCTTC
TGAAAATATCTGTTCCTAATGCCAGCACCAAGCTGAAAAAGCTTTTAGATAGCGGGTATATTTTGAGGGCAG
AGGAAGCAGCAGAGTCTGGCGGAATCGAGTTCATGTACTACGCCATAGCGG--------------AATCTGC
TTAAACAGGTTTACACATTCAGA------ATTTGAGAGTA---GTCTTCTTCACGGAGCC------------
-----AAGGGTTT----TGACCCCTGGTTAAACAGTGTAAATTAATCAG--AAA------------------
----------GGTAATAATTATGGCTACGAAT------------------CCTCCTTCGGGTG---------
----------------------ATGGGCATCGCAATGGTGCTGTCCGGGA-----TCGC------------T
CTCAAACTCAAACCCCATCGGGTCATTGGGTTAAACGGGATA--------------
>2618583654/1-961 hypothetical protein [Pseudomonas aeruginosa JMM : Ga0055083_132] (-)strand
---CTGAAACGAAGTGGTGATATGGCCGCTGATTTCAATGCCACGGTTACGGTGAGACAGAGAAACTTTGAG
CTGACGATGGTCTACAGCGATGGTCGATTCGACCGCAGCTACCCCCGAATGGATATGCCAACCATCCTGGGA
ACCCATATCTGCTTTGA-CTTCTTAATTGAC-------AGCTAGAGCCCTCTCGTTAAACTGAGCAAATGAA
T---CAGAAATCAATCACGGTCAAGCTAAGAGACTTCACCGAGGACGACC---ACCCCTTTGGAAACGTCCA
GGGGAA-GGCAACCTTTGGGAAGCTGCTCGACTTCGTCCACTCCCATCCGCAGTACTCCGTTTTTGGGATCT
CCCTCTCTGGCATAGAAGCGACGGATGCATCATTTCCGAGAGAGAGCGTGGTTGCTGTTGCGAAGCTTTTTA
GGGGAGAGCGCGGCTTCTTCCTCACGGATGTCAAAAATCGAGACTTGCTGGATAACTGGAGCTATGCGGCCC
AGGCCAAAGAGATTCCTCTGACTGTCTGGGCTGA---AGACGGTTACCAAGTCATCGGCCCTGAAATCAGCT
CGTCCACGAGGGAGCTGCTTGATTGCGTGCTGCCGCAGCGCGCGGTTACTGCCGCCAAGGTGGCCGAAGCAC
TGAACATTTCGGTAGCCAATGCCAGTACGAAGCTCAAGAAGCTCAAGGATCAGGGGTACATCCTCAGAGCTG
AGGAGACCGCCGAGTCCGGCGGAATTGAGTACATTTACCGCGCCATCGGTG--------------ATTCTGC
TTAAACAGCTTTACAAATCCAGA------TTAGAGGCGTA---ACGTTCGCGTCGACTCC------------
-----AGAGGTTTTTTGCAGCCTCTGGTTAAACTGGATCAATTAAGCAG--ATT------------------
----------GGTGATCAACATGGCAACTAAT------------------CCTCCGGCTGGTG---------
----------------------ATGGGCATCGCAATGGTGCGGTACGTCA-----GCGT------------T
CCCAAACCCAGACGCCGTCTGGGCATTGGGTCAAACGT------------------
>2633935095/1-952 hypothetical protein [Vibrio cholerae 365-96 : Ga0072455_11] (+)strand
-----TAAGAGTAGCCGAGAGCACGCTAGCAAAGAGAAAGTTATCATATTTATTAGGCAGTTAACTTTCTCA
TTGGCTTTGGAATACTCAAAGGGACAACTCATCAATGTTTATGAAGAACGAGGGTTAGTCCCTATCACAGGA
ACCCATATTTGTTTTGA-CTTCTATGTTGACA-----GTTTCTGATTAATAGTGTCAACTTAAGCAGATGAA
A---CAGTTAACTCATAAAATTCTTCTTTCAGAAGTCGTAGGGTCTGATC---ATGCCTTTGGTAACGACGA
AGGTAG-CGAAGCCTATGTGAAGATTAAAAAGATCGTTGATGGCCATCCATCATGCGATATTTTTGCTATCA
GCTTGGAAGGGATTCGATTCACTGATGCTTCATTTCCTCGTGAAAGTGTAATCTCGTTGGCTAAAGCATTGA
AAGGAGAAAAAGGTTTTTACCTTTCTAATGTACCGAGTCGTGACCTTCTGGACAATTGGTCTTATGGCGCTA
CAGCCAAGGATCAACCTCTTCTAGTCAAGAGCGA---TAGCGGTTACGAAGTGCTCGGTGTGAAACTTAGTG
CGACTGTTAAAGAGCTTCTCGATTTTGTTATTGCAAAAAAGACAGTGACTTCGTCACATGTATCTAAGCACT
TTGACATTTCAGCACAGAATGCCAGTGGTCGATTGAAGAAGCTTCATGCTACAGGTCTTGTGTTAGGTCAAA
AAGAAGTGGCAGAGTCAGGTGGACTGGAATTTGTCTACCGATCAATTTTGTAGTTTTTTT--GATTTTCTGG
TTAATCTGCTTGCGTTAATCAGA------ATTGAAGGTTA---TTATTTGATCAG---AT-----------C
CTTTGGATCTTTTTTATTAATATCTGATAAATGTGATTAAGTTAAGCAG--AAT------------------
----------AGGAGGCTTTATGGCTACAAAT------------------CCCCCATCAGGTG---------
----------------------ACGGACACAGAAACGGTGCCGTTAAAGG-----TAGA------------T
CTCAGACTCAGACG------------------------------------------
>2634931419/1-952 hypothetical protein [Methylotenera mobilis-63 (UID3888) : Ga0081640_1085] (-)strand
-----TAAAAGAAGTTGTGATGCCGCCTCTAAATTTAACGCTACTATCCTGGTGAGACAAGAAAATTGCGAG
GCTAAACTTTCTTATAAAAATGGAAAATTATCTGAGTTTTTATTTAAACCAAACATGCCAAGAATTCTTGGA
ACCCATATCTGTTTTGA-CTTTTTGCTTGACT-----AAAGTGGATAACTCTCGTTAAATAAAAAACATGAA
A---CAGAATTCTTCAATAATTAATCTTATCGATTTTACAAATGATGATC---ATCCGTTTGGAAATGTTCA
AGGCAA-AGAAACTTTTCGCAAATTGGTTGACTATATCGATAAACATCGTTCATGCCGAATTTTTGGAGTCT
CGTTAGCTGGTATTGAAGCTACCGATGCTTCTTTTCCTAGAGAGAGTGTGATTTCTATTGCTAAGCACTATC
GCGAAGACAGGGGGATATTTCTTGAGCAGATAAAGAATAGAGATATTCTCGACAATTGGAATTACGCCGCCG
TTGCAAAAGAACAACCATTAATCCTTTGGAATGA---AGATAGCTACGAAATTCTTGGTCCCGCACTGACAA
AATCTAGTCGAGAGCTATTAGATTATGTTCTAGTTAAACGAACTGTGCTTGCCTCTGAAGTAGCTATGGATC
TTGGCATTAGTGTTCAAAATGCCAGTACAAGGCTAAAAAAATTAGTTAGCCAAGGATATATCTTGCGTTCGG
AAGAAGTGGCAGAATCAGGCGGCATTGAATTTATTTATCAAGCTATAAAAT-------------AATTCTGC
TTAAATTTATTGATTTAAGCAGA------ACGA-------------CCTGTTAGGATACCCA-------TAA
CTAGAGGTTAATTTTTTTAATATCTGGTTAAACTGATTCATTTAAACAGTAACA------------------
----------GGAGATTGATATGGCCACAAAT------------------CCACCAAATGGCG---------
----------------------ATGGGCATCGCATTGGCGCAGTAAAAGA-----CCGC------------T
CTCAGACTCAAACCCCTTCAGGTAAT------------------------------
>2638310732/1-961 winged helix-turn-helix DNA-binding protein [Pseudomonas syringae pv. maculicola CFBP 1657 : Ga0080916_1078] (-)strand
GGTCTAAAAGTCAGCGGTGAGGTGGCGGCTAAATTTGACGCTACGGTCACGATACGTCAGCAGAACTTTGAG
CTTATATTGGTCTACGAGAAGACCCGGCTGATCACTGACCAC---CGATTGAATTTGCCGTCCATCCTGGGA
ACACACATCTGTGTAGA-GTTTCTGATTGAC-------AGTGAAGAGACTCTGGTTAAACTGAGAAAATGAA
T---CAGAAAACCCCCATTATCAAGCTTTTAGACCTAACTGGCGACGATC---ATCCCTTCGGCAATGTGCA
GGGGAA-GGCGACCTTTAGAATGCTGTTGGACGTCGTCGAGGCCAATCCTCACGCGTTAATCTTTGGCATCT
CTTTGGATGGGATTGAGGCTACGGATGCATCCTTCCCGCGTGAAAGTGTCGTAGCAGTCGCCAAGCTTTTCA
AAGGCGAGCGCGGTTTTTTCCTTAAGGATGTCAAAAGTCGAGACTTGCTCGATAACTGGCGCTACGCGGCTC
AGGCGAAAGAGCAGCCGCTCACTGTCTGGACGAA---TCGCAGCTTTGAGGTCATTGGGCCCGAGTTGAGTC
CATCCGCCGCCGACCTATTGGGCTGCGTCCTGTCCAACGGCTCTATCACGACCGCTAGAGCCGCAGATCTTC
TGAAAATATCTGTTCCTAATGCCAGCACCAAGCTGAAAAAGCTTTTAGATAGCGGGTATATTTTGAGGGCAG
AGGAAGCAGCAGAGTCTGGCGGAATCGAGTTCATGTACTACGCCATAGCGG--------------AATTTGC
TTAAACAGGTTTACACATTCAGA------ATTTGAGAGTA---GCCTTCTTCACGGAGCC------------
-----AAGGGTTT----TGACTCCTGGTTAAACAGGGTAAATTAATCAG--AAA------------------
----------GGTAATAATTATGGCTACGAAT------------------CCTCCTTCGGGTG---------
----------------------ATGGGCATCGCAATGGTGCTGTCCGGGA-----TCGC------------T
CTCAAACTCAAACCCCATCGGGTCATTGGGTTAAACGGGATA--------------
>2641794791/1-949 winged helix-turn-helix DNA-binding protein [Marinobacter sp. CP1 : Ga0098240_11] (-)strand
---------------------CATGCCGCAAAATACGATGCCATCGTTGTTGTTCGTCAGCCGACTTTTGAG
TTGAAGATTCAATACAAAGATGGAGAACTAGCCGACATAAGCGAGAAAAAGGGTCTTTGCAGGATAGACGGA
ACACAAGTTTGCTTTGA-TTTTTATCTGGACTA----ACATTAGTATAATCTCCTTAAATTAAACCTGTTAA
G---CAGAAATCTATGTTAGTTAAGCTCCTCGAACTCACTGATAACAACGACCATCCGTTCGGGAATGTTAT
AGGCCG-TGAGGTATTTAAACGGCTGCAAGGTGTTGTAGACGAGAATCCTGGCAGGAAGTCTTTTGAAATCT
CGCTTGAAGGTATCGTGGCTACAGATTCCTCTTTTCCAAGAGAGAGCGTTATCTCCCTCGCAAAGCAGCTGC
GCGGGGAAAGGTGGTTTTACATCACTCACGTGAACTCGCCGGATCTCATCGACAACTGGGATTATGCCGCAA
CCGCGAAACAGCAATCTTTGATACTCATAACGGA---TAGCGAGACACGGGTCATAGGGCCCGATGCAAAGG
CGTCCACAAGAGAGCTACTGGACTTTGTTCTAAGCCAGAGGGGGGTCAGCACAGCTAGTGTGGCCAAGGCTC
TCGGAATCTCTGTCCAGAATGCCAGTACCAGGCTAAAAAAGCTTAGTAATGAAGGGCTTATAATGAGGTCTG
AGGCATCTTCGCTTACGGGTGGGATAGAGTTTCTCTATTCAGGTCCACAAT--------------TTTCTGA
TTAAACGGGTTGTTTTAAACAGA------TTTGGCGTGTA-AAGTGCGCTCATGGGTGAAAA----------
---ACACCCATTTTTAATAACCCCTGGTTAAACAGCTTTATTTAAGGAG--AAT------------------
----------------TAGCATGGCAACAAAT------------------CCACCTAAAGGCG---------
----------------------ATGGTCACCGCAATGGTGCGGTTCGTGA-----TCGC------------T
CTCAGACTCAGACTCCCAGTGGCCACTGGGTAAAACGT------------------
>2648935550/1-949 hypothetical protein [Enterobacter cloacae MRY13-0312 : Ga0100551_1001] (-)strand
-----TGAGAGTTCCCGAAAACAAGCATCCAAAAACGAAGCGCTACTCATCATCAGACAAACAACTTTCAGC
ATTGAGCAAAGGTACAAAGATGGGAACCTCCTATCATCAGAGGTCAGGAATGATCTGAGTTTGATAAGCGGT
ACTCATATTTGTTTCGA-TTTCTTTATTGACA-----CTTCAGAAGATATCGGATTAATTTAATCAGATGAA
A---CAGAAATCTCTCATCATCAAGCTCATAGATCTTGTCGGGGATTCTT---TTGCATTCGGTAACGAAAT
GGGAAG-AAAGGTCTTCGGTAAGCTACAACAGATAGTGGACGATAATCCTCAGGAGAATGTCTTCGGCATAT
CACTTGAAGGAATTGAAGCCACAGATGCCTCCTTCCCAAGAGAAAGTGTCATTTCACTGGCAAAGTTACTAA
GAGAAGACAAAGGGTTTTATCTCACTCAGGTCATGTCTAAAGACCTGCTTGATAACTGGTCATATGCCGCTA
CAGCAAAGGACCAACCAATTTTTGTTTA---TAA---CAACAGTTATAAAATTATTGGCCCAGCCCTGACTG
AGGGGACAATGCAGCTCATTGATTTCATCATGAAAAACGAATTCACGACTACAAGCATGGTGGCATCAGAAT
TTGATATATCTACTCAAAATGCCAGCGGTAAGCTCAAAAAACTTTACCGTCAAGGGCTTATCCTTGGCAAGA
AGGAAGTTGCAGAGTCCGGTGGACATGAGTTTGTCTACGTTCCAATAAAAT-------------AAATCTGA
TAAATCTGCTTGCGTTAATCAGA------ATCTAGGGTTA---TCTTCCTGCTTG----------------T
TGGTTCGCCAAC--TCGCACCATCTGGTAAATCTAGTTAACTTAACCAG--AAATAATGC------------
-----CAACGGATAACCTACGAGACTGAAATC--------ATGATTACCTCCAATACCCAAAG---------
----------------------CAGTAAAGAACGTAAAACAATTGAAA-----------------------T
TGCTGATAAAAACC------------------------------------------
>2654766121/1-955 hypothetical protein [Comamonas sp. E6 : Ga0078142_138] (+)strand
-------AGATCTCGGGGGACAAAGCGAAGAAGTTCAAGGCAACGATATCGGTTCGGCAAAGTGACTTCGAG
TTGCGCATCCTTCACACCGACGACGG---CGTACGGTTTGCGTCAGCCACCGGCCTGGTGCGTATCGAAGGC
ACGCACATTTGTTTCGA-CTTCATGCTGAAGCTTGACGCCCCTGGCAACGCTCTTTAAACTGCTAAAATGAA
T---CAGAATTCCATCGTCGTGAAACTACGCGACTTCACGGGGGGCACTGATCGTCCGTTCGGTAATAGCCA
AGGGAA-GGCTGTTTTCCGTGGTCTGGTGGACTTTGTGGAGGCTCACCCGGCCGTTCGGGTGTTCGGCATCT
CCCTTGAAGGCATTGAGGCGACCGACGCTTCGTTCCCTCGTGAAAGCGTGATCTCTCTGGCCAAGCAGTTGC
GTGGCGAGAGAGGGATCTATCTCACCGACCTGCACAACAGGGACTTAATCGACAACTGGAGCTATGCGGCTT
TGGCCAAGGCGCAGCCGATGGTCATTTGGAATGG---GCAAGACTTTGAAGTGATCGGGCCCGAGATGAACC
AAGCGACCAAGACTCTCGTCAACTATGTGTTGCGGCAGGGCCAAGTGACGACCTCCCAGGTCGCCGCCGATC
TGAGCCTTTCGGTACAGAACGCCAGCACAAGACTGAAGAAGCTGGTTTTGGAGGGCTACTTCTTGCGCGTCG
AGGAAGTGGCTGAGACGGGCGGCATCGAGTTCAAGTACCTCGCCATCAAAT--------------AATCTGG
ATAAACAGCTTGCTTTAAGCAGA------TCTTGGTGATAG--TCTTCGCACCAA----------------G
TCCTCAGCAGTATTGTTGCGGGCGAAGTTAAACAGATTAATTTAAGCAG--AAT------------------
------GGAAGGACCTTGCAATGAACACC------------CAAAACCAGCCTACGGTTAACA---------
----------------------GCCAACATGAAGTCGGCACCCATGAACT-----TCACC-----------T
GATCAGCGATGAGCAG----------------------------------------
>2655579375/1-946 hypothetical protein [Vibrio parahaemolyticus S174 : Ga0032640_1031] (-)strand
------------------AAAAACGCAGCTAAGTTCGATGCTACGATTTGTATCAGACAAGAGTGTTTTGAG
ATAACGATGAAGTATCGAGGCGGAAAAGTTCACGAGTTCTACTTTCATGAGAATCTCACAAAAATGCTAGGA
ACTCACATTTGTTTTGA-TTTTTATCTACATT-----AATGTGTTATATTCTCATTAAATAAAAAACATGAA
CC-----AGACTTATGCTACTTAAACTCAAAGATTTTACGCAAGACGCGC---ACCCAAATGGAAACGTTAA
AGGTAA-GGCTGTTTACGCTTCTTTGTTACAGTTTGTTGAGTCCCATCAAGAAAAGAACACTTTTGGTATAT
CGTTGCAAGGAATTATTGCTACGGATGCATCTTTTCCAAGAGAGAGTGTTATGTCACTGGCAAAACATTATT
CTGGAGAGAAGTTTTTCTATTTAACGGATTTTATTGATGAAGACTTATTAGACAACTGGACATATGGGGCTA
TAGCAAAAGAGCAGCCAATGACTGTGTGGCAGGG---GCATGAACCTTCATTTATCGGGCCTGCTATGTCAA
AGTCTATTAAAGAGCTTGCGGATTATTTGTGTGCCAACAAGAAAGCCACAACGAGCGAAATCTCAAAGAGCT
TGGATATTAGCACTCAAAATGCAAGTACTCGTCTTAAGAACCTCTTTAAGTTGGGCTACGTTAAGCGAGTTG
AGGAAGTGGCTGAGAGCGGTGGAAAAGAGTTCGTCTATGAGCTGATTGGTC--------------TTTCTGA
TTAAAAAGCTTGATTTAACCAGA------ATTTAATCGTA---ACATCTCTTCAG---------------CC
TGAAGAGGTGTTTTTTTAACCCTCTGGTTAAAAAAAAATGATGAACCAG--AAGCGCAAA------------
ACCAAGACCTTGCTTTTTGAGTGGCTATAGAT---------CGA----------------------------
------------------------------------AATGTAACCAAAGA-----TCAAGTGATTTTTATTT
TTCTTGGTTATATATCAGCTAGTTATGAGGTT------------------------
>2659929355/1-949 hypothetical protein [Yersinia enterocolitica YE30/03 : Ga0110446_106] (+)strand
-----TGAGAGTTCCCGAAAGCAAGCCTCCAAAAACGAAGCGTTGCTCATCATCAGACAAACACATTTTAGC
ATTGAGCTAACTTACAAAGATGGTGAACTGGTTAAAGAAGAGGTTAAGGACAATCTAAGTTTGATAGACGGC
ACTCATATCTGCGTCGA-TTTCTTTATTGACA-----CTCCTGAGTAAAACGGATTAATTTAATCAGATGAA
A---CAGAAATCACTCATCATCAACCTTATCGAGCTTGTCGGCGACTCTT---TTGCGTTCGGCAACGAAAG
GGGAAG-ATCTGTCTTTGGTAAGCTCCAGAATATAGTGGACAATAACCCTCAGCAGAATGTGTTCGGCATTT
CTCTTGAAGGAATTGACGCCACCGATGCGTCATTCCCAAGAGAAAGCGTCATTTCGCTTGCAAAGTTGCTTC
GTGGGGATAAAGGCTTTTACCTCATAGGCGTCTCGTCTAAAGATCTGCTGGATAACTGGTCATATGCCGCTA
CAGCAAAAGACCAGCCAATTTTTGTCTA---TGA---CAGCAGTTATACGATCATCGGTCCTGTGCTGACCG
AAGGCACAAAACAGCTCATTGATTTCATTATGCAAAATGAATTTACCACGACCAGCATGGTGGCATCCGCTT
TCGATCTCTCAACGCAAAATGCAAGCGGTAAACTCAAAAAGCTTTATCGCGAAGGATTTATCTTGGGCAAAA
AAGAAGTGGCTGAATCCGGCGGGCATGAGTTTGTGTATGTTCCGATAAAAT-------------AATTCTGT
TAAATCTGATTGCGTTAACCAGA------ATTTGACGGTA---TTGTCGTGCTTG----------------T
TGGTTTGCCAGC--ATGCATCATCTGATAAATCTCATTAAGTTAATCAG--ATGATATTG------------
-----AGACCGCTACCTGATGAGACTAAAACC-------TATGAATTCTCACGATAACCTAAG---------
----------------------CAGTAAACCACTTCACTTCATTGAAA-----------------------T
TGCGGGTAAGGAC-------------------------------------------
>2662856252/1-946 hypothetical protein [Vibrio parahaemolyticus S172 : Ga0108972_1104] (+)strand
------------------AAAAACGCAGCTAAGTTCGATGCTACGATTTGTATCAGACAAGAGTGTTTTGAG
ATAACGATGAAGTATCGAGGCGGAGAAGTTAACGAGTTCTACTTTCATGAGAATCTCACAAAAATGCTAGGA
ACTCACATTTGTTTTGA-TTTTTATCTACATT-----AATGTGTTATATTCTCATTAAATAAAAAACATGAA
CC-----AGACTTATGCTACTTAAACTCAAAGATTTTACGCAAGACGCGC---ACCCAAATGGAAACGTTAA
AGGTAA-GGCTGTTTACGCTTCTTTGTTACAGTTTGTTGAGTCACATCAAGAAAAAAACACTTTTGGTATAT
CCTTGCAAGGAATTATTGCTACGGATGCATCTTTTCCAAGAGAGAGTGTTATGTCACTGGCAAAACATTACT
CTGGAGAGAAGTTTTTCTATTTAACGGATTTTATTGATGAAGACTTATTAGACAACTGGACATATGGGGCTA
TAGCAAAAGAGCAGCCAATGACTGTGTGGCAGGG---GCATGAGCCTTCATTTATCGGCCCTGCTATGTCAA
AGTCTATTAAAGAGCTTGCGGATTATTTGTGTGCCAACAAGAAAGCCACAACGAGCGAAATCTCAAAGAGCT
TGGATATTAGCACTCAAAATGCAAGTACTCGTCTTAAGAACCTCTTTAAGTTGGGCTACGTTAAGCGAGTTG
AGGAAGTGGCTGAGAGCGGTGGAAAAGAGTTCGTCTATGAGCTGATTGGTC--------------TTTCTGA
TTAAAAAGCTTGATTTAACCAGA------ATTTATTCGTA---ACATCGCTTCAG---------------CC
TGAAGAGGTGTTTTTTTAACCCTCTGGTTAAAAATAAATGATGAACCAG--AAACGCAAA------------
ACTA-GACCTTTCTTTTTGAGTGGCTATAGAT---------CGA----------------------------
------------------------------------AATGTAACCAAAGA-----TCAAGTGATTTTTATTT
TTCTTGGTTATATATCAGCTAGTTATGAGGTTG-----------------------
>2671979270/1-949 winged helix-turn-helix DNA-binding protein [Enterobacter cloacae CIDEIMsCOL12 : Ga0124544_1002] (-)strand
---------------------CTGGCCGCAAAATATGATGCTGTTGTTCTTGTCCGACAACCTGACTTTGAG
TTGAGAATTACCTACAAGAATGGTGTTATAACTGAAATTACCAGCAAAAAAAGGCTCGCGTTGATTAAGGGC
ACACAAGTTTGCTTTGA-TTTTTTCCTGGGCTA----TGATTAGTATCATCTCCTTAAATTAACCATAAGAA
G---CAGGATTGTATGAAAGTCAAACTGCTGGAACTCACTGAAAACAATAACCATCCATTTGGAAATGTTTT
GGGGCG-GGAAGTGTTTAAGCGACTTCAAAATGTCGTTGACTCAAACCCTGGCTGCAAGTCTTTTGAAATCT
CTCTTGAAGGAATTGTGGCTACCGATTCCTCTTTTCCACGTGAAAGTGTCATTGCGCTTGCAAAGCAGCTTT
GTGGGGAAAAGTATTTCTTTATCACCGATGTCAGCTCAACAGATCTCATCGATAACTGGGACTATGCTGCCA
TTGCAAAGCAACAGTCTATGATAGTGGTTTTGGC---TGGCGGAGTGCGGGTTATTGGCCCTGAAGCGAAAA
GCTCGACAAAGGCGTTGCTTGACGTCGTGTTAGGACGTAATGGCGTTAGTACGGCAAATGTCGCTAAGTCTC
TCAACATATCAGTTCAAAATGCGAGCACAAGGCTTAAAAAACTTTCCAGTGAAGGGGTTATCATGAGGTCTG
AAGTGTCCTCACCAACAGGAGGCATTGAGTTTATATACTCCGGTCCAAATA--------------TTTCCGC
TTAAACAGCTTGATTTAACCAGA-----TTGCTGCATGTATAGTTTTCGCAGTGGTTCAG------------
---------TTTTTTTCTGACACCTGGTTAAACAGCTTTATTTAATGAG--ATT------------------
----------CTGAAGCGCTACTGCTGAAGA-------------------ACTCCTGGAGATATTTATGCAA
GAGATTCGTTCCCAATACCCCCACGACCACTTCATTGAGGTGGCAGATGAACATCTCGT------------T
TTC-----------------------------------------------------
>2678414009/1-952 hypothetical protein [Proteus mirabilis PM593 : Ga0125627_1110] (-)strand
--CTTTAAAAGTAGCCGTGAACACGCAAGTAAAGAGAAAGTTATTAT---TATCAGACAATTAACTTTCTCA
TTGTCTTTAGAATACTCAAAAGGGCAACTAATGAACGTATCGGAAGACAGAGAATTAATCCCTATTGCAGGA
ACACATATCTGTTTTGA-TTTCTATGTTGACA-----ATTTCTGATAAATAGTGTCAACTTAAACAGATGAA
A---CTGTTAAGCTATAAAATTCTTCTTTCAGAAGTCGTAGGTGGTGATC---ATGCCTTTGGTAACGATGA
AGGCAG-TGAAGCTTATGCAAAAATCAAAAAAATCGTTGATGCTCACCCATCATGCGATATTTTTGCTATTA
GCTTAGAGGGCATTAAATTCACCGATGCTTCATTCCCTCGTGAAAGTGTAATTTCATTGGCCAAAGCCCTAA
AAGGTGAAAAAGGATTTTATCTTTTCAATATATCTAATAGGGATCTCTTGGATAACTGGTCTTATGGAGCTA
CCGCTAAAGAGCAACCAATACTTGTTAAAACCGA---GTCTGGCTATGAAGTGCTTGGTGTGAAACTAAGTG
AGGTTGTTAAAGAGCTTTTGGATTTTGTTATTACTAAAAAAACAATTACCTCTTCTATAGTGTCAAAACATT
TTGATATATCGGCACAAAATGCCAGTGGGCGTTTGAAAAAGCTTCATTCTACAGGTCTTATACTAGGTCAAA
AAGAAGTCGCGGAATCTGGCGGTTTAGAATTTATATACCATTCAGTTATTTAATTTTTCT--GTCATTCTGA
TAAATCTGCTTGCATTAAACAGA------ATTAACAACTA---CTATTTGAACAG---AT-----------C
TTCTAGATCTTTTTTATTACCATCTGATAAATGTGCTTAAATTAAACAG--AAT------------------
----------AGGAGGCCGTATGGCTACAAAT------------------CCCCCATCAGGTG---------
----------------------ATGGACACCGAAAAGGCGCCGTTAAAAA-----CAGA------------T
CTCAAACTCAAACA------------------------------------------
>2684815183/1-955 hypothetical protein [Aquabacterium parvum B6 : Ga0125759_1260] (-)strand
-------AGATCTCGGGGGACAAGGCGAAAAAGTTCAAGGCAACGATATCGGTTCGGCAAAGCGACTTCGAG
TTGCGCATCGAGCACCGTGACGATGG---CGTACGGTTTGCGTCAGCCGCCGACCTTGTGCGCATCGAGGGC
ACACACATTTGTTTCGA-CTTCAGGCTCACGCTTGACGCCCCCGGCAACGCTCTTTAAACTGCTAAAATGAA
C---CAGAATTCCATCGTCGTGAAACTACGCGACTTCACGGGAGGCACTGATCGTCCGTTTGGCAATAGCCA
AGGGAA-GGCTGTTTTCCGTGGTCTGGCGGACTTTGTGGAAGCTCACCCGGCCACGCGAGTGTTCGGTGTTT
CCCTGGATGGCATCGAGGCGACCGACGCCTCTTTCCCTCGTGAAAGCGTGATCGCTCTCGCCAAGCAACTGC
GTGGCGAGAGAGGGATCTATCTCACGGATCTGCACAACAGGGACTTGATCGACAACTGGAGCTATGCGGCTC
TGGCCAAGGCGCAGCCGATGGTCATATGGAACGG---GCAAGACTTTGAAGTGATCGGGCCCGAGATGAACC
AAGCGACCAAGGCGCTCGTCCACTACGTGCTTCAGCAGGGCCAAGTGACGACCTCTCAGGTCGCCGCCGATC
TGGGCCTGTCTGTACAGAACGCCAGCACGCGGCTGAAGAAGTTGGTCCTGGAGGGCTACTTTTTGCGCGTTG
AGGAAGTGGCTGAGACGGGCGGCATCGAGTTCAAGTACCTCGCCATCAAGT--------------AATCTGG
ATAAACGGCTTGCTTTAAGCAGA------ACTTGGTGATAG--TCTTCACACCAA----------------G
TCCTCGGCAGTGTTGTTGTGGGCGAAGTTAAACAGATTCATTTAAGCAG--AAA------------------
------GAAAGGACACTGCAATGAACGCC------------CAAAACCAGCATCCGGCGAACA---------
----------------------GCCAACATGAAATCGGCACCCATGAACT-----GCACC-----------T
GATCAGCGATGAGCTG----------------------------------------
>2704932495/1-946 hypothetical protein [Vibrio parahaemolyticus sv. O4:KVII A2EZ743 : Ga0122698_103] (+)strand
------------------AAAAACGCAGCTAAGTTCGATGCTACGATTTGTATCAGACAAGAGTGTTTTGAG
ATAACGATGAAGTATCGAGGCGGAAAAATTCACGAGTTCTACTTTCATGAGAATCTCATAAAAATGCTAGGA
ACTCACATTTGTTTTGA-TTTTTATCTACATT-----AATGTGTTATATTCTCATTAAATAAAAAACATGAA
CC-----AGGATTATGCTACTTAAACTCAAAGATTTTACGCAAGACGCGC---ACCCAAATGGAAACGTTAA
AGGTAA-GGCTGTTTACGCTTCTTTGTTACAGTTTGTTGAGTCCCATCACGAAAAGAACACTTTTGGTATAT
CGTTGCAAGGAATTATTGCTACGGATGCATCTTTTCCAAGAGAGAGTGTTATGTCACTGGCAAAACATTATT
CTGGAGAGAAGTTTTTCTATTTAACAGATTTTATTGATGAAGACTTATTAGACAATTGGACATATGGGGCTA
TAGCAAAAGAGCAGCCAATGACTGTGTGGCAGGG---GCATGGACCTTCATTTATCGGACCTGCTATGTCAA
AGTCTATTAAAGAGCTTACGGATTATTTGTGTGCCAACAAGAAAGCCACAACGAGCGAAATCTCAAAGAGCT
TGGATATTAGCACTCAAAATGCAAGTACTCGTCTTAAGAACCTCTTTAAGTTGGGTTACGTTAAGCGAGTTG
AGGAAGTGGCTGAGAGCGGTGGAAAAGAGTTCGTCTATGAGCTGATTGGTC--------------TTTCTGG
TTAAAGAGCTTGATTTAATCAGA------ATTTAATCGTA---GCATCTCTTCAG---------------CC
TGAAGAGGTGTTTTTTTAATTCTCTGGTTAAAAAAAAAAGATGAACCAG--AAGCGTAAA------------
ACTAAGACCTTTCGTTTTGAGTGGCTATAGAT---------CGA----------------------------
------------------------------------TATATAACCAAAGA-----TCAAGTGATTTTTATTT
TTCTTGGTTATATATCAGCTAGTTATGAGGTT------------------------
>2710973482/1-952 hypothetical protein [Pseudomonadales bacterium RIFCSPHIGHO2_12_FULL_40_16 : Ga0155634_1009] (-)strand
-----TAAGAGTAGTAGAGAGCAAGCAGCAAAATTTGATGCAGATTTAAGTATTCGTTTAGAAACATTTAAT
ATTCAGTTAATGTACAGAGATGGTTTGCTTGTAGATTATACGATTTCTAAAGGCTTAACCCTTGTGCAAGGG
ACACATATATGCTTCGA-TTTTTTTATTGACT-----GATTCTGATTAATTAGGTTAAATTTAACAGATGAA
G------AAATCCAATTTAATTAAACTCAGAGATTTTCTTGAAGAGTCTA---TAGCTATAGGTAATCAAGA
AGGTCG-AGAAGTTTACCAAGCCCTGTTGAAAGATATTGATAAAAATCCTCAAATATCAATATTTGAAATAT
CTCTAGCTGGTGTTGATGCTACGGATGCTTCTTTCCCAAGAGAAAGCATTGTATCTTTAGCAAAAAATTTAC
GTGGGGAAAAAGCCTTTTATTTAACAAATTTTAAGAATAAGGATTTGATAGATAATTGGCAATATGGTGCAG
AGGCTAAAGAGCAACCTTTATTAATCCACCATGA---AAGTAAGAAGTTTTGGATAGGGCCAAAAGTTAATT
CATCAACACAAGAATTGTTAGACTTTATCTATGAACAGCCTAGGGTCACTACTTCTTTAATTGCAAATCATT
TTGACGTTTCCATTCCTAATGCAAGCATGAAGCTAAAAAAGCTTTTTAATCAAGGTTATATTTTAGGTGAAA
AAGAAACAGCTTCCTCTGGAGGCCATGAGTTCGTTTATCGAGCAATAAAAGA------TTAAA-TAATCTGA
TTAAACTGATTGACTTAATCAGATT---TATTGAGTTATA---TTAGTCAAAAGG----------------G
CGCCGAGCCCTTTTTGAAACAACCTGATTAATCAGGTTAATTTAATCAG--AAA------------------
-------GTGAGATTGAACTATGGCTACAAAT------------------CCTCCATCAGGTG---------
----------------------ATGGGCATCGTAATGGAATGGTTCGTGA-----CCGT------------T
CTCAAACACAAACTCCAA--------------------------------------
>2712608847/1-949 winged helix-turn-helix DNA-binding protein [Enterobacter cloacae CIDEIMsCOL9 : Ga0124541_1011] (-)strand
---------------------CTGGCCGCAAAATATGATGCTGTTGTTCTTGTCCGACAACCTGACTTTGAG
TTGAGAATTACCTACAAGAATGGTGTTATAACAGAAATTACCAGCAAAAAAAGGCTCGCGTTGATTAAGGGC
ACACAAGTTTGCTTTGA-TTTTTTCCTAGGCTA----TGATTAGTATCATCTCCTTAAATTAACCATAAGAA
G---CAGGATTGTATGAAAGTCAAACTGCTGGAACTCACTGAAAACAATAACCATCCATTTGGAAATGTTTT
GGGGCG-GGAAGTGTTTAAGCGACTTCAAAATGTTGTTGACTCAAACCCTGGCTGCAAGTCTTTTGAAATCT
CTCTTGAAGGAATTGTGGCTACCGATTCATCTTTTCCACGTGAAAGTGTCATTGCGCTTGCAAAGCAGCTTT
GCGGGGAAAAGTATTTCTTTATCACCGATGTCAGCTCAACAGATCTCATCGATAACTGGGACTATGCTGCCA
TTGCAAAGCAACAGTCTATGATAGTGGTTTTGGC---TGGCGGAGTGCGGGTTATTGGCCCTGAAGCGAAAA
GCTCGACAAAGGCGTTGCTTGACGTCGTGTTAGGACGTAATGGCGTCAGTACGGCAAATGTCGCTAAGTCTC
TCAACATATCAGTTCAAAATGCGAGCACAAGGCTTAAAAAACTTTCCAGTGAAGGGGTTATCATGAGGTCTG
AAGTGTCCTCACCAACAGGAGGCATTGAGTTTATATACTCCGGCCCAAATA--------------TTTCCGC
TTAAACAGCTTGATTTAACCAGA-----TTGCTGCATGTATAGTTACCTCAGTGGTTCAG------------
--------TTTTTTTACTGACACCTGGTTAAACAGCTTTATTTAATGAG--ATT------------------
----------CTGAGGCGCTACTGCTGAAGA-------------------AATCTTGGAGATATTTATGCAA
GAGATTCGTTTCCAACACCCCCACGACCACTTCATTGAGGTGGCAGATGAACATCTCGT------------T
TT------------------------------------------------------
>2720199941/1-949 winged helix-turn-helix DNA-binding protein [Escherichia coli S43 : Ga0174963_11] (-)strand
---------------------TGGGCTGCGAAATACGATGCAATTGTTCTTGTCCGACAACCAAACTTTGAA
CTTAAAATCCTGTATGAGAACGGCGAACTCATCGAGATTACTATGAAAAAAGGGCTGGCGTTAATTAAGGGC
ACTCAAGTTTGTTTTGA-TTTTTTCTTAGGCTA----TGATTAATATCATCTCCTTAAATTAACCATAAGAA
G---CAGGATTCAATGAAAGTCAAACTGCTGGAACTCACTGATAACAATAACCACCCATTCGGAAACGTGTT
AGGGCG-GGAAGTGTTCAAGCGACTTCAAAATGTTGTTGACTCAAACCCAGGCTGCAAGTCCTTCGAAATTT
CGCTTGAAGGTATTGTTGCTACTGATTCCTCCTTTCCCAGGGAAAGTGTTATCGCTCTTGCAAAACAGCTTT
GTGGAGAAAAGTACTTCTTTATCACTGATGTCAGTTCTGCAGATCTCATCGATAACTGGGACTATGCTGCTA
TTGCAAAGCAGCAATCTTTGATTGTGGTGTTACC---TGACGAAGTACGTGTCATAGGTCCAGAAGCGAAAA
GCTCGACAAGGGCTTTACTCGATGTTGTGTTAAGTCGTGATGGTGCCAGTACCGCAAATGTTGCTAAGTCCC
TAAATATATCAGTTCAGAATGCGAGTACACGGCTCAAAAAACTTGCCAGTGAAGGAGTTATCATGCGGTCGG
AAGTGTCCTCACCAACTGGTGGTATTGAGTTTATTTACTCCGGTCCAAAAA--------------AATCTGA
TTAAACAGCTTGATTTAATCAGA-----TATAGCAATGTATAGTTACTCTCGTGAGTGAT------------
---------ACTTTTTTCGCCACCTGGTTAAACAGATTTATTTAACGAG--AAT------------------
----------ACACAAACTATCGATTGTGGAA------------------AAATCCGGAGGTATATATGCAA
GATATTCAATCAAATCATACACATCATCCTTTCATTGAGGTGGCAGACGAAACTCTTGT------------G
TT------------------------------------------------------
>2726604962/1-949 hypothetical protein [Yersinia frederiksenii 498/85 : Ga0126628_101] (-)strand
-----TGAGAGTTCCCGAAAGCAAGCCTCCAAAAACGAAGCGTTGCTCATCATCAGACAAACACATTTTAGC
ATTGAGCTAACTTACAAAGATGGTGAACTGGTTAAAGAAGAGGTTAAGGACAATCTGAGTTTGATAGACGGC
ACTCATATCTGCGTCGA-TTTCTTTATTGACA-----CCCCTGAGTAAAACGGATTAATTTAATCAGATGAA
A---CAGAAATCACTCATCATCAACCTTATCGAGCTTGTCGGCGACTCTT---TTGCGTTCGGCAACGAAAT
GGGAAG-AGCTGTCTTTGGTAAGCTCCAGAATATAGTGGACAATAACCCTCAGCAGAATGTGTTCGGCATTT
CTCTTGAAGGAATTGACGCCACCGATGCGTCATTCCCAAGAGAAAGCGTCGTTTCGCTTGCAAAGTTGCTTC
GTGGAGATAAAGGCTTTTACCTCATAGATGTCTCGTCTAAAGATCTGCTGGATAACTGGTCATATGCCGCTA
CAGCAAAAGACCAGCCAATTTTTGTCTA---TGA---CAGCAGTTATACGATCATCGGTTCTGTGCTGACCG
AGGGCACAAAACAGCTCATTGATTTCATTATGCAAAATGAATTTACCACGACCAGTATGGTGGCATCCGCGT
TCGATCTCTCAACGCAAAATGCAAGCGGTAAACTCAAAAAGCTTTATCGCGAAGGATTCATCTTGGGCAAAA
AAGAAGTGGCTGAATCCGGCGGGCATGAGTTTGTGTATGTTCCGATAAAAT-------------AATTCTGT
TAAATCTGCTTGTGTTAATCAGA------GTTTGACGGTA---TTGTCCTGCTTG----------------T
TGGTTCGCCAAC--ATGCATCATCTGATAAATCTCATTAAGTTAATCAG--ATGATATT-------------
-----AGACCGCTACCTGATGAGACTAAAATC-------TATGAATTCTCACGATAACCTAAG---------
----------------------CAGTAAACCACTTCACTTCATTGAAA-----------------------T
TGCGGGTAAGGACC------------------------------------------
>2733424359/1-952 hypothetical protein [Acinetobacter venetianus LUH5627 : Ga0128844_1242] (-)strand
-----TAAAAGCACCAGCGATAACGCAAGTAGATTCGATGCAAATTTAAGTATTAGATTAATGAGTTTTAGT
ATTCAATTGATCTATCGAAAAGGAGAATTGATCAGTGAAGATATACTTAGAAATTTAACATTTATACATGGT
ACACATATCTGTTTTGA-TTTTATAATTGACT-----GAGGCTGTTTAAACAGGTTAAATTTAACAGATGAC
T------AAAAAAAATCTTATAGAGCTTAGAAAACTTGTTAACTCATCTG---TTGCTTTCGGCAATCACGA
AGGGAG-AGCGGTTTATCAAGCTATATCAATATATATTGATGAACACGCTGAGTACTCTATTTTTGAGGTAT
CTTTACGAGGTATTGATGCTACAGATGCCTCTTTCCCGAGAGAGAGTATAGTTTCATTAGCAAAAAATTTTC
GTGGGGAAAAAGCTTTTTATTTAACTAATTTTAAGAACAAGGATTTAATAGATAATTGGCATTACGGTGCAG
AGGCTAAAGAGCAACCTTTATTAGTCAGACATGA---AGATAAACAGTTATGGATAGGACCAAACGTTACTT
CAGCAACTCAAGAATTGCTAGATTTTATTTACGAACAACCTAGAGTTACAACGTCATTGATTGCTAATCATT
TTGATATTTCTATTCCTAATGCAAGTATGAAGCTAAAAAAGCTGTTTAATCAAGGCTATATCTTAGGTGAAA
AAGAAACAGCATCCTCTGGTGGACACGAATTTGTCTATCGACCAATAAAAGA------TTAAA-TAAACTGA
TTAAACTGTTTGACTTAATCAGAAT---TATCGGGTTATA---GTATTCAAAAGG----------------G
CATTTTGCCCTTTTTGAAACAACCTGATTAAACAGGTTAAATTAATCAG--ACA------------------
-------AAGGAATTTAGCTATGGCTACAAAT------------------CCTCCATCAGGCG---------
----------------------ATGGACATCGTAATGGAATGGTTCGTGA-----CCGT------------T
CACAAACACAAACTCCAA--------------------------------------
>2742698461/1-952 hypothetical protein [Vibrio cholerae BRV8 : Ga0132344_1017] (+)strand
-----TAAGAGTAGTCGAGAGCACGCTAGCAAAGAGAAAGTTATCATTGTTATTAGGCAGCTAACTTTCTCA
TTGGCTTTGGAATATGCGAAGGGTCAACTTATCAATGTTTCTGAAGAACGAGGGCTGGTCCCTATCACAGGA
ACCCACATCTGTTTTGA-CTTCTATGTTGACA-----ATTTCTGATAAATAGTGTCAACTTAAGCAGATGAA
A---CAGTTAACTCATAAAATTCTTCTTTCAGAAGTCGTAGGTTCTGACC---ATGCCTTTGGTAACGATGA
AGGTAG-TGAAGCCTATGTGAAGATTAAAAAGATCGTTGATGGTCACCCATCATGCGATATTTTTGCTATCA
GCTTGGAAGGCATTCGATTCACTGATGCTTCTTTTCCTCGTGAAAGTGTAATCTCGTTGGCTAAAGCATTGA
AAGGAGAAAAAGGTTTTTACCTTTCTAATGTACCGAGTCGTGACCTTCTCGATAATTGGTCTTATGGCGCTA
CAGCCAAGGATCAACCTCTTCTAGTCAAGAGCGA---TAGCGGTTACGAAGTGCTTGGTGTAAAACTCAGTG
CGACTGTCAAAGAGCTTCTAGACTTTGTTGTTGCAAAAAAGACAGTGACTTCGTCACATGTATCTAAGCACT
TTGACATTTCAGCACAGAATGCCAGTGGTCGATTAAAGAAGCTTCATGCTACAGGTCTTGTGTTAGGTCAAA
AAGAAGTGGCAGAGTCAGGTGGACTGGAGTTTGTCTACCGATCAATTGTGTAGTTTTTTTT-GGTTTTCTGG
TTAATCTGCTTGCGTTAATCAGA------ATTGAAGTTTA---TTATTTGATCAG---AT-----------C
CTTTGGATCTTTTTTATTAAAATCTGATAAATGTGATTAAGTTAAGCAG--AAT------------------
----------AGGAGGCTTTATGGCTACAAAT------------------CCCCCATCAGGTG---------
----------------------ACGGACACAGAAACGGTGCTGTTAAAGG-----TAGA------------T
CTCAGACTCAGAC-------------------------------------------
>2753903768/1-949 winged helix-turn-helix DNA-binding protein [Enterobacter cloacae 35009 : Ga0177346_111] (-)strand
---------------------CTGGCCGCAAAATATGATGCTGTTGTTCTTGTCCGACAACCTGACTTTGAG
TTGAGAATTACCTACAAGAATGGTGTTATAACAGAAATTACCAGCAAAAAAAGGCTCGCGTTGATTAAGGGC
ACACAAGTTTGCTTTGA-TTTTTTCCTAGGCTA----TGATTAGTATCATCTCCTTAAATTAACCATAAGAA
G---CAGGATTGTATGAAAGTCAAACTGCTGGAACTCACTGAAAACAATAACCATCCATTTGGAAATGTTTT
GGGGCG-GGAAGTGTTTAAGCGACTTCAAAATGTTGTTGACTCAAACCCTGGCTGCAAGTCTTTTGAAATCT
CTCTTGAAGGAATTGTGGCTACCGATTCATCTTTTCCACGTGAAAGTGTCATTGCGCTTGCAAAGCAGCTTT
GCGGGGAAAAGTATTTCTTTATCACCGATGTCAGCTCAACAGATCTCATCGATAACTGGGACTATGCTGCCA
TTGCAAAGCAACAGTCTATGATAGTGGTTTTGGC---TGGCGGAGTGCGGGTTATTGGCCCTGAAGCGAAAA
GCTCGACAAAGGCTTTGCTTGACGTCGTGTTAGGACGTAATGGCGTCAGTACGGCAAATGTCGCTAAGTCTC
TCAACATATCAGTTCAAAATGCGAGCACAAGGCTTAAAAAACTTTCCAGTGAAGGGGTTATCATGAGGTCTG
AAGTGTCCTCACCAACAGGAGGCATTGAGTTTATATACTCCGGCCCAAATA--------------TTTCCGC
TTAAACAGATTGATTTAACCAGA-----TTGCTGCATGTATAGTTACCTCAGTGGTTCAG------------
--------TTTTTTTACTGACACCTGGTTAAACAGCTTTATTTAATGAG--ATT------------------
----------CTGAGGCGCTACTGCTGAAGA-------------------AATCTTGGAGATATTTATGCAA
GAGATTCGTTTCCAACACCCCCACGACCACTTCATTGAGGTGGCAGATGAACATCTCGT------------T
TT------------------------------------------------------
>2772065646/1-952 hypothetical protein [Marinomonas pollencensis CECT 7375 : Ga0244612_102] (+)strand
-----TAAGAGTAGTCGAGAGCACGCTAGTAAAGAGAAAGTTATCATTGTTATTAGGCAGCTCACTTTCTCA
TTGGCTTTGGAATACTCGAAGGGACAACTCATCAATGTTTCTGAAGATCGGGGGTTGGTCCCTATCACAGGA
ACCCATATCTGTTTTGA-CTTCTATGTTGACA-----ATTTCTGATAAATAGTGTCAACTTAAACAGATGAA
A---CAGTTAACTCATAAAATTCTTCTTTCAGAAGTCGTAGGTTCTGACC---ATGCCTTTGGTAACGATGA
AGGTAG-TGAAGCCTATGTGAAGATTAAAAAGATCGTTGATGGTCACCCATCATGCGATATTTTTGCTATTA
GCTTGGAAGGGATTCGATTCACTGATGCTTCATTTCCTCGTGAAAGTGTAATCTCGTTGGCTAAAGCATTGA
AAGGAGAAAAAGGTTTTTACCTTTCTAATGTACCGAATCGTGACCTACTGGACAATTGGTCTTATGGCGCTA
CAGCCAAAGATCAGCCTCTTCTAGTCAAGAGCGA---TAGCGGTTACGAAGTGCTCGGTGTGAAACTTAGTG
CGACTGTCAAAGAGCTTCTAGATTTTGTTATTGCAAAAAAGACAGTGACTTCGTCACATGTATCTAAGCAGT
TTGACATTTCAGCACAGAATGCCAGTGGTCGATTGAAGAAGCTTCATGCTACAGGTCTTGTGTTAGGTCAAA
AAGAAGTGGCAGAGTCAGGTGGACTGGAATTTGTCTACCGATCAATTGTGTAGTTTTTTTT-GATTTTCTGG
TTAATCTGCTTGCGTTAATCAGA------ATTGAAGTTTA---TTATTTGATCAG---AT-----------C
CTTTGGATCTTTTTTATTAATATCTGATAAATGTGATTAAGTTAAGCAG--AAT------------------
----------AGGAGGCTTTATGGCTACAAAT------------------CCCCCATCAGGTG---------
----------------------ACGGACACAGAAACGGTGCCGTTAAAGG-----CAGA------------T
CTCAGACTCAGAC-------------------------------------------
>2789469034/1-952 hypothetical protein [Alteromonadaceae bacterium NAT76 : Ga0267767_1062] (+)strand
-----TAAGAGTAGTCGAGAGCACGCTAGCAAAGAGAAAGTTATCATTGTTATTAGGCAGCTAACTTTCTCA
TTGGCTTTGGAATATGCGAAGGGTCAACTCATCAATGTTTCTGAAGAACAAGGGTTGGTCCCTATCACAGGA
ACCCATATCTGTTTTGA-CTTCTATGTTGACA-----ATTTCTGATAAATAGTGTCAACTTAAGCAGATGAA
A---CAGTTAACTCATAAAATTCTTCTTTCAGAAGTCGTAGGTTCTGACC---ATGCCTTTGGTAACGATGA
AGGTAG-TGAAGCCTATGTGAAGATTAAAAAGATCGTTGATGGTCACCCATCATGCGATATTTTTGCTATCA
GCTTGGAAGGCATTCGATTCACTGATGCTTCATTTCCTCGTGAAAGTGTAATCTCGTTGGCTAAAGCATTGA
AAGGAGAAAAAGGTTTTTACCTTTCTAATGTACCGAGTCGTGACCTTCTGGATAATTGGTCTTATGGCGCTA
CAGCCAAGGATCAACCTCTTCTAGTAAAGAGCGA---TAGCGGTTACGAAGTACTTGGTATAAAACTCAGTG
CGACTGTCAAAGAGCTTCTAGATTTTGTTATTGCAAAAAAGACAGTGACTTCGTCACATGTATCTAAGCACT
TTGACATTTCAGCACAGAATGCCAGTGGTCGATTGAAGAAGCTTCATGCTACAGGTCTTGTGTTAGGTCAAA
AAGAAGTGGCAGAGTCAGGTGGACTGGAATTTGTCTACCGATCAATTNTGTAGTTTTTTTT-GNTTTTCTGG
TTAATCTGCTTGCGTTAANCAGA------ATTGANGTTTA---TTATTTGATCAG---AT-----------C
CTTTGGATCTTTTTTATTAATATCTGATAAATGTGATTAAGTTAAGCAG--AAT------------------
----------AGGAGGCTTTATGGCTACAAAT------------------CCCCCATCAGGTG---------
----------------------ACGGACACAGAAACGGTGCCGTTAAAGG-----TAGA------------T
CTCAGACTCAGAC-------------------------------------------
>2805238411/1-952 hypothetical protein [Alteromonas sp. RS411 : Ga0266384_1054] (-)strand
-----CAAGAGTAGTCGAGAGCACGCTAGTAAAGAGAAAGTTATCATTGTTATTAGGCAGCTAACTTTCTCA
TTGGCTTTGGAATACTCGAAGGGTCAACTCATCAATGTTTCTGAAGATCGAGGGTTGNTCCCTATNACAGGA
ACCCATATCTGTTTTGA-CTTCTATGTTGACA-----ATTTCTGATAAATAGTNTCAACTTAAGCAGATGAA
A---CAGTTAACTCATAAAATTCTTCTTTCAGAAGTNGTAGGTTCTGANC---ATGCCTTTGGTAACGATGA
AGGTAG-TGAAGNCTATGTGAAGATTAAAAAGATCGTTGATGGNCANCCATCATGCGATATTTTTGCTATNA
GCTTGGAAGGNATTCGNTTCACTGATGCTTCATTTCCTCGTGAAAGTGTAATCTCGTTGGCTAAAGCATTNA
AAGGNGAAAAAGGTTTTTACCTTTCTAATGTNCCGAGTCGNGANCTTCTGGACAATTGGTCTTATGGCGCTA
NAGCNAAAGATCAGCCTCTTCTAGTNAANAGCGA---TAGCGGTTACGAAGTGCTNGGTGTNAAACTNAGTG
CGACTGTCAAAGAGCTTCTAGATTTTGTTATTGCAAAAAAGACAGTGACTTCGTCACATGTATCTAAGCACT
TTGACATTTCAGCACAGAATGCCAGTGGTCGATTGAAGAAGCTTCATGCTACAGGTCTTGTGTTAGGTCAAA
AAGAAGTGGCAGAGTCAGGTGGACTGGAATTTGTCTACCGATCAATTTTGTAGTTTTTTTT-GATTTTCTGG
TTAATCTGNTTGCGTTAANCAGA------ATTGAAGTTTA---TTNTTTGATCAG---AT-----------C
CTTTGGATCTTTTTTATTAATATCTGATAAATGTGATTAANTTAAGCAG--AAT------------------
----------AGGAGGCTNTATGGCTACAAAT------------------CCCCCATCAGGTG---------
----------------------ACGGACACAGAAACGGTGCCGTTAAAGG-----TAGA------------T
CTCAGACTCAGAC-------------------------------------------
>2813557081/1-949 winged helix-turn-helix DNA-binding protein [Citrobacter koseri NCTC 11076 : Ga0317273_11] (-)strand
----------------------TGGCCGCCAGATATGATGCAGTTGTGCTGGTTCGACAGCCAAACTTCGAG
TTGAGAATCATATATAAAGACGGTGAACTCACCGACATTATAGGGAAAAAAGGGTTGGCGTTGATCAAAGGT
ACCCAAGTTTGCTTTGATTTTTTTCTTAGGCTA----TGATTAATGTCATCTCCTTAAATTAACCATAAGAA
G---CAGGCTTGTATGAAAGTCAAACTGCTGGAACTCACTGAAAACAATGACCACCCATTTGGAAATGTTTT
GGGACG-GGAAGTGTTTAAGCGACTTCAAAGAGTTGTTGACTCACATCCTAGTTGCAAGGCATTTGAAATTT
CTCTTGAAGGTATCATCGCTACCGATTCTTCCTTTCCGCGGGAAAGTATAATTGCACTTGCAAAACAGCTTT
GTGGCGAAAAGTACTTCTTTATCACAGATGTCAGTTCTGTAGATCTCATTGATAACTGGGACTATGCGGCAA
TAGCAAAGCAGCAGTCTTTGATTGTGATGCTTGA---TAAGGAAGTGCGTATCATTGGTCCTGAAGCAAAAA
GTTCGACAAAGGCATTGCTCGATGTCGTGTTAAGCCGGGATGGAGCCAGTACCGCCAATGTTGCTAAAGCCC
TCAATATCACTGTACAGAATGCAAGTACAAGGCTCAAAAAGCTTGTAAGTGAAGGACTTATTATGCGTTCAG
AGGTATCATCACCAACAGGTGGTATTGAGTTTATCTACACTGGCCCCGGAA--------------TTTCTGA
TTAAACAGGTTGATTTAACCAGG-----ATGGGTGGTATATAGTCAATTTCATGGGCAAT------------
--------GATTTTTATTGCCCTCTGGTTAAACAGCTTTATTTAATGAG--ATT------------------
----------TGGCGGCAATGCCACTGTATAA------------------AATACCGGAGGTACTTATGAAC
GACCTGCAATCACAACATCCCCACCATCGTATCATTGAGGTGGCGGACGAGAGCCTCGC------------T
T-------------------------------------------------------
>2814851728/1-949 hypothetical protein [Lelliottia amnigena FDAARGOS_395 : Ga0263774_11] (+)strand
-----TGAGAGTTCCCGAAAACAAGCATCCAAAAACGAAGCGCTACTCATCATCAGACAAACAACTTTCAGC
ATTGAGCAAAGGTACAAAGATGGGAATCTCCTATCATCAGAGGTCAGGAATGATCTGAGTTTGATAAGCGGT
ACTCATATTTGTTTCGA-TTTCTTTATTGACA-----CTTCAGAAGATATCGGATTAATTTAATCAGATGAA
A---CAGAAATCTCTCATCATCAAGCTCATAGATCTTGTCGGGGATTCTT---TTGCATTCGGTAACGAAAT
GGGAAG-AAAGGTCTTCGGTAAGCTACAACAGATAGTGGACGATAATCCTCAGGAGAATGTCTTCGGCATAT
CACTTGAAGGAATTGAAGCCACAGATGCCTCCTTCCCAAGAGAAAGTGTCATTTCACTGGCAAAGTTACTAA
GAGAAGACAAAGGGTTTTATCTCACTCGGGTCATGTCTAAAGACCTGCTTGATAACTGGTCATATGCCGCTA
CAGCAAAGGACCAACCAATTTTTGTTTA---TGA---CAACAGTTATAAAATTATTGGCCCAGCCCTGACTG
AGGGGACAATGCAGCTCATTGATTTCATCATGAAAAATGAATTCACGACTACAAGCATGGTGGCATCAGAAT
TTGATATATCTACTCAAAATGCCAGCGGCAAGCTCAAAAAACTTTACCGTCAAGGGCTTATCCTTGGCAAGA
AGGAAGTTGCAGAGTCCGGTGGACATGAGTTTGTCTACGTTCCAATAAAAT-------------AAATCTGA
TAAATCTGCTTGCGTTAATCAGA------ACCTAGAGTTA---TCTTCCTACTTG----------------T
TGGCTTGCCAAC--TTGCGCTATCTGGTAAATCTAGTTAACTTCACCAG--AAATGATAT------------
-----CAATGGATAACCTACGAGACTGAAATC--------ATGATTACCTCCAATACCCAAAG---------
----------------------CAGTAAGGAATGTAAAACAATTGAAA-----------------------T
TGCTGATAAAAACC------------------------------------------
>2818941161/1-946 hypothetical protein [Vibrio parahaemolyticus V05/313 : Ga0365728_11] (-)strand
------------------AAAAACGCAGCTAAGTTCGATGCTACGATTTGTATCAGACAAGAGTGTTTTGAG
ATAACGATGAAGTATCGAGGCGGAAAAGTTCACGAGTTCTACTTTCATGAGAATCTCACAAAAATGCTAGGA
ACTCACATTTGTTTTGA-TTTTTATCTACATT-----AATGTGTTATATTCTCATTAAATAAAAAACATGAA
CC-----AGACTTATGCTACTTAAACTCAAAGATTTTACGCAAGACGCGC---ACCCAAATGGAAACGTTAA
AGGTAA-GGCTGTTTACGCTTCTTTGTTACAGTTTGTTGAGTCCCATCAAGAAAAGAACACTTTTGGTATAT
CGTTGCAAGGAATTATTGCTACGGATGCATCTTTTCCAAGAGAGAGTGTTATGTCACTGGCAAAACATTATT
CTGGAGAGAAGTTTTTCTATTTAACGGATTTTATTGATGAAGACTTATTAGACAACTGGACATATGGGGCTA
TAGCAAAAGAGCAGCCAATGACTGTGTGGCAGGG---GCATGAACCTTCATTTATCGGGCCTGCTATGTCAA
AGTCTATTAAAGAGCTTGCGGATTATTTGTGTGCCAACAAGAAAGCCACAACGAGCGAAATCTCAAAGAGCT
TGGATATTAGCACTCAAAATGCAAGTACTCGTCTTAAGAACCTCTTTAAGTTGGGCTACGTTAAGCGAGTTG
AGGAAGTGGCTGAGAGCGGTGGAAAAGAGTTCGTCTATGAGCTGATTGGTC--------------TTTCTGA
TTAAAAAGCTTGATTTAACCAGA------ATTTAATCGTA---ACATCTCTTCAG---------------CC
TGAAGAGTTGTTTTTTTAACCCTCTGGTTAAAAAAAAATGATGAACCAG--AAGCGCAAA------------
ACCAAGACCTTGCTTTTTGAGTGGCTATAGAT---------CGA----------------------------
------------------------------------AATGTAACCAAAGA-----TCAAGTAATTTTTATTT
TTCTTGGTTATATATCAGCTAGTTATGAGGTT------------------------
>2840081309/1-952 hypothetical protein [Ga0401103_05 : Rhodoferax sp. BP1m] (+)strand
-GTCTTAAGGGTGCCGGAACTTACGCTCAGAAGTACAACGCTCTCATTTCTGTAAGACAACAAGACTTCGAG
CTCAGGATTCGCCACGTAGGGAGT---CTCATAGAGTTTTCACACTCTCTAGACTTAGCGAGGATTGAAGGA
ACCCATATTTGCTTCGA-CTTCTTCCTTGACT------AATAGCCAACTTCTGATTAAATTAGCAGGATGAA
T---CAGAACTCGAGTCTCGTAAAGCTGCGTGATTTTACGAAGAACGCTC---ACCCCTTTGGGAACGTGGA
GGGGAA-GGAAGTGTTCCGCAAGCTACTAGACTTTGTTGAACAGCACCCTAGTAAGAAAGTGTTCGGTGTCT
CTCTTGAAGGAATCGAGGCAACTGATGCATCCTTTCCTCGTGAGAGTGTCATTGCCGTTGCTAAGCAACTTA
GAGGAGAGAAGTGCTTCTATCTCGCTGATCTGCACAACAGAGACTTGATCGATAACTGGGACTATGCAGCTC
GTGCGAAAGAGCAACCATTTTTCATTTGGAACGA---CGACGAGTTCGAGATCATTGGTCCCGAACTAACGA
AGTCCACGATGGACCTTGTAGCGTATGTTCTAAGTAAGGGGACCGTGCTCACCTCCCAGGTTGCAGCCGACC
TTGGCCTTTCCGTCCCAAATGCCAGCACCCGCTTGAAGAATTTGGCGGCCAGTGGCTACATTCGTCGCACCG
AAGACGTCGCAGACTCCGGCGGCATTGAGTACCACTACTCTGCCATCAAAT--------------AATCTGC
TTAAACTGCTTGCCATAAGCAGAA-----AATTCGTGATA----TAGTGCAATCG----------------T
TCCTGAGAGATGTTGGCTTGCCATGCGTTAAACAGGATCGTTTAACCAG--ATT------------------
------AATGAGGTGCAAAAATGACGACCGATGATTCAGCGCAACAGTCTCAAAAACCGGACA---------
----------------------AACAGGTCACGATCTATATCAATGGA---------ACC-----------C
CGAAAGTGG-----------------------------------------------
>2843657450/1-949 hypothetical protein [Ga0397979_01 : Rahnella aquatilis KM05] (-)strand
-----TGAAAGTTCTCGAAAGCAAGCGTCCAAAAACGAAGCGTTGCTCATCATCAGACAAACACATTTCAGC
ATTGAACTGAATTACAAAGATGGTGAACTTGTCACAGCTGAGGTTAAGGAAAATCTTAGTTTGATAAACGGT
ACTCATATCTGCTTCGA-TTTCTTTATTGACA-----CCCCTGAATAAAACAGATTAACTTAACCAGATGAA
A---CAGAAATCACTTATCATCAAACTTTTCGATCTTGTCGGGGACTCTT---TTGCATTCGGTAACGAAAT
GGGAAG-AGAGGTCTTTGGTAAGCTCCAGCAGATAGTGGACAATAACCCTCAGCAGAATGTGTTCGGCATTT
CTCTTGAAGGAATTGATGCCACCGATGCATCCTTCCCCCGAGAAAGCGTCGTTTCACTTGCAAAGTTGCTTC
GTGAAGATAAAGGCTTTTACCTCACAGGAGTCACGTCTAAGGACCTACTGGATAACTGGTCATATGCCGCGA
CAGCAAAAGACCAGCCGATTTTTGTCTA---TGG---CAGCACTTATAGCATCATCGGCCCTGTGCTGACCG
AAGGAACAAAACAGCTCATTGATTTCATTATGCGAAATGAATTTACCACGACTAGCATGGTGGCATCAGAGT
TCGATCTCTCTACGCAAAATGCCAGTGGGAAGCTCAAAAAGCTTTATCGGCAGGGGTTTATTCTGGGGAAAA
AAGAGGTCGCGGAGTCCGGTGGGCATGAGTTTGTGTATGTCCCGATAAAAT-------------AATTCTGA
TAAATCTGCTTGCGTTAATCAGA------ATCTAGCGGTA---TTGTCCTGCATG----------------T
TGGTTCGCCAATTTGTGCAGCATCTGATAAATCTCATAAAGTTTATCAG--ATGTTATTG------------
-----AGATAACTATCCAATGAGACTTAATCC-------CATGAACTCTCTCGATACCCTAAG---------
----------------------CAGTAAACCACATCACTACATTGAAA-----------------------T
TGCTGGTGAAG---------------------------------------------
>2845831064/1-949 hypothetical protein [Ga0417094_01 : Methylophaga nitratireducenticrescens JAM1] (+)strand
-----GAAACGGAGCGGAGATGTAGCAGCATCCTACAATGCCACCATCTCTGTGAGGGAAGATACTTTTGAG
CTCAAACTATCGTATAAAGTAGGAAGATTAGCCTCGACCTCCTATGAGCTTGATCTTCCAAAGATGTTGGGA
TGTCATATTTGTTTTGA-CTTCATCCTTGCAA-----CACGTTGAGTATTCTGATTAAATTAACAAGATGAA
A---CAGATTAAGATTCTTATGCGCCTTCTCGATTTTACTGATAATGACC---ATCCCTTTGGCAATAAGCA
GGGCCG-AGAAGTCTTATTAAAGCTGTCGGACTACATCGACGAGCATTCAGCAG---ATATTTACGAAGTGT
CATTGGAGGGGATCATTGCCACCGATGCCTCTTTCCCCAGGGAGAGTGTCATCTCTCTTGCCAAGATGTACA
AAGGCGAAAAGGGGTTCTATCTTACGGGCCAGTTCTCCAAAGACTTGCTGGATAATTGGCATTATGCGGCTA
TTGCCAAAGAGCAACCGCTTATTCTGAAAGAAGA---TAATGGGTATAAAGTCATAGGGCCGAAACCTATAG
GAGGCGCCGAAGAACTCCTTAACTTCATAATGAAAGAGGGGGAAGTCTCAACCGCAAAAGTGGTCCAGAAGT
TTGGCGTTTCTGCCCAAAACGCCAGTGCCAAATTGAAGAAGCTATTCGCCACGGGCCTTATTCTAGGCCGTA
AGACTGTAGCAGAGTCCGGTGGACTTGAATTCGTATATCGAGCGATCAAATA-----------AAAATCTGA
TAAAACCCCTTGATTTAACCAGA------AATAAGCCATA---TTCTATATCGTA-ATGG-----------C
GTATAGCCATTTTTTTAAAAAATCTGTTAAAACAGGTTAGATTTAACAG--AAATA----------------
-----GTCAGGAGGTTGGTTATGGCTACAAAT------------------CCACCGAAGGGTG---------
----------------------ACGGGCATCGTAACGGGGCGGTGAAAGG-----CCGC------------T
CGCAGACAAAGACC------------------------------------------
>2859038878/1-952 hypothetical protein [Ga0336146_01 : Shewanella xiamenensis AS58] (+)strand
-----TAAGAGTAGTCGAGAGCACGCTAGCAAAGAGAAAGTTATCATTGTTATCAGGCAGCTAACTTTCTCA
TTGGCTTTGGAATACTCGAAGGGACAACTCATCAATGTTTCTGAAGTTCGGGGGTTGGTCCCTATCACAGGA
ACCCATATCTGTTTTGA-CTTCTATGTTGACA-----ATTTCTGATAAATAGTGTCAACTTAAGCAGATGAA
A---CAGTTAACTCATAAAATTCTTCTTTCAGAAGTCGTAGGTTCTGACC---ATGCCTTTGGTAACGATGA
AGGTAG-TGAAGCCTATGTGAAGATTAAAAAGATCGTTGATGGTCACCCATCATGCGATATTTTTGCTATCA
GCTTGGAAGGCATTCGATTCACTGATGCTTCATTTCCTCGTGAAAGTGTAATCTCGTTGGCTAAAGCATTGA
AAGGAGAAAAAGGTTTTTACCTTTCTAATGTACCGAGTCGTGACCTTCTGGATAATTGGTCTTATGGCGCTA
CAGCCAAGGATCAACCTCTTCTAGTAAAGAGCGA---TAGCGGTTACGAAGTACTTGGTGTAAAACTCAGTG
CGACTGTCAAAGAGCTTCTAGATTTTGTTATTGCAAAAAAGACAGTGACTTCGTCACATGTATCTAAGCACT
TTGACATTTCAGCACAGAATGCCAGTGGTCGATTGAAGAAGCTTCATGCTACAGGTCTTGTGTTAGGTCAAA
AAGAAGTGGCAGAGTCAGGTGGACTGGAATTTGTCTACCGATCAATTTTGTAGTTTTTTTT-GATTTTCTGG
TTAATCTGCTTGCGTTAATCAGA------ATTGAAGTTTA---TTATTTGATCAG---AT-----------C
CTTTGGATCTTTTTTATTAATATCTGATAAATGTGATTAAGTTAAGCAG--AAT------------------
----------AGGAGGCTTTATGGCTACAAAT------------------CCCCCATCAGGTG---------
----------------------ACGGACACAGAAACGGTGCCGTTAAAGG-----TAGA------------T
CTCAGACTCAGAC-------------------------------------------
>2872095492/1-949 winged helix-turn-helix DNA-binding protein [Ga0337808_01 : Enterobacter hormaechei C15117] (+)strand
---------------------TGGGCTGCGAAATACGATGCAATTGTTCTTGTCCGACAACCAAACTTTGAA
CTTAAAATCCTGTATGAGAACGGCGAACTCATCGAGATTACTATGAAAAAAGGGCTGGCGTTAATTAAGGGC
ACTCAAGTTTGTTTTGA-TTTTTTCTTAGGCTA----TGATTAATATCATCTCCTTAAATTAACCATAAGAA
G---CAGGATTCAATGAAAGTCAAACTGCTGGAACTCACTGATAACAATAACCACCCATTCGGAAACGTGTT
AGGGCG-GGAAGTGTTCAAGCGACTTCAAAATGTTGTTGACTCAAACCCAGGCTGCAAGTCCTTCGAAATTT
CGCTTGAAGGTATTGTTGCTACTGATTCCTCCTTTCCCAGGGAAAGTGTTATCGCTCTTGCAAAACAGCTTT
GTGGAGAAAAGTACTTCTTTATCACTGATGTCAGTTCTGCAGATCTCATCGATAACTGGGACTATGCTGCTA
TTGCAAAGCAGCAATCTTTGATTGTGGTGTTACC---TGACGAAGTACGTGTCATAGGTCCAGAAGCGAAAA
GCTCGACAAGGGCTTTACTCGATGTTGTGTTAAGTCGTGATGGTGCCAGTACCGCAAATGTTGCTAAGTCCC
TAAATATATCAGTTCAGAATGCGAGTACACGGCTCAAAAAACTTGCCAGTGAAGGAGTTATCATGCGGTCGG
AAGTGTCCTCACCAACTGGTGGTATTGAGTTTATTTACTCCGGTCCAAAAA--------------AATCTGA
TTAAACAGCTTGATTTAATCAGA-----TATAGCAATGTATAGTTACTCTCGTGAGTGAT------------
---------ACTTTTTTCGCCACCTGGTTAAACAGATTTATTTAACGAG--AAT------------------
----------ATACAAACTATCGATTGTGGAA------------------AAATCCGGAGGTATATATGCAA
GATATTCAATCAAATCATACACATCATCCTTTCATTGAGGTGGCAGACGAAACTCTTGT------------G
TT------------------------------------------------------
>2881695117/1-940 hypothetical protein [Ga0440374_09 : Haliea alexandrii LZ-16-2] (+)strand
-----------------------GGCCGTTAAATTCAATGTATTGTTCTCCGTGCGGCAGGAGAACTTCTGT
CTCAAGCTCCTCTATGAAAACGGCGCGCTTGTAGACATAAAGCGAGAGACAGGTCTCAGGAAGCTGTTGGGA
ACTCACATCTGCTTTGA-CTTCTTTCTTGCGT-----GATGTAGTATGGTCTCCTATATTTAAGGGGATGAA
G---CAGAACAAAACCATGATCTCCCTCGCCGCCCTTACCGGTAAAAAGCCGTTTTTGTCAGGAAATACCCT
CGGGAA-AGAGGTCTTCCAGAAGCTTCTGGAAGAAGTCGACAAGTTCCCGGAAGCCTCCCTCTTTGAAATCT
CGCTCGATGGTATCAGCGCGACAGACGCGTCCTTTCCGCGTGAAAGTGTCGTTTCCCTTATCAAGATGTACA
GTGGAGAGAAAGCCTTCTTCCTGTCCGGCTTCGCTTCGAAAGACCTCATGGACAATTGGGACTATGCCGCCA
AGGCGAAGAGCCAGGCAGTCATCGTCCATCTTGGCCCCAAAGAGTATGAGGTCATCGGTCCCGAGCTCAGCG
CCAGCACCGAGAAGTTGCTCGAATATGTCATGGACCGGGGAGAGGTGACCACCGCCGCGGTCGCGCAACATT
TTGGGATCACCGCTCAAAACGCCAGTGGTAAGCTGAAGAAGCTCCTCTCCATGGGCCTAGTGACGGGCGCGA
AGGAGACTGCCAAGTCCGGCGGGCTAGAGTTCGTCTACCACGCTATCAAGT-------------AAATCTGA
TCAATCCGATTGTGTTAACCAGA-------------------AATCTCTGATACATTCTAGGGAAATCAGGC
GTAACCGCCTTTTTTAATACATTCTGGTTAAGCAGGTTAACTTTAACAG-----------------------
--------ATAGGAGGCCACATGGCTAAAAAC------------------CCCCCAACTGGAG---------
----------------------ACGGTCACCGTAAGGGTGCCGTCAAGAG-----CAGG------------T
CGCAGACGAAAACACCGTCCGG----------------------------------
>2884338043/1-949 DNA-binding transcriptional ArsR family regulator [Ga0439840_01 : Microbulbifer sp. SH-1] (+)strand
-----AAAACGAAGCGGAGATGTGGCCGCATCTTATGACGCAGTAATCTTCGTGAGGGAAGGTAAGTTTGAG
CTTAAGCTCAATTATAAATCCGGAAAATTACACAAGACAGATTACGAATTAGGTCTTCCAAAATTGATGGGA
ACGCATATTTGTTTTGA-CTTCATTCTTGCGA-----AAGATTAGAAGATCTGGTTAAATTAAGAAGATGAA
C---CAGAAAGTGATTCCTATGCGCCTTCGCGATTTTACTAAAGACGATC---ATCCCTTCGGTAACAAGCA
GGGGAG-AGAAGTGCTTTCATTACTTTCTGATTATGTCGATGATAATCCTTCGG---ATATCTACGAGATTT
CTATAGAAGGTATTGAAGCCACGGATGCTTCTTTTCCTAGAGAGAGCGTGATCTCGCTGGCCAAACTTTGTA
AGGGGGAGAAGGGATTTTATCTGAGCGGTTCATTCACCAAAGACCTTCTTGATAACTGGCACTATGCCGCCA
TAGCCAAGGAGCAACCTCTTATTCTCAAAACTGA---TGATGGATACTCGGTTATTGGCCCGGCTCTGAGTA
AAGGGGCAAAAGAACTGCTCGACTTCATTATGAAAGAGGGAGAAGTTACCACCTCTAAGGTCGTTCGGAAGT
TTGGTGGCTCGGCTCAAAATGCGAGTGCTAAGCTCAAAAAGCTCTATGCTACCGGCCTGATTTTAGGCAGTA
AGGCTGTTGCCGAGTCTGGTGGTCTGGAATTTGTCTACAGAGCAATCAAAT-------------AAATCTGT
TAAAACGGGTTGACTTTAGCAGAAT---TGATCAGGTATT---CTCTGATTCATG---GG-----------C
TTAAGAGCCTTTTTTATTGGGGTCTGGTAAAACAGATTAAGTTTAGCAG--AAG------------------
------TGAGGGGAAT-CGCATGGCTAAAAAT------------------CCACCAGTAGGAG---------
----------------------ACGGACACCGCAAAGGCGCGGTTAAAGG-----ACGG------------T
CTCAAACACAAACGCCCTC-------------------------------------
>2885175511/1-952 predicted DNA-binding transcriptional regulator [Ga0440293_36 : Proteus genomosp. 6 str. ATCC 51471] (+)strand
-----TAAAAGTAGCCGTGAACACGCAAGTAAAGAGAAAGTTATTATTATTATCAGACAATTAACTTTCTCA
TTGTCTTTAGAATACTCAAAAGGGCAACTAATGAACGTATCGGAAGACAGAGAATTAATCCCTATTGCAGGA
ACACATATTTGTTTTGA-TTTCTATGTTGACA-----ATTTCTGATAAATAGTGTCAACTTAAACAGATGAA
A---CTGTTAAGCTATAAAATTCTTCTTTCAGAAGTCGTAGGTGGTGATC---ATGCCTTTGGTAACGATGA
AGGCAG-TGAAGCTTATGCAAAAATCAAAAAAATCGTTGATGCTCACCCATCATGCGATATTTTTGCTATTA
GCTTAGAGGGCATTAAATTCACCGATGCTTCATTCCCTCGTGAAAGTGTAATTTCATTGGCCAAAGCCCTAA
AAGGTGAAAAAGGATTTTATCTTTTCAATATATCTAATAGGGATCTCTTGGATAACTGGTCTTATGGAGCTA
CCGCTAAAGAGCAACCAATACTTGTTAAAACCGA---GTCTGGCTATGAAGTGCTTGGTGTGAAACTAAGTG
AGGTTGTTAAAGAGCTTTTGGATTTTGTTATTACTAAAAAAACAATTACCTCTTCTATAGTGTCAAAACATT
TTGATATATCGGCACAAAATGCCAGTGGGCGTTTGAAAAAGCTGCATTCTACAGGTCTTATACTAGGTCAAA
AAGAAGTCGCGGAATCTGGCGGTTTAGAATTTATATACCATTCAGTTATTTAATTTTTCT--GTCATTCTGA
TAAATCTGCTTGCATTAAACAGA------ATTAACAATTA---CTATTTGAACAG---AT-----------C
TTCTAGATCTTTTTTATTACCATCTGATAAATGTGCTTAAATTAAACAG--AAT------------------
----------AGGAGGCCGTATGGCTACAAAT------------------CCCCCATCAGGTG---------
----------------------ATGGACACAGAAAAGGCGCCGTTAAAAA-----CAGA------------T
CTCAAACTCAAACA------------------------------------------
>2902546463/1-952 hypothetical protein [Ga0342636_01 : Pasteurella multocida SH02] (+)strand
-----CAAGAGTAGTCGAGAGCACGCTAGCAAAGAGAAAGTTATCATTGTTATTAGGCAGCTAACTTTCTCA
TTGGCTTTGGAATATGCGAAGGGTCAACTTATCAATGTTTCTGAAGATCGGGGGTTGGTCCCTATCACAGGA
ACCCATATCTGTTTTGA-CTTCTATGTTGACA-----ATTTCTGATAAATAGTGTCAACTTAAGCAGATGAA
A---CAGTTAACTCATAAAATTCTTCTTTCAGAAGTCGTAGGTTCTGACC---ATGCCTTTGGTAATGATGA
AGGTAG-TGAAGCCTATGTGAAGATTAAAAAGATCGTTGATGGTCACCCATCATGCGATATTTTTGCTATTA
GCTTGGAAGGGATTCGATTCACTGATGCTTCATTTCCTCGTGAAAGTGTAATCTCGTTGGCTAAAGCATTAA
AAGGTGAAAAAGGTTTCTACCTTTCTAATGTTCCGAGTCGGGACCTTCTGGACAATTGGTCTTATGGCGCTA
CAGCCAAGGATCAACCTCTTCTAGTCAAGAACGA---TAGCGGTTACGAAGTGCTTGGTGTAAAACTCAGTG
CGACTGTCAAAGAGCTTCTAGATTTTGTTATTGCAAAAAAGACAGTGACTTCGTCACATGTATCTAAGCACT
TTGACATTTCAGCACAGAATGCCAGTGGTCGATTAAAGAAGCTTCATGCTACAGGTCTTGTGTTAGGTCAAA
AAGAAGTGGCAGAGTCAGGTGGACTGGAGTTTGTCTACCGATCAATTGTGTAGTTTTTTTT-GGTTTTCTGG
TTAATCTGCTTGCGTTAATCAGA------ATTGAAGTTTA---TTATTTGATCAG---AT-----------C
CTTTGGATCTTTTTTATTAATATCTGATAAATGTGATTAAGTTAAGCAG--AAT------------------
----------AGGAGGCTTTATGGCTACAAAT------------------CCCCCATCAGGTG---------
----------------------ACGGACACAGAAACGGTGCCGTTAAAGG-----TAGA------------T
CTCAGACTCAGAC-------------------------------------------
>2908167529/1-946 DNA-binding transcriptional regulator LsrR (DeoR family) [Ga0399770_01 : Vibrio anguillarum MHK3] (-)strand
------------------AAAAACGCAGCTAAGTTCGATGCTACGATTTGTATCAGACAAGAGTGTTTTGAG
ATAACGATGAAGTATCGAGGCGGAAAAGTTAATGAGTTCTACTTTCATGAGAATCTCACAAAAATGCTAGGA
ACTCACATTTGTTTTGA-TTTTTATCTCCATT-----AATGTGTTATATTCTCATTAAATAAAAAAAATGAA
GC-----AGACTTATGCTACTTAAACTCAAAGATTTTACGCAAGACGCGC---ACCCAAATGGAAACGTTAA
AGGTAA-GGCTGTTTACGCTTCTTTGTTACAGTTTGTTGAGTCCCATCAAGAAAAGAACACTTTTGGTATAT
CGTTGCAAGGAATTATTGCTACGGATGCATCTTTTCCAAGAGAGAGTGTTATGTCACTGGCAAAACATTACT
CTGGAGAGAAGTTTTTCTATTTAACGGATTTTATTGATGAAGACTTATTAGACAACTGGATATATGGGGCTA
TAGCAAAAGAGCAGCCAATGACAGTGTGGCAGGG---GCATGAGCCTTCATTTATCGGGCCTGCTATGTCAA
AGTCTATTAAAGAGCTTGCGGATTATTTGTGTGCTAACAAGAAAGCCACAACGAGCGAAATCTCAAAGAGCT
TGGATATTAGCACTCAGAATGCAAGTACTCGCCTCAAAAACCTCTTTAAGTTGGGCTACGTTAAGCGAGTTG
AGGAAGTGGCTGAGAGTGGTGGAAAAGAGTTCGTCTATGAGTTGATAGGTC--------------ATTCTGG
TTAAAAGTGTTGATTTAACCAGA------TTTTGATCGTA---ACATCTCTTCAG---------------CC
TAAAGAGGTGTTTTTTTAACCCTCTGGTTAAAAAAAAAAAATGAACCAG--AAGCGCGAA------------
-CTAAGTCCTTACTTTTTGAGTGCTTATAGAT---------CGA----------------------------
------------------------------------AATGTAGCCAAAGA-----TCAAGTGATTTTTATTT
TTCTTGGTTATATATCAGCTAGTTATGAAGTTG-----------------------
>2911754128/1-952 hypothetical protein [Ga0477829_13 : Marinomonas sp. UCMA3892] (-)strand
-----TAAGAGTAGTCGAGAGCACGCTAGCAAAGAGAAAGTTATCATTGTTATTAGGCAGCTAACTTTCTCA
TTGGCTTTGGAATACTCGAAGGGACAACTTATCAATGTTTCTGAAGATCGAGGGTTGGTCCCTATCACAGGA
ACCCACATCTGTTTTGA-CTTCTATGTTGACA-----ATTTCTGATAAATAGTGTCAACTTAAGCAGATGAA
A---CAGTTAACTCATAAAATTCTTCTTTCAGAAGTCGTAGGTTCTGACC---ATGCCTTTGGTAACGATGA
AGGTAG-TGAAGCCTATGTGAAGATTAAAAAGATCGTTGATGGTCACCCATCATGCGATATTTTTGCTATCA
GCTTGGAAGGCATTCGATTCACTGATGCTTCTTTTCCTCGTGAAAGTGTAATCTCGTTGGCTAAAGCATTGA
AAGGAGAAAAAGGTTTTTACCTTTCTAATGTACCGAGTCGTGACCTTCTGGATAATTGGTCTTATGGCGCTA
CAGCCAAGGATCAACCTCTTCTAGTCAAGAGCGA---TAGCGGTTACGAAGTGCTTGGTGTAAAACTCAGTG
CGACTGTCAAAGAGCTTCTAGATTTTGTTATTGCAAAAAAGACAGTGACTTCGTCACATGTATCTAAGCACT
TTGACATTTCAGCACAGAATGCCAGTGGTCGATTAAAGAAGCTTCATGCTACAGGTCTTGTGTTAGGTCAAA
AAGAAGTGGCAGAGTCAGGTGGACTGGAATTTGTCTACCGATCAATTGTGTAGTTTTTTT--GGTTTTCTGG
TTAATCTGCTTGCGTTAATCAGA------ATATAAGTTTA---TTATTTGATCAG---AT-----------C
CTTTGGATCTTTTTTATTAATATCTGATAAATGTGATTAAGTTAAGCAG--AAT------------------
----------AGGAGGCTTTATGGCTACAAAT------------------CCCCCATCAGGTG---------
----------------------ACGGACACAGAAACGGTGCCGTTAAAGG-----TAGA------------T
CTCAGACTCAGACG------------------------------------------
>2913673112/1-961 hypothetical protein [Ga0483788_01 : Pseudomonas aeruginosa E113] (+)strand
---TTGAAACGAAGTGGTGATGTGGCTGCTAATTTCAATGCCACGGTTACGGTGAGGCAAAAAAATTTCGAG
CTGACGATGGTCTACCGCGACTCTCAATTCAACCGCAGCCACCGGCGAACGGATATGCCTACCATCCTGGGA
ACCCACATCTGCTTTGA-CTTCTTAATTGAC-------AGCTAAAGCTCTCTCGTTAAACTGAGCAAATGAA
T---CAGAAATCACTCACTGTCAAGCTGAGAGACTTCACCGAAGACGACC---ATCCTTTTGGCAATGTCCA
AGGAAA-GGCAACCTTTGGGAAGCTGCTCGACTTCGTCGACGCCCATCCACAGTATTCCGTTTTTGGGATCT
CCCTCTCTGGTATTGAAGCGACGGATGCATCATTTCCGAGAGAAAGCGTGGTAGCTGTCGCGAAGCTCTATA
GGGGGGAGCGCGGCTTCTTCCTCAAGGACGTCAAGAGTCGAGACTTGCTGGACAACTGGAGCTACGCCGCTC
AGGCCAAAGAGATTCCTCTGACTGTCTGGGCCGA---AGACGGTTACCAAGTCATCGGGCCTGAGATCAGCT
CTTCCACGAAGGAACTGCTGGATTGCGTGCTACCTCGGCGCGCAGTTACTGCCGCCAAGGTAGCCGAAGCAC
TAAACATTTCGGTCGCTAATGCCAGCACTAAGCTCAAGAAGCTCAAGGATCAGGGGTTCATCCTCAGAGCCG
AAGAGACCGCCGAGTCTGGCGGAATTGAGTACGTATACCGAGCCATCGGTG--------------AATCCGC
TTAAACAGCTTTACAAATCCAGA------ATCAGGGTGTA---GT-TTTGTCTCGAACCC------------
-----AG-GCCCTTTTGCGGTACCTGGTTAAACTGGATCAGTTAAGCAG--AGT------------------
----------GGTGATCGACATGGCAACTAAC------------------CCCCCGGCAGGTG---------
----------------------ATGGACATCGCAATGGCGCGGTACGTCA-----GCGT------------T
CCCAGACCCAGACTCCGTCTGGTCATTGGGTCAAGCGTGA----------------
>2925574900/1-952 hypothetical protein [Ga0443088_01 : Acinetobacter dispersus NCCP 16014] (+)strand
-----TAAGAGTAGTAGAGAGCAAGCAGCAAAATTTGATGCAGATTTAAGTATTCGTTTAGAAACATTTAAT
ATTCAGTTAATGTACAGAAATGGTTTGCTCGTAAATTATACGATTTCTAAAGGCTTAACCCTTGTGCAAGGG
ACACATATATGCTTCGA-TTTTTTTATTGACT-----GATTCTGATTAATTAGGTTAAATTTAACAGATGAA
G------AAATCCAATTTAATTAAACTCAGAGATTTTCTTGAAGAGCCTA---TAGCTATAGGTAATCAAGA
AGGTCG-AGAAGTTTACCAAGCCCTGTTGAATGATATTGATAACAATCCTCAAATATCAATATTTGAAATAT
CTCTAGCTGGTGTTGATGCTACGGATGCTTCTTTCCCAAGAGAAAGCATTGTATCTTTAGCAAAAAATTTAC
GTGGGGAAAAAGCCTTTTATTTAACAAATTTTAAGAATAAGGATTTGATAGATAATTGGCAATATGGTGCAG
AGGCTAAAGAGCAACCTTTATTAATCCACCATGA---AAGTAAGAAGTTTTGGATAGGGCCAAAAGTTAATT
CATCAACACAAGAATTGTTAGACTTTATCTATGAACAGCCTAGAGTCACTACTTCTTTAATTGCAAATCATT
TTGACGTTTCCATTCCTAATGCAAGCATGAAGCTAAAAAAGCTTTTTAATCAAGGTTATATTTTAGGTGAAA
AAGAAACAGCTTCCTCTGGAGGCCATGAGTTCGTTTATCGAGCAATAAAAGA------TTAAA-TAATCTGA
TTAAACTGATTGACTTAATCAGATT---TATTGGGTTATA---TTACTCAAAAGG----------------G
CGATAAGCCCTTTTTGAAATAACCTGATTAATCAGATTAATTTAACCAG--AAA------------------
-------ATAGGATTAAACTATGGCTACAAAT------------------TCTCCATCAGGTG---------
----------------------ATGGGCATCGTAATGGAATGGTTCGTGA-----CCGT------------T
CTCAAACACAAACTCCAA--------------------------------------
>2925738240/1-961 DNA-binding transcriptional ArsR family regulator [Ga0399512_01 : Pseudomonas chlororaphis B25] (+)strand
---TTGAAGCGCAGTGGCGATGTGGCCGCTGGTTTCAATGCAACCGTTACGGTGAGGCAAAAAAACTTCGAG
CTGACAATTGTTTACAGCGATGGTCGGTTTAATCGTAGCTTCTCGCGTTTGGATATGCCGACCATCCTGGGA
ACTCATATCTGCTTTGA-CTTCTTGATTGAC-------AGCTAAGGCTCTCTCGTTAAACTGAGCAAATGAA
T---CAGAAATCTATCACCGTTAACCTAATCGACTTCACTGAAGACGACC---ATCCCTTCGGTAACGTCCA
GGGTAA-GGCTGCTTTTGCAAAGCTACTCGATTTCGTTCACTCCCACCCGCAGATTTCCACATTTGGAATAT
CCCTTTCTGGCATAGAGGCAACTGACGCATCCTTTCCAAGGGAAAGCGTCGTAGCCGTTGCCAAGCTTTTCA
AGGGAGAGCGTGGCTTCTACCTTAAGAATGTGAAAAGCCGAGATCTACTCGATAACTGGAGCTATGCGGCCC
AAGCTAAAGAGATCCCTTTGACAGTCTGGGCGGA---TGACAGCTACGACGTCATCGGGCCTGAGATTAGCC
CTTCCAACCGAGAGCTGCTGGAGTGCGTACTGTCACAGCGGTCAGTCACTGCTGCTAAGGTAGCTGAAATGC
TGAAAATTTCGGTCCCTAATGCCAGTACCAAGCTGAAGAAGCTCAAGGATCAGGGGTATATCCTTAGGGCTG
AGGAGGCGGCCGAGTCGGGTGGCATTGAGTACATTTACCTCTCTATCGGAA--------------ATTCTGC
TTAAACTGGTTTACAAAATCAGA------TTCTGGGCGTA---AGGTTTGTTCCGACTCC------------
-----AAGGGTTTTTTATAGTCCCTGGTTAAACTGGATCAATAAAGCAG--ATT------------------
----------GGTGATCAATATGGCTACTAAC------------------CCTCCAAGTGGTG---------
----------------------ATGGGCATCGCAATGGTGCGGTCCGTCA-----ACGT------------T
CTCAAACCCAAACCCCGTCTGGTCACTGGGTCAAACGT------------------
>2927772172/1-949 winged helix-turn-helix DNA-binding protein [Ga0480624_23 : Rahnella aquatilis BIGb0523] (+)strand
---------------------CTGGCCGCAAAATATGATGCTGTTGTCCTAGTTCGTCAACCTGACTTCGAA
CTAAGAATTACTTATAAAGATGGTGTACTCACAGAAATTACCACGAAAAAAGGGCTGGCATTGATTAAGGGC
ACCCAAGTTTGTTTTGA-TTTTTTCCTGGGCTA----TGATTAATATCATCTCCTTAAATTAACCATAAGAA
G---CAGGGTTGTATGAAAGTCAAACTGCTGGAACTCACTGATAACAATAACCATCCATTTGGAAATGTTTT
GGGACG-GGAAGTGTTTAAGCGACTTCAAAATGTTGTTGACTCACACCCTGGCTGCAAGTCTTTTGAAATTT
CGCTTGAAGGTATTGTTGCCACCGATTCCTCTTTTCCACGGGAAAGTGTAATTGCACTTGCAAAACAGCTTT
GTGGAGAAAAGTACTTCTTTATCACCGATGTCAGTTCTGCAGATCTCATTGATAACTGGGACTATGCTGCAA
TTGCAAAGCAGCAGTCTTTGATTGTGGTGTTGGC---TGACGAAGCGCGGATCATAGGCCCAGAAGCGAAAA
ATTCGACAAAGGCATTGCTCGATGTCGTACTAAGTCGTGATGGCGCCAGTACCGCAAATGTTGCTAAGTCCC
TCAACATATCTGTTCAGAATGCGAGTACAAGGCTTAAAAAGCTTGTCAGTGAAGGGGTTATCATGAGGTCGG
AAGTGTCCTCACCAACAGGTGGCATTGAGTTTATCTACACAGGTCCAAATA--------------TTTCCGA
TTAAACAGGTTGATTTAACCAGA-----GTGAGCAATGTATAGTCATCGCAGTGGGCTGT------------
--------TTATTTTATTGCCACCTGGTTAAACAGCTTTATTTAATGAG--ATT------------------
----------TCACGGCATTGCCACTGTAGAA------------------AACTCCGGAGGTATTTATGCAA
GACATTCAATCACAACATGCCCACCGCCGCTTCATTGAGGTGGCAGACGAAACTCTCGT------------T
T-------------------------------------------------------
>2937512404/1-952 hypothetical protein [Ga0478383_061] (+)strand
-----TAAGAGTAGTCGAGAGCACGCTAGCAAAGAGAAAGTTATCATTGTTATTAGGCAGCTAACTTTCTCA
TTGGCTTTGGAATATGCGAAGGGTCAACTCATCAATGTTTCTGAAGATCGAGGGTTGGTCCCTATCACAGGA
ACCCACATCTGTTTTGA-CTTCTATGTTGACA-----ATTTCTGATAAATAGTGTCAACTTAAGCAGATGAA
A---CAGTTAACTCATAAAATTCTTCTTTCAGAAGTCGTAGGTTCTGACC---ATGCCTTTGGTAACGATGA
AGGTAG-TGAAGCCTATGTGAAGATTAAAAAGATCGTTGATGGTCACCCATCATGCGATATTTTTGCTATCA
GCTTGGAAGGCATTCGATTCACTGATGCTTCATTTCCTCGTGAAAGTGTAATCTCGTTGGCTAAAGCATTGA
AAGGAGAAAAAGGTTTTTACCTTTCTAATGTACCGAGTCGTGACCTTCTGGATAATTGGTCTTATGGCGCTA
CAGCCAAGGATCAACCTCTTCTAGTAAAGAGCGA---TAGCGGTTACGAAGTACTTGGTATAAAACTCAGTG
CGACTGTCAAAGAGCTTCTAGATTTTGTTATTGCAAAAAAGACAGTTACTTCGTCACATGTATCTAAGCACT
TTGACATTTCAGCACAGAATGCCAGTGGTCGATTGAAGAAGCTTCATGCTACAGGTCTTGTGTTAGGTCAAA
AAGAAGTGGCAGAGTCAGGTGGACTGGAATTTGTCTACCGATCAATTTTGTAGTTTTTTTT-GATTTTCTGG
TTAATCTGCTTGCGTTAATCAGA------ATTGAAGTTTA---TTATTTGATCAG---AT-----------C
CTTTGGATCTTTTTTATTAATATCTGATAAATGTGATTAAGTTAAGCAG--AAT------------------
----------AGGAGGCTTTATGGCTACAAAT------------------CCCCCATCAGGTG---------
----------------------ACGGACACAGAAACGGTGCCGTTAAAGG-----TAGA------------T
CTCAGACTCAGAC-------------------------------------------
>2938140957/1-949 predicted transcriptional regulator [Ga0478311_05] (-)strand
---------------------TTGGCTGCAAGATACGACGCGATTGTTCTTGTCCGGCAACCAAACTTCGAG
CTGAAAATCCTATATAAGGACGGTGAACTTATCGATATTGCCATGAAAAAGGGGCTAGCCTTGATTAAGGGC
ACTCAAGTTTGTTTTGA-TTTTTTCTTAGGCTA----TGATTAATATCATCTCCTTAAATTAAACATAAGAA
G---CAGGATTGTATGAAAGTCAAACTGCTAGAACTCACTGAAAACAATAACCATCCATTTGGAAATGTTTT
GGGGCG-GGAGGTGTTTAAGCGACTTCAAAATGTTGTTGACTCAAACCCTGGCTGCAAGTCATTTGAAATTT
CACTTGAAGGTATTGTTGCTACCGATTCCTCTTTTCCACGGGAAAGTGTAATTGCACTTGCAAAACAGCTTT
GTGGAGAAAAGTACTTCTTTATCACCGATGTCAACTCTGCAGATCTCATCGATAACTGGGATTATGCTGCAA
CTGCAAAGCAGCAATCTTTAATAGTGGTGTTGGC---TGACGAAGTGAGGATCATCGGCCCCGAAGCGAAAA
GTTCGACAAAAGCTTTGCTCGATGTCGTGTTAAGCCTTAATGGTGCCACTACCGCAAATGTCGCTAAGTCTC
TCAACATATCTGTTCAGAACGCGAGTACAAGGCTTAAAAAGCTTGTCAGTGAAGGAGTGATCATGCGGTCGG
AGGTGTCTTCACCAACAGGTGGTATTGAGTTTATCTACACAGGTCCAAATA--------------TTTCCGC
TTAAACAGGTTGATTTAATCAGA-----ATGGGTGGTGTATAGTCACCTTCAAGGGGGGC------------
--------TTTTTTTGTCGCCACCTGGTTAAACAGCTTTATTTAATGAG--ATT------------------
----------CTGCGGTATTGCTACTGTAGAT------------------AATTCCGGAGGTATTTATGCAA
GATATTCAATCACAACATCACCACCGCCGCTTCATTGAGGTGGCAGACGAAACTCTCTC------------G
T-------------------------------------------------------
>2964885635/1-949 hypothetical protein [Ga0366186_291] (-)strand
-----TGAAAGTTCCCGGAGGCAAGCGTCCAAAAACGAAGCATTGCTCATCATCAGACAAACATATTTCAGC
ATTGAACTGAATTACAAAGATGGGGAACTTGTTTCAAAAAATGTTAAGGATAACCTTAGTTTGATAAATGGT
ACTCATATCTGCTTCGA-TTTCTTTATTGACA-----CCCCTGAATAAAACAGATTAATTTAATCAGATGAA
A---CAGAAATCACTCATCATCAAACTTATTGATCTTGTCGGGGACTCCT---TTGCATTCGGTAACGAAAA
GGGGAG-GGAGGTCTTTGGCAAGCTCCAGCAGATAGTGGACGAAAACCCTCAACAGAATGTATTTGGCATTT
CTCTTGAAGGAATTGAAGCCACGGATGCGTCATTCCCCAGAGAGAGCGTCGTTTCGCTTGCAAAGTTGCTTC
GTGAGGACAAGGGTTTTTACCTCACAGGAGTTACTTCTAAAGACCTGCTTGATAACTGGTCATATGCCGCGA
CAGCAAAAGATCAGCCGATTTTTGTCTA---TGA---CAGCAGTTATAAAATCATCGGCCCTGTGCTGACCG
ATGGAACTACAAAGCTCATTGATTTCATCATGCGAAATAAATTCACCACGACCAGCATGGTGGCATCAGAGT
TCGACATCTCTACGCAAAATGCCAGTGGGAAACTCAAAAAGCTTTTTCATCAGGGGCTTATTCTAGGGAAAA
AGGAGGTTGCAGAGTCCGGCGGGCATGAGTTTGTGTATATTCCGATAAAAT-------------AATTCTGA
TAAATCTGCTTGCGTTAACCAGA------TGGTGGCGGTA---TTGTCTTGCTTG----------------T
TCGTGCGACGAC--ATGCGATGTCTGATAAATCTCATTAATTTAATCAG--ATTTCATTA------------
-----AAGTTACTATCCAGTGAGACTGAAAAC-------CATGAATTCTCTCGTTACCTTAAG---------
----------------------CAGTAAACCACATCACTCTATTGAAA-----------------------T
TGCGGATAAAGAC-------------------------------------------
>2985289092/1-949 winged helix-turn-helix DNA-binding protein [Ga0177287_14] (-)strand
---------------------CTGGCCGCAAAATATGATGCTGTTGTTCTTGTCCGACAACCTGACTTTGAG
TTGAGAATTACCTACAAGAATGGTGTTATAACTGAAATTACCAGCAAAAAAAGGCTCGCGTTGATTAAGGGC
ACACAAGTTTGCTTTGA-TTTTTTCCTGGGCTA----TGATTAGTATCATCTCCTTAAATTAACCATAAGAA
G---CAGGATTGTATGAAAGTCAAACTGCTGGAACTCACTGAAAACAATAACCATCCATTTGGAAATGTTTT
GGGGCG-GGAAGTGTTTAAGCGACTTCAAAATGTTGTTGACTCAAACCCTGGCTGCAAGTCTTTTGAAATCT
CTCTTGAAGGAATTGTGGCTACCGATTCCTCTTTTCCACGTGAAAGTGTCATTGCGCTTGCAAAGCAGCTTT
GTGGGGAAAAGTATTTCTTTATCACCGATGTCAGCTCAACAGATCTCATCGATAACTGGGACTATGCTGCCA
TTGCAAAGCAACAGTCTATGATAGTGGTTTTGGC---TGGCGGAGTGCGGGTTATTGGCCCTGAAGCGAAAA
GCTCGACAAAGGCGTTGCTTGACGTCGTGTTAGGACGTAATGGCGTCAGTACGGCAAATGTCGCTAAGTCTC
TCAACATATCAGTTCAAAATGCGAGCACAAGGCTTAAAAAACTTTCCAGTGAAGGGGTTATCATGAGGTCTG
AAGTGTCCTCACCAACAGGAGGCATTGAGTTTATATACTCCGGTCCAAATA--------------TTTCCGC
TTAAACAGCTTGATTTAACCAGA-----TTGCTGCATGTATAGTTATCGCAGTGGTTCAG------------
--------TTTTTTTTCTGACACCTGGTTAAACAGCTTTATTTAATGAG--ATT------------------
----------CTGAAGCGCTACTGCTGAAGA-------------------ACTCCTGGAGATATTTATGCAA
GAGATTCGTTCCCAATACCCCCACGACCACTTCATTGAGGTGGCAGATGAACATCTCGT------------T
TT------------------------------------------------------
>2985313238/1-949 winged helix-turn-helix DNA-binding protein [Ga0146025_02] (+)strand
---------------------CTGGCCGCAAAATATGATGCTGTTGTTCTTGTCCGACAACCTGACTTTGAG
TTGAGAATTACCTACAAGAATGGTGTTATAACTGAAATTACCAGCAAAAAAAGGCTCGCGTTGATTAAGGGC
ACACAAGTTTGCTTTGA-TTTTTTCCTGGGCTA----TGATTAGTATCATCTCCTTAAATTAACCATAAGAA
G---CAGGATTGTATGAAAGTCAAACTGCTGGAACTCACTGAAAACAATAACCATCCATTTGGAAATGTTTT
GGGGCG-GGAAGTGTTTAAGCGACTTCAAAATGTTGTTGACTCAAACCCTGGCTGCAAGTCTTTTGAAATCT
CTCTTGAAGGAATTGTGGCTACCGATTCCTCTTTTCCACGTGAAAGTGTCATTGCGCTTGCAAAGCAGCTTT
GTGGGGAAAAGTATTTCTTTATCACCGATGTCAGCTCAACAGATCTCATCGATAACTGGGACTATGCTGCCA
TTGCAAAGCAACAGTCTATGATAGTGGTTTTGGC---TGGCGGAGTGCGGGTTATTGGTCCTGAAGCGAAAA
GCTCGACAAAGGCGTTGCTTGACGTCGTGTTAGGACGTAATGGCGTCAGTACGGCAAATGTCGCTAAGTCTC
TCAACATATCAGTTCAAAATGCGAGCACAAGGCTTAAAAAACTTTCCAGTGAAGGGGTTATCATGAGGTCTG
AAGTGTCCTCACCAACAGGAGGCATTGAGTTTATATACTCCGGTCCAAATA--------------TTTCCGC
TTAAACAGCTTGATTTAACCAGA-----TTGCTGTATGTATAGTTATCGCAGTGGTTCAG------------
---------TTTTTTTCTGACACCTGGTTAAACAGCTTTATTTAATGAG--ATT------------------
----------CTGAAGCGCTACTGCCGAAGA-------------------ACTCCTGGAGATATTTATGCAA
GAGATTCGTTCCCAACACCCCCACGACCACTTCATTGAGGTGGCAGATGAACATCTCGT------------T
TTC-----------------------------------------------------
>2989440847/1-952 hypothetical protein [Ga0486676_01] (-)strand
-----TAAGAGTAGTCGAGAGCACGCTAGCAAAGAGAAAGTTATCATTGTTATTAGGCAGCTAACTTTCTCA
TTGGCTTTGGAATACTCGAAGGGACAACTCATCAATGTTTCTGAAGATCGGGGGTTGGTCCCTATCACAGGA
ACCCATATCTGTTTTGA-CTTCTATGTTGACA-----ATTTCTGATAAATAGTGTCAACTTAAGCAGATGAA
A---CAGTTAACTCATAAAATTCTTCTTTCAGAAGTCGTAGATTCTGACC---ATGCCTTTGGTAACGATGA
AGGTAG-TGAAGCCTATGTGAAGATTAAAAAGATCGTTGATGGTCACCCGTCATGCGATATTTTTGCTATCA
GCTTGGAAGGCATTCGATTCACTGATGCTTCATTTCCTCGTGAAAGTGTAATCTCGTTGGCTAAAGCATTGA
AAGGAGAAAAAGGTTTTTACCTTTCTAATGTACCGAGTCGTGACCTTCTGGATAATTGGTCTTATGGCGCTA
CAGCCAAGGATCAACCTCTTCTAGTAAAGAGCGA---TAGCGGTTACGAAGTACTTGGTGTAAAACTCAGTG
CGACTGTCAAAGAGCTTCTAGATTTTGTTATTGCAAAAAAGACAGTGACTTCGTCACATGTATCTAAGCACT
TTGACATTTCAGCACAGAATGCCAGTGGTCGATTGAAGAAGCTTCATGCTACAGGTCTTGTGTTAGGTCAAA
AAGAAGTGGCAGAGTCAGGTGGACTGGAATTTGTCTACCGATCAATTTTGTAGTTTTTTTT-GATTTTCTGG
TTAATCTGCTTGCGTTAATCAGA------ATTGAAGTTTA---TTATTTGATCAG---AT-----------C
CTTTGGATCTTTTTTATTAATATCTGATAAATGTGATTAAGTTAAGCAG--AAT------------------
----------AGGAGGCTTTATGGCTACAAAT------------------CCCCCATCAGGTG---------
----------------------ACGGGCACAGAAACGGTGCCGTTAAAGG-----TAGA------------T
CTCAGACTCAGAC-------------------------------------------
>2995348347/1-952 hypothetical protein [Ga0487263_02] (-)strand
-----TAAGAGTAGTCGAGAGCACGCTAGCAAAGAGAAAGTTATCATTGTAATTAGGCAGCTAACTTTCTCA
TTGGCTTTGGAATACTCGAAGGGGCAACTCATCAATGTTTCTGAAGATCGGGGGTTGGTCCCTATCACAGGA
ACCCATATCTGTTTTGA-CTTCTATGTTGACA-----ATTTCTGATAAATAGTGTCAACTTAAGCAGATGAA
A---CAGTTAACTCATAAAATTCTTCTTTCAGAAGTCGTAGGTTCTGACC---ATGCCTTTGGTAACGATGA
AGGTAG-TGAAGCCTATGTGAAGATTAAAAAGATCGTTGATGGTCACCCATCATGCGATATTTTTGCTATCA
GCTTGGAAGGGATTCGATTCACTGATGCTTCATTTCCTCGTGAAAGTATAATCTCGTTGGCTAAAGCATTAA
AAGGAGAAAAAGGTTTTTACCTTTCTAATGTACCGAGTCGTGACCTTCTGGACAATTGGTCTTATGGCGCTA
CAGCCAAGGATCAACCTCTTCTAGTCAAGAGCGA---TAGCGGTTACGAAGTGCTTGGTGTAAAACTCAGTG
CGACCGTCAAAGAGCTTCTAGATTTTGTTATTGCAAAAAAGACAGTGACTTCGTCACATGTATCTAAGCACT
TTGACATTTCAGCACAGAATGCCAGTGGTCGATTAAAGAAGCTTCATGCTACAGGTCTTGTGTTAGGGCAAA
AAGAAGTGGCAGAGTCAGGTGGACTGGAATTTGTTTACCGATCAATTGTGTAGTTTTTTTT-GGTTTTCTGG
TTAATCTGCTTGCGTTAATCAGA------ATTGAAGTTTA---TTATTTGATCAG---AT-----------C
CTTTGGATCTTTTTTATTAATATCTGATAAATGTGATTAAGTTAAGCAG--AAT------------------
----------AGGAGGCTTTATGGCTACAAAT------------------CCCCCATCAGGTG---------
----------------------ACGGACACAGAAACGGTGCCGTTAAAGG-----TAGA------------T
CTCAGACTCAGAC-------------------------------------------
>3001734270/1-949 hypothetical protein [Ga0486340_01] (+)strand
-----TGAAAGTTCTCGAAAGCAAGCGTCCAAAAACGAAGCGTTGCTCATCATCAGACAAACACATTTCAGC
ATTGAACTGAATTACAAAGATGGTGAACTTGTCACCGCTGAGGTTAAGGAAAATCTTAGCTTGATAAACGGT
ACTCATATCTGCTTCGA-TTTCTTTATTGACA-----CCCCTGAATAAAACAGATTAACTTAATCAGATGAA
A---CAGAAATCACTTATCATCAAACTTTTCGATCTTGTCGGCGACTCTT---TTGCATTCGGTAACGAAAT
GGGAAG-AGAGGTCTTTGGTAAGCTCCAGCAGATAGTGGACAATAACCCTCAGCAGAATGTGTTCGGCATTT
CTCTTGAAGGAATTGATGCCACCGATGCATCCTTTCCCAGAGAAAGCGTTGTTTCACTTGCAAAGTTGCTTC
GTGAAGATAAAGGCTTTTACCTCACAGGAGTTACGTCTAAGGACCTACTGGATAACTGGTCATATGCCGCGA
CAGCAAAAGACCAGCCGATTTTTGTCTA---TGG---CAGTACTTATAGCATCATCGGTCCTGTGCTGACCG
AAGGAACAAAACAGCTCATTGATTTCATTATGCGAAATGAATTTACCACGACTAGCATGGTGGCATCAGAGT
TCGACCTCTCTACGCAAAATGCCAGTGGGAAGCTCAAAAAGCTTTATCGGCAAGGGTTTATTCTGGGGAAAA
AAGAGGTCGCGGAGTCCGGCGGGCATGAGTTTGTGTATGTTCCGATAAAAT-------------AATTCTGA
TAAATCTGCTTGCGTTAATCAGA------ATCTAGCGGTA---TTGTCCTGCATG----------------T
TGGTTCGCCAACTTGTGTGGCATCTGATAAATCTCTTAAAGTTTATCAG--ATGTTATTG------------
-----AGATAACTATCCTATGAGACTGAATCC-------CATGAACTCTCTCGATACTCTAAG---------
----------------------CAGTAAACCACATCACTACATTGAAA-----------------------T
TGCTGGTGAAG---------------------------------------------
>3002086258/1-949 winged helix-turn-helix DNA-binding protein [Ga0578335_01] (+)strand
---------------------CATGCCGCCAAGTACAATGCGATCGTAGTTGTGCGACAGCCAGAGTTCGAG
TTGAAAATTAAATATAGAGATGGGGAGCTAGTCGACATTTCTCAGAAAAAAGGACTATGTCGGATCGATGGA
ACTCAAGTTTGCTTTGA-TTTTTACCTAGACTA----AGATTAGTATGTTCTCCTTAAATTAATCCTGTTAA
G---CAGAACCGTATGTTAGTTAAACTGCTCGAACTTACAGATAATAATGACCATCCATTCGGCAATATATT
AGGCCG-AGAAGTGTTTAAGCGGCTGCAATGTGTTGTAGATATGAATCCTCTAAGCAAGTCGTTTGAAATAT
CTCTGGAGGGTATTGTGGCAACGGACTCTTCCTTTCCGCGAGAGAGCGTTATCGCATTATCAAAGCAGCTTC
GTGGCGAAAAGTGGTTTTACATTACTCACGTCAGCTCCTTGGATCTCATTGATAACTGGGACTATGCGGCTA
TTGCCAAGCAACAGTCTTTGGTACTGATATCGGA---TAAAGAAACTCGGGTCATAGGGCCAGATGCAAAAA
CATCCACTAGAGAGCTGTTGAACTTTGTATTGAGCCAAGAAGGAGCAAGTACCGCGAATGTTGCTAAAGCTC
TAGGAATCTCAGTGCAGAATGCAAGTACCAGGCTAAAAAACCTTACAAATCAAGGGCTTATCATGAGGCGTG
AGGTCTCTTCACCAACCGGTGGGATTGAGTTTCTTTATGCTGGACCTCAAT--------------TTTCTGG
TTAAACAGGTTGATTTAAGGGGA------TGTTGGGTATAGAGTCTATCGCATGGGTACGGG----------
---ATACCCATTTTTAATGCTCTCAGGTTAAACTGCTTTATTTAAGGAG--ATT------------------
----------------CAAAATGGCTACAAAT------------------CCCCCCAAAGGTG---------
----------------------ATGGTCGTCGCAATGGTGCCGTACGCGA-----TCGC------------T
CTCAAACTCGGACTACTAGTGGTCACTGGGTAAAACG-------------------
>638122448/1-952 hypothetical protein [Shewanella sp. MR-7: NC_008322] (+)strand
-----TAAGAGTAGTCGAGAGCACGCTAGTAAAGAGAAAGTTATCATTGTTATTAGGCAGCTAACTTTCTCA
TTGGCTTTGGAATACTCGAAGGGACAACTCATCAATGTTTCTGAAGATCGGGGGTTGGTCCCTATCACAGGA
ACCCATATCTGTTTTGA-CTTCTATGTTGACA-----ATTTCTGATAAATAGTGTCAACTTAAGCAGATGAA
A---CAGTTAACTCATAAAATTCTTCTTTCAGAAGTCGTAGGTTCTGACC---ATGCCTTTGGTAATGATGA
AGGTAG-TGAAGCCTATGTGAAGATTAAAAAGATCGTTGATGGTCACCCATCATGCGATATTTTTGCTATCA
GCTTGGAAGGGATTCGATTCACTGATGCTTCATTTCCTCGTGAAAGTGTAATCTCGTTGGCTAAAGCATTAA
AAGGTGAAAAAGGTTTCTACCTTTCTAATGTTCCGAGTCGGGACCTTCTGGACAATTGGTCTTATGGCGCTA
CAGCCAAGGATCAGCCTCTTCTAGTCAAGGGCGA---TAGCGGTTACGAAGTGCTTGGTGTGAAACTCAGTG
CGACTGTCAAAGAGCTTCTAGATTTTGTTATTGCGAAAAAAATAGTGACTTCTTCACATGTATCTAAGCACT
TTGACATTTCAGCACAGAATGCCAGTGGTCGATTGAAGAAGCTTCATGCTACAGGCCTTGTTCTCGGTCAAA
AAGAAGTGGCAGAGTCAGGTGGGTTAGAGTTCGTCTACAGATCAATTCTGTAGTTTTTTTTGAAACTTCTGG
TTAATCTGCTTGCGTTAATCAGA------ATTGGAGGTTA---TTATTTGATCAG---AT-----------C
CTTTGGATCTTTTTTATTAACATCTGGTAAATGTGATTAAATTAAGCAG--AAT------------------
----------AGGAGGCCTTATGGCTACAAAT------------------CCCCCATCCGGTG---------
----------------------ACGGACACAGAAACGGTGCTGTTAAAGG-----CAGA------------T
CTCAGACTCAAA--------------------------------------------
>8003347521/1-952 hypothetical protein [Ga0594650_02] (+)strand
-----TAAGAGTAGTCGAGAGCACGCTAGCAAAGAGAAAGTTATCATTGTTATTAGGCAGCTAACTTTCTCA
TTGGCTTTGGAATACTCGAAGGGTCAACTCATCAATGTTTCTGAAGATCGAGGGTTAGTCCCTATCACGGGA
ACCCATATCTGTTTTGA-CTTCTATGTTGACA-----ATTTCTGATAAATAGTGTCAACTTAAGCAGATGAA
A---CAGTTAACTCATAAAATTCTTCTTTCAGAAGTCGTAGGTTCTGACC---ATGCCTTTGGTAACGATGA
AGGTAG-TGAAGCCTATGTGAAGATTAAAAAGATCGTTGATGGTCACCCATCATGCGACATTTTTGCTATCA
GCTTGGAAGGGATTCGATTCACTGATGCTTCATTTCCTCGTGAAAGTGTAATCTCGTTGGCTAAAGCATTAA
AAGGAGAAAAAGGTTTTTACCTTTCTAATGTACCGAGTCGTGATCTTCTGGACAATTGGTCTTATGGCGCTA
AAGCCAAGGATCAACCTCTTCTAGTCAAGAGCGA---TAGCGGTTACGAAGTGCTTGGAGTAAAACTCAGTG
CGACTGTCAAAGAGCTTCTAGATTTTGTTATTGCAAAAAAGACAGTGACTTCGTCACATGTATCTAAGCACT
TTGACATTTCAGCACAGAATGCCAGTGGTCGATTAAAGAAGCTTCATGCTACAGGTCTTGTGTTAGGTCAAA
AAGAAGTGGCAGAGTCAGGTGGACTGGAATTTGTCTACCGATCAATTGTGTAGTTTTTTT--GGTTTTCTGG
TTAATCTGCTTGCGTTAATCAGA------ATCAAAGTTTA---TTATTTGATCAG---AT-----------C
CTTTGGATCTTTTTTATCAATATCTGATAAATGTGATTAAGTTAAGCAG--AAT------------------
----------AGGAGGCTTTATGGCTACAAAT------------------CCCCCATCAGGTG---------
----------------------ACGGACACAGAAACGGTGCCGTTAAAGG-----TCGA------------T
CTCAGACTCAGACG------------------------------------------
>8003781937/1-952 hypothetical protein [Ga0577867_002] (+)strand
-----TAAGAGTAGTCGAGAGCACGCTAGCAAAGAGAAAGTTATCATTGTAATTAGGCAGCTAACTTTCTCA
TTGGCTTTGGAATACTCGAAGGGTCAACTCATCAATGTTTCTGAAGATCGAGGGTTGGTCCCTATCACAGGA
ACCCATATCTGTTTTGA-CTTCTATGTTGACA-----ATTTCTGATAAATAGTGTCAACTTAAGCAGATGAA
A---CAGTTAACTCATAAAATTCTTCTTTCAGAAGTCGTAGGTTCTGACC---ATGCCTTTGGTAACGATGA
AGGTAG-TGAAGCCTATGTGAAGATTAAAAAGATCGTTGATGGTCACCCATCATGCGATATTTTTGCTATCA
GCTTGGAAGGGATTCGATTCACTGATGCTTCATTTCCTCGTGAAAGTATAATCTCGTTGGCTAAAGCATTAA
AAGGAGAAAAAGGTTTTTACCTTTCTAATGTACCGAGTCGTGACCTTCTGGACAATTGGTCTTATGGCGCTA
CAGCCAAGGATCAACCTCTTCTAGTCAAGAACGA---TAGCGGTTACGAAGTGCTCGGTGTGAAACTTAGTG
CGACTGTCAAAGAGCTTCTAGATTTTGTTATTGCAAAAAAGACAGTGACTTCGTCACATGTATCTAAGCACT
TTGACATTTCAGCACAGAATGCCAGTGGTCGATTGAAGAAGCTTCATGCGACAGGTCTTGTGTTAGGTCAAA
AAGAAGTGGCAGAGTCAGGTGGACTGGAATTTGTCTACCGATCAATTTTGTAGTTTTTTTTTGATTTTCTGG
TTAATCTGCTTGCGTTAATCAGA------ATTAATGTTTA---TTCTTTAATCAG---AT-----------C
CTTCGGATCTTTTTTATTAATATCTGATAAATGTGATTAAGTTAAGCAG--AAT------------------
----------AGGAGGCTTTATGGCTACAAAT------------------CCCCCATCAGGTG---------
----------------------ACGGACACAGAAACGGTGCCGTTAAAGG-----TAGA------------T
CTCAGACTCAGA--------------------------------------------
>8006392719/1-949 predicted transcriptional regulator [Ga0146031_01] (+)strand
---------------------TGGGCTGCGAAATACGATGCAATTGTTCTTGTCCGACAACCAAACTTTGAA
CTTAAAATCCTGTATGAGAACGGCGAACTCATCGAGATTACTATGAAAAAAGGGCTGGCGTTAATTAAGGGC
ACTCAAGTTTGTTTTGA-TTTTTTCTTAGGCTA----TGATTAATATCATCTCCTTAAATTAACCATAAGAA
G---CAGGATTCAATGAAAGTCAAACTGCTGGAACTCACTGATAACAATAACCACCCATTCGGAAACGTGTT
AGGGCG-GGAAGTGTTCAAGCGACTTCAAAATGTTGTTGACTCAAACCCAGGCTGCAAGTCCTTCGAAATTT
CGCTTGAAGGTATTGTTGCTACTGATTCCTCCTTTCCCAGGGAAAGTGTTATCGCTCTTGCAAAACAGCTTT
GTGGAGAAAAGTACTTCTTTATCACTGATGTCAGTTCTGCAGATCTCATCGATAACTGGGACTATGCTGCTA
TTGCAAAGCAGCAATCTTTGATTGTGGTGTTACC---TGACGAAGTACGTGTCATAGGTCCAGAAGCGAAAA
GCTCGACAAGGGCTTTACTCGATGTTGTGTTAAGTCGTGATGGTGCCAGTACCGCAAATGTTGCTAAGTCCC
TAAATATATCAGTTCAGAATGCGAGTACACGGCTCAAAAAACTTGCCAGTGAAGGAGTTATCATGCGGTCGG
AAGTGTCCTCACCAACTGGTGGTATTGAGTTTATTTACTCCGGTCCAAAAA--------------AATCTGA
TTAAACAGCTTGATTTAATCAGA-----TATAGCAATGTATAGTTACTCTCGTGAGTGAT------------
---------ACTTTTTTCGCCGCCTGGTTAAACAGATTTATTTAACGAG--AAT------------------
----------ACACAAACTATCGATTGTGGAA------------------AAATCCGGAGGTATATATGCAA
GATATTCAATCAAATCATACACATCATCCTTTCATTGAGGTGGCAGACGAAACTCTTGT------------G
TT------------------------------------------------------
>8018352898/1-949 hypothetical protein [Ga0446267_44] (+)strand
-----TGAGAGTTCCCGAAAACAAGCATCCAAAAACGAAGCGCTACTCATCATCAGACAAACAACTTTCAGC
ATTGAGCAAAGGTACAAAGATGGGAACCTCCTATCATCAGAGGTCAGGAATGATCTGAGTTTGATAAACGGT
ACTCATATTTGTTTCGA-TTTCTTTATTGACA-----CTTCAGAAGATATCGGATTAATTTAATCAGATGAA
A---CAGAAATCACTCATCATCAAGCTCATAAGTCTTGTCGGGGGTTCTT---TTGCATTCGGTAACGAAAT
GGGAAG-AAAAGTCTTCGGTAAGCTACAACAGATAGTGGACGATAACCCTCAGGAGAATGTCTTCGGCATAT
CACTTGAAGGAATTGAAGCCACAGATGCCTCCTTCCCAAGAGAAAGTGTCATTTCACTGGCAAAGTTACTAA
GAGAAGACAAAGGGTTTTATCTCACTCAGGTCATGTCTAAAGACCTGCTTGATAACTGGTCATATGCCGCTA
CAGCAAAGGACCAACCAATTTTTGTTTA---TGA---CAATAGTTATAAAATTATTGGCCCAGCCCTGACAG
AGGGGACAATGCAGCTTATTGATTTCATCATGAAAAACGAATTCACGACTACAAGCATGGTGGCATCAGAAT
TTGACATATCTACTCAAAATGCCAGCGGCAAGCTCAAAAAACTTTACCGTCAAGGGCTTATCCTTGGCAAGA
AGGAAGTTGCAGAGTCCGGTGGACATGAGTTTGTCTACGTTCCAATAAAAT-------------AAATCTGA
TAAATCTGCTTGTGTTAATCAGA------TTTCGGGGTTA---TCTTCCTGCTTG----------------T
TGGTTCGCCAAC--TTGCGCCATCTGGTAAATCTAGTTAACTTTACCAG--AAATGATAT------------
-----CAATGGATAACCTACGAGACTGAAATC--------ATGATTACCTCCAATATCCAAAG---------
----------------------CAGTAAAGAATGTAAAACAATTGAAA-----------------------T
TGCTGATAAAAACC------------------------------------------
>8019188620/1-949 hypothetical protein [Ga0599584_01] (+)strand
-----TGAGAGCTCCCGAAAGCAAGCCTCCAAAAACGAAGCGTTGCTCATCATCAGACAAACACATTTTAGC
ATTGAACTAACTTACAAAGATGGTGAACTGGTTAAAGAAGAGGTTAAGGACAATCTGAGTTTGATAGACGGC
ACTCATATCTGCGTCGA-TTTCTTTATTGACA-----CCCCTGAATAAAACGGATTAATTTAATCAGATGAA
A---CAGAAATCACTCATCATCAACCTTATCGAGCTTGTCGGCGACTCTT---TTGCGTTCGGCAACGAAAT
GGGAAG-AGCTGTCTTTGGTAAGCTCCAGAATATAGTGGACAATAACCCTCAGCAGAATGTGTTCGGCATTT
CTCTTGAAGGAATTGACGCCACCGATGCGTCATTCCCAAGAGAAAGCGTCGTTTCGCTTGCAAAGTTGCTTC
GTGGAGATAAAGGCTTTTACCTCATAGATGTCTCGTCGAAGGATCTGCTGGATAACTGGTCATATGCCGCTA
CAGCAAAAGACCAGCCAATTTTTGTCTA---TGA---CAGCAGTTATACGATTATCGGTTCTGTGCTGACTG
AGGGCACAAAGCAACTCATTGATTTCATTATGCAAAATGAATTTACTACGACCAGTATGGTGGCATCCGCGT
TCGATCTCTCAACGCAAAATGCAAGCGGTAAACTCAAAAAACTTTATCGCGAAGGATTCATCTTGGGCAAAA
AAGAAGTGGCTGAATCCGGCGGGCATGAGTTTGTGTATGTTCCGATAAAAT-------------GATTCTGT
TAAATCTGCTTGCGTTAATCAGA------ATTTGACGGTA---TTGTCCTGCTTG----------------T
TGGTTCGCCAGC--ATGCATCATCTGATAAATCTCATTAAGTTAATCAG--ATGATATT-------------
-----AGACCGTTACCTGATGAGACTAAAATC-------TATGAATTCGCACGATAACCTAAG---------
----------------------CAGTAAACCACTTCACTTCATTGAAA-----------------------T
TGCGGGTAAGGACC------------------------------------------
>8021840514/1-952 hypothetical protein [Ga0442083_026] (+)strand
-----TAAGAGCAGTAGAGAGCAAGCAGCGAAATTTGATGCAGACCTAAGTATTCGTTTAGAAACATTTAAT
ATTCAGTTAATGTACAGAGATGGTTTACTCGTAGATCATACGATTTCTAAAGGCTTAACCCTTGTGCAAGGT
ACCCATATATGCTTCGA-TTTTTTTATTGACT-----GATTCTGGTTAATTAGGTTAAATTTAACAGATGAA
T------AAATCCAATTTAATTAAACTCAGAGATTTTCTTGAGGAGCCTA---TAGCTATAGGTAATCAAGA
AGGCCG-AGAAGTTTACCAAGCCCTGTTGAATGATATTGATAAAAATCCTCAAATATCAATATTTGAAATAT
CTCTAGCTGGTGTTGAGGCTACGGATGCTTCTTTCCCAAGAGAAAGTATTGTATCTCTAGCGAAAAATTTAC
GTGGAGAAAAAGCTTTTTATTTAACAAATTTTAAGAATAAGGATTTGATAGATAATTGGCAATACGGTGCAG
AGGCTAAAGAGCAACCTTTATTAATTCACCATGA---AAGTAAGAAGTTCTGGATTGGTCCAAAGGTTAATT
CTGCAACACAGGAATTGTTGGATTTTATCTATGAACAACAGAAAGTTACAACTTCTTTGATTGCTAATCATT
TTGATATTTCTATTCCTAATGCAAGTATGAAGCTAAAAAAACTGTTTAATCAAGGCTATATCTTAGGTGAAA
AAGAAACAGCATCTTCTGGTGGATATGAGTTTGTTTATAGACCAATTAAAGA------TTAAAGAAATCTGA
TTAAACTGATTGACTTAATCAGATT---TATTGGGCTATA---GTACTCAAAAGG----------------G
CGAAACGCCCTTTTTGAAACACTCCGATTAATCAGGTTAATTTAAGCAG--AAA------------------
--------AGGAAATTAGCTATGGCTACAAAT------------------CCTCCATCAGGTG---------
----------------------ATGGACATCGTAATGGAATGGTTAAAGG-----CCGT------------T
CTCAGACTCAAACTCCAA--------------------------------------
>8021870854/1-952 hypothetical protein [Ga0446130_24] (-)strand
----TTAAGAGTAGTAGAGAGCAAGCAACAAAATTTGATGCTGACCTTAGCATTCGTTTAGATACATTTAAT
ATTCAGTTAATGTATAGAGATGGTGTGCTTAAGGAGTATCAGATTTCAAAAGGTTTAACTCTTATGAAAGGG
ACGCATATATGCTTCGA--TTTTTTATTGACT-----GATTCTGATTAATTAGGTTAAATTTAACAGATGAA
T------AAATCTAATTTAATTAAACTTAAGGATTTTCTTGAAGAGCCTA---TCGCTATAGGTAATCAGGA
AGGTAG-GGAAGTTTATCAAGCCTTATTAGCAAGTATTGATTTGCATCCTCAAATATCAATATTTGAAATTT
CACTAGCTGGAGTAGATGCTACAGACGCCTCTTTCCCAAGAGAAAGCGTAGTATCGCTTGCAAAATATTTTC
GTTGTGAAAAAGCATTTTATCTAACAAATTTTAAAAATAAAGATCTGATAGATAATTGGAAATATGGTGCAG
AAGCGAAAGAACAACCTTTATTAATTCATCATGA---GGGCAAAAAGTTCTGGATAGGTCCAAAAGTTAATT
CAGCAACACAAGAATTACTAGATTTTATTTATGAGCAACCGCGAGTTACTACTTCTTTGATTGCTAATCATT
TCGATGTTTCTATTCCGAATGCAAGTATGAAGTTAAAAAAGTTGTTTAATCAAGGTTATATTTTAGGTGAAA
AAGAAACGGCATCTTCTGGTGGGCATGAGTTTGTGTATCGACCAATTAAAGA------TTAAATTAATCTGA
TTAAACTGTTTGACTTAATCAGATT---TATTGAGTTATA---TTACTCAAAAGG----------------G
CAGAATGCCCTTTTTGAAACCATCTGATTAAACAGATTAAATTAAACAG--AAA------------------
-------TAGGAATTTAGCTATGGCTACAAAT------------------TCTCCATCAGGTG---------
----------------------ATGGGCATCGTAATGGAATGGTTCGAGA-----CCGT------------T
CTCAAACACAAACCCCA---------------------------------------
>8021952063/1-952 hypothetical protein [Ga0343253_22] (-)strand
-----TAAAAGTACAACTGATAATGCAAGTAGGTTTGATGCAAATCTAAGTATTAGGTTGAATAATTTTAGT
ATTCAATTGATCTATCGAAAAGGTGAGCTGATTAGTGAAGATATACTTAGAAATCTAACATATATACATGGC
ACACATATCTGTTTTGA-TTTTATAATTGACT-----GAAGCTGTTTAAACAGGTTAAATTTAACAGATGAC
T------AAAAAAAATTTTATAGAGCTTAGAAAACTTGTTAACTCATCTG---TTGCTTTTGGCAATCAAGA
AGGGAG-AGAGGTTTATCAAGCTATATCAATGTATATTGATGAACACCCTGAGTACTCTATTTTCGAGGTAT
CTTTACGAGGTATTGATGCTACAGATGCCTCTTTCCCGAGAGAAAGTATCGTATCACTGGCAAAAAATTTCC
GTGGGGAAAAAGCTTTTTATTTAACAAATTTTAAGAACAAAGATTTAATAGATAATTGGCAATACGGTGCAG
AGGCTAAAGAGCAACCTTTGTTAATTAAGCATGA---AGACAAGCAGCTTTGGATAGGTCCAAAAGTTAATT
CAGCAACACAAGAATTGCTAGATTTTATTTATGAACAACCAAAAGTTACAACCTCTTTGATTGCTAATCATT
TTGATGTTTCTATTCCGAACGCAAGCATGAAGCTAAAAAAACTGTTTAATCAAGGTTATATCTTAGGTGAAA
AAGAAACAGCATCTTCTGGTGGGCATGAGTTTGTTTATCGACCAATAAAAGA------TTAAA-TAATCTGA
TTAAACTGTTTGACTTAATCAGGTT---TATTGGGTTATA---GTCTTCAAAAGG----------------G
CGAAAAGCCCTTTTTGAAACCTTCTGATTAAACAGATTAAATTAAACAG--AAA------------------
------TAAGGAGTTTAGCTATGGCTACAAAT------------------CCTCCATCAGGCG---------
----------------------ATGGACATCGTAATGGAATGGTTCGTGA-----TCGT------------T
CTCAAACACAAACCCCA---------------------------------------
>8022313761/1-952 hypothetical protein [Ga0452540_110] (-)strand
-----TAAGAGTAGTCGAGAGCACGCTAGCAAAGAGAAAGTTATCATTGTAATTAGGCAGCTAACTTTCTCA
TTGGCTTTGGTATACTCGAAGGGTCAACTTATCAATGTTTCTGAAGATCGAGGGTTGGTCCCTATCACAGGA
ACCCATATCTGCTTTGA-CTTCTATGTTGACA-----ATTTCTGATAAATAGTGTCAACTTAAGCAGATGAA
A---CAGTTAACTCATAAAATTCTTCTTTCAGAAGTCGTAGGTTCTGACC---ATGCCTTTGGTAACGATGA
AGGTAG-TGAAGCCTATGTGAAGATTAAAAAGATCGTTGATGGTCACCCATCATGCGATATTTTTGCTATCA
GCTTGGAAGGCATTCGATTCACTGATGCTTCATTTCCTCGTGAAAGTATAATCTCGTTGGCTAAAGCATTAA
AAGGAGAAAAAGGTTTTTACCTTTTTAATGTACCGAGTCGTGACCTTCTGGACAATTGGTCTTATGGCGCTA
CAGCCAAGGATCAACCTCTTCTAGTCAAGAGCGA---TAGCGGTTACGAAGTGCTTGGTGTAAAACTCAGTG
CGACTGTCAAAGAGCTTCTAGATTTTGTTATTGCAAAAAAGACAGTGACTTCGTCACATGTATCTAAGCACT
TTGACATTTCAGCACAGAATGCCAGTGGTCGATTAAAGAAGCTTCATGCTACAGGTCTTGTGTTAGGGCAAA
AAGAAGTGGCAGAGTCAGGTGGACTGGAATTTGTCTACCGATCAATTGTGTAGTTTTTTTT-GGTTTTCTGG
TTAATCTGCTTGCGTTAATCAGA------ATTGAAGTTTA---TTATTTGATCAG---AT-----------C
CTTTGGATCTTTTTTATTAATATCTGATAAATGTGATTAAGTTAAGCAG--AAT------------------
----------AGGAGGCTTTATGGCTACAAAT------------------CCCCCATCAGGTG---------
----------------------ACGGACACAGAAACGGTGCCGTTAAAGG-----TAGA------------T
CTCAGACTCAGAC-------------------------------------------
>8022500079/1-946 DNA-binding transcriptional regulator LsrR (DeoR family) [Ga0478451_019] (-)strand
------------------AAAAACGCAGCTAAGTTTGATGCTACGATTTGTATCAGACAAGAGTGTTTTGAG
ATAACGATTAAGTATCGAGGCGGAAAAGTTAATGAGTTCTACTTTCATGAGAATCTCACAAAAATATTAGGA
ACTCACATTTGTTTTGA-TTTTTATCTACATT-----AATGTGCTATATTCTCATTAAATAAAAAACATGAA
CC-----AGACTTATGCTTCTTAAACTTAAAGATTTTACGCAAGACGCGC---ACCCAAATGGAAACGTTAA
AGGTAA-GGCTGTTTACGCTTCTTTGTTACAATTTGTTGAGTCCCATCAAGAAAAGAACACTTTTGGTATAT
CGTTGCAAGGAATTATTGCTACGGATGCATCTTTTCCAAGAGAGAGTGTTATGTCACTGGCAAAACATTATT
CTGGAGAGAAGTTTTTCTATTTAACGGATTTTATTGATGAAGACTTATTAGACAACTGGACATATGGGGCTA
TAGCAAAAGAGCAGCCAATGACTGTATGGCAGGG---GAATGAACCTTCATTTATCGGGCCAGCTATGTCAA
AGTCTATTAAAGAGCTTGCGGATTATTTGTGTGCCAACAAGAAAGCCACAACGAGCGAAATCTCAAAGAGCT
TGGATATTAGCACTCAAAATGCAAGTACTCGTCTTAAGAACCTCTTTAAGTTGGGCTACGTTAAGCGAGTTG
AGGAAGTGGCTGAGAGCGGTGGAAAAGAGTTCGTCTATGAGCTGATTGGTC--------------TTTCTGA
TTAAAAATCTTGATTTAACCAGA------GTTTGATCGTA---ACATCTCTTCAG---------------CC
TGAAGAGGTGTTTTTT-AACCCTCTGGTTAAAAAAAAATGATGAACCAG--AAGTGCAAA------------
AATAAGGCCTTGCTTTTTGAGTGGCTATAGAT---------CGA----------------------------
------------------------------------AATGTAACCAAAGA-----TCAAGTGATTTTTATTT
TTCTTGGTTATATATCAGCTAGTTATGAGGTTG-----------------------
>8037619542/1-949 winged helix-turn-helix DNA-binding protein [Ga0339236_425] (+)strand
---------------------CTGGCCGCAAAATATGATGCTGTTGTTCTTGTCCGACAACCTGACTTTGAG
TTGAGAATTACCTACAAGAATGGTGTTATAACTGAAATTACCAGCAAAAAAAGGCTCGCGTTGATTAAGGGC
ACACAAGTTTGCTTTGA-TTTTTTCCTGGGCTA----TGATTAGTATCATCTCCTTAAATTAACCATAAGAA
G---CAGGATTGTATGAAAGTCAAACTGCTGGAACTCACTGAAAACAATAACCATCCATTTGGAAATGTTTT
GGGGCG-GGAAGTGTTTAAGCGACTTCAAAATGTTGTTGACTCAAACCCTGGCTGCAAGTCTTTTGAAATCT
CTCTTGAAGGAATTGTGGCTACCGATTCCTCTTTTCCACGTGAAAGTGTCATTGCGCTTGCAAAGCAGCTTT
GTGGGGAAAAGTATTTCTTTATCACCGATGTCAGCTCAACAGATCTCATCGATAACTGGGACTATGCTGCCA
TTGCAAAGCAACAGTCTATGATAGTGGTTTTGGC---TGGCGGAGTGCGGGTTATTGGTCCTGAAGCGAAAA
GCTCGACAAAGGCGTTGCTTGACGTCGTGTTAGGACGTAATGGCGTCAGTACGGCAAATGTCGCTAAGTCTC
TCAACATATCAGTTCAAAATGCGAGCACAAGGCTTAAAAAACTTTCCAGTGAAGGGGTTATCATGAGGTCTG
AAGTGTCCTCACCAACAGGAGGCATTGAGTTTATATACTCCGGTCCAAATA--------------TTTCCGC
TTAAACAGCTTGATTTAACCAGG-----TTGCTGCATGTATAGTTATCGCAGTGGTTCAG------------
---------TTTTTTTCTGACACCTGGTTAAACAGCTTTATTTAATGAG--ATT------------------
----------CTGAAGCGCTACTGCCGAAGA-------------------ACTCCTGGAGATATTTATGCAA
GAGATTCGTTCCCAACACCCCCACGACCACTTCATTGAGGTGGCAGATGAACATCTCGT------------T
TTC-----------------------------------------------------
>8037647925/1-949 winged helix-turn-helix DNA-binding protein [Ga0338296_151] (+)strand
---------------------CTGGCCGCAAAATATGATGCTGTTGTTCTTGTCCGACAACCTGACTTTGAG
TTGAGAATTACCTACAAGAATGGTGTTATAACAGAAATTACCAGCAAAAAAAGGCTCGCGTTGATTAAGGGC
ACACAAGTTTGCTTTGA-TTTTTTCCTGGGCTA----TGATTAGTATCATCTCCTTAAATTAACCATAAGAA
G---CAGGATTGTATGAAAGTCAAACTGCTGGAACTCACTGAAAACAATAACCATCCATTTGGAAATGTTTT
GGGGCG-GGAAGTGTTTAAGCGACTTCAAAATGTTGTTGACTCAAACCCTGGCTGCAAGTCTTTTGAAATCT
CTCTTGAAGGAATTGTGGCTACCGATTCATCTTTTCCACGTGAAAGTGTCATTGCGCTTGCAAAGCAGCTTT
GCGGGGAAAAGTATTTCTTTATCACCGATGTCAGCTCAACAGATCTCATCGATAACTGGGACTATGCTGCCA
TTGCAAAGCAACAGTCTATGATAGTGGTTTTGGC---TGGCGGAGTGCGGGTTATTGGTCCTGAAGCGAAAA
GCTCGACAAAGGCGTTGCTTGACGTCGTGTTAGGACGTAATGGCGTCAGTACGGCAAATGTCGCTAAGTCTC
TCAACATATCAGTTCAAAATGCGAGCACAAGGCTTAAAAAACTTTCCAGTGAAGGGGTTATCATGAGGTCTG
AAGTGTCCTCACCAACAGGAGGCATTGAGTTTATATACTCCGGTCCAAATA--------------TTTCCGC
TTAAACAGCTTGATTTAACCAGA-----TTGCTGCATGTATAGTTATCGCAGTGGTTCAG------------
---------TTTTTTTCTGACACCTGGTTAAACAGCTTTATTTAATGAG--ATT------------------
----------CTGAAGCGCTACTGCCGAAGA-------------------ACTCCTGGAGATATTTATGCAA
GAGATTCGTTCCCAACACCCCCACGACCACTTCATTGAGGTGGCAGATGAACATCTCGT------------T
TTC-----------------------------------------------------
>8040441181/1-949 winged helix-turn-helix DNA-binding protein [Ga0340467_2045] (+)strand
----------------------TGGCCGCCAGATATGATGCAGTTGTGCTGGTTCGACAGCCAAACTTCGAG
TTGAGAATCATATATAAAGACGGTGAACTCACCGACATTATAGGAAAAAAAGGGCTGGCGTTGATCAAAGGC
ACCCAAGTTTGCTTTGATTTTTTTCTTAGGCTA----TGATTAGTATCATCTCCTTAAATTAACCATAAGAA
G---CAGGTTTGTATGAAAGTCAAACTGCTGGAACTCACTGAAAACAATGACCACCCATTTGGAAATGTTTT
GGGACG-GGAAGTGTTTAAGCGACTTCAAAGAGTTGTTGACTCACATCCTAGTTGCAAGGCATTTGAAATTT
CTCTTGAAGGTATTATCGCTACCGATTCTTCCTTTCCGCGGGAAAGTGTAATTGCACTTGCAAAACAGCTTT
GTGGCGAAAAGTACTTCTTTATAACAGATGTCAGTTCTGTAGATCTCATTGATAACTGGGACTATGCGGCAA
TAGCAAAGCAGCAGTCTTTGATTGTGATGCTTGA---TAAGGAAGTGCGTATCATTGGCCCTGAAGCAAAAA
GTTCGACAAAGGCATTGCTCGATGTCGTGTTGAGCCGGGATGGAGCCAGTACCGCCAATGTTGCTAAAGCCC
TAAATATCTCTGTACAGAATGCAAGTACAAGGCTCAAAAAGCTTGTAAGTGAAGGACTTATTATGCGTTCAG
AGGTATCATCACCAACAGGTGGTATTGAGTTTATCTACAACGGCCCCGGAA--------------TTTCTGA
TTAAACAGGTTGATTTAACCAGG-----TTGGGTGATGTATAGTCACTTTCATGGGCAAT------------
--------GATTTTTATTGTCCTCTGGTTAAACAGCTTTATTTAATGAG--ATT------------------
----------TGGTGGCAATGCCACTGTATAA------------------AATACCGGAGGTACTTATGAAC
GACCTGCAATCACAACATCCCCACCATCGTATCATTGAGGTGGCGGACGAGAGCCTCGC------------T
T-------------------------------------------------------
>8041184081/1-949 winged helix-turn-helix DNA-binding protein [Ga0150109_05] (+)strand
---------------------TTGGCTGCAAGATACGACGCGATTGTTCTTGTCCGGCAACCAAACTTCGAG
CTGAAAATCCTATATAAGGACGGTGAACTTATCGATATTGCCATGAAAAAGGGGCTAGCCTTGATTAAGGGC
ACTCAAGTTTGTTTTGA-TTTTTTCTTAGGCTA----TGATTAATATCATCTCCTTAAATTAAACATAAGAA
G---CAGGATTGTATGAAAGTCAAACTGCTAGAACTAACTGAAAACAATAACCATCCATTTGGAAATGTTTT
GGGGCG-GGAGGTGTTTAAGCGACTTCAAAATGTTGTTGACTCAAACCCTGGCTGCAAGTCATTTGAAATTT
CACTTGAAGGTATTGTTGCTACCGATTCCTCTTTTCCACGGGAAAGTGTAATTGCACTTGCAAAACAGCTTT
GTGGAGAAAAGTACTTCTTTATCACCGATGTCAGCTCTGCAGATCTCATCGATAACTGGGATTATGCTGCAA
CTGCAAAGCAGCAATCTTTAATAGTGGTGTTGGC---TGACGAAGTGAGGATCATAGGCCCCGAAGCGAAAA
GTTCGACAAAAGCTTTGCTCGATGTCGTGTTAAGCCTTAATGGTGCCACTACCGCAAATGTCGCTAAGTCTC
TCAACATATCTGTTCAGAACGCGAGTACAAGGCTTAAAAAGCTTGTTAGTGAAGGAGTGATCATGCGTTCGG
AGGTGTCTTCACCAACAGGTGGTATTGAGTTTATCTACACAGGTCCAAATA--------------TTTCCGA
TTAAACAGGTTGATTTAATCAGA-----ATTGGTGGTGTATAGTCACCTTCAAGGGAGGC------------
--------TTTTTTTGCTGCCACCTGGTTAAACAGCTTTATTTAATGAG--ATT------------------
----------CTACGGTATTGCTACTGTAGAT------------------AATTCCGGAGGTATTTATGCAA
GATATTCAATCACAACATCACCACCGCCGCTTCATTGAGGTGGCAGACGAAACTCTCTT------------G
T-------------------------------------------------------
>8049992197/1-949 winged helix-turn-helix DNA-binding protein [Ga0342641_055] (+)strand
---------------------CTGGCCGCAAAATATGATGCTGTTGTTCTTGTCCGACAACCTGACTTTGAG
TTGAGAATTACCTACAAGAATGGTGTTATAACAGAAATTACCAGCAAAAAAAGGCTCGCGTTGATTAAGGGC
ACACAAGTTTGCTTTGA-TTTTTTCCTAGGCTA----TGATTAGTATCATCTCCTTAAATTAACCATAAGAA
G---CAGGATTGTATGAAAGTCAAACTGCTGGAACTCACTGAAAACAATAACCATCCATTTGGAAATGTTTT
GGGGCG-GGAAGTGTTTAAGCGACTTCAAAATGTTGTTGACTCAAACCCTGGCTGCAAGTCTTTTGAAATCT
CTCTTGAAGGAATTGTGGCTACCGATTCATCTTTTCCACGTGAAAGTGTCATTGCGCTTGCAAAGCAGCTTT
GCGGGGAAAAGTATTTCTTTATCACCGATGTCAGCTCAACAGATCTCATCGATAACTGGGACTATGCTGCCA
TTGCAAAGCAACAGTCTATGATAGTGGTTTTGGC---TGGCGGAGTGCGGGTTATTGGCCCTGAAGCGAAAA
GCTCGACAAAGGCGTTGCTTGACGTCGTGTTAGGACGTAATGGCGTCAGTACGGCAAATGTCGCTAAGTCTC
TCAACATATCAGTTCAAAATGCGAGCACAAGGCTTAAAAAACTTTCCAGTGAAGGGGTTATCATGAGGTCTG
AAGTGTCCTCACCAACAGGAGGCATTGAGTTTATATACTCCGGCCCAAATA--------------TTTCCGC
TTAAACAGCTTGATTTAACCAGA-----TTGCTGCATGTATAGTTACCTCAGTGGTTCAG------------
--------TTTTTTTACTGACACTTGGTTAAACAGCTTTATTTAATGAG--ATT------------------
----------CTGAGGCGCTACTGCTGAAGA-------------------AATCTTGGAGATATTTATGCAA
GAGATTCGTTTCCAACACCCCCACGACCACTTCATTGAGGTGGCAGATGAACATCTCGT------------T
TT------------------------------------------------------
>8050026365/1-949 hypothetical protein [Ga0146097_36] (+)strand
-----TGAGAGTTCCCGAAAGCAAGCCTCCAAAAACGAAGCGTTGCTCATCATCAGACAAACACATTTTAGC
ATTGAGCTAACTTACAAAGATGGTGAACTGGTTAAAGAAGAGGTTAAGGACAATCTTAGTTTGATAGACGGC
ACTCATATCTGCGTCGA-TTTCTTTATTGACA-----CCCCTGAATAAAACGGATTAATTTAATCAGATGAA
A---CAGAAATCACTCATCATCAACCTTATCGAGCTTGTCGGCGACTCTT---TTGCGTTCGGCAACGAAAT
GGGAAG-AGCTGTCTTTGGTAAGCTCCAGAATATAGTGGACAATAACCCTCAGCAGAATGTGTTCGGCATTT
CTCTTGAAGGAATTGACGCCACCGATGCATCATTCCCAAGAGAAAGCGTCGTTTCGCTTGCAAAGTTGCTTC
GTGGAGATAAAGGCTTTTACCTCATAGATGTCTCGTCTAAAGATCTGCTGGATAACTGGTCATATGCCGCTA
CAGCAAAAGACCAGCCAATTTTTGTCTA---TGA---CAGCAGTTATACGATCATCGGTTCTGTGCTGACCG
AGGGCACAAAACAGCTCATTGATTTCATTATGCAAAATGAATTTACCACGACCAGTATGGTGGCATCCGCGT
TCGATCTCTCAACGCAAAATGCAAGCGGTAAACTCAAAAAGCTTTATCGCGAAGGATTCATCTTGGGCAAAA
AAGAAGTGGCTGAATCCGGCGGGCATGAGTTTGTGTATGTTCCGATAAAAT-------------AATTCTGT
TAAATCTGCTTGTGTTAATCAGA------ATTTGACGGTA---TTGTCCTGCTTG----------------T
TGGATCGCCAGC--ACGCATCATCTGATAAATCTCATTAAGTTAATCAG--ATGGTATT-------------
-----GGACCGCTACCTGATGAGACTAAAATC-------TATGAATTCTCACGATAACCTAAG---------
----------------------CAGTAAACCACTTCACTTCATTGAAA-----------------------T
TGCGGGTAAGGACC------------------------------------------
>8056001390/1-949 DNA-binding transcriptional ArsR family regulator [Ga0617362_24] (-)strand
-----AAAACGAAGCGGTGATGTGGCTGCTTCTTATGACGCAGTAATCTTTGTGAGAGAAGATGACTTTGAA
CTCAAGCTTACCTATAAATCCGGGAAATTGTACAAGACGGATTACGAATTGGATCTACCAAAACTGATGGGA
ACGCATATTTGTTTTGA-CTTCATTCTTGCGA-----ATGACTAAAAGGTCTGATTAAATTAAGAAGATGAA
C---CAGAAAGTGATTCCTATGCGCCTTCGCGACTTTACTAAAGACGATC---ATCCCTTTGGAAACAAGCA
AGGGAG-AGAAACGCTTTCGCTCCTTTCTGATTATGTCGATGATATTCCTTCGG---ATATCTTCGAAATTT
CTATAGAAGGCATTGAAGCAACCGATGCTTCTTTTCCAAGAGAGAGCGTGATCTCACTGGCCAAACTTTGTA
AAGGCGAGAAGGGGTTTTATCTGAGTGGTGCATTCACCAAAGACCTTCTTGATAACTGGCACTATGCCGCAA
TAGCCAAAGATCAACCTCTTATTCTTAAAACCGA---CGATGGATACTCGGTTATCGGCCCGGCTCTAAGCA
AAGGGGCGAAGGAGCTACTCGACTTCATTATGAATGAGGGAGAAGTTACCACATCCAAGGTCGTCCAGATAT
TTGGTGGCTCAGCCCAAAATGCGAGTGCCAAGCTCAAAAAACTGTATGCTACCGGCTTGATATTGGGCAGTA
AGGCCGTTGCAGAGTCTGGCGGTCTGGAATTTGTATACAGAGCAATCAAGT-------------AATTCTGT
TAAAACAGGTTGACTTTAACAGATT---TGATCGGGTATT---CTCTGATTCATG---GG-----------C
TTAACAGCCTTTTTTATTGGTATCTGGTTAAACAGATTAAGTTGAGCAG--AAC------------------
------AAAAGGAAATGCACATGGCTAAAAAT------------------CCCCCAGTGGGAG---------
----------------------ACGGACACCGCAAAGGAGCGGTTAAAGA-----TCGG------------T
CTCAAACACAAACGCCCT--------------------------------------
>8057049782/1-952 hypothetical protein [Ga0616980_02] (-)strand
-----TAAGAGTAGTCGAGAGCACGCTAGCAAAGAGAAAGTTATCATTGTAATTAGGCAGCTAACTTTCTCA
TTGGCTTTGGAATACTCGAAGGGTCAACTCATCAATGTTTCTGAAGATCGAGGGTTGGTCCCTATCACAGGA
ACCCATATCTGTTTTGA-CTTCTATGTTGACA-----ATTTCTGATAAATAGTGTCAACTTAAGCAGATGAA
A---CAGTTAACTCATAAAATTCTTCTTTCAGAAGTCGTAGGTTCTGACC---ATGCCTTTGGTAACGATGA
AGGTAG-TGAAGCCTATGTGAAGATTAAAAAGATCGTTGATGGTCACCCATCATGCGATATTTTTGCTATCA
GCTTGGAAGGGATTCGATTCACTGATGCTTCATTTCCTCGTGAAAGTATAATCTCGTTGGCTAAAGCATTAA
AAGGAGAAAAAGGTTTTTACCTTTTTAATGTACCGAGTCGTGACCTTCTGGACAATTGGTCTTATGGCGCTA
CAGCCAAGGATCAACCTCTTCTAGTCAAGAGCGA---TAGCGGTTACGAAGTGCTTGGTGTAAAACTCAGTG
CGACCGTCAAAGAGCTTCTAGATTTTGTTATTGCAAAAAAGACAGTGACTTCGTCACATGTATCTAAGCACT
TTGACATTTCAGCACAGAATGCCAGTGGTCGATTAAAGAAGCTTCATGCTACAGGTCTTGTGTTAGGGCAAA
AAGAAGTGGCAGAGTCAGGTGGACTGGAATTTGTCTACCGATCAATTGTGTAGTTTTTTTT-GGTTTTCTGG
TTAATCTGCTTGCGTTAATCAGA------ATTGAAGTTTA---TTATTTGATCAG---AT-----------C
CTTTGGATCTTTTTTATTAATATCTGATAAATGTGATTAAGTTAAGCAG--AAT------------------
----------AGGAGGCTTTATGGCTACAAAT------------------CCCCCATCAGGTG---------
----------------------ACGGACACAGAAACGGTGCCGTTAAAGG-----TAGA------------T
CTCAGACTCAGAC-------------------------------------------
>8060091467/1-949 winged helix-turn-helix DNA-binding protein [Ga0341642_147] (+)strand
----------------------TGGCCGCCAGATATGATGCAGTTGTGCTGGTTCGACAGCCAAACTTCGAG
TTGAGAATCATATATAAAGACGGTGAACTCACCGACATTATAGGAAAAAAAGGGTTGGCGTTGATCAAAGGT
ACCCAAGTTTGCTTTGATTTTTTTCTTAGGCTA----TGATTAATGCCATCTCCTTAAATTAACCATAAGAA
G---CAGGCTTGTATGAAAGTCAAACTGCTGGAACTCACTGAAAACAATGACCACCCATTTGGAAATGTTTT
GGGACG-GGAAGTGTTTAAGCGACTTCAAAGAGTTGTTGACTCACATCCTAGTTGCAAGGCATTTGAAATTT
CTCTTGAAGGTATCATCGCTACCGATTCTTCCTTTCCGCGGGAAAGTGTAATTGCACTTGCAAAACAGCTTT
GTGGCGAAAAGTACTTCTTTATCACAGATGTCAGTTCTGTAGATCTCATTGATAACTGGGATTATGCGGCAA
CAGCAAAGCAGCAGTCTTTGATTGTGATGCTTGA---TAAGGAAGTGCGTATCATTGGTCCTGAAGCAAAAA
GTTCGACAAAGGCATTGCTCGATGTCGTGTTAAGCCGGGATGGAGCCAGTACCGCCAATGTTGCTAAAGCCC
TCAATATCACTGTACAGAATGCAAGTACAAGGCTCAAAAAGCTTGTAAGTGAAGGACTTATTATGCGTTCAG
AGGTATCATCACCAACAGGTGGTATTGAGTTTATCTACACTGGCCCCGGAA--------------TTTCTGA
TTAAACAGATTGATTTAACCAGA-----TTGAGTGGTGTATAGTCACTTTCATGGGCAAT------------
--------GATTTATATTGCCCTCTGGTTAAACAGCTTTATTTAATGAG--ATT------------------
----------TGGCGGCAATGCCACTGTATAA------------------AATACCGGAGGTACTTATGAAC
GACCTGCAATCACAACATCCCCACCATCGTATCATTGAGGTGGCGGACGAGAGCCTCGC------------T
T-------------------------------------------------------
>8060274532/1-949 winged helix-turn-helix DNA-binding protein [Ga0341952_88] (+)strand
----------------------TGGCCGCCAGATATGATGCAGTTGTGCTGGTTCGACAGCCAAACTTCGAG
TTGAGAATCATATATAAAGACGGTGAACTCACCGACATTATAGGAAAAAAAGGGTTGGCGTTGATCAAAGGT
ACCCAAGTTTGCTTTGATTTTTTTCTTAGGCTA----TGATTAATGCCATCTCCTTAAATTAACCATAAGAA
G---CAGGCTTGTATGAAAGTCAAACTGCTGGAACTCACTGAAAACAATGACCACCCATTTGGAAATGTTTT
GGGACG-GGAAGTGTTTAAGCGACTTCAAAGAGTTGTTGACTCACATCCTAGTTGCAAGGCATTTGAAATTT
CTCTTGAAGGTATCATCGCTACCGATTCTTCCTTTCCGCGGGAAAGTGTAATTGCACTTGCAAAACAGCTTT
GTGGCGAAAAGTACTTCTTTATCACAGATGTCAGTTCTGTAGATCTCATTGATAACTGGGATTATGCGGCAA
CAGCAAAGCAGCAGTCTTTGATTGTGATGCTTGA---TAAGGAAGTGCGTATCATTGGTCCTGAAGCAAAAA
GTTCGACAAAGGCATTGCTCGATGTCGTGTTAAGCCGGGATGGAGCCAGTACCGCCAATGTTGCTAAAGCCC
TCAATATCACTGTACAGAATGCAAGTACAAGGCTCAAAAAGCTTGTAAGTGAAGGACTTATTATGCGTTCAG
AGGTATCATCACCAACAGGTGGTATTGAGTTTATCTACACTGGCCCCGGAA--------------TTTCTGA
TTAAACAGATTGATTTAACCAGA-----TTGAGTGGTGTATAGTCACTTTCATGGGCAAT------------
--------GATTTTTATTGCCCTCTGGTTAAACAGCTTTATTTAATGAG--ATT------------------
----------TGGCGGCAATGCCACTGTATAA------------------AATATCGGAGGTACTTATGAAC
GACCTGCAATCACAACATCCCCACCATCGTATCATTGAGGTGGCGGACGAGAGCCTCGC------------T
T-------------------------------------------------------
>8061553880/1-961 hypothetical protein [Ga0357704_17] (-)strand
GGCCTCAAGCGTAGTGGTGATGTGGCCGCAAATTTCGATGCAACCATTTCGATTCGTCAGAAAAATTTCGAG
CTGAAAATGGTTTATGCAAAAGGAAAGCTAACCAGCGCCTAC---CGTGTAGGCATACCTAGCATCCACGGA
ACCCACATCTGCTTTGA-ATTCTTAATTGAC-------ACCTAGAAACGTCTGGTTAAACTGAAAAAATGAA
T---CAGAAATCTTATATCGTCTACCTTGGTGATTTCACCGACGATGACC---ATCCATTTGGGAACGTCCA
AGGGAA-AGCCACCTTTCGAAAACTCCTTGACGTCGTTGAGGCTCATCCTCGTTGCACGATCTTTGGTATCT
CGCTCGCTGGCATAGAGGCTACAGACGCATCTTTTCCACGAGAAAGCGTGGTTGCTGTCGCTAAGCATTTCA
AAGGAGAGCGTGGATTCTTCCTCAAAGATGTGAAAAGTCGGGATCTGCTCGACAACTGGAGCTATGCCGCAC
ACGCGAAAGAGCAGCCGCTAACCGTTTGGACCGG---TGCTGATTTTGAGGTCATTGGCCCTGAGATCAGTT
CTTCGGCCAAAGAGCTTTTGGAATGCGTACTCTCCAAGCGGTCTGTCACGGCCGCAAAGGTTGCCGAGACTT
TCGATATTTCAGTGCCAAATGCCAGCACTAAGCTTAAAAAGCTTCTGGATCAGGGCTACATTCTTCGGGCAG
AAGAGGCCGCCGAGTCAGGTGGAATCGAGTACGTTTACCATGCCATCGGTG--------------AATCTGC
TTAAACAGCTTTACATAACGAGA------TCATAGGCGTA---ATCTTTTCTATGACGCC------------
------AGGGGGTCTTCCGCCATCTGGTTAAACAGCATAAGTTAATCAG--AGT------------------
----------GGTGATTG-TATGGCTACAAAT------------------CCTCCCGTAGGGG---------
----------------------ACGGGCATCGGAATGGCGCTGTTCGGAG-----TCGC------------T
CCCAAACCCAGACGCCATCGGGGCATTGGGTGAAAAGAGA----------------
>8061901222/1-952 hypothetical protein [Ga0487212_17] (+)strand
-----CAAGAGTAGTCGAGAGCACGCTAGTAAAGAGAAAGTTATCATTGTTATTAGGCAGCTCACTTTCTCA
TTGGCTTTGGAATACTCGAAGGGTCAACTCATCAATGTTTCTGAAGATCGAGGGTTGTTCCCTATCACAGGA
ACCCATATCTGTTTTGA-CTTCTATGTTGACA-----ATTTCTGATAAATAGTGTCAACTTAAGCAGATGAA
A---CAGTTAACTCATAAAATTCTTCTTTCAGAAGTCGTAGGTTCTGACC---ATGCCTTTGGTAACGATGA
AGGTAG-TGAAGCCTATGTGAAGATTAAAAAGATCGTTGATGGTCACCCATCATGCGATATTTTTGCTATCA
GCTTGGAAGGCATTCGATTCACTGATGCTTCATTTCCTCGTGAAAGTGTAATCTCGTTGGCTAAAGCATTGA
AAGGAGAAAAAGGTTTTTACCTTTCTAATGTACCGAGTCGTGACCTTCTGGATAATTGGTCTTATGGCGCTA
CAGCCAAGGATCAACCTCTTCTAGTAAAGAGCGA---TAGCGGTTACGAAGTACTTGGTATAAAACTCAGTG
CGACTGTCAAAGAGCTTCTAGATTTTGTTATTGCAAAAAAGACAGTGACTTCGTCACATGTATCTAAGCACT
TTGACATTTCAGCACAGAATGCCAGTGGTCGATTGAAGAAGCTTCATGCTACAGGTCTTGTGTTAGGTCAAA
AAGAAGTGGCAGAGTCAGGTGGACTGGAATTTGTCTACCGATCAATTTTGTAGTTTTTTTT-GATTTTCTGG
TTAATCTGCTTGCGTTAAGCAGA------ATTGAAGTTTA---TTATTTGATCAG---AT-----------C
CTTTGGATCTTTTTTATTAATATCTGATAAATGTGATTAAGTTAAGCAG--AAT------------------
----------AGGAGGCTTTATGGCTACAAAT------------------CCCCCATCAGGTG---------
----------------------ACGGACACAGAAACGGTGCCGTTAAAGG-----TAGA------------T
CTCAGACTCAGAC-------------------------------------------
>8062839624/1-955 hypothetical protein [Ga0587230_01] (-)strand
-----TGAAAGTAGCCGTAAACAAGCTATGAAGTTTGATGCTGAGTTGACTGTACGACAAGAACGATTTTGT
CTAAACTTCGAATATAAAGAAGGTGAACTAGTGAGAGTGACGCCTGTACTAGATCTGCCAAGAATACTAGGA
TCTCATTTTTGTTTTGA-TTTTTTTGTTGACC-----CAGAGTGATTAAGCAGGTTAACTTAAGCAGATGGA
CTCTAAAAAACAAGTACTTATAAAGCTCTTTGACCTTATTGGTTCTGATA---TCGCTATTGGTAACCAGGA
AGGTCG-AGAAGTTTATGTTAAACTCATGGCTGAGCTGGACAAGTATCCTGGAGAGAATATTTTCGGTATCT
CTCTCGCTGGAGTTCGAGCAACCGATGCGTCGTTTCCAAGAGAAAGTGTTGTCTCTCTAATCAAAGCTAAAA
AAGGAGAAATAGGTTTTTTCTTACAGGACTTTGTGTCTACCGACCTCTTAGATAACTGGAATTATGCTGCTA
TTGCTAAGGGGCAGCCGATTATCGTATTGAGTCA---AGGTAGTTATGAAGTGATTGGTCCTGCTTTGAATG
CCAGTGCGAAAGACCTTTTGTCGTATATTATGGAAGTTGGCACTACGACGACGTCACAAGTAGCTGAGAAGT
TTAATATATCTGCACAAAATGCGAGTAGTAAGCTCAAAAAAATGTTGCTTCAAGGAATTGTGCTTGGAGCTA
AAGAGGCAGCTGAATCGGGTGGAATTGAATACGTTTATCGCGCCATCAAATAAA---TTTGGGGAAATCTGA
TTAAACTGCTTGCGTTAAGCAGA------GTGTTGGTGTA---GCTTAAGGACAGATCGC-----------A
TAAGCGGTCTTTTTTTAAACTGCCTGATTAAACAGGTTAACTTAAGCAG--AAA------------------
----------GAGGTGCATT------------------------------------------G---------
----------------------ATGA--ACGGGAAGAATTCTGGTTCGTG-----TCAT------------G
ATCACAACAAAACTTACTC-AATCATCGTAAACGGTAGA-----------------
>8064302588/1-952 hypothetical protein [Ga0558878_11] (-)strand
----TTAAAAGCAGTCGAGAACAGACTATAAAATTTGATGCAAGGCTATCAGTCAGGCAGGAAAATTTTTCT
GTTTGCATTGAATATATCAATGGAGAAATTGAGGAAATTACTAAGAAAACCAATCTCCAGACCATCTACGGA
ACGCATTTGTGCTTTGA-CTTCTTTGTTGACT------AATTAAAATAAACTGGTTAAATTAATCAGATGAA
T------GAGAATATTATAATAAAACTGTCTGATTTTGTAGGGGATTCTG------CATTTGGCAACAAGGA
AGGCAG-AGAGGTCTATCAAAAGCTTCTGGACAGGCTTGATGCTCACCCAGATAAAAAAATAATTGGAATCT
CGTTGGCTGGAATAACGAGAACAGACGCATCCTTTCCCAGAGAGAGCGTGATTTCATTGGTAAAGTCAAGAA
ATGGAGAGAAAGGATTCTATTTACAAGATTTTGCATCAAGGGATCTAATGGATAATTGGGATTATGCAGCCA
AAGCAAAAGGTCTGACAATGATTGTTATTGTTGA---TGACGGTTACGAGCTTATAGGCGTAGATATAACCC
CAAGCGCAAAGGAACTACTTGATTTTGCAATGAAACATAGAACAGTGACGACCTCTATGATTTCGAGTGAAT
TTGATATTTCCGCACAAAATGCAAGCGCTAAACTTAAAAAGCTTTCATCCGTAGGCCTTGTCTTAGCAACAA
AGCAGACTGCCGAAACAGGGGGTATGGAATTCGTGTATACCGCGATTCAAA-------------AAATCTGA
TAAAACCGCTTGCGTTAATCAGA------AT-TAAGTGCT---ATCTAACAATAAATCGC-----------A
TTTTGCGGTTTTTTTAAACGCCCCTGGTGAAACAGGTTAACTTAAGCAG--AAA------------------
----------G-GATGCATTATGGCTACCAAC------------------CCACCCAAAGGCG---------
----------------------ATGGACACAGGAAAGGGGCCGTTCGAGG-----CCGA------------T
CACAAACCAAGACCCCTTCGGGGCATTACG--------------------------
>8070980803/1-949 DNA-binding transcriptional ArsR family regulator [Ga0489967_01] (+)strand
-----AAAGCGAAGCGGCGATGTGGCTGCGTCATACAATGCCGTAATCACAGTTCGCGAAGAGTGCTTTGAA
CTTAAGCTTACCTACAAATCAGGAAAACTGCATAAGACGAATTACGAACTCGATCTTCCCAGGCTCATGGGC
ACGCACATTTGCTTTGA-TTTCATTCTTGCAA-----GTCACCAGTAAATCTGATTAAATTAATGGGATGAA
T---CAGAATTCGCCAATCATGCGCCTCCGTGACTTTACTAAAGACGACC---ACCCGTTTGGTAACAAACA
AGGGAG-AGAAGTACTTTCACTGCTCTCTGATTTTGTTGATAACAACCCTTCCG---ACATTTATGAAATCT
CACTTGAAGGGATCACTGCGACTGATGCTTCCTTTCCAAGAGAGAGCGTGATTTCGTTAGCCAAACTGAATA
GGGGCGAGAAAGGCTTTTTCCTTTCGGGATCTCTAACCAAAGATCTCCTTGATAATTGGCACTATGCCGCTA
TCGCCAAAGAGCAATCTCTGATCCTCAAGACTCA---GGATGGCTACTCTGTTATTGGCCCCCCGCCGAGCA
AGGGATCACAAGAATTGCTCGACTTCATCATGAAAGAAGGTGAAGTCACTACCTCCAAGATTGTTCAGAAAT
TTGGCGGATCGGCTCAGAATGCCAGCGCGAAACTCAAGAAACTGTTCGCCTCCGGCCTGATCCTCGGCAGCA
AAGCCGTTGCTGAATCTGGCGGCCTTGAGTTCATTTACCGCGCCATCAAAT-------------AATTCTGC
TTAATCTGCTTGACTTAATCAGTTT---TACTCGACTATC---CTCTCTTTTATACATGG-----------C
TGAGAAGCCATTTTTATTGACATCTGGTTAAACAGATTAACTTTATCAG--AA-------------------
--------AGAGAGGCTTGTATGGCTACAAAC------------------CCACCAGTTGGAG---------
----------------------ATGGACATCGGAAGGGGGCGGTGAAAGG-----TCGG------------A
CCCAGACGAAAACCCCTT--------------------------------------
>8105985495/1-961 DNA-binding transcriptional ArsR family regulator [Ga0653609_077] (-)strand
---CTGAAACGAAGTGGTGATATGGCCGCTGATTTCAATGCCACGGTTACGGTGAGACAAAGAAACTTTGAG
CTGACGATGGTCTACAGCGATGGTCGATTCAACCGTAGCTACCCCCGAATGGATATGCCAACCATCCTGGGA
ACCCATATCTGCTTTGA-CTTCTTAATTGAC-------AGCTAAAGCCCTCTCGTTAAACTGAGCAAATGAA
T---CAGAAATCAATTACGGTCAAGCTAAGAGACTTCACTGAGGACGACC---ACCCTTTTGGCAATGTCCA
GGGGAA-GGCAACCTTTGGGAAGCTGCTCGACTTCGTTCACTCCCATCCGCAGTACTCCGTTTTTGGGATCT
CCCTCTCTGGCATAGAAGCGACGGATGCGTCGTTTCCGAGAGAAAGCGTGGTTGCTGTCGCGAAGCTTTTTA
GGGGAGAGCGCGGCTTCTTTCTCAAAGATGTCAGAAGTCGAGACTTACTGGATAACTGGAGCTATGCGGCCC
AGGCCAAAGAGATTCCTCTGACTGTCTGGGCTGA---AGACCATTTCCAAGTCATCGGGCCTGAAATCAGCT
CGTCCACGAGGGAACTGCTCGATTGCGTGCTGCCGCAGCGCGCGGTGACTGCCGCCAAGGTGGCCGAAGCAC
TGAACATTTCGGTAGCCAATGCCAGTACGAAGCTCAAGAAGCTCAAGGATCAGGGGTACATCCTTAGAGCAG
AGGAGACCGCCGAGTCCGGCGGAATTGAGTACATTTACCGCGCCATTGGCG--------------ATTCTGC
TTAAACAGCTTTACAAATCCAGA------TTAGAGGCGTA---ACGTTCGCGTCGACCCC------------
-----AAGGGATTTTTGCAATCTCTGGTTAAACTGGATCAATTAAGCAG--ATT------------------
----------GGTGATCGACATGGCAACGAAT------------------CCTCCGACAGGTG---------
----------------------ATGGGCATCGCAATGGTGCGGTACGTCA-----GCGC------------T
CCCAAACCCAGACGCCGTCTGGTCATTGGGTCAAACGT------------------
>8108686379/1-961 hypothetical protein [Ga0653167_136] (-)strand
GGCCTCAAGCGCAGTGGCGAGGTCGCGGCAGATTACAACGCGACCATTTCTATCCGACAACAGAATTTCGAA
CTGACGATGGTTTACTCGCAAGGCAAGCTTACGAGTGACTAT---CGTGTAGGCATTCCGACTCTCCACGGA
ACCCATATCTGTTTCGA-ATTCTTGATTGAC-------AGCTAGATGACTCTGGTTAAACTCAAAAAATGAA
T---CAGAAAACTTATATCGTCAACCTCGGTGATCTCACCGACGATGACC---ATCCCTTTGGCAATGTCCA
AGGGAA-AGCCGCCTTCCGAAAGCTCCTTGATGTTGTTGAGGCCCATCCCCAGTACGTCATTTTTGGTATCT
CACTCGCCGATATTGAGGCGACTGACGCCTCGTTTCCGAGAGAGAGCGTGGTGGCTGTCGCCAAGCATTTTA
AAGGGGAACGTGGTTTTTTTCTGACGGATGTCAACAGCCGGGACCTGCTCGACAATTGGAATTATGCAGCCC
GCGCGAAAGACCAGCCTTTGACCGTCTGGGTTGG---GGACGATTTTGAGGTTATCGGCCCCGAGATCAGCT
CGTCAGCGAAAGAATTGTTGGATTGCGTACTTTCCAAGCGCTCCGTCACTGCCGCGAAGGTGGCAGAAACAC
TCGATATTTCAGTGCCTAATGCCAGCACCAAGTTAAAAAAACTGCTGGATCAGGGGTACATTCTCAGAGCAG
AGGAAGCCGCTGAGTCAGGTGGCATCGAGTACGTGTACCACGCCATAGGCG--------------CATCTGC
TTAAACAGCTTTACATATCCAGA------TTTGCGGCGTA---GTCTTTCTTACGACGCC------------
-----AGGGGATTGCTTTGATACCTGGTTAAACTGAATAAATTAATCAG--ATT------------------
----------GGTGATCGATATGGCTACAAAC------------------CCTCCAGCAGGTG---------
----------------------ATGGGCATCGCAATGGCGCTGTTCGAGA-----CCGT------------T
CTCAAACCCAAACCCCGTCGGGTCACTGGGTGAAGCGA------------------
>8113055575/1-952 hypothetical protein [Ga0608498_03] (+)strand
-----TAAGAGTAGTCGAGAGCACGCTAGTAAAGAGAAAGTTATCATTGTTATTAGGCAGCTAACTTTCTCA
TTGGCTTTGGAATACTCGAAGGGAAAACTCATCAATGTTTCTGAAGATCGGGGGTTGGTCCCTATCACAGGA
ACCCATATCTGTTTTGA-CTTCTATGTTGACA-----ATTTCTGATAAATAGTGTCAACTTAAGCAGATGAA
A---CAGTTAACTCATAAAATTTTTCTTTCAGAAGTCGTAGGTTCTGACC---ATGCCTTTGGTAATGATGA
AGGTAG-TGAAGCCTATGTGAAGATTAAAAAGATCGTTGATGGTCACCCATCATGCGATATTTTTGCTATTA
GCTTGGAAGGGATTCGATTCACTGATGCTTCATTTCCTCGTGAAAGTGTAATCTCGTTGGCTAAAGCATTAA
AAGGGGAAAAAGGTTTCTACCTTTCTAATGTTCCTAGTCGGGACCTTCTGGACAATTGGTCTTATGGCGCTA
CAGCCAAGGATCAACCTCTTCTAGTCAAGAACGA---TAGCGGTTACGAAGTGCTTGGTGTAAAACTCAGTG
CGACTGTCAAAGAGCTTCTAGATTTTGTTATTGCAAAAAAGACAGTGACTTCGTCACATGTATCTAAGCACT
TTGACATTTCAGCACAGAATGCCAGTGGTCGATTGAAGAAGCTTCATGCGACAGGTCTTGTGTTAGGTCAAA
AAGAAGTGGCAGAGTCAGGTGGACTGGAATTTGTCTACCGATCAATTTTGTAGTTTTTTT--GATTTTCTGG
TTAATCTGCTTGTGTTAATCAGA------ATTGATGTTTA---TTATTTGATCAG---AT-----------C
CTTTGGATCTTTTTTATTAATATCTGATAAATGTGGTTAAATTAAGCAG--AAT------------------
----------AGGAGGCTTTATGGCTACAAAT------------------CCCCCATCAGGTG---------
----------------------ACGGACACAGAAACGGTGCCGTTAAAGG-----TAGA------------T
CTCAGACTCAGACG------------------------------------------
>8114679320/1-952 hypothetical protein [Ga0655177_01] (-)strand
-----TAAGAGTAGTCGAGAGCACGCTAGTAAAGAGAAAGTTATCATTGTTATTAGGCAGCTCACTTTCTCA
TTGGCTTTGGAATACTCGAAGGGTCAACTCATCAATGTTTCTGAAGATCGAGGGTTGTTCCCTATCACAGGA
ACCCATATCTGTTTTGA-CTTCTATGTTGACA-----ATTTCTGATAAATAGTGTCAACTTAAGCAGATGAA
A---CAGTTAACTCATAAAATTCTTCTTTCAGAAGTCGTAGGTTCTGATC---ATGCCTTTGGTAACGATGA
AGGTAG-TGAAGCCTATGTGAAGATTAAAAAGATCGTTGATGGTCACCCATCATGCGATATTTTTGCTATCA
GCTTGGAAGGGATTCGATTCACTGATGCTTCATTTCCTCGTGAAAGTGTAATCTCGTTGGCTAAAGCATTGA
AAGGAGAAAAAGGTTTTTACCTTTCTAATGTACCGAGTCGTGACCTTCTGGACAATTGGTCTTATGGCGCTA
CAGCCAAGGATCAACCTCTTCTAGTCAAGAGCGA---TAGCGGTTACGAAGTGCTCGGTGTGAAACTTAGTG
CGACTGTTAAAGAGCTTCTCGATTTTGTTATTGCAAAAAAGACAGTGACTTCGTCACATGTATCTAAGCACT
TTGACATTTCAGCACAGAATGCCAGTGGTCGATTGAAGAAGCTTCATGCTACAGGTCTTGTGTTAGGTCAAA
AAGAAGTGGCAGAGTCAGGTGGACTGGAATTTGTCTACCGATCAATTTTGTAGTTTTTTT--GATTTTCTGG
TTAATCTGCTTGCGTTAATCAGA------ATTGAAGTTTA---TTATTTGATCAG---AT-----------C
CTTTGGATCTTTTTTATTGATATCTGATAAATGTGATTAAGTTAAGCAG--AAT------------------
----------AGGAGGCTTTATGGCTACAAAT------------------CCCCCATCAGGTG---------
----------------------ACGGACACAGAAACGGTGCCGTTAAAGG-----TAGA------------T
CTCAGACTCAGACG------------------------------------------
>8119596096/1-949 winged helix-turn-helix DNA-binding protein [Ga0668264_10] (-)strand
----------------------TGGCCGCCAGATATGATGCAGTTGTGCTGGTTCGACAGCCAAACTTCGAG
TTGAGAATCATATATAAAGACGGTGAACTCACCGACATTATAGGAAAAAAAGGGTTGGCGTTGATCAAAGGT
ACCCAAGTTTGCTTTGATTTTTTTCTTAGGCTA----TGATTAATGCCATCTCCTTAAATTAACCATAAGAA
G---CAGGCTTGTATGAAAGTCAAACTGCTGGAACTCACTGAAAACAATGACCACCCATTTGGAAATGTTTT
GGGACG-GGAAGTGTTTAAGCGACTTCAAAGAGTTGTTGACTCACATCCTAGTTGCAAGGCATTTGAAATTT
CTCTTGAAGGTATCATCGCTACCGATTCTTCCTTTCCGCGGGAAAGTGTAATTGCACTTGCAAAACAGCTTT
GTGGCGAAAAGTACTTCTTTATCACAGATGTCAGTTCTGTAGATCTCATTGATAACTGGGATTATGCGGCAA
CAGCAAAGCAGCAGTCTTTGATTGTGATGCTTGA---TAAGGAAGTGCGTATCATTGGTCCTGAAGCAAAAA
GTTCGACAAAGGCATTGCTCGATGTCGTGTTAAGCCGGGATGGAGCCAGTACCGCCAATGTTGCTAAAGCCC
TCAATATCACTGTACAGAATGCAAGTACAAGGCTCAAAAAGCTTGTAAGTGAAGGACTTATTATGCGTTCAG
AGGTATCATCACCAACAGGTGGTATTGAGTTTATCTACACTGGCCCCGGAA--------------TTTCTGA
TTAAACAGATTGATTTAACCAGA-----TTGAGTGGTGTATAGTCACTTTCATGGGCAAT------------
--------GATTTTTATTGCCCTCTGGTTAAACAGCTTTATTTAATGAG--ATT------------------
----------TGGCGGCAATGCCACTGTATAA------------------AATACCGGAGGTACTTATGAAC
GACCTGCAATCACAACATCCCCACCATCGTATCATTGAGGTGGCGGACGAGAGCCTCGC------------T
T-------------------------------------------------------
