# Supplementary material for: A DNA damage-activated kinase phosphorylates a transcriptional repressor to control bacterial immune pathway expression
Source: EMBO J. 2026 Jun 9;45(14):5079–100. doi: 10.1038/s44318-026-00831-y (PMC13373217; doi:10.1038/s44318-026-00831-y)
Supplement: Supplementary file 8 — Source data Fig. 2 [file 44318_2026_831_MOESM8_ESM.zip › Figure2/2C/100-sequences_wide-pal_alignment-24bp.fasta]

>2712608847/817-840 winged helix-turn-helix DNA-binding protein [Enterobacter cloacae CIDEIMsCOL9 : Ga0124541_1011] (-)strand
TGGTTAAACAGCTTTATTTAATGA
>8049992197/817-840 winged helix-turn-helix DNA-binding protein [Ga0342641_055] (+)strand
TGGTTAAACAGCTTTATTTAATGA
>2753903768/817-840 winged helix-turn-helix DNA-binding protein [Enterobacter cloacae 35009 : Ga0177346_111] (-)strand
TGGTTAAACAGCTTTATTTAATGA
>8037647925/816-839 winged helix-turn-helix DNA-binding protein [Ga0338296_151] (+)strand
TGGTTAAACAGCTTTATTTAATGA
>2579045026/816-839 winged helix-turn-helix DNA-binding protein [Enterobacter cloacae UCI 50 : JCKK01000005] (-)strand
TGGTTAAACAGCTTTATTTAATGA
>2985289092/817-840 winged helix-turn-helix DNA-binding protein [Ga0177287_14] (-)strand
TGGTTAAACAGCTTTATTTAATGA
>2540972304/816-839 winged helix-turn-helix DNA-binding protein [Enterobacter cloacae JD8715 : P699DRAFT_scaffold00029.29] (+)strand
TGGTTAAACAGCTTTATTTAATGA
>2985313238/816-839 winged helix-turn-helix DNA-binding protein [Ga0146025_02] (+)strand
TGGTTAAACAGCTTTATTTAATGA
>8037619542/816-839 winged helix-turn-helix DNA-binding protein [Ga0339236_425] (+)strand
TGGTTAAACAGCTTTATTTAATGA
>2671979270/816-839 winged helix-turn-helix DNA-binding protein [Enterobacter cloacae CIDEIMsCOL12 : Ga0124544_1002] (-)strand
TGGTTAAACAGCTTTATTTAATGA
>2580590606/816-839 winged helix-turn-helix DNA-binding protein [Enterobacter sp. MGH 33 : JCLJ01000007] (+)strand
TGGTTAAACAGCTTTATTTAATGA
>2579347303/816-839 winged helix-turn-helix DNA-binding protein [Lelliottia amnigena CHS 78 : JMZV01000027] (-)strand
TGATTAAACAGCTTTATTTAATGA
>2927772172/817-840 winged helix-turn-helix DNA-binding protein [Ga0480624_23 : Rahnella aquatilis BIGb0523] (+)strand
TGGTTAAACAGCTTTATTTAATGA
>2938140957/817-840 predicted transcriptional regulator [Ga0478311_05] (-)strand
TGGTTAAACAGCTTTATTTAATGA
>8041184081/817-840 winged helix-turn-helix DNA-binding protein [Ga0150109_05] (+)strand
TGGTTAAACAGCTTTATTTAATGA
>2532887099/817-840 winged helix-turn-helix DNA-binding protein [Klebsiella sp. OBRC7 : ALNJ01000119] (-)strand
TGGTTAAACAGCTTTATTTAATGA
>2872095492/816-839 winged helix-turn-helix DNA-binding protein [Ga0337808_01 : Enterobacter hormaechei C15117] (+)strand
TGGTTAAACAGATTTATTTAACGA
>2720199941/816-839 winged helix-turn-helix DNA-binding protein [Escherichia coli S43 : Ga0174963_11] (-)strand
TGGTTAAACAGATTTATTTAACGA
>8006392719/816-839 predicted transcriptional regulator [Ga0146031_01] (+)strand
TGGTTAAACAGATTTATTTAACGA
>8040441181/817-840 winged helix-turn-helix DNA-binding protein [Ga0340467_2045] (+)strand
TGGTTAAACAGCTTTATTTAATGA
>2567065626/817-840 winged helix-turn-helix DNA-binding protein [Serratia sp. C-1 : NoneDRAFT_CAQO01000093_1.93] (-)strand
TGGTTAAACAGCTTTATTTAATGA
>8060274532/817-840 winged helix-turn-helix DNA-binding protein [Ga0341952_88] (+)strand
TGGTTAAACAGCTTTATTTAATGA
>8119596096/817-840 winged helix-turn-helix DNA-binding protein [Ga0668264_10] (-)strand
TGGTTAAACAGCTTTATTTAATGA
>8060091467/817-840 winged helix-turn-helix DNA-binding protein [Ga0341642_147] (+)strand
TGGTTAAACAGCTTTATTTAATGA
>2813557081/817-840 winged helix-turn-helix DNA-binding protein [Citrobacter koseri NCTC 11076 : Ga0317273_11] (-)strand
TGGTTAAACAGCTTTATTTAATGA
>2546923856/822-845 winged helix-turn-helix DNA-binding protein [Alcanivorax sp. 43B_GOM-46m : N537DRAFT_scaffold00001.1] (-)strand
TGATTAAACAGCTTTATTTAAGGA
>2641794791/822-845 winged helix-turn-helix DNA-binding protein [Marinobacter sp. CP1 : Ga0098240_11] (-)strand
TGGTTAAACAGCTTTATTTAAGGA
>3002086258/823-846 winged helix-turn-helix DNA-binding protein [Ga0578335_01] (+)strand
AGGTTAAACTGCTTTATTTAAGGA
>8064302588/828-851 hypothetical protein [Ga0558878_11] (-)strand
TGGTGAAACAGGTTAACTTAAGCA
>8070980803/835-858 DNA-binding transcriptional ArsR family regulator [Ga0489967_01] (+)strand
TGGTTAAACAGATTAACTTTATCA
>8056001390/832-855 DNA-binding transcriptional ArsR family regulator [Ga0617362_24] (-)strand
TGGTTAAACAGATTAAGTTGAGCA
>2884338043/832-855 DNA-binding transcriptional ArsR family regulator [Ga0439840_01 : Microbulbifer sp. SH-1] (+)strand
TGGTAAAACAGATTAAGTTTAGCA
>2845831064/833-856 hypothetical protein [Ga0417094_01 : Methylophaga nitratireducenticrescens JAM1] (+)strand
TGTTAAAACAGGTTAGATTTAACA
>2524447773/829-852 hypothetical protein [Geobacter bremensis R1 : K419DRAFT_scaffold00034.34] (-)strand
TCGTTAAACACGATAATTTAAGGA
>2528588099/845-868 hypothetical protein [Psychromonas arctica DSM 14288 : H592DRAFT_scaffold00004.4] (-)strand
TGATAAATGTGATTAAGTTAACCA
>2742698461/844-867 hypothetical protein [Vibrio cholerae BRV8 : Ga0132344_1017] (+)strand
TGATAAATGTGATTAAGTTAAGCA
>8003347521/843-866 hypothetical protein [Ga0594650_02] (+)strand
TGATAAATGTGATTAAGTTAAGCA
>2789469034/844-867 hypothetical protein [Alteromonadaceae bacterium NAT76 : Ga0267767_1062] (+)strand
TGATAAATGTGATTAAGTTAAGCA
>2911754128/843-866 hypothetical protein [Ga0477829_13 : Marinomonas sp. UCMA3892] (-)strand
TGATAAATGTGATTAAGTTAAGCA
>2532661955/843-866 hypothetical protein [Vibrio cholerae O1 116063 : APFK01000096] (-)strand
TGATAAATGTGATTAAGTTAAACA
>8061901222/844-867 hypothetical protein [Ga0487212_17] (+)strand
TGATAAATGTGATTAAGTTAAGCA
>2902546463/844-867 hypothetical protein [Ga0342636_01 : Pasteurella multocida SH02] (+)strand
TGATAAATGTGATTAAGTTAAGCA
>2989440847/844-867 hypothetical protein [Ga0486676_01] (-)strand
TGATAAATGTGATTAAGTTAAGCA
>2937512404/844-867 hypothetical protein [Ga0478383_061] (+)strand
TGATAAATGTGATTAAGTTAAGCA
>8114679320/843-866 hypothetical protein [Ga0655177_01] (-)strand
TGATAAATGTGATTAAGTTAAGCA
>8113055575/843-866 hypothetical protein [Ga0608498_03] (+)strand
TGATAAATGTGGTTAAATTAAGCA
>8022313761/844-867 hypothetical protein [Ga0452540_110] (-)strand
TGATAAATGTGATTAAGTTAAGCA
>2859038878/844-867 hypothetical protein [Ga0336146_01 : Shewanella xiamenensis AS58] (+)strand
TGATAAATGTGATTAAGTTAAGCA
>638122448/845-868 hypothetical protein [Shewanella sp. MR-7: NC_008322] (+)strand
TGGTAAATGTGATTAAATTAAGCA
>8057049782/844-867 hypothetical protein [Ga0616980_02] (-)strand
TGATAAATGTGATTAAGTTAAGCA
>2995348347/844-867 hypothetical protein [Ga0487263_02] (-)strand
TGATAAATGTGATTAAGTTAAGCA
>2633935095/843-866 hypothetical protein [Vibrio cholerae 365-96 : Ga0072455_11] (+)strand
TGATAAATGTGATTAAGTTAAGCA
>8003781937/845-868 hypothetical protein [Ga0577867_002] (+)strand
TGATAAATGTGATTAAGTTAAGCA
>2772065646/844-867 hypothetical protein [Marinomonas pollencensis CECT 7375 : Ga0244612_102] (+)strand
TGATAAATGTGATTAAGTTAAGCA
>2551600766/844-867 hypothetical protein [Vibrio ordalii FF-167 : A1QQDRAFT_AJYR01000112_1.112] (+)strand
TGATAAATGTGATTAAGTTAAGCA
>2678414009/843-866 hypothetical protein [Proteus mirabilis PM593 : Ga0125627_1110] (-)strand
TGATAAATGTGCTTAAATTAAACA
>2805238411/844-867 hypothetical protein [Alteromonas sp. RS411 : Ga0266384_1054] (-)strand
TGATAAATGTGATTAANTTAAGCA
>2885175511/843-866 predicted DNA-binding transcriptional regulator [Ga0440293_36 : Proteus genomosp. 6 str. ATCC 51471] (+)strand
TGATAAATGTGCTTAAATTAAACA
>2964885635/825-848 hypothetical protein [Ga0366186_291] (-)strand
TGATAAATCTCATTAATTTAATCA
>8019188620/825-848 hypothetical protein [Ga0599584_01] (+)strand
TGATAAATCTCATTAAGTTAATCA
>8050026365/825-848 hypothetical protein [Ga0146097_36] (+)strand
TGATAAATCTCATTAAGTTAATCA
>2659929355/825-848 hypothetical protein [Yersinia enterocolitica YE30/03 : Ga0110446_106] (+)strand
TGATAAATCTCATTAAGTTAATCA
>2726604962/825-848 hypothetical protein [Yersinia frederiksenii 498/85 : Ga0126628_101] (-)strand
TGATAAATCTCATTAAGTTAATCA
>2814851728/825-848 hypothetical protein [Lelliottia amnigena FDAARGOS_395 : Ga0263774_11] (+)strand
TGGTAAATCTAGTTAACTTCACCA
>2648935550/825-848 hypothetical protein [Enterobacter cloacae MRY13-0312 : Ga0100551_1001] (-)strand
TGGTAAATCTAGTTAACTTAACCA
>8018352898/825-848 hypothetical protein [Ga0446267_44] (+)strand
TGGTAAATCTAGTTAACTTTACCA
>2634931419/829-852 hypothetical protein [Methylotenera mobilis-63 (UID3888) : Ga0081640_1085] (-)strand
TGGTTAAACTGATTCATTTAAACA
>2531867703/814-837 hypothetical protein [Vibrio harveyi CAIM 1792 : AHHQ01000045] (-)strand
TGGTTAAAAATAAATGATGAACCA
>2662856252/815-838 hypothetical protein [Vibrio parahaemolyticus S172 : Ga0108972_1104] (+)strand
TGGTTAAAAATAAATGATGAACCA
>8022500079/814-837 DNA-binding transcriptional regulator LsrR (DeoR family) [Ga0478451_019] (-)strand
TGGTTAAAAAAAAATGATGAACCA
>2818941161/815-838 hypothetical protein [Vibrio parahaemolyticus V05/313 : Ga0365728_11] (-)strand
TGGTTAAAAAAAAATGATGAACCA
>2655579375/815-838 hypothetical protein [Vibrio parahaemolyticus S174 : Ga0032640_1031] (-)strand
TGGTTAAAAAAAAATGATGAACCA
>2908167529/815-838 DNA-binding transcriptional regulator LsrR (DeoR family) [Ga0399770_01 : Vibrio anguillarum MHK3] (-)strand
TGGTTAAAAAAAAAAAATGAACCA
>2704932495/815-838 hypothetical protein [Vibrio parahaemolyticus sv. O4:KVII A2EZ743 : Ga0122698_103] (+)strand
TGGTTAAAAAAAAAAGATGAACCA
>8108686379/828-851 hypothetical protein [Ga0653167_136] (-)strand
TGGTTAAACTGAATAAATTAATCA
>2575374830/828-851 hypothetical protein [Pseudomonas alcaligenes MRY13-0052 : NoneDRAFT_BATO01000007_1.7] (+)strand
TGGTTAAACTGGATTAATTAAGCA
>8061553880/827-850 hypothetical protein [Ga0357704_17] (-)strand
TGGTTAAACAGCATAAGTTAATCA
>2618583654/828-851 hypothetical protein [Pseudomonas aeruginosa JMM : Ga0055083_132] (-)strand
TGGTTAAACTGGATCAATTAAGCA
>8105985495/828-851 DNA-binding transcriptional ArsR family regulator [Ga0653609_077] (-)strand
TGGTTAAACTGGATCAATTAAGCA
>2597866945/824-847 winged helix-turn-helix DNA-binding protein [Pseudomonas sp. BG33R : Ga0039386_gi391217940.1] (+)strand
TGGTTAAACAGTGTAAATTAATCA
>2638310732/824-847 winged helix-turn-helix DNA-binding protein [Pseudomonas syringae pv. maculicola CFBP 1657 : Ga0080916_1078] (-)strand
TGGTTAAACAGGGTAAATTAATCA
>2925738240/828-851 DNA-binding transcriptional ArsR family regulator [Ga0399512_01 : Pseudomonas chlororaphis B25] (+)strand
TGGTTAAACTGGATCAATAAAGCA
>2913673112/826-849 hypothetical protein [Ga0483788_01 : Pseudomonas aeruginosa E113] (+)strand
TGGTTAAACTGGATCAGTTAAGCA
>2925574900/836-859 hypothetical protein [Ga0443088_01 : Acinetobacter dispersus NCCP 16014] (+)strand
TGATTAATCAGATTAATTTAACCA
>2710973482/836-859 hypothetical protein [Pseudomonadales bacterium RIFCSPHIGHO2_12_FULL_40_16 : Ga0155634_1009] (-)strand
TGATTAATCAGGTTAATTTAATCA
>8021870854/837-860 hypothetical protein [Ga0446130_24] (-)strand
TGATTAAACAGATTAAATTAAACA
>8021840514/837-860 hypothetical protein [Ga0442083_026] (+)strand
CGATTAATCAGGTTAATTTAAGCA
>8021952063/836-859 hypothetical protein [Ga0343253_22] (-)strand
TGATTAAACAGATTAAATTAAACA
>2733424359/836-859 hypothetical protein [Acinetobacter venetianus LUH5627 : Ga0128844_1242] (-)strand
TGATTAAACAGGTTAAATTAATCA
>2505525445/828-851 winged helix-turn-helix DNA-binding protein [Pseudomonas syringae PmaH7608 (Psy39) : PmaH7608__Psy39pe_1_paired_contig72] (+)strand
TGGTTAAACTGAATAAATTAACCA
>2518431882/808-831 hypothetical protein [Pelobacter spp. (Pelobacter 525 contigs) : Pelo525_NODE_433.270] (+)strand
TGGTTAAACGGGTTAACTTAAGCA
>2840081309/829-852 hypothetical protein [Ga0401103_05 : Rhodoferax sp. BP1m] (+)strand
GCGTTAAACAGGATCGTTTAACCA
>2843657450/827-850 hypothetical protein [Ga0397979_01 : Rahnella aquatilis KM05] (-)strand
TGATAAATCTCATAAAGTTTATCA
>3001734270/827-850 hypothetical protein [Ga0486340_01] (+)strand
TGATAAATCTCTTAAAGTTTATCA
>8062839624/848-871 hypothetical protein [Ga0587230_01] (-)strand
TGATTAAACAGGTTAACTTAAGCA
>2881695117/824-847 hypothetical protein [Ga0440374_09 : Haliea alexandrii LZ-16-2] (+)strand
TGGTTAAGCAGGTTAACTTTAACA
>2521802460/823-846 hypothetical protein [Rheinheimera perlucida DSM 18276 : H141DRAFT_scaffold00021.21] (-)strand
TGTTAAATGCGATTCAGTTTATCA
>2654766121/833-856 hypothetical protein [Comamonas sp. E6 : Ga0078142_138] (+)strand
AAGTTAAACAGATTAATTTAAGCA
>2684815183/833-856 hypothetical protein [Aquabacterium parvum B6 : Ga0125759_1260] (-)strand
AAGTTAAACAGATTCATTTAAGCA
>2522342766/842-865 hypothetical protein [Tolumonas sp. BRL6-1 : H027DRAFT_scaffold00001.1] (-)strand
TGGTAAATGCGATTAACTTAATCA
