# Supplementary material for: A DNA damage-activated kinase phosphorylates a transcriptional repressor to control bacterial immune pathway expression
Source: EMBO J. 2026 Jun 9;45(14):5079–100. doi: 10.1038/s44318-026-00831-y (PMC13373217; doi:10.1038/s44318-026-00831-y)
Supplement: Supplementary file 9 — Source data Fig. 3 [file 44318_2026_831_MOESM9_ESM.zip]

Archive with 36 entries (32 files):
- Figure3/
- __MACOSX/._Figure3
- Figure3/3E/
- __MACOSX/Figure3/._3E
- Figure3/3D/
- __MACOSX/Figure3/._3D
- Figure3/.DS_Store
- __MACOSX/Figure3/._.DS_Store
- Figure3/3F/
- __MACOSX/Figure3/._3F
- Figure3/3E/enterobacter_cap.gb
- __MACOSX/Figure3/3E/._enterobacter_cap.gb
- Figure3/3E/MUTANT_IP__S49_L007_over_MUTANT_MOCK__S43_L007.log2FE.bin10.bedgraph
- __MACOSX/Figure3/3E/._MUTANT_IP__S49_L007_over_MUTANT_MOCK__S43_L007.log2FE.bin10.bedgraph
- Figure3/3E/MUTANT_IP_3_S51_L007_over_MUTANT_MOCK_3_S45_L007.log2FE.bin10.bedgraph
- __MACOSX/Figure3/3E/._MUTANT_IP_3_S51_L007_over_MUTANT_MOCK_3_S45_L007.log2FE.bin10.bedgraph
- Figure3/3E/MUTANT_MMC_IP__S52_L007_over_MUTANT_MMC_MOCK__S46_L007.log2FE.bin10.bedgraph
- __MACOSX/Figure3/3E/._MUTANT_MMC_IP__S52_L007_over_MUTANT_MMC_MOCK__S46_L007.log2FE.bin10.bedgraph
- Figure3/3E/MUTANT_IP_2_S50_L007_over_MUTANT_MOCK_2_S44_L007.log2FE.bin10.bedgraph
- __MACOSX/Figure3/3E/._MUTANT_IP_2_S50_L007_over_MUTANT_MOCK_2_S44_L007.log2FE.bin10.bedgraph
- Figure3/3E/enterobacter_cap.fasta
- __MACOSX/Figure3/3E/._enterobacter_cap.fasta
- Figure3/3E/MUTANT_MMC_IP_2_S53_L007_over_MUTANT_MMC_MOCK_2_S47_L007.log2FE.bin10.bedgraph
- __MACOSX/Figure3/3E/._MUTANT_MMC_IP_2_S53_L007_over_MUTANT_MMC_MOCK_2_S47_L007.log2FE.bin10.bedgraph
- Figure3/3E/enterobacter_cap.fasta.fai
- __MACOSX/Figure3/3E/._enterobacter_cap.fasta.fai
- Figure3/3E/MUTANT_MMC_IP_3_S54_L007_over_MUTANT_MMC_MOCK_3_S48_L007.log2FE.bin10.bedgraph
- __MACOSX/Figure3/3E/._MUTANT_MMC_IP_3_S54_L007_over_MUTANT_MMC_MOCK_3_S48_L007.log2FE.bin10.bedgraph
- Figure3/3D/SEC-MALS CapS WT vs S54E.xlsx
- __MACOSX/Figure3/3D/._SEC-MALS CapS WT vs S54E.xlsx
- Figure3/3F/3F_anti-GFP.png
- __MACOSX/Figure3/3F/._3F_anti-GFP.png
- Figure3/3F/3F_anti-FLAG.png
- __MACOSX/Figure3/3F/._3F_anti-FLAG.png
- Figure3/3F/3F_anti-RNAP.png
- __MACOSX/Figure3/3F/._3F_anti-RNAP.png
