# Supplementary material for: A DNA damage-activated kinase phosphorylates a transcriptional repressor to control bacterial immune pathway expression
Source: EMBO J. 2026 Jun 9;45(14):5079–100. doi: 10.1038/s44318-026-00831-y (PMC13373217; doi:10.1038/s44318-026-00831-y)
Supplement: Supplementary file 9 — Source data Fig. 3 [file 44318_2026_831_MOESM9_ESM.zip › Figure3/3E/MUTANT_IP__S49_L007_over_MUTANT_MOCK__S43_L007.log2FE.bin10.bedgraph]

Enterobacter_Cap	0	10	-0.142342
Enterobacter_Cap	10	20	-0.0488033
Enterobacter_Cap	20	30	-0.00655643
Enterobacter_Cap	30	40	0.0247963
Enterobacter_Cap	40	50	0.0605653
Enterobacter_Cap	50	60	0.0876602
Enterobacter_Cap	60	70	0.108493
Enterobacter_Cap	70	80	0.119797
Enterobacter_Cap	80	90	0.129499
Enterobacter_Cap	90	100	0.140105
Enterobacter_Cap	100	110	0.143692
Enterobacter_Cap	110	120	0.148483
Enterobacter_Cap	120	130	0.150517
Enterobacter_Cap	130	140	0.154164
Enterobacter_Cap	140	150	0.158582
Enterobacter_Cap	150	160	0.167897
Enterobacter_Cap	160	170	0.176268
Enterobacter_Cap	170	180	0.174678
Enterobacter_Cap	180	190	0.175917
Enterobacter_Cap	190	200	0.171928
Enterobacter_Cap	200	210	0.17245
Enterobacter_Cap	210	220	0.167526
Enterobacter_Cap	220	230	0.165257
Enterobacter_Cap	230	240	0.163098
Enterobacter_Cap	240	250	0.160746
Enterobacter_Cap	250	260	0.165306
Enterobacter_Cap	260	270	0.166289
Enterobacter_Cap	270	280	0.164654
Enterobacter_Cap	280	290	0.166027
Enterobacter_Cap	290	300	0.173751
Enterobacter_Cap	300	310	0.181098
Enterobacter_Cap	310	320	0.182072
Enterobacter_Cap	320	330	0.185808
Enterobacter_Cap	330	340	0.186392
Enterobacter_Cap	340	350	0.17739
Enterobacter_Cap	350	360	0.170602
Enterobacter_Cap	360	370	0.166085
Enterobacter_Cap	370	380	0.165549
Enterobacter_Cap	380	390	0.163655
Enterobacter_Cap	390	400	0.158748
Enterobacter_Cap	400	410	0.156697
Enterobacter_Cap	410	420	0.153981
Enterobacter_Cap	420	430	0.148445
Enterobacter_Cap	430	440	0.140513
Enterobacter_Cap	440	450	0.13158
Enterobacter_Cap	450	460	0.129458
Enterobacter_Cap	460	470	0.132295
Enterobacter_Cap	470	480	0.131674
Enterobacter_Cap	480	490	0.126114
Enterobacter_Cap	490	500	0.133335
Enterobacter_Cap	500	510	0.134029
Enterobacter_Cap	510	520	0.127153
Enterobacter_Cap	520	530	0.118351
Enterobacter_Cap	530	540	0.114809
Enterobacter_Cap	540	550	0.103845
Enterobacter_Cap	550	560	0.0893417
Enterobacter_Cap	560	570	0.0823078
Enterobacter_Cap	570	580	0.0817797
Enterobacter_Cap	580	590	0.0794051
Enterobacter_Cap	590	600	0.0599948
Enterobacter_Cap	600	610	0.0514043
Enterobacter_Cap	610	620	0.0444386
Enterobacter_Cap	620	630	0.0398244
Enterobacter_Cap	630	640	0.0367487
Enterobacter_Cap	640	650	0.0366977
Enterobacter_Cap	650	660	0.033404
Enterobacter_Cap	660	670	0.0291763
Enterobacter_Cap	670	680	0.0364083
Enterobacter_Cap	680	690	0.0410327
Enterobacter_Cap	690	700	0.0430346
Enterobacter_Cap	700	710	0.0483203
Enterobacter_Cap	710	720	0.0548204
Enterobacter_Cap	720	730	0.0565453
Enterobacter_Cap	730	740	0.0641312
Enterobacter_Cap	740	750	0.0784973
Enterobacter_Cap	750	760	0.0847254
Enterobacter_Cap	760	770	0.0895762
Enterobacter_Cap	770	780	0.092751
Enterobacter_Cap	780	790	0.0931622
Enterobacter_Cap	790	800	0.0854648
Enterobacter_Cap	800	810	0.0890083
Enterobacter_Cap	810	820	0.0940137
Enterobacter_Cap	820	830	0.0915418
Enterobacter_Cap	830	840	0.0888503
Enterobacter_Cap	840	850	0.0908398
Enterobacter_Cap	850	860	0.0901285
Enterobacter_Cap	860	870	0.0857674
Enterobacter_Cap	870	880	0.0876238
Enterobacter_Cap	880	890	0.0895947
Enterobacter_Cap	890	900	0.0907034
Enterobacter_Cap	900	910	0.0894185
Enterobacter_Cap	910	920	0.0862634
Enterobacter_Cap	920	930	0.0868942
Enterobacter_Cap	930	940	0.0867314
Enterobacter_Cap	940	950	0.0918528
Enterobacter_Cap	950	960	0.094105
Enterobacter_Cap	960	970	0.0943717
Enterobacter_Cap	970	980	0.0968521
Enterobacter_Cap	980	990	0.0962153
Enterobacter_Cap	990	1000	0.0951554
Enterobacter_Cap	1000	1010	0.0913233
Enterobacter_Cap	1010	1020	0.091681
Enterobacter_Cap	1020	1030	0.0866653
Enterobacter_Cap	1030	1040	0.0826725
Enterobacter_Cap	1040	1050	0.0822277
Enterobacter_Cap	1050	1060	0.0778119
Enterobacter_Cap	1060	1070	0.0731436
Enterobacter_Cap	1070	1080	0.0715131
Enterobacter_Cap	1080	1090	0.0686303
Enterobacter_Cap	1090	1100	0.0620723
Enterobacter_Cap	1100	1110	0.0556053
Enterobacter_Cap	1110	1120	0.0539955
Enterobacter_Cap	1120	1130	0.0490736
Enterobacter_Cap	1130	1140	0.0460545
Enterobacter_Cap	1140	1150	0.0434666
Enterobacter_Cap	1150	1160	0.043601
Enterobacter_Cap	1160	1170	0.0401293
Enterobacter_Cap	1170	1180	0.0425966
Enterobacter_Cap	1180	1190	0.0438319
Enterobacter_Cap	1190	1200	0.0439805
Enterobacter_Cap	1200	1210	0.0456547
Enterobacter_Cap	1210	1220	0.0477292
Enterobacter_Cap	1220	1230	0.0443236
Enterobacter_Cap	1230	1240	0.051399
Enterobacter_Cap	1240	1250	0.0533467
Enterobacter_Cap	1250	1260	0.05697
Enterobacter_Cap	1260	1270	0.0599582
Enterobacter_Cap	1270	1280	0.0647323
Enterobacter_Cap	1280	1290	0.0705325
Enterobacter_Cap	1290	1300	0.0741748
Enterobacter_Cap	1300	1310	0.0772057
Enterobacter_Cap	1310	1320	0.0804286
Enterobacter_Cap	1320	1330	0.0746602
Enterobacter_Cap	1330	1340	0.0757957
Enterobacter_Cap	1340	1350	0.076378
Enterobacter_Cap	1350	1360	0.0741877
Enterobacter_Cap	1360	1370	0.0783371
Enterobacter_Cap	1370	1380	0.0876488
Enterobacter_Cap	1380	1390	0.0879744
Enterobacter_Cap	1390	1400	0.0907762
Enterobacter_Cap	1400	1410	0.0922708
Enterobacter_Cap	1410	1420	0.0882485
Enterobacter_Cap	1420	1430	0.0888343
Enterobacter_Cap	1430	1440	0.0908276
Enterobacter_Cap	1440	1450	0.0926348
Enterobacter_Cap	1450	1460	0.0949466
Enterobacter_Cap	1460	1470	0.100305
Enterobacter_Cap	1470	1480	0.109024
Enterobacter_Cap	1480	1490	0.110629
Enterobacter_Cap	1490	1500	0.109829
Enterobacter_Cap	1500	1510	0.111461
Enterobacter_Cap	1510	1520	0.11146
Enterobacter_Cap	1520	1530	0.105845
Enterobacter_Cap	1530	1540	0.105494
Enterobacter_Cap	1540	1550	0.104445
Enterobacter_Cap	1550	1560	0.103719
Enterobacter_Cap	1560	1570	0.104528
Enterobacter_Cap	1570	1580	0.100634
Enterobacter_Cap	1580	1590	0.100944
Enterobacter_Cap	1590	1600	0.10408
Enterobacter_Cap	1600	1610	0.106099
Enterobacter_Cap	1610	1620	0.106171
Enterobacter_Cap	1620	1630	0.104354
Enterobacter_Cap	1630	1640	0.10329
Enterobacter_Cap	1640	1650	0.10309
Enterobacter_Cap	1650	1660	0.102878
Enterobacter_Cap	1660	1670	0.101318
Enterobacter_Cap	1670	1680	0.0963976
Enterobacter_Cap	1680	1690	0.0956087
Enterobacter_Cap	1690	1700	0.0920115
Enterobacter_Cap	1700	1710	0.093728
Enterobacter_Cap	1710	1720	0.0962557
Enterobacter_Cap	1720	1730	0.0975993
Enterobacter_Cap	1730	1740	0.0941009
Enterobacter_Cap	1740	1750	0.0901936
Enterobacter_Cap	1750	1760	0.08659
Enterobacter_Cap	1760	1770	0.082815
Enterobacter_Cap	1770	1780	0.078754
Enterobacter_Cap	1780	1790	0.077903
Enterobacter_Cap	1790	1800	0.0796628
Enterobacter_Cap	1800	1810	0.0796508
Enterobacter_Cap	1810	1820	0.0773139
Enterobacter_Cap	1820	1830	0.0826765
Enterobacter_Cap	1830	1840	0.0857726
Enterobacter_Cap	1840	1850	0.0883318
Enterobacter_Cap	1850	1860	0.0828144
Enterobacter_Cap	1860	1870	0.0805203
Enterobacter_Cap	1870	1880	0.078412
Enterobacter_Cap	1880	1890	0.0767623
Enterobacter_Cap	1890	1900	0.0758374
Enterobacter_Cap	1900	1910	0.0718364
Enterobacter_Cap	1910	1920	0.0708801
Enterobacter_Cap	1920	1930	0.0688297
Enterobacter_Cap	1930	1940	0.066042
Enterobacter_Cap	1940	1950	0.0616288
Enterobacter_Cap	1950	1960	0.0657262
Enterobacter_Cap	1960	1970	0.0669348
Enterobacter_Cap	1970	1980	0.0658716
Enterobacter_Cap	1980	1990	0.0641887
Enterobacter_Cap	1990	2000	0.0638032
Enterobacter_Cap	2000	2010	0.0619282
Enterobacter_Cap	2010	2020	0.0629567
Enterobacter_Cap	2020	2030	0.0639441
Enterobacter_Cap	2030	2040	0.0623063
Enterobacter_Cap	2040	2050	0.0637992
Enterobacter_Cap	2050	2060	0.069997
Enterobacter_Cap	2060	2070	0.0728212
Enterobacter_Cap	2070	2080	0.0776196
Enterobacter_Cap	2080	2090	0.0830537
Enterobacter_Cap	2090	2100	0.0841141
Enterobacter_Cap	2100	2110	0.0823045
Enterobacter_Cap	2110	2120	0.0824618
Enterobacter_Cap	2120	2130	0.0816272
Enterobacter_Cap	2130	2140	0.0786919
Enterobacter_Cap	2140	2150	0.0791665
Enterobacter_Cap	2150	2160	0.0823965
Enterobacter_Cap	2160	2170	0.0777844
Enterobacter_Cap	2170	2180	0.0706019
Enterobacter_Cap	2180	2190	0.0684561
Enterobacter_Cap	2190	2200	0.0616402
Enterobacter_Cap	2200	2210	0.0536737
Enterobacter_Cap	2210	2220	0.0432661
Enterobacter_Cap	2220	2230	0.0342246
Enterobacter_Cap	2230	2240	0.0236804
Enterobacter_Cap	2240	2250	0.0158812
Enterobacter_Cap	2250	2260	0.00877449
Enterobacter_Cap	2260	2270	0.00689278
Enterobacter_Cap	2270	2280	-0.000844472
Enterobacter_Cap	2280	2290	-0.0056082
Enterobacter_Cap	2290	2300	-0.00956462
Enterobacter_Cap	2300	2310	-0.0111322
Enterobacter_Cap	2310	2320	-0.0126838
Enterobacter_Cap	2320	2330	-0.0117019
Enterobacter_Cap	2330	2340	-0.0157029
Enterobacter_Cap	2340	2350	-0.0174552
Enterobacter_Cap	2350	2360	-0.0226068
Enterobacter_Cap	2360	2370	-0.0253189
Enterobacter_Cap	2370	2380	-0.0274761
Enterobacter_Cap	2380	2390	-0.0284306
Enterobacter_Cap	2390	2400	-0.027865
Enterobacter_Cap	2400	2410	-0.0289314
Enterobacter_Cap	2410	2420	-0.0311748
Enterobacter_Cap	2420	2430	-0.0252222
Enterobacter_Cap	2430	2440	-0.0192033
Enterobacter_Cap	2440	2450	-0.0182352
Enterobacter_Cap	2450	2460	-0.0227923
Enterobacter_Cap	2460	2470	-0.0233998
Enterobacter_Cap	2470	2480	-0.0218969
Enterobacter_Cap	2480	2490	-0.0163583
Enterobacter_Cap	2490	2500	-0.00880864
Enterobacter_Cap	2500	2510	-0.00170678
Enterobacter_Cap	2510	2520	0.00785393
Enterobacter_Cap	2520	2530	0.0219642
Enterobacter_Cap	2530	2540	0.034179
Enterobacter_Cap	2540	2550	0.0480296
Enterobacter_Cap	2550	2560	0.0562759
Enterobacter_Cap	2560	2570	0.064943
Enterobacter_Cap	2570	2580	0.0717379
Enterobacter_Cap	2580	2590	0.0762164
Enterobacter_Cap	2590	2600	0.0841507
Enterobacter_Cap	2600	2610	0.0956688
Enterobacter_Cap	2610	2620	0.105363
Enterobacter_Cap	2620	2630	0.114961
Enterobacter_Cap	2630	2640	0.128074
Enterobacter_Cap	2640	2650	0.13709
Enterobacter_Cap	2650	2660	0.140386
Enterobacter_Cap	2660	2670	0.137501
Enterobacter_Cap	2670	2680	0.134358
Enterobacter_Cap	2680	2690	0.132394
Enterobacter_Cap	2690	2700	0.127447
Enterobacter_Cap	2700	2710	0.12681
Enterobacter_Cap	2710	2720	0.125891
Enterobacter_Cap	2720	2730	0.113174
Enterobacter_Cap	2730	2740	0.100004
Enterobacter_Cap	2740	2750	0.0924821
Enterobacter_Cap	2750	2760	0.0950874
Enterobacter_Cap	2760	2770	0.0946715
Enterobacter_Cap	2770	2780	0.0925362
Enterobacter_Cap	2780	2790	0.0835037
Enterobacter_Cap	2790	2800	0.0760338
Enterobacter_Cap	2800	2810	0.0648383
Enterobacter_Cap	2810	2820	0.0511683
Enterobacter_Cap	2820	2830	0.0411706
Enterobacter_Cap	2830	2840	0.0282688
Enterobacter_Cap	2840	2850	0.0199841
Enterobacter_Cap	2850	2860	0.0175552
Enterobacter_Cap	2860	2870	0.0178179
Enterobacter_Cap	2870	2880	0.0216952
Enterobacter_Cap	2880	2890	0.0164769
Enterobacter_Cap	2890	2900	0.00997305
Enterobacter_Cap	2900	2910	0.00314263
Enterobacter_Cap	2910	2920	0.00602854
Enterobacter_Cap	2920	2930	-0.00190283
Enterobacter_Cap	2930	2940	-0.00597125
Enterobacter_Cap	2940	2950	-0.00605292
Enterobacter_Cap	2950	2960	-0.00168425
Enterobacter_Cap	2960	2970	0.00790611
Enterobacter_Cap	2970	2980	0.0191691
Enterobacter_Cap	2980	2990	0.0330091
Enterobacter_Cap	2990	3000	0.0472678
Enterobacter_Cap	3000	3010	0.0552086
Enterobacter_Cap	3010	3020	0.0605395
Enterobacter_Cap	3020	3030	0.0668426
Enterobacter_Cap	3030	3040	0.0819159
Enterobacter_Cap	3040	3050	0.0891253
Enterobacter_Cap	3050	3060	0.0958817
Enterobacter_Cap	3060	3070	0.0912431
Enterobacter_Cap	3070	3080	0.0895272
Enterobacter_Cap	3080	3090	0.0897769
Enterobacter_Cap	3090	3100	0.0824981
Enterobacter_Cap	3100	3110	0.0749778
Enterobacter_Cap	3110	3120	0.0710011
Enterobacter_Cap	3120	3130	0.0643774
Enterobacter_Cap	3130	3140	0.0536084
Enterobacter_Cap	3140	3150	0.0385402
Enterobacter_Cap	3150	3160	0.0338325
Enterobacter_Cap	3160	3170	0.0238774
Enterobacter_Cap	3170	3180	0.0176882
Enterobacter_Cap	3180	3190	0.00501893
Enterobacter_Cap	3190	3200	-0.00203599
Enterobacter_Cap	3200	3210	-0.0144249
Enterobacter_Cap	3210	3220	-0.0143972
Enterobacter_Cap	3220	3230	-0.0139376
Enterobacter_Cap	3230	3240	-0.0148168
Enterobacter_Cap	3240	3250	-0.0111559
Enterobacter_Cap	3250	3260	-0.00918724
Enterobacter_Cap	3260	3270	-0.0100224
Enterobacter_Cap	3270	3280	-0.00821661
Enterobacter_Cap	3280	3290	-0.00487251
Enterobacter_Cap	3290	3300	-0.00243311
Enterobacter_Cap	3300	3310	0.000994136
Enterobacter_Cap	3310	3320	-0.00484208
Enterobacter_Cap	3320	3330	-0.00575151
Enterobacter_Cap	3330	3340	-0.00295831
Enterobacter_Cap	3340	3350	-0.00227454
Enterobacter_Cap	3350	3360	0.00321817
Enterobacter_Cap	3360	3370	-0.00442406
Enterobacter_Cap	3370	3380	-0.00624877
Enterobacter_Cap	3380	3390	-0.00458446
Enterobacter_Cap	3390	3400	-0.00798641
Enterobacter_Cap	3400	3410	-0.0145533
Enterobacter_Cap	3410	3420	-0.0251476
Enterobacter_Cap	3420	3430	-0.0254865
Enterobacter_Cap	3430	3440	-0.0324611
Enterobacter_Cap	3440	3450	-0.038521
Enterobacter_Cap	3450	3460	-0.047075
Enterobacter_Cap	3460	3470	-0.0418483
Enterobacter_Cap	3470	3480	-0.0406172
Enterobacter_Cap	3480	3490	-0.0421989
Enterobacter_Cap	3490	3500	-0.0425283
Enterobacter_Cap	3500	3510	-0.0458316
Enterobacter_Cap	3510	3520	-0.0418138
Enterobacter_Cap	3520	3530	-0.046177
Enterobacter_Cap	3530	3540	-0.0508763
Enterobacter_Cap	3540	3550	-0.050582
Enterobacter_Cap	3550	3560	-0.043638
Enterobacter_Cap	3560	3570	-0.0327201
Enterobacter_Cap	3570	3580	-0.030781
Enterobacter_Cap	3580	3590	-0.0216497
Enterobacter_Cap	3590	3600	-0.0164708
Enterobacter_Cap	3600	3610	-0.0173563
Enterobacter_Cap	3610	3620	-0.0171528
Enterobacter_Cap	3620	3630	-0.0200587
Enterobacter_Cap	3630	3640	-0.015522
Enterobacter_Cap	3640	3650	-0.0152818
Enterobacter_Cap	3650	3660	-0.0192052
Enterobacter_Cap	3660	3670	-0.0296153
Enterobacter_Cap	3670	3680	-0.0257988
Enterobacter_Cap	3680	3690	-0.0222318
Enterobacter_Cap	3690	3700	-0.0182465
Enterobacter_Cap	3700	3710	-0.0166251
Enterobacter_Cap	3710	3720	-0.0194049
Enterobacter_Cap	3720	3730	-0.0310744
Enterobacter_Cap	3730	3740	-0.0371077
Enterobacter_Cap	3740	3750	-0.0371387
Enterobacter_Cap	3750	3760	-0.0252306
Enterobacter_Cap	3760	3770	-0.0195706
Enterobacter_Cap	3770	3780	-0.017032
Enterobacter_Cap	3780	3790	-0.0227148
Enterobacter_Cap	3790	3800	-0.0236476
Enterobacter_Cap	3800	3810	-0.0262431
Enterobacter_Cap	3810	3820	-0.020417
Enterobacter_Cap	3820	3830	-0.0243629
Enterobacter_Cap	3830	3840	-0.0291524
Enterobacter_Cap	3840	3850	-0.0324274
Enterobacter_Cap	3850	3860	-0.0409875
Enterobacter_Cap	3860	3870	-0.048155
Enterobacter_Cap	3870	3880	-0.0500808
Enterobacter_Cap	3880	3890	-0.0567356
Enterobacter_Cap	3890	3900	-0.0595527
Enterobacter_Cap	3900	3910	-0.0734916
Enterobacter_Cap	3910	3920	-0.0784149
Enterobacter_Cap	3920	3930	-0.0865471
Enterobacter_Cap	3930	3940	-0.0994748
Enterobacter_Cap	3940	3950	-0.106183
Enterobacter_Cap	3950	3960	-0.104771
Enterobacter_Cap	3960	3970	-0.107262
Enterobacter_Cap	3970	3980	-0.113943
Enterobacter_Cap	3980	3990	-0.119294
Enterobacter_Cap	3990	4000	-0.128334
Enterobacter_Cap	4000	4010	-0.127548
Enterobacter_Cap	4010	4020	-0.122819
Enterobacter_Cap	4020	4030	-0.124066
Enterobacter_Cap	4030	4040	-0.120337
Enterobacter_Cap	4040	4050	-0.116968
Enterobacter_Cap	4050	4060	-0.113562
Enterobacter_Cap	4060	4070	-0.123715
Enterobacter_Cap	4070	4080	-0.129178
Enterobacter_Cap	4080	4090	-0.129896
Enterobacter_Cap	4090	4100	-0.127745
Enterobacter_Cap	4100	4110	-0.128898
Enterobacter_Cap	4110	4120	-0.112942
Enterobacter_Cap	4120	4130	-0.0988323
Enterobacter_Cap	4130	4140	-0.0889698
Enterobacter_Cap	4140	4150	-0.0776656
Enterobacter_Cap	4150	4160	-0.0751021
Enterobacter_Cap	4160	4170	-0.0728463
Enterobacter_Cap	4170	4180	-0.0633486
Enterobacter_Cap	4180	4190	-0.0456866
Enterobacter_Cap	4190	4200	-0.0329538
Enterobacter_Cap	4200	4210	-0.0109806
Enterobacter_Cap	4210	4220	0.0216242
Enterobacter_Cap	4220	4230	0.0519147
Enterobacter_Cap	4230	4240	0.0812129
Enterobacter_Cap	4240	4250	0.103673
Enterobacter_Cap	4250	4260	0.11729
Enterobacter_Cap	4260	4270	0.120674
Enterobacter_Cap	4270	4280	0.130815
Enterobacter_Cap	4280	4290	0.136744
Enterobacter_Cap	4290	4300	0.136022
Enterobacter_Cap	4300	4310	0.14041
Enterobacter_Cap	4310	4320	0.148123
Enterobacter_Cap	4320	4330	0.153334
Enterobacter_Cap	4330	4340	0.147909
Enterobacter_Cap	4340	4350	0.144963
Enterobacter_Cap	4350	4360	0.139791
Enterobacter_Cap	4360	4370	0.13348
Enterobacter_Cap	4370	4380	0.126982
Enterobacter_Cap	4380	4390	0.1206
Enterobacter_Cap	4390	4400	0.114012
Enterobacter_Cap	4400	4410	0.111828
Enterobacter_Cap	4410	4420	0.105077
Enterobacter_Cap	4420	4430	0.0961027
Enterobacter_Cap	4430	4440	0.0935397
Enterobacter_Cap	4440	4450	0.0908977
Enterobacter_Cap	4450	4460	0.0905275
Enterobacter_Cap	4460	4470	0.0846622
Enterobacter_Cap	4470	4480	0.0802503
Enterobacter_Cap	4480	4490	0.081877
Enterobacter_Cap	4490	4500	0.0800332
Enterobacter_Cap	4500	4510	0.0802318
Enterobacter_Cap	4510	4520	0.0778516
Enterobacter_Cap	4520	4530	0.0771069
Enterobacter_Cap	4530	4540	0.0776525
Enterobacter_Cap	4540	4550	0.075268
Enterobacter_Cap	4550	4560	0.0750173
Enterobacter_Cap	4560	4570	0.0747952
Enterobacter_Cap	4570	4580	0.0740216
Enterobacter_Cap	4580	4590	0.0765684
Enterobacter_Cap	4590	4600	0.0797259
Enterobacter_Cap	4600	4610	0.0783424
Enterobacter_Cap	4610	4620	0.0795309
Enterobacter_Cap	4620	4630	0.0808903
Enterobacter_Cap	4630	4640	0.0800823
Enterobacter_Cap	4640	4650	0.0820148
Enterobacter_Cap	4650	4660	0.078335
Enterobacter_Cap	4660	4670	0.0762448
Enterobacter_Cap	4670	4680	0.0728197
Enterobacter_Cap	4680	4690	0.0706824
Enterobacter_Cap	4690	4700	0.0675372
Enterobacter_Cap	4700	4710	0.0636752
Enterobacter_Cap	4710	4720	0.0650486
Enterobacter_Cap	4720	4730	0.0674912
Enterobacter_Cap	4730	4740	0.0688092
Enterobacter_Cap	4740	4750	0.0697915
Enterobacter_Cap	4750	4760	0.0747395
Enterobacter_Cap	4760	4770	0.0784207
Enterobacter_Cap	4770	4780	0.0820982
Enterobacter_Cap	4780	4790	0.0866502
Enterobacter_Cap	4790	4800	0.0882238
Enterobacter_Cap	4800	4810	0.0933461
Enterobacter_Cap	4810	4820	0.0993566
Enterobacter_Cap	4820	4830	0.107837
Enterobacter_Cap	4830	4840	0.115092
Enterobacter_Cap	4840	4850	0.128006
Enterobacter_Cap	4850	4860	0.140064
Enterobacter_Cap	4860	4870	0.147413
Enterobacter_Cap	4870	4880	0.149049
Enterobacter_Cap	4880	4890	0.14529
Enterobacter_Cap	4890	4900	0.142265
Enterobacter_Cap	4900	4910	0.142584
Enterobacter_Cap	4910	4920	0.136312
Enterobacter_Cap	4920	4930	0.13085
Enterobacter_Cap	4930	4940	0.125174
Enterobacter_Cap	4940	4950	0.103499
Enterobacter_Cap	4950	4960	0.079324
Enterobacter_Cap	4960	4970	0.0557801
Enterobacter_Cap	4970	4980	0.0332863
Enterobacter_Cap	4980	4990	0.0123989
Enterobacter_Cap	4990	5000	-0.00964115
Enterobacter_Cap	5000	5010	-0.0280164
Enterobacter_Cap	5010	5020	-0.0433773
Enterobacter_Cap	5020	5030	-0.0651057
Enterobacter_Cap	5030	5040	-0.0872175
Enterobacter_Cap	5040	5050	-0.103785
Enterobacter_Cap	5050	5060	-0.121612
Enterobacter_Cap	5060	5070	-0.137388
Enterobacter_Cap	5070	5080	-0.150933
Enterobacter_Cap	5080	5090	-0.162523
Enterobacter_Cap	5090	5100	-0.169654
Enterobacter_Cap	5100	5110	-0.173798
Enterobacter_Cap	5110	5120	-0.177905
Enterobacter_Cap	5120	5130	-0.18131
Enterobacter_Cap	5130	5140	-0.183686
Enterobacter_Cap	5140	5150	-0.186789
Enterobacter_Cap	5150	5160	-0.190613
Enterobacter_Cap	5160	5170	-0.1923
Enterobacter_Cap	5170	5180	-0.19128
Enterobacter_Cap	5180	5190	-0.186806
Enterobacter_Cap	5190	5200	-0.186337
Enterobacter_Cap	5200	5210	-0.186778
Enterobacter_Cap	5210	5220	-0.189767
Enterobacter_Cap	5220	5230	-0.188448
Enterobacter_Cap	5230	5240	-0.189337
Enterobacter_Cap	5240	5250	-0.184403
Enterobacter_Cap	5250	5260	-0.182591
Enterobacter_Cap	5260	5270	-0.181999
Enterobacter_Cap	5270	5280	-0.180015
Enterobacter_Cap	5280	5290	-0.177962
Enterobacter_Cap	5290	5300	-0.174348
Enterobacter_Cap	5300	5310	-0.172792
Enterobacter_Cap	5310	5320	-0.171831
Enterobacter_Cap	5320	5330	-0.165063
Enterobacter_Cap	5330	5340	-0.163255
Enterobacter_Cap	5340	5350	-0.159372
Enterobacter_Cap	5350	5360	-0.151404
Enterobacter_Cap	5360	5370	-0.143144
Enterobacter_Cap	5370	5380	-0.139519
Enterobacter_Cap	5380	5390	-0.131791
Enterobacter_Cap	5390	5400	-0.129005
Enterobacter_Cap	5400	5410	-0.124188
Enterobacter_Cap	5410	5420	-0.121421
Enterobacter_Cap	5420	5430	-0.117513
Enterobacter_Cap	5430	5440	-0.113859
Enterobacter_Cap	5440	5450	-0.11078
Enterobacter_Cap	5450	5460	-0.104388
Enterobacter_Cap	5460	5470	-0.098763
Enterobacter_Cap	5470	5480	-0.10014
Enterobacter_Cap	5480	5490	-0.100949
Enterobacter_Cap	5490	5500	-0.0997148
Enterobacter_Cap	5500	5510	-0.0966845
Enterobacter_Cap	5510	5520	-0.0955655
Enterobacter_Cap	5520	5530	-0.0944001
Enterobacter_Cap	5530	5540	-0.0948169
Enterobacter_Cap	5540	5550	-0.0943645
Enterobacter_Cap	5550	5560	-0.0956202
Enterobacter_Cap	5560	5570	-0.0927461
Enterobacter_Cap	5570	5580	-0.0942738
Enterobacter_Cap	5580	5590	-0.0950275
Enterobacter_Cap	5590	5600	-0.0956737
Enterobacter_Cap	5600	5610	-0.098128
Enterobacter_Cap	5610	5620	-0.101552
Enterobacter_Cap	5620	5630	-0.0997996
Enterobacter_Cap	5630	5640	-0.0965201
Enterobacter_Cap	5640	5650	-0.0929895
Enterobacter_Cap	5650	5660	-0.09278
Enterobacter_Cap	5660	5670	-0.0925056
Enterobacter_Cap	5670	5680	-0.0956466
Enterobacter_Cap	5680	5690	-0.0995768
Enterobacter_Cap	5690	5700	-0.0970975
Enterobacter_Cap	5700	5710	-0.0917352
Enterobacter_Cap	5710	5720	-0.0880476
Enterobacter_Cap	5720	5730	-0.0832182
Enterobacter_Cap	5730	5740	-0.0808926
Enterobacter_Cap	5740	5750	-0.0790132
Enterobacter_Cap	5750	5760	-0.0759765
Enterobacter_Cap	5760	5770	-0.0717163
Enterobacter_Cap	5770	5780	-0.0698304
Enterobacter_Cap	5780	5790	-0.0703319
Enterobacter_Cap	5790	5800	-0.0741541
Enterobacter_Cap	5800	5810	-0.0812449
Enterobacter_Cap	5810	5820	-0.100602
Enterobacter_Cap	5820	5830	-0.111187
Enterobacter_Cap	5830	5840	-0.121344
Enterobacter_Cap	5840	5850	-0.133371
Enterobacter_Cap	5850	5860	-0.145337
Enterobacter_Cap	5860	5870	-0.158925
Enterobacter_Cap	5870	5880	-0.168392
Enterobacter_Cap	5880	5890	-0.179066
Enterobacter_Cap	5890	5900	-0.194763
Enterobacter_Cap	5900	5910	-0.205997
Enterobacter_Cap	5910	5920	-0.214336
Enterobacter_Cap	5920	5930	-0.219664
Enterobacter_Cap	5930	5940	-0.220251
Enterobacter_Cap	5940	5950	-0.217463
Enterobacter_Cap	5950	5960	-0.21247
Enterobacter_Cap	5960	5970	-0.203262
Enterobacter_Cap	5970	5980	-0.19574
Enterobacter_Cap	5980	5990	-0.18869
Enterobacter_Cap	5990	6000	-0.183527
Enterobacter_Cap	6000	6010	-0.172139
Enterobacter_Cap	6010	6020	-0.159199
Enterobacter_Cap	6020	6030	-0.152799
Enterobacter_Cap	6030	6040	-0.141538
Enterobacter_Cap	6040	6050	-0.129669
Enterobacter_Cap	6050	6060	-0.125581
Enterobacter_Cap	6060	6070	-0.1186
Enterobacter_Cap	6070	6080	-0.112627
Enterobacter_Cap	6080	6090	-0.109881
Enterobacter_Cap	6090	6100	-0.108583
Enterobacter_Cap	6100	6110	-0.110231
Enterobacter_Cap	6110	6120	-0.104369
Enterobacter_Cap	6120	6130	-0.097888
Enterobacter_Cap	6130	6140	-0.093895
Enterobacter_Cap	6140	6150	-0.0907584
Enterobacter_Cap	6150	6160	-0.0971781
Enterobacter_Cap	6160	6170	-0.0984712
Enterobacter_Cap	6170	6180	-0.0960186
Enterobacter_Cap	6180	6190	-0.0946049
Enterobacter_Cap	6190	6200	-0.0930879
Enterobacter_Cap	6200	6210	-0.0919481
Enterobacter_Cap	6210	6220	-0.0995419
Enterobacter_Cap	6220	6230	-0.110793
Enterobacter_Cap	6230	6240	-0.119093
Enterobacter_Cap	6240	6250	-0.124718
Enterobacter_Cap	6250	6260	-0.129242
Enterobacter_Cap	6260	6270	-0.142282
Enterobacter_Cap	6270	6280	-0.146328
Enterobacter_Cap	6280	6290	-0.129165
Enterobacter_Cap	6290	6300	-0.113136
Enterobacter_Cap	6300	6310	-0.0946609
Enterobacter_Cap	6310	6320	-0.0865656
Enterobacter_Cap	6320	6330	-0.0687553
Enterobacter_Cap	6330	6340	-0.0582573
Enterobacter_Cap	6340	6350	-0.0372837
Enterobacter_Cap	6350	6360	-0.0244145
Enterobacter_Cap	6360	6370	-0.011996
Enterobacter_Cap	6370	6380	-0.00608374
Enterobacter_Cap	6380	6390	0.01305
Enterobacter_Cap	6390	6400	0.0299843
Enterobacter_Cap	6400	6410	0.0367846
Enterobacter_Cap	6410	6420	0.0451107
Enterobacter_Cap	6420	6430	0.0500649
Enterobacter_Cap	6430	6440	0.0457192
Enterobacter_Cap	6440	6450	0.0426689
Enterobacter_Cap	6450	6460	0.0455121
Enterobacter_Cap	6460	6470	0.0454372
Enterobacter_Cap	6470	6480	0.0433146
Enterobacter_Cap	6480	6490	0.0534728
Enterobacter_Cap	6490	6500	0.0580948
Enterobacter_Cap	6500	6510	0.0681844
Enterobacter_Cap	6510	6520	0.0772379
Enterobacter_Cap	6520	6530	0.0864916
Enterobacter_Cap	6530	6540	0.0832155
Enterobacter_Cap	6540	6550	0.0799817
Enterobacter_Cap	6550	6560	0.0830464
Enterobacter_Cap	6560	6570	0.0847439
Enterobacter_Cap	6570	6580	0.0877905
Enterobacter_Cap	6580	6590	0.0849849
Enterobacter_Cap	6590	6600	0.0955553
Enterobacter_Cap	6600	6610	0.0948516
Enterobacter_Cap	6610	6620	0.0964983
Enterobacter_Cap	6620	6630	0.100751
Enterobacter_Cap	6630	6640	0.0981173
Enterobacter_Cap	6640	6650	0.095524
Enterobacter_Cap	6650	6660	0.0976356
Enterobacter_Cap	6660	6670	0.0972563
Enterobacter_Cap	6670	6680	0.0967653
Enterobacter_Cap	6680	6690	0.0981187
Enterobacter_Cap	6690	6700	0.101626
Enterobacter_Cap	6700	6710	0.100289
Enterobacter_Cap	6710	6720	0.0991299
Enterobacter_Cap	6720	6730	0.0994872
Enterobacter_Cap	6730	6740	0.102884
Enterobacter_Cap	6740	6750	0.102571
Enterobacter_Cap	6750	6760	0.0980306
Enterobacter_Cap	6760	6770	0.0974242
Enterobacter_Cap	6770	6780	0.0891871
Enterobacter_Cap	6780	6790	0.0876536
Enterobacter_Cap	6790	6800	0.08497
Enterobacter_Cap	6800	6810	0.0811739
Enterobacter_Cap	6810	6820	0.0832456
Enterobacter_Cap	6820	6830	0.0873253
Enterobacter_Cap	6830	6840	0.0906109
Enterobacter_Cap	6840	6850	0.0911198
Enterobacter_Cap	6850	6860	0.0960506
Enterobacter_Cap	6860	6870	0.0977783
Enterobacter_Cap	6870	6880	0.0992455
Enterobacter_Cap	6880	6890	0.10583
Enterobacter_Cap	6890	6900	0.109893
Enterobacter_Cap	6900	6910	0.11407
Enterobacter_Cap	6910	6920	0.115224
Enterobacter_Cap	6920	6930	0.121323
Enterobacter_Cap	6930	6940	0.131766
Enterobacter_Cap	6940	6950	0.140422
Enterobacter_Cap	6950	6960	0.148544
Enterobacter_Cap	6960	6970	0.153934
Enterobacter_Cap	6970	6980	0.156327
Enterobacter_Cap	6980	6990	0.165533
Enterobacter_Cap	6990	7000	0.173331
Enterobacter_Cap	7000	7010	0.174653
Enterobacter_Cap	7010	7020	0.178232
Enterobacter_Cap	7020	7030	0.177784
Enterobacter_Cap	7030	7040	0.183263
Enterobacter_Cap	7040	7050	0.187622
Enterobacter_Cap	7050	7060	0.184864
Enterobacter_Cap	7060	7070	0.181161
Enterobacter_Cap	7070	7080	0.179358
Enterobacter_Cap	7080	7090	0.183118
Enterobacter_Cap	7090	7100	0.192437
Enterobacter_Cap	7100	7110	0.196858
Enterobacter_Cap	7110	7120	0.204352
Enterobacter_Cap	7120	7130	0.200548
Enterobacter_Cap	7130	7140	0.183388
Enterobacter_Cap	7140	7150	0.169565
Enterobacter_Cap	7150	7160	0.159677
Enterobacter_Cap	7160	7170	0.14488
Enterobacter_Cap	7170	7180	0.129788
Enterobacter_Cap	7180	7190	0.111503
Enterobacter_Cap	7190	7200	0.0898188
Enterobacter_Cap	7200	7210	0.0729331
Enterobacter_Cap	7210	7220	0.0574879
Enterobacter_Cap	7220	7230	0.0294536
Enterobacter_Cap	7230	7240	-0.00209541
Enterobacter_Cap	7240	7250	-0.0404832
Enterobacter_Cap	7250	7260	-0.0729766
Enterobacter_Cap	7260	7270	-0.111849
Enterobacter_Cap	7270	7280	-0.134528
Enterobacter_Cap	7280	7290	-0.151224
Enterobacter_Cap	7290	7300	-0.152848
Enterobacter_Cap	7300	7310	-0.165347
Enterobacter_Cap	7310	7320	-0.166754
Enterobacter_Cap	7320	7330	-0.160319
Enterobacter_Cap	7330	7340	-0.180247
Enterobacter_Cap	7340	7350	-0.176478
Enterobacter_Cap	7350	7360	-0.183729
Enterobacter_Cap	7360	7370	-0.209367
