# Supplementary material for: A DNA damage-activated kinase phosphorylates a transcriptional repressor to control bacterial immune pathway expression
Source: EMBO J. 2026 Jun 9;45(14):5079–100. doi: 10.1038/s44318-026-00831-y (PMC13373217; doi:10.1038/s44318-026-00831-y)
Supplement: Supplementary file 9 — Source data Fig. 3 [file 44318_2026_831_MOESM9_ESM.zip › Figure3/3E/MUTANT_IP_3_S51_L007_over_MUTANT_MOCK_3_S45_L007.log2FE.bin10.bedgraph]

Enterobacter_Cap	0	10	-0.0970208
Enterobacter_Cap	10	20	-0.0155204
Enterobacter_Cap	20	30	0.0235607
Enterobacter_Cap	30	40	0.0587913
Enterobacter_Cap	40	50	0.0788693
Enterobacter_Cap	50	60	0.097466
Enterobacter_Cap	60	70	0.102242
Enterobacter_Cap	70	80	0.116141
Enterobacter_Cap	80	90	0.123047
Enterobacter_Cap	90	100	0.128835
Enterobacter_Cap	100	110	0.131321
Enterobacter_Cap	110	120	0.136459
Enterobacter_Cap	120	130	0.140483
Enterobacter_Cap	130	140	0.153635
Enterobacter_Cap	140	150	0.160159
Enterobacter_Cap	150	160	0.173193
Enterobacter_Cap	160	170	0.177257
Enterobacter_Cap	170	180	0.178395
Enterobacter_Cap	180	190	0.177452
Enterobacter_Cap	190	200	0.169658
Enterobacter_Cap	200	210	0.161734
Enterobacter_Cap	210	220	0.161456
Enterobacter_Cap	220	230	0.152757
Enterobacter_Cap	230	240	0.143304
Enterobacter_Cap	240	250	0.137478
Enterobacter_Cap	250	260	0.129645
Enterobacter_Cap	260	270	0.120162
Enterobacter_Cap	270	280	0.114231
Enterobacter_Cap	280	290	0.102092
Enterobacter_Cap	290	300	0.0953582
Enterobacter_Cap	300	310	0.0828898
Enterobacter_Cap	310	320	0.0757362
Enterobacter_Cap	320	330	0.0640386
Enterobacter_Cap	330	340	0.058332
Enterobacter_Cap	340	350	0.0577621
Enterobacter_Cap	350	360	0.0509873
Enterobacter_Cap	360	370	0.0409976
Enterobacter_Cap	370	380	0.0377117
Enterobacter_Cap	380	390	0.0418762
Enterobacter_Cap	390	400	0.0401457
Enterobacter_Cap	400	410	0.0372497
Enterobacter_Cap	410	420	0.0359992
Enterobacter_Cap	420	430	0.0312425
Enterobacter_Cap	430	440	0.0303518
Enterobacter_Cap	440	450	0.0242059
Enterobacter_Cap	450	460	0.0231973
Enterobacter_Cap	460	470	0.0297764
Enterobacter_Cap	470	480	0.0328496
Enterobacter_Cap	480	490	0.0353583
Enterobacter_Cap	490	500	0.0295846
Enterobacter_Cap	500	510	0.0339678
Enterobacter_Cap	510	520	0.0323492
Enterobacter_Cap	520	530	0.022902
Enterobacter_Cap	530	540	0.0132775
Enterobacter_Cap	540	550	0.0122789
Enterobacter_Cap	550	560	0.0116897
Enterobacter_Cap	560	570	0.00638239
Enterobacter_Cap	570	580	0.00282054
Enterobacter_Cap	580	590	-0.00674435
Enterobacter_Cap	590	600	-0.017536
Enterobacter_Cap	600	610	-0.0205
Enterobacter_Cap	610	620	-0.0378619
Enterobacter_Cap	620	630	-0.0383361
Enterobacter_Cap	630	640	-0.0314715
Enterobacter_Cap	640	650	-0.0306921
Enterobacter_Cap	650	660	-0.0308203
Enterobacter_Cap	660	670	-0.0299122
Enterobacter_Cap	670	680	-0.0252336
Enterobacter_Cap	680	690	-0.0158567
Enterobacter_Cap	690	700	-0.00827378
Enterobacter_Cap	700	710	-0.00331664
Enterobacter_Cap	710	720	0.00293292
Enterobacter_Cap	720	730	0.0110187
Enterobacter_Cap	730	740	0.0259124
Enterobacter_Cap	740	750	0.042833
Enterobacter_Cap	750	760	0.0513975
Enterobacter_Cap	760	770	0.0656169
Enterobacter_Cap	770	780	0.0719381
Enterobacter_Cap	780	790	0.0734803
Enterobacter_Cap	790	800	0.0899405
Enterobacter_Cap	800	810	0.0990811
Enterobacter_Cap	810	820	0.104844
Enterobacter_Cap	820	830	0.117965
Enterobacter_Cap	830	840	0.123379
Enterobacter_Cap	840	850	0.118822
Enterobacter_Cap	850	860	0.12375
Enterobacter_Cap	860	870	0.12665
Enterobacter_Cap	870	880	0.129386
Enterobacter_Cap	880	890	0.128315
Enterobacter_Cap	890	900	0.129131
Enterobacter_Cap	900	910	0.126894
Enterobacter_Cap	910	920	0.128148
Enterobacter_Cap	920	930	0.132929
Enterobacter_Cap	930	940	0.135071
Enterobacter_Cap	940	950	0.133771
Enterobacter_Cap	950	960	0.129586
Enterobacter_Cap	960	970	0.132392
Enterobacter_Cap	970	980	0.135799
Enterobacter_Cap	980	990	0.134282
Enterobacter_Cap	990	1000	0.137029
Enterobacter_Cap	1000	1010	0.137009
Enterobacter_Cap	1010	1020	0.139125
Enterobacter_Cap	1020	1030	0.142148
Enterobacter_Cap	1030	1040	0.143196
Enterobacter_Cap	1040	1050	0.142787
Enterobacter_Cap	1050	1060	0.144672
Enterobacter_Cap	1060	1070	0.141826
Enterobacter_Cap	1070	1080	0.140572
Enterobacter_Cap	1080	1090	0.136838
Enterobacter_Cap	1090	1100	0.135335
Enterobacter_Cap	1100	1110	0.133578
Enterobacter_Cap	1110	1120	0.129207
Enterobacter_Cap	1120	1130	0.124727
Enterobacter_Cap	1130	1140	0.125376
Enterobacter_Cap	1140	1150	0.128467
Enterobacter_Cap	1150	1160	0.12712
Enterobacter_Cap	1160	1170	0.127108
Enterobacter_Cap	1170	1180	0.124151
Enterobacter_Cap	1180	1190	0.123163
Enterobacter_Cap	1190	1200	0.122564
Enterobacter_Cap	1200	1210	0.123673
Enterobacter_Cap	1210	1220	0.129517
Enterobacter_Cap	1220	1230	0.124841
Enterobacter_Cap	1230	1240	0.129067
Enterobacter_Cap	1240	1250	0.127016
Enterobacter_Cap	1250	1260	0.125093
Enterobacter_Cap	1260	1270	0.127415
Enterobacter_Cap	1270	1280	0.124099
Enterobacter_Cap	1280	1290	0.124819
Enterobacter_Cap	1290	1300	0.124023
Enterobacter_Cap	1300	1310	0.123405
Enterobacter_Cap	1310	1320	0.124333
Enterobacter_Cap	1320	1330	0.125477
Enterobacter_Cap	1330	1340	0.13003
Enterobacter_Cap	1340	1350	0.133762
Enterobacter_Cap	1350	1360	0.131924
Enterobacter_Cap	1360	1370	0.12991
Enterobacter_Cap	1370	1380	0.136114
Enterobacter_Cap	1380	1390	0.135386
Enterobacter_Cap	1390	1400	0.135864
Enterobacter_Cap	1400	1410	0.140086
Enterobacter_Cap	1410	1420	0.142992
Enterobacter_Cap	1420	1430	0.142739
Enterobacter_Cap	1430	1440	0.142969
Enterobacter_Cap	1440	1450	0.143773
Enterobacter_Cap	1450	1460	0.142996
Enterobacter_Cap	1460	1470	0.140419
Enterobacter_Cap	1470	1480	0.141998
Enterobacter_Cap	1480	1490	0.139584
Enterobacter_Cap	1490	1500	0.137728
Enterobacter_Cap	1500	1510	0.141763
Enterobacter_Cap	1510	1520	0.140753
Enterobacter_Cap	1520	1530	0.137635
Enterobacter_Cap	1530	1540	0.136033
Enterobacter_Cap	1540	1550	0.136774
Enterobacter_Cap	1550	1560	0.135543
Enterobacter_Cap	1560	1570	0.136384
Enterobacter_Cap	1570	1580	0.135473
Enterobacter_Cap	1580	1590	0.133526
Enterobacter_Cap	1590	1600	0.130501
Enterobacter_Cap	1600	1610	0.133443
Enterobacter_Cap	1610	1620	0.135882
Enterobacter_Cap	1620	1630	0.132739
Enterobacter_Cap	1630	1640	0.131422
Enterobacter_Cap	1640	1650	0.122444
Enterobacter_Cap	1650	1660	0.117014
Enterobacter_Cap	1660	1670	0.114842
Enterobacter_Cap	1670	1680	0.108665
Enterobacter_Cap	1680	1690	0.107718
Enterobacter_Cap	1690	1700	0.109268
Enterobacter_Cap	1700	1710	0.109391
Enterobacter_Cap	1710	1720	0.107691
Enterobacter_Cap	1720	1730	0.115151
Enterobacter_Cap	1730	1740	0.115001
Enterobacter_Cap	1740	1750	0.113703
Enterobacter_Cap	1750	1760	0.107359
Enterobacter_Cap	1760	1770	0.102049
Enterobacter_Cap	1770	1780	0.100315
Enterobacter_Cap	1780	1790	0.0956519
Enterobacter_Cap	1790	1800	0.104958
Enterobacter_Cap	1800	1810	0.10271
Enterobacter_Cap	1810	1820	0.0973361
Enterobacter_Cap	1820	1830	0.0993211
Enterobacter_Cap	1830	1840	0.0981889
Enterobacter_Cap	1840	1850	0.0924181
Enterobacter_Cap	1850	1860	0.0905307
Enterobacter_Cap	1860	1870	0.0870278
Enterobacter_Cap	1870	1880	0.0795715
Enterobacter_Cap	1880	1890	0.0795913
Enterobacter_Cap	1890	1900	0.0772405
Enterobacter_Cap	1900	1910	0.0804448
Enterobacter_Cap	1910	1920	0.0798369
Enterobacter_Cap	1920	1930	0.0811707
Enterobacter_Cap	1930	1940	0.0822272
Enterobacter_Cap	1940	1950	0.074451
Enterobacter_Cap	1950	1960	0.0766418
Enterobacter_Cap	1960	1970	0.0805392
Enterobacter_Cap	1970	1980	0.0828457
Enterobacter_Cap	1980	1990	0.0827892
Enterobacter_Cap	1990	2000	0.088264
Enterobacter_Cap	2000	2010	0.0877492
Enterobacter_Cap	2010	2020	0.0878923
Enterobacter_Cap	2020	2030	0.0925493
Enterobacter_Cap	2030	2040	0.0937912
Enterobacter_Cap	2040	2050	0.0974292
Enterobacter_Cap	2050	2060	0.100098
Enterobacter_Cap	2060	2070	0.101304
Enterobacter_Cap	2070	2080	0.106067
Enterobacter_Cap	2080	2090	0.113196
Enterobacter_Cap	2090	2100	0.117828
Enterobacter_Cap	2100	2110	0.117579
Enterobacter_Cap	2110	2120	0.116936
Enterobacter_Cap	2120	2130	0.11531
Enterobacter_Cap	2130	2140	0.117699
Enterobacter_Cap	2140	2150	0.118849
Enterobacter_Cap	2150	2160	0.119797
Enterobacter_Cap	2160	2170	0.123028
Enterobacter_Cap	2170	2180	0.120593
Enterobacter_Cap	2180	2190	0.123279
Enterobacter_Cap	2190	2200	0.122083
Enterobacter_Cap	2200	2210	0.118033
Enterobacter_Cap	2210	2220	0.119113
Enterobacter_Cap	2220	2230	0.115794
Enterobacter_Cap	2230	2240	0.106443
Enterobacter_Cap	2240	2250	0.102247
Enterobacter_Cap	2250	2260	0.100447
Enterobacter_Cap	2260	2270	0.106263
Enterobacter_Cap	2270	2280	0.107957
Enterobacter_Cap	2280	2290	0.112375
Enterobacter_Cap	2290	2300	0.110027
Enterobacter_Cap	2300	2310	0.108236
Enterobacter_Cap	2310	2320	0.100928
Enterobacter_Cap	2320	2330	0.0995766
Enterobacter_Cap	2330	2340	0.0942356
Enterobacter_Cap	2340	2350	0.0954993
Enterobacter_Cap	2350	2360	0.0950129
Enterobacter_Cap	2360	2370	0.0895403
Enterobacter_Cap	2370	2380	0.0835713
Enterobacter_Cap	2380	2390	0.0868835
Enterobacter_Cap	2390	2400	0.0861205
Enterobacter_Cap	2400	2410	0.0848836
Enterobacter_Cap	2410	2420	0.0836391
Enterobacter_Cap	2420	2430	0.0824175
Enterobacter_Cap	2430	2440	0.0747896
Enterobacter_Cap	2440	2450	0.0709105
Enterobacter_Cap	2450	2460	0.0679403
Enterobacter_Cap	2460	2470	0.0663292
Enterobacter_Cap	2470	2480	0.0602486
Enterobacter_Cap	2480	2490	0.0558498
Enterobacter_Cap	2490	2500	0.0462206
Enterobacter_Cap	2500	2510	0.0420055
Enterobacter_Cap	2510	2520	0.0361137
Enterobacter_Cap	2520	2530	0.0262061
Enterobacter_Cap	2530	2540	0.0171934
Enterobacter_Cap	2540	2550	0.0110168
Enterobacter_Cap	2550	2560	0.000395385
Enterobacter_Cap	2560	2570	-0.0174891
Enterobacter_Cap	2570	2580	-0.0315097
Enterobacter_Cap	2580	2590	-0.031878
Enterobacter_Cap	2590	2600	-0.0319117
Enterobacter_Cap	2600	2610	-0.0393524
Enterobacter_Cap	2610	2620	-0.0419556
Enterobacter_Cap	2620	2630	-0.0371786
Enterobacter_Cap	2630	2640	-0.0373294
Enterobacter_Cap	2640	2650	-0.0308248
Enterobacter_Cap	2650	2660	-0.0309362
Enterobacter_Cap	2660	2670	-0.0243247
Enterobacter_Cap	2670	2680	-0.0170788
Enterobacter_Cap	2680	2690	-0.0294835
Enterobacter_Cap	2690	2700	-0.0331763
Enterobacter_Cap	2700	2710	-0.0331186
Enterobacter_Cap	2710	2720	-0.0378688
Enterobacter_Cap	2720	2730	-0.0397098
Enterobacter_Cap	2730	2740	-0.0506125
Enterobacter_Cap	2740	2750	-0.0548861
Enterobacter_Cap	2750	2760	-0.0580648
Enterobacter_Cap	2760	2770	-0.0620133
Enterobacter_Cap	2770	2780	-0.0635222
Enterobacter_Cap	2780	2790	-0.0665937
Enterobacter_Cap	2790	2800	-0.0633746
Enterobacter_Cap	2800	2810	-0.0653271
Enterobacter_Cap	2810	2820	-0.0726778
Enterobacter_Cap	2820	2830	-0.0613195
Enterobacter_Cap	2830	2840	-0.0452211
Enterobacter_Cap	2840	2850	-0.0394587
Enterobacter_Cap	2850	2860	-0.0300479
Enterobacter_Cap	2860	2870	-0.0231923
Enterobacter_Cap	2870	2880	-0.0186429
Enterobacter_Cap	2880	2890	-0.00963267
Enterobacter_Cap	2890	2900	-0.00369967
Enterobacter_Cap	2900	2910	0.00423894
Enterobacter_Cap	2910	2920	0.0122058
Enterobacter_Cap	2920	2930	0.0148591
Enterobacter_Cap	2930	2940	0.0226312
Enterobacter_Cap	2940	2950	0.0305688
Enterobacter_Cap	2950	2960	0.0357855
Enterobacter_Cap	2960	2970	0.0462071
Enterobacter_Cap	2970	2980	0.0467884
Enterobacter_Cap	2980	2990	0.0516859
Enterobacter_Cap	2990	3000	0.0549615
Enterobacter_Cap	3000	3010	0.058418
Enterobacter_Cap	3010	3020	0.062194
Enterobacter_Cap	3020	3030	0.0635977
Enterobacter_Cap	3030	3040	0.0618338
Enterobacter_Cap	3040	3050	0.0629196
Enterobacter_Cap	3050	3060	0.0623783
Enterobacter_Cap	3060	3070	0.063171
Enterobacter_Cap	3070	3080	0.065585
Enterobacter_Cap	3080	3090	0.0645048
Enterobacter_Cap	3090	3100	0.0588566
Enterobacter_Cap	3100	3110	0.0556769
Enterobacter_Cap	3110	3120	0.0498411
Enterobacter_Cap	3120	3130	0.0441247
Enterobacter_Cap	3130	3140	0.037967
Enterobacter_Cap	3140	3150	0.0341424
Enterobacter_Cap	3150	3160	0.0246262
Enterobacter_Cap	3160	3170	0.0214551
Enterobacter_Cap	3170	3180	0.0143014
Enterobacter_Cap	3180	3190	0.0117496
Enterobacter_Cap	3190	3200	0.00546645
Enterobacter_Cap	3200	3210	-0.00191145
Enterobacter_Cap	3210	3220	-0.00752978
Enterobacter_Cap	3220	3230	-0.0149658
Enterobacter_Cap	3230	3240	-0.0249979
Enterobacter_Cap	3240	3250	-0.0319496
Enterobacter_Cap	3250	3260	-0.0384049
Enterobacter_Cap	3260	3270	-0.0364883
Enterobacter_Cap	3270	3280	-0.0325886
Enterobacter_Cap	3280	3290	-0.0339177
Enterobacter_Cap	3290	3300	-0.0332478
Enterobacter_Cap	3300	3310	-0.0295964
Enterobacter_Cap	3310	3320	-0.0261675
Enterobacter_Cap	3320	3330	-0.0262617
Enterobacter_Cap	3330	3340	-0.0243911
Enterobacter_Cap	3340	3350	-0.0203878
Enterobacter_Cap	3350	3360	-0.015597
Enterobacter_Cap	3360	3370	-0.0184887
Enterobacter_Cap	3370	3380	-0.0153905
Enterobacter_Cap	3380	3390	-0.00892066
Enterobacter_Cap	3390	3400	-0.0080111
Enterobacter_Cap	3400	3410	-0.00653272
Enterobacter_Cap	3410	3420	-0.0137472
Enterobacter_Cap	3420	3430	-0.0196589
Enterobacter_Cap	3430	3440	-0.0252792
Enterobacter_Cap	3440	3450	-0.0300557
Enterobacter_Cap	3450	3460	-0.0388713
Enterobacter_Cap	3460	3470	-0.043028
Enterobacter_Cap	3470	3480	-0.0480801
Enterobacter_Cap	3480	3490	-0.0511278
Enterobacter_Cap	3490	3500	-0.0534846
Enterobacter_Cap	3500	3510	-0.0589834
Enterobacter_Cap	3510	3520	-0.0565345
Enterobacter_Cap	3520	3530	-0.0579615
Enterobacter_Cap	3530	3540	-0.0654616
Enterobacter_Cap	3540	3550	-0.0697371
Enterobacter_Cap	3550	3560	-0.0719032
Enterobacter_Cap	3560	3570	-0.0715105
Enterobacter_Cap	3570	3580	-0.070018
Enterobacter_Cap	3580	3590	-0.0724187
Enterobacter_Cap	3590	3600	-0.0733904
Enterobacter_Cap	3600	3610	-0.0694368
Enterobacter_Cap	3610	3620	-0.0779465
Enterobacter_Cap	3620	3630	-0.0871708
Enterobacter_Cap	3630	3640	-0.0944778
Enterobacter_Cap	3640	3650	-0.0997
Enterobacter_Cap	3650	3660	-0.10645
Enterobacter_Cap	3660	3670	-0.124603
Enterobacter_Cap	3670	3680	-0.1354
Enterobacter_Cap	3680	3690	-0.139877
Enterobacter_Cap	3690	3700	-0.146758
Enterobacter_Cap	3700	3710	-0.145131
Enterobacter_Cap	3710	3720	-0.149621
Enterobacter_Cap	3720	3730	-0.155088
Enterobacter_Cap	3730	3740	-0.154684
Enterobacter_Cap	3740	3750	-0.149016
Enterobacter_Cap	3750	3760	-0.145365
Enterobacter_Cap	3760	3770	-0.134951
Enterobacter_Cap	3770	3780	-0.127717
Enterobacter_Cap	3780	3790	-0.123995
Enterobacter_Cap	3790	3800	-0.123726
Enterobacter_Cap	3800	3810	-0.12126
Enterobacter_Cap	3810	3820	-0.114274
Enterobacter_Cap	3820	3830	-0.112942
Enterobacter_Cap	3830	3840	-0.111813
Enterobacter_Cap	3840	3850	-0.108417
Enterobacter_Cap	3850	3860	-0.11525
Enterobacter_Cap	3860	3870	-0.118206
Enterobacter_Cap	3870	3880	-0.117992
Enterobacter_Cap	3880	3890	-0.126608
Enterobacter_Cap	3890	3900	-0.130964
Enterobacter_Cap	3900	3910	-0.138729
Enterobacter_Cap	3910	3920	-0.140552
Enterobacter_Cap	3920	3930	-0.137032
Enterobacter_Cap	3930	3940	-0.132524
Enterobacter_Cap	3940	3950	-0.126412
Enterobacter_Cap	3950	3960	-0.126052
Enterobacter_Cap	3960	3970	-0.120916
Enterobacter_Cap	3970	3980	-0.121631
Enterobacter_Cap	3980	3990	-0.125798
Enterobacter_Cap	3990	4000	-0.125052
Enterobacter_Cap	4000	4010	-0.122123
Enterobacter_Cap	4010	4020	-0.115677
Enterobacter_Cap	4020	4030	-0.111279
Enterobacter_Cap	4030	4040	-0.0994463
Enterobacter_Cap	4040	4050	-0.0921644
Enterobacter_Cap	4050	4060	-0.0865455
Enterobacter_Cap	4060	4070	-0.0885279
Enterobacter_Cap	4070	4080	-0.0910981
Enterobacter_Cap	4080	4090	-0.0958704
Enterobacter_Cap	4090	4100	-0.0993114
Enterobacter_Cap	4100	4110	-0.0960936
Enterobacter_Cap	4110	4120	-0.0908775
Enterobacter_Cap	4120	4130	-0.0833926
Enterobacter_Cap	4130	4140	-0.0747158
Enterobacter_Cap	4140	4150	-0.0761736
Enterobacter_Cap	4150	4160	-0.0818143
Enterobacter_Cap	4160	4170	-0.0780797
Enterobacter_Cap	4170	4180	-0.0738831
Enterobacter_Cap	4180	4190	-0.0680223
Enterobacter_Cap	4190	4200	-0.0563523
Enterobacter_Cap	4200	4210	-0.0389655
Enterobacter_Cap	4210	4220	-0.0186135
Enterobacter_Cap	4220	4230	0.0018013
Enterobacter_Cap	4230	4240	0.0302846
Enterobacter_Cap	4240	4250	0.0518871
Enterobacter_Cap	4250	4260	0.0696941
Enterobacter_Cap	4260	4270	0.0855813
Enterobacter_Cap	4270	4280	0.101966
Enterobacter_Cap	4280	4290	0.107882
Enterobacter_Cap	4290	4300	0.112163
Enterobacter_Cap	4300	4310	0.124527
Enterobacter_Cap	4310	4320	0.127386
Enterobacter_Cap	4320	4330	0.133811
Enterobacter_Cap	4330	4340	0.135963
Enterobacter_Cap	4340	4350	0.135522
Enterobacter_Cap	4350	4360	0.134816
Enterobacter_Cap	4360	4370	0.137059
Enterobacter_Cap	4370	4380	0.139574
Enterobacter_Cap	4380	4390	0.134422
Enterobacter_Cap	4390	4400	0.131536
Enterobacter_Cap	4400	4410	0.122616
Enterobacter_Cap	4410	4420	0.119993
Enterobacter_Cap	4420	4430	0.117344
Enterobacter_Cap	4430	4440	0.120231
Enterobacter_Cap	4440	4450	0.120631
Enterobacter_Cap	4450	4460	0.125968
Enterobacter_Cap	4460	4470	0.13136
Enterobacter_Cap	4470	4480	0.136943
Enterobacter_Cap	4480	4490	0.137934
Enterobacter_Cap	4490	4500	0.140025
Enterobacter_Cap	4500	4510	0.145758
Enterobacter_Cap	4510	4520	0.144404
Enterobacter_Cap	4520	4530	0.144869
Enterobacter_Cap	4530	4540	0.145719
Enterobacter_Cap	4540	4550	0.144509
Enterobacter_Cap	4550	4560	0.153911
Enterobacter_Cap	4560	4570	0.15556
Enterobacter_Cap	4570	4580	0.15394
Enterobacter_Cap	4580	4590	0.154707
Enterobacter_Cap	4590	4600	0.155739
Enterobacter_Cap	4600	4610	0.152943
Enterobacter_Cap	4610	4620	0.150678
Enterobacter_Cap	4620	4630	0.1503
Enterobacter_Cap	4630	4640	0.14852
Enterobacter_Cap	4640	4650	0.140167
Enterobacter_Cap	4650	4660	0.130339
Enterobacter_Cap	4660	4670	0.122876
Enterobacter_Cap	4670	4680	0.117312
Enterobacter_Cap	4680	4690	0.110698
Enterobacter_Cap	4690	4700	0.109633
Enterobacter_Cap	4700	4710	0.102169
Enterobacter_Cap	4710	4720	0.0951794
Enterobacter_Cap	4720	4730	0.0938521
Enterobacter_Cap	4730	4740	0.0893012
Enterobacter_Cap	4740	4750	0.0883726
Enterobacter_Cap	4750	4760	0.0875634
Enterobacter_Cap	4760	4770	0.0922332
Enterobacter_Cap	4770	4780	0.0923169
Enterobacter_Cap	4780	4790	0.0950482
Enterobacter_Cap	4790	4800	0.105566
Enterobacter_Cap	4800	4810	0.114305
Enterobacter_Cap	4810	4820	0.12117
Enterobacter_Cap	4820	4830	0.12847
Enterobacter_Cap	4830	4840	0.137701
Enterobacter_Cap	4840	4850	0.140127
Enterobacter_Cap	4850	4860	0.146275
Enterobacter_Cap	4860	4870	0.152447
Enterobacter_Cap	4870	4880	0.156188
Enterobacter_Cap	4880	4890	0.157779
Enterobacter_Cap	4890	4900	0.157735
Enterobacter_Cap	4900	4910	0.158791
Enterobacter_Cap	4910	4920	0.152251
Enterobacter_Cap	4920	4930	0.145086
Enterobacter_Cap	4930	4940	0.135689
Enterobacter_Cap	4940	4950	0.113755
Enterobacter_Cap	4950	4960	0.0917906
Enterobacter_Cap	4960	4970	0.0649343
Enterobacter_Cap	4970	4980	0.0438409
Enterobacter_Cap	4980	4990	0.0233882
Enterobacter_Cap	4990	5000	0.00455355
Enterobacter_Cap	5000	5010	-0.0120359
Enterobacter_Cap	5010	5020	-0.030181
Enterobacter_Cap	5020	5030	-0.052359
Enterobacter_Cap	5030	5040	-0.078017
Enterobacter_Cap	5040	5050	-0.0995182
Enterobacter_Cap	5050	5060	-0.118999
Enterobacter_Cap	5060	5070	-0.137175
Enterobacter_Cap	5070	5080	-0.152161
Enterobacter_Cap	5080	5090	-0.163114
Enterobacter_Cap	5090	5100	-0.169298
Enterobacter_Cap	5100	5110	-0.173839
Enterobacter_Cap	5110	5120	-0.17705
Enterobacter_Cap	5120	5130	-0.18031
Enterobacter_Cap	5130	5140	-0.184114
Enterobacter_Cap	5140	5150	-0.186333
Enterobacter_Cap	5150	5160	-0.187903
Enterobacter_Cap	5160	5170	-0.185351
Enterobacter_Cap	5170	5180	-0.18306
Enterobacter_Cap	5180	5190	-0.177984
Enterobacter_Cap	5190	5200	-0.174161
Enterobacter_Cap	5200	5210	-0.174015
Enterobacter_Cap	5210	5220	-0.173156
Enterobacter_Cap	5220	5230	-0.173911
Enterobacter_Cap	5230	5240	-0.173905
Enterobacter_Cap	5240	5250	-0.170918
Enterobacter_Cap	5250	5260	-0.169918
Enterobacter_Cap	5260	5270	-0.166349
Enterobacter_Cap	5270	5280	-0.164247
Enterobacter_Cap	5280	5290	-0.157953
Enterobacter_Cap	5290	5300	-0.156761
Enterobacter_Cap	5300	5310	-0.161986
Enterobacter_Cap	5310	5320	-0.164505
Enterobacter_Cap	5320	5330	-0.159718
Enterobacter_Cap	5330	5340	-0.153896
Enterobacter_Cap	5340	5350	-0.148639
Enterobacter_Cap	5350	5360	-0.141144
Enterobacter_Cap	5360	5370	-0.136602
Enterobacter_Cap	5370	5380	-0.132629
Enterobacter_Cap	5380	5390	-0.128348
Enterobacter_Cap	5390	5400	-0.129732
Enterobacter_Cap	5400	5410	-0.130005
Enterobacter_Cap	5410	5420	-0.131435
Enterobacter_Cap	5420	5430	-0.132301
Enterobacter_Cap	5430	5440	-0.133982
Enterobacter_Cap	5440	5450	-0.131609
Enterobacter_Cap	5450	5460	-0.124295
Enterobacter_Cap	5460	5470	-0.119707
Enterobacter_Cap	5470	5480	-0.120137
Enterobacter_Cap	5480	5490	-0.125582
Enterobacter_Cap	5490	5500	-0.12719
Enterobacter_Cap	5500	5510	-0.126374
Enterobacter_Cap	5510	5520	-0.123633
Enterobacter_Cap	5520	5530	-0.12324
Enterobacter_Cap	5530	5540	-0.124329
Enterobacter_Cap	5540	5550	-0.122581
Enterobacter_Cap	5550	5560	-0.121529
Enterobacter_Cap	5560	5570	-0.119293
Enterobacter_Cap	5570	5580	-0.115786
Enterobacter_Cap	5580	5590	-0.112197
Enterobacter_Cap	5590	5600	-0.107864
Enterobacter_Cap	5600	5610	-0.106896
Enterobacter_Cap	5610	5620	-0.105968
Enterobacter_Cap	5620	5630	-0.103578
Enterobacter_Cap	5630	5640	-0.0990945
Enterobacter_Cap	5640	5650	-0.0947168
Enterobacter_Cap	5650	5660	-0.090434
Enterobacter_Cap	5660	5670	-0.0866117
Enterobacter_Cap	5670	5680	-0.0830296
Enterobacter_Cap	5680	5690	-0.0774501
Enterobacter_Cap	5690	5700	-0.0720256
Enterobacter_Cap	5700	5710	-0.0648877
Enterobacter_Cap	5710	5720	-0.0581807
Enterobacter_Cap	5720	5730	-0.0578641
Enterobacter_Cap	5730	5740	-0.0618184
Enterobacter_Cap	5740	5750	-0.0608754
Enterobacter_Cap	5750	5760	-0.0564657
Enterobacter_Cap	5760	5770	-0.0524506
Enterobacter_Cap	5770	5780	-0.0476948
Enterobacter_Cap	5780	5790	-0.0446979
Enterobacter_Cap	5790	5800	-0.0440956
Enterobacter_Cap	5800	5810	-0.0471625
Enterobacter_Cap	5810	5820	-0.0652248
Enterobacter_Cap	5820	5830	-0.0771685
Enterobacter_Cap	5830	5840	-0.0904174
Enterobacter_Cap	5840	5850	-0.101891
Enterobacter_Cap	5850	5860	-0.115988
Enterobacter_Cap	5860	5870	-0.128328
Enterobacter_Cap	5870	5880	-0.136625
Enterobacter_Cap	5880	5890	-0.144981
Enterobacter_Cap	5890	5900	-0.15917
Enterobacter_Cap	5900	5910	-0.167459
Enterobacter_Cap	5910	5920	-0.17271
Enterobacter_Cap	5920	5930	-0.177908
Enterobacter_Cap	5930	5940	-0.180107
Enterobacter_Cap	5940	5950	-0.177007
Enterobacter_Cap	5950	5960	-0.169682
Enterobacter_Cap	5960	5970	-0.153642
Enterobacter_Cap	5970	5980	-0.141654
Enterobacter_Cap	5980	5990	-0.126169
Enterobacter_Cap	5990	6000	-0.112087
Enterobacter_Cap	6000	6010	-0.0932048
Enterobacter_Cap	6010	6020	-0.0774921
Enterobacter_Cap	6020	6030	-0.0615407
Enterobacter_Cap	6030	6040	-0.0412548
Enterobacter_Cap	6040	6050	-0.0197926
Enterobacter_Cap	6050	6060	-0.0140456
Enterobacter_Cap	6060	6070	-0.00695738
Enterobacter_Cap	6070	6080	-0.00446157
Enterobacter_Cap	6080	6090	-0.00101067
Enterobacter_Cap	6090	6100	-0.00173123
Enterobacter_Cap	6100	6110	-0.00658822
Enterobacter_Cap	6110	6120	-0.0116935
Enterobacter_Cap	6120	6130	-0.0113143
Enterobacter_Cap	6130	6140	-0.0115327
Enterobacter_Cap	6140	6150	-0.0156322
Enterobacter_Cap	6150	6160	-0.0175271
Enterobacter_Cap	6160	6170	-0.0192293
Enterobacter_Cap	6170	6180	-0.0315712
Enterobacter_Cap	6180	6190	-0.0414632
Enterobacter_Cap	6190	6200	-0.0558421
Enterobacter_Cap	6200	6210	-0.0682557
Enterobacter_Cap	6210	6220	-0.0913832
Enterobacter_Cap	6220	6230	-0.113614
Enterobacter_Cap	6230	6240	-0.141167
Enterobacter_Cap	6240	6250	-0.171664
Enterobacter_Cap	6250	6260	-0.197564
Enterobacter_Cap	6260	6270	-0.220362
Enterobacter_Cap	6270	6280	-0.242375
Enterobacter_Cap	6280	6290	-0.250277
Enterobacter_Cap	6290	6300	-0.257375
Enterobacter_Cap	6300	6310	-0.269439
Enterobacter_Cap	6310	6320	-0.272584
Enterobacter_Cap	6320	6330	-0.25761
Enterobacter_Cap	6330	6340	-0.241126
Enterobacter_Cap	6340	6350	-0.219675
Enterobacter_Cap	6350	6360	-0.190903
Enterobacter_Cap	6360	6370	-0.165279
Enterobacter_Cap	6370	6380	-0.143645
Enterobacter_Cap	6380	6390	-0.11346
Enterobacter_Cap	6390	6400	-0.085974
Enterobacter_Cap	6400	6410	-0.0710088
Enterobacter_Cap	6410	6420	-0.0546855
Enterobacter_Cap	6420	6430	-0.0407424
Enterobacter_Cap	6430	6440	-0.0396492
Enterobacter_Cap	6440	6450	-0.0320065
Enterobacter_Cap	6450	6460	-0.023273
Enterobacter_Cap	6460	6470	-0.0176709
Enterobacter_Cap	6470	6480	-0.0197541
Enterobacter_Cap	6480	6490	-0.0191152
Enterobacter_Cap	6490	6500	-0.0201438
Enterobacter_Cap	6500	6510	-0.0257016
Enterobacter_Cap	6510	6520	-0.0207291
Enterobacter_Cap	6520	6530	-0.0138482
Enterobacter_Cap	6530	6540	-0.0165827
Enterobacter_Cap	6540	6550	-0.0106603
Enterobacter_Cap	6550	6560	-0.00882362
Enterobacter_Cap	6560	6570	-0.00973078
Enterobacter_Cap	6570	6580	-0.0117034
Enterobacter_Cap	6580	6590	-0.0108375
Enterobacter_Cap	6590	6600	-0.0111648
Enterobacter_Cap	6600	6610	-0.0145772
Enterobacter_Cap	6610	6620	-0.0137326
Enterobacter_Cap	6620	6630	-0.0112974
Enterobacter_Cap	6630	6640	-0.000636766
Enterobacter_Cap	6640	6650	0.00368964
Enterobacter_Cap	6650	6660	0.00497269
Enterobacter_Cap	6660	6670	0.000316543
Enterobacter_Cap	6670	6680	-0.00471764
Enterobacter_Cap	6680	6690	-0.00931133
Enterobacter_Cap	6690	6700	-0.0159738
Enterobacter_Cap	6700	6710	-0.00923312
Enterobacter_Cap	6710	6720	-0.00488964
Enterobacter_Cap	6720	6730	0.000961653
Enterobacter_Cap	6730	6740	0.00234537
Enterobacter_Cap	6740	6750	0.00786895
Enterobacter_Cap	6750	6760	0.0162706
Enterobacter_Cap	6760	6770	0.0215937
Enterobacter_Cap	6770	6780	0.0230434
Enterobacter_Cap	6780	6790	0.018933
Enterobacter_Cap	6790	6800	0.0189534
Enterobacter_Cap	6800	6810	0.0199008
Enterobacter_Cap	6810	6820	0.0241432
Enterobacter_Cap	6820	6830	0.0309606
Enterobacter_Cap	6830	6840	0.033476
Enterobacter_Cap	6840	6850	0.0377805
Enterobacter_Cap	6850	6860	0.0371249
Enterobacter_Cap	6860	6870	0.0379443
Enterobacter_Cap	6870	6880	0.0326521
Enterobacter_Cap	6880	6890	0.0372979
Enterobacter_Cap	6890	6900	0.0384017
Enterobacter_Cap	6900	6910	0.0295343
Enterobacter_Cap	6910	6920	0.0245009
Enterobacter_Cap	6920	6930	0.0221137
Enterobacter_Cap	6930	6940	0.0202816
Enterobacter_Cap	6940	6950	0.0198063
Enterobacter_Cap	6950	6960	0.0290124
Enterobacter_Cap	6960	6970	0.0346104
Enterobacter_Cap	6970	6980	0.0369633
Enterobacter_Cap	6980	6990	0.041347
Enterobacter_Cap	6990	7000	0.0521268
Enterobacter_Cap	7000	7010	0.0546246
Enterobacter_Cap	7010	7020	0.0617467
Enterobacter_Cap	7020	7030	0.0690667
Enterobacter_Cap	7030	7040	0.0672114
Enterobacter_Cap	7040	7050	0.0650213
Enterobacter_Cap	7050	7060	0.066086
Enterobacter_Cap	7060	7070	0.0708112
Enterobacter_Cap	7070	7080	0.0726159
Enterobacter_Cap	7080	7090	0.0729508
Enterobacter_Cap	7090	7100	0.0778385
Enterobacter_Cap	7100	7110	0.0696893
Enterobacter_Cap	7110	7120	0.0553087
Enterobacter_Cap	7120	7130	0.0338891
Enterobacter_Cap	7130	7140	0.0174001
Enterobacter_Cap	7140	7150	-0.00519228
Enterobacter_Cap	7150	7160	-0.0264238
Enterobacter_Cap	7160	7170	-0.0496623
Enterobacter_Cap	7170	7180	-0.0804059
Enterobacter_Cap	7180	7190	-0.114405
Enterobacter_Cap	7190	7200	-0.132782
Enterobacter_Cap	7200	7210	-0.139815
Enterobacter_Cap	7210	7220	-0.168037
Enterobacter_Cap	7220	7230	-0.200037
Enterobacter_Cap	7230	7240	-0.225004
Enterobacter_Cap	7240	7250	-0.254115
Enterobacter_Cap	7250	7260	-0.274614
Enterobacter_Cap	7260	7270	-0.290144
Enterobacter_Cap	7270	7280	-0.280943
Enterobacter_Cap	7280	7290	-0.279235
Enterobacter_Cap	7290	7300	-0.276467
Enterobacter_Cap	7300	7310	-0.282689
Enterobacter_Cap	7310	7320	-0.296087
Enterobacter_Cap	7320	7330	-0.270283
Enterobacter_Cap	7330	7340	-0.239225
Enterobacter_Cap	7340	7350	-0.230615
Enterobacter_Cap	7350	7360	-0.270961
Enterobacter_Cap	7360	7370	-0.272236
