# Supplementary material for: A DNA damage-activated kinase phosphorylates a transcriptional repressor to control bacterial immune pathway expression
Source: EMBO J. 2026 Jun 9;45(14):5079–100. doi: 10.1038/s44318-026-00831-y (PMC13373217; doi:10.1038/s44318-026-00831-y)
Supplement: Supplementary file 9 — Source data Fig. 3 [file 44318_2026_831_MOESM9_ESM.zip › Figure3/3E/MUTANT_MMC_IP__S52_L007_over_MUTANT_MMC_MOCK__S46_L007.log2FE.bin10.bedgraph]

Enterobacter_Cap	0	10	-0.174901
Enterobacter_Cap	10	20	-0.0848449
Enterobacter_Cap	20	30	-0.0399781
Enterobacter_Cap	30	40	-0.00912981
Enterobacter_Cap	40	50	0.0169881
Enterobacter_Cap	50	60	0.030511
Enterobacter_Cap	60	70	0.0360096
Enterobacter_Cap	70	80	0.0405183
Enterobacter_Cap	80	90	0.0484922
Enterobacter_Cap	90	100	0.0587954
Enterobacter_Cap	100	110	0.0635528
Enterobacter_Cap	110	120	0.0683156
Enterobacter_Cap	120	130	0.0783163
Enterobacter_Cap	130	140	0.0887265
Enterobacter_Cap	140	150	0.0985069
Enterobacter_Cap	150	160	0.112912
Enterobacter_Cap	160	170	0.125538
Enterobacter_Cap	170	180	0.133946
Enterobacter_Cap	180	190	0.142619
Enterobacter_Cap	190	200	0.154209
Enterobacter_Cap	200	210	0.16802
Enterobacter_Cap	210	220	0.185612
Enterobacter_Cap	220	230	0.198752
Enterobacter_Cap	230	240	0.204601
Enterobacter_Cap	240	250	0.21453
Enterobacter_Cap	250	260	0.226123
Enterobacter_Cap	260	270	0.23521
Enterobacter_Cap	270	280	0.246217
Enterobacter_Cap	280	290	0.262589
Enterobacter_Cap	290	300	0.282828
Enterobacter_Cap	300	310	0.289473
Enterobacter_Cap	310	320	0.297444
Enterobacter_Cap	320	330	0.305338
Enterobacter_Cap	330	340	0.308041
Enterobacter_Cap	340	350	0.303887
Enterobacter_Cap	350	360	0.300488
Enterobacter_Cap	360	370	0.296309
Enterobacter_Cap	370	380	0.300952
Enterobacter_Cap	380	390	0.310017
Enterobacter_Cap	390	400	0.304175
Enterobacter_Cap	400	410	0.308034
Enterobacter_Cap	410	420	0.31249
Enterobacter_Cap	420	430	0.309614
Enterobacter_Cap	430	440	0.307025
Enterobacter_Cap	440	450	0.309988
Enterobacter_Cap	450	460	0.318255
Enterobacter_Cap	460	470	0.316697
Enterobacter_Cap	470	480	0.313767
Enterobacter_Cap	480	490	0.313289
Enterobacter_Cap	490	500	0.315418
Enterobacter_Cap	500	510	0.314995
Enterobacter_Cap	510	520	0.310762
Enterobacter_Cap	520	530	0.305049
Enterobacter_Cap	530	540	0.306049
Enterobacter_Cap	540	550	0.311071
Enterobacter_Cap	550	560	0.301425
Enterobacter_Cap	560	570	0.289101
Enterobacter_Cap	570	580	0.287123
Enterobacter_Cap	580	590	0.282079
Enterobacter_Cap	590	600	0.261044
Enterobacter_Cap	600	610	0.253639
Enterobacter_Cap	610	620	0.250002
Enterobacter_Cap	620	630	0.248275
Enterobacter_Cap	630	640	0.24307
Enterobacter_Cap	640	650	0.227537
Enterobacter_Cap	650	660	0.218327
Enterobacter_Cap	660	670	0.214237
Enterobacter_Cap	670	680	0.202497
Enterobacter_Cap	680	690	0.189137
Enterobacter_Cap	690	700	0.177074
Enterobacter_Cap	700	710	0.173624
Enterobacter_Cap	710	720	0.155145
Enterobacter_Cap	720	730	0.141322
Enterobacter_Cap	730	740	0.135524
Enterobacter_Cap	740	750	0.139419
Enterobacter_Cap	750	760	0.133755
Enterobacter_Cap	760	770	0.126878
Enterobacter_Cap	770	780	0.110856
Enterobacter_Cap	780	790	0.0945834
Enterobacter_Cap	790	800	0.0818562
Enterobacter_Cap	800	810	0.0676321
Enterobacter_Cap	810	820	0.0510138
Enterobacter_Cap	820	830	0.0322924
Enterobacter_Cap	830	840	0.0138134
Enterobacter_Cap	840	850	-0.0123577
Enterobacter_Cap	850	860	-0.0346469
Enterobacter_Cap	860	870	-0.0461969
Enterobacter_Cap	870	880	-0.0575885
Enterobacter_Cap	880	890	-0.0685631
Enterobacter_Cap	890	900	-0.0818426
Enterobacter_Cap	900	910	-0.0996449
Enterobacter_Cap	910	920	-0.115389
Enterobacter_Cap	920	930	-0.121576
Enterobacter_Cap	930	940	-0.128498
Enterobacter_Cap	940	950	-0.132561
Enterobacter_Cap	950	960	-0.135637
Enterobacter_Cap	960	970	-0.139277
Enterobacter_Cap	970	980	-0.137596
Enterobacter_Cap	980	990	-0.135383
Enterobacter_Cap	990	1000	-0.127385
Enterobacter_Cap	1000	1010	-0.116894
Enterobacter_Cap	1010	1020	-0.109135
Enterobacter_Cap	1020	1030	-0.101743
Enterobacter_Cap	1030	1040	-0.0994152
Enterobacter_Cap	1040	1050	-0.0930465
Enterobacter_Cap	1050	1060	-0.0838646
Enterobacter_Cap	1060	1070	-0.0712266
Enterobacter_Cap	1070	1080	-0.0658408
Enterobacter_Cap	1080	1090	-0.0627663
Enterobacter_Cap	1090	1100	-0.0578286
Enterobacter_Cap	1100	1110	-0.0484424
Enterobacter_Cap	1110	1120	-0.03778
Enterobacter_Cap	1120	1130	-0.0320367
Enterobacter_Cap	1130	1140	-0.0256903
Enterobacter_Cap	1140	1150	-0.0204824
Enterobacter_Cap	1150	1160	-0.0179678
Enterobacter_Cap	1160	1170	-0.0165917
Enterobacter_Cap	1170	1180	-0.0144104
Enterobacter_Cap	1180	1190	-0.00350555
Enterobacter_Cap	1190	1200	0.001227
Enterobacter_Cap	1200	1210	0.00891637
Enterobacter_Cap	1210	1220	0.0123166
Enterobacter_Cap	1220	1230	0.013778
Enterobacter_Cap	1230	1240	0.0201954
Enterobacter_Cap	1240	1250	0.0260312
Enterobacter_Cap	1250	1260	0.0236769
Enterobacter_Cap	1260	1270	0.0242035
Enterobacter_Cap	1270	1280	0.0328315
Enterobacter_Cap	1280	1290	0.0414114
Enterobacter_Cap	1290	1300	0.0472628
Enterobacter_Cap	1300	1310	0.0567166
Enterobacter_Cap	1310	1320	0.0664316
Enterobacter_Cap	1320	1330	0.0713305
Enterobacter_Cap	1330	1340	0.0715997
Enterobacter_Cap	1340	1350	0.0777253
Enterobacter_Cap	1350	1360	0.0777893
Enterobacter_Cap	1360	1370	0.0809839
Enterobacter_Cap	1370	1380	0.0894693
Enterobacter_Cap	1380	1390	0.0970171
Enterobacter_Cap	1390	1400	0.0996821
Enterobacter_Cap	1400	1410	0.106768
Enterobacter_Cap	1410	1420	0.110693
Enterobacter_Cap	1420	1430	0.110728
Enterobacter_Cap	1430	1440	0.108822
Enterobacter_Cap	1440	1450	0.107112
Enterobacter_Cap	1450	1460	0.106294
Enterobacter_Cap	1460	1470	0.10511
Enterobacter_Cap	1470	1480	0.104557
Enterobacter_Cap	1480	1490	0.103725
Enterobacter_Cap	1490	1500	0.103148
Enterobacter_Cap	1500	1510	0.104388
Enterobacter_Cap	1510	1520	0.104919
Enterobacter_Cap	1520	1530	0.103718
Enterobacter_Cap	1530	1540	0.105655
Enterobacter_Cap	1540	1550	0.108377
Enterobacter_Cap	1550	1560	0.105324
Enterobacter_Cap	1560	1570	0.109479
Enterobacter_Cap	1570	1580	0.117084
Enterobacter_Cap	1580	1590	0.121689
Enterobacter_Cap	1590	1600	0.127352
Enterobacter_Cap	1600	1610	0.130631
Enterobacter_Cap	1610	1620	0.131979
Enterobacter_Cap	1620	1630	0.135679
Enterobacter_Cap	1630	1640	0.138717
Enterobacter_Cap	1640	1650	0.143019
Enterobacter_Cap	1650	1660	0.14797
Enterobacter_Cap	1660	1670	0.154347
Enterobacter_Cap	1670	1680	0.156822
Enterobacter_Cap	1680	1690	0.158952
Enterobacter_Cap	1690	1700	0.161259
Enterobacter_Cap	1700	1710	0.163832
Enterobacter_Cap	1710	1720	0.167097
Enterobacter_Cap	1720	1730	0.163306
Enterobacter_Cap	1730	1740	0.16351
Enterobacter_Cap	1740	1750	0.161372
Enterobacter_Cap	1750	1760	0.161456
Enterobacter_Cap	1760	1770	0.166673
Enterobacter_Cap	1770	1780	0.163182
Enterobacter_Cap	1780	1790	0.158445
Enterobacter_Cap	1790	1800	0.154814
Enterobacter_Cap	1800	1810	0.154772
Enterobacter_Cap	1810	1820	0.154191
Enterobacter_Cap	1820	1830	0.154634
Enterobacter_Cap	1830	1840	0.153772
Enterobacter_Cap	1840	1850	0.150141
Enterobacter_Cap	1850	1860	0.149193
Enterobacter_Cap	1860	1870	0.148031
Enterobacter_Cap	1870	1880	0.148836
Enterobacter_Cap	1880	1890	0.14702
Enterobacter_Cap	1890	1900	0.1451
Enterobacter_Cap	1900	1910	0.135346
Enterobacter_Cap	1910	1920	0.129136
Enterobacter_Cap	1920	1930	0.128588
Enterobacter_Cap	1930	1940	0.128939
Enterobacter_Cap	1940	1950	0.133026
Enterobacter_Cap	1950	1960	0.131341
Enterobacter_Cap	1960	1970	0.131904
Enterobacter_Cap	1970	1980	0.129824
Enterobacter_Cap	1980	1990	0.131807
Enterobacter_Cap	1990	2000	0.131389
Enterobacter_Cap	2000	2010	0.133075
Enterobacter_Cap	2010	2020	0.134915
Enterobacter_Cap	2020	2030	0.133905
Enterobacter_Cap	2030	2040	0.132584
Enterobacter_Cap	2040	2050	0.130223
Enterobacter_Cap	2050	2060	0.129718
Enterobacter_Cap	2060	2070	0.130501
Enterobacter_Cap	2070	2080	0.127118
Enterobacter_Cap	2080	2090	0.124517
Enterobacter_Cap	2090	2100	0.120471
Enterobacter_Cap	2100	2110	0.123505
Enterobacter_Cap	2110	2120	0.122409
Enterobacter_Cap	2120	2130	0.115676
Enterobacter_Cap	2130	2140	0.107899
Enterobacter_Cap	2140	2150	0.104201
Enterobacter_Cap	2150	2160	0.102994
Enterobacter_Cap	2160	2170	0.100936
Enterobacter_Cap	2170	2180	0.0979056
Enterobacter_Cap	2180	2190	0.0966875
Enterobacter_Cap	2190	2200	0.0936069
Enterobacter_Cap	2200	2210	0.0930609
Enterobacter_Cap	2210	2220	0.082709
Enterobacter_Cap	2220	2230	0.0765633
Enterobacter_Cap	2230	2240	0.0711125
Enterobacter_Cap	2240	2250	0.0614053
Enterobacter_Cap	2250	2260	0.0530742
Enterobacter_Cap	2260	2270	0.0453124
Enterobacter_Cap	2270	2280	0.0457313
Enterobacter_Cap	2280	2290	0.0462
Enterobacter_Cap	2290	2300	0.0412738
Enterobacter_Cap	2300	2310	0.0345376
Enterobacter_Cap	2310	2320	0.0253278
Enterobacter_Cap	2320	2330	0.0159706
Enterobacter_Cap	2330	2340	0.00930569
Enterobacter_Cap	2340	2350	0.00440007
Enterobacter_Cap	2350	2360	-0.00256682
Enterobacter_Cap	2360	2370	-0.00357667
Enterobacter_Cap	2370	2380	-0.0105775
Enterobacter_Cap	2380	2390	-0.0164534
Enterobacter_Cap	2390	2400	-0.0166016
Enterobacter_Cap	2400	2410	-0.0181125
Enterobacter_Cap	2410	2420	-0.0118891
Enterobacter_Cap	2420	2430	-0.00796432
Enterobacter_Cap	2430	2440	-0.00457112
Enterobacter_Cap	2440	2450	0.00160027
Enterobacter_Cap	2450	2460	0.00501524
Enterobacter_Cap	2460	2470	0.0135186
Enterobacter_Cap	2470	2480	0.0254864
Enterobacter_Cap	2480	2490	0.0349939
Enterobacter_Cap	2490	2500	0.0503571
Enterobacter_Cap	2500	2510	0.0628918
Enterobacter_Cap	2510	2520	0.078995
Enterobacter_Cap	2520	2530	0.101784
Enterobacter_Cap	2530	2540	0.126908
Enterobacter_Cap	2540	2550	0.152603
Enterobacter_Cap	2550	2560	0.170298
Enterobacter_Cap	2560	2570	0.17324
Enterobacter_Cap	2570	2580	0.17285
Enterobacter_Cap	2580	2590	0.178681
Enterobacter_Cap	2590	2600	0.17883
Enterobacter_Cap	2600	2610	0.187305
Enterobacter_Cap	2610	2620	0.195179
Enterobacter_Cap	2620	2630	0.210573
Enterobacter_Cap	2630	2640	0.216198
Enterobacter_Cap	2640	2650	0.219831
Enterobacter_Cap	2650	2660	0.228137
Enterobacter_Cap	2660	2670	0.230379
Enterobacter_Cap	2670	2680	0.237816
Enterobacter_Cap	2680	2690	0.242816
Enterobacter_Cap	2690	2700	0.235039
Enterobacter_Cap	2700	2710	0.233487
Enterobacter_Cap	2710	2720	0.241388
Enterobacter_Cap	2720	2730	0.24006
Enterobacter_Cap	2730	2740	0.242472
Enterobacter_Cap	2740	2750	0.250078
Enterobacter_Cap	2750	2760	0.259475
Enterobacter_Cap	2760	2770	0.259349
Enterobacter_Cap	2770	2780	0.245626
Enterobacter_Cap	2780	2790	0.250337
Enterobacter_Cap	2790	2800	0.252917
Enterobacter_Cap	2800	2810	0.25274
Enterobacter_Cap	2810	2820	0.253489
Enterobacter_Cap	2820	2830	0.246187
Enterobacter_Cap	2830	2840	0.242237
Enterobacter_Cap	2840	2850	0.249391
Enterobacter_Cap	2850	2860	0.249962
Enterobacter_Cap	2860	2870	0.247414
Enterobacter_Cap	2870	2880	0.255512
Enterobacter_Cap	2880	2890	0.259485
Enterobacter_Cap	2890	2900	0.256277
Enterobacter_Cap	2900	2910	0.245988
Enterobacter_Cap	2910	2920	0.244026
Enterobacter_Cap	2920	2930	0.24982
Enterobacter_Cap	2930	2940	0.250473
Enterobacter_Cap	2940	2950	0.253779
Enterobacter_Cap	2950	2960	0.248044
Enterobacter_Cap	2960	2970	0.248094
Enterobacter_Cap	2970	2980	0.251378
Enterobacter_Cap	2980	2990	0.253615
Enterobacter_Cap	2990	3000	0.253626
Enterobacter_Cap	3000	3010	0.257362
Enterobacter_Cap	3010	3020	0.265712
Enterobacter_Cap	3020	3030	0.269086
Enterobacter_Cap	3030	3040	0.265634
Enterobacter_Cap	3040	3050	0.260894
Enterobacter_Cap	3050	3060	0.259912
Enterobacter_Cap	3060	3070	0.258928
Enterobacter_Cap	3070	3080	0.259618
Enterobacter_Cap	3080	3090	0.256839
Enterobacter_Cap	3090	3100	0.257548
Enterobacter_Cap	3100	3110	0.263614
Enterobacter_Cap	3110	3120	0.270108
Enterobacter_Cap	3120	3130	0.272564
Enterobacter_Cap	3130	3140	0.280044
Enterobacter_Cap	3140	3150	0.281672
Enterobacter_Cap	3150	3160	0.280304
Enterobacter_Cap	3160	3170	0.276642
Enterobacter_Cap	3170	3180	0.28354
Enterobacter_Cap	3180	3190	0.293629
Enterobacter_Cap	3190	3200	0.304648
Enterobacter_Cap	3200	3210	0.314793
Enterobacter_Cap	3210	3220	0.31905
Enterobacter_Cap	3220	3230	0.323987
Enterobacter_Cap	3230	3240	0.327449
Enterobacter_Cap	3240	3250	0.326913
Enterobacter_Cap	3250	3260	0.324911
Enterobacter_Cap	3260	3270	0.322107
Enterobacter_Cap	3270	3280	0.322664
Enterobacter_Cap	3280	3290	0.314784
Enterobacter_Cap	3290	3300	0.311287
Enterobacter_Cap	3300	3310	0.308171
Enterobacter_Cap	3310	3320	0.30534
Enterobacter_Cap	3320	3330	0.30293
Enterobacter_Cap	3330	3340	0.297527
Enterobacter_Cap	3340	3350	0.289788
Enterobacter_Cap	3350	3360	0.286484
Enterobacter_Cap	3360	3370	0.279775
Enterobacter_Cap	3370	3380	0.274527
Enterobacter_Cap	3380	3390	0.277201
Enterobacter_Cap	3390	3400	0.277156
Enterobacter_Cap	3400	3410	0.282186
Enterobacter_Cap	3410	3420	0.288418
Enterobacter_Cap	3420	3430	0.290789
Enterobacter_Cap	3430	3440	0.292925
Enterobacter_Cap	3440	3450	0.298311
Enterobacter_Cap	3450	3460	0.305585
Enterobacter_Cap	3460	3470	0.308381
Enterobacter_Cap	3470	3480	0.301045
Enterobacter_Cap	3480	3490	0.302203
Enterobacter_Cap	3490	3500	0.311623
Enterobacter_Cap	3500	3510	0.312112
Enterobacter_Cap	3510	3520	0.311828
Enterobacter_Cap	3520	3530	0.312397
Enterobacter_Cap	3530	3540	0.310187
Enterobacter_Cap	3540	3550	0.316335
Enterobacter_Cap	3550	3560	0.318679
Enterobacter_Cap	3560	3570	0.314497
Enterobacter_Cap	3570	3580	0.314499
Enterobacter_Cap	3580	3590	0.31511
Enterobacter_Cap	3590	3600	0.311783
Enterobacter_Cap	3600	3610	0.308548
Enterobacter_Cap	3610	3620	0.307646
Enterobacter_Cap	3620	3630	0.309899
Enterobacter_Cap	3630	3640	0.309608
Enterobacter_Cap	3640	3650	0.309947
Enterobacter_Cap	3650	3660	0.306138
Enterobacter_Cap	3660	3670	0.302095
Enterobacter_Cap	3670	3680	0.30447
Enterobacter_Cap	3680	3690	0.304121
Enterobacter_Cap	3690	3700	0.287535
Enterobacter_Cap	3700	3710	0.280404
Enterobacter_Cap	3710	3720	0.283909
Enterobacter_Cap	3720	3730	0.28335
Enterobacter_Cap	3730	3740	0.276543
Enterobacter_Cap	3740	3750	0.276244
Enterobacter_Cap	3750	3760	0.278087
Enterobacter_Cap	3760	3770	0.279482
Enterobacter_Cap	3770	3780	0.286231
Enterobacter_Cap	3780	3790	0.286799
Enterobacter_Cap	3790	3800	0.2882
Enterobacter_Cap	3800	3810	0.292575
Enterobacter_Cap	3810	3820	0.30263
Enterobacter_Cap	3820	3830	0.30002
Enterobacter_Cap	3830	3840	0.299504
Enterobacter_Cap	3840	3850	0.304018
Enterobacter_Cap	3850	3860	0.297737
Enterobacter_Cap	3860	3870	0.290043
Enterobacter_Cap	3870	3880	0.286412
Enterobacter_Cap	3880	3890	0.291736
Enterobacter_Cap	3890	3900	0.288912
Enterobacter_Cap	3900	3910	0.285283
Enterobacter_Cap	3910	3920	0.284645
Enterobacter_Cap	3920	3930	0.27156
Enterobacter_Cap	3930	3940	0.26777
Enterobacter_Cap	3940	3950	0.263889
Enterobacter_Cap	3950	3960	0.254568
Enterobacter_Cap	3960	3970	0.254665
Enterobacter_Cap	3970	3980	0.2519
Enterobacter_Cap	3980	3990	0.247991
Enterobacter_Cap	3990	4000	0.248981
Enterobacter_Cap	4000	4010	0.254693
Enterobacter_Cap	4010	4020	0.254779
Enterobacter_Cap	4020	4030	0.251448
Enterobacter_Cap	4030	4040	0.24895
Enterobacter_Cap	4040	4050	0.247768
Enterobacter_Cap	4050	4060	0.239864
Enterobacter_Cap	4060	4070	0.23475
Enterobacter_Cap	4070	4080	0.238374
Enterobacter_Cap	4080	4090	0.236415
Enterobacter_Cap	4090	4100	0.229447
Enterobacter_Cap	4100	4110	0.235974
Enterobacter_Cap	4110	4120	0.233645
Enterobacter_Cap	4120	4130	0.231077
Enterobacter_Cap	4130	4140	0.232506
Enterobacter_Cap	4140	4150	0.233078
Enterobacter_Cap	4150	4160	0.22849
Enterobacter_Cap	4160	4170	0.225259
Enterobacter_Cap	4170	4180	0.226397
Enterobacter_Cap	4180	4190	0.225877
Enterobacter_Cap	4190	4200	0.231002
Enterobacter_Cap	4200	4210	0.237489
Enterobacter_Cap	4210	4220	0.243251
Enterobacter_Cap	4220	4230	0.242702
Enterobacter_Cap	4230	4240	0.243104
Enterobacter_Cap	4240	4250	0.253035
Enterobacter_Cap	4250	4260	0.251932
Enterobacter_Cap	4260	4270	0.250731
Enterobacter_Cap	4270	4280	0.245226
Enterobacter_Cap	4280	4290	0.232466
Enterobacter_Cap	4290	4300	0.217762
Enterobacter_Cap	4300	4310	0.216552
Enterobacter_Cap	4310	4320	0.221088
Enterobacter_Cap	4320	4330	0.222942
Enterobacter_Cap	4330	4340	0.222997
Enterobacter_Cap	4340	4350	0.216855
Enterobacter_Cap	4350	4360	0.215772
Enterobacter_Cap	4360	4370	0.210575
Enterobacter_Cap	4370	4380	0.201975
Enterobacter_Cap	4380	4390	0.193741
Enterobacter_Cap	4390	4400	0.186439
Enterobacter_Cap	4400	4410	0.181154
Enterobacter_Cap	4410	4420	0.171186
Enterobacter_Cap	4420	4430	0.166808
Enterobacter_Cap	4430	4440	0.170797
Enterobacter_Cap	4440	4450	0.177546
Enterobacter_Cap	4450	4460	0.171492
Enterobacter_Cap	4460	4470	0.16448
Enterobacter_Cap	4470	4480	0.1593
Enterobacter_Cap	4480	4490	0.153451
Enterobacter_Cap	4490	4500	0.152511
Enterobacter_Cap	4500	4510	0.147594
Enterobacter_Cap	4510	4520	0.145735
Enterobacter_Cap	4520	4530	0.148457
Enterobacter_Cap	4530	4540	0.150408
Enterobacter_Cap	4540	4550	0.145086
Enterobacter_Cap	4550	4560	0.143064
Enterobacter_Cap	4560	4570	0.14578
Enterobacter_Cap	4570	4580	0.145475
Enterobacter_Cap	4580	4590	0.142909
Enterobacter_Cap	4590	4600	0.137458
Enterobacter_Cap	4600	4610	0.136907
Enterobacter_Cap	4610	4620	0.134644
Enterobacter_Cap	4620	4630	0.135521
Enterobacter_Cap	4630	4640	0.130091
Enterobacter_Cap	4640	4650	0.126609
Enterobacter_Cap	4650	4660	0.125098
Enterobacter_Cap	4660	4670	0.123231
Enterobacter_Cap	4670	4680	0.11589
Enterobacter_Cap	4680	4690	0.115001
Enterobacter_Cap	4690	4700	0.115042
Enterobacter_Cap	4700	4710	0.104067
Enterobacter_Cap	4710	4720	0.102513
Enterobacter_Cap	4720	4730	0.105123
Enterobacter_Cap	4730	4740	0.105159
Enterobacter_Cap	4740	4750	0.0989821
Enterobacter_Cap	4750	4760	0.0976657
Enterobacter_Cap	4760	4770	0.0955888
Enterobacter_Cap	4770	4780	0.095537
Enterobacter_Cap	4780	4790	0.0949311
Enterobacter_Cap	4790	4800	0.094695
Enterobacter_Cap	4800	4810	0.101561
Enterobacter_Cap	4810	4820	0.0994889
Enterobacter_Cap	4820	4830	0.104338
Enterobacter_Cap	4830	4840	0.0960846
Enterobacter_Cap	4840	4850	0.0955805
Enterobacter_Cap	4850	4860	0.102006
Enterobacter_Cap	4860	4870	0.101812
Enterobacter_Cap	4870	4880	0.0936918
Enterobacter_Cap	4880	4890	0.0807919
Enterobacter_Cap	4890	4900	0.0781212
Enterobacter_Cap	4900	4910	0.0719311
Enterobacter_Cap	4910	4920	0.0586784
Enterobacter_Cap	4920	4930	0.0439371
Enterobacter_Cap	4930	4940	0.0286622
Enterobacter_Cap	4940	4950	-0.00204332
Enterobacter_Cap	4950	4960	-0.0409467
Enterobacter_Cap	4960	4970	-0.0775236
Enterobacter_Cap	4970	4980	-0.110207
Enterobacter_Cap	4980	4990	-0.135992
Enterobacter_Cap	4990	5000	-0.162114
Enterobacter_Cap	5000	5010	-0.186573
Enterobacter_Cap	5010	5020	-0.208564
Enterobacter_Cap	5020	5030	-0.235848
Enterobacter_Cap	5030	5040	-0.264122
Enterobacter_Cap	5040	5050	-0.28913
Enterobacter_Cap	5050	5060	-0.310466
Enterobacter_Cap	5060	5070	-0.329685
Enterobacter_Cap	5070	5080	-0.349387
Enterobacter_Cap	5080	5090	-0.363335
Enterobacter_Cap	5090	5100	-0.370896
Enterobacter_Cap	5100	5110	-0.374571
Enterobacter_Cap	5110	5120	-0.378648
Enterobacter_Cap	5120	5130	-0.383965
Enterobacter_Cap	5130	5140	-0.386063
Enterobacter_Cap	5140	5150	-0.389703
Enterobacter_Cap	5150	5160	-0.393026
Enterobacter_Cap	5160	5170	-0.395682
Enterobacter_Cap	5170	5180	-0.395427
Enterobacter_Cap	5180	5190	-0.389692
Enterobacter_Cap	5190	5200	-0.387122
Enterobacter_Cap	5200	5210	-0.387601
Enterobacter_Cap	5210	5220	-0.385336
Enterobacter_Cap	5220	5230	-0.382591
Enterobacter_Cap	5230	5240	-0.379756
Enterobacter_Cap	5240	5250	-0.375248
Enterobacter_Cap	5250	5260	-0.37103
Enterobacter_Cap	5260	5270	-0.367426
Enterobacter_Cap	5270	5280	-0.361426
Enterobacter_Cap	5280	5290	-0.358701
Enterobacter_Cap	5290	5300	-0.356221
Enterobacter_Cap	5300	5310	-0.352085
Enterobacter_Cap	5310	5320	-0.347862
Enterobacter_Cap	5320	5330	-0.339682
Enterobacter_Cap	5330	5340	-0.333999
Enterobacter_Cap	5340	5350	-0.328011
Enterobacter_Cap	5350	5360	-0.318011
Enterobacter_Cap	5360	5370	-0.30755
Enterobacter_Cap	5370	5380	-0.301147
Enterobacter_Cap	5380	5390	-0.295014
Enterobacter_Cap	5390	5400	-0.294013
Enterobacter_Cap	5400	5410	-0.292799
Enterobacter_Cap	5410	5420	-0.290937
Enterobacter_Cap	5420	5430	-0.286383
Enterobacter_Cap	5430	5440	-0.281762
Enterobacter_Cap	5440	5450	-0.277399
Enterobacter_Cap	5450	5460	-0.272822
Enterobacter_Cap	5460	5470	-0.271463
Enterobacter_Cap	5470	5480	-0.26981
Enterobacter_Cap	5480	5490	-0.269196
Enterobacter_Cap	5490	5500	-0.270208
Enterobacter_Cap	5500	5510	-0.269925
Enterobacter_Cap	5510	5520	-0.270342
Enterobacter_Cap	5520	5530	-0.271154
Enterobacter_Cap	5530	5540	-0.27271
Enterobacter_Cap	5540	5550	-0.272506
Enterobacter_Cap	5550	5560	-0.273232
Enterobacter_Cap	5560	5570	-0.27262
Enterobacter_Cap	5570	5580	-0.273889
Enterobacter_Cap	5580	5590	-0.272671
Enterobacter_Cap	5590	5600	-0.268744
Enterobacter_Cap	5600	5610	-0.264179
Enterobacter_Cap	5610	5620	-0.26181
Enterobacter_Cap	5620	5630	-0.26165
Enterobacter_Cap	5630	5640	-0.261458
Enterobacter_Cap	5640	5650	-0.259643
Enterobacter_Cap	5650	5660	-0.258157
Enterobacter_Cap	5660	5670	-0.255097
Enterobacter_Cap	5670	5680	-0.25127
Enterobacter_Cap	5680	5690	-0.245336
Enterobacter_Cap	5690	5700	-0.240248
Enterobacter_Cap	5700	5710	-0.233079
Enterobacter_Cap	5710	5720	-0.224572
Enterobacter_Cap	5720	5730	-0.218659
Enterobacter_Cap	5730	5740	-0.219448
Enterobacter_Cap	5740	5750	-0.222516
Enterobacter_Cap	5750	5760	-0.221815
Enterobacter_Cap	5760	5770	-0.217295
Enterobacter_Cap	5770	5780	-0.208896
Enterobacter_Cap	5780	5790	-0.205194
Enterobacter_Cap	5790	5800	-0.200459
Enterobacter_Cap	5800	5810	-0.206949
Enterobacter_Cap	5810	5820	-0.235388
Enterobacter_Cap	5820	5830	-0.257098
Enterobacter_Cap	5830	5840	-0.279286
Enterobacter_Cap	5840	5850	-0.298059
Enterobacter_Cap	5850	5860	-0.318708
Enterobacter_Cap	5860	5870	-0.34053
Enterobacter_Cap	5870	5880	-0.362059
Enterobacter_Cap	5880	5890	-0.382811
Enterobacter_Cap	5890	5900	-0.405833
Enterobacter_Cap	5900	5910	-0.424594
Enterobacter_Cap	5910	5920	-0.440014
Enterobacter_Cap	5920	5930	-0.456557
Enterobacter_Cap	5930	5940	-0.465425
Enterobacter_Cap	5940	5950	-0.466381
Enterobacter_Cap	5950	5960	-0.462706
Enterobacter_Cap	5960	5970	-0.455344
Enterobacter_Cap	5970	5980	-0.44492
Enterobacter_Cap	5980	5990	-0.431611
Enterobacter_Cap	5990	6000	-0.419027
Enterobacter_Cap	6000	6010	-0.402744
Enterobacter_Cap	6010	6020	-0.386349
Enterobacter_Cap	6020	6030	-0.368156
Enterobacter_Cap	6030	6040	-0.340134
Enterobacter_Cap	6040	6050	-0.309113
Enterobacter_Cap	6050	6060	-0.290184
Enterobacter_Cap	6060	6070	-0.269823
Enterobacter_Cap	6070	6080	-0.249741
Enterobacter_Cap	6080	6090	-0.235977
Enterobacter_Cap	6090	6100	-0.225173
Enterobacter_Cap	6100	6110	-0.206108
Enterobacter_Cap	6110	6120	-0.184728
Enterobacter_Cap	6120	6130	-0.156127
Enterobacter_Cap	6130	6140	-0.128839
Enterobacter_Cap	6140	6150	-0.0948401
Enterobacter_Cap	6150	6160	-0.062819
Enterobacter_Cap	6160	6170	-0.0297338
Enterobacter_Cap	6170	6180	0.00823161
Enterobacter_Cap	6180	6190	0.0462463
Enterobacter_Cap	6190	6200	0.0754582
Enterobacter_Cap	6200	6210	0.107721
Enterobacter_Cap	6210	6220	0.139567
Enterobacter_Cap	6220	6230	0.167008
Enterobacter_Cap	6230	6240	0.204604
Enterobacter_Cap	6240	6250	0.250044
Enterobacter_Cap	6250	6260	0.270143
Enterobacter_Cap	6260	6270	0.280111
Enterobacter_Cap	6270	6280	0.283615
Enterobacter_Cap	6280	6290	0.289198
Enterobacter_Cap	6290	6300	0.2944
Enterobacter_Cap	6300	6310	0.303142
Enterobacter_Cap	6310	6320	0.32978
Enterobacter_Cap	6320	6330	0.334677
Enterobacter_Cap	6330	6340	0.335491
Enterobacter_Cap	6340	6350	0.348043
Enterobacter_Cap	6350	6360	0.351955
Enterobacter_Cap	6360	6370	0.351771
Enterobacter_Cap	6370	6380	0.362822
Enterobacter_Cap	6380	6390	0.363167
Enterobacter_Cap	6390	6400	0.362553
Enterobacter_Cap	6400	6410	0.366357
Enterobacter_Cap	6410	6420	0.362988
Enterobacter_Cap	6420	6430	0.371222
Enterobacter_Cap	6430	6440	0.374546
Enterobacter_Cap	6440	6450	0.372642
Enterobacter_Cap	6450	6460	0.365932
Enterobacter_Cap	6460	6470	0.356515
Enterobacter_Cap	6470	6480	0.358824
Enterobacter_Cap	6480	6490	0.363016
Enterobacter_Cap	6490	6500	0.360137
Enterobacter_Cap	6500	6510	0.367774
Enterobacter_Cap	6510	6520	0.376948
Enterobacter_Cap	6520	6530	0.381897
Enterobacter_Cap	6530	6540	0.392978
Enterobacter_Cap	6540	6550	0.389215
Enterobacter_Cap	6550	6560	0.382791
Enterobacter_Cap	6560	6570	0.38267
Enterobacter_Cap	6570	6580	0.383048
Enterobacter_Cap	6580	6590	0.378435
Enterobacter_Cap	6590	6600	0.376136
Enterobacter_Cap	6600	6610	0.377447
Enterobacter_Cap	6610	6620	0.382013
Enterobacter_Cap	6620	6630	0.380599
Enterobacter_Cap	6630	6640	0.371906
Enterobacter_Cap	6640	6650	0.368147
Enterobacter_Cap	6650	6660	0.36367
Enterobacter_Cap	6660	6670	0.362203
Enterobacter_Cap	6670	6680	0.362916
Enterobacter_Cap	6680	6690	0.349932
Enterobacter_Cap	6690	6700	0.349888
Enterobacter_Cap	6700	6710	0.357919
Enterobacter_Cap	6710	6720	0.352165
Enterobacter_Cap	6720	6730	0.351316
Enterobacter_Cap	6730	6740	0.347281
Enterobacter_Cap	6740	6750	0.342968
Enterobacter_Cap	6750	6760	0.343728
Enterobacter_Cap	6760	6770	0.334046
Enterobacter_Cap	6770	6780	0.323824
Enterobacter_Cap	6780	6790	0.326736
Enterobacter_Cap	6790	6800	0.333828
Enterobacter_Cap	6800	6810	0.336125
Enterobacter_Cap	6810	6820	0.339058
Enterobacter_Cap	6820	6830	0.342424
Enterobacter_Cap	6830	6840	0.352998
Enterobacter_Cap	6840	6850	0.358349
Enterobacter_Cap	6850	6860	0.356999
Enterobacter_Cap	6860	6870	0.36024
Enterobacter_Cap	6870	6880	0.355337
Enterobacter_Cap	6880	6890	0.364356
Enterobacter_Cap	6890	6900	0.367833
Enterobacter_Cap	6900	6910	0.366578
Enterobacter_Cap	6910	6920	0.367268
Enterobacter_Cap	6920	6930	0.362967
Enterobacter_Cap	6930	6940	0.356834
Enterobacter_Cap	6940	6950	0.350849
Enterobacter_Cap	6950	6960	0.353213
Enterobacter_Cap	6960	6970	0.348386
Enterobacter_Cap	6970	6980	0.337333
Enterobacter_Cap	6980	6990	0.333349
Enterobacter_Cap	6990	7000	0.331102
Enterobacter_Cap	7000	7010	0.327002
Enterobacter_Cap	7010	7020	0.32499
Enterobacter_Cap	7020	7030	0.322216
Enterobacter_Cap	7030	7040	0.317008
Enterobacter_Cap	7040	7050	0.314032
Enterobacter_Cap	7050	7060	0.312173
Enterobacter_Cap	7060	7070	0.317666
Enterobacter_Cap	7070	7080	0.325515
Enterobacter_Cap	7080	7090	0.325574
Enterobacter_Cap	7090	7100	0.327955
Enterobacter_Cap	7100	7110	0.329115
Enterobacter_Cap	7110	7120	0.335397
Enterobacter_Cap	7120	7130	0.342433
Enterobacter_Cap	7130	7140	0.333515
Enterobacter_Cap	7140	7150	0.321046
Enterobacter_Cap	7150	7160	0.320177
Enterobacter_Cap	7160	7170	0.319684
Enterobacter_Cap	7170	7180	0.317804
Enterobacter_Cap	7180	7190	0.317899
Enterobacter_Cap	7190	7200	0.321333
Enterobacter_Cap	7200	7210	0.309279
Enterobacter_Cap	7210	7220	0.295317
Enterobacter_Cap	7220	7230	0.271898
Enterobacter_Cap	7230	7240	0.252521
Enterobacter_Cap	7240	7250	0.233635
Enterobacter_Cap	7250	7260	0.213218
Enterobacter_Cap	7260	7270	0.192597
Enterobacter_Cap	7270	7280	0.174626
Enterobacter_Cap	7280	7290	0.169587
Enterobacter_Cap	7290	7300	0.176773
Enterobacter_Cap	7300	7310	0.162783
Enterobacter_Cap	7310	7320	0.156542
Enterobacter_Cap	7320	7330	0.158648
Enterobacter_Cap	7330	7340	0.131986
Enterobacter_Cap	7340	7350	0.0976449
Enterobacter_Cap	7350	7360	0.0743266
Enterobacter_Cap	7360	7370	0.0363634
