# Supplementary material for: A DNA damage-activated kinase phosphorylates a transcriptional repressor to control bacterial immune pathway expression
Source: EMBO J. 2026 Jun 9;45(14):5079–100. doi: 10.1038/s44318-026-00831-y (PMC13373217; doi:10.1038/s44318-026-00831-y)
Supplement: Supplementary file 9 — Source data Fig. 3 [file 44318_2026_831_MOESM9_ESM.zip › Figure3/3E/MUTANT_IP_2_S50_L007_over_MUTANT_MOCK_2_S44_L007.log2FE.bin10.bedgraph]

Enterobacter_Cap	0	10	-0.223508
Enterobacter_Cap	10	20	-0.104636
Enterobacter_Cap	20	30	-0.052516
Enterobacter_Cap	30	40	-0.022512
Enterobacter_Cap	40	50	0.00939148
Enterobacter_Cap	50	60	0.0409166
Enterobacter_Cap	60	70	0.0487326
Enterobacter_Cap	70	80	0.0564861
Enterobacter_Cap	80	90	0.0660861
Enterobacter_Cap	90	100	0.0863623
Enterobacter_Cap	100	110	0.0968978
Enterobacter_Cap	110	120	0.102309
Enterobacter_Cap	120	130	0.11276
Enterobacter_Cap	130	140	0.12666
Enterobacter_Cap	140	150	0.138244
Enterobacter_Cap	150	160	0.152703
Enterobacter_Cap	160	170	0.161377
Enterobacter_Cap	170	180	0.171168
Enterobacter_Cap	180	190	0.186033
Enterobacter_Cap	190	200	0.191081
Enterobacter_Cap	200	210	0.195474
Enterobacter_Cap	210	220	0.210083
Enterobacter_Cap	220	230	0.219378
Enterobacter_Cap	230	240	0.229296
Enterobacter_Cap	240	250	0.230321
Enterobacter_Cap	250	260	0.236055
Enterobacter_Cap	260	270	0.247907
Enterobacter_Cap	270	280	0.249871
Enterobacter_Cap	280	290	0.256575
Enterobacter_Cap	290	300	0.286192
Enterobacter_Cap	300	310	0.298258
Enterobacter_Cap	310	320	0.302717
Enterobacter_Cap	320	330	0.304472
Enterobacter_Cap	330	340	0.304482
Enterobacter_Cap	340	350	0.304976
Enterobacter_Cap	350	360	0.315503
Enterobacter_Cap	360	370	0.310458
Enterobacter_Cap	370	380	0.308532
Enterobacter_Cap	380	390	0.311481
Enterobacter_Cap	390	400	0.315258
Enterobacter_Cap	400	410	0.31901
Enterobacter_Cap	410	420	0.31553
Enterobacter_Cap	420	430	0.313268
Enterobacter_Cap	430	440	0.312521
Enterobacter_Cap	440	450	0.297439
Enterobacter_Cap	450	460	0.299969
Enterobacter_Cap	460	470	0.300131
Enterobacter_Cap	470	480	0.304153
Enterobacter_Cap	480	490	0.290317
Enterobacter_Cap	490	500	0.286025
Enterobacter_Cap	500	510	0.271011
Enterobacter_Cap	510	520	0.271987
Enterobacter_Cap	520	530	0.275867
Enterobacter_Cap	530	540	0.268613
Enterobacter_Cap	540	550	0.26274
Enterobacter_Cap	550	560	0.258282
Enterobacter_Cap	560	570	0.254015
Enterobacter_Cap	570	580	0.241244
Enterobacter_Cap	580	590	0.233145
Enterobacter_Cap	590	600	0.195627
Enterobacter_Cap	600	610	0.185274
Enterobacter_Cap	610	620	0.179099
Enterobacter_Cap	620	630	0.173489
Enterobacter_Cap	630	640	0.173416
Enterobacter_Cap	640	650	0.166002
Enterobacter_Cap	650	660	0.164807
Enterobacter_Cap	660	670	0.163364
Enterobacter_Cap	670	680	0.159345
Enterobacter_Cap	680	690	0.15372
Enterobacter_Cap	690	700	0.13808
Enterobacter_Cap	700	710	0.130182
Enterobacter_Cap	710	720	0.125718
Enterobacter_Cap	720	730	0.133989
Enterobacter_Cap	730	740	0.142442
Enterobacter_Cap	740	750	0.168671
Enterobacter_Cap	750	760	0.173639
Enterobacter_Cap	760	770	0.175487
Enterobacter_Cap	770	780	0.172294
Enterobacter_Cap	780	790	0.164186
Enterobacter_Cap	790	800	0.156704
Enterobacter_Cap	800	810	0.145227
Enterobacter_Cap	810	820	0.138156
Enterobacter_Cap	820	830	0.124765
Enterobacter_Cap	830	840	0.11752
Enterobacter_Cap	840	850	0.112019
Enterobacter_Cap	850	860	0.103098
Enterobacter_Cap	860	870	0.0970605
Enterobacter_Cap	870	880	0.0927774
Enterobacter_Cap	880	890	0.0818402
Enterobacter_Cap	890	900	0.0755498
Enterobacter_Cap	900	910	0.0685581
Enterobacter_Cap	910	920	0.0631659
Enterobacter_Cap	920	930	0.0576073
Enterobacter_Cap	930	940	0.0565629
Enterobacter_Cap	940	950	0.0566242
Enterobacter_Cap	950	960	0.0573855
Enterobacter_Cap	960	970	0.0528846
Enterobacter_Cap	970	980	0.0557051
Enterobacter_Cap	980	990	0.0602961
Enterobacter_Cap	990	1000	0.0642373
Enterobacter_Cap	1000	1010	0.0667018
Enterobacter_Cap	1010	1020	0.0693716
Enterobacter_Cap	1020	1030	0.0686457
Enterobacter_Cap	1030	1040	0.0735035
Enterobacter_Cap	1040	1050	0.0774607
Enterobacter_Cap	1050	1060	0.0854113
Enterobacter_Cap	1060	1070	0.0844012
Enterobacter_Cap	1070	1080	0.0850046
Enterobacter_Cap	1080	1090	0.0828117
Enterobacter_Cap	1090	1100	0.0881663
Enterobacter_Cap	1100	1110	0.0950042
Enterobacter_Cap	1110	1120	0.104057
Enterobacter_Cap	1120	1130	0.107114
Enterobacter_Cap	1130	1140	0.104265
Enterobacter_Cap	1140	1150	0.107852
Enterobacter_Cap	1150	1160	0.109453
Enterobacter_Cap	1160	1170	0.111975
Enterobacter_Cap	1170	1180	0.110283
Enterobacter_Cap	1180	1190	0.109311
Enterobacter_Cap	1190	1200	0.110637
Enterobacter_Cap	1200	1210	0.109469
Enterobacter_Cap	1210	1220	0.112433
Enterobacter_Cap	1220	1230	0.110508
Enterobacter_Cap	1230	1240	0.114037
Enterobacter_Cap	1240	1250	0.113647
Enterobacter_Cap	1250	1260	0.115968
Enterobacter_Cap	1260	1270	0.113143
Enterobacter_Cap	1270	1280	0.116608
Enterobacter_Cap	1280	1290	0.12742
Enterobacter_Cap	1290	1300	0.126312
Enterobacter_Cap	1300	1310	0.133667
Enterobacter_Cap	1310	1320	0.131385
Enterobacter_Cap	1320	1330	0.136898
Enterobacter_Cap	1330	1340	0.145375
Enterobacter_Cap	1340	1350	0.151856
Enterobacter_Cap	1350	1360	0.154882
Enterobacter_Cap	1360	1370	0.155337
Enterobacter_Cap	1370	1380	0.160109
Enterobacter_Cap	1380	1390	0.164472
Enterobacter_Cap	1390	1400	0.164142
Enterobacter_Cap	1400	1410	0.162194
Enterobacter_Cap	1410	1420	0.160954
Enterobacter_Cap	1420	1430	0.161084
Enterobacter_Cap	1430	1440	0.160705
Enterobacter_Cap	1440	1450	0.162294
Enterobacter_Cap	1450	1460	0.162865
Enterobacter_Cap	1460	1470	0.166183
Enterobacter_Cap	1470	1480	0.165523
Enterobacter_Cap	1480	1490	0.167447
Enterobacter_Cap	1490	1500	0.165131
Enterobacter_Cap	1500	1510	0.162856
Enterobacter_Cap	1510	1520	0.1638
Enterobacter_Cap	1520	1530	0.172778
Enterobacter_Cap	1530	1540	0.177326
Enterobacter_Cap	1540	1550	0.183131
Enterobacter_Cap	1550	1560	0.182437
Enterobacter_Cap	1560	1570	0.190118
Enterobacter_Cap	1570	1580	0.190868
Enterobacter_Cap	1580	1590	0.193392
Enterobacter_Cap	1590	1600	0.198763
Enterobacter_Cap	1600	1610	0.194419
Enterobacter_Cap	1610	1620	0.194314
Enterobacter_Cap	1620	1630	0.20142
Enterobacter_Cap	1630	1640	0.196868
Enterobacter_Cap	1640	1650	0.196418
Enterobacter_Cap	1650	1660	0.198526
Enterobacter_Cap	1660	1670	0.207572
Enterobacter_Cap	1670	1680	0.208331
Enterobacter_Cap	1680	1690	0.206145
Enterobacter_Cap	1690	1700	0.200581
Enterobacter_Cap	1700	1710	0.19545
Enterobacter_Cap	1710	1720	0.185677
Enterobacter_Cap	1720	1730	0.181633
Enterobacter_Cap	1730	1740	0.175438
Enterobacter_Cap	1740	1750	0.173014
Enterobacter_Cap	1750	1760	0.172859
Enterobacter_Cap	1760	1770	0.166761
Enterobacter_Cap	1770	1780	0.15976
Enterobacter_Cap	1780	1790	0.164084
Enterobacter_Cap	1790	1800	0.161509
Enterobacter_Cap	1800	1810	0.160665
Enterobacter_Cap	1810	1820	0.156547
Enterobacter_Cap	1820	1830	0.150499
Enterobacter_Cap	1830	1840	0.153299
Enterobacter_Cap	1840	1850	0.157374
Enterobacter_Cap	1850	1860	0.158851
Enterobacter_Cap	1860	1870	0.165507
Enterobacter_Cap	1870	1880	0.172357
Enterobacter_Cap	1880	1890	0.17333
Enterobacter_Cap	1890	1900	0.172121
Enterobacter_Cap	1900	1910	0.172094
Enterobacter_Cap	1910	1920	0.173476
Enterobacter_Cap	1920	1930	0.169077
Enterobacter_Cap	1930	1940	0.159119
Enterobacter_Cap	1940	1950	0.148714
Enterobacter_Cap	1950	1960	0.141807
Enterobacter_Cap	1960	1970	0.141976
Enterobacter_Cap	1970	1980	0.136988
Enterobacter_Cap	1980	1990	0.130151
Enterobacter_Cap	1990	2000	0.125721
Enterobacter_Cap	2000	2010	0.129619
Enterobacter_Cap	2010	2020	0.135301
Enterobacter_Cap	2020	2030	0.133222
Enterobacter_Cap	2030	2040	0.138695
Enterobacter_Cap	2040	2050	0.140959
Enterobacter_Cap	2050	2060	0.138039
Enterobacter_Cap	2060	2070	0.1356
Enterobacter_Cap	2070	2080	0.136552
Enterobacter_Cap	2080	2090	0.13882
Enterobacter_Cap	2090	2100	0.146084
Enterobacter_Cap	2100	2110	0.148206
Enterobacter_Cap	2110	2120	0.143014
Enterobacter_Cap	2120	2130	0.141724
Enterobacter_Cap	2130	2140	0.137141
Enterobacter_Cap	2140	2150	0.137191
Enterobacter_Cap	2150	2160	0.130194
Enterobacter_Cap	2160	2170	0.121629
Enterobacter_Cap	2170	2180	0.116097
Enterobacter_Cap	2180	2190	0.105132
Enterobacter_Cap	2190	2200	0.0928554
Enterobacter_Cap	2200	2210	0.0861867
Enterobacter_Cap	2210	2220	0.0784155
Enterobacter_Cap	2220	2230	0.063377
Enterobacter_Cap	2230	2240	0.0523428
Enterobacter_Cap	2240	2250	0.0415798
Enterobacter_Cap	2250	2260	0.0356059
Enterobacter_Cap	2260	2270	0.0323397
Enterobacter_Cap	2270	2280	0.031977
Enterobacter_Cap	2280	2290	0.0343567
Enterobacter_Cap	2290	2300	0.0261814
Enterobacter_Cap	2300	2310	0.0264229
Enterobacter_Cap	2310	2320	0.0230561
Enterobacter_Cap	2320	2330	0.0188417
Enterobacter_Cap	2330	2340	0.0126004
Enterobacter_Cap	2340	2350	0.0144462
Enterobacter_Cap	2350	2360	0.0126736
Enterobacter_Cap	2360	2370	0.0114164
Enterobacter_Cap	2370	2380	0.0117676
Enterobacter_Cap	2380	2390	0.0133253
Enterobacter_Cap	2390	2400	0.0120739
Enterobacter_Cap	2400	2410	0.00718336
Enterobacter_Cap	2410	2420	0.00438749
Enterobacter_Cap	2420	2430	0.00477515
Enterobacter_Cap	2430	2440	0.00587629
Enterobacter_Cap	2440	2450	0.0110022
Enterobacter_Cap	2450	2460	0.0096693
Enterobacter_Cap	2460	2470	0.010237
Enterobacter_Cap	2470	2480	0.0129191
Enterobacter_Cap	2480	2490	0.0193436
Enterobacter_Cap	2490	2500	0.0235229
Enterobacter_Cap	2500	2510	0.0334015
Enterobacter_Cap	2510	2520	0.0444777
Enterobacter_Cap	2520	2530	0.054048
Enterobacter_Cap	2530	2540	0.0693105
Enterobacter_Cap	2540	2550	0.0855171
Enterobacter_Cap	2550	2560	0.102082
Enterobacter_Cap	2560	2570	0.113908
Enterobacter_Cap	2570	2580	0.125837
Enterobacter_Cap	2580	2590	0.135736
Enterobacter_Cap	2590	2600	0.145164
Enterobacter_Cap	2600	2610	0.154432
Enterobacter_Cap	2610	2620	0.162141
Enterobacter_Cap	2620	2630	0.176031
Enterobacter_Cap	2630	2640	0.192689
Enterobacter_Cap	2640	2650	0.200817
Enterobacter_Cap	2650	2660	0.194376
Enterobacter_Cap	2660	2670	0.191824
Enterobacter_Cap	2670	2680	0.197986
Enterobacter_Cap	2680	2690	0.197092
Enterobacter_Cap	2690	2700	0.197048
Enterobacter_Cap	2700	2710	0.196054
Enterobacter_Cap	2710	2720	0.184474
Enterobacter_Cap	2720	2730	0.171677
Enterobacter_Cap	2730	2740	0.152909
Enterobacter_Cap	2740	2750	0.139074
Enterobacter_Cap	2750	2760	0.137768
Enterobacter_Cap	2760	2770	0.140426
Enterobacter_Cap	2770	2780	0.129166
Enterobacter_Cap	2780	2790	0.111757
Enterobacter_Cap	2790	2800	0.108159
Enterobacter_Cap	2800	2810	0.112578
Enterobacter_Cap	2810	2820	0.112504
Enterobacter_Cap	2820	2830	0.105475
Enterobacter_Cap	2830	2840	0.100433
Enterobacter_Cap	2840	2850	0.0941611
Enterobacter_Cap	2850	2860	0.092305
Enterobacter_Cap	2860	2870	0.098872
Enterobacter_Cap	2870	2880	0.100276
Enterobacter_Cap	2880	2890	0.105079
Enterobacter_Cap	2890	2900	0.104648
Enterobacter_Cap	2900	2910	0.0980462
Enterobacter_Cap	2910	2920	0.0911972
Enterobacter_Cap	2920	2930	0.0858624
Enterobacter_Cap	2930	2940	0.0840748
Enterobacter_Cap	2940	2950	0.0816162
Enterobacter_Cap	2950	2960	0.0838612
Enterobacter_Cap	2960	2970	0.0797677
Enterobacter_Cap	2970	2980	0.0774695
Enterobacter_Cap	2980	2990	0.0815744
Enterobacter_Cap	2990	3000	0.0884471
Enterobacter_Cap	3000	3010	0.0852047
Enterobacter_Cap	3010	3020	0.0871622
Enterobacter_Cap	3020	3030	0.0896502
Enterobacter_Cap	3030	3040	0.0928047
Enterobacter_Cap	3040	3050	0.0897883
Enterobacter_Cap	3050	3060	0.0865897
Enterobacter_Cap	3060	3070	0.0863146
Enterobacter_Cap	3070	3080	0.0917288
Enterobacter_Cap	3080	3090	0.0967388
Enterobacter_Cap	3090	3100	0.0972941
Enterobacter_Cap	3100	3110	0.0894672
Enterobacter_Cap	3110	3120	0.0867678
Enterobacter_Cap	3120	3130	0.0913683
Enterobacter_Cap	3130	3140	0.0874693
Enterobacter_Cap	3140	3150	0.0835589
Enterobacter_Cap	3150	3160	0.093601
Enterobacter_Cap	3160	3170	0.0947835
Enterobacter_Cap	3170	3180	0.092639
Enterobacter_Cap	3180	3190	0.0939663
Enterobacter_Cap	3190	3200	0.102779
Enterobacter_Cap	3200	3210	0.108097
Enterobacter_Cap	3210	3220	0.110907
Enterobacter_Cap	3220	3230	0.107191
Enterobacter_Cap	3230	3240	0.108441
Enterobacter_Cap	3240	3250	0.113682
Enterobacter_Cap	3250	3260	0.11996
Enterobacter_Cap	3260	3270	0.130004
Enterobacter_Cap	3270	3280	0.133754
Enterobacter_Cap	3280	3290	0.133575
Enterobacter_Cap	3290	3300	0.127808
Enterobacter_Cap	3300	3310	0.123614
Enterobacter_Cap	3310	3320	0.117673
Enterobacter_Cap	3320	3330	0.112802
Enterobacter_Cap	3330	3340	0.109231
Enterobacter_Cap	3340	3350	0.112722
Enterobacter_Cap	3350	3360	0.112487
Enterobacter_Cap	3360	3370	0.115796
Enterobacter_Cap	3370	3380	0.116968
Enterobacter_Cap	3380	3390	0.118085
Enterobacter_Cap	3390	3400	0.111743
Enterobacter_Cap	3400	3410	0.105326
Enterobacter_Cap	3410	3420	0.101948
Enterobacter_Cap	3420	3430	0.0932332
Enterobacter_Cap	3430	3440	0.0902121
Enterobacter_Cap	3440	3450	0.0868683
Enterobacter_Cap	3450	3460	0.0797596
Enterobacter_Cap	3460	3470	0.084354
Enterobacter_Cap	3470	3480	0.0867513
Enterobacter_Cap	3480	3490	0.0816136
Enterobacter_Cap	3490	3500	0.081113
Enterobacter_Cap	3500	3510	0.0726852
Enterobacter_Cap	3510	3520	0.0586961
Enterobacter_Cap	3520	3530	0.0641742
Enterobacter_Cap	3530	3540	0.0605049
Enterobacter_Cap	3540	3550	0.0674825
Enterobacter_Cap	3550	3560	0.0723911
Enterobacter_Cap	3560	3570	0.0726903
Enterobacter_Cap	3570	3580	0.0747628
Enterobacter_Cap	3580	3590	0.0822127
Enterobacter_Cap	3590	3600	0.0997942
Enterobacter_Cap	3600	3610	0.103953
Enterobacter_Cap	3610	3620	0.102306
Enterobacter_Cap	3620	3630	0.104679
Enterobacter_Cap	3630	3640	0.109147
Enterobacter_Cap	3640	3650	0.0980418
Enterobacter_Cap	3650	3660	0.100086
Enterobacter_Cap	3660	3670	0.102442
Enterobacter_Cap	3670	3680	0.0987064
Enterobacter_Cap	3680	3690	0.0996461
Enterobacter_Cap	3690	3700	0.0937402
Enterobacter_Cap	3700	3710	0.0944532
Enterobacter_Cap	3710	3720	0.0969895
Enterobacter_Cap	3720	3730	0.100357
Enterobacter_Cap	3730	3740	0.109556
Enterobacter_Cap	3740	3750	0.10287
Enterobacter_Cap	3750	3760	0.103258
Enterobacter_Cap	3760	3770	0.103262
Enterobacter_Cap	3770	3780	0.109665
Enterobacter_Cap	3780	3790	0.114941
Enterobacter_Cap	3790	3800	0.122991
Enterobacter_Cap	3800	3810	0.124869
Enterobacter_Cap	3810	3820	0.124394
Enterobacter_Cap	3820	3830	0.12646
Enterobacter_Cap	3830	3840	0.124541
Enterobacter_Cap	3840	3850	0.119663
Enterobacter_Cap	3850	3860	0.113122
Enterobacter_Cap	3860	3870	0.112417
Enterobacter_Cap	3870	3880	0.113444
Enterobacter_Cap	3880	3890	0.106923
Enterobacter_Cap	3890	3900	0.098489
Enterobacter_Cap	3900	3910	0.094831
Enterobacter_Cap	3910	3920	0.0879822
Enterobacter_Cap	3920	3930	0.0760089
Enterobacter_Cap	3930	3940	0.0686493
Enterobacter_Cap	3940	3950	0.0646307
Enterobacter_Cap	3950	3960	0.0592729
Enterobacter_Cap	3960	3970	0.0670435
Enterobacter_Cap	3970	3980	0.0702893
Enterobacter_Cap	3980	3990	0.0671748
Enterobacter_Cap	3990	4000	0.0633784
Enterobacter_Cap	4000	4010	0.0586196
Enterobacter_Cap	4010	4020	0.0540346
Enterobacter_Cap	4020	4030	0.0407885
Enterobacter_Cap	4030	4040	0.0356364
Enterobacter_Cap	4040	4050	0.0403122
Enterobacter_Cap	4050	4060	0.0347768
Enterobacter_Cap	4060	4070	0.0328016
Enterobacter_Cap	4070	4080	0.0320395
Enterobacter_Cap	4080	4090	0.030144
Enterobacter_Cap	4090	4100	0.028414
Enterobacter_Cap	4100	4110	0.0286178
Enterobacter_Cap	4110	4120	0.0261268
Enterobacter_Cap	4120	4130	0.0276147
Enterobacter_Cap	4130	4140	0.0227586
Enterobacter_Cap	4140	4150	0.0239706
Enterobacter_Cap	4150	4160	0.0317655
Enterobacter_Cap	4160	4170	0.0319705
Enterobacter_Cap	4170	4180	0.0437455
Enterobacter_Cap	4180	4190	0.057195
Enterobacter_Cap	4190	4200	0.0706813
Enterobacter_Cap	4200	4210	0.0873965
Enterobacter_Cap	4210	4220	0.104509
Enterobacter_Cap	4220	4230	0.119822
Enterobacter_Cap	4230	4240	0.133133
Enterobacter_Cap	4240	4250	0.147079
Enterobacter_Cap	4250	4260	0.156338
Enterobacter_Cap	4260	4270	0.158874
Enterobacter_Cap	4270	4280	0.152487
Enterobacter_Cap	4280	4290	0.153493
Enterobacter_Cap	4290	4300	0.152483
Enterobacter_Cap	4300	4310	0.151056
Enterobacter_Cap	4310	4320	0.153842
Enterobacter_Cap	4320	4330	0.153253
Enterobacter_Cap	4330	4340	0.152675
Enterobacter_Cap	4340	4350	0.147568
Enterobacter_Cap	4350	4360	0.144491
Enterobacter_Cap	4360	4370	0.133738
Enterobacter_Cap	4370	4380	0.129028
Enterobacter_Cap	4380	4390	0.124867
Enterobacter_Cap	4390	4400	0.11824
Enterobacter_Cap	4400	4410	0.118263
Enterobacter_Cap	4410	4420	0.119737
Enterobacter_Cap	4420	4430	0.121576
Enterobacter_Cap	4430	4440	0.124189
Enterobacter_Cap	4440	4450	0.126987
Enterobacter_Cap	4450	4460	0.128004
Enterobacter_Cap	4460	4470	0.132013
Enterobacter_Cap	4470	4480	0.13074
Enterobacter_Cap	4480	4490	0.126118
Enterobacter_Cap	4490	4500	0.12634
Enterobacter_Cap	4500	4510	0.128017
Enterobacter_Cap	4510	4520	0.128712
Enterobacter_Cap	4520	4530	0.124061
Enterobacter_Cap	4530	4540	0.121464
Enterobacter_Cap	4540	4550	0.12497
Enterobacter_Cap	4550	4560	0.126512
Enterobacter_Cap	4560	4570	0.126601
Enterobacter_Cap	4570	4580	0.127755
Enterobacter_Cap	4580	4590	0.128988
Enterobacter_Cap	4590	4600	0.12516
Enterobacter_Cap	4600	4610	0.126568
Enterobacter_Cap	4610	4620	0.122488
Enterobacter_Cap	4620	4630	0.119129
Enterobacter_Cap	4630	4640	0.118604
Enterobacter_Cap	4640	4650	0.115991
Enterobacter_Cap	4650	4660	0.105871
Enterobacter_Cap	4660	4670	0.0996143
Enterobacter_Cap	4670	4680	0.0995952
Enterobacter_Cap	4680	4690	0.0953064
Enterobacter_Cap	4690	4700	0.0849384
Enterobacter_Cap	4700	4710	0.0777344
Enterobacter_Cap	4710	4720	0.0720029
Enterobacter_Cap	4720	4730	0.0666038
Enterobacter_Cap	4730	4740	0.0593297
Enterobacter_Cap	4740	4750	0.0549693
Enterobacter_Cap	4750	4760	0.0461382
Enterobacter_Cap	4760	4770	0.0466772
Enterobacter_Cap	4770	4780	0.0494373
Enterobacter_Cap	4780	4790	0.0474894
Enterobacter_Cap	4790	4800	0.0515429
Enterobacter_Cap	4800	4810	0.0555444
Enterobacter_Cap	4810	4820	0.0586902
Enterobacter_Cap	4820	4830	0.0638444
Enterobacter_Cap	4830	4840	0.069429
Enterobacter_Cap	4840	4850	0.0740722
Enterobacter_Cap	4850	4860	0.0762999
Enterobacter_Cap	4860	4870	0.0813272
Enterobacter_Cap	4870	4880	0.0787481
Enterobacter_Cap	4880	4890	0.076333
Enterobacter_Cap	4890	4900	0.0750917
Enterobacter_Cap	4900	4910	0.0767701
Enterobacter_Cap	4910	4920	0.0680334
Enterobacter_Cap	4920	4930	0.0618045
Enterobacter_Cap	4930	4940	0.0440434
Enterobacter_Cap	4940	4950	0.00962827
Enterobacter_Cap	4950	4960	-0.0256062
Enterobacter_Cap	4960	4970	-0.0611038
Enterobacter_Cap	4970	4980	-0.0930752
Enterobacter_Cap	4980	4990	-0.122125
Enterobacter_Cap	4990	5000	-0.148648
Enterobacter_Cap	5000	5010	-0.171904
Enterobacter_Cap	5010	5020	-0.194696
Enterobacter_Cap	5020	5030	-0.221163
Enterobacter_Cap	5030	5040	-0.257589
Enterobacter_Cap	5040	5050	-0.288687
Enterobacter_Cap	5050	5060	-0.314676
Enterobacter_Cap	5060	5070	-0.338829
Enterobacter_Cap	5070	5080	-0.359846
Enterobacter_Cap	5080	5090	-0.373073
Enterobacter_Cap	5090	5100	-0.381413
Enterobacter_Cap	5100	5110	-0.383524
Enterobacter_Cap	5110	5120	-0.388999
Enterobacter_Cap	5120	5130	-0.398341
Enterobacter_Cap	5130	5140	-0.403173
Enterobacter_Cap	5140	5150	-0.408488
Enterobacter_Cap	5150	5160	-0.411424
Enterobacter_Cap	5160	5170	-0.41359
Enterobacter_Cap	5170	5180	-0.413595
Enterobacter_Cap	5180	5190	-0.405778
Enterobacter_Cap	5190	5200	-0.400121
Enterobacter_Cap	5200	5210	-0.396335
Enterobacter_Cap	5210	5220	-0.39316
Enterobacter_Cap	5220	5230	-0.389079
Enterobacter_Cap	5230	5240	-0.385937
Enterobacter_Cap	5240	5250	-0.380748
Enterobacter_Cap	5250	5260	-0.37683
Enterobacter_Cap	5260	5270	-0.369673
Enterobacter_Cap	5270	5280	-0.359241
Enterobacter_Cap	5280	5290	-0.352111
Enterobacter_Cap	5290	5300	-0.346563
Enterobacter_Cap	5300	5310	-0.344895
Enterobacter_Cap	5310	5320	-0.33824
Enterobacter_Cap	5320	5330	-0.328919
Enterobacter_Cap	5330	5340	-0.31965
Enterobacter_Cap	5340	5350	-0.308999
Enterobacter_Cap	5350	5360	-0.300003
Enterobacter_Cap	5360	5370	-0.288123
Enterobacter_Cap	5370	5380	-0.280073
Enterobacter_Cap	5380	5390	-0.271085
Enterobacter_Cap	5390	5400	-0.261174
Enterobacter_Cap	5400	5410	-0.253876
Enterobacter_Cap	5410	5420	-0.249012
Enterobacter_Cap	5420	5430	-0.240355
Enterobacter_Cap	5430	5440	-0.233169
Enterobacter_Cap	5440	5450	-0.224866
Enterobacter_Cap	5450	5460	-0.213238
Enterobacter_Cap	5460	5470	-0.2062
Enterobacter_Cap	5470	5480	-0.204786
Enterobacter_Cap	5480	5490	-0.202745
Enterobacter_Cap	5490	5500	-0.200136
Enterobacter_Cap	5500	5510	-0.190897
Enterobacter_Cap	5510	5520	-0.184753
Enterobacter_Cap	5520	5530	-0.180928
Enterobacter_Cap	5530	5540	-0.175574
Enterobacter_Cap	5540	5550	-0.17029
Enterobacter_Cap	5550	5560	-0.166355
Enterobacter_Cap	5560	5570	-0.158939
Enterobacter_Cap	5570	5580	-0.152015
Enterobacter_Cap	5580	5590	-0.145149
Enterobacter_Cap	5590	5600	-0.13611
Enterobacter_Cap	5600	5610	-0.133197
Enterobacter_Cap	5610	5620	-0.127706
Enterobacter_Cap	5620	5630	-0.116046
Enterobacter_Cap	5630	5640	-0.107911
Enterobacter_Cap	5640	5650	-0.0993856
Enterobacter_Cap	5650	5660	-0.0940809
Enterobacter_Cap	5660	5670	-0.0884066
Enterobacter_Cap	5670	5680	-0.0852333
Enterobacter_Cap	5680	5690	-0.0835408
Enterobacter_Cap	5690	5700	-0.0814472
Enterobacter_Cap	5700	5710	-0.0789796
Enterobacter_Cap	5710	5720	-0.0815278
Enterobacter_Cap	5720	5730	-0.0868648
Enterobacter_Cap	5730	5740	-0.0956655
Enterobacter_Cap	5740	5750	-0.100532
Enterobacter_Cap	5750	5760	-0.0975456
Enterobacter_Cap	5760	5770	-0.0968981
Enterobacter_Cap	5770	5780	-0.0957442
Enterobacter_Cap	5780	5790	-0.0929448
Enterobacter_Cap	5790	5800	-0.0979429
Enterobacter_Cap	5800	5810	-0.11195
Enterobacter_Cap	5810	5820	-0.148774
Enterobacter_Cap	5820	5830	-0.178921
Enterobacter_Cap	5830	5840	-0.203254
Enterobacter_Cap	5840	5850	-0.225163
Enterobacter_Cap	5850	5860	-0.245746
Enterobacter_Cap	5860	5870	-0.259717
Enterobacter_Cap	5870	5880	-0.274902
Enterobacter_Cap	5880	5890	-0.292827
Enterobacter_Cap	5890	5900	-0.317947
Enterobacter_Cap	5900	5910	-0.33831
Enterobacter_Cap	5910	5920	-0.348225
Enterobacter_Cap	5920	5930	-0.357091
Enterobacter_Cap	5930	5940	-0.365624
Enterobacter_Cap	5940	5950	-0.364398
Enterobacter_Cap	5950	5960	-0.353717
Enterobacter_Cap	5960	5970	-0.340184
Enterobacter_Cap	5970	5980	-0.323105
Enterobacter_Cap	5980	5990	-0.304791
Enterobacter_Cap	5990	6000	-0.287894
Enterobacter_Cap	6000	6010	-0.265412
Enterobacter_Cap	6010	6020	-0.243254
Enterobacter_Cap	6020	6030	-0.216816
Enterobacter_Cap	6030	6040	-0.1803
Enterobacter_Cap	6040	6050	-0.140567
Enterobacter_Cap	6050	6060	-0.111521
Enterobacter_Cap	6060	6070	-0.0906893
Enterobacter_Cap	6070	6080	-0.0735543
Enterobacter_Cap	6080	6090	-0.0622465
Enterobacter_Cap	6090	6100	-0.0553544
Enterobacter_Cap	6100	6110	-0.0467129
Enterobacter_Cap	6110	6120	-0.0293279
Enterobacter_Cap	6120	6130	-0.00886466
Enterobacter_Cap	6130	6140	0.0104065
Enterobacter_Cap	6140	6150	0.0297187
Enterobacter_Cap	6150	6160	0.042378
Enterobacter_Cap	6160	6170	0.049616
Enterobacter_Cap	6170	6180	0.0537777
Enterobacter_Cap	6180	6190	0.049026
Enterobacter_Cap	6190	6200	0.0466383
Enterobacter_Cap	6200	6210	0.0369488
Enterobacter_Cap	6210	6220	0.0352201
Enterobacter_Cap	6220	6230	0.0334858
Enterobacter_Cap	6230	6240	0.0431815
Enterobacter_Cap	6240	6250	0.0502922
Enterobacter_Cap	6250	6260	0.036211
Enterobacter_Cap	6260	6270	0.0120145
Enterobacter_Cap	6270	6280	0.00428099
Enterobacter_Cap	6280	6290	0.00692687
Enterobacter_Cap	6290	6300	0.00980856
Enterobacter_Cap	6300	6310	0.0359725
Enterobacter_Cap	6310	6320	0.0490747
Enterobacter_Cap	6320	6330	0.0629843
Enterobacter_Cap	6330	6340	0.0850974
Enterobacter_Cap	6340	6350	0.103829
Enterobacter_Cap	6350	6360	0.112927
Enterobacter_Cap	6360	6370	0.111478
Enterobacter_Cap	6370	6380	0.122398
Enterobacter_Cap	6380	6390	0.13241
Enterobacter_Cap	6390	6400	0.144143
Enterobacter_Cap	6400	6410	0.15513
Enterobacter_Cap	6410	6420	0.166603
Enterobacter_Cap	6420	6430	0.173799
Enterobacter_Cap	6430	6440	0.174846
Enterobacter_Cap	6440	6450	0.180416
Enterobacter_Cap	6450	6460	0.177748
Enterobacter_Cap	6460	6470	0.174316
Enterobacter_Cap	6470	6480	0.166417
Enterobacter_Cap	6480	6490	0.171253
Enterobacter_Cap	6490	6500	0.174482
Enterobacter_Cap	6500	6510	0.179514
Enterobacter_Cap	6510	6520	0.188349
Enterobacter_Cap	6520	6530	0.192876
Enterobacter_Cap	6530	6540	0.203733
Enterobacter_Cap	6540	6550	0.20909
Enterobacter_Cap	6550	6560	0.217434
Enterobacter_Cap	6560	6570	0.227659
Enterobacter_Cap	6570	6580	0.232921
Enterobacter_Cap	6580	6590	0.245584
Enterobacter_Cap	6590	6600	0.258764
Enterobacter_Cap	6600	6610	0.261193
Enterobacter_Cap	6610	6620	0.263299
Enterobacter_Cap	6620	6630	0.264801
Enterobacter_Cap	6630	6640	0.266523
Enterobacter_Cap	6640	6650	0.263615
Enterobacter_Cap	6650	6660	0.266409
Enterobacter_Cap	6660	6670	0.266246
Enterobacter_Cap	6670	6680	0.266618
Enterobacter_Cap	6680	6690	0.262312
Enterobacter_Cap	6690	6700	0.260039
Enterobacter_Cap	6700	6710	0.253839
Enterobacter_Cap	6710	6720	0.246182
Enterobacter_Cap	6720	6730	0.245541
Enterobacter_Cap	6730	6740	0.239129
Enterobacter_Cap	6740	6750	0.23051
Enterobacter_Cap	6750	6760	0.237839
Enterobacter_Cap	6760	6770	0.237234
Enterobacter_Cap	6770	6780	0.23236
Enterobacter_Cap	6780	6790	0.238704
Enterobacter_Cap	6790	6800	0.243206
Enterobacter_Cap	6800	6810	0.246049
Enterobacter_Cap	6810	6820	0.254243
Enterobacter_Cap	6820	6830	0.261009
Enterobacter_Cap	6830	6840	0.261452
Enterobacter_Cap	6840	6850	0.264528
Enterobacter_Cap	6850	6860	0.268483
Enterobacter_Cap	6860	6870	0.270633
Enterobacter_Cap	6870	6880	0.27071
Enterobacter_Cap	6880	6890	0.273319
Enterobacter_Cap	6890	6900	0.284014
Enterobacter_Cap	6900	6910	0.284198
Enterobacter_Cap	6910	6920	0.292456
Enterobacter_Cap	6920	6930	0.302954
Enterobacter_Cap	6930	6940	0.306348
Enterobacter_Cap	6940	6950	0.311824
Enterobacter_Cap	6950	6960	0.315988
Enterobacter_Cap	6960	6970	0.314791
Enterobacter_Cap	6970	6980	0.310104
Enterobacter_Cap	6980	6990	0.308427
Enterobacter_Cap	6990	7000	0.302433
Enterobacter_Cap	7000	7010	0.310891
Enterobacter_Cap	7010	7020	0.321616
Enterobacter_Cap	7020	7030	0.331051
Enterobacter_Cap	7030	7040	0.340385
Enterobacter_Cap	7040	7050	0.343403
Enterobacter_Cap	7050	7060	0.33647
Enterobacter_Cap	7060	7070	0.330005
Enterobacter_Cap	7070	7080	0.330575
Enterobacter_Cap	7080	7090	0.334493
Enterobacter_Cap	7090	7100	0.337577
Enterobacter_Cap	7100	7110	0.346369
Enterobacter_Cap	7110	7120	0.355552
Enterobacter_Cap	7120	7130	0.359164
Enterobacter_Cap	7130	7140	0.357305
Enterobacter_Cap	7140	7150	0.354741
Enterobacter_Cap	7150	7160	0.3387
Enterobacter_Cap	7160	7170	0.316479
Enterobacter_Cap	7170	7180	0.297533
Enterobacter_Cap	7180	7190	0.276201
Enterobacter_Cap	7190	7200	0.256709
Enterobacter_Cap	7200	7210	0.241777
Enterobacter_Cap	7210	7220	0.224163
Enterobacter_Cap	7220	7230	0.185924
Enterobacter_Cap	7230	7240	0.145832
Enterobacter_Cap	7240	7250	0.113652
Enterobacter_Cap	7250	7260	0.0766449
Enterobacter_Cap	7260	7270	0.0413564
Enterobacter_Cap	7270	7280	0.0195945
Enterobacter_Cap	7280	7290	-0.00238384
Enterobacter_Cap	7290	7300	-0.00168783
Enterobacter_Cap	7300	7310	-0.00988574
Enterobacter_Cap	7310	7320	-0.0171072
Enterobacter_Cap	7320	7330	-0.0282282
Enterobacter_Cap	7330	7340	-0.0507266
Enterobacter_Cap	7340	7350	-0.0906306
Enterobacter_Cap	7350	7360	-0.119637
Enterobacter_Cap	7360	7370	-0.168945
