# Supplementary material for: A DNA damage-activated kinase phosphorylates a transcriptional repressor to control bacterial immune pathway expression
Source: EMBO J. 2026 Jun 9;45(14):5079–100. doi: 10.1038/s44318-026-00831-y (PMC13373217; doi:10.1038/s44318-026-00831-y)
Supplement: Supplementary file 9 — Source data Fig. 3 [file 44318_2026_831_MOESM9_ESM.zip › Figure3/3E/MUTANT_MMC_IP_2_S53_L007_over_MUTANT_MMC_MOCK_2_S47_L007.log2FE.bin10.bedgraph]

Enterobacter_Cap	0	10	-0.145585
Enterobacter_Cap	10	20	-0.0390928
Enterobacter_Cap	20	30	-0.0207443
Enterobacter_Cap	30	40	0.00725882
Enterobacter_Cap	40	50	0.0467209
Enterobacter_Cap	50	60	0.0644879
Enterobacter_Cap	60	70	0.0694001
Enterobacter_Cap	70	80	0.0835445
Enterobacter_Cap	80	90	0.089567
Enterobacter_Cap	90	100	0.101807
Enterobacter_Cap	100	110	0.110515
Enterobacter_Cap	110	120	0.114685
Enterobacter_Cap	120	130	0.118153
Enterobacter_Cap	130	140	0.132452
Enterobacter_Cap	140	150	0.147759
Enterobacter_Cap	150	160	0.163324
Enterobacter_Cap	160	170	0.175915
Enterobacter_Cap	170	180	0.193568
Enterobacter_Cap	180	190	0.206247
Enterobacter_Cap	190	200	0.202329
Enterobacter_Cap	200	210	0.209569
Enterobacter_Cap	210	220	0.221684
Enterobacter_Cap	220	230	0.234624
Enterobacter_Cap	230	240	0.244487
Enterobacter_Cap	240	250	0.245714
Enterobacter_Cap	250	260	0.254102
Enterobacter_Cap	260	270	0.258818
Enterobacter_Cap	270	280	0.270836
Enterobacter_Cap	280	290	0.282549
Enterobacter_Cap	290	300	0.293157
Enterobacter_Cap	300	310	0.297213
Enterobacter_Cap	310	320	0.298143
Enterobacter_Cap	320	330	0.293272
Enterobacter_Cap	330	340	0.291065
Enterobacter_Cap	340	350	0.297461
Enterobacter_Cap	350	360	0.297773
Enterobacter_Cap	360	370	0.294199
Enterobacter_Cap	370	380	0.276257
Enterobacter_Cap	380	390	0.275708
Enterobacter_Cap	390	400	0.272127
Enterobacter_Cap	400	410	0.267084
Enterobacter_Cap	410	420	0.264587
Enterobacter_Cap	420	430	0.257568
Enterobacter_Cap	430	440	0.243266
Enterobacter_Cap	440	450	0.233841
Enterobacter_Cap	450	460	0.23821
Enterobacter_Cap	460	470	0.235369
Enterobacter_Cap	470	480	0.245041
Enterobacter_Cap	480	490	0.246324
Enterobacter_Cap	490	500	0.248466
Enterobacter_Cap	500	510	0.251881
Enterobacter_Cap	510	520	0.257015
Enterobacter_Cap	520	530	0.277628
Enterobacter_Cap	530	540	0.281755
Enterobacter_Cap	540	550	0.287363
Enterobacter_Cap	550	560	0.292363
Enterobacter_Cap	560	570	0.287811
Enterobacter_Cap	570	580	0.292042
Enterobacter_Cap	580	590	0.294147
Enterobacter_Cap	590	600	0.279492
Enterobacter_Cap	600	610	0.26805
Enterobacter_Cap	610	620	0.261913
Enterobacter_Cap	620	630	0.250911
Enterobacter_Cap	630	640	0.242997
Enterobacter_Cap	640	650	0.242785
Enterobacter_Cap	650	660	0.236177
Enterobacter_Cap	660	670	0.230688
Enterobacter_Cap	670	680	0.21562
Enterobacter_Cap	680	690	0.207604
Enterobacter_Cap	690	700	0.192117
Enterobacter_Cap	700	710	0.185062
Enterobacter_Cap	710	720	0.179949
Enterobacter_Cap	720	730	0.174737
Enterobacter_Cap	730	740	0.168257
Enterobacter_Cap	740	750	0.174661
Enterobacter_Cap	750	760	0.172039
Enterobacter_Cap	760	770	0.164393
Enterobacter_Cap	770	780	0.165974
Enterobacter_Cap	780	790	0.1507
Enterobacter_Cap	790	800	0.136008
Enterobacter_Cap	800	810	0.111925
Enterobacter_Cap	810	820	0.0967083
Enterobacter_Cap	820	830	0.0824209
Enterobacter_Cap	830	840	0.0729849
Enterobacter_Cap	840	850	0.0579466
Enterobacter_Cap	850	860	0.042932
Enterobacter_Cap	860	870	0.026398
Enterobacter_Cap	870	880	0.014318
Enterobacter_Cap	880	890	0.0103761
Enterobacter_Cap	890	900	0.00516001
Enterobacter_Cap	900	910	-0.00650038
Enterobacter_Cap	910	920	-0.0122303
Enterobacter_Cap	920	930	-0.0236818
Enterobacter_Cap	930	940	-0.02354
Enterobacter_Cap	940	950	-0.0265897
Enterobacter_Cap	950	960	-0.0174275
Enterobacter_Cap	960	970	-0.0186826
Enterobacter_Cap	970	980	-0.0172108
Enterobacter_Cap	980	990	-0.0142741
Enterobacter_Cap	990	1000	-0.0105091
Enterobacter_Cap	1000	1010	-0.00575712
Enterobacter_Cap	1010	1020	0.00464478
Enterobacter_Cap	1020	1030	0.0109778
Enterobacter_Cap	1030	1040	0.0132043
Enterobacter_Cap	1040	1050	0.020887
Enterobacter_Cap	1050	1060	0.0292032
Enterobacter_Cap	1060	1070	0.0321729
Enterobacter_Cap	1070	1080	0.0380799
Enterobacter_Cap	1080	1090	0.0412585
Enterobacter_Cap	1090	1100	0.0467603
Enterobacter_Cap	1100	1110	0.051103
Enterobacter_Cap	1110	1120	0.0573619
Enterobacter_Cap	1120	1130	0.0624317
Enterobacter_Cap	1130	1140	0.0716015
Enterobacter_Cap	1140	1150	0.074935
Enterobacter_Cap	1150	1160	0.0741063
Enterobacter_Cap	1160	1170	0.0782708
Enterobacter_Cap	1170	1180	0.0787864
Enterobacter_Cap	1180	1190	0.0825626
Enterobacter_Cap	1190	1200	0.0814301
Enterobacter_Cap	1200	1210	0.0853655
Enterobacter_Cap	1210	1220	0.0849741
Enterobacter_Cap	1220	1230	0.0841539
Enterobacter_Cap	1230	1240	0.0821685
Enterobacter_Cap	1240	1250	0.0797586
Enterobacter_Cap	1250	1260	0.0779255
Enterobacter_Cap	1260	1270	0.0775493
Enterobacter_Cap	1270	1280	0.0717377
Enterobacter_Cap	1280	1290	0.0681014
Enterobacter_Cap	1290	1300	0.0743007
Enterobacter_Cap	1300	1310	0.0767695
Enterobacter_Cap	1310	1320	0.0745821
Enterobacter_Cap	1320	1330	0.0724801
Enterobacter_Cap	1330	1340	0.0734437
Enterobacter_Cap	1340	1350	0.066323
Enterobacter_Cap	1350	1360	0.0586281
Enterobacter_Cap	1360	1370	0.0559996
Enterobacter_Cap	1370	1380	0.0513293
Enterobacter_Cap	1380	1390	0.0487093
Enterobacter_Cap	1390	1400	0.0430624
Enterobacter_Cap	1400	1410	0.0387494
Enterobacter_Cap	1410	1420	0.0342658
Enterobacter_Cap	1420	1430	0.0339578
Enterobacter_Cap	1430	1440	0.0321688
Enterobacter_Cap	1440	1450	0.0298
Enterobacter_Cap	1450	1460	0.0309995
Enterobacter_Cap	1460	1470	0.030365
Enterobacter_Cap	1470	1480	0.0339842
Enterobacter_Cap	1480	1490	0.0347858
Enterobacter_Cap	1490	1500	0.0339374
Enterobacter_Cap	1500	1510	0.0327242
Enterobacter_Cap	1510	1520	0.0344329
Enterobacter_Cap	1520	1530	0.0338006
Enterobacter_Cap	1530	1540	0.0375181
Enterobacter_Cap	1540	1550	0.0426861
Enterobacter_Cap	1550	1560	0.0435734
Enterobacter_Cap	1560	1570	0.0507544
Enterobacter_Cap	1570	1580	0.0567398
Enterobacter_Cap	1580	1590	0.0571642
Enterobacter_Cap	1590	1600	0.0499725
Enterobacter_Cap	1600	1610	0.0481151
Enterobacter_Cap	1610	1620	0.0458766
Enterobacter_Cap	1620	1630	0.0463081
Enterobacter_Cap	1630	1640	0.0464376
Enterobacter_Cap	1640	1650	0.0505583
Enterobacter_Cap	1650	1660	0.0625281
Enterobacter_Cap	1660	1670	0.0688795
Enterobacter_Cap	1670	1680	0.070534
Enterobacter_Cap	1680	1690	0.0717246
Enterobacter_Cap	1690	1700	0.0671836
Enterobacter_Cap	1700	1710	0.0670318
Enterobacter_Cap	1710	1720	0.065024
Enterobacter_Cap	1720	1730	0.0669047
Enterobacter_Cap	1730	1740	0.069107
Enterobacter_Cap	1740	1750	0.0679415
Enterobacter_Cap	1750	1760	0.0688427
Enterobacter_Cap	1760	1770	0.0729461
Enterobacter_Cap	1770	1780	0.0683785
Enterobacter_Cap	1780	1790	0.0631475
Enterobacter_Cap	1790	1800	0.0677811
Enterobacter_Cap	1800	1810	0.0676773
Enterobacter_Cap	1810	1820	0.0707775
Enterobacter_Cap	1820	1830	0.0770142
Enterobacter_Cap	1830	1840	0.0797682
Enterobacter_Cap	1840	1850	0.0858331
Enterobacter_Cap	1850	1860	0.0884117
Enterobacter_Cap	1860	1870	0.0872178
Enterobacter_Cap	1870	1880	0.0883842
Enterobacter_Cap	1880	1890	0.0879839
Enterobacter_Cap	1890	1900	0.0980322
Enterobacter_Cap	1900	1910	0.100137
Enterobacter_Cap	1910	1920	0.101336
Enterobacter_Cap	1920	1930	0.100895
Enterobacter_Cap	1930	1940	0.0981829
Enterobacter_Cap	1940	1950	0.0890767
Enterobacter_Cap	1950	1960	0.0813414
Enterobacter_Cap	1960	1970	0.0747104
Enterobacter_Cap	1970	1980	0.067057
Enterobacter_Cap	1980	1990	0.0588125
Enterobacter_Cap	1990	2000	0.0567452
Enterobacter_Cap	2000	2010	0.0536761
Enterobacter_Cap	2010	2020	0.0569318
Enterobacter_Cap	2020	2030	0.0527823
Enterobacter_Cap	2030	2040	0.0529376
Enterobacter_Cap	2040	2050	0.0507518
Enterobacter_Cap	2050	2060	0.0472192
Enterobacter_Cap	2060	2070	0.041408
Enterobacter_Cap	2070	2080	0.0379794
Enterobacter_Cap	2080	2090	0.0387626
Enterobacter_Cap	2090	2100	0.0400663
Enterobacter_Cap	2100	2110	0.0404603
Enterobacter_Cap	2110	2120	0.0343524
Enterobacter_Cap	2120	2130	0.0307291
Enterobacter_Cap	2130	2140	0.0345406
Enterobacter_Cap	2140	2150	0.0311927
Enterobacter_Cap	2150	2160	0.024128
Enterobacter_Cap	2160	2170	0.0182612
Enterobacter_Cap	2170	2180	0.0117286
Enterobacter_Cap	2180	2190	1.1402e-05
Enterobacter_Cap	2190	2200	-0.0133227
Enterobacter_Cap	2200	2210	-0.0192486
Enterobacter_Cap	2210	2220	-0.029024
Enterobacter_Cap	2220	2230	-0.0399766
Enterobacter_Cap	2230	2240	-0.0530766
Enterobacter_Cap	2240	2250	-0.0615468
Enterobacter_Cap	2250	2260	-0.0670024
Enterobacter_Cap	2260	2270	-0.0640708
Enterobacter_Cap	2270	2280	-0.0660281
Enterobacter_Cap	2280	2290	-0.0736786
Enterobacter_Cap	2290	2300	-0.0760869
Enterobacter_Cap	2300	2310	-0.0726379
Enterobacter_Cap	2310	2320	-0.0759392
Enterobacter_Cap	2320	2330	-0.079348
Enterobacter_Cap	2330	2340	-0.0763331
Enterobacter_Cap	2340	2350	-0.0700967
Enterobacter_Cap	2350	2360	-0.0702198
Enterobacter_Cap	2360	2370	-0.0673889
Enterobacter_Cap	2370	2380	-0.0657866
Enterobacter_Cap	2380	2390	-0.0620356
Enterobacter_Cap	2390	2400	-0.0554881
Enterobacter_Cap	2400	2410	-0.05671
Enterobacter_Cap	2410	2420	-0.0529201
Enterobacter_Cap	2420	2430	-0.0466604
Enterobacter_Cap	2430	2440	-0.0429577
Enterobacter_Cap	2440	2450	-0.0371793
Enterobacter_Cap	2450	2460	-0.0330979
Enterobacter_Cap	2460	2470	-0.0322326
Enterobacter_Cap	2470	2480	-0.0209754
Enterobacter_Cap	2480	2490	-0.016427
Enterobacter_Cap	2490	2500	-0.0101879
Enterobacter_Cap	2500	2510	3.43075e-05
Enterobacter_Cap	2510	2520	0.0170888
Enterobacter_Cap	2520	2530	0.0338361
Enterobacter_Cap	2530	2540	0.0581683
Enterobacter_Cap	2540	2550	0.0725417
Enterobacter_Cap	2550	2560	0.0961813
Enterobacter_Cap	2560	2570	0.101987
Enterobacter_Cap	2570	2580	0.114132
Enterobacter_Cap	2580	2590	0.136506
Enterobacter_Cap	2590	2600	0.144566
Enterobacter_Cap	2600	2610	0.154301
Enterobacter_Cap	2610	2620	0.170552
Enterobacter_Cap	2620	2630	0.175419
Enterobacter_Cap	2630	2640	0.189445
Enterobacter_Cap	2640	2650	0.200202
Enterobacter_Cap	2650	2660	0.207933
Enterobacter_Cap	2660	2670	0.214634
Enterobacter_Cap	2670	2680	0.229767
Enterobacter_Cap	2680	2690	0.230873
Enterobacter_Cap	2690	2700	0.237089
Enterobacter_Cap	2700	2710	0.237966
Enterobacter_Cap	2710	2720	0.243087
Enterobacter_Cap	2720	2730	0.237892
Enterobacter_Cap	2730	2740	0.228497
Enterobacter_Cap	2740	2750	0.223519
Enterobacter_Cap	2750	2760	0.218802
Enterobacter_Cap	2760	2770	0.211803
Enterobacter_Cap	2770	2780	0.20667
Enterobacter_Cap	2780	2790	0.198017
Enterobacter_Cap	2790	2800	0.184684
Enterobacter_Cap	2800	2810	0.168888
Enterobacter_Cap	2810	2820	0.15171
Enterobacter_Cap	2820	2830	0.14812
Enterobacter_Cap	2830	2840	0.147006
Enterobacter_Cap	2840	2850	0.132099
Enterobacter_Cap	2850	2860	0.126852
Enterobacter_Cap	2860	2870	0.123082
Enterobacter_Cap	2870	2880	0.121017
Enterobacter_Cap	2880	2890	0.110887
Enterobacter_Cap	2890	2900	0.102496
Enterobacter_Cap	2900	2910	0.103271
Enterobacter_Cap	2910	2920	0.101911
Enterobacter_Cap	2920	2930	0.105336
Enterobacter_Cap	2930	2940	0.1047
Enterobacter_Cap	2940	2950	0.0996758
Enterobacter_Cap	2950	2960	0.102402
Enterobacter_Cap	2960	2970	0.105844
Enterobacter_Cap	2970	2980	0.106777
Enterobacter_Cap	2980	2990	0.112785
Enterobacter_Cap	2990	3000	0.119989
Enterobacter_Cap	3000	3010	0.122447
Enterobacter_Cap	3010	3020	0.126115
Enterobacter_Cap	3020	3030	0.128185
Enterobacter_Cap	3030	3040	0.135998
Enterobacter_Cap	3040	3050	0.146843
Enterobacter_Cap	3050	3060	0.149969
Enterobacter_Cap	3060	3070	0.150823
Enterobacter_Cap	3070	3080	0.147447
Enterobacter_Cap	3080	3090	0.155687
Enterobacter_Cap	3090	3100	0.167438
Enterobacter_Cap	3100	3110	0.171553
Enterobacter_Cap	3110	3120	0.175506
Enterobacter_Cap	3120	3130	0.180857
Enterobacter_Cap	3130	3140	0.175809
Enterobacter_Cap	3140	3150	0.174407
Enterobacter_Cap	3150	3160	0.172975
Enterobacter_Cap	3160	3170	0.164873
Enterobacter_Cap	3170	3180	0.168088
Enterobacter_Cap	3180	3190	0.169607
Enterobacter_Cap	3190	3200	0.158628
Enterobacter_Cap	3200	3210	0.145097
Enterobacter_Cap	3210	3220	0.147656
Enterobacter_Cap	3220	3230	0.150341
Enterobacter_Cap	3230	3240	0.145222
Enterobacter_Cap	3240	3250	0.136741
Enterobacter_Cap	3250	3260	0.130984
Enterobacter_Cap	3260	3270	0.132132
Enterobacter_Cap	3270	3280	0.129992
Enterobacter_Cap	3280	3290	0.133462
Enterobacter_Cap	3290	3300	0.13532
Enterobacter_Cap	3300	3310	0.145053
Enterobacter_Cap	3310	3320	0.153361
Enterobacter_Cap	3320	3330	0.143715
Enterobacter_Cap	3330	3340	0.148676
Enterobacter_Cap	3340	3350	0.150621
Enterobacter_Cap	3350	3360	0.157849
Enterobacter_Cap	3360	3370	0.15722
Enterobacter_Cap	3370	3380	0.160837
Enterobacter_Cap	3380	3390	0.155084
Enterobacter_Cap	3390	3400	0.153835
Enterobacter_Cap	3400	3410	0.159401
Enterobacter_Cap	3410	3420	0.155791
Enterobacter_Cap	3420	3430	0.154233
Enterobacter_Cap	3430	3440	0.155421
Enterobacter_Cap	3440	3450	0.152125
Enterobacter_Cap	3450	3460	0.144222
Enterobacter_Cap	3460	3470	0.139618
Enterobacter_Cap	3470	3480	0.142017
Enterobacter_Cap	3480	3490	0.128143
Enterobacter_Cap	3490	3500	0.136323
Enterobacter_Cap	3500	3510	0.138299
Enterobacter_Cap	3510	3520	0.134971
Enterobacter_Cap	3520	3530	0.139135
Enterobacter_Cap	3530	3540	0.150514
Enterobacter_Cap	3540	3550	0.157539
Enterobacter_Cap	3550	3560	0.162199
Enterobacter_Cap	3560	3570	0.162308
Enterobacter_Cap	3570	3580	0.163198
Enterobacter_Cap	3580	3590	0.168096
Enterobacter_Cap	3590	3600	0.175626
Enterobacter_Cap	3600	3610	0.174958
Enterobacter_Cap	3610	3620	0.176664
Enterobacter_Cap	3620	3630	0.176107
Enterobacter_Cap	3630	3640	0.177682
Enterobacter_Cap	3640	3650	0.172674
Enterobacter_Cap	3650	3660	0.172589
Enterobacter_Cap	3660	3670	0.17695
Enterobacter_Cap	3670	3680	0.173742
Enterobacter_Cap	3680	3690	0.166847
Enterobacter_Cap	3690	3700	0.164283
Enterobacter_Cap	3700	3710	0.161196
Enterobacter_Cap	3710	3720	0.167544
Enterobacter_Cap	3720	3730	0.165512
Enterobacter_Cap	3730	3740	0.17153
Enterobacter_Cap	3740	3750	0.176032
Enterobacter_Cap	3750	3760	0.181887
Enterobacter_Cap	3760	3770	0.184467
Enterobacter_Cap	3770	3780	0.190014
Enterobacter_Cap	3780	3790	0.198271
Enterobacter_Cap	3790	3800	0.208564
Enterobacter_Cap	3800	3810	0.209048
Enterobacter_Cap	3810	3820	0.202325
Enterobacter_Cap	3820	3830	0.195437
Enterobacter_Cap	3830	3840	0.192936
Enterobacter_Cap	3840	3850	0.189454
Enterobacter_Cap	3850	3860	0.18731
Enterobacter_Cap	3860	3870	0.182977
Enterobacter_Cap	3870	3880	0.182737
Enterobacter_Cap	3880	3890	0.179786
Enterobacter_Cap	3890	3900	0.175458
Enterobacter_Cap	3900	3910	0.171327
Enterobacter_Cap	3910	3920	0.172924
Enterobacter_Cap	3920	3930	0.159031
Enterobacter_Cap	3930	3940	0.154397
Enterobacter_Cap	3940	3950	0.143644
Enterobacter_Cap	3950	3960	0.147095
Enterobacter_Cap	3960	3970	0.153632
Enterobacter_Cap	3970	3980	0.155209
Enterobacter_Cap	3980	3990	0.154583
Enterobacter_Cap	3990	4000	0.157903
Enterobacter_Cap	4000	4010	0.150426
Enterobacter_Cap	4010	4020	0.14275
Enterobacter_Cap	4020	4030	0.14549
Enterobacter_Cap	4030	4040	0.14069
Enterobacter_Cap	4040	4050	0.137434
Enterobacter_Cap	4050	4060	0.125766
Enterobacter_Cap	4060	4070	0.112693
Enterobacter_Cap	4070	4080	0.122502
Enterobacter_Cap	4080	4090	0.123729
Enterobacter_Cap	4090	4100	0.119765
Enterobacter_Cap	4100	4110	0.113418
Enterobacter_Cap	4110	4120	0.116494
Enterobacter_Cap	4120	4130	0.119334
Enterobacter_Cap	4130	4140	0.120706
Enterobacter_Cap	4140	4150	0.131598
Enterobacter_Cap	4150	4160	0.140818
Enterobacter_Cap	4160	4170	0.147637
Enterobacter_Cap	4170	4180	0.144632
Enterobacter_Cap	4180	4190	0.156246
Enterobacter_Cap	4190	4200	0.163123
Enterobacter_Cap	4200	4210	0.18239
Enterobacter_Cap	4210	4220	0.20289
Enterobacter_Cap	4220	4230	0.207736
Enterobacter_Cap	4230	4240	0.220984
Enterobacter_Cap	4240	4250	0.230409
Enterobacter_Cap	4250	4260	0.234368
Enterobacter_Cap	4260	4270	0.23455
Enterobacter_Cap	4270	4280	0.239821
Enterobacter_Cap	4280	4290	0.242332
Enterobacter_Cap	4290	4300	0.233869
Enterobacter_Cap	4300	4310	0.225276
Enterobacter_Cap	4310	4320	0.222297
Enterobacter_Cap	4320	4330	0.220271
Enterobacter_Cap	4330	4340	0.212679
Enterobacter_Cap	4340	4350	0.203769
Enterobacter_Cap	4350	4360	0.190197
Enterobacter_Cap	4360	4370	0.181665
Enterobacter_Cap	4370	4380	0.179598
Enterobacter_Cap	4380	4390	0.172741
Enterobacter_Cap	4390	4400	0.172475
Enterobacter_Cap	4400	4410	0.170712
Enterobacter_Cap	4410	4420	0.162862
Enterobacter_Cap	4420	4430	0.150706
Enterobacter_Cap	4430	4440	0.144986
Enterobacter_Cap	4440	4450	0.150642
Enterobacter_Cap	4450	4460	0.155293
Enterobacter_Cap	4460	4470	0.154266
Enterobacter_Cap	4470	4480	0.148351
Enterobacter_Cap	4480	4490	0.14792
Enterobacter_Cap	4490	4500	0.15841
Enterobacter_Cap	4500	4510	0.169366
Enterobacter_Cap	4510	4520	0.16714
Enterobacter_Cap	4520	4530	0.169507
Enterobacter_Cap	4530	4540	0.165302
Enterobacter_Cap	4540	4550	0.169466
Enterobacter_Cap	4550	4560	0.169579
Enterobacter_Cap	4560	4570	0.179346
Enterobacter_Cap	4570	4580	0.185998
Enterobacter_Cap	4580	4590	0.18843
Enterobacter_Cap	4590	4600	0.180318
Enterobacter_Cap	4600	4610	0.176712
Enterobacter_Cap	4610	4620	0.172081
Enterobacter_Cap	4620	4630	0.173553
Enterobacter_Cap	4630	4640	0.173039
Enterobacter_Cap	4640	4650	0.17423
Enterobacter_Cap	4650	4660	0.175981
Enterobacter_Cap	4660	4670	0.184475
Enterobacter_Cap	4670	4680	0.181978
Enterobacter_Cap	4680	4690	0.183356
Enterobacter_Cap	4690	4700	0.178195
Enterobacter_Cap	4700	4710	0.176423
Enterobacter_Cap	4710	4720	0.171092
Enterobacter_Cap	4720	4730	0.170246
Enterobacter_Cap	4730	4740	0.173998
Enterobacter_Cap	4740	4750	0.177438
Enterobacter_Cap	4750	4760	0.187697
Enterobacter_Cap	4760	4770	0.196619
Enterobacter_Cap	4770	4780	0.203439
Enterobacter_Cap	4780	4790	0.209142
Enterobacter_Cap	4790	4800	0.211531
Enterobacter_Cap	4800	4810	0.209047
Enterobacter_Cap	4810	4820	0.199115
Enterobacter_Cap	4820	4830	0.201821
Enterobacter_Cap	4830	4840	0.196817
Enterobacter_Cap	4840	4850	0.196106
Enterobacter_Cap	4850	4860	0.200611
Enterobacter_Cap	4860	4870	0.19906
Enterobacter_Cap	4870	4880	0.198406
Enterobacter_Cap	4880	4890	0.190492
Enterobacter_Cap	4890	4900	0.18017
Enterobacter_Cap	4900	4910	0.167223
Enterobacter_Cap	4910	4920	0.151109
Enterobacter_Cap	4920	4930	0.137139
Enterobacter_Cap	4930	4940	0.120058
Enterobacter_Cap	4940	4950	0.0880656
Enterobacter_Cap	4950	4960	0.0614621
Enterobacter_Cap	4960	4970	0.0295159
Enterobacter_Cap	4970	4980	0.00412135
Enterobacter_Cap	4980	4990	-0.0168693
Enterobacter_Cap	4990	5000	-0.0444001
Enterobacter_Cap	5000	5010	-0.0668787
Enterobacter_Cap	5010	5020	-0.0856487
Enterobacter_Cap	5020	5030	-0.109347
Enterobacter_Cap	5030	5040	-0.137172
Enterobacter_Cap	5040	5050	-0.159063
Enterobacter_Cap	5050	5060	-0.178927
Enterobacter_Cap	5060	5070	-0.195458
Enterobacter_Cap	5070	5080	-0.215082
Enterobacter_Cap	5080	5090	-0.231822
Enterobacter_Cap	5090	5100	-0.239044
Enterobacter_Cap	5100	5110	-0.242026
Enterobacter_Cap	5110	5120	-0.242455
Enterobacter_Cap	5120	5130	-0.250401
Enterobacter_Cap	5130	5140	-0.254365
Enterobacter_Cap	5140	5150	-0.255584
Enterobacter_Cap	5150	5160	-0.260048
Enterobacter_Cap	5160	5170	-0.263541
Enterobacter_Cap	5170	5180	-0.26425
Enterobacter_Cap	5180	5190	-0.259605
Enterobacter_Cap	5190	5200	-0.256327
Enterobacter_Cap	5200	5210	-0.256131
Enterobacter_Cap	5210	5220	-0.25498
Enterobacter_Cap	5220	5230	-0.250609
Enterobacter_Cap	5230	5240	-0.246374
Enterobacter_Cap	5240	5250	-0.243155
Enterobacter_Cap	5250	5260	-0.245258
Enterobacter_Cap	5260	5270	-0.246281
Enterobacter_Cap	5270	5280	-0.244797
Enterobacter_Cap	5280	5290	-0.241314
Enterobacter_Cap	5290	5300	-0.237151
Enterobacter_Cap	5300	5310	-0.234754
Enterobacter_Cap	5310	5320	-0.231395
Enterobacter_Cap	5320	5330	-0.225687
Enterobacter_Cap	5330	5340	-0.223982
Enterobacter_Cap	5340	5350	-0.222396
Enterobacter_Cap	5350	5360	-0.216261
Enterobacter_Cap	5360	5370	-0.208648
Enterobacter_Cap	5370	5380	-0.202909
Enterobacter_Cap	5380	5390	-0.199516
Enterobacter_Cap	5390	5400	-0.195663
Enterobacter_Cap	5400	5410	-0.189432
Enterobacter_Cap	5410	5420	-0.187204
Enterobacter_Cap	5420	5430	-0.185334
Enterobacter_Cap	5430	5440	-0.184288
Enterobacter_Cap	5440	5450	-0.182472
Enterobacter_Cap	5450	5460	-0.178718
Enterobacter_Cap	5460	5470	-0.177517
Enterobacter_Cap	5470	5480	-0.17526
Enterobacter_Cap	5480	5490	-0.17648
Enterobacter_Cap	5490	5500	-0.17354
Enterobacter_Cap	5500	5510	-0.171391
Enterobacter_Cap	5510	5520	-0.169412
Enterobacter_Cap	5520	5530	-0.172853
Enterobacter_Cap	5530	5540	-0.173478
Enterobacter_Cap	5540	5550	-0.175758
Enterobacter_Cap	5550	5560	-0.179501
Enterobacter_Cap	5560	5570	-0.177956
Enterobacter_Cap	5570	5580	-0.17269
Enterobacter_Cap	5580	5590	-0.16986
Enterobacter_Cap	5590	5600	-0.169817
Enterobacter_Cap	5600	5610	-0.16946
Enterobacter_Cap	5610	5620	-0.165467
Enterobacter_Cap	5620	5630	-0.162522
Enterobacter_Cap	5630	5640	-0.159759
Enterobacter_Cap	5640	5650	-0.157799
Enterobacter_Cap	5650	5660	-0.158872
Enterobacter_Cap	5660	5670	-0.158929
Enterobacter_Cap	5670	5680	-0.155179
Enterobacter_Cap	5680	5690	-0.153086
Enterobacter_Cap	5690	5700	-0.149201
Enterobacter_Cap	5700	5710	-0.143919
Enterobacter_Cap	5710	5720	-0.141343
Enterobacter_Cap	5720	5730	-0.139639
Enterobacter_Cap	5730	5740	-0.141735
Enterobacter_Cap	5740	5750	-0.143417
Enterobacter_Cap	5750	5760	-0.142241
Enterobacter_Cap	5760	5770	-0.139502
Enterobacter_Cap	5770	5780	-0.138493
Enterobacter_Cap	5780	5790	-0.135728
Enterobacter_Cap	5790	5800	-0.136287
Enterobacter_Cap	5800	5810	-0.147652
Enterobacter_Cap	5810	5820	-0.190268
Enterobacter_Cap	5820	5830	-0.226998
Enterobacter_Cap	5830	5840	-0.261326
Enterobacter_Cap	5840	5850	-0.297027
Enterobacter_Cap	5850	5860	-0.333084
Enterobacter_Cap	5860	5870	-0.364417
Enterobacter_Cap	5870	5880	-0.395324
Enterobacter_Cap	5880	5890	-0.427954
Enterobacter_Cap	5890	5900	-0.458231
Enterobacter_Cap	5900	5910	-0.488814
Enterobacter_Cap	5910	5920	-0.514293
Enterobacter_Cap	5920	5930	-0.533554
Enterobacter_Cap	5930	5940	-0.549645
Enterobacter_Cap	5940	5950	-0.55458
Enterobacter_Cap	5950	5960	-0.554149
Enterobacter_Cap	5960	5970	-0.554543
Enterobacter_Cap	5970	5980	-0.54972
Enterobacter_Cap	5980	5990	-0.541247
Enterobacter_Cap	5990	6000	-0.531273
Enterobacter_Cap	6000	6010	-0.515855
Enterobacter_Cap	6010	6020	-0.50097
Enterobacter_Cap	6020	6030	-0.481782
Enterobacter_Cap	6030	6040	-0.456361
Enterobacter_Cap	6040	6050	-0.433156
Enterobacter_Cap	6050	6060	-0.410052
Enterobacter_Cap	6060	6070	-0.392197
Enterobacter_Cap	6070	6080	-0.377183
Enterobacter_Cap	6080	6090	-0.367467
Enterobacter_Cap	6090	6100	-0.357067
Enterobacter_Cap	6100	6110	-0.33741
Enterobacter_Cap	6110	6120	-0.313924
Enterobacter_Cap	6120	6130	-0.284246
Enterobacter_Cap	6130	6140	-0.251596
Enterobacter_Cap	6140	6150	-0.216687
Enterobacter_Cap	6150	6160	-0.180453
Enterobacter_Cap	6160	6170	-0.145118
Enterobacter_Cap	6170	6180	-0.114643
Enterobacter_Cap	6180	6190	-0.0818513
Enterobacter_Cap	6190	6200	-0.0481879
Enterobacter_Cap	6200	6210	-0.0188914
Enterobacter_Cap	6210	6220	0.0180477
Enterobacter_Cap	6220	6230	0.0623921
Enterobacter_Cap	6230	6240	0.127742
Enterobacter_Cap	6240	6250	0.187773
Enterobacter_Cap	6250	6260	0.205643
Enterobacter_Cap	6260	6270	0.213612
Enterobacter_Cap	6270	6280	0.216966
Enterobacter_Cap	6280	6290	0.217208
Enterobacter_Cap	6290	6300	0.229064
Enterobacter_Cap	6300	6310	0.2237
Enterobacter_Cap	6310	6320	0.228478
Enterobacter_Cap	6320	6330	0.222181
Enterobacter_Cap	6330	6340	0.221485
Enterobacter_Cap	6340	6350	0.227612
Enterobacter_Cap	6350	6360	0.233398
Enterobacter_Cap	6360	6370	0.243225
Enterobacter_Cap	6370	6380	0.242607
Enterobacter_Cap	6380	6390	0.2466
Enterobacter_Cap	6390	6400	0.250539
Enterobacter_Cap	6400	6410	0.250347
Enterobacter_Cap	6410	6420	0.249494
Enterobacter_Cap	6420	6430	0.244756
Enterobacter_Cap	6430	6440	0.240039
Enterobacter_Cap	6440	6450	0.242182
Enterobacter_Cap	6450	6460	0.240693
Enterobacter_Cap	6460	6470	0.237268
Enterobacter_Cap	6470	6480	0.244031
Enterobacter_Cap	6480	6490	0.248628
Enterobacter_Cap	6490	6500	0.253261
Enterobacter_Cap	6500	6510	0.254524
Enterobacter_Cap	6510	6520	0.256323
Enterobacter_Cap	6520	6530	0.266088
Enterobacter_Cap	6530	6540	0.261847
Enterobacter_Cap	6540	6550	0.260555
Enterobacter_Cap	6550	6560	0.259008
Enterobacter_Cap	6560	6570	0.262803
Enterobacter_Cap	6570	6580	0.267068
Enterobacter_Cap	6580	6590	0.264716
Enterobacter_Cap	6590	6600	0.259692
Enterobacter_Cap	6600	6610	0.266961
Enterobacter_Cap	6610	6620	0.279631
Enterobacter_Cap	6620	6630	0.276117
Enterobacter_Cap	6630	6640	0.274092
Enterobacter_Cap	6640	6650	0.275012
Enterobacter_Cap	6650	6660	0.269076
Enterobacter_Cap	6660	6670	0.267013
Enterobacter_Cap	6670	6680	0.252924
Enterobacter_Cap	6680	6690	0.252862
Enterobacter_Cap	6690	6700	0.257608
Enterobacter_Cap	6700	6710	0.263149
Enterobacter_Cap	6710	6720	0.268814
Enterobacter_Cap	6720	6730	0.267974
Enterobacter_Cap	6730	6740	0.282742
Enterobacter_Cap	6740	6750	0.288139
Enterobacter_Cap	6750	6760	0.286634
Enterobacter_Cap	6760	6770	0.275556
Enterobacter_Cap	6770	6780	0.279899
Enterobacter_Cap	6780	6790	0.28869
Enterobacter_Cap	6790	6800	0.294579
Enterobacter_Cap	6800	6810	0.298879
Enterobacter_Cap	6810	6820	0.299093
Enterobacter_Cap	6820	6830	0.309363
Enterobacter_Cap	6830	6840	0.316176
Enterobacter_Cap	6840	6850	0.308517
Enterobacter_Cap	6850	6860	0.309453
Enterobacter_Cap	6860	6870	0.308489
Enterobacter_Cap	6870	6880	0.305212
Enterobacter_Cap	6880	6890	0.30294
Enterobacter_Cap	6890	6900	0.298518
Enterobacter_Cap	6900	6910	0.29557
Enterobacter_Cap	6910	6920	0.301796
Enterobacter_Cap	6920	6930	0.29901
Enterobacter_Cap	6930	6940	0.291949
Enterobacter_Cap	6940	6950	0.289963
Enterobacter_Cap	6950	6960	0.285144
Enterobacter_Cap	6960	6970	0.277593
Enterobacter_Cap	6970	6980	0.278917
Enterobacter_Cap	6980	6990	0.28149
Enterobacter_Cap	6990	7000	0.290942
Enterobacter_Cap	7000	7010	0.289942
Enterobacter_Cap	7010	7020	0.279677
Enterobacter_Cap	7020	7030	0.279121
Enterobacter_Cap	7030	7040	0.278338
Enterobacter_Cap	7040	7050	0.285453
Enterobacter_Cap	7050	7060	0.288313
Enterobacter_Cap	7060	7070	0.292913
Enterobacter_Cap	7070	7080	0.292211
Enterobacter_Cap	7080	7090	0.295466
Enterobacter_Cap	7090	7100	0.307004
Enterobacter_Cap	7100	7110	0.321756
Enterobacter_Cap	7110	7120	0.329611
Enterobacter_Cap	7120	7130	0.329357
Enterobacter_Cap	7130	7140	0.324047
Enterobacter_Cap	7140	7150	0.322725
Enterobacter_Cap	7150	7160	0.326693
Enterobacter_Cap	7160	7170	0.329433
Enterobacter_Cap	7170	7180	0.328413
Enterobacter_Cap	7180	7190	0.333495
Enterobacter_Cap	7190	7200	0.335619
Enterobacter_Cap	7200	7210	0.336536
Enterobacter_Cap	7210	7220	0.328619
Enterobacter_Cap	7220	7230	0.329543
Enterobacter_Cap	7230	7240	0.316091
Enterobacter_Cap	7240	7250	0.30374
Enterobacter_Cap	7250	7260	0.284447
Enterobacter_Cap	7260	7270	0.274218
Enterobacter_Cap	7270	7280	0.26152
Enterobacter_Cap	7280	7290	0.258267
Enterobacter_Cap	7290	7300	0.254377
Enterobacter_Cap	7300	7310	0.242059
Enterobacter_Cap	7310	7320	0.256881
Enterobacter_Cap	7320	7330	0.266022
Enterobacter_Cap	7330	7340	0.248658
Enterobacter_Cap	7340	7350	0.234634
Enterobacter_Cap	7350	7360	0.206097
Enterobacter_Cap	7360	7370	0.145051
