# Supplementary material for: A DNA damage-activated kinase phosphorylates a transcriptional repressor to control bacterial immune pathway expression
Source: EMBO J. 2026 Jun 9;45(14):5079–100. doi: 10.1038/s44318-026-00831-y (PMC13373217; doi:10.1038/s44318-026-00831-y)
Supplement: Supplementary file 9 — Source data Fig. 3 [file 44318_2026_831_MOESM9_ESM.zip › Figure3/3E/MUTANT_MMC_IP_3_S54_L007_over_MUTANT_MMC_MOCK_3_S48_L007.log2FE.bin10.bedgraph]

Enterobacter_Cap	0	10	-0.0623488
Enterobacter_Cap	10	20	-0.0317833
Enterobacter_Cap	20	30	-0.0229434
Enterobacter_Cap	30	40	-0.0122936
Enterobacter_Cap	40	50	-0.00492151
Enterobacter_Cap	50	60	-0.00109277
Enterobacter_Cap	60	70	0.000739059
Enterobacter_Cap	70	80	-0.00109386
Enterobacter_Cap	80	90	-0.00483315
Enterobacter_Cap	90	100	-0.00213868
Enterobacter_Cap	100	110	0.00272283
Enterobacter_Cap	110	120	0.00577198
Enterobacter_Cap	120	130	0.0107691
Enterobacter_Cap	130	140	0.0152114
Enterobacter_Cap	140	150	0.0170692
Enterobacter_Cap	150	160	0.0254133
Enterobacter_Cap	160	170	0.0262614
Enterobacter_Cap	170	180	0.0265647
Enterobacter_Cap	180	190	0.0292305
Enterobacter_Cap	190	200	0.0339196
Enterobacter_Cap	200	210	0.0356239
Enterobacter_Cap	210	220	0.037254
Enterobacter_Cap	220	230	0.0424686
Enterobacter_Cap	230	240	0.0486938
Enterobacter_Cap	240	250	0.0530404
Enterobacter_Cap	250	260	0.0559127
Enterobacter_Cap	260	270	0.0607413
Enterobacter_Cap	270	280	0.0575557
Enterobacter_Cap	280	290	0.0543268
Enterobacter_Cap	290	300	0.057962
Enterobacter_Cap	300	310	0.0583374
Enterobacter_Cap	310	320	0.0573016
Enterobacter_Cap	320	330	0.0536171
Enterobacter_Cap	330	340	0.045598
Enterobacter_Cap	340	350	0.0320279
Enterobacter_Cap	350	360	0.0318498
Enterobacter_Cap	360	370	0.0278643
Enterobacter_Cap	370	380	0.0180226
Enterobacter_Cap	380	390	0.0156662
Enterobacter_Cap	390	400	0.0134605
Enterobacter_Cap	400	410	0.0088623
Enterobacter_Cap	410	420	-0.000157853
Enterobacter_Cap	420	430	-0.00051509
Enterobacter_Cap	430	440	0.0118389
Enterobacter_Cap	440	450	0.0142534
Enterobacter_Cap	450	460	0.0139103
Enterobacter_Cap	460	470	0.0151968
Enterobacter_Cap	470	480	0.0229269
Enterobacter_Cap	480	490	0.0230538
Enterobacter_Cap	490	500	0.0303274
Enterobacter_Cap	500	510	0.0282822
Enterobacter_Cap	510	520	0.0326437
Enterobacter_Cap	520	530	0.0334698
Enterobacter_Cap	530	540	0.029681
Enterobacter_Cap	540	550	0.0230898
Enterobacter_Cap	550	560	0.0240619
Enterobacter_Cap	560	570	0.0234216
Enterobacter_Cap	570	580	0.0198671
Enterobacter_Cap	580	590	0.00305249
Enterobacter_Cap	590	600	-0.0132498
Enterobacter_Cap	600	610	-0.0124
Enterobacter_Cap	610	620	-0.0123673
Enterobacter_Cap	620	630	-0.0114824
Enterobacter_Cap	630	640	-0.0129896
Enterobacter_Cap	640	650	-0.0108244
Enterobacter_Cap	650	660	-0.00141935
Enterobacter_Cap	660	670	0.00412677
Enterobacter_Cap	670	680	0.00969672
Enterobacter_Cap	680	690	0.0180025
Enterobacter_Cap	690	700	0.0288132
Enterobacter_Cap	700	710	0.0332822
Enterobacter_Cap	710	720	0.0429429
Enterobacter_Cap	720	730	0.0444766
Enterobacter_Cap	730	740	0.0550361
Enterobacter_Cap	740	750	0.0680157
Enterobacter_Cap	750	760	0.0725892
Enterobacter_Cap	760	770	0.0797101
Enterobacter_Cap	770	780	0.0821143
Enterobacter_Cap	780	790	0.0784501
Enterobacter_Cap	790	800	0.0764991
Enterobacter_Cap	800	810	0.072183
Enterobacter_Cap	810	820	0.0701815
Enterobacter_Cap	820	830	0.0657082
Enterobacter_Cap	830	840	0.0629282
Enterobacter_Cap	840	850	0.0520113
Enterobacter_Cap	850	860	0.0385423
Enterobacter_Cap	860	870	0.0318228
Enterobacter_Cap	870	880	0.0305969
Enterobacter_Cap	880	890	0.0272426
Enterobacter_Cap	890	900	0.0258963
Enterobacter_Cap	900	910	0.0215892
Enterobacter_Cap	910	920	0.0151564
Enterobacter_Cap	920	930	0.0126401
Enterobacter_Cap	930	940	0.0139802
Enterobacter_Cap	940	950	0.0166359
Enterobacter_Cap	950	960	0.017015
Enterobacter_Cap	960	970	0.0162615
Enterobacter_Cap	970	980	0.0206095
Enterobacter_Cap	980	990	0.0242315
Enterobacter_Cap	990	1000	0.0292607
Enterobacter_Cap	1000	1010	0.0392619
Enterobacter_Cap	1010	1020	0.0453627
Enterobacter_Cap	1020	1030	0.0488353
Enterobacter_Cap	1030	1040	0.0506675
Enterobacter_Cap	1040	1050	0.05459
Enterobacter_Cap	1050	1060	0.0586824
Enterobacter_Cap	1060	1070	0.0618651
Enterobacter_Cap	1070	1080	0.0664455
Enterobacter_Cap	1080	1090	0.0692812
Enterobacter_Cap	1090	1100	0.0703677
Enterobacter_Cap	1100	1110	0.0766219
Enterobacter_Cap	1110	1120	0.0806662
Enterobacter_Cap	1120	1130	0.0802891
Enterobacter_Cap	1130	1140	0.0840207
Enterobacter_Cap	1140	1150	0.0898235
Enterobacter_Cap	1150	1160	0.0923825
Enterobacter_Cap	1160	1170	0.0951655
Enterobacter_Cap	1170	1180	0.0992748
Enterobacter_Cap	1180	1190	0.0999433
Enterobacter_Cap	1190	1200	0.0961538
Enterobacter_Cap	1200	1210	0.0942529
Enterobacter_Cap	1210	1220	0.094492
Enterobacter_Cap	1220	1230	0.0928635
Enterobacter_Cap	1230	1240	0.089965
Enterobacter_Cap	1240	1250	0.0858941
Enterobacter_Cap	1250	1260	0.0824219
Enterobacter_Cap	1260	1270	0.0782805
Enterobacter_Cap	1270	1280	0.0739887
Enterobacter_Cap	1280	1290	0.0691569
Enterobacter_Cap	1290	1300	0.0678797
Enterobacter_Cap	1300	1310	0.0623478
Enterobacter_Cap	1310	1320	0.0565535
Enterobacter_Cap	1320	1330	0.0520522
Enterobacter_Cap	1330	1340	0.0525249
Enterobacter_Cap	1340	1350	0.0504606
Enterobacter_Cap	1350	1360	0.0464882
Enterobacter_Cap	1360	1370	0.0399845
Enterobacter_Cap	1370	1380	0.0351805
Enterobacter_Cap	1380	1390	0.0320784
Enterobacter_Cap	1390	1400	0.0283182
Enterobacter_Cap	1400	1410	0.0238488
Enterobacter_Cap	1410	1420	0.024803
Enterobacter_Cap	1420	1430	0.0260344
Enterobacter_Cap	1430	1440	0.0236585
Enterobacter_Cap	1440	1450	0.0203201
Enterobacter_Cap	1450	1460	0.0200239
Enterobacter_Cap	1460	1470	0.0214109
Enterobacter_Cap	1470	1480	0.020387
Enterobacter_Cap	1480	1490	0.0206648
Enterobacter_Cap	1490	1500	0.0244199
Enterobacter_Cap	1500	1510	0.0303209
Enterobacter_Cap	1510	1520	0.0350779
Enterobacter_Cap	1520	1530	0.0396924
Enterobacter_Cap	1530	1540	0.0463137
Enterobacter_Cap	1540	1550	0.0490392
Enterobacter_Cap	1550	1560	0.0533512
Enterobacter_Cap	1560	1570	0.0552053
Enterobacter_Cap	1570	1580	0.0535599
Enterobacter_Cap	1580	1590	0.0544597
Enterobacter_Cap	1590	1600	0.0582894
Enterobacter_Cap	1600	1610	0.0604303
Enterobacter_Cap	1610	1620	0.0579503
Enterobacter_Cap	1620	1630	0.0600171
Enterobacter_Cap	1630	1640	0.0599334
Enterobacter_Cap	1640	1650	0.0580143
Enterobacter_Cap	1650	1660	0.0593949
Enterobacter_Cap	1660	1670	0.0614874
Enterobacter_Cap	1670	1680	0.0627394
Enterobacter_Cap	1680	1690	0.0615
Enterobacter_Cap	1690	1700	0.0645845
Enterobacter_Cap	1700	1710	0.0622193
Enterobacter_Cap	1710	1720	0.0626586
Enterobacter_Cap	1720	1730	0.0663909
Enterobacter_Cap	1730	1740	0.0690964
Enterobacter_Cap	1740	1750	0.0707833
Enterobacter_Cap	1750	1760	0.0725224
Enterobacter_Cap	1760	1770	0.0737805
Enterobacter_Cap	1770	1780	0.0737211
Enterobacter_Cap	1780	1790	0.0731784
Enterobacter_Cap	1790	1800	0.0746965
Enterobacter_Cap	1800	1810	0.0741001
Enterobacter_Cap	1810	1820	0.0766472
Enterobacter_Cap	1820	1830	0.0785506
Enterobacter_Cap	1830	1840	0.0793708
Enterobacter_Cap	1840	1850	0.0777295
Enterobacter_Cap	1850	1860	0.076826
Enterobacter_Cap	1860	1870	0.0752849
Enterobacter_Cap	1870	1880	0.0769478
Enterobacter_Cap	1880	1890	0.0756265
Enterobacter_Cap	1890	1900	0.069926
Enterobacter_Cap	1900	1910	0.0655598
Enterobacter_Cap	1910	1920	0.0655755
Enterobacter_Cap	1920	1930	0.0675491
Enterobacter_Cap	1930	1940	0.0694248
Enterobacter_Cap	1940	1950	0.0686403
Enterobacter_Cap	1950	1960	0.0691821
Enterobacter_Cap	1960	1970	0.0697888
Enterobacter_Cap	1970	1980	0.0666261
Enterobacter_Cap	1980	1990	0.0634675
Enterobacter_Cap	1990	2000	0.0649729
Enterobacter_Cap	2000	2010	0.0645995
Enterobacter_Cap	2010	2020	0.0656326
Enterobacter_Cap	2020	2030	0.0672404
Enterobacter_Cap	2030	2040	0.0712259
Enterobacter_Cap	2040	2050	0.0745918
Enterobacter_Cap	2050	2060	0.0788105
Enterobacter_Cap	2060	2070	0.0832071
Enterobacter_Cap	2070	2080	0.0807333
Enterobacter_Cap	2080	2090	0.0790644
Enterobacter_Cap	2090	2100	0.0754479
Enterobacter_Cap	2100	2110	0.0745975
Enterobacter_Cap	2110	2120	0.0656282
Enterobacter_Cap	2120	2130	0.0680002
Enterobacter_Cap	2130	2140	0.0696453
Enterobacter_Cap	2140	2150	0.0706065
Enterobacter_Cap	2150	2160	0.0760755
Enterobacter_Cap	2160	2170	0.0779392
Enterobacter_Cap	2170	2180	0.0762517
Enterobacter_Cap	2180	2190	0.0732829
Enterobacter_Cap	2190	2200	0.0732849
Enterobacter_Cap	2200	2210	0.0691279
Enterobacter_Cap	2210	2220	0.0598498
Enterobacter_Cap	2220	2230	0.053486
Enterobacter_Cap	2230	2240	0.0457398
Enterobacter_Cap	2240	2250	0.0431395
Enterobacter_Cap	2250	2260	0.0407294
Enterobacter_Cap	2260	2270	0.0420789
Enterobacter_Cap	2270	2280	0.0391498
Enterobacter_Cap	2280	2290	0.0387771
Enterobacter_Cap	2290	2300	0.0353634
Enterobacter_Cap	2300	2310	0.0308807
Enterobacter_Cap	2310	2320	0.0272595
Enterobacter_Cap	2320	2330	0.0234083
Enterobacter_Cap	2330	2340	0.0205714
Enterobacter_Cap	2340	2350	0.0160838
Enterobacter_Cap	2350	2360	0.0142653
Enterobacter_Cap	2360	2370	0.0141165
Enterobacter_Cap	2370	2380	0.0158465
Enterobacter_Cap	2380	2390	0.0184457
Enterobacter_Cap	2390	2400	0.0230171
Enterobacter_Cap	2400	2410	0.0253239
Enterobacter_Cap	2410	2420	0.0322429
Enterobacter_Cap	2420	2430	0.0376379
Enterobacter_Cap	2430	2440	0.0381663
Enterobacter_Cap	2440	2450	0.0414622
Enterobacter_Cap	2450	2460	0.0431012
Enterobacter_Cap	2460	2470	0.0432217
Enterobacter_Cap	2470	2480	0.0451899
Enterobacter_Cap	2480	2490	0.0448916
Enterobacter_Cap	2490	2500	0.0503691
Enterobacter_Cap	2500	2510	0.0572755
Enterobacter_Cap	2510	2520	0.0610439
Enterobacter_Cap	2520	2530	0.0645622
Enterobacter_Cap	2530	2540	0.0705896
Enterobacter_Cap	2540	2550	0.0683495
Enterobacter_Cap	2550	2560	0.0616071
Enterobacter_Cap	2560	2570	0.0535703
Enterobacter_Cap	2570	2580	0.0413957
Enterobacter_Cap	2580	2590	0.0313909
Enterobacter_Cap	2590	2600	0.025752
Enterobacter_Cap	2600	2610	0.0128666
Enterobacter_Cap	2610	2620	0.00414708
Enterobacter_Cap	2620	2630	-0.00421706
Enterobacter_Cap	2630	2640	-0.00567239
Enterobacter_Cap	2640	2650	-0.00991454
Enterobacter_Cap	2650	2660	-0.0123908
Enterobacter_Cap	2660	2670	-0.0186581
Enterobacter_Cap	2670	2680	-0.0203406
Enterobacter_Cap	2680	2690	-0.0285638
Enterobacter_Cap	2690	2700	-0.0406748
Enterobacter_Cap	2700	2710	-0.0483349
Enterobacter_Cap	2710	2720	-0.0618767
Enterobacter_Cap	2720	2730	-0.0719519
Enterobacter_Cap	2730	2740	-0.0840758
Enterobacter_Cap	2740	2750	-0.0858634
Enterobacter_Cap	2750	2760	-0.0771256
Enterobacter_Cap	2760	2770	-0.0705387
Enterobacter_Cap	2770	2780	-0.0679607
Enterobacter_Cap	2780	2790	-0.071551
Enterobacter_Cap	2790	2800	-0.082775
Enterobacter_Cap	2800	2810	-0.094534
Enterobacter_Cap	2810	2820	-0.0860757
Enterobacter_Cap	2820	2830	-0.0816502
Enterobacter_Cap	2830	2840	-0.0784863
Enterobacter_Cap	2840	2850	-0.0691413
Enterobacter_Cap	2850	2860	-0.0666851
Enterobacter_Cap	2860	2870	-0.0616907
Enterobacter_Cap	2870	2880	-0.0504871
Enterobacter_Cap	2880	2890	-0.0370393
Enterobacter_Cap	2890	2900	-0.0351816
Enterobacter_Cap	2900	2910	-0.0363535
Enterobacter_Cap	2910	2920	-0.0346851
Enterobacter_Cap	2920	2930	-0.0267117
Enterobacter_Cap	2930	2940	-0.0235293
Enterobacter_Cap	2940	2950	-0.0143159
Enterobacter_Cap	2950	2960	-0.0132387
Enterobacter_Cap	2960	2970	-0.0172228
Enterobacter_Cap	2970	2980	-0.0152515
Enterobacter_Cap	2980	2990	-0.00994127
Enterobacter_Cap	2990	3000	-0.00477311
Enterobacter_Cap	3000	3010	-0.000493031
Enterobacter_Cap	3010	3020	0.00508969
Enterobacter_Cap	3020	3030	0.00280881
Enterobacter_Cap	3030	3040	-0.000120862
Enterobacter_Cap	3040	3050	-0.00172317
Enterobacter_Cap	3050	3060	0.00210949
Enterobacter_Cap	3060	3070	-0.000436505
Enterobacter_Cap	3070	3080	-0.00820737
Enterobacter_Cap	3080	3090	-0.0120801
Enterobacter_Cap	3090	3100	-0.0175904
Enterobacter_Cap	3100	3110	-0.0187146
Enterobacter_Cap	3110	3120	-0.0198904
Enterobacter_Cap	3120	3130	-0.0193442
Enterobacter_Cap	3130	3140	-0.0286006
Enterobacter_Cap	3140	3150	-0.0380698
Enterobacter_Cap	3150	3160	-0.0408338
Enterobacter_Cap	3160	3170	-0.0439979
Enterobacter_Cap	3170	3180	-0.0409058
Enterobacter_Cap	3180	3190	-0.0478129
Enterobacter_Cap	3190	3200	-0.0511174
Enterobacter_Cap	3200	3210	-0.0586233
Enterobacter_Cap	3210	3220	-0.0592378
Enterobacter_Cap	3220	3230	-0.0556139
Enterobacter_Cap	3230	3240	-0.0551633
Enterobacter_Cap	3240	3250	-0.0554064
Enterobacter_Cap	3250	3260	-0.0548161
Enterobacter_Cap	3260	3270	-0.0531857
Enterobacter_Cap	3270	3280	-0.0581993
Enterobacter_Cap	3280	3290	-0.0559751
Enterobacter_Cap	3290	3300	-0.0580339
Enterobacter_Cap	3300	3310	-0.0632269
Enterobacter_Cap	3310	3320	-0.0740223
Enterobacter_Cap	3320	3330	-0.0794004
Enterobacter_Cap	3330	3340	-0.0780451
Enterobacter_Cap	3340	3350	-0.0764152
Enterobacter_Cap	3350	3360	-0.0730939
Enterobacter_Cap	3360	3370	-0.074737
Enterobacter_Cap	3370	3380	-0.0744564
Enterobacter_Cap	3380	3390	-0.0767046
Enterobacter_Cap	3390	3400	-0.075034
Enterobacter_Cap	3400	3410	-0.0726819
Enterobacter_Cap	3410	3420	-0.0760286
Enterobacter_Cap	3420	3430	-0.0778344
Enterobacter_Cap	3430	3440	-0.0786233
Enterobacter_Cap	3440	3450	-0.0774722
Enterobacter_Cap	3450	3460	-0.0774394
Enterobacter_Cap	3460	3470	-0.0776474
Enterobacter_Cap	3470	3480	-0.0813361
Enterobacter_Cap	3480	3490	-0.0808069
Enterobacter_Cap	3490	3500	-0.0853275
Enterobacter_Cap	3500	3510	-0.0883479
Enterobacter_Cap	3510	3520	-0.0885822
Enterobacter_Cap	3520	3530	-0.0890531
Enterobacter_Cap	3530	3540	-0.0877553
Enterobacter_Cap	3540	3550	-0.0874143
Enterobacter_Cap	3550	3560	-0.0846518
Enterobacter_Cap	3560	3570	-0.093643
Enterobacter_Cap	3570	3580	-0.0944553
Enterobacter_Cap	3580	3590	-0.0978903
Enterobacter_Cap	3590	3600	-0.0996195
Enterobacter_Cap	3600	3610	-0.09899
Enterobacter_Cap	3610	3620	-0.0933686
Enterobacter_Cap	3620	3630	-0.0918274
Enterobacter_Cap	3630	3640	-0.0891949
Enterobacter_Cap	3640	3650	-0.0862829
Enterobacter_Cap	3650	3660	-0.0905146
Enterobacter_Cap	3660	3670	-0.0994915
Enterobacter_Cap	3670	3680	-0.105831
Enterobacter_Cap	3680	3690	-0.111472
Enterobacter_Cap	3690	3700	-0.110339
Enterobacter_Cap	3700	3710	-0.103453
Enterobacter_Cap	3710	3720	-0.0945293
Enterobacter_Cap	3720	3730	-0.092297
Enterobacter_Cap	3730	3740	-0.0960254
Enterobacter_Cap	3740	3750	-0.0943467
Enterobacter_Cap	3750	3760	-0.0886574
Enterobacter_Cap	3760	3770	-0.0869789
Enterobacter_Cap	3770	3780	-0.0854101
Enterobacter_Cap	3780	3790	-0.0882075
Enterobacter_Cap	3790	3800	-0.0834
Enterobacter_Cap	3800	3810	-0.0761146
Enterobacter_Cap	3810	3820	-0.0583
Enterobacter_Cap	3820	3830	-0.0537147
Enterobacter_Cap	3830	3840	-0.0505081
Enterobacter_Cap	3840	3850	-0.0505047
Enterobacter_Cap	3850	3860	-0.0530121
Enterobacter_Cap	3860	3870	-0.045725
Enterobacter_Cap	3870	3880	-0.0435133
Enterobacter_Cap	3880	3890	-0.0431603
Enterobacter_Cap	3890	3900	-0.0347831
Enterobacter_Cap	3900	3910	-0.0383306
Enterobacter_Cap	3910	3920	-0.035038
Enterobacter_Cap	3920	3930	-0.0348627
Enterobacter_Cap	3930	3940	-0.0345341
Enterobacter_Cap	3940	3950	-0.0417115
Enterobacter_Cap	3950	3960	-0.0437989
Enterobacter_Cap	3960	3970	-0.0455126
Enterobacter_Cap	3970	3980	-0.0470013
Enterobacter_Cap	3980	3990	-0.0487708
Enterobacter_Cap	3990	4000	-0.0544825
Enterobacter_Cap	4000	4010	-0.0573187
Enterobacter_Cap	4010	4020	-0.0657638
Enterobacter_Cap	4020	4030	-0.0625439
Enterobacter_Cap	4030	4040	-0.0589306
Enterobacter_Cap	4040	4050	-0.0567465
Enterobacter_Cap	4050	4060	-0.0514376
Enterobacter_Cap	4060	4070	-0.0559004
Enterobacter_Cap	4070	4080	-0.0624865
Enterobacter_Cap	4080	4090	-0.0621382
Enterobacter_Cap	4090	4100	-0.0581066
Enterobacter_Cap	4100	4110	-0.0541165
Enterobacter_Cap	4110	4120	-0.0532419
Enterobacter_Cap	4120	4130	-0.0440151
Enterobacter_Cap	4130	4140	-0.0407494
Enterobacter_Cap	4140	4150	-0.0318183
Enterobacter_Cap	4150	4160	-0.0268128
Enterobacter_Cap	4160	4170	-0.0186886
Enterobacter_Cap	4170	4180	-0.0139959
Enterobacter_Cap	4180	4190	-0.00218717
Enterobacter_Cap	4190	4200	0.00894266
Enterobacter_Cap	4200	4210	0.0243867
Enterobacter_Cap	4210	4220	0.0446356
Enterobacter_Cap	4220	4230	0.061835
Enterobacter_Cap	4230	4240	0.0786198
Enterobacter_Cap	4240	4250	0.0909932
Enterobacter_Cap	4250	4260	0.0984839
Enterobacter_Cap	4260	4270	0.107931
Enterobacter_Cap	4270	4280	0.114306
Enterobacter_Cap	4280	4290	0.118337
Enterobacter_Cap	4290	4300	0.121575
Enterobacter_Cap	4300	4310	0.128034
Enterobacter_Cap	4310	4320	0.128536
Enterobacter_Cap	4320	4330	0.127888
Enterobacter_Cap	4330	4340	0.124004
Enterobacter_Cap	4340	4350	0.117175
Enterobacter_Cap	4350	4360	0.113423
Enterobacter_Cap	4360	4370	0.112052
Enterobacter_Cap	4370	4380	0.115231
Enterobacter_Cap	4380	4390	0.11053
Enterobacter_Cap	4390	4400	0.105481
Enterobacter_Cap	4400	4410	0.103336
Enterobacter_Cap	4410	4420	0.100404
Enterobacter_Cap	4420	4430	0.0984532
Enterobacter_Cap	4430	4440	0.0973208
Enterobacter_Cap	4440	4450	0.0970318
Enterobacter_Cap	4450	4460	0.0927637
Enterobacter_Cap	4460	4470	0.0940482
Enterobacter_Cap	4470	4480	0.0961587
Enterobacter_Cap	4480	4490	0.0990913
Enterobacter_Cap	4490	4500	0.105726
Enterobacter_Cap	4500	4510	0.110591
Enterobacter_Cap	4510	4520	0.114234
Enterobacter_Cap	4520	4530	0.115462
Enterobacter_Cap	4530	4540	0.115384
Enterobacter_Cap	4540	4550	0.115559
Enterobacter_Cap	4550	4560	0.121004
Enterobacter_Cap	4560	4570	0.12485
Enterobacter_Cap	4570	4580	0.132282
Enterobacter_Cap	4580	4590	0.137772
Enterobacter_Cap	4590	4600	0.141069
Enterobacter_Cap	4600	4610	0.141722
Enterobacter_Cap	4610	4620	0.145213
Enterobacter_Cap	4620	4630	0.14593
Enterobacter_Cap	4630	4640	0.144637
Enterobacter_Cap	4640	4650	0.142537
Enterobacter_Cap	4650	4660	0.13954
Enterobacter_Cap	4660	4670	0.137054
Enterobacter_Cap	4670	4680	0.133157
Enterobacter_Cap	4680	4690	0.137368
Enterobacter_Cap	4690	4700	0.142585
Enterobacter_Cap	4700	4710	0.142392
Enterobacter_Cap	4710	4720	0.146258
Enterobacter_Cap	4720	4730	0.142252
Enterobacter_Cap	4730	4740	0.13926
Enterobacter_Cap	4740	4750	0.135069
Enterobacter_Cap	4750	4760	0.141912
Enterobacter_Cap	4760	4770	0.148835
Enterobacter_Cap	4770	4780	0.152928
Enterobacter_Cap	4780	4790	0.158954
Enterobacter_Cap	4790	4800	0.166439
Enterobacter_Cap	4800	4810	0.175281
Enterobacter_Cap	4810	4820	0.183029
Enterobacter_Cap	4820	4830	0.187859
Enterobacter_Cap	4830	4840	0.187534
Enterobacter_Cap	4840	4850	0.192388
Enterobacter_Cap	4850	4860	0.192516
Enterobacter_Cap	4860	4870	0.191592
Enterobacter_Cap	4870	4880	0.193301
Enterobacter_Cap	4880	4890	0.192824
Enterobacter_Cap	4890	4900	0.191975
Enterobacter_Cap	4900	4910	0.18657
Enterobacter_Cap	4910	4920	0.175145
Enterobacter_Cap	4920	4930	0.165238
Enterobacter_Cap	4930	4940	0.153745
Enterobacter_Cap	4940	4950	0.133647
Enterobacter_Cap	4950	4960	0.112058
Enterobacter_Cap	4960	4970	0.0884049
Enterobacter_Cap	4970	4980	0.0694507
Enterobacter_Cap	4980	4990	0.0524629
Enterobacter_Cap	4990	5000	0.0323307
Enterobacter_Cap	5000	5010	0.0177746
Enterobacter_Cap	5010	5020	0.00316288
Enterobacter_Cap	5020	5030	-0.0150247
Enterobacter_Cap	5030	5040	-0.0338327
Enterobacter_Cap	5040	5050	-0.048496
Enterobacter_Cap	5050	5060	-0.063882
Enterobacter_Cap	5060	5070	-0.0748578
Enterobacter_Cap	5070	5080	-0.0814672
Enterobacter_Cap	5080	5090	-0.0892699
Enterobacter_Cap	5090	5100	-0.0924286
Enterobacter_Cap	5100	5110	-0.0948906
Enterobacter_Cap	5110	5120	-0.0954519
Enterobacter_Cap	5120	5130	-0.0971546
Enterobacter_Cap	5130	5140	-0.0968291
Enterobacter_Cap	5140	5150	-0.0979396
Enterobacter_Cap	5150	5160	-0.099889
Enterobacter_Cap	5160	5170	-0.100155
Enterobacter_Cap	5170	5180	-0.100201
Enterobacter_Cap	5180	5190	-0.0960208
Enterobacter_Cap	5190	5200	-0.0933159
Enterobacter_Cap	5200	5210	-0.0922745
Enterobacter_Cap	5210	5220	-0.0928049
Enterobacter_Cap	5220	5230	-0.09232
Enterobacter_Cap	5230	5240	-0.0897497
Enterobacter_Cap	5240	5250	-0.0902307
Enterobacter_Cap	5250	5260	-0.0902854
Enterobacter_Cap	5260	5270	-0.0895882
Enterobacter_Cap	5270	5280	-0.0885895
Enterobacter_Cap	5280	5290	-0.0876678
Enterobacter_Cap	5290	5300	-0.0858608
Enterobacter_Cap	5300	5310	-0.0832888
Enterobacter_Cap	5310	5320	-0.0807674
Enterobacter_Cap	5320	5330	-0.0770028
Enterobacter_Cap	5330	5340	-0.0754313
Enterobacter_Cap	5340	5350	-0.0746031
Enterobacter_Cap	5350	5360	-0.0723678
Enterobacter_Cap	5360	5370	-0.0669632
Enterobacter_Cap	5370	5380	-0.0635953
Enterobacter_Cap	5380	5390	-0.0636611
Enterobacter_Cap	5390	5400	-0.0631794
Enterobacter_Cap	5400	5410	-0.0644176
Enterobacter_Cap	5410	5420	-0.0661256
Enterobacter_Cap	5420	5430	-0.0653858
Enterobacter_Cap	5430	5440	-0.0660462
Enterobacter_Cap	5440	5450	-0.0655314
Enterobacter_Cap	5450	5460	-0.0682241
Enterobacter_Cap	5460	5470	-0.0693658
Enterobacter_Cap	5470	5480	-0.0709498
Enterobacter_Cap	5480	5490	-0.0722437
Enterobacter_Cap	5490	5500	-0.0743415
Enterobacter_Cap	5500	5510	-0.0718851
Enterobacter_Cap	5510	5520	-0.0691635
Enterobacter_Cap	5520	5530	-0.0712847
Enterobacter_Cap	5530	5540	-0.0709777
Enterobacter_Cap	5540	5550	-0.0688444
Enterobacter_Cap	5550	5560	-0.0691597
Enterobacter_Cap	5560	5570	-0.0681291
Enterobacter_Cap	5570	5580	-0.0675324
Enterobacter_Cap	5580	5590	-0.0664181
Enterobacter_Cap	5590	5600	-0.0654177
Enterobacter_Cap	5600	5610	-0.0596492
Enterobacter_Cap	5610	5620	-0.0582111
Enterobacter_Cap	5620	5630	-0.0554667
Enterobacter_Cap	5630	5640	-0.0509509
Enterobacter_Cap	5640	5650	-0.0466043
Enterobacter_Cap	5650	5660	-0.0444478
Enterobacter_Cap	5660	5670	-0.0431248
Enterobacter_Cap	5670	5680	-0.0430774
Enterobacter_Cap	5680	5690	-0.0417086
Enterobacter_Cap	5690	5700	-0.0393347
Enterobacter_Cap	5700	5710	-0.0332644
Enterobacter_Cap	5710	5720	-0.0280783
Enterobacter_Cap	5720	5730	-0.0268644
Enterobacter_Cap	5730	5740	-0.0269302
Enterobacter_Cap	5740	5750	-0.0269558
Enterobacter_Cap	5750	5760	-0.0235468
Enterobacter_Cap	5760	5770	-0.01853
Enterobacter_Cap	5770	5780	-0.0160966
Enterobacter_Cap	5780	5790	-0.0142909
Enterobacter_Cap	5790	5800	-0.0134732
Enterobacter_Cap	5800	5810	-0.0190413
Enterobacter_Cap	5810	5820	-0.0362611
Enterobacter_Cap	5820	5830	-0.0475654
Enterobacter_Cap	5830	5840	-0.062723
Enterobacter_Cap	5840	5850	-0.0747622
Enterobacter_Cap	5850	5860	-0.0886011
Enterobacter_Cap	5860	5870	-0.102815
Enterobacter_Cap	5870	5880	-0.115648
Enterobacter_Cap	5880	5890	-0.128445
Enterobacter_Cap	5890	5900	-0.139885
Enterobacter_Cap	5900	5910	-0.157568
Enterobacter_Cap	5910	5920	-0.175377
Enterobacter_Cap	5920	5930	-0.189669
Enterobacter_Cap	5930	5940	-0.200554
Enterobacter_Cap	5940	5950	-0.205112
Enterobacter_Cap	5950	5960	-0.205597
Enterobacter_Cap	5960	5970	-0.210282
Enterobacter_Cap	5970	5980	-0.211012
Enterobacter_Cap	5980	5990	-0.208066
Enterobacter_Cap	5990	6000	-0.208708
Enterobacter_Cap	6000	6010	-0.204392
Enterobacter_Cap	6010	6020	-0.199113
Enterobacter_Cap	6020	6030	-0.191672
Enterobacter_Cap	6030	6040	-0.182543
Enterobacter_Cap	6040	6050	-0.176268
Enterobacter_Cap	6050	6060	-0.168641
Enterobacter_Cap	6060	6070	-0.159254
Enterobacter_Cap	6070	6080	-0.152641
Enterobacter_Cap	6080	6090	-0.148928
Enterobacter_Cap	6090	6100	-0.146193
Enterobacter_Cap	6100	6110	-0.14178
Enterobacter_Cap	6110	6120	-0.134361
Enterobacter_Cap	6120	6130	-0.12602
Enterobacter_Cap	6130	6140	-0.113708
Enterobacter_Cap	6140	6150	-0.10048
Enterobacter_Cap	6150	6160	-0.0907826
Enterobacter_Cap	6160	6170	-0.0782349
Enterobacter_Cap	6170	6180	-0.0762751
Enterobacter_Cap	6180	6190	-0.074789
Enterobacter_Cap	6190	6200	-0.0742465
Enterobacter_Cap	6200	6210	-0.0728892
Enterobacter_Cap	6210	6220	-0.0759676
Enterobacter_Cap	6220	6230	-0.071159
Enterobacter_Cap	6230	6240	-0.0599329
Enterobacter_Cap	6240	6250	-0.0466086
Enterobacter_Cap	6250	6260	-0.0502281
Enterobacter_Cap	6260	6270	-0.0600776
Enterobacter_Cap	6270	6280	-0.0692909
Enterobacter_Cap	6280	6290	-0.0804911
Enterobacter_Cap	6290	6300	-0.0841024
Enterobacter_Cap	6300	6310	-0.0836122
Enterobacter_Cap	6310	6320	-0.0999111
Enterobacter_Cap	6320	6330	-0.099821
Enterobacter_Cap	6330	6340	-0.0907627
Enterobacter_Cap	6340	6350	-0.0773427
Enterobacter_Cap	6350	6360	-0.0768359
Enterobacter_Cap	6360	6370	-0.0705814
Enterobacter_Cap	6370	6380	-0.0667058
Enterobacter_Cap	6380	6390	-0.0647177
Enterobacter_Cap	6390	6400	-0.0646932
Enterobacter_Cap	6400	6410	-0.056235
Enterobacter_Cap	6410	6420	-0.0508873
Enterobacter_Cap	6420	6430	-0.043631
Enterobacter_Cap	6430	6440	-0.0305944
Enterobacter_Cap	6440	6450	-0.0320965
Enterobacter_Cap	6450	6460	-0.0297479
Enterobacter_Cap	6460	6470	-0.0298201
Enterobacter_Cap	6470	6480	-0.0263064
Enterobacter_Cap	6480	6490	-0.0248661
Enterobacter_Cap	6490	6500	-0.0292833
Enterobacter_Cap	6500	6510	-0.0266785
Enterobacter_Cap	6510	6520	-0.0287931
Enterobacter_Cap	6520	6530	-0.0270428
Enterobacter_Cap	6530	6540	-0.0137052
Enterobacter_Cap	6540	6550	-0.00517065
Enterobacter_Cap	6550	6560	-0.00142037
Enterobacter_Cap	6560	6570	-0.000182494
Enterobacter_Cap	6570	6580	-0.0113708
Enterobacter_Cap	6580	6590	-0.0201541
Enterobacter_Cap	6590	6600	-0.0144062
Enterobacter_Cap	6600	6610	-0.0171028
Enterobacter_Cap	6610	6620	-0.0103263
Enterobacter_Cap	6620	6630	-0.0111314
Enterobacter_Cap	6630	6640	-0.00750951
Enterobacter_Cap	6640	6650	-0.000732833
Enterobacter_Cap	6650	6660	0.00713055
Enterobacter_Cap	6660	6670	0.0117288
Enterobacter_Cap	6670	6680	0.00823785
Enterobacter_Cap	6680	6690	0.00387413
Enterobacter_Cap	6690	6700	0.00234766
Enterobacter_Cap	6700	6710	-0.00318143
Enterobacter_Cap	6710	6720	-0.00401364
Enterobacter_Cap	6720	6730	0.00310791
Enterobacter_Cap	6730	6740	0.0100598
Enterobacter_Cap	6740	6750	0.0144168
Enterobacter_Cap	6750	6760	0.0140929
Enterobacter_Cap	6760	6770	0.0133569
Enterobacter_Cap	6770	6780	0.0136647
Enterobacter_Cap	6780	6790	0.015726
Enterobacter_Cap	6790	6800	0.0167347
Enterobacter_Cap	6800	6810	0.0169656
Enterobacter_Cap	6810	6820	0.012482
Enterobacter_Cap	6820	6830	0.0146216
Enterobacter_Cap	6830	6840	0.0179704
Enterobacter_Cap	6840	6850	0.0180375
Enterobacter_Cap	6850	6860	0.0138182
Enterobacter_Cap	6860	6870	0.0174444
Enterobacter_Cap	6870	6880	0.0188379
Enterobacter_Cap	6880	6890	0.0210953
Enterobacter_Cap	6890	6900	0.0201684
Enterobacter_Cap	6900	6910	0.0248739
Enterobacter_Cap	6910	6920	0.0322854
Enterobacter_Cap	6920	6930	0.0356403
Enterobacter_Cap	6930	6940	0.0338857
Enterobacter_Cap	6940	6950	0.0322606
Enterobacter_Cap	6950	6960	0.0395794
Enterobacter_Cap	6960	6970	0.0506102
Enterobacter_Cap	6970	6980	0.0518765
Enterobacter_Cap	6980	6990	0.05203
Enterobacter_Cap	6990	7000	0.0514077
Enterobacter_Cap	7000	7010	0.0501221
Enterobacter_Cap	7010	7020	0.0548842
Enterobacter_Cap	7020	7030	0.0558834
Enterobacter_Cap	7030	7040	0.0557603
Enterobacter_Cap	7040	7050	0.0583663
Enterobacter_Cap	7050	7060	0.0627861
Enterobacter_Cap	7060	7070	0.0627945
Enterobacter_Cap	7070	7080	0.0645518
Enterobacter_Cap	7080	7090	0.0696241
Enterobacter_Cap	7090	7100	0.0694287
Enterobacter_Cap	7100	7110	0.0613586
Enterobacter_Cap	7110	7120	0.0540479
Enterobacter_Cap	7120	7130	0.0440348
Enterobacter_Cap	7130	7140	0.0356774
Enterobacter_Cap	7140	7150	0.0317307
Enterobacter_Cap	7150	7160	0.0274562
Enterobacter_Cap	7160	7170	0.0135012
Enterobacter_Cap	7170	7180	0.000829004
Enterobacter_Cap	7180	7190	-0.020133
Enterobacter_Cap	7190	7200	-0.0332824
Enterobacter_Cap	7200	7210	-0.0458922
Enterobacter_Cap	7210	7220	-0.0611479
Enterobacter_Cap	7220	7230	-0.0798931
Enterobacter_Cap	7230	7240	-0.0887
Enterobacter_Cap	7240	7250	-0.10207
Enterobacter_Cap	7250	7260	-0.10871
Enterobacter_Cap	7260	7270	-0.119364
Enterobacter_Cap	7270	7280	-0.11724
Enterobacter_Cap	7280	7290	-0.117042
Enterobacter_Cap	7290	7300	-0.119983
Enterobacter_Cap	7300	7310	-0.116425
Enterobacter_Cap	7310	7320	-0.109241
Enterobacter_Cap	7320	7330	-0.105631
Enterobacter_Cap	7330	7340	-0.0784863
Enterobacter_Cap	7340	7350	-0.0686147
Enterobacter_Cap	7350	7360	-0.0679939
Enterobacter_Cap	7360	7370	-0.0641337
