# Supplementary material for: A DNA damage-activated kinase phosphorylates a transcriptional repressor to control bacterial immune pathway expression
Source: EMBO J. 2026 Jun 9;45(14):5079–100. doi: 10.1038/s44318-026-00831-y (PMC13373217; doi:10.1038/s44318-026-00831-y)
Supplement: Supplementary file 9 — Source data Fig. 3 [file 44318_2026_831_MOESM9_ESM.zip › Figure3/3D/SEC-MALS CapS WT vs S54E.xlsx]

## Sheet: SEC-MALS CapS S54E
WT MBP-CapS						S54E MBP-CapS
Time (min	UV		Time (min)	MW (g/mol)		Time (min	UV		Time (min)	MW (g/mol)
0.0009375	5.42998e-05		-0.201204			0.0015625	3.83258e-05		-0.194837
0.0109375	5.54919e-05		-0.193014			0.0115625	3.86238e-05		-0.186647
0.0209375	5.70416e-05		-0.184824			0.0215625	3.8743e-05		-0.178458
0.0309375	5.82933e-05		-0.176634			0.0315625	3.89218e-05		-0.170268
0.0409375	5.87106e-05		-0.168445			0.0415625	3.91603e-05		-0.162078
0.0509375	5.88298e-05		-0.160255			0.0515625	3.93987e-05		-0.153888
0.0609375	5.94854e-05		-0.152065			0.0615625	3.93987e-05		-0.145699
0.0709375	6.05583e-05		-0.143875			0.0715625	3.91006e-05		-0.137509
0.0809375	6.13332e-05		-0.135686			0.0815625	3.88622e-05		-0.129319
0.0909375	6.16908e-05		-0.127496			0.0915625	3.9041e-05		-0.121129
0.100937	6.22869e-05		-0.119306			0.101562	3.95775e-05		-0.112939
0.110937	6.34789e-05		-0.111116			0.111562	4.01735e-05		-0.10475
0.120937	6.45518e-05		-0.102926			0.121562	4.05312e-05		-0.0965598
0.130937	6.51479e-05		-0.0947367			0.131562	4.05312e-05		-0.08837
0.140937	6.55055e-05		-0.0865469			0.141562	4.01139e-05		-0.0801802
0.150937	6.56843e-05		-0.0783571			0.151562	3.93987e-05		-0.0719904
0.160937	6.55651e-05		-0.0701673			0.161562	3.86238e-05		-0.0638006
0.170937	6.53863e-05		-0.0619775			0.171562	3.79682e-05		-0.0556108
0.180937	6.55055e-05		-0.0537877			0.181562	3.76701e-05		-0.0474211
0.190937	6.58631e-05		-0.0455979			0.191562	3.76105e-05		-0.0392313
0.200937	6.62208e-05		-0.0374082			0.201562	3.77297e-05		-0.0310415
0.210937	6.6638e-05		-0.0292184			0.211562	3.82662e-05		-0.0228517
0.220937	6.70552e-05		-0.0210286			0.221562	3.92199e-05		-0.0146619
0.230937	6.75321e-05		-0.0128388			0.231562	4.01735e-05		-0.0064721
0.240937	6.81281e-05		-0.004649			0.241562	4.05908e-05		0.00171765
0.250937	6.82473e-05		0.00354076			0.251562	4.05312e-05		0.00990744
0.260937	6.77109e-05		0.0117305			0.261562	4.02331e-05		0.0180972
0.270937	6.69956e-05		0.0199203			0.271562	3.98159e-05		0.026287
0.280937	6.69956e-05		0.0281101			0.281562	3.98159e-05		0.0344768
0.290937	6.78897e-05		0.0362999			0.291562	4.04119e-05		0.0426666
0.300937	6.90818e-05		0.0444897			0.301562	4.1306e-05		0.0508564
0.310937	6.98566e-05		0.0526795			0.311562	4.20809e-05		0.0590461
0.320937	7.02143e-05		0.0608693			0.321562	4.27365e-05		0.0672359
0.330937	7.06911e-05		0.069059			0.331562	4.33922e-05		0.0754257
0.340937	7.20024e-05		0.0772488			0.341562	4.39882e-05		0.0836155
0.350937	7.38502e-05		0.0854386			0.351562	4.43459e-05		0.0918053
0.360937	7.52807e-05		0.0936284			0.361562	4.42266e-05		0.0999951
0.370937	7.60555e-05		0.101818			0.371562	4.3869e-05		0.108185
0.380937	7.689e-05		0.110008			0.381562	4.36306e-05		0.116375
0.390937	7.79629e-05		0.118198			0.391562	4.37498e-05		0.124564
0.400937	7.87973e-05		0.126388			0.401562	4.39882e-05		0.132754
0.410937	7.90358e-05		0.134577			0.411562	4.40478e-05		0.140944
0.420937	7.92146e-05		0.142767			0.421562	4.37498e-05		0.149134
0.430937	8.01682e-05		0.150957			0.431562	4.35114e-05		0.157324
0.440937	8.13007e-05		0.159147			0.441562	4.36306e-05		0.165513
0.450937	8.16584e-05		0.167336			0.451562	4.41074e-05		0.173703
0.460937	8.12411e-05		0.175526			0.461562	4.46439e-05		0.181893
0.470937	8.10027e-05		0.183716			0.471562	4.49419e-05		0.190083
0.480937	8.14199e-05		0.191906			0.481562	4.46439e-05		0.198272
0.490937	8.21352e-05		0.200096			0.491562	4.38094e-05		0.206462
0.500937	8.26716e-05		0.208285			0.501562	4.29749e-05		0.214652
0.510937	8.32677e-05		0.216475			0.511562	4.24981e-05		0.222842
0.520937	8.43406e-05		0.224665			0.521562	4.23789e-05		0.231032
0.530937	8.57115e-05		0.232855			0.531562	4.23789e-05		0.239221
0.540937	8.69632e-05		0.241045			0.541562	4.24981e-05		0.247411
0.550937	8.82149e-05		0.249234			0.551562	4.30346e-05		0.255601
0.560937	8.94666e-05		0.257424			0.561562	4.39286e-05		0.263791
0.570937	9.04202e-05		0.265614			0.571562	4.48823e-05		0.271981
0.580937	9.07779e-05		0.273804			0.581562	4.54187e-05		0.28017
0.590937	9.07779e-05		0.281993			0.591562	4.52399e-05		0.28836
0.600937	9.09567e-05		0.290183			0.601562	4.48227e-05		0.29655
0.610937	9.18508e-05		0.298373			0.611562	4.51207e-05		0.30474
0.620937	9.29236e-05		0.306563			0.621562	4.60148e-05		0.312929
0.630937	9.35793e-05		0.314753			0.631562	4.66704e-05		0.321119
0.640937	9.35793e-05		0.322942			0.641562	4.67896e-05		0.329309
0.650937	9.34601e-05		0.331132			0.651562	4.69089e-05		0.337499
0.660937	9.36389e-05		0.339322			0.661562	4.73857e-05		0.345689
0.670937	9.44138e-05		0.347512			0.671562	4.79817e-05		0.353878
0.680937	9.54866e-05		0.355702			0.681562	4.79817e-05		0.362068
0.690937	9.62019e-05		0.363891			0.691562	4.75645e-05		0.370258
0.700937	9.60231e-05		0.372081			0.701562	4.70281e-05		0.378448
0.710937	9.52482e-05		0.380271			0.711562	4.64916e-05		0.386638
0.720937	9.46522e-05		0.388461			0.721562	4.61936e-05		0.394827
0.730937	9.50098e-05		0.39665			0.731562	4.62532e-05		0.403017
0.740937	9.65595e-05		0.40484			0.741562	4.66704e-05		0.411207
0.750937	9.86457e-05		0.41303			0.751562	4.72665e-05		0.419397
0.760937	9.9957e-05		0.42122			0.761562	4.81009e-05		0.427586
0.770937	0.000100195		0.42941			0.771562	4.8995e-05		0.435776
0.780937	0.000100315		0.437599			0.781562	4.93526e-05		0.443966
0.790937	0.000101268		0.445789			0.791562	4.89354e-05		0.452156
0.800937	0.000102878		0.453979			0.801562	4.8697e-05		0.460346
0.810937	0.00010407		0.462169			0.811562	4.93526e-05		0.468535
0.820937	0.000104308		0.470359			0.821562	5.05447e-05		0.476725
0.830937	0.000103951		0.478548			0.831562	5.126e-05		0.484915
0.840937	0.000103712		0.486738			0.841562	5.11408e-05		0.493105
0.850937	0.000104129		0.494928			0.851562	5.06639e-05		0.501295
0.860937	0.000105262		0.503118			0.861562	4.99487e-05		0.509484
0.870937	0.000106633		0.511307			0.871562	4.92334e-05		0.517674
0.880937	0.000107944		0.519497			0.881562	4.89354e-05		0.525864
0.890937	0.000109375		0.527687			0.891562	4.9293e-05		0.534054
0.900937	0.000110745		0.535877			0.901562	5.01275e-05		0.542243
0.910937	0.00011158		0.544067			0.911562	5.12004e-05		0.550433
0.920937	0.000112116		0.552256			0.921562	5.19753e-05		0.558623
0.930937	0.000112891		0.560446			0.931562	5.21541e-05		0.566813
0.940937	0.000113845		0.568636			0.941562	5.16176e-05		0.575003
0.950937	0.000114381		0.576826			0.951562	5.08428e-05		0.583192
0.960937	0.000114143		0.585015			0.961562	5.06639e-05		0.591382
0.970937	0.000113606		0.593205			0.971562	5.16176e-05		0.599572
0.980937	0.000113189		0.601395			0.981562	5.31077e-05		0.607762
0.990937	0.000113249		0.609585			0.991562	5.43594e-05		0.615952
1.00094	0.000113964		0.617775			1.00156	5.48959e-05		0.624141
1.01094	0.000115097		0.625964			1.01156	5.49555e-05		0.632331
1.02094	0.000116348		0.634154			1.02156	5.50151e-05		0.640521
1.03094	0.000117481		0.642344			1.03156	5.51939e-05		0.648711
1.04094	0.000118613		0.650534			1.04156	5.55515e-05		0.6569
1.05094	0.000119686		0.658724			1.05156	5.56707e-05		0.66509
1.06094	0.000120223		0.666913			1.06156	5.54919e-05		0.67328
1.07094	0.000120223		0.675103			1.07156	5.54919e-05		0.68147
1.08094	0.000120223		0.683293			1.08156	5.59688e-05		0.68966
1.09094	0.000120878		0.691483			1.09156	5.70416e-05		0.697849
1.10094	0.00012219		0.699672			1.10156	5.81741e-05		0.706039
1.11094	0.000123739		0.707862			1.11156	5.90682e-05		0.714229
1.12094	0.000124991		0.716052			1.12156	5.97835e-05		0.722419
1.13094	0.000125945		0.724242			1.13156	6.03795e-05		0.730609
1.14094	0.000126719		0.732432			1.14156	6.07371e-05		0.738798
1.15094	0.000127733		0.740621			1.15156	6.06179e-05		0.746988
1.16094	0.000128865		0.748811			1.16156	5.97239e-05		0.755178
1.17094	0.000129938		0.757001			1.17156	5.87106e-05		0.763368
1.18094	0.000130653		0.765191			1.18156	5.83529e-05		0.771557
1.19094	0.000130892		0.773381			1.19156	5.90682e-05		0.779747
1.20094	0.000130773		0.78157			1.20156	6.07967e-05		0.787937
1.21094	0.000130475		0.78976			1.21156	6.28829e-05		0.796127
1.22094	0.000130534		0.79795			1.22156	6.44326e-05		0.804317
1.23094	0.000131011		0.80614			1.23156	6.47306e-05		0.812506
1.24094	0.000131845		0.814329			1.24156	6.40154e-05		0.820696
1.25094	0.000132799		0.822519			1.25156	6.3777e-05		0.828886
1.26094	0.000134051		0.830709			1.26156	6.49691e-05		0.837076
1.27094	0.00013572		0.838899			1.27156	6.68764e-05		0.845266
1.28094	0.000137448		0.847089			1.28156	6.80089e-05		0.853455
1.29094	0.000138521		0.855278			1.29156	6.75321e-05		0.861645
1.30094	0.00013864		0.863468			1.30156	6.62804e-05		0.869835
1.31094	0.00013876		0.871658			1.31156	6.55055e-05		0.878025
1.32094	0.000139475		0.879848			1.32156	6.56843e-05		0.886214
1.33094	0.000140429		0.888038			1.33156	6.6638e-05		0.894404
1.34094	0.000141323		0.896227			1.34156	6.74725e-05		0.902594
1.35094	0.000142336		0.904417			1.35156	6.77705e-05		0.910784
1.36094	0.00014329		0.912607			1.36156	6.78301e-05		0.918974
1.37094	0.000143886		0.920797			1.37156	6.83069e-05		0.927163
1.38094	0.000144362		0.928986			1.38156	6.9201e-05		0.935353
1.39094	0.000145137		0.937176			1.39156	6.96778e-05		0.943543
1.40094	0.000145972		0.945366			1.40156	6.94394e-05		0.951733
1.41094	0.000146449		0.953556			1.41156	6.90818e-05		0.959923
1.42094	0.000146985		0.961746			1.42156	6.94394e-05		0.968112
1.43094	0.000147998		0.969935			1.43156	7.03335e-05		0.976302
1.44094	0.00014931		0.978125			1.44156	7.10487e-05		0.984492
1.45094	0.000150144		0.986315			1.45156	7.12872e-05		0.992682
1.46094	0.000150025		0.994505			1.46156	7.16448e-05		1.00087
1.47094	0.000149488		1.00269			1.47156	7.24792e-05		1.00906
1.48094	0.00014925		1.01088			1.48156	7.34925e-05		1.01725
1.49094	0.000149965		1.01907			1.49156	7.43866e-05		1.02544
1.50094	0.000151455		1.02726			1.50156	7.47442e-05		1.03363
1.51094	0.000153244		1.03545			1.51156	7.42674e-05		1.04182
1.52094	0.000154912		1.04364			1.52156	7.30753e-05		1.05001
1.53094	0.000156105		1.05183			1.53156	7.23004e-05		1.0582
1.54094	0.00015676		1.06002			1.54156	7.28965e-05		1.06639
1.55094	0.00015682		1.06821			1.55156	7.4327e-05		1.07458
1.56094	0.000156581		1.0764			1.56156	7.58171e-05		1.08277
1.57094	0.000156224		1.08459			1.57156	7.67112e-05		1.09096
1.58094	0.000156045		1.09278			1.58156	7.73668e-05		1.09915
1.59094	0.00015676		1.10097			1.59156	7.80225e-05		1.10734
1.60094	0.00015837		1.10916			1.60156	7.87377e-05		1.11553
1.61094	0.000160217		1.11735			1.61156	7.92146e-05		1.12372
1.62094	0.000160933		1.12554			1.62156	7.93934e-05		1.13191
1.63094	0.000160456		1.13373			1.63156	7.93934e-05		1.1401
1.64094	0.00015986		1.14192			1.64156	7.92146e-05		1.14829
1.65094	0.000160098		1.15011			1.65156	7.87973e-05		1.15648
1.66094	0.000160873		1.1583			1.66156	7.87377e-05		1.16467
1.67094	0.000161409		1.16649			1.67156	7.96318e-05		1.17286
1.68094	0.000161707		1.17468			1.68156	8.13007e-05		1.18105
1.69094	0.000162363		1.18287			1.69156	8.27312e-05		1.18924
1.70094	0.000163734		1.19106			1.70156	8.30293e-05		1.19743
1.71094	0.000165164		1.19925			1.71156	8.26716e-05		1.20562
1.72094	0.000166416		1.20744			1.72156	8.30293e-05		1.21381
1.73094	0.000167549		1.21563			1.73156	8.44598e-05		1.222
1.74094	0.00016886		1.22382			1.74156	8.60095e-05		1.23019
1.75094	0.000170231		1.23201			1.75156	8.65459e-05		1.23838
1.76094	0.000170946		1.2402			1.76156	8.58307e-05		1.24657
1.77094	0.000170946		1.24839			1.77156	8.4877e-05		1.25475
1.78094	0.000170827		1.25658			1.78156	8.44002e-05		1.26294
1.79094	0.000171423		1.26477			1.79156	8.47578e-05		1.27113
1.80094	0.000172734		1.27296			1.80156	8.55327e-05		1.27932
1.81094	0.000174463		1.28115			1.81156	8.61883e-05		1.28751
1.82094	0.000176251		1.28934			1.82156	8.65459e-05		1.2957
1.83094	0.00017786		1.29753			1.83156	8.6844e-05		1.30389
1.84094	0.000178933		1.30572			1.84156	8.7142e-05		1.31208
1.85094	0.000179172		1.31391			1.85156	8.72016e-05		1.32027
1.86094	0.000178695		1.3221			1.86156	8.70228e-05		1.32846
1.87094	0.000177979		1.33029			1.87156	8.70228e-05		1.33665
1.88094	0.00017786		1.33848			1.88156	8.74996e-05		1.34484
1.89094	0.000178516		1.34667			1.89156	8.80361e-05		1.35303
1.90094	0.000179589		1.35486			1.90156	8.88109e-05		1.36122
1.91094	0.000180304		1.36305			1.91156	9.01818e-05		1.36941
1.92094	0.000180662		1.37123			1.92156	9.18508e-05		1.3776
1.93094	0.000181139		1.37942			1.93156	9.26256e-05		1.38579
1.94094	0.000181675		1.38761			1.94156	9.2268e-05		1.39398
1.95094	0.000181913		1.3958			1.95156	9.17912e-05		1.40217
1.96094	0.000181913		1.40399			1.96156	9.197e-05		1.41036
1.97094	0.000181913		1.41218			1.97156	9.2268e-05		1.41855
1.98094	0.000182331		1.42037			1.98156	9.2268e-05		1.42674
1.99094	0.000182927		1.42856			1.99156	9.2268e-05		1.43493
2.00094	0.000183702		1.43675			2.00156	9.26256e-05		1.44312
2.01094	0.000184417		1.44494			2.01156	9.30429e-05		1.45131
2.02094	0.000185609		1.45313			2.02156	9.31025e-05		1.4595
2.03094	0.000187099		1.46132			2.03156	9.34601e-05		1.46769
2.04094	0.00018847		1.46951			2.04156	9.45926e-05		1.47588
2.05094	0.000189006		1.4777			2.05156	9.63807e-05		1.48407
2.06094	0.000188768		1.48589			2.06156	9.799e-05		1.49226
2.07094	0.000188708		1.49408			2.07156	9.86457e-05		1.50045
2.08094	0.000189245		1.50227			2.08156	9.85265e-05		1.50864
2.09094	0.000190377		1.51046			2.09156	9.86457e-05		1.51683
2.10094	0.000191689		1.51865			2.10156	9.93609e-05		1.52502
2.11094	0.000193179		1.52684			2.11156	9.98974e-05		1.53321
2.12094	0.000194669		1.53503			2.12156	9.97782e-05		1.5414
2.13094	0.000195682		1.54322			2.13156	9.95398e-05		1.54959
2.14094	0.00019592		1.55141			2.14156	0.000100255		1.55778
2.15094	0.000195861		1.5596			2.15156	0.000101805		1.56597
2.16094	0.000196218		1.56779			2.16156	0.000103235		1.57416
2.17094	0.000197232		1.57598			2.17156	0.000103951		1.58235
2.18094	0.000198424		1.58417			2.18156	0.000104189		1.59054
2.19094	0.000199139		1.59236			2.19156	0.000104666		1.59873
2.20094	0.000199258		1.60055			2.20156	0.000105321		1.60692
2.21094	0.00019896		1.60874			2.21156	0.000105619		1.61511
2.22094	0.000198841		1.61693			2.22156	0.000105262		1.6233
2.23094	0.000199318		1.62512			2.23156	0.000104845		1.63148
2.24094	0.000200093		1.63331			2.24156	0.000105083		1.63967
2.25094	0.000200927		1.6415			2.25156	0.000106037		1.64786
2.26094	0.000201762		1.64969			2.26156	0.000106752		1.65605
2.27094	0.000202596		1.65788			2.27156	0.000106633		1.66424
2.28094	0.000203073		1.66607			2.28156	0.000106156		1.67243
2.29094	0.000203431		1.67426			2.29156	0.000106037		1.68062
2.30094	0.000204146		1.68245			2.30156	0.000106394		1.68881
2.31094	0.000205278		1.69064			2.31156	0.00010699		1.697
2.32094	0.000206292		1.69883			2.32156	0.000107884		1.70519
2.33094	0.000207126		1.70702			2.33156	0.000109076		1.71338
2.34094	0.000208199		1.71521			2.34156	0.000110447		1.72157
2.35094	0.000209033		1.7234			2.35156	0.000111461		1.72976
2.36094	0.000209212		1.73159			2.36156	0.000111938		1.73795
2.37094	0.000208855		1.73978			2.37156	0.000112295		1.74614
2.38094	0.000209272		1.74796			2.38156	0.000112712		1.75433
2.39094	0.000210762		1.75615			2.39156	0.000113249		1.76252
2.40094	0.000212669		1.76434			2.40156	0.000113904		1.77071
2.41094	0.000213981		1.77253			2.41156	0.000114501		1.7789
2.42094	0.000214398		1.78072			2.42156	0.000114858		1.78709
2.43094	0.000214159		1.78891			2.43156	0.000114918		1.79528
2.44094	0.000214219		1.7971			2.44156	0.00011462		1.80347
2.45094	0.000215054		1.80529			2.45156	0.000114262		1.81166
2.46094	0.000216603		1.81348			2.46156	0.000114024		1.81985
2.47094	0.000218153		1.82167			2.47156	0.000114381		1.82804
2.48094	0.000219464		1.82986			2.48156	0.000115573		1.83623
2.49094	0.000220358		1.83805			2.49156	0.000117123		1.84442
2.50094	0.000220835		1.84624			2.50156	0.000118375		1.85261
2.51094	0.000220895		1.85443			2.51156	0.00011915		1.8608
2.52094	0.000220597		1.86262			2.52156	0.000119984		1.86899
2.53094	0.00022012		1.87081			2.53156	0.000121236		1.87718
2.54094	0.000219882		1.879			2.54156	0.000122666		1.88537
2.55094	0.000220239		1.88719			2.55156	0.000123858		1.89356
2.56094	0.000221014		1.89538			2.56156	0.000124514		1.90175
2.57094	0.000221729		1.90357			2.57156	0.000124454		1.90994
2.58094	0.000222445		1.91176			2.58156	0.00012368		1.91813
2.59094	0.000223815		1.91995			2.59156	0.000122964		1.92632
2.60094	0.000225961		1.92814			2.60156	0.000123084		1.93451
2.61094	0.00022769		1.93633			2.61156	0.000123978		1.9427
2.62094	0.000227988		1.94452			2.62156	0.00012517		1.95089
2.63094	0.000227511		1.95271			2.63156	0.000126183		1.95908
2.64094	0.000227451		1.9609			2.64156	0.000126898		1.96727
2.65094	0.000228226		1.96909			2.65156	0.000127137		1.97546
2.66094	0.000229359		1.97728			2.66156	0.000127017		1.98365
2.67094	0.000230432		1.98547			2.67156	0.000127077		1.99184
2.68094	0.000231206		1.99366			2.68156	0.000127733		2.00003
2.69094	0.000231624		2.00185			2.69156	0.000128686		2.00822
2.70094	0.000231683		2.01004			2.70156	0.000129461		2.0164
2.71094	0.000231624		2.01823			2.71156	0.0001297		2.02459
2.72094	0.000231624		2.02642			2.72156	0.000129998		2.03278
2.73094	0.000231862		2.03461			2.73156	0.000130892		2.04097
2.74094	0.000232458		2.0428			2.74156	0.000132203		2.04916
2.75094	0.000233293		2.05099			2.75156	0.000133157		2.05735
2.76094	0.000234425		2.05918			2.76156	0.000133336		2.06554
2.77094	0.000235379		2.06737			2.77156	0.000133157		2.07373
2.78094	0.000235915		2.07556			2.78156	0.000133395		2.08192
2.79094	0.000235975		2.08375			2.79156	0.000134587		2.09011
2.80094	0.000236034		2.09194			2.80156	0.000136435		2.0983
2.81094	0.000236094		2.10013			2.81156	0.000138044		2.10649
2.82094	0.000235856		2.10832			2.82156	0.00013864		2.11468
2.83094	0.000235438		2.11651			2.83156	0.000138521		2.12287
2.84094	0.000235677		2.1247			2.84156	0.000138044		2.13106
2.85094	0.000236928		2.13288			2.85156	0.000137627		2.13925
2.86094	0.000238657		2.14107			2.86156	0.000137687		2.14744
2.87094	0.000239909		2.14926			2.87156	0.0001387		2.15563
2.88094	0.000240207		2.15745			2.88156	0.000140071		2.16382
2.89094	0.000239968		2.16564			2.89156	0.000141084		2.17201
2.90094	0.000239849		2.17383			2.90156	0.000141501		2.1802
2.91094	0.000240445		2.18202			2.91156	0.000141919		2.18839
2.92094	0.000241637		2.19021			2.92156	0.000142574		2.19658
2.93094	0.000242829		2.1984			2.93156	0.00014323		2.20477
2.94094	0.000243306		2.20659			2.94156	0.000143886		2.21296
2.95094	0.000242889		2.21478			2.95156	0.000145018		2.22115
2.96094	0.000242114		2.22297			2.96156	0.000146627		2.22934
2.97094	0.000241816		2.23116			2.97156	0.000148118		2.23753
2.98094	0.000242591		2.23935			2.98156	0.000149012		2.24572
2.99094	0.000244141		2.24754			2.99156	0.000149608		2.25391
3.00094	0.000245631		2.25573			3.00156	0.000150323		2.2621
3.01094	0.000246286		2.26392			3.01156	0.000150859		2.27029
3.02094	0.000246048		2.27211			3.02156	0.000151098		2.27848
3.03094	0.000245273		2.2803			3.03156	0.000151336		2.28667
3.04094	0.000244498		2.28849			3.04156	0.000152051		2.29486
3.05094	0.000243962		2.29668			3.05156	0.000152767		2.30305
3.06094	0.000243962		2.30487			3.06156	0.000153124		2.31124
3.07094	0.000244737		2.31306			3.07156	0.00015372		2.31943
3.08094	0.00024575		2.32125			3.08156	0.000155151		2.32762
3.09094	0.000246704		2.32944			3.09156	0.000156999		2.33581
3.10094	0.000247777		2.33763			3.10156	0.00015837		2.344
3.11094	0.000248969		2.34582			3.11156	0.000159025		2.35219
3.12094	0.000249565		2.35401			3.12156	0.000159502		2.36038
3.13094	0.000249684		2.3622			3.13156	0.000160277		2.36857
3.14094	0.000250101		2.37039			3.14156	0.000161469		2.37676
3.15094	0.000251412		2.37858			3.15156	0.00016278		2.38495
3.16094	0.000252664		2.38677			3.16156	0.000163734		2.39313
3.17094	0.000253439		2.39496			3.17156	0.000164092		2.40132
3.18094	0.000253797		2.40315			3.18156	0.000163972		2.40951
3.19094	0.000254035		2.41134			3.19156	0.000164032		2.4177
3.20094	0.000254333		2.41953			3.20156	0.000164807		2.42589
3.21094	0.000254989		2.42772			3.21156	0.000166118		2.43408
3.22094	0.000256121		2.43591			3.22156	0.000166893		2.44227
3.23094	0.000257313		2.4441			3.23156	0.000166357		2.45046
3.24094	0.000257909		2.45229			3.24156	0.000165403		2.45865
3.25094	0.000257969		2.46048			3.25156	0.00016582		2.46684
3.26094	0.000257969		2.46867			3.26156	0.000168085		2.47503
3.27094	0.000257611		2.47686			3.27156	0.000170887		2.48322
3.28094	0.000257134		2.48505			3.28156	0.000172734		2.49141
3.29094	0.000257134		2.49324			3.29156	0.00017339		2.4996
3.30094	0.000258029		2.50143			3.30156	0.000173509		2.50779
3.31094	0.000259042		2.50961			3.31156	0.000173926		2.51598
3.32094	0.000259578		2.5178			3.32156	0.00017494		2.52417
3.33094	0.000259757		2.52599			3.33156	0.000176013		2.53236
3.34094	0.000259995		2.53418			3.34156	0.000176549		2.54055
3.35094	0.000260413		2.54237			3.35156	0.000176489		2.54874
3.36094	0.000261009		2.55056			3.36156	0.000176787		2.55693
3.37094	0.000261605		2.55875			3.37156	0.00017792		2.56512
3.38094	0.000262201		2.56694			3.38156	0.00017947		2.57331
3.39094	0.000262856		2.57513			3.39156	0.000180602		2.5815
3.40094	0.00026381		2.58332			3.40156	0.000181317		2.58969
3.41094	0.000265002		2.59151			3.41156	0.000182033		2.59788
3.42094	0.000265718		2.5997			3.42156	0.000182986		2.60607
3.43094	0.000265658		2.60789			3.43156	0.000184		2.61426
3.44094	0.000265479		2.61608			3.44156	0.000185072		2.62245
3.45094	0.000265658		2.62427			3.45156	0.000186145		2.63064
3.46094	0.000265956		2.63246			3.46156	0.000187278		2.63883
3.47094	0.000266194		2.64065			3.47156	0.000187993		2.64702
3.48094	0.000266194		2.64884			3.48156	0.000187814		2.65521
3.49094	0.000265837		2.65703			3.49156	0.00018692		2.6634
3.50094	0.000265598		2.66522			3.50156	0.000186443		2.67159
3.51094	0.000266433		2.67341			3.51156	0.000187159		2.67978
3.52094	0.000268281		2.6816			3.52156	0.000189066		2.68797
3.53094	0.000270188		2.68979			3.53156	0.00019151		2.69616
3.54094	0.000271261		2.69798			3.54156	0.000193715		2.70435
3.55094	0.00027132		2.70617			3.55156	0.000195205		2.71254
3.56094	0.000270963		2.71436			3.56156	0.00019604		2.72073
3.57094	0.000270486		2.72255			3.57156	0.000196338		2.72892
3.58094	0.000270188		2.73074			3.58156	0.000196218		2.73711
3.59094	0.000270367		2.73893			3.59156	0.00019598		2.7453
3.60094	0.000271142		2.74712			3.60156	0.000196338		2.75349
3.61094	0.000272274		2.75531			3.61156	0.000197709		2.76168
3.62094	0.000272989		2.7635			3.62156	0.000199676		2.76987
3.63094	0.000273168		2.77169			3.63156	0.000201166		2.77805
3.64094	0.000273108		2.77988			3.64156	0.000201762		2.78624
3.65094	0.000273407		2.78807			3.65156	0.000202		2.79443
3.66094	0.000274301		2.79626			3.66156	0.000202775		2.80262
3.67094	0.000275671		2.80445			3.67156	0.000204206		2.81081
3.68094	0.000276566		2.81264			3.68156	0.000205755		2.819
3.69094	0.000276506		2.82083			3.69156	0.000206888		2.82719
3.70094	0.00027597		2.82902			3.70156	0.000207901		2.83538
3.71094	0.00027585		2.83721			3.71156	0.000209212		2.84357
3.72094	0.000276327		2.8454			3.72156	0.000210941		2.85176
3.73094	0.000277102		2.85359			3.73156	0.000212252		2.85995
3.74094	0.000277936		2.86178			3.74156	0.000213146		2.86814
3.75094	0.000279009		2.86997			3.75156	0.00021404		2.87633
3.76094	0.000280142		2.87816			3.76156	0.000215173		2.88452
3.77094	0.000281155		2.88635			3.77156	0.000216186		2.89271
3.78094	0.000281811		2.89453			3.78156	0.000216722		2.9009
3.79094	0.000281751		2.90272			3.79156	0.00021708		2.90909
3.80094	0.000281274		2.91091			3.80156	0.000217736		2.91728
3.81094	0.000281274		2.9191			3.81156	0.000218928		2.92547
3.82094	0.000282109		2.92729			3.82156	0.000220239		2.93366
3.83094	0.000283241		2.93548			3.83156	0.00022161		2.94185
3.84094	0.000284135		2.94367			3.84156	0.0002231		2.95004
3.85094	0.00028491		2.95186			3.85156	0.00022465		2.95823
3.86094	0.000285745		2.96005			3.86156	0.000225961		2.96642
3.87094	0.0002864		2.96824			3.87156	0.000226855		2.97461
3.88094	0.000286758		2.97643			3.88156	0.000227451		2.9828
3.89094	0.000287235		2.98462			3.89156	0.000228047		2.99099
3.90094	0.00028789		2.99281			3.90156	0.000228643		2.99918
3.91094	0.000288308		3.001			3.91156	0.000229239		3.00737
3.92094	0.000288069		3.00919			3.92156	0.000229776		3.01556
3.93094	0.000287712		3.01738			3.93156	0.000230253		3.02375
3.94094	0.000288188		3.02557			3.94156	0.00023061		3.03194
3.95094	0.000289679		3.03376			3.95156	0.000231206		3.04013
3.96094	0.000291467		3.04195			3.96156	0.000232279		3.04832
3.97094	0.000292838		3.05014			3.97156	0.000234008		3.05651
3.98094	0.000293553		3.05833			3.98156	0.000235617		3.0647
3.99094	0.000293553		3.06652			3.99156	0.00023663		3.07289
4.00094	0.000293493		3.07471			4.00156	0.000236928		3.08108
4.01094	0.00029403		3.0829			4.01156	0.000236988		3.08927
4.02094	0.000295401		3.09109			4.02156	0.000237465		3.09746
4.03094	0.000296891		3.09928			4.03156	0.000239134		3.10565
4.04094	0.000297785		3.10747			4.04156	0.000241756		3.11384
4.05094	0.00029844		3.11566			4.05156	0.000244558		3.12203
4.06094	0.000299156		3.12385			4.06156	0.000246525		3.13022
4.07094	0.000299811		3.13204			4.07156	0.000247598		3.13841
4.08094	0.00029999		3.14023			4.08156	0.000248075		3.1466
4.09094	0.000299931		3.14842			4.09156	0.000248492		3.15478
4.10094	0.00030005		3.15661			4.10156	0.000249028		3.16297
4.11094	0.000300527		3.1648			4.11156	0.000249922		3.17116
4.12094	0.000301123		3.17299			4.12156	0.000251174		3.17935
4.13094	0.000302017		3.18118			4.13156	0.000252426		3.18754
4.14094	0.000303507		3.18937			4.14156	0.000253379		3.19573
4.15094	0.000305235		3.19756			4.15156	0.000254035		3.20392
4.16094	0.000306487		3.20575			4.16156	0.00025475		3.21211
4.17094	0.000306904		3.21394			4.17156	0.000255823		3.2203
4.18094	0.000306785		3.22213			4.18156	0.000257015		3.22849
4.19094	0.000306666		3.23032			4.19156	0.000258088		3.23668
4.20094	0.000307083		3.23851			4.20156	0.000259161		3.24487
4.21094	0.000307918		3.2467			4.21156	0.000260234		3.25306
4.22094	0.000308633		3.25489			4.22156	0.000261366		3.26125
4.23094	0.00030911		3.26308			4.23156	0.000262558		3.26944
4.24094	0.000309527		3.27126			4.24156	0.000263453		3.27763
4.25094	0.000310123		3.27945			4.25156	0.000263751		3.28582
4.26094	0.000310898		3.28764			4.26156	0.000263691		3.29401
4.27094	0.000311852		3.29583			4.27156	0.00026387		3.3022
4.28094	0.000312746		3.30402			4.28156	0.000264585		3.31039
4.29094	0.000313222		3.31221			4.29156	0.000265479		3.31858
4.30094	0.000313222		3.3204			4.30156	0.000266552		3.32677
4.31094	0.000313222		3.32859			4.31156	0.000267863		3.33496
4.32094	0.00031352		3.33678			4.32156	0.000269711		3.34315
4.33094	0.000314236		3.34497			4.33156	0.000271797		3.35134
4.34094	0.00031507		3.35316			4.34156	0.000273645		3.35953
4.35094	0.000315547		3.36135			4.35156	0.000274658		3.36772
4.36094	0.000315666		3.36954			4.36156	0.000274718		3.37591
4.37094	0.000316083		3.37773			4.37156	0.00027442		3.3841
4.38094	0.000317097		3.38592			4.38156	0.000274837		3.39229
4.39094	0.000317931		3.39411			4.39156	0.000276387		3.40048
4.40094	0.000317931		3.4023			4.40156	0.000278354		3.40867
4.41094	0.000317335		3.41049			4.41156	0.000279903		3.41686
4.42094	0.00031662		3.41868			4.42156	0.000280619		3.42505
4.43094	0.000316381		3.42687			4.43156	0.000280797		3.43324
4.44094	0.00031662		3.43506			4.44156	0.000280797		3.44143
4.45094	0.000317454		3.44325			4.45156	0.000280917		3.44962
4.46094	0.000318646		3.45144			4.46156	0.000281453		3.45781
4.47094	0.000320315		3.45963			4.47156	0.000282824		3.466
4.48094	0.000322521		3.46782			4.48156	0.000285029		3.47419
4.49094	0.000324726		3.47601			4.49156	0.000286996		3.48238
4.50094	0.000326037		3.4842			4.50156	0.00028801		3.49057
4.51094	0.000326097		3.49239			4.51156	0.000288486		3.49876
4.52094	0.00032568		3.50058			4.52156	0.000289679		3.50695
4.53094	0.00032568		3.50877			4.53156	0.000291944		3.51514
4.54094	0.000326037		3.51696			4.54156	0.000294209		3.52333
4.55094	0.000326395		3.52515			4.55156	0.000295639		3.53152
4.56094	0.000326693		3.53334			4.56156	0.000296116		3.5397
4.57094	0.000327468		3.54153			4.57156	0.000296295		3.54789
4.58094	0.000328481		3.54972			4.58156	0.000296772		3.55608
4.59094	0.000329137		3.55791			4.59156	0.000297844		3.56427
4.60094	0.000329375		3.5661			4.60156	0.000299275		3.57246
4.61094	0.000329554		3.57429			4.61156	0.000300586		3.58065
4.62094	0.00033021		3.58248			4.62156	0.000301778		3.58884
4.63094	0.000331581		3.59067			4.63156	0.000302851		3.59703
4.64094	0.000333011		3.59886			4.64156	0.000303745		3.60522
4.65094	0.000333905		3.60705			4.65156	0.00030458		3.61341
4.66094	0.000334144		3.61524			4.66156	0.000305593		3.6216
4.67094	0.000334322		3.62343			4.67156	0.000307083		3.62979
4.68094	0.000335157		3.63162			4.68156	0.000308812		3.63798
4.69094	0.000336468		3.63981			4.69156	0.000310302		3.64617
4.70094	0.000337839		3.648			4.70156	0.000310719		3.65436
4.71094	0.000338554		3.65618			4.71156	0.0003106		3.66255
4.72094	0.000338733		3.66437			4.72156	0.000310898		3.67074
4.73094	0.000338495		3.67256			4.73156	0.000312328		3.67893
4.74094	0.000338435		3.68075			4.74156	0.000314236		3.68712
4.75094	0.000338972		3.68894			4.75156	0.000315607		3.69531
4.76094	0.000340223		3.69713			4.76156	0.000316203		3.7035
4.77094	0.000341892		3.70532			4.77156	0.00031662		3.71169
4.78094	0.000343204		3.71351			4.78156	0.000317514		3.71988
4.79094	0.000344038		3.7217			4.79156	0.000318944		3.72807
4.80094	0.000344276		3.72989			4.80156	0.000320375		3.73626
4.81094	0.000344157		3.73808			4.81156	0.000321507		3.74445
4.82094	0.000343919		3.74627			4.82156	0.000322342		3.75264
4.83094	0.000344217		3.75446			4.83156	0.000323296		3.76083
4.84094	0.000345051		3.76265			4.84156	0.000324845		3.76902
4.85094	0.000345886		3.77084			4.85156	0.000326574		3.77721
4.86094	0.000345945		3.77903			4.86156	0.000327945		3.7854
4.87094	0.000345349		3.78722			4.87156	0.000328422		3.79359
4.88094	0.000344753		3.79541			4.88156	0.000328362		3.80178
4.89094	0.000344753		3.8036			4.89156	0.0003286		3.80997
4.90094	0.000345469		3.81179			4.90156	0.000329494		3.81816
4.91094	0.000346601		3.81998			4.91156	0.000330687		3.82635
4.92094	0.000348032		3.82817			4.92156	0.000331759		3.83454
4.93094	0.000349581		3.83636			4.93156	0.000332832		3.84273
4.94094	0.000351012		3.84455			4.94156	0.000334203		3.85092
4.95094	0.000351727		3.85274			4.95156	0.000335753		3.85911
4.96094	0.000351667		3.86093			4.96156	0.000336945		3.8673
4.97094	0.00035131		3.86912			4.97156	0.000337839		3.87549
4.98094	0.000351429		3.87731			4.98156	0.000338495		3.88368
4.99094	0.000352442		3.8855			4.99156	0.000338912		3.89187
5.00094	0.000354052		3.89369			5.00156	0.00033927		3.90006
5.01094	0.000355661		3.90188			5.01156	0.000340223		3.90825
5.02094	0.000356972		3.91007			5.02156	0.00034219		3.91643
5.03094	0.000357926		3.91826			5.03156	0.000344574		3.92462
5.04094	0.000358403		3.92645			5.04156	0.000346363		3.93281
5.05094	0.000358522		3.93464			5.05156	0.000347018		3.941
5.06094	0.000358403		3.94283			5.06156	0.000347316		3.94919
5.07094	0.000358462		3.95102			5.07156	0.000348389		3.95738
5.08094	0.000359178		3.95921			5.08156	0.000350177		3.96557
5.09094	0.000360787		3.9674			5.09156	0.000351489		3.97376
5.10094	0.000362694		3.97559			5.10156	0.000351787		3.98195
5.11094	0.000363946		3.98378			5.11156	0.000351965		3.99014
5.12094	0.000364244		3.99197			5.12156	0.000352919		3.99833
5.13094	0.000364423		4.00016			5.13156	0.000354648		4.00652
5.14094	0.000364959		4.00835			5.14156	0.000356376		4.01471
5.15094	0.000365913		4.01654			5.15156	0.000357687		4.0229
5.16094	0.000366688		4.02473			5.16156	0.000358701		4.03109
5.17094	0.000367343		4.03291			5.17156	0.000359416		4.03928
5.18094	0.000367939		4.0411			5.18156	0.000359595		4.04747
5.19094	0.000368655		4.04929			5.19156	0.000359416		4.05566
5.20094	0.000369251		4.05748			5.20156	0.000359178		4.06385
5.21094	0.000369608		4.06567			5.21156	0.000359476		4.07204
5.22094	0.000369847		4.07386			5.22156	0.000360548		4.08023
5.23094	0.000370085		4.08205			5.23156	0.000362217		4.08842
5.24094	0.000370562		4.09024			5.24156	0.000364065		4.09661
5.25094	0.000371397		4.09843			5.25156	0.000365853		4.1048
5.26094	0.000372052		4.10662			5.26156	0.000367522		4.11299
5.27094	0.000371754		4.11481			5.27156	0.000369132		4.12118
5.28094	0.000370741		4.123			5.28156	0.000370502		4.12937
5.29094	0.000370204		4.13119			5.29156	0.000371754		4.13756
5.30094	0.00037092		4.13938			5.30156	0.000372648		4.14575
5.31094	0.000372529		4.14757			5.31156	0.000373423		4.15394
5.32094	0.000374198		4.15576			5.32156	0.000374436		4.16213
5.33094	0.00037533		4.16395			5.33156	0.000375926		4.17032
5.34094	0.000375986		4.17214			5.34156	0.000377297		4.17851
5.35094	0.000376642		4.18033			5.35156	0.000378311		4.1867
5.36094	0.000377655		4.18852			5.36156	0.000379205		4.19489
5.37094	0.000378847		4.19671			5.37156	0.000380158		4.20308
5.38094	0.000379384		4.2049			5.38156	0.000380993		4.21127
5.39094	0.000379324		4.21309			5.39156	0.000381231		4.21946
5.40094	0.000378907		4.22128			5.40156	0.000380993		4.22765
5.41094	0.000378609		4.22947			5.41156	0.000380814		4.23584
5.42094	0.000378489		4.23766			5.42156	0.000381291		4.24403
5.43094	0.000378668		4.24585			5.43156	0.000383079		4.25222
5.44094	0.000379145		4.25404			5.44156	0.000385821		4.26041
5.45094	0.00037992		4.26223			5.45156	0.000388265		4.2686
5.46094	0.000380933		4.27042			5.46156	0.000389278		4.27679
5.47094	0.000381947		4.27861			5.47156	0.000389099		4.28498
5.48094	0.000382662		4.2868			5.48156	0.00038892		4.29317
5.49094	0.00038296		4.29499			5.49156	0.000389576		4.30135
5.50094	0.000383019		4.30318			5.50156	0.000390947		4.30954
5.51094	0.000383079		4.31137			5.51156	0.000392854		4.31773
5.52094	0.000383317		4.31956			5.52156	0.00039494		4.32592
5.53094	0.000384092		4.32775			5.53156	0.000396729		4.33411
5.54094	0.000385642		4.33594			5.54156	0.000398099		4.3423
5.55094	0.00038743		4.34413			5.55156	0.000399351		4.35049
5.56094	0.000388622		4.35232			5.56156	0.000400782		4.35868
5.57094	0.00038892		4.36051			5.57156	0.000402153		4.36687
5.58094	0.000388861		4.3687			5.58156	0.000403345		4.37506
5.59094	0.00038904		4.37689			5.59156	0.000404537		4.38325
5.60094	0.000389338		4.38508			5.60156	0.000406146		4.39144
5.61094	0.00038904		4.39327			5.61156	0.000408053		4.39963
5.62094	0.000388563		4.40146			5.62156	0.000409842		4.40782
5.63094	0.000388861		4.40965			5.63156	0.000411391		4.41601
5.64094	0.000390589		4.41783			5.64156	0.000412822		4.4242
5.65094	0.000393093		4.42602			5.65156	0.000414133		4.43239
5.66094	0.000395477		4.43421			5.66156	0.000415087		4.44058
5.67094	0.000397265		4.4424			5.67156	0.000415266		4.44877
5.68094	0.000398159		4.45059			5.68156	0.000414908		4.45696
5.69094	0.000398099		4.45878			5.69156	0.00041467		4.46515
5.70094	0.000397563		4.46697			5.70156	0.000414968		4.47334
5.71094	0.000397086		4.47516			5.71156	0.000415921		4.48153
5.72094	0.000397265		4.48335			5.72156	0.000417233		4.48972
5.73094	0.00039804		4.49154			5.73156	0.000418961		4.49791
5.74094	0.00039947		4.49973			5.74156	0.000420988		4.5061
5.75094	0.00040108		4.50792			5.75156	0.000422716		4.51429
5.76094	0.000402331		4.51611			5.76156	0.000424147		4.52248
5.77094	0.000403166		4.5243			5.77156	0.000425518		4.53067
5.78094	0.000403464		4.53249			5.78156	0.000426948		4.53886
5.79094	0.000403643		4.54068			5.79156	0.0004282		4.54705
5.80094	0.000404239		4.54887			5.80156	0.000429213		4.55524
5.81094	0.000405371		4.55706			5.81156	0.000429988		4.56343
5.82094	0.000406682		4.56525			5.82156	0.000431061		4.57162
5.83094	0.000407457		4.57344			5.83156	0.000432491		4.57981
5.84094	0.000407696		4.58163			5.84156	0.000434399		4.588
5.85094	0.000407755		4.58982			5.85156	0.000436306		4.59619
5.86094	0.000407696		4.59801			5.86156	0.000437796		4.60438
5.87094	0.000407457		4.6062			5.87156	0.000438988		4.61257
5.88094	0.00040704		4.61439			5.88156	0.000440061		4.62076
5.89094	0.000406623		4.62258			5.89156	0.000440955		4.62895
5.90094	0.000406682		4.63077			5.90156	0.00044167		4.63714
5.91094	0.000407398		4.63896			5.91156	0.000442684		4.64533
5.92094	0.000408649		4.64715			5.92156	0.000443876		4.65352
5.93094	0.000409842		4.65534			5.93156	0.000444651		4.66171
5.94094	0.000410676		4.66353			5.94156	0.000445008		4.6699
5.95094	0.000411212		4.67172			5.95156	0.000446022		4.67809
5.96094	0.000411749		4.67991			5.96156	0.000448048		4.68627
5.97094	0.000412405		4.6881			5.97156	0.000450552		4.69446
5.98094	0.000413239		4.69629			5.98156	0.000452578		4.70265
5.99094	0.000414133		4.70448			5.99156	0.000454009		4.71084
6.00094	0.000414789		4.71267			6.00156	0.00045532		4.71903
6.01094	0.000414968		4.72086			6.01156	0.000456929		4.72722
6.02094	0.000414968		4.72905			6.02156	0.000458658		4.73541
6.03094	0.000415266		4.73724			6.03156	0.00045985		4.7436
6.04094	0.000415742		4.74543			6.04156	0.000460207		4.75179
6.05094	0.00041604		4.75362			6.05156	0.000460148		4.75998
6.06094	0.00041604		4.76181			6.06156	0.000460625		4.76817
6.07094	0.00041604		4.77			6.07156	0.000461817		4.77636
6.08094	0.000416577		4.77819			6.08156	0.000463665		4.78455
6.09094	0.000417829		4.78638			6.09156	0.000465393		4.79274
6.10094	0.000419259		4.79456			6.10156	0.000466526		4.80093
6.11094	0.000420272		4.80275			6.11156	0.00046736		4.80912
6.12094	0.000420809		4.81094			6.12156	0.000468314		4.81731
6.13094	0.000421047		4.81913			6.13156	0.000469446		4.8255
6.14094	0.000421286		4.82732			6.14156	0.000470698		4.83369
6.15094	0.000421524		4.83551			6.15156	0.000472188		4.84188
6.16094	0.000421524		4.8437			6.16156	0.000473857		4.85007
6.17094	0.000421226		4.85189			6.17156	0.000475407		4.85826
6.18094	0.000420868		4.86008			6.18156	0.000476301		4.86645
6.19094	0.000421047		4.86827			6.19156	0.000476718		4.87464
6.20094	0.000422001		4.87646			6.20156	0.000477433		4.88283
6.21094	0.000423253		4.88465			6.21156	0.000478923		4.89102
6.22094	0.000424325		4.89284			6.22156	0.000481009		4.89921
6.23094	0.00042522		4.90103			6.23156	0.000482619		4.9074
6.24094	0.000426233		4.90922			6.24156	0.000483811		4.91559
6.25094	0.000427067		4.91741			6.25156	0.000484943		4.92378
6.26094	0.000427365		4.9256			6.26156	0.000486612		4.93197
6.27094	0.000427067		4.93379			6.27156	0.000488579		4.94016
6.28094	0.000426769		4.94198			6.28156	0.00049001		4.94835
6.29094	0.00042659		4.95017			6.29156	0.000491023		4.95654
6.30094	0.00042665		4.95836			6.30156	0.000491977		4.96473
6.31094	0.000426829		4.96655			6.31156	0.000493169		4.97292
6.32094	0.000427246		4.97474			6.32156	0.000494421		4.98111
6.33094	0.000427902		4.98293			6.33156	0.000495911		4.9893
6.34094	0.000428796		4.99112			6.34156	0.000497818		4.99749
6.35094	0.000429571		4.99931			6.35156	0.000499487		5.00568
6.36094	0.000430107		5.0075			6.36156	0.000500143		5.01387
6.37094	0.000430346		5.01569			6.37156	0.000500202		5.02206
6.38094	0.000430763		5.02388			6.38156	0.00050056		5.03025
6.39094	0.000431418		5.03207			6.39156	0.000501513		5.03844
6.40094	0.000432253		5.04026			6.40156	0.000502646		5.04663
6.41094	0.000432789		5.04845			6.41156	0.000503659		5.05482
6.42094	0.000432789		5.05664			6.42156	0.000504673		5.063
6.43094	0.000432312		5.06483			6.43156	0.000505924		5.07119
6.44094	0.000431895		5.07302			6.44156	0.000507176		5.07938
6.45094	0.000431597		5.08121			6.45156	0.000508428		5.08757
6.46094	0.000431538		5.0894			6.46156	0.000509799		5.09576
6.47094	0.000432014		5.09759			6.47156	0.000511289		5.10395
6.48094	0.000433147		5.10578			6.48156	0.00051254		5.11214
6.49094	0.000434577		5.11397			6.49156	0.000513375		5.12033
6.50094	0.00043571		5.12216			6.50156	0.000514269		5.12852
6.51094	0.000436425		5.13035			6.51156	0.00051558		5.13671
6.52094	0.000436902		5.13854			6.52156	0.000516832		5.1449
6.53094	0.000437379		5.14673			6.53156	0.000517368		5.15309
6.54094	0.000437915		5.15492			6.54156	0.000517488		5.16128
6.55094	0.00043875		5.16311			6.55156	0.000518143		5.16947
6.56094	0.000439763		5.1713			6.56156	0.000519693		5.17766
6.57094	0.000440478		5.17948			6.57156	0.000521541		5.18585
6.58094	0.000440657		5.18767			6.58156	0.000523329		5.19404
6.59094	0.000440598		5.19586			6.59156	0.000525057		5.20223
6.60094	0.000440598		5.20405			6.60156	0.000526607		5.21042
6.61094	0.000440836		5.21224			6.61156	0.00052768		5.21861
6.62094	0.000441492		5.22043			6.62156	0.000528693		5.2268
6.63094	0.000442564		5.22862			6.63156	0.000530064		5.23499
6.64094	0.000443876		5.23681			6.64156	0.000531793		5.24318
6.65094	0.000444651		5.245			6.65156	0.000533342		5.25137
6.66094	0.00044477		5.25319			6.66156	0.000534356		5.25956
6.67094	0.000444472		5.26138			6.67156	0.000534832		5.26775
6.68094	0.000444412		5.26957			6.68156	0.000535309		5.27594
6.69094	0.000444472		5.27776			6.69156	0.000536501		5.28413
6.70094	0.000444591		5.28595			6.70156	0.00053829		5.29232
6.71094	0.000444829		5.29414			6.71156	0.000540078		5.30051
6.72094	0.000445008		5.30233			6.72156	0.00054121		5.3087
6.73094	0.000445068		5.31052			6.73156	0.000541687		5.31689
6.74094	0.000445485		5.31871			6.74156	0.000542104		5.32508
6.75094	0.000446379		5.3269			6.75156	0.000542879		5.33327
6.76094	0.000447154		5.33509			6.76156	0.000543952		5.34146
6.77094	0.000447333		5.34328			6.77156	0.000545204		5.34965
6.78094	0.000446975		5.35147			6.78156	0.000546634		5.35784
6.79094	0.000446796		5.35966			6.79156	0.000548482		5.36603
6.80094	0.000447273		5.36785			6.80156	0.00055027		5.37422
6.81094	0.000448346		5.37604			6.81156	0.000551403		5.38241
6.82094	0.0004493		5.38423			6.82156	0.000551999		5.3906
6.83094	0.000450015		5.39242			6.83156	0.000552893		5.39879
6.84094	0.00045085		5.40061			6.84156	0.000554621		5.40698
6.85094	0.000451922		5.4088			6.85156	0.000556827		5.41517
6.86094	0.000452459		5.41699			6.86156	0.000559151		5.42336
6.87094	0.000452399		5.42518			6.87156	0.000560999		5.43155
6.88094	0.000452161		5.43337			6.88156	0.000562012		5.43974
6.89094	0.000452518		5.44156			6.89156	0.000562012		5.44792
6.90094	0.000453532		5.44975			6.90156	0.000561893		5.45611
6.91094	0.000454426		5.45794			6.91156	0.000562191		5.4643
6.92094	0.000454426		5.46613			6.92156	0.000562727		5.47249
6.93094	0.000453651		5.47432			6.93156	0.000563025		5.48068
6.94094	0.000453413		5.48251			6.94156	0.000563025		5.48887
6.95094	0.000454545		5.4907			6.95156	0.000563502		5.49706
6.96094	0.000456274		5.49889			6.96156	0.000565171		5.50525
6.97094	0.000457525		5.50708			6.97156	0.000568032		5.51344
6.98094	0.000458002		5.51527			6.98156	0.000571012		5.52163
6.99094	0.000458241		5.52346			6.99156	0.000573039		5.52982
7.00094	0.00045836		5.53165			7.00156	0.000573874		5.53801
7.01094	0.000458181		5.53984			7.01156	0.00057447		5.5462
7.02094	0.000457823		5.54803			7.02156	0.000575423		5.55439
7.03094	0.000457764		5.55621			7.03156	0.000576556		5.56258
7.04094	0.000457883		5.5644			7.04156	0.000577569		5.57077
7.05094	0.000457823		5.57259			7.05156	0.000578523		5.57896
7.06094	0.000457883		5.58078			7.06156	0.000579894		5.58715
7.07094	0.000458121		5.58897			7.07156	0.000581682		5.59534
7.08094	0.00045836		5.59716			7.08156	0.000583589		5.60353
7.09094	0.0004583		5.60535			7.09156	0.000585318		5.61172
7.10094	0.000458539		5.61354			7.10156	0.000586629		5.61991
7.11094	0.000459731		5.62173			7.11156	0.000587404		5.6281
7.12094	0.000461817		5.62992			7.12156	0.000587761		5.63629
7.13094	0.000463963		5.63811			7.13156	0.000587881		5.64448
7.14094	0.000465333		5.6463			7.14156	0.000588179		5.65267
7.15094	0.00046593		5.65449			7.15156	0.000588894		5.66086
7.16094	0.000465989		5.66268			7.16156	0.000590205		5.66905
7.17094	0.000465691		5.67087			7.17156	0.000591993		5.67724
7.18094	0.000464857		5.67906			7.18156	0.000594079		5.68543
7.19094	0.000463963		5.68725			7.19156	0.000595868		5.69362
7.20094	0.000463665		5.69544			7.20156	0.000597119		5.70181
7.21094	0.000464797		5.70363			7.21156	0.000597835		5.71
7.22094	0.000466526		5.71182			7.22156	0.00059855		5.71819
7.23094	0.0004673		5.72001			7.23156	0.000599384		5.72638
7.24094	0.000466764		5.7282			7.24156	0.000600517		5.73457
7.25094	0.000466108		5.73639			7.25156	0.000601768		5.74276
7.26094	0.000466466		5.74458			7.26156	0.000602901		5.75095
7.27094	0.000467718		5.75277			7.27156	0.000603855		5.75914
7.28094	0.00046885		5.76096			7.28156	0.00060457		5.76733
7.29094	0.000469506		5.76915			7.29156	0.000604808		5.77552
7.30094	0.000470042		5.77734			7.30156	0.00060463		5.78371
7.31094	0.00047034		5.78553			7.31156	0.00060463		5.7919
7.32094	0.000470102		5.79372			7.32156	0.000605404		5.80009
7.33094	0.000469744		5.80191			7.33156	0.000607073		5.80828
7.34094	0.000469744		5.8101			7.34156	0.000609279		5.81647
7.35094	0.000470161		5.81829			7.35156	0.000611484		5.82465
7.36094	0.000470281		5.82648			7.36156	0.000613213		5.83284
7.37094	0.0004704		5.83467			7.37156	0.000613987		5.84103
7.38094	0.000471056		5.84286			7.38156	0.000614166		5.84922
7.39094	0.000472486		5.85105			7.39156	0.000614524		5.85741
7.40094	0.000474215		5.85924			7.40156	0.000615418		5.8656
7.41094	0.000475705		5.86743			7.41156	0.000616491		5.87379
7.42094	0.000476658		5.87562			7.42156	0.000617146		5.88198
7.43094	0.000476718		5.88381			7.43156	0.000617623		5.89017
7.44094	0.000476062		5.892			7.44156	0.000618398		5.89836
7.45094	0.000475526		5.90019			7.45156	0.00061959		5.90655
7.46094	0.000475407		5.90838			7.46156	0.00062114		5.91474
7.47094	0.000475585		5.91657			7.47156	0.000622988		5.92293
7.48094	0.000475824		5.92476			7.48156	0.000625193		5.93112
7.49094	0.000476301		5.93295			7.49156	0.00062722		5.93931
7.50094	0.000477016		5.94113			7.50156	0.000628591		5.9475
7.51094	0.000477612		5.94932			7.51156	0.000629485		5.95569
7.52094	0.00047797		5.95751			7.52156	0.000630379		5.96388
7.53094	0.000478268		5.9657			7.53156	0.000631332		5.97207
7.54094	0.000478685		5.97389			7.54156	0.000631988		5.98026
7.55094	0.000479043		5.98208			7.55156	0.000632465		5.98845
7.56094	0.000479102		5.99027			7.56156	0.000633121		5.99664
7.57094	0.000478983		5.99846			7.57156	0.000634611		6.00483
7.58094	0.000478804		6.00665			7.58156	0.000636876		6.01302
7.59094	0.000478923		6.01484			7.59156	0.000638962		6.02121
7.60094	0.000479579		6.02303			7.60156	0.000640154		6.0294
7.61094	0.000480473		6.03122			7.61156	0.00064081		6.03759
7.62094	0.000481486		6.03941			7.62156	0.000641882		6.04578
7.63094	0.000482202		6.0476			7.63156	0.000643313		6.05397
7.64094	0.0004825		6.05579			7.64156	0.000644624		6.06216
7.65094	0.000482738		6.06398			7.65156	0.000645399		6.07035
7.66094	0.000483096		6.07217			7.66156	0.000645936		6.07854
7.67094	0.000483394		6.08036			7.67156	0.000646114		6.08673
7.68094	0.000483513		6.08855			7.68156	0.000646293		6.09492
7.69094	0.000483751		6.09674			7.69156	0.000647068		6.10311
7.70094	0.000484407		6.10493			7.70156	0.000648737		6.1113
7.71094	0.000485361		6.11312			7.71156	0.000650644		6.11949
7.72094	0.000486374		6.12131			7.72156	0.000652194		6.12768
7.73094	0.000487328		6.1295			7.73156	0.000653028		6.13587
7.74094	0.0004884		6.13769			7.74156	0.000653744		6.14406
7.75094	0.000489593		6.14588			7.75156	0.000654817		6.15225
7.76094	0.000490606		6.15407			7.76156	0.000656247		6.16044
7.77094	0.000490785		6.16226			7.77156	0.000657439		6.16863
7.78094	0.00048995		6.17045			7.78156	0.000658035		6.17682
7.79094	0.000488758		6.17864			7.79156	0.000658214		6.18501
7.80094	0.000488222		6.18683			7.80156	0.000658631		6.1932
7.81094	0.00048852		6.19502			7.81156	0.000659704		6.20139
7.82094	0.000489295		6.20321			7.82156	0.000661314		6.20957
7.83094	0.000490069		6.2114			7.83156	0.000662804		6.21776
7.84094	0.000490785		6.21959			7.84156	0.000663698		6.22595
7.85094	0.000491202		6.22778			7.85156	0.000663996		6.23414
7.86094	0.000491202		6.23597			7.86156	0.000664175		6.24233
7.87094	0.000491679		6.24416			7.87156	0.000664949		6.25052
7.88094	0.00049299		6.25235			7.88156	0.000666678		6.25871
7.89094	0.000494659		6.26054			7.89156	0.000668883		6.2669
7.90094	0.000495493		6.26873			7.90156	0.00067085		6.27509
7.91094	0.000494957		6.27692			7.91156	0.000672102		6.28328
7.92094	0.000493884		6.28511			7.92156	0.000672817		6.29147
7.93094	0.000493348		6.2933			7.93156	0.000673532		6.29966
7.94094	0.000493884		6.30149			7.94156	0.000674725		6.30785
7.95094	0.000494778		6.30968			7.95156	0.000676274		6.31604
7.96094	0.000495255		6.31786			7.96156	0.000677824		6.32423
7.97094	0.000495136		6.32605			7.97156	0.000679314		6.33242
7.98094	0.000494897		6.33424			7.98156	0.000680625		6.34061
7.99094	0.000495195		6.34243			7.99156	0.000681758		6.3488
8.00094	0.000496447		6.35062			8.00156	0.000682473		6.35699
8.01094	0.000498176		6.35881			8.01156	0.000682712		6.36518
8.02094	0.000499547		6.367			8.02156	0.000682533		6.37337
8.03094	0.000500202		6.37519			8.03156	0.000682414		6.38156
8.04094	0.000500321		6.38338			8.04156	0.000683069		6.38975
8.05094	0.000500262		6.39157			8.05156	0.000684559		6.39794
8.06094	0.000500321		6.39976			8.06156	0.000686347		6.40613
8.07094	0.000500679		6.40795			8.07156	0.00068748		6.41432
8.08094	0.000501394		6.41614			8.08156	0.000687778		6.42251
8.09094	0.000502586		6.42433			8.09156	0.000688076		6.4307
8.10094	0.000503659		6.43252			8.10156	0.000689387		6.43889
8.11094	0.000504255		6.44071			8.11156	0.000691772		6.44708
8.12094	0.000504255		6.4489			8.12156	0.000694096		6.45527
8.13094	0.000503957		6.45709			8.13156	0.000695527		6.46346
8.14094	0.000504017		6.46528			8.14156	0.000695944		6.47165
8.15094	0.000504434		6.47347			8.15156	0.000695944		6.47984
8.16094	0.000504732		6.48166			8.16156	0.000695884		6.48803
8.17094	0.000504792		6.48985			8.17156	0.000695944		6.49622
8.18094	0.000504911		6.49804			8.18156	0.000696301		6.50441
8.19094	0.000505447		6.50623			8.19156	0.000697076		6.5126
8.20094	0.000505984		6.51442			8.20156	0.000698566		6.52079
8.21094	0.000506282		6.52261			8.21156	0.000700355		6.52898
8.22094	0.000506222		6.5308			8.22156	0.000701785		6.53717
8.23094	0.000506282		6.53899			8.23156	0.000702858		6.54536
8.24094	0.000506818		6.54718			8.24156	0.000704288		6.55355
8.25094	0.00050807		6.55537			8.25156	0.000706613		6.56174
8.26094	0.000509501		6.56356			8.26156	0.000709057		6.56993
8.27094	0.000510395		6.57175			8.27156	0.000710964		6.57812
8.28094	0.000510454		6.57994			8.28156	0.000712037		6.5863
8.29094	0.000510156		6.58813			8.29156	0.000712514		6.59449
8.30094	0.000510156		6.59632			8.30156	0.000712574		6.60268
8.31094	0.000510335		6.60451			8.31156	0.000712693		6.61087
8.32094	0.000510216		6.6127			8.32156	0.000713229		6.61906
8.33094	0.000510037		6.62089			8.33156	0.000714242		6.62725
8.34094	0.000510335		6.62908			8.34156	0.000715256		6.63544
8.35094	0.00051111		6.63727			8.35156	0.000716329		6.64363
8.36094	0.000511646		6.64546			8.36156	0.000717461		6.65182
8.37094	0.000511467		6.65365			8.37156	0.000718534		6.66001
8.38094	0.000511229		6.66184			8.38156	0.000719428		6.6682
8.39094	0.000511408		6.67003			8.39156	0.000720441		6.67639
8.40094	0.000511765		6.67822			8.40156	0.000721574		6.68458
8.41094	0.000511885		6.68641			8.41156	0.000722826		6.69277
8.42094	0.000511706		6.6946			8.42156	0.000724375		6.70096
8.43094	0.000511885		6.70278			8.43156	0.000726342		6.70915
8.44094	0.0005126		6.71097			8.44156	0.00072825		6.71734
8.45094	0.000513554		6.71916			8.45156	0.000729203		6.72553
8.46094	0.000513911		6.72735			8.46156	0.000729263		6.73372
8.47094	0.000513434		6.73554			8.47156	0.000728846		6.74191
8.48094	0.000512779		6.74373			8.48156	0.000728667		6.7501
8.49094	0.000513077		6.75192			8.49156	0.000729084		6.75829
8.50094	0.000514567		6.76011			8.50156	0.000730217		6.76648
8.51094	0.000516176		6.7683			8.51156	0.000731707		6.77467
8.52094	0.000517309		6.77649			8.52156	0.000733256		6.78286
8.53094	0.000517964		6.78468			8.53156	0.000734985		6.79105
8.54094	0.000518382		6.79287			8.54156	0.000736773		6.79924
8.55094	0.00051868		6.80106			8.55156	0.000738263		6.80743
8.56094	0.000518739		6.80925			8.56156	0.000739217		6.81562
8.57094	0.00051868		6.81744			8.57156	0.000739694		6.82381
8.58094	0.00051856		6.82563			8.58156	0.000740528		6.832
8.59094	0.00051856		6.83382			8.59156	0.000741661		6.84019
8.60094	0.000519097		6.84201			8.60156	0.000742674		6.84838
8.61094	0.000519991		6.8502			8.61156	0.000743091		6.85657
8.62094	0.000520706		6.85839			8.62156	0.000743747		6.86476
8.63094	0.000520885		6.86658			8.63156	0.000744998		6.87295
8.64094	0.000520706		6.87477			8.64156	0.000746429		6.88114
8.65094	0.000520527		6.88296			8.65156	0.000747144		6.88933
8.66094	0.000520527		6.89115			8.66156	0.000747442		6.89752
8.67094	0.000521004		6.89934			8.67156	0.000748158		6.90571
8.68094	0.000521898		6.90753			8.68156	0.000749946		6.9139
8.69094	0.000523031		6.91572			8.69156	0.000751853		6.92209
8.70094	0.000523984		6.92391			8.70156	0.000752985		6.93028
8.71094	0.000524163		6.9321			8.71156	0.000753403		6.93847
8.72094	0.000523388		6.94029			8.72156	0.00075382		6.94666
8.73094	0.000522316		6.94848			8.73156	0.000754476		6.95485
8.74094	0.000521779		6.95667			8.74156	0.000755072		6.96304
8.75094	0.000522137		6.96486			8.75156	0.000755966		6.97122
8.76094	0.000523031		6.97305			8.76156	0.000757873		6.97941
8.77094	0.000524342		6.98124			8.77156	0.000760496		6.9876
8.78094	0.000525713		6.98943			8.78156	0.000762165		6.99579
8.79094	0.000526369		6.99762			8.79156	0.000762522		7.00398
8.80094	0.000525773		7.00581			8.80156	0.000762522		7.01217
8.81094	0.00052458		7.014			8.81156	0.000763118		7.02036
8.82094	0.000524104		7.02219			8.82156	0.00076437		7.02855
8.83094	0.000524819		7.03038			8.83156	0.00076586		7.03674
8.84094	0.000526011		7.03857			8.84156	0.000767529		7.04493
8.85094	0.000527263		7.04676			8.85156	0.0007689		7.05312
8.86094	0.000528634		7.05495			8.86156	0.000769854		7.06131
8.87094	0.000530064		7.06314			8.87156	0.000770807		7.0695
8.88094	0.000531197		7.07133			8.88156	0.000772357		7.07769
8.89094	0.000531852		7.07951			8.89156	0.000774503		7.08588
8.90094	0.000531971		7.0877			8.90156	0.000776768		7.09407
8.91094	0.000531733		7.09589			8.91156	0.000778377		7.10226
8.92094	0.000531435		7.10408			8.92156	0.000779033		7.11045
8.93094	0.000531316		7.11227			8.93156	0.000778556		7.11864
8.94094	0.000531375		7.12046			8.94156	0.000777781		7.12683
8.95094	0.000531435		7.12865			8.95156	0.000777841		7.13502
8.96094	0.000531614		7.13684			8.96156	0.000778973		7.14321
8.97094	0.000532091		7.14503			8.97156	0.000780582		7.1514
8.98094	0.000532985		7.15322			8.98156	0.000781953		7.15959
8.99094	0.000533938		7.16141			8.99156	0.000783205		7.16778
9.00094	0.000534713		7.1696			9.00156	0.000784576		7.17597
9.01094	0.00053525		7.17779			9.01156	0.000786126		7.18416
9.02094	0.000535309		7.18598			9.02156	0.000787914		7.19235
9.03094	0.000534952		7.19417			9.03156	0.000789702		7.20054
9.04094	0.000534534		7.20236			9.04156	0.00079149		7.20873
9.05094	0.000534475		7.21055			9.05156	0.00079298		7.21692
9.06094	0.000535011		7.21874			9.06156	0.000793636		7.22511
9.07094	0.000536025		7.22693			9.07156	0.000793397		7.2333
9.08094	0.000536859		7.23512			9.08156	0.000793219		7.24149
9.09094	0.000537336		7.24331			9.09156	0.000793815		7.24968
9.10094	0.000537455		7.2515			9.10156	0.000794888		7.25787
9.11094	0.000537455		7.25969			9.11156	0.000796258		7.26606
9.12094	0.000537276		7.26788			9.12156	0.000798464		7.27425
9.13094	0.000536799		7.27607			9.13156	0.000801504		7.28244
9.14094	0.000536382		7.28426			9.14156	0.000804543		7.29063
9.15094	0.000536323		7.29245			9.15156	0.000806332		7.29882
9.16094	0.000536799		7.30064			9.16156	0.000806808		7.30701
9.17094	0.000537753		7.30883			9.17156	0.000806749		7.3152
9.18094	0.000539124		7.31702			9.18156	0.000806868		7.32339
9.19094	0.000540614		7.32521			9.19156	0.000807345		7.33158
9.20094	0.000541687		7.3334			9.20156	0.000808001		7.33977
9.21094	0.000542045		7.34159			9.21156	0.000808835		7.34796
9.22094	0.000542223		7.34978			9.22156	0.000809848		7.35614
9.23094	0.00054276		7.35797			9.23156	0.000810862		7.36433
9.24094	0.000543356		7.36616			9.24156	0.000811934		7.37252
9.25094	0.000543416		7.37435			9.25156	0.000813723		7.38071
9.26094	0.000543177		7.38254			9.26156	0.000818014		7.3889
9.27094	0.000543058		7.39073			9.27156	0.000825524		7.39709
9.28094	0.000543356		7.39892			9.28156	0.000833869		7.40528
9.29094	0.000543773		7.40711			9.29156	0.000837922		7.41347
9.30094	0.00054425		7.4153			9.30156	0.000835717		7.42166
9.31094	0.000544846		7.42349			9.31156	0.000829995		7.42985
9.32094	0.000545382		7.43168			9.32156	0.000824988		7.43804
9.33094	0.00054574		7.43987			9.33156	0.000822783		7.44623
9.34094	0.000546038		7.44806			9.34156	0.0008232		7.45442
9.35094	0.000546455		7.45625			9.35156	0.000825226		7.46261
9.36094	0.000547051		7.46443			9.36156	0.00082761		7.4708
9.37094	0.000547588		7.47262			9.37156	0.000829339		7.47899
9.38094	0.000547886		7.48081			9.38156	0.000829875		7.48718
9.39094	0.000547945		7.489			9.39156	0.000830054		7.49537
9.40094	0.000547945		7.49719			9.40156	0.000830829		7.50356
9.41094	0.000547886		7.50538			9.41156	0.00083214		7.51175
9.42094	0.000547826		7.51357			9.42156	0.000833571		7.51994
9.43094	0.000548244		7.52176			9.43156	0.000835061		7.52813
9.44094	0.000549078		7.52995			9.44156	0.000837028		7.53632
9.45094	0.000549972		7.53814			9.45156	0.000839055		7.54451
9.46094	0.00055033		7.54633			9.46156	0.000840425		7.5527
9.47094	0.000549972		7.55452			9.47156	0.000841022		7.56089
9.48094	0.000549436		7.56271			9.48156	0.000841439		7.56908
9.49094	0.000549495		7.5709			9.49156	0.000842214		7.57727
9.50094	0.000550508		7.57909			9.50156	0.000843346		7.58546
9.51094	0.00055176		7.58728			9.51156	0.000844836		7.59365
9.52094	0.000552177		7.59547			9.52156	0.000846386		7.60184
9.53094	0.000551879		7.60366			9.53156	0.000847816		7.61003
9.54094	0.000551701		7.61185			9.54156	0.000848889		7.61822
9.55094	0.000552297		7.62004			9.55156	0.000849724		7.62641
9.56094	0.00055337		7.62823			9.56156	0.000850439		7.6346
9.57094	0.000554383		7.63642			9.57156	0.000851274		7.64279
9.58094	0.000554919		7.64461			9.58156	0.000852585		7.65098
9.59094	0.000554919		7.6528			9.59156	0.000854671		7.65917
9.60094	0.0005548		7.66099			9.60156	0.000856757		7.66736
9.61094	0.00055474		7.66918			9.61156	0.000857711		7.67555
9.62094	0.000554681		7.67737			9.62156	0.000857651		7.68374
9.63094	0.000554562		7.68556			9.63156	0.000857532		7.69193
9.64094	0.000554919		7.69375			9.64156	0.000858188		7.70012
9.65094	0.000556111		7.70194			9.65156	0.00085932		7.70831
9.66094	0.000557542		7.71013			9.66156	0.000860453		7.7165
9.67094	0.000558436		7.71832			9.67156	0.000861704		7.72469
9.68094	0.000558734		7.72651			9.68156	0.000863612		7.73287
9.69094	0.000558972		7.7347			9.69156	0.000866294		7.74106
9.70094	0.00055927		7.74289			9.70156	0.000868857		7.74925
9.71094	0.00055927		7.75108			9.71156	0.000870407		7.75744
9.72094	0.000558853		7.75927			9.72156	0.000870764		7.76563
9.73094	0.000558197		7.76746			9.73156	0.000871003		7.77382
9.74094	0.000557601		7.77565			9.74156	0.000871658		7.78201
9.75094	0.000557423		7.78384			9.75156	0.000872791		7.7902
9.76094	0.000557721		7.79203			9.76156	0.0008744		7.79839
9.77094	0.000558734		7.80022			9.77156	0.000876486		7.80658
9.78094	0.000559866		7.80841			9.78156	0.000878632		7.81477
9.79094	0.000560522		7.8166			9.79156	0.000880659		7.82296
9.80094	0.00056082		7.82479			9.80156	0.000882328		7.83115
9.81094	0.000561237		7.83298			9.81156	0.000883579		7.83934
9.82094	0.000561655		7.84116			9.82156	0.000884175		7.84753
9.83094	0.000561714		7.84935			9.83156	0.000884354		7.85572
9.84094	0.000561416		7.85754			9.84156	0.000884771		7.86391
9.85094	0.000561297		7.86573			9.85156	0.000886023		7.8721
9.86094	0.000561774		7.87392			9.86156	0.000887692		7.88029
9.87094	0.000562847		7.88211			9.87156	0.000889063		7.88848
9.88094	0.000564277		7.8903			9.88156	0.000889838		7.89667
9.89094	0.00056529		7.89849			9.89156	0.000890493		7.90486
9.90094	0.000565886		7.90668			9.90156	0.000891626		7.91305
9.91094	0.000566363		7.91487			9.91156	0.000893414		7.92124
9.92094	0.000566959		7.92306			9.92156	0.000895441		7.92943
9.93094	0.000567257		7.93125			9.93156	0.000897288		7.93762
9.94094	0.000567079		7.93944			9.94156	0.00089848		7.94581
9.95094	0.000566781		7.94763			9.95156	0.000899076		7.954
9.96094	0.000566661		7.95582			9.96156	0.000899255		7.96219
9.97094	0.000566244		7.96401			9.97156	0.000899673		7.97038
9.98094	0.000565529		7.9722			9.98156	0.000900805		7.97857
9.99094	0.00056529		7.98039			9.99156	0.000902951		7.98676
10.0009	0.000566304		7.98858			10.0016	0.000905693		7.99495
10.0109	0.000567853		7.99677			10.0116	0.000908613		8.00314
10.0209	0.000568926		8.00496			10.0216	0.000910759		8.01133
10.0309	0.000569403		8.01315			10.0316	0.000911772		8.01952
10.0409	0.00056988		8.02134			10.0416	0.000911951		8.02771
10.0509	0.000570297		8.02953			10.0516	0.000912428		8.0359
10.0609	0.00056982		8.03772			10.0616	0.000913322		8.04409
10.0709	0.00056839		8.04591			10.0716	0.000914395		8.05228
10.0809	0.000567138		8.0541			10.0816	0.000915289		8.06047
10.0909	0.0005669		8.06229			10.0916	0.000916183		8.06866
10.1009	0.000567555		8.07048			10.1016	0.000916839		8.07685
10.1109	0.000568271		8.07867			10.1116	0.000917315		8.08504
10.1209	0.000568986		8.08686			10.1216	0.00091821		8.09323
10.1309	0.00056994		8.09505			10.1316	0.000920236		8.10142
10.1409	0.000571012		8.10324			10.1416	0.000922799		8.10961
10.1509	0.000571787		8.11143			10.1516	0.000924706		8.11779
10.1609	0.000572264		8.11962			10.1616	0.000925601		8.12598
10.1709	0.000572681		8.12781			10.1716	0.000926435		8.13417
10.1809	0.000573218		8.136			10.1816	0.000927866		8.14236
10.1909	0.000573695		8.14419			10.1916	0.000929594		8.15055
10.2009	0.000573814		8.15238			10.2016	0.000931144		8.15874
10.2109	0.000573695		8.16057			10.2116	0.000932336		8.16693
10.2209	0.000573814		8.16876			10.2216	0.000933707		8.17512
10.2309	0.00057447		8.17695			10.2316	0.000935495		8.18331
10.2409	0.000575125		8.18514			10.2416	0.000937164		8.1915
10.2509	0.000574946		8.19333			10.2516	0.000938118		8.19969
10.2609	0.000574112		8.20152			10.2616	0.000938654		8.20788
10.2709	0.000573456		8.20971			10.2716	0.000939727		8.21607
10.2809	0.000573635		8.2179			10.2816	0.000941753		8.22426
10.2909	0.000574708		8.22608			10.2916	0.000943959		8.23245
10.3009	0.00057596		8.23427			10.3016	0.000945628		8.24064
10.3109	0.000576675		8.24246			10.3116	0.000946999		8.24883
10.3209	0.000576615		8.25065			10.3216	0.000948608		8.25702
10.3309	0.000576437		8.25884			10.3316	0.000950694		8.26521
10.3409	0.000576496		8.26703			10.3416	0.000952899		8.2734
10.3509	0.000576973		8.27522			10.3516	0.000955105		8.28159
10.3609	0.000577569		8.28341			10.3616	0.000957072		8.28978
10.3709	0.000578284		8.2916			10.3716	0.000958502		8.29797
10.3809	0.000579059		8.29979			10.3816	0.000959158		8.30616
10.3909	0.000579536		8.30798			10.3916	0.000959575		8.31435
10.4009	0.000580013		8.31617			10.4016	0.000960529		8.32254
10.4109	0.000580668		8.32436			10.4116	0.000962496		8.33073
10.4209	0.000581563		8.33255			10.4216	0.000964522		8.33892
10.4309	0.000582278		8.34074			10.4316	0.000965893		8.34711
10.4409	0.000583053		8.34893			10.4416	0.000966787		8.3553
10.4509	0.000583947		8.35712			10.4516	0.000967741		8.36349
10.4609	0.000584722		8.36531			10.4616	0.000968695		8.37168
10.4709	0.000585258		8.3735			10.4716	0.000969768		8.37987
10.4809	0.000585556		8.38169			10.4816	0.000971556		8.38806
10.4909	0.000585616		8.38988			10.4916	0.000974178		8.39625
10.5009	0.000585556		8.39807			10.5016	0.000976682		8.40444
10.5109	0.000585318		8.40626			10.5116	0.000978291		8.41263
10.5209	0.000585079		8.41445			10.5216	0.000979006		8.42082
10.5309	0.00058496		8.42264			10.5316	0.000979662		8.42901
10.5409	0.000584722		8.43083			10.5416	0.000980675		8.4372
10.5509	0.000584066		8.43902			10.5516	0.000982106		8.44539
10.5609	0.000583231		8.44721			10.5616	0.000983477		8.45358
10.5709	0.000582933		8.4554			10.5716	0.00098449		8.46177
10.5809	0.00058341		8.46359			10.5816	0.000985205		8.46996
10.5909	0.000584424		8.47178			10.5916	0.000986218		8.47815
10.6009	0.000585794		8.47997			10.6016	0.000988007		8.48634
10.6109	0.000587225		8.48816			10.6116	0.000990391		8.49452
10.6209	0.000588238		8.49635			10.6216	0.000992477		8.50271
10.6309	0.000588477		8.50454			10.6316	0.000993431		8.5109
10.6409	0.000588119		8.51273			10.6416	0.000993729		8.51909
10.6509	0.000587702		8.52092			10.6516	0.000994802		8.52728
10.6609	0.000587702		8.52911			10.6616	0.000997126		8.53547
10.6709	0.000588298		8.5373			10.6716	0.000999689		8.54366
10.6809	0.000589311		8.54549			10.6816	0.00100112		8.55185
10.6909	0.000590682		8.55368			10.6916	0.0010013		8.56004
10.7009	0.000591934		8.56187			10.7016	0.0010013		8.56823
10.7109	0.00059253		8.57006			10.7116	0.00100183		8.57642
10.7209	0.000592411		8.57825			10.7216	0.00100273		8.58461
10.7309	0.000592113		8.58644			10.7316	0.00100386		8.5928
10.7409	0.000591815		8.59463			10.7416	0.00100553		8.60099
10.7509	0.000591516		8.60281			10.7516	0.0010078		8.60918
10.7609	0.000591338		8.611			10.7616	0.0010103		8.61737
10.7709	0.000591516		8.61919			10.7716	0.00101268		8.62556
10.7809	0.000591934		8.62738			10.7816	0.00101489		8.63375
10.7909	0.000592351		8.63557			10.7916	0.00101703		8.64194
10.8009	0.000592768		8.64376			10.8016	0.00101888		8.65013
10.8109	0.000593424		8.65195			10.8116	0.00102049		8.65832
10.8209	0.000594378		8.66014			10.8216	0.0010218		8.66651
10.8309	0.000595033		8.66833			10.8316	0.00102282		8.6747
10.8409	0.000595152		8.67652			10.8416	0.00102401		8.68289
10.8509	0.000594556		8.68471			10.8516	0.00102633		8.69108
10.8609	0.000593722		8.6929			10.8616	0.00102931		8.69927
10.8709	0.000593722		8.70109			10.8716	0.00103182		8.70746
10.8809	0.000594854		8.70928			10.8816	0.00103301		8.71565
10.8909	0.000596225		8.71747			10.8916	0.00103348		8.72384
10.9009	0.000596881		8.72566			10.9016	0.00103384		8.73203
10.9109	0.000596881		8.73385			10.9116	0.0010345		8.74022
10.9209	0.000596941		8.74204			10.9216	0.00103545		8.74841
10.9309	0.000597596		8.75023			10.9316	0.00103688		8.7566
10.9409	0.000598609		8.75842			10.9416	0.00103885		8.76479
10.9509	0.000599444		8.76661			10.9516	0.00104135		8.77298
10.9609	0.000599623		8.7748			10.9616	0.00104427		8.78117
10.9709	0.000599325		8.78299			10.9716	0.0010466		8.78936
10.9809	0.000599325		8.79118			10.9816	0.00104755		8.79755
10.9909	0.000599742		8.79937			10.9916	0.00104767		8.80574
11.0009	0.000600755		8.80756			11.0016	0.00104815		8.81393
11.0109	0.000602126		8.81575			11.0116	0.00104958		8.82212
11.0209	0.000603497		8.82394			11.0216	0.00105149		8.83031
11.0309	0.000604212		8.83213			11.0316	0.00105333		8.8385
11.0409	0.000603676		8.84032			11.0416	0.00105488		8.84669
11.0509	0.000602245		8.84851			11.0516	0.00105619		8.85488
11.0609	0.000601113		8.8567			11.0616	0.00105745		8.86307
11.0709	0.000601053		8.86489			11.0716	0.00105882		8.87126
11.0809	0.000602245		8.87308			11.0816	0.00106031		8.87944
11.0909	0.000603795		8.88127			11.0916	0.00106162		8.88763
11.1009	0.00060463		8.88946			11.1016	0.00106299		8.89582
11.1109	0.000604331		8.89765			11.1116	0.0010646		8.90401
11.1209	0.000603676		8.90584			11.1216	0.00106657		8.9122
11.1309	0.000603676		8.91403			11.1316	0.00106877		8.92039
11.1409	0.000604749		8.92222			11.1416	0.00107062		8.92858
11.1509	0.000606239		8.93041			11.1516	0.00107175		8.93677
11.1609	0.000607371		8.9386			11.1616	0.00107247		8.94496
11.1709	0.000608027		8.94679			11.1716	0.00107366		8.95315
11.1809	0.000608742		8.95498			11.1816	0.00107592		8.96134
11.1909	0.000609457		8.96317			11.1916	0.00107884		8.96953
11.2009	0.000609934		8.97136			11.2016	0.00108129		8.97772
11.2109	0.000609934		8.97955			11.2116	0.0010826		8.98591
11.2209	0.000609696		8.98773			11.2216	0.00108331		8.9941
11.2309	0.000608981		8.99592			11.2316	0.00108373		9.00229
11.2409	0.000608146		9.00411			11.2416	0.00108397		9.01048
11.2509	0.000608087		9.0123			11.2516	0.00108457		9.01867
11.2609	0.0006091		9.02049			11.2616	0.00108612		9.02686
11.2709	0.000610471		9.02868			11.2716	0.00108856		9.03505
11.2809	0.000611603		9.03687			11.2816	0.0010913		9.04324
11.2909	0.00061208		9.04506			11.2916	0.00109375		9.05143
11.3009	0.000611901		9.05325			11.3016	0.00109553		9.05962
11.3109	0.000611365		9.06144			11.3116	0.00109673		9.06781
11.3209	0.000611186		9.06963			11.3216	0.00109768		9.076
11.3309	0.000611186		9.07782			11.3316	0.00109917		9.08419
11.3409	0.000611067		9.08601			11.3416	0.00110137		9.09238
11.3509	0.000611186		9.0942			11.3516	0.00110388		9.10057
11.3609	0.00061208		9.10239			11.3616	0.00110638		9.10876
11.3709	0.000613391		9.11058			11.3716	0.00110894		9.11695
11.3809	0.000614166		9.11877			11.3816	0.00111145		9.12514
11.3909	0.000613987		9.12696			11.3916	0.00111365		9.13333
11.4009	0.000613987		9.13515			11.4016	0.00111532		9.14152
11.4109	0.000615239		9.14334			11.4116	0.00111669		9.14971
11.4209	0.000617385		9.15153			11.4216	0.00111818		9.1579
11.4309	0.000618935		9.15972			11.4316	0.00111997		9.16609
11.4409	0.000619233		9.16791			11.4416	0.00112158		9.17428
11.4509	0.000618875		9.1761			11.4516	0.00112289		9.18247
11.4609	0.000618637		9.18429			11.4616	0.0011242		9.19066
11.4709	0.000618577		9.19248			11.4716	0.00112581		9.19885
11.4809	0.000618398		9.20067			11.4816	0.00112748		9.20704
11.4909	0.000618219		9.20886			11.4916	0.00112879		9.21523
11.5009	0.000618041		9.21705			11.5016	0.00113022		9.22342
11.5109	0.000617921		9.22524			11.5116	0.00113213		9.23161
11.5209	0.000617802		9.23343			11.5216	0.00113457		9.2398
11.5309	0.000617862		9.24162			11.5316	0.00113708		9.24799
11.5409	0.000617981		9.24981			11.5416	0.00113893		9.25617
11.5509	0.000618219		9.258			11.5516	0.00113994		9.26436
11.5609	0.000618458		9.26619			11.5616	0.00114077		9.27255
11.5709	0.000618994		9.27438			11.5716	0.00114226		9.28074
11.5809	0.000620008		9.28257			11.5816	0.00114447		9.28893
11.5909	0.000620842		9.29076			11.5916	0.00114673		9.29712
11.6009	0.000621319		9.29895			11.6016	0.0011487		9.30531
11.6109	0.000621676		9.30714			11.6116	0.00115037		9.3135
11.6209	0.000622392		9.31533			11.6216	0.00115228		9.32169
11.6309	0.000623226		9.32352			11.6316	0.0011543		9.32988
11.6409	0.000623643		9.33171			11.6416	0.00115609		9.33807
11.6509	0.000623405		9.3399			11.6516	0.0011577		9.34626
11.6609	0.000622869		9.34809			11.6616	0.00115979		9.35445
11.6709	0.00062269		9.35628			11.6716	0.00116259		9.36264
11.6809	0.000623345		9.36446			11.6816	0.00116563		9.37083
11.6909	0.000624657		9.37265			11.6916	0.00116807		9.37902
11.7009	0.000626087		9.38084			11.7016	0.00116974		9.38721
11.7109	0.000626922		9.38903			11.7116	0.00117075		9.3954
11.7209	0.0006271		9.39722			11.7216	0.00117183		9.40359
11.7309	0.000626981		9.40541			11.7316	0.00117314		9.41178
11.7409	0.00062716		9.4136			11.7416	0.00117475		9.41997
11.7509	0.000627339		9.42179			11.7516	0.00117671		9.42816
11.7609	0.000627279		9.42998			11.7616	0.0011791		9.43635
11.7709	0.00062722		9.43817			11.7716	0.00118172		9.44454
11.7809	0.000627875		9.44636			11.7816	0.00118423		9.45273
11.7909	0.000629246		9.45455			11.7916	0.00118631		9.46092
11.8009	0.000630617		9.46274			11.8016	0.00118804		9.46911
11.8109	0.000631213		9.47093			11.8116	0.00118965		9.4773
11.8209	0.000630915		9.47912			11.8216	0.00119144		9.48549
11.8309	0.000630438		9.48731			11.8316	0.0011934		9.49368
11.8409	0.000630438		9.4955			11.8416	0.00119525		9.50187
11.8509	0.000630736		9.50369			11.8516	0.00119674		9.51006
11.8609	0.000630796		9.51188			11.8616	0.00119835		9.51825
11.8709	0.000630438		9.52007			11.8716	0.00120038		9.52644
11.8809	0.000629723		9.52826			11.8816	0.00120252		9.53463
11.8909	0.000629008		9.53645			11.8916	0.00120407		9.54282
11.9009	0.000628889		9.54464			11.9016	0.00120527		9.55101
11.9109	0.000629783		9.55283			11.9116	0.00120658		9.5592
11.9209	0.000631094		9.56102			11.9216	0.00120831		9.56739
11.9309	0.000631869		9.56921			11.9316	0.00121045		9.57558
11.9409	0.00063175		9.5774			11.9416	0.00121295		9.58377
11.9509	0.000631154		9.58559			11.9516	0.00121588		9.59196
11.9609	0.000631034		9.59378			11.9616	0.00121891		9.60015
11.9709	0.00063175		9.60197			11.9716	0.00122178		9.60834
11.9809	0.000632942		9.61016			11.9816	0.0012244		9.61653
11.9909	0.000634074		9.61835			11.9916	0.00122648		9.62472
12.0009	0.000634849		9.62654			12.0016	0.00122797		9.63291
12.0109	0.000635087		9.63473			12.0116	0.00122935		9.64109
12.0209	0.000634849		9.64292			12.0216	0.0012309		9.64928
12.0309	0.000634193		9.65111			12.0316	0.00123286		9.65747
12.0409	0.000633717		9.6593			12.0416	0.00123507		9.66566
12.0509	0.000633776		9.66749			12.0516	0.00123775		9.67385
12.0609	0.000634551		9.67568			12.0616	0.00124079		9.68204
12.0709	0.000635624		9.68387			12.0716	0.00124383		9.69023
12.0809	0.000636339		9.69206			12.0816	0.00124633		9.69842
12.0909	0.00063628		9.70025			12.0916	0.00124812		9.70661
12.1009	0.000635684		9.70844			12.1016	0.00124961		9.7148
12.1109	0.000635147		9.71663			12.1116	0.00125116		9.72299
12.1209	0.000635326		9.72482			12.1216	0.00125313		9.73118
12.1309	0.00063622		9.73301			12.1316	0.00125557		9.73937
12.1409	0.000637293		9.7412			12.1416	0.00125843		9.74756
12.1509	0.000638008		9.74938			12.1516	0.00126123		9.75575
12.1609	0.000638306		9.75757			12.1616	0.00126344		9.76394
12.1709	0.000638604		9.76576			12.1716	0.00126553		9.77213
12.1809	0.00063926		9.77395			12.1816	0.00126779		9.78032
12.1909	0.000640213		9.78214			12.1916	0.00127012		9.78851
12.2009	0.000641167		9.79033			12.2016	0.00127208		9.7967
12.2109	0.000641763		9.79852			12.2116	0.00127387		9.80489
12.2209	0.00064224		9.80671			12.2216	0.00127572		9.81308
12.2309	0.000642836		9.8149			12.2316	0.00127763		9.82127
12.2409	0.000643551		9.82309			12.2416	0.00127923		9.82946
12.2509	0.000644267		9.83128			12.2516	0.00128055		9.83765
12.2609	0.000644684		9.83947			12.2616	0.00128174		9.84584
12.2709	0.000644624		9.84766			12.2716	0.00128371		9.85403
12.2809	0.000644267		9.85585			12.2816	0.00128663		9.86222
12.2909	0.000644028		9.86404			12.2916	0.0012902		9.87041
12.3009	0.000644326		9.87223			12.3016	0.00129372		9.8786
12.3109	0.000644922		9.88042			12.3116	0.0012964		9.88679
12.3209	0.000645459		9.88861			12.3216	0.00129813		9.89498
12.3309	0.000645876		9.8968			12.3316	0.00129968		9.90317
12.3409	0.000646353		9.90499			12.3416	0.001302		9.91136
12.3509	0.00064677		9.91318			12.3516	0.00130504		9.91955
12.3609	0.000647068		9.92137			12.3616	0.00130802		9.92774
12.3709	0.000647128		9.92956			12.3716	0.00131035		9.93593
12.3809	0.000647306		9.93775			12.3816	0.0013119		9.94412
12.3909	0.000647604		9.94594			12.3916	0.00131321		9.95231
12.4009	0.00064832		9.95413			12.4016	0.00131482		9.9605
12.4109	0.000649393		9.96232			12.4116	0.00131679		9.96869
12.4209	0.000650704		9.97051			12.4216	0.00131887		9.97688
12.4309	0.000651777		9.9787			12.4316	0.00132084		9.98507
12.4409	0.000652313		9.98689			12.4416	0.00132298		9.99326
12.4509	0.000652373		9.99508			12.4516	0.00132537		10.0014
12.4609	0.000652313		10.0033			12.4616	0.00132769		10.0096
12.4709	0.000651896		10.0115			12.4716	0.00132984		10.0178
12.4809	0.000650704		10.0196			12.4816	0.00133181		10.026
12.4909	0.000649273		10.0278			12.4916	0.00133401		10.0342
12.5009	0.000648916		10.036			12.5016	0.00133675		10.0424
12.5109	0.000650227		10.0442			12.5116	0.00134021		10.0506
12.5209	0.000652432		10.0524			12.5216	0.0013442		10.0588
12.5309	0.000654399		10.0606			12.5316	0.00134802		10.067
12.5409	0.000655413		10.0688			12.5416	0.00135112		10.0752
12.5509	0.000655711		10.077			12.5516	0.00135309		10.0833
12.5609	0.000655711		10.0852			12.5616	0.00135475		10.0915
12.5709	0.000655532		10.0934			12.5716	0.00135678		10.0997
12.5809	0.000655234		10.1015			12.5816	0.00135928		10.1079
12.5909	0.000654459		10.1097			12.5916	0.00136185		10.1161
12.6009	0.000653446		10.1179			12.6016	0.00136417		10.1243
12.6109	0.00065273		10.1261			12.6116	0.00136626		10.1325
12.6209	0.00065273		10.1343			12.6216	0.00136799		10.1407
12.6309	0.000653505		10.1425			12.6316	0.00136971		10.1489
12.6409	0.000654697		10.1507			12.6416	0.00137132		10.1571
12.6509	0.000656009		10.1589			12.6516	0.00137293		10.1652
12.6609	0.000657141		10.1671			12.6616	0.00137508		10.1734
12.6709	0.000657678		10.1753			12.6716	0.00137794		10.1816
12.6809	0.000657678		10.1834			12.6816	0.0013814		10.1898
12.6909	0.000657678		10.1916			12.6916	0.00138479		10.198
12.7009	0.000658154		10.1998			12.7016	0.00138772		10.2062
12.7109	0.000659049		10.208			12.7116	0.00139016		10.2144
12.7209	0.000660062		10.2162			12.7216	0.00139219		10.2226
12.7309	0.000660896		10.2244			12.7316	0.00139403		10.2308
12.7409	0.000661373		10.2326			12.7416	0.00139612		10.2389
12.7509	0.000661254		10.2408			12.7516	0.0013991		10.2471
12.7609	0.000661194		10.249			12.7616	0.00140274		10.2553
12.7709	0.000661731		10.2572			12.7716	0.00140619		10.2635
12.7809	0.000662625		10.2653			12.7816	0.00140846		10.2717
12.7909	0.000663161		10.2735			12.7916	0.00141007		10.2799
12.8009	0.000663221		10.2817			12.8016	0.00141233		10.2881
12.8109	0.0006634		10.2899			12.8116	0.00141555		10.2963
12.8209	0.000664055		10.2981			12.8216	0.00141889		10.3045
12.8309	0.000664532		10.3063			12.8316	0.00142145		10.3127
12.8409	0.000664532		10.3145			12.8416	0.00142342		10.3208
12.8509	0.000664473		10.3227			12.8516	0.00142527		10.329
12.8609	0.000664711		10.3309			12.8616	0.00142705		10.3372
12.8709	0.000664949		10.339			12.8716	0.0014286		10.3454
12.8809	0.000664711		10.3472			12.8816	0.00143027		10.3536
12.8909	0.000664532		10.3554			12.8916	0.00143236		10.3618
12.9009	0.000664949		10.3636			12.9016	0.0014345		10.37
12.9109	0.000665784		10.3718			12.9116	0.00143629		10.3782
12.9209	0.000666022		10.38			12.9216	0.0014379		10.3864
12.9309	0.000665486		10.3882			12.9316	0.00144035		10.3946
12.9409	0.000664771		10.3964			12.9416	0.00144351		10.4027
12.9509	0.000664771		10.4046			12.9516	0.00144631		10.4109
12.9609	0.000665486		10.4128			12.9616	0.00144804		10.4191
12.9709	0.00066632		10.4209			12.9716	0.00144917		10.4273
12.9809	0.000666857		10.4291			12.9816	0.00145102		10.4355
12.9909	0.000667036		10.4373			12.9916	0.00145376		10.4437
13.0009	0.000666976		10.4455			13.0016	0.00145656		10.4519
13.0109	0.000666797		10.4537			13.0116	0.00145882		10.4601
13.0209	0.000666857		10.4619			13.0216	0.00146121		10.4683
13.0309	0.000667393		10.4701			13.0316	0.00146484		10.4765
13.0409	0.000668287		10.4783			13.0416	0.00146914		10.4846
13.0509	0.000668585		10.4865			13.0516	0.00147247		10.4928
13.0609	0.000668228		10.4947			13.0616	0.00147396		10.501
13.0709	0.00066787		10.5028			13.0716	0.00147438		10.5092
13.0809	0.000668228		10.511			13.0816	0.00147516		10.5174
13.0909	0.000669181		10.5192			13.0916	0.00147694		10.5256
13.1009	0.000669897		10.5274			13.1016	0.00147963		10.5338
13.1109	0.000670314		10.5356			13.1116	0.00148273		10.542
13.1209	0.000670612		10.5438			13.1216	0.00148523		10.5502
13.1309	0.000670671		10.552			13.1316	0.00148684		10.5584
13.1409	0.000670612		10.5602			13.1416	0.00148815		10.5665
13.1509	0.00067091		10.5684			13.1516	0.00148994		10.5747
13.1609	0.000671566		10.5766			13.1616	0.00149262		10.5829
13.1709	0.000671804		10.5847			13.1716	0.0014959		10.5911
13.1809	0.000671446		10.5929			13.1816	0.00149918		10.5993
13.1909	0.000671327		10.6011			13.1916	0.00150186		10.6075
13.2009	0.000672221		10.6093			13.2016	0.00150353		10.6157
13.2109	0.000673771		10.6175			13.2116	0.00150442		10.6239
13.2209	0.000675321		10.6257			13.2216	0.00150567		10.6321
13.2309	0.000676334		10.6339			13.2316	0.001508		10.6402
13.2409	0.00067699		10.6421			13.2416	0.00151092		10.6484
13.2509	0.000677586		10.6503			13.2516	0.0015133		10.6566
13.2609	0.000677884		10.6585			13.2616	0.00151503		10.6648
13.2709	0.000677407		10.6666			13.2716	0.00151676		10.673
13.2809	0.000676572		10.6748			13.2816	0.0015192		10.6812
13.2909	0.000676572		10.683			13.2916	0.00152236		10.6894
13.3009	0.000677705		10.6912			13.3016	0.001526		10.6976
13.3109	0.000678957		10.6994			13.3116	0.00152916		10.7058
13.3209	0.000679553		10.7076			13.3216	0.0015313		10.714
13.3309	0.000679433		10.7158			13.3316	0.00153261		10.7221
13.3409	0.000679076		10.724			13.3416	0.00153375		10.7303
13.3509	0.000678957		10.7322			13.3516	0.00153518		10.7385
13.3609	0.000679374		10.7403			13.3616	0.00153732		10.7467
13.3709	0.000680208		10.7485			13.3716	0.00154036		10.7549
13.3809	0.000681281		10.7567			13.3816	0.00154406		10.7631
13.3909	0.000682056		10.7649			13.3916	0.0015474		10.7713
13.4009	0.000682235		10.7731			13.4016	0.00154942		10.7795
13.4109	0.000681639		10.7813			13.4116	0.00155038		10.7877
13.4209	0.000680506		10.7895			13.4216	0.00155163		10.7959
13.4309	0.000679672		10.7977			13.4316	0.00155371		10.804
13.4409	0.000679493		10.8059			13.4416	0.00155616		10.8122
13.4509	0.000680149		10.8141			13.4516	0.00155836		10.8204
13.4609	0.000681341		10.8222			13.4616	0.00156033		10.8286
13.4709	0.000682652		10.8304			13.4716	0.00156248		10.8368
13.4809	0.000683665		10.8386			13.4816	0.00156462		10.845
13.4909	0.000684142		10.8468			13.4916	0.00156671		10.8532
13.5009	0.000684202		10.855			13.5016	0.00156814		10.8614
13.5109	0.000684381		10.8632			13.5116	0.00156915		10.8696
13.5209	0.000684738		10.8714			13.5216	0.00157076		10.8778
13.5309	0.000684798		10.8796			13.5316	0.0015741		10.8859
13.5409	0.000684559		10.8878			13.5416	0.00157851		10.8941
13.5509	0.000684679		10.896			13.5516	0.00158226		10.9023
13.5609	0.000685215		10.9041			13.5616	0.00158453		10.9105
13.5709	0.000685394		10.9123			13.5716	0.00158608		10.9187
13.5809	0.000684917		10.9205			13.5816	0.00158763		10.9269
13.5909	0.000684619		10.9287			13.5916	0.00158954		10.9351
13.6009	0.000685036		10.9369			13.6016	0.00159127		10.9433
13.6109	0.000686169		10.9451			13.6116	0.00159287		10.9515
13.6209	0.000687361		10.9533			13.6216	0.00159448		10.9597
13.6309	0.000688195		10.9615			13.6316	0.00159645		10.9678
13.6409	0.000688553		10.9697			13.6416	0.00159872		10.976
13.6509	0.000688612		10.9779			13.6516	0.0016011		10.9842
13.6609	0.000688553		10.986			13.6616	0.0016036		10.9924
13.6709	0.000688553		10.9942			13.6716	0.00160635		11.0006
13.6809	0.000688732		11.0024			13.6816	0.00160903		11.0088
13.6909	0.000688851		11.0106			13.6916	0.00161153		11.017
13.7009	0.000688791		11.0188			13.7016	0.0016138		11.0252
13.7109	0.000688791		11.027			13.7116	0.00161606		11.0334
13.7209	0.000689089		11.0352			13.7216	0.0016185		11.0415
13.7309	0.000689626		11.0434			13.7316	0.00162089		11.0497
13.7409	0.000690162		11.0516			13.7416	0.00162297		11.0579
13.7509	0.00069052		11.0598			13.7516	0.00162452		11.0661
13.7609	0.000690699		11.0679			13.7616	0.0016256		11.0743
13.7709	0.000691175		11.0761			13.7716	0.00162667		11.0825
13.7809	0.000691891		11.0843			13.7816	0.00162828		11.0907
13.7909	0.000692189		11.0925			13.7916	0.00163072		11.0989
13.8009	0.000691712		11.1007			13.8016	0.001634		11.1071
13.8109	0.000691354		11.1089			13.8116	0.00163728		11.1153
13.8209	0.000691831		11.1171			13.8216	0.00164002		11.1234
13.8309	0.000693142		11.1253			13.8316	0.00164193		11.1316
13.8409	0.000694513		11.1335			13.8416	0.00164342		11.1398
13.8509	0.000695348		11.1416			13.8516	0.00164479		11.148
13.8609	0.000695765		11.1498			13.8616	0.0016467		11.1562
13.8709	0.000696123		11.158			13.8716	0.0016495		11.1644
13.8809	0.000696421		11.1662			13.8816	0.0016526		11.1726
13.8909	0.00069648		11.1744			13.8916	0.00165468		11.1808
13.9009	0.00069648		11.1826			13.9016	0.00165564		11.189
13.9109	0.000696659		11.1908			13.9116	0.00165665		11.1972
13.9209	0.000696957		11.199			13.9216	0.00165856		11.2053
13.9309	0.000697196		11.2072			13.9316	0.00166148		11.2135
13.9409	0.000697434		11.2154			13.9416	0.001665		11.2217
13.9509	0.00069809		11.2235			13.9516	0.00166839		11.2299
13.9609	0.000698805		11.2317			13.9616	0.00167096		11.2381
13.9709	0.000699043		11.2399			13.9716	0.00167245		11.2463
13.9809	0.000698805		11.2481			13.9816	0.00167382		11.2545
13.9909	0.000698924		11.2563			13.9916	0.00167584		11.2627
14.0009	0.000699818		11.2645			14.0016	0.00167876		11.2709
14.0109	0.000700831		11.2727			14.0116	0.00168175		11.2791
14.0209	0.000701129		11.2809			14.0216	0.00168407		11.2872
14.0309	0.000700831		11.2891			14.0316	0.00168544		11.2954
14.0409	0.000700474		11.2973			14.0416	0.00168645		11.3036
14.0509	0.000700235		11.3054			14.0516	0.00168771		11.3118
14.0609	0.000699997		11.3136			14.0616	0.00168943		11.32
14.0709	0.000700057		11.3218			14.0716	0.00169182		11.3282
14.0809	0.000700712		11.33			14.0816	0.00169498		11.3364
14.0909	0.000701487		11.3382			14.0916	0.00169849		11.3446
14.1009	0.000701666		11.3464			14.1016	0.00170147		11.3528
14.1109	0.000701249		11.3546			14.1116	0.00170302		11.3609
14.1209	0.000701129		11.3628			14.1216	0.00170356		11.3691
14.1309	0.000701964		11.371			14.1316	0.00170416		11.3773
14.1409	0.000703573		11.3792			14.1416	0.001706		11.3855
14.1509	0.000705123		11.3873			14.1516	0.00170898		11.3937
14.1609	0.000706196		11.3955			14.1616	0.00171226		11.4019
14.1709	0.000706434		11.4037			14.1716	0.0017153		11.4101
14.1809	0.000706196		11.4119			14.1816	0.00171828		11.4183
14.1909	0.000705957		11.4201			14.1916	0.00172126		11.4265
14.2009	0.000706077		11.4283			14.2016	0.001724		11.4347
14.2109	0.000706613		11.4365			14.2116	0.00172651		11.4428
14.2209	0.000707567		11.4447			14.2216	0.00172865		11.451
14.2309	0.000708997		11.4529			14.2316	0.00173032		11.4592
14.2409	0.000710428		11.461			14.2416	0.00173157		11.4674
14.2509	0.000711203		11.4692			14.2516	0.00173312		11.4756
14.2609	0.000710905		11.4774			14.2616	0.00173551		11.4838
14.2709	0.000710011		11.4856			14.2716	0.00173849		11.492
14.2809	0.000709355		11.4938			14.2816	0.00174165		11.5002
14.2909	0.000709295		11.502			14.2916	0.00174475		11.5084
14.3009	0.000709713		11.5102			14.3016	0.00174731		11.5166
14.3109	0.000710607		11.5184			14.3116	0.0017491		11.5247
14.3209	0.000711739		11.5266			14.3216	0.00175035		11.5329
14.3309	0.000712693		11.5348			14.3316	0.00175178		11.5411
14.3409	0.000713348		11.5429			14.3416	0.00175393		11.5493
14.3509	0.000713706		11.5511			14.3516	0.00175661		11.5575
14.3609	0.000713944		11.5593			14.3616	0.00175917		11.5657
14.3709	0.000714183		11.5675			14.3716	0.00176138		11.5739
14.3809	0.00071466		11.5757			14.3816	0.00176382		11.5821
14.3909	0.000715256		11.5839			14.3916	0.00176674		11.5903
14.4009	0.000715971		11.5921			14.4016	0.00176972		11.5985
14.4109	0.000716388		11.6003			14.4116	0.00177234		11.6066
14.4209	0.000716448		11.6085			14.4216	0.00177449		11.6148
14.4309	0.000716507		11.6167			14.4316	0.00177664		11.623
14.4409	0.000716925		11.6248			14.4416	0.00177938		11.6312
14.4509	0.00071764		11.633			14.4516	0.00178277		11.6394
14.4609	0.000718236		11.6412			14.4616	0.00178647		11.6476
14.4709	0.000718534		11.6494			14.4716	0.00178957		11.6558
14.4809	0.000718474		11.6576			14.4816	0.00179166		11.664
14.4909	0.000718176		11.6658			14.4916	0.00179303		11.6722
14.5009	0.000718296		11.674			14.5016	0.00179446		11.6804
14.5109	0.000719309		11.6822			14.5116	0.00179631		11.6885
14.5209	0.000721037		11.6904			14.5216	0.00179845		11.6967
14.5309	0.000722528		11.6986			14.5316	0.00180089		11.7049
14.5409	0.000723362		11.7067			14.5416	0.00180358		11.7131
14.5509	0.000723243		11.7149			14.5516	0.00180632		11.7213
14.5609	0.000722885		11.7231			14.5616	0.0018087		11.7295
14.5709	0.000722945		11.7313			14.5716	0.00181091		11.7377
14.5809	0.00072366		11.7395			14.5816	0.00181353		11.7459
14.5909	0.000724316		11.7477			14.5916	0.00181663		11.7541
14.6009	0.000724435		11.7559			14.6016	0.00181985		11.7622
14.6109	0.000724375		11.7641			14.6116	0.00182265		11.7704
14.6209	0.000724554		11.7723			14.6216	0.00182509		11.7786
14.6309	0.00072521		11.7805			14.6316	0.00182748		11.7868
14.6409	0.000726283		11.7886			14.6416	0.00183022		11.795
14.6509	0.000727475		11.7968			14.6516	0.00183314		11.8032
14.6609	0.000728369		11.805			14.6616	0.00183564		11.8114
14.6709	0.000728965		11.8132			14.6716	0.00183737		11.8196
14.6809	0.000729084		11.8214			14.6816	0.00183874		11.8278
14.6909	0.000728846		11.8296			14.6916	0.00184035		11.836
14.7009	0.000728488		11.8378			14.7016	0.00184268		11.8441
14.7109	0.000728548		11.846			14.7116	0.00184554		11.8523
14.7209	0.000729203		11.8542			14.7216	0.0018487		11.8605
14.7309	0.000729799		11.8623			14.7316	0.00185204		11.8687
14.7409	0.000729978		11.8705			14.7416	0.00185525		11.8769
14.7509	0.000730217		11.8787			14.7516	0.00185806		11.8851
14.7609	0.000731409		11.8869			14.7616	0.0018605		11.8933
14.7709	0.000733137		11.8951			14.7716	0.00186276		11.9015
14.7809	0.000734389		11.9033			14.7816	0.00186491		11.9097
14.7909	0.000734568		11.9115			14.7916	0.0018667		11.9179
14.8009	0.000734389		11.9197			14.8016	0.00186813		11.926
14.8109	0.000734448		11.9279			14.8116	0.00186992		11.9342
14.8209	0.000734866		11.9361			14.8216	0.00187278		11.9424
14.8309	0.000735521		11.9442			14.8316	0.00187665		11.9506
14.8409	0.000736117		11.9524			14.8416	0.00188088		11.9588
14.8509	0.000736654		11.9606			14.8516	0.00188482		11.967
14.8609	0.000736713		11.9688			14.8616	0.00188804		11.9752
14.8709	0.000736415		11.977			14.8716	0.0018906		11.9834
14.8809	0.000736356		11.9852			14.8816	0.00189263		11.9916
14.8909	0.000736952		11.9934			14.8916	0.00189424		11.9998
14.9009	0.000737846		12.0016			14.9016	0.00189614		12.0079
14.9109	0.000738561		12.0098			14.9116	0.00189877		12.0161
14.9209	0.000739217		12.018			14.9216	0.00190175		12.0243
14.9309	0.000739753		12.0261			14.9316	0.00190437		12.0325
14.9409	0.000740051		12.0343			14.9416	0.00190681		12.0407
14.9509	0.000739813		12.0425			14.9516	0.00190949		12.0489
14.9609	0.000739336		12.0507			14.9616	0.00191242		12.0571
14.9709	0.000738978		12.0589			14.9716	0.0019151		12.0653
14.9809	0.000739098		12.0671			14.9816	0.00191742		12.0735
14.9909	0.000739694		12.0753			14.9916	0.00191963		12.0817
15.0009	0.000740528		12.0835			15.0016	0.00192177		12.0898
15.0109	0.000741363		12.0917			15.0116	0.00192386		12.098
15.0209	0.000742078		12.0999			15.0216	0.00192577		12.1062
15.0309	0.000742316		12.108			15.0316	0.00192791		12.1144
15.0409	0.000742018		12.1162			15.0416	0.00193048		12.1226
15.0509	0.000741303		12.1244			15.0516	0.00193322		12.1308
15.0609	0.000740707		12.1326			15.0616	0.0019356		12.139
15.0709	0.000740826		12.1408			15.0716	0.00193775		12.1472
15.0809	0.000741601		12.149			15.0816	0.00194043		12.1554
15.0909	0.000742853		12.1572			15.0916	0.00194389		12.1635
15.1009	0.000744343		12.1654			15.1016	0.00194746		12.1717
15.1109	0.000745595		12.1736			15.1116	0.0019505		12.1799
15.1209	0.000746191		12.1818			15.1216	0.00195289		12.1881
15.1309	0.00074631		12.1899			15.1316	0.00195462		12.1963
15.1409	0.000746369		12.1981			15.1416	0.00195611		12.2045
15.1509	0.000746667		12.2063			15.1516	0.00195789		12.2127
15.1609	0.000747204		12.2145			15.1616	0.00196016		12.2209
15.1709	0.00074774		12.2227			15.1716	0.0019629		12.2291
15.1809	0.000748217		12.2309			15.1816	0.00196564		12.2373
15.1909	0.000748634		12.2391			15.1916	0.00196844		12.2454
15.2009	0.000749052		12.2473			15.2016	0.00197184		12.2536
15.2109	0.00074935		12.2555			15.2116	0.00197601		12.2618
15.2209	0.00074923		12.2636			15.2216	0.00198048		12.27
15.2309	0.000748456		12.2718			15.2316	0.001984		12.2782
15.2409	0.000747144		12.28			15.2416	0.00198597		12.2864
15.2509	0.00074631		12.2882			15.2516	0.00198728		12.2946
15.2609	0.000746667		12.2964			15.2616	0.00198913		12.3028
15.2709	0.000748158		12.3046			15.2716	0.00199175		12.311
15.2809	0.000749767		12.3128			15.2816	0.00199479		12.3192
15.2909	0.000750482		12.321			15.2916	0.00199771		12.3273
15.3009	0.000750124		12.3292			15.3016	0.00200027		12.3355
15.3109	0.000749767		12.3374			15.3116	0.00200266		12.3437
15.3209	0.000750303		12.3455			15.3216	0.00200522		12.3519
15.3309	0.000751555		12.3537			15.3316	0.00200808		12.3601
15.3409	0.000752807		12.3619			15.3416	0.00201076		12.3683
15.3509	0.000753641		12.3701			15.3516	0.00201315		12.3765
15.3609	0.000754476		12.3783			15.3616	0.00201571		12.3847
15.3709	0.000755489		12.3865			15.3716	0.00201845		12.3929
15.3809	0.000756323		12.3947			15.3816	0.00202107		12.4011
15.3909	0.000756621		12.4029			15.3916	0.0020237		12.4092
15.4009	0.000756502		12.4111			15.4016	0.00202674		12.4174
15.4109	0.000756264		12.4193			15.4116	0.00203025		12.4256
15.4209	0.000756204		12.4274			15.4216	0.00203377		12.4338
15.4309	0.000756562		12.4356			15.4316	0.00203693		12.442
15.4409	0.000757337		12.4438			15.4416	0.00203949		12.4502
15.4509	0.000758231		12.452			15.4516	0.0020417		12.4584
15.4609	0.000758648		12.4602			15.4616	0.00204355		12.4666
15.4709	0.000758588		12.4684			15.4716	0.00204533		12.4748
15.4809	0.00075835		12.4766			15.4816	0.00204724		12.483
15.4909	0.00075835		12.4848			15.4916	0.00204968		12.4911
15.5009	0.000758588		12.493			15.5016	0.00205272		12.4993
15.5109	0.000758648		12.5012			15.5116	0.00205612		12.5075
15.5209	0.000758588		12.5093			15.5216	0.00205916		12.5157
15.5309	0.000758708		12.5175			15.5316	0.00206149		12.5239
15.5409	0.000759482		12.5257			15.5416	0.0020631		12.5321
15.5509	0.000760376		12.5339			15.5516	0.00206482		12.5403
15.5609	0.000760794		12.5421			15.5616	0.00206763		12.5485
15.5709	0.000760794		12.5503			15.5716	0.00207126		12.5567
15.5809	0.000760972		12.5585			15.5816	0.0020746		12.5648
15.5909	0.000761986		12.5667			15.5916	0.00207698		12.573
15.6009	0.000763416		12.5749			15.6016	0.00207847		12.5812
15.6109	0.00076431		12.5831			15.6116	0.00208002		12.5894
15.6209	0.000763834		12.5912			15.6216	0.00208193		12.5976
15.6309	0.000762403		12.5994			15.6316	0.00208408		12.6058
15.6409	0.000761271		12.6076			15.6416	0.00208634		12.614
15.6509	0.000761271		12.6158			15.6516	0.00208879		12.6222
15.6609	0.000762224		12.624			15.6616	0.00209129		12.6304
15.6709	0.000763357		12.6322			15.6716	0.00209361		12.6386
15.6809	0.000764191		12.6404			15.6816	0.00209612		12.6467
15.6909	0.000764787		12.6486			15.6916	0.00209898		12.6549
15.7009	0.000765622		12.6568			15.7016	0.0021022		12.6631
15.7109	0.000766695		12.6649			15.7116	0.00210577		12.6713
15.7209	0.000767708		12.6731			15.7216	0.00210965		12.6795
15.7309	0.000767767		12.6813			15.7316	0.00211334		12.6877
15.7409	0.000766993		12.6895			15.7416	0.00211602		12.6959
15.7509	0.000766516		12.6977			15.7516	0.00211781		12.7041
15.7609	0.000766933		12.7059			15.7616	0.00211966		12.7123
15.7709	0.000767767		12.7141			15.7716	0.00212258		12.7205
15.7809	0.000768602		12.7223			15.7816	0.00212634		12.7286
15.7909	0.000769615		12.7305			15.7916	0.00212979		12.7368
15.8009	0.000770628		12.7387			15.8016	0.00213248		12.745
15.8109	0.000771344		12.7468			15.8116	0.00213462		12.7532
15.8209	0.000771642		12.755			15.8216	0.00213671		12.7614
15.8309	0.00077188		12.7632			15.8316	0.00213879		12.7696
15.8409	0.000772417		12.7714			15.8416	0.00214106		12.7778
15.8509	0.000772834		12.7796			15.8516	0.00214386		12.786
15.8609	0.000772655		12.7878			15.8616	0.00214744		12.7942
15.8709	0.000772238		12.796			15.8716	0.00215131		12.8024
15.8809	0.000772715		12.8042			15.8816	0.00215489		12.8105
15.8909	0.000774264		12.8124			15.8916	0.00215811		12.8187
15.9009	0.000775993		12.8206			15.9016	0.00216103		12.8269
15.9109	0.000777125		12.8287			15.9116	0.00216359		12.8351
15.9209	0.000777543		12.8369			15.9216	0.0021655		12.8433
15.9309	0.000777483		12.8451			15.9316	0.00216705		12.8515
15.9409	0.000777185		12.8533			15.9416	0.00216889		12.8597
15.9509	0.000777304		12.8615			15.9516	0.0021714		12.8679
15.9609	0.000778258		12.8697			15.9616	0.00217444		12.8761
15.9709	0.00077939		12.8779			15.9716	0.00217736		12.8842
15.9809	0.000780046		12.8861			15.9816	0.0021801		12.8924
15.9909	0.000780165		12.8943			15.9916	0.00218278		12.9006
16.0009	0.000780165		12.9025			16.0016	0.00218564		12.9088
16.0109	0.000780165		12.9106			16.0116	0.00218838		12.917
16.0209	0.000780106		12.9188			16.0216	0.00219083		12.9252
16.0309	0.000780225		12.927			16.0316	0.00219315		12.9334
16.0409	0.000780761		12.9352			16.0416	0.00219554		12.9416
16.0509	0.000781834		12.9434			16.0516	0.00219834		12.9498
16.0609	0.000783324		12.9516			16.0616	0.00220126		12.958
16.0709	0.000784457		12.9598			16.0716	0.00220388		12.9661
16.0809	0.000784695		12.968			16.0816	0.00220603		12.9743
16.0909	0.000784576		12.9762			16.0916	0.00220817		12.9825
16.1009	0.000784636		12.9843			16.1016	0.00221092		12.9907
16.1109	0.000784814		12.9925			16.1116	0.00221407		12.9989
16.1209	0.000784516		13.0007			16.1216	0.00221717		13.0071
16.1309	0.00078392		13.0089			16.1316	0.00221974		13.0153
16.1409	0.000783682		13.0171			16.1416	0.00222206		13.0235
16.1509	0.000784338		13.0253			16.1516	0.00222427		13.0317
16.1609	0.000785828		13.0335			16.1616	0.00222659		13.0399
16.1709	0.000787258		13.0417			16.1716	0.00222909		13.048
16.1809	0.000788093		13.0499			16.1816	0.00223178		13.0562
16.1909	0.000788391		13.0581			16.1916	0.00223458		13.0644
16.2009	0.000788748		13.0662			16.2016	0.00223714		13.0726
16.2109	0.000789523		13.0744			16.2116	0.00223941		13.0808
16.2209	0.000790358		13.0826			16.2216	0.00224155		13.089
16.2309	0.000790894		13.0908			16.2316	0.00224394		13.0972
16.2409	0.000791073		13.099			16.2416	0.00224674		13.1054
16.2509	0.000791252		13.1072			16.2516	0.0022499		13.1136
16.2609	0.00079149		13.1154			16.2616	0.00225312		13.1218
16.2709	0.000791609		13.1236			16.2716	0.00225586		13.1299
16.2809	0.000791848		13.1318			16.2816	0.00225812		13.1381
16.2909	0.000792384		13.14			16.2916	0.00226015		13.1463
16.3009	0.000793219		13.1481			16.3016	0.00226241		13.1545
16.3109	0.000793874		13.1563			16.3116	0.00226516		13.1627
16.3209	0.000793934		13.1645			16.3216	0.0022682		13.1709
16.3309	0.000793695		13.1727			16.3316	0.00227123		13.1791
16.3409	0.000793815		13.1809			16.3416	0.0022741		13.1873
16.3509	0.000794888		13.1891			16.3516	0.00227684		13.1955
16.3609	0.000796676		13.1973			16.3616	0.00227958		13.2037
16.3709	0.000798047		13.2055			16.3716	0.00228238		13.2118
16.3809	0.000798225		13.2137			16.3816	0.00228506		13.22
16.3909	0.000797153		13.2219			16.3916	0.00228751		13.2282
16.4009	0.00079596		13.23			16.4016	0.00228971		13.2364
16.4109	0.000795543		13.2382			16.4116	0.00229162		13.2446
16.4209	0.000795901		13.2464			16.4216	0.00229323		13.2528
16.4309	0.000796616		13.2546			16.4316	0.00229514		13.261
16.4409	0.000797689		13.2628			16.4416	0.00229806		13.2692
16.4509	0.000798941		13.271			16.4516	0.00230169		13.2774
16.4609	0.000799894		13.2792			16.4616	0.00230479		13.2855
16.4709	0.000800133		13.2874			16.4716	0.00230688		13.2937
16.4809	0.000799775		13.2956			16.4816	0.00230855		13.3019
16.4909	0.000799298		13.3038			16.4916	0.0023104		13.3101
16.5009	0.000799		13.3119			16.5016	0.00231296		13.3183
16.5109	0.000798821		13.3201			16.5116	0.00231636		13.3265
16.5209	0.000798941		13.3283			16.5216	0.00232041		13.3347
16.5309	0.000799596		13.3365			16.5316	0.00232416		13.3429
16.5409	0.000800848		13.3447			16.5416	0.00232697		13.3511
16.5509	0.00080204		13.3529			16.5516	0.00232893		13.3593
16.5609	0.000802398		13.3611			16.5616	0.0023306		13.3674
16.5709	0.00080204		13.3693			16.5716	0.00233281		13.3756
16.5809	0.000801802		13.3775			16.5816	0.00233597		13.3838
16.5909	0.0008021		13.3856			16.5916	0.00233996		13.392
16.6009	0.000802457		13.3938			16.6016	0.0023436		13.4002
16.6109	0.000802517		13.402			16.6116	0.00234598		13.4084
16.6209	0.000802696		13.4102			16.6216	0.00234735		13.4166
16.6309	0.000803411		13.4184			16.6316	0.0023489		13.4248
16.6409	0.000804603		13.4266			16.6416	0.00235087		13.433
16.6509	0.000805616		13.4348			16.6516	0.00235307		13.4412
16.6609	0.000806034		13.443			16.6616	0.00235552		13.4493
16.6709	0.000806153		13.4512			16.6716	0.00235844		13.4575
16.6809	0.00080657		13.4594			16.6816	0.00236112		13.4657
16.6909	0.000807345		13.4675			16.6916	0.00236297		13.4739
16.7009	0.00080812		13.4757			16.7016	0.00236464		13.4821
16.7109	0.000808656		13.4839			16.7116	0.0023669		13.4903
16.7209	0.000808835		13.4921			16.7216	0.0023694		13.4985
16.7309	0.000808597		13.5003			16.7316	0.00237161		13.5067
16.7409	0.00080806		13.5085			16.7416	0.00237352		13.5149
16.7509	0.00080806		13.5167			16.7516	0.00237572		13.5231
16.7609	0.000809371		13.5249			16.7616	0.00237846		13.5312
16.7709	0.000811338		13.5331			16.7716	0.0023815		13.5394
16.7809	0.000813067		13.5413			16.7816	0.00238431		13.5476
16.7909	0.000813961		13.5494			16.7916	0.00238645		13.5558
16.8009	0.000814199		13.5576			16.8016	0.00238836		13.564
16.8109	0.00081414		13.5658			16.8116	0.00239062		13.5722
16.8209	0.000814259		13.574			16.8216	0.00239331		13.5804
16.8309	0.000814855		13.5822			16.8316	0.00239569		13.5886
16.8409	0.00081563		13.5904			16.8416	0.0023973		13.5968
16.8509	0.000816047		13.5986			16.8516	0.00239897		13.605
16.8609	0.000816047		13.6068			16.8616	0.00240135		13.6131
16.8709	0.000816345		13.615			16.8716	0.00240421		13.6213
16.8809	0.00081718		13.6232			16.8816	0.00240684		13.6295
16.8909	0.000818372		13.6313			16.8916	0.0024091		13.6377
16.9009	0.000819206		13.6395			16.9016	0.00241137		13.6459
16.9109	0.000819564		13.6477			16.9116	0.00241351		13.6541
16.9209	0.000819743		13.6559			16.9216	0.00241554		13.6623
16.9309	0.000819862		13.6641			16.9316	0.00241739		13.6705
16.9409	0.000819921		13.6723			16.9416	0.00241923		13.6787
16.9509	0.000819802		13.6805			16.9516	0.00242144		13.6868
16.9609	0.000819921		13.6887			16.9616	0.0024243		13.695
16.9709	0.000820637		13.6969			16.9716	0.00242758		13.7032
16.9809	0.00082165		13.7051			16.9816	0.00243092		13.7114
16.9909	0.000822425		13.7132			16.9916	0.00243437		13.7196
17.0009	0.000822902		13.7214			17.0016	0.00243795		13.7278
17.0109	0.000823438		13.7296			17.0116	0.00244117		13.736
17.0209	0.000824094		13.7378			17.0216	0.00244349		13.7442
17.0309	0.000824749		13.746			17.0316	0.0024454		13.7524
17.0409	0.000825703		13.7542			17.0416	0.0024479		13.7606
17.0509	0.000826776		13.7624			17.0516	0.002451		13.7687
17.0609	0.000827491		13.7706			17.0616	0.00245404		13.7769
17.0709	0.000827432		13.7788			17.0716	0.00245625		13.7851
17.0809	0.000827253		13.7869			17.0816	0.00245762		13.7933
17.0909	0.000827551		13.7951			17.0916	0.00245881		13.8015
17.1009	0.000828564		13.8033			17.1016	0.00246024		13.8097
17.1109	0.000829339		13.8115			17.1116	0.00246215		13.8179
17.1209	0.000829458		13.8197			17.1216	0.00246441		13.8261
17.1309	0.000829101		13.8279			17.1316	0.00246668		13.8343
17.1409	0.000828922		13.8361			17.1416	0.00246876		13.8425
17.1509	0.000828981		13.8443			17.1516	0.00247073		13.8506
17.1609	0.000829279		13.8525			17.1616	0.002473		13.8588
17.1709	0.000829697		13.8607			17.1716	0.00247568		13.867
17.1809	0.000830233		13.8688			17.1816	0.00247836		13.8752
17.1909	0.000830829		13.877			17.1916	0.00248069		13.8834
17.2009	0.000831246		13.8852			17.2016	0.00248271		13.8916
17.2109	0.000831187		13.8934			17.2116	0.0024848		13.8998
17.2209	0.000830948		13.9016			17.2216	0.00248748		13.908
17.2309	0.000830948		13.9098			17.2316	0.0024904		13.9162
17.2409	0.000831485		13.918			17.2416	0.00249302		13.9244
17.2509	0.00083226		13.9262			17.2516	0.00249493		13.9325
17.2609	0.000833035		13.9344			17.2616	0.0024966		13.9407
17.2709	0.00083375		13.9426			17.2716	0.00249863		13.9489
17.2809	0.000834346		13.9507			17.2816	0.00250125		13.9571
17.2909	0.000834584		13.9589			17.2916	0.00250411		13.9653
17.3009	0.000834405		13.9671			17.3016	0.00250679		13.9735
17.3109	0.000833929		13.9753			17.3116	0.00250912		13.9817
17.3209	0.000833452		13.9835			17.3216	0.00251091		13.9899
17.3309	0.000833511		13.9917			17.3316	0.00251269		13.9981
17.3409	0.000834167		13.9999			17.3416	0.00251478		14.0063
17.3509	0.000835478		14.0081			17.3516	0.00251728		14.0144
17.3609	0.000836551		14.0163			17.3616	0.00251955		14.0226
17.3709	0.000837207		14.0245			17.3716	0.00252146		14.0308
17.3809	0.000837743		14.0326			17.3816	0.00252301		14.039
17.3909	0.000838518		14.0408			17.3916	0.00252497		14.0472
17.4009	0.000839591		14.049			17.4016	0.00252736		14.0554
17.4109	0.000840425		14.0572			17.4116	0.00252998		14.0636
17.4209	0.000840902		14.0654			17.4216	0.00253248		14.0718
17.4309	0.000840783		14.0736			17.4316	0.00253522		14.08
17.4409	0.000840247		14.0818			17.4416	0.00253832		14.0881
17.4509	0.000839829		14.09			17.4516	0.00254148		14.0963
17.4609	0.000839829		14.0982			17.4616	0.00254416		14.1045
17.4709	0.000840008		14.1064			17.4716	0.00254625		14.1127
17.4809	0.000840247		14.1145			17.4816	0.00254786		14.1209
17.4909	0.000840902		14.1227			17.4916	0.00254923		14.1291
17.5009	0.00084269		14.1309			17.5016	0.00255054		14.1373
17.5109	0.000845194		14.1391			17.5116	0.00255209		14.1455
17.5209	0.000847578		14.1473			17.5216	0.00255394		14.1537
17.5309	0.000849187		14.1555			17.5316	0.00255626		14.1619
17.5409	0.000849962		14.1637			17.5416	0.00255871		14.17
17.5509	0.000850081		14.1719			17.5516	0.00256139		14.1782
17.5609	0.000849903		14.1801			17.5616	0.00256389		14.1864
17.5709	0.000849724		14.1882			17.5716	0.00256592		14.1946
17.5809	0.000849724		14.1964			17.5816	0.00256741		14.2028
17.5909	0.000850022		14.2046			17.5916	0.00256878		14.211
17.6009	0.000850499		14.2128			17.6016	0.00257063		14.2192
17.6109	0.000851631		14.221			17.6116	0.00257289		14.2274
17.6209	0.000853598		14.2292			17.6216	0.0025751		14.2356
17.6309	0.000855505		14.2374			17.6316	0.00257713		14.2438
17.6409	0.00085628		14.2456			17.6416	0.00257915		14.2519
17.6509	0.000855803		14.2538			17.6516	0.00258172		14.2601
17.6609	0.000855029		14.262			17.6616	0.00258458		14.2683
17.6709	0.00085485		14.2701			17.6716	0.00258744		14.2765
17.6809	0.000855625		14.2783			17.6816	0.00258994		14.2847
17.6909	0.000856876		14.2865			17.6916	0.00259203		14.2929
17.7009	0.00085783		14.2947			17.7016	0.0025937		14.3011
17.7109	0.000857949		14.3029			17.7116	0.00259537		14.3093
17.7209	0.00085783		14.3111			17.7216	0.00259745		14.3175
17.7309	0.000858188		14.3193			17.7316	0.00260001		14.3257
17.7409	0.000859141		14.3275			17.7416	0.00260246		14.3338
17.7509	0.000859976		14.3357			17.7516	0.00260437		14.342
17.7609	0.000860274		14.3439			17.7616	0.00260615		14.3502
17.7709	0.000860572		14.352			17.7716	0.0026083		14.3584
17.7809	0.000861287		14.3602			17.7816	0.0026108		14.3666
17.7909	0.000862718		14.3684			17.7916	0.00261378		14.3748
17.8009	0.000864387		14.3766			17.8016	0.00261682		14.383
17.8109	0.000866055		14.3848			17.8116	0.00261974		14.3912
17.8209	0.000867307		14.393			17.8216	0.00262201		14.3994
17.8309	0.000868201		14.4012			17.8316	0.0026238		14.4075
17.8409	0.000868797		14.4094			17.8416	0.00262523		14.4157
17.8509	0.000869095		14.4176			17.8516	0.0026269		14.4239
17.8609	0.000869036		14.4258			17.8616	0.00262904		14.4321
17.8709	0.000868499		14.4339			17.8716	0.00263149		14.4403
17.8809	0.000867844		14.4421			17.8816	0.00263375		14.4485
17.8909	0.000867784		14.4503			17.8916	0.00263596		14.4567
17.9009	0.000868976		14.4585			17.9016	0.00263858		14.4649
17.9109	0.000871003		14.4667			17.9116	0.00264144		14.4731
17.9209	0.000872612		14.4749			17.9216	0.00264359		14.4813
17.9309	0.000873268		14.4831			17.9316	0.00264478		14.4894
17.9409	0.000873566		14.4913			17.9416	0.00264597		14.4976
17.9509	0.000874102		14.4995			17.9516	0.002648		14.5058
17.9609	0.000874817		14.5076			17.9616	0.0026505		14.514
17.9709	0.000875533		14.5158			17.9716	0.00265247		14.5222
17.9809	0.000876904		14.524			17.9816	0.00265372		14.5304
17.9909	0.000879288		14.5322			17.9916	0.00265527		14.5386
18.0009	0.000882089		14.5404			18.0016	0.00265795		14.5468
18.0109	0.000884295		14.5486			18.0116	0.00266159		14.555
18.0209	0.000885606		14.5568			18.0216	0.00266504		14.5632
18.0309	0.000886381		14.565			18.0316	0.00266767		14.5713
18.0409	0.000887215		14.5732			18.0416	0.00266945		14.5795
18.0509	0.000888348		14.5814			18.0516	0.0026713		14.5877
18.0609	0.000889659		14.5895			18.0616	0.00267386		14.5959
18.0709	0.000891089		14.5977			18.0716	0.00267732		14.6041
18.0809	0.000892162		14.6059			18.0816	0.00268066		14.6123
18.0909	0.000892818		14.6141			18.0916	0.00268263		14.6205
18.1009	0.000893593		14.6223			18.1016	0.00268352		14.6287
18.1109	0.000895083		14.6305			18.1116	0.00268453		14.6369
18.1209	0.000896633		14.6387			18.1216	0.00268656		14.6451
18.1309	0.000897229		14.6469			18.1316	0.00268918		14.6532
18.1409	0.00089699		14.6551			18.1416	0.00269163		14.6614
18.1509	0.00089699		14.6633			18.1516	0.00269365		14.6696
18.1609	0.000898063		14.6714			18.1616	0.00269514		14.6778
18.1709	0.000900149		14.6796			18.1716	0.00269657		14.686
18.1809	0.000902534		14.6878			18.1816	0.00269866		14.6942
18.1909	0.00090462		14.696			18.1916	0.00270152		14.7024
18.2009	0.000905991		14.7042			18.2016	0.00270462		14.7106
18.2109	0.000906825		14.7124			18.2116	0.002707		14.7188
18.2209	0.000907719		14.7206			18.2216	0.00270873		14.727
18.2309	0.000909269		14.7288			18.2316	0.00271022		14.7351
18.2409	0.000910759		14.737			18.2416	0.00271165		14.7433
18.2509	0.000911534		14.7452			18.2516	0.00271279		14.7515
18.2609	0.000911891		14.7533			18.2616	0.00271404		14.7597
18.2709	0.000912726		14.7615			18.2716	0.002716		14.7679
18.2809	0.000914097		14.7697			18.2816	0.00271863		14.7761
18.2909	0.000915468		14.7779			18.2916	0.00272137		14.7843
18.3009	0.000916064		14.7861			18.3016	0.00272387		14.7925
18.3109	0.000915945		14.7943			18.3116	0.00272584		14.8007
18.3209	0.000916004		14.8025			18.3216	0.00272721		14.8088
18.3309	0.000917137		14.8107			18.3316	0.00272846		14.817
18.3409	0.000919461		14.8189			18.3416	0.00273019		14.8252
18.3509	0.000922263		14.8271			18.3516	0.00273275		14.8334
18.3609	0.000924528		14.8352			18.3616	0.00273573		14.8416
18.3709	0.000925779		14.8434			18.3716	0.0027386		14.8498
18.3809	0.000926435		14.8516			18.3816	0.00274086		14.858
18.3909	0.000927508		14.8598			18.3916	0.00274235		14.8662
18.4009	0.000929117		14.868			18.4016	0.00274366		14.8744
18.4109	0.000930965		14.8762			18.4116	0.00274533		14.8826
18.4209	0.000932395		14.8844			18.4216	0.0027473		14.8907
18.4309	0.000932932		14.8926			18.4316	0.00274891		14.8989
18.4409	0.000932753		14.9008			18.4416	0.00274992		14.9071
18.4509	0.000932634		14.9089			18.4516	0.00275105		14.9153
18.4609	0.000933349		14.9171			18.4616	0.0027529		14.9235
18.4709	0.000934601		14.9253			18.4716	0.0027554		14.9317
18.4809	0.000935793		14.9335			18.4816	0.00275791		14.9399
18.4909	0.000936925		14.9417			18.4916	0.00275999		14.9481
18.5009	0.000938058		14.9499			18.5016	0.00276154		14.9563
18.5109	0.000939369		14.9581			18.5116	0.00276285		14.9645
18.5209	0.000940681		14.9663			18.5216	0.00276423		14.9726
18.5309	0.000941932		14.9745			18.5316	0.00276566		14.9808
18.5409	0.000943124		14.9827			18.5416	0.00276697		14.989
18.5509	0.00094384		14.9908			18.5516	0.00276822		14.9972
18.5609	0.000943959		14.999			18.5616	0.00276971		15.0054
18.5709	0.000943899		15.0072			18.5716	0.00277126		15.0136
18.5809	0.000944018		15.0154			18.5816	0.00277257		15.0218
18.5909	0.000944614		15.0236			18.5916	0.00277376		15.03
18.6009	0.000945866		15.0318			18.6016	0.00277483		15.0382
18.6109	0.000948131		15.04			18.6116	0.00277603		15.0464
18.6209	0.000951171		15.0482			18.6216	0.00277764		15.0545
18.6309	0.000954032		15.0564			18.6316	0.00277978		15.0627
18.6409	0.000955284		15.0646			18.6416	0.00278205		15.0709
18.6509	0.000954807		15.0727			18.6516	0.0027836		15.0791
18.6609	0.000953913		15.0809			18.6616	0.00278461		15.0873
18.6709	0.000954032		15.0891			18.6716	0.0027858		15.0955
18.6809	0.000955343		15.0973			18.6816	0.00278711		15.1037
18.6909	0.000956833		15.1055			18.6916	0.00278825		15.1119
18.7009	0.000957966		15.1137			18.7016	0.00278908		15.1201
18.7109	0.000958979		15.1219			18.7116	0.00279021		15.1283
18.7209	0.00096035		15.1301			18.7216	0.00279158		15.1364
18.7309	0.00096184		15.1383			18.7316	0.00279307		15.1446
18.7409	0.000963032		15.1465			18.7416	0.00279462		15.1528
18.7509	0.000963807		15.1546			18.7516	0.00279629		15.161
18.7609	0.000964582		15.1628			18.7616	0.0027979		15.1692
18.7709	0.000965476		15.171			18.7716	0.00279945		15.1774
18.7809	0.000966251		15.1792			18.7816	0.00280136		15.1856
18.7909	0.000967026		15.1874			18.7916	0.00280356		15.1938
18.8009	0.000968218		15.1956			18.8016	0.00280583		15.202
18.8109	0.000969648		15.2038			18.8116	0.00280797		15.2101
18.8209	0.000970781		15.212			18.8216	0.00281012		15.2183
18.8309	0.000971258		15.2202			18.8316	0.00281215		15.2265
18.8409	0.000971198		15.2284			18.8416	0.00281376		15.2347
18.8509	0.0009709		15.2365			18.8516	0.00281495		15.2429
18.8609	0.000970483		15.2447			18.8616	0.00281626		15.2511
18.8709	0.000969946		15.2529			18.8716	0.00281763		15.2593
18.8809	0.000969768		15.2611			18.8816	0.00281858		15.2675
18.8909	0.000970483		15.2693			18.8916	0.00281918		15.2757
18.9009	0.000972033		15.2775			18.9016	0.00282037		15.2839
18.9109	0.000973701		15.2857			18.9116	0.00282282		15.292
18.9209	0.000974774		15.2939			18.9216	0.00282556		15.3002
18.9309	0.000975311		15.3021			18.9316	0.00282705		15.3084
18.9409	0.000975788		15.3102			18.9416	0.00282735		15.3166
18.9509	0.000976861		15.3184			18.9516	0.00282753		15.3248
18.9609	0.000978768		15.3266			18.9616	0.00282848		15.333
18.9709	0.000980973		15.3348			18.9716	0.00283003		15.3412
18.9809	0.000982642		15.343			18.9816	0.00283146		15.3494
18.9909	0.000983477		15.3512			18.9916	0.00283283		15.3576
19.0009	0.000983834		15.3594			19.0016	0.00283426		15.3658
19.0109	0.000984192		15.3676			19.0116	0.00283611		15.3739
19.0209	0.000984132		15.3758			19.0216	0.00283825		15.3821
19.0309	0.000983715		15.384			19.0316	0.00284034		15.3903
19.0409	0.000983536		15.3921			19.0416	0.00284201		15.3985
19.0509	0.000984788		15.4003			19.0516	0.00284308		15.4067
19.0609	0.000987053		15.4085			19.0616	0.00284368		15.4149
19.0709	0.000989139		15.4167			19.0716	0.0028441		15.4231
19.0809	0.000990212		15.4249			19.0816	0.00284457		15.4313
19.0909	0.00099057		15.4331			19.0916	0.00284523		15.4395
19.1009	0.000990868		15.4413			19.1016	0.002846		15.4477
19.1109	0.000991344		15.4495			19.1116	0.0028469		15.4558
19.1209	0.000991821		15.4577			19.1216	0.00284827		15.464
19.1309	0.000992239		15.4659			19.1316	0.00285023		15.4722
19.1409	0.000992656		15.474			19.1416	0.00285238		15.4804
19.1509	0.00099349		15.4822			19.1516	0.00285393		15.4886
19.1609	0.000994384		15.4904			19.1616	0.00285465		15.4968
19.1709	0.000995219		15.4986			19.1716	0.00285518		15.505
19.1809	0.000995576		15.5068			19.1816	0.00285625		15.5132
19.1909	0.000995755		15.515			19.1916	0.00285804		15.5214
19.2009	0.000996053		15.5232			19.2016	0.00286031		15.5296
19.2109	0.000996768		15.5314			19.2116	0.00286251		15.5377
19.2209	0.000997841		15.5396			19.2216	0.00286442		15.5459
19.2309	0.000999212		15.5478			19.2316	0.00286603		15.5541
19.2409	0.00100112		15.5559			19.2416	0.00286728		15.5623
19.2509	0.00100327		15.5641			19.2516	0.00286818		15.5705
19.2609	0.0010047		15.5723			19.2616	0.00286895		15.5787
19.2709	0.00100493		15.5805			19.2716	0.00286978		15.5869
19.2809	0.00100458		15.5887			19.2816	0.00287062		15.5951
19.2909	0.0010044		15.5969			19.2916	0.00287145		15.6033
19.3009	0.00100487		15.6051			19.3016	0.00287259		15.6114
19.3109	0.00100583		15.6133			19.3116	0.00287437		15.6196
19.3209	0.00100714		15.6215			19.3216	0.00287628		15.6278
19.3309	0.00100833		15.6297			19.3316	0.00287747		15.636
19.3409	0.0010094		15.6378			19.3416	0.00287783		15.6442
19.3509	0.00101042		15.646			19.3516	0.00287831		15.6524
19.3609	0.00101119		15.6542			19.3616	0.00287914		15.6606
19.3709	0.00101179		15.6624			19.3716	0.00288016		15.6688
19.3809	0.00101233		15.6706			19.3816	0.00288111		15.677
19.3909	0.00101298		15.6788			19.3916	0.00288236		15.6852
19.4009	0.00101322		15.687			19.4016	0.00288391		15.6933
19.4109	0.00101298		15.6952			19.4116	0.00288522		15.7015
19.4209	0.0010128		15.7034			19.4216	0.002886		15.7097
19.4309	0.00101328		15.7115			19.4316	0.00288677		15.7179
19.4409	0.00101411		15.7197			19.4416	0.00288814		15.7261
19.4509	0.00101477		15.7279			19.4516	0.00289023		15.7343
19.4609	0.00101507		15.7361			19.4616	0.00289232		15.7425
19.4709	0.00101537		15.7443			19.4716	0.00289398		15.7507
19.4809	0.00101602		15.7525			19.4816	0.00289524		15.7589
19.4909	0.00101697		15.7607			19.4916	0.00289649		15.7671
19.5009	0.00101793		15.7689			19.5016	0.00289792		15.7752
19.5109	0.00101852		15.7771			19.5116	0.00289929		15.7834
19.5209	0.00101882		15.7853			19.5216	0.00290078		15.7916
19.5309	0.0010193		15.7934			19.5316	0.00290239		15.7998
19.5409	0.00102031		15.8016			19.5416	0.0029043		15.808
19.5509	0.0010215		15.8098			19.5516	0.00290614		15.8162
19.5609	0.00102246		15.818			19.5616	0.00290775		15.8244
19.5709	0.00102311		15.8262			19.5716	0.002909		15.8326
19.5809	0.00102377		15.8344			19.5816	0.00291026		15.8408
19.5909	0.00102407		15.8426			19.5916	0.00291169		15.849
19.6009	0.00102365		15.8508			19.6016	0.00291294		15.8571
19.6109	0.00102371		15.859			19.6116	0.00291395		15.8653
19.6209	0.00102478		15.8672			19.6216	0.00291473		15.8735
19.6309	0.00102645		15.8753			19.6316	0.0029155		15.8817
19.6409	0.00102723		15.8835			19.6416	0.00291646		15.8899
19.6509	0.00102735		15.8917			19.6516	0.00291812		15.8981
19.6609	0.00102758		15.8999			19.6616	0.00292057		15.9063
19.6709	0.00102854		15.9081			19.6716	0.00292325		15.9145
19.6809	0.00102979		15.9163			19.6816	0.00292546		15.9227
19.6909	0.0010308		15.9245			19.6916	0.00292706		15.9308
19.7009	0.00103176		15.9327			19.7016	0.00292826		15.939
19.7109	0.00103289		15.9409			19.7116	0.00292963		15.9472
19.7209	0.0010339		15.9491			19.7216	0.00293159		15.9554
19.7309	0.00103468		15.9572			19.7316	0.0029341		15.9636
19.7409	0.00103539		15.9654			19.7416	0.00293702		15.9718
19.7509	0.00103641		15.9736			19.7516	0.00294018		15.98
19.7609	0.00103748		15.9818			19.7616	0.00294334		15.9882
19.7709	0.00103813		15.99			19.7716	0.0029462		15.9964
19.7809	0.00103843		15.9982			19.7816	0.00294864		16.0046
19.7909	0.00103885		16.0064			19.7916	0.00295097		16.0127
19.8009	0.00103939		16.0146			19.8016	0.00295335		16.0209
19.8109	0.00103974		16.0228			19.8116	0.00295591		16.0291
19.8209	0.00104016		16.0309			19.8216	0.0029586		16.0373
19.8309	0.00104153		16.0391			19.8316	0.00296122		16.0455
19.8409	0.00104356		16.0473			19.8416	0.0029639		16.0537
19.8509	0.00104547		16.0555			19.8516	0.00296682		16.0619
19.8609	0.0010463		16.0637			19.8616	0.00297016		16.0701
19.8709	0.00104648		16.0719			19.8716	0.00297374		16.0783
19.8809	0.0010469		16.0801			19.8816	0.00297725		16.0865
19.8909	0.00104773		16.0883			19.8916	0.00298071		16.0946
19.9009	0.00104821		16.0965			19.9016	0.00298423		16.1028
19.9109	0.00104791		16.1047			19.9116	0.00298792		16.111
19.9209	0.00104749		16.1128			19.9216	0.00299168		16.1192
19.9309	0.00104785		16.121			19.9316	0.00299549		16.1274
19.9409	0.00104922		16.1292			19.9416	0.00299931		16.1356
19.9509	0.00105095		16.1374			19.9516	0.0030033		16.1438
19.9609	0.00105178		16.1456			19.9616	0.00300759		16.152
19.9709	0.00105178		16.1538			19.9716	0.00301242		16.1602
[truncated: 5,453 more rows]
