# Supplementary material for: A DNA damage-activated kinase phosphorylates a transcriptional repressor to control bacterial immune pathway expression
Source: EMBO J. 2026 Jun 9;45(14):5079–100. doi: 10.1038/s44318-026-00831-y (PMC13373217; doi:10.1038/s44318-026-00831-y)
Supplement: Supplementary file 10 — Source data Fig. 4 [file 44318_2026_831_MOESM10_ESM.zip]

Archive with 24 entries (20 files):
- Figure4/
- __MACOSX/._Figure4
- Figure4/.DS_Store
- __MACOSX/Figure4/._.DS_Store
- Figure4/4E/
- __MACOSX/Figure4/._4E
- Figure4/4A-B/
- __MACOSX/Figure4/._4A-B
- Figure4/4D/
- __MACOSX/Figure4/._4D
- Figure4/4E/4E_anti-FLAG.png
- __MACOSX/Figure4/4E/._4E_anti-FLAG.png
- Figure4/4A-B/fold_enterobacter_capk_caps_atp_full_data_0.json
- __MACOSX/Figure4/4A-B/._fold_enterobacter_capk_caps_atp_full_data_0.json
- Figure4/4A-B/fold_enterobacter_capk_caps_atp_model_0.cif
- __MACOSX/Figure4/4A-B/._fold_enterobacter_capk_caps_atp_model_0.cif
- Figure4/4A-B/fold_enterobacter_capk_caps_atp_summary_confidences_0.json
- __MACOSX/Figure4/4A-B/._fold_enterobacter_capk_caps_atp_summary_confidences_0.json
- Figure4/4D/4D_anti-FLAG.png
- __MACOSX/Figure4/4D/._4D_anti-FLAG.png
- Figure4/4D/4D_anti-RNAP.png
- __MACOSX/Figure4/4D/._4D_anti-RNAP.png
- Figure4/4D/4D_anti-GFP.png
- __MACOSX/Figure4/4D/._4D_anti-GFP.png
