# Supplementary material for: A DNA damage-activated kinase phosphorylates a transcriptional repressor to control bacterial immune pathway expression
Source: EMBO J. 2026 Jun 9;45(14):5079–100. doi: 10.1038/s44318-026-00831-y (PMC13373217; doi:10.1038/s44318-026-00831-y)
Supplement: Supplementary file 10 — Source data Fig. 4 [file 44318_2026_831_MOESM10_ESM.zip › Figure4/4A-B/fold_enterobacter_capk_caps_atp_model_0.cif]

# By using this file you agree to the legally binding terms of use found at alphafoldserver.com/output-terms
data_67ae43fa86d7bb82
#
_entry.id 67ae43fa86d7bb82
#
loop_
_atom_type.symbol
C 
N 
O 
P 
S 
#
loop_
_audit_author.name
_audit_author.pdbx_ordinal
"Google DeepMind AlphaFold Team" 1 
"Isomorphic Labs Team"           2 
#
_audit_conform.dict_location https://raw.githubusercontent.com/ihmwg/ModelCIF/master/dist/mmcif_ma.dic
_audit_conform.dict_name     mmcif_ma.dic
_audit_conform.dict_version  1.4.5
#
loop_
_chem_comp.formula
_chem_comp.formula_weight
_chem_comp.id
_chem_comp.mon_nstd_flag
_chem_comp.name
_chem_comp.pdbx_smiles
_chem_comp.pdbx_synonyms
_chem_comp.type
"C3 H7 N O2"        89.093  ALA y ALANINE                     C[C@H](N)C(O)=O                                                                       ? "L-PEPTIDE LINKING" 
"C6 H15 N4 O2"      175.209 ARG y ARGININE                    N[C@@H](CCCNC(N)=[NH2+])C(O)=O                                                        ? "L-PEPTIDE LINKING" 
"C4 H8 N2 O3"       132.118 ASN y ASPARAGINE                  N[C@@H](CC(N)=O)C(O)=O                                                                ? "L-PEPTIDE LINKING" 
"C4 H7 N O4"        133.103 ASP y "ASPARTIC ACID"             N[C@@H](CC(O)=O)C(O)=O                                                                ? "L-PEPTIDE LINKING" 
"C10 H16 N5 O13 P3" 507.181 ATP . "ADENOSINE-5'-TRIPHOSPHATE" Nc1ncnc2n(cnc12)[C@@H]3O[C@H](CO[P@](O)(=O)O[P@@](O)(=O)O[P](O)(O)=O)[C@@H](O)[C@H]3O ? NON-POLYMER         
"C3 H7 N O2 S"      121.158 CYS y CYSTEINE                    N[C@@H](CS)C(O)=O                                                                     ? "L-PEPTIDE LINKING" 
"C5 H10 N2 O3"      146.144 GLN y GLUTAMINE                   N[C@@H](CCC(N)=O)C(O)=O                                                               ? "L-PEPTIDE LINKING" 
"C5 H9 N O4"        147.129 GLU y "GLUTAMIC ACID"             N[C@@H](CCC(O)=O)C(O)=O                                                               ? "L-PEPTIDE LINKING" 
"C2 H5 N O2"        75.067  GLY y GLYCINE                     NCC(O)=O                                                                              ? "PEPTIDE LINKING"   
"C6 H10 N3 O2"      156.162 HIS y HISTIDINE                   N[C@@H](Cc1c[nH]c[nH+]1)C(O)=O                                                        ? "L-PEPTIDE LINKING" 
"C6 H13 N O2"       131.173 ILE y ISOLEUCINE                  CC[C@H](C)[C@H](N)C(O)=O                                                              ? "L-PEPTIDE LINKING" 
"C6 H13 N O2"       131.173 LEU y LEUCINE                     CC(C)C[C@H](N)C(O)=O                                                                  ? "L-PEPTIDE LINKING" 
"C6 H15 N2 O2"      147.195 LYS y LYSINE                      N[C@@H](CCCC[NH3+])C(O)=O                                                             ? "L-PEPTIDE LINKING" 
"C5 H11 N O2 S"     149.211 MET y METHIONINE                  CSCC[C@H](N)C(O)=O                                                                    ? "L-PEPTIDE LINKING" 
"C9 H11 N O2"       165.189 PHE y PHENYLALANINE               N[C@@H](Cc1ccccc1)C(O)=O                                                              ? "L-PEPTIDE LINKING" 
"C5 H9 N O2"        115.130 PRO y PROLINE                     OC(=O)[C@@H]1CCCN1                                                                    ? "L-PEPTIDE LINKING" 
"C3 H7 N O3"        105.093 SER y SERINE                      N[C@@H](CO)C(O)=O                                                                     ? "L-PEPTIDE LINKING" 
"C4 H9 N O3"        119.119 THR y THREONINE                   C[C@@H](O)[C@H](N)C(O)=O                                                              ? "L-PEPTIDE LINKING" 
"C11 H12 N2 O2"     204.225 TRP y TRYPTOPHAN                  N[C@@H](Cc1c[nH]c2ccccc12)C(O)=O                                                      ? "L-PEPTIDE LINKING" 
"C9 H11 N O3"       181.189 TYR y TYROSINE                    N[C@@H](Cc1ccc(O)cc1)C(O)=O                                                           ? "L-PEPTIDE LINKING" 
"C5 H11 N O2"       117.146 VAL y VALINE                      CC(C)[C@H](N)C(O)=O                                                                   ? "L-PEPTIDE LINKING" 
#
_citation.book_publisher          ?
_citation.country                 ?
_citation.id                      primary
_citation.journal_full            ?
_citation.journal_id_ASTM         ?
_citation.journal_id_CSD          ?
_citation.journal_id_ISSN         ?
_citation.journal_volume          ?
_citation.page_first              ?
_citation.page_last               ?
_citation.pdbx_database_id_DOI    ?
_citation.pdbx_database_id_PubMed ?
_citation.title                   ?
_citation.year                    ?
#
loop_
_citation_author.citation_id
_citation_author.name
_citation_author.ordinal
primary "Google DeepMind AlphaFold Team" 1 
primary "Isomorphic Labs Team"           2 
#
loop_
_entity.id
_entity.pdbx_description
_entity.type
1 . polymer     
2 . polymer     
3 . non-polymer 
#
loop_
_entity_poly.entity_id
_entity_poly.pdbx_strand_id
_entity_poly.type
1 A polypeptide(L) 
2 B polypeptide(L) 
#
loop_
_entity_poly_seq.entity_id
_entity_poly_seq.hetero
_entity_poly_seq.mon_id
_entity_poly_seq.num
1 n MET 1   
1 n LEU 2   
1 n PHE 3   
1 n ASP 4   
1 n THR 5   
1 n GLU 6   
1 n LYS 7   
1 n ILE 8   
1 n LYS 9   
1 n GLU 10  
1 n LEU 11  
1 n LEU 12  
1 n ARG 13  
1 n GLU 14  
1 n SER 15  
1 n PRO 16  
1 n GLY 17  
1 n LEU 18  
1 n THR 19  
1 n GLY 20  
1 n LYS 21  
1 n GLN 22  
1 n ILE 23  
1 n ALA 24  
1 n LYS 25  
1 n THR 26  
1 n LEU 27  
1 n GLY 28  
1 n TYR 29  
1 n ALA 30  
1 n ASP 31  
1 n LYS 32  
1 n SER 33  
1 n ALA 34  
1 n LEU 35  
1 n ASN 36  
1 n SER 37  
1 n PHE 38  
1 n LEU 39  
1 n TYR 40  
1 n SER 41  
1 n HIS 42  
1 n ALA 43  
1 n GLU 44  
1 n GLY 45  
1 n LEU 46  
1 n LYS 47  
1 n ARG 48  
1 n VAL 49  
1 n GLU 50  
1 n TRP 51  
1 n LYS 52  
1 n TRP 53  
1 n TYR 54  
1 n VAL 55  
1 n ASP 56  
1 n ASP 57  
1 n GLU 58  
1 n TYR 59  
1 n VAL 60  
1 n LEU 61  
1 n VAL 62  
1 n LEU 63  
1 n ASP 64  
1 n GLY 65  
1 n ASP 66  
1 n ALA 67  
1 n TRP 68  
1 n ILE 69  
1 n ASP 70  
1 n GLU 71  
1 n ASN 72  
1 n ILE 73  
1 n PHE 74  
1 n GLU 75  
1 n ALA 76  
1 n ASN 77  
1 n LEU 78  
1 n SER 79  
1 n ALA 80  
1 n SER 81  
1 n GLY 82  
1 n CYS 83  
1 n LEU 84  
1 n LEU 85  
1 n SER 86  
1 n ALA 87  
1 n SER 88  
1 n ALA 89  
1 n ARG 90  
1 n ARG 91  
1 n CYS 92  
1 n SER 93  
1 n ILE 94  
1 n SER 95  
1 n PHE 96  
1 n PRO 97  
1 n GLU 98  
1 n SER 99  
1 n CYS 100 
1 n SER 101 
1 n ILE 102 
1 n LEU 103 
1 n LEU 104 
1 n ALA 105 
1 n ALA 106 
1 n GLY 107 
1 n ALA 108 
1 n ARG 109 
1 n ILE 110 
1 n ILE 111 
1 n ALA 112 
1 n LEU 113 
1 n ALA 114 
1 n ASN 115 
1 n GLN 116 
1 n ALA 117 
1 n ALA 118 
1 n TYR 119 
1 n SER 120 
1 n GLY 121 
1 n LYS 122 
1 n SER 123 
1 n ILE 124 
1 n GLU 125 
1 n LEU 126 
1 n ASP 127 
1 n PHE 128 
1 n SER 129 
1 n LYS 130 
1 n CYS 131 
1 n PRO 132 
1 n SER 133 
1 n ALA 134 
1 n LYS 135 
1 n ASN 136 
1 n TYR 137 
1 n LEU 138 
1 n ASN 139 
1 n ARG 140 
1 n LEU 141 
1 n GLY 142 
1 n PHE 143 
1 n PHE 144 
1 n ASP 145 
1 n HIS 146 
1 n LEU 147 
1 n HIS 148 
1 n PRO 149 
1 n ASP 150 
1 n VAL 151 
1 n LEU 152 
1 n VAL 153 
1 n LYS 154 
1 n PRO 155 
1 n GLU 156 
1 n ARG 157 
1 n PRO 158 
1 n THR 159 
1 n ASN 160 
1 n SER 161 
1 n ARG 162 
1 n ALA 163 
1 n GLN 164 
1 n ARG 165 
1 n TYR 166 
1 n GLN 167 
1 n GLY 168 
1 n ASN 169 
1 n SER 170 
1 n ASP 171 
1 n ASN 172 
1 n LEU 173 
1 n VAL 174 
1 n GLU 175 
1 n ILE 176 
1 n ALA 177 
1 n SER 178 
1 n ILE 179 
1 n ASP 180 
1 n LEU 181 
1 n ASP 182 
1 n ASP 183 
1 n PHE 184 
1 n ASP 185 
1 n ASN 186 
1 n SER 187 
1 n ILE 188 
1 n PRO 189 
1 n VAL 190 
1 n LYS 191 
1 n LEU 192 
1 n THR 193 
1 n LYS 194 
1 n LYS 195 
1 n PHE 196 
1 n VAL 197 
1 n VAL 198 
1 n HIS 199 
1 n ALA 200 
1 n GLY 201 
1 n GLN 202 
1 n LYS 203 
1 n TYR 204 
1 n TYR 205 
1 n MET 206 
1 n ALA 207 
1 n VAL 208 
1 n PHE 209 
1 n THR 210 
1 n ILE 211 
1 n PHE 212 
1 n SER 213 
1 n GLU 214 
1 n LEU 215 
1 n ILE 216 
1 n GLY 217 
1 n ASN 218 
1 n VAL 219 
1 n ARG 220 
1 n ASP 221 
1 n HIS 222 
1 n SER 223 
1 n GLU 224 
1 n SER 225 
1 n PRO 226 
1 n ILE 227 
1 n PRO 228 
1 n GLY 229 
1 n PHE 230 
1 n ALA 231 
1 n ALA 232 
1 n LEU 233 
1 n GLN 234 
1 n LEU 235 
1 n TYR 236 
1 n LYS 237 
1 n GLY 238 
1 n LYS 239 
1 n ARG 240 
1 n ARG 241 
1 n HIS 242 
1 n ILE 243 
1 n GLN 244 
1 n THR 245 
1 n VAL 246 
1 n ILE 247 
1 n SER 248 
1 n ASP 249 
1 n SER 250 
1 n GLY 251 
1 n LEU 252 
1 n GLY 253 
1 n ILE 254 
1 n ALA 255 
1 n THR 256 
1 n THR 257 
1 n LEU 258 
1 n LYS 259 
1 n ARG 260 
1 n ASN 261 
1 n LEU 262 
1 n LYS 263 
1 n LYS 264 
1 n HIS 265 
1 n TYR 266 
1 n PRO 267 
1 n GLU 268 
1 n ILE 269 
1 n PHE 270 
1 n GLU 271 
1 n GLU 272 
1 n LEU 273 
1 n GLU 274 
1 n SER 275 
1 n SER 276 
1 n GLY 277 
1 n GLU 278 
1 n ASP 279 
1 n ALA 280 
1 n ASP 281 
1 n LEU 282 
1 n PHE 283 
1 n LEU 284 
1 n VAL 285 
1 n THR 286 
1 n HIS 287 
1 n ALA 288 
1 n LEU 289 
1 n LYS 290 
1 n ASN 291 
1 n GLY 292 
1 n GLY 293 
1 n LEU 294 
1 n SER 295 
1 n GLN 296 
1 n PHE 297 
1 n GLY 298 
1 n SER 299 
1 n ALA 300 
1 n PRO 301 
1 n ASP 302 
1 n GLU 303 
1 n ALA 304 
1 n ALA 305 
1 n ARG 306 
1 n GLY 307 
1 n LEU 308 
1 n GLY 309 
1 n LEU 310 
1 n LYS 311 
1 n ARG 312 
1 n SER 313 
1 n GLN 314 
1 n ASP 315 
1 n LEU 316 
1 n ALA 317 
1 n ALA 318 
1 n LYS 319 
1 n TYR 320 
1 n ASP 321 
1 n ALA 322 
1 n VAL 323 
1 n VAL 324 
1 n LEU 325 
1 n VAL 326 
1 n ARG 327 
1 n GLN 328 
1 n PRO 329 
1 n ASP 330 
1 n PHE 331 
1 n GLU 332 
1 n LEU 333 
1 n ARG 334 
1 n ILE 335 
1 n THR 336 
1 n TYR 337 
1 n LYS 338 
1 n ASN 339 
1 n GLY 340 
1 n VAL 341 
1 n ILE 342 
1 n THR 343 
1 n GLU 344 
1 n ILE 345 
1 n THR 346 
1 n SER 347 
1 n LYS 348 
1 n LYS 349 
1 n ARG 350 
1 n LEU 351 
1 n ALA 352 
1 n LEU 353 
1 n ILE 354 
1 n LYS 355 
1 n GLY 356 
1 n THR 357 
1 n GLN 358 
1 n VAL 359 
1 n CYS 360 
1 n PHE 361 
1 n ASP 362 
1 n PHE 363 
1 n PHE 364 
1 n LEU 365 
1 n GLY 366 
1 n TYR 367 
1 n ASP 368 
2 n MET 1   
2 n LYS 2   
2 n VAL 3   
2 n LYS 4   
2 n LEU 5   
2 n LEU 6   
2 n GLU 7   
2 n LEU 8   
2 n THR 9   
2 n GLU 10  
2 n ASN 11  
2 n ASN 12  
2 n ASN 13  
2 n HIS 14  
2 n PRO 15  
2 n PHE 16  
2 n GLY 17  
2 n ASN 18  
2 n VAL 19  
2 n LEU 20  
2 n GLY 21  
2 n ARG 22  
2 n GLU 23  
2 n VAL 24  
2 n PHE 25  
2 n LYS 26  
2 n ARG 27  
2 n LEU 28  
2 n GLN 29  
2 n ASN 30  
2 n VAL 31  
2 n VAL 32  
2 n ASP 33  
2 n SER 34  
2 n ASN 35  
2 n PRO 36  
2 n GLY 37  
2 n CYS 38  
2 n LYS 39  
2 n SER 40  
2 n PHE 41  
2 n GLU 42  
2 n ILE 43  
2 n SER 44  
2 n LEU 45  
2 n GLU 46  
2 n GLY 47  
2 n ILE 48  
2 n VAL 49  
2 n ALA 50  
2 n THR 51  
2 n ASP 52  
2 n SER 53  
2 n SER 54  
2 n PHE 55  
2 n PRO 56  
2 n ARG 57  
2 n GLU 58  
2 n SER 59  
2 n VAL 60  
2 n ILE 61  
2 n ALA 62  
2 n LEU 63  
2 n ALA 64  
2 n LYS 65  
2 n GLN 66  
2 n LEU 67  
2 n CYS 68  
2 n GLY 69  
2 n GLU 70  
2 n LYS 71  
2 n TYR 72  
2 n PHE 73  
2 n PHE 74  
2 n ILE 75  
2 n THR 76  
2 n ASP 77  
2 n VAL 78  
2 n SER 79  
2 n SER 80  
2 n THR 81  
2 n ASP 82  
2 n LEU 83  
2 n ILE 84  
2 n ASP 85  
2 n ASN 86  
2 n TRP 87  
2 n ASP 88  
2 n TYR 89  
2 n ALA 90  
2 n ALA 91  
2 n ILE 92  
2 n ALA 93  
2 n LYS 94  
2 n GLN 95  
2 n GLN 96  
2 n SER 97  
2 n MET 98  
2 n ILE 99  
2 n VAL 100 
2 n VAL 101 
2 n LEU 102 
2 n ALA 103 
2 n GLY 104 
2 n GLY 105 
2 n VAL 106 
2 n ARG 107 
2 n VAL 108 
2 n ILE 109 
2 n GLY 110 
2 n PRO 111 
2 n GLU 112 
2 n ALA 113 
2 n LYS 114 
2 n SER 115 
2 n SER 116 
2 n THR 117 
2 n LYS 118 
2 n ALA 119 
2 n LEU 120 
2 n LEU 121 
2 n ASP 122 
2 n VAL 123 
2 n VAL 124 
2 n LEU 125 
2 n GLY 126 
2 n ARG 127 
2 n ASN 128 
2 n GLY 129 
2 n VAL 130 
2 n SER 131 
2 n THR 132 
2 n ALA 133 
2 n ASN 134 
2 n VAL 135 
2 n ALA 136 
2 n LYS 137 
2 n SER 138 
2 n LEU 139 
2 n ASN 140 
2 n ILE 141 
2 n SER 142 
2 n VAL 143 
2 n GLN 144 
2 n ASN 145 
2 n ALA 146 
2 n SER 147 
2 n THR 148 
2 n ARG 149 
2 n LEU 150 
2 n LYS 151 
2 n LYS 152 
2 n LEU 153 
2 n SER 154 
2 n SER 155 
2 n GLU 156 
2 n GLY 157 
2 n VAL 158 
2 n ILE 159 
2 n MET 160 
2 n ARG 161 
2 n SER 162 
2 n GLU 163 
2 n VAL 164 
2 n SER 165 
2 n SER 166 
2 n PRO 167 
2 n THR 168 
2 n GLY 169 
2 n GLY 170 
2 n ILE 171 
2 n GLU 172 
2 n PHE 173 
2 n ILE 174 
2 n TYR 175 
2 n SER 176 
2 n GLY 177 
2 n PRO 178 
2 n ASN 179 
2 n ILE 180 
2 n SER 181 
2 n ALA 182 
#
_ma_data.content_type "model coordinates"
_ma_data.id           1
_ma_data.name         Model
#
_ma_model_list.data_id          1
_ma_model_list.model_group_id   1
_ma_model_list.model_group_name "AlphaFold-beta-20231127 (729bbc29-8a2e-4b22-8e2a-50ca55a8b71c @ 2024-05-09 16:56:16)"
_ma_model_list.model_id         1
_ma_model_list.model_name       "Top ranked model"
_ma_model_list.model_type       "Ab initio model"
_ma_model_list.ordinal_id       1
#
loop_
_ma_protocol_step.method_type
_ma_protocol_step.ordinal_id
_ma_protocol_step.protocol_id
_ma_protocol_step.step_id
"coevolution MSA" 1 1 1 
"template search" 2 1 2 
modeling          3 1 3 
#
loop_
_ma_qa_metric.id
_ma_qa_metric.mode
_ma_qa_metric.name
_ma_qa_metric.software_group_id
_ma_qa_metric.type
1 global pLDDT 1 pLDDT 
2 local  pLDDT 1 pLDDT 
#
_ma_qa_metric_global.metric_id    1
_ma_qa_metric_global.metric_value 89.43
_ma_qa_metric_global.model_id     1
_ma_qa_metric_global.ordinal_id   1
#
_ma_software_group.group_id    1
_ma_software_group.ordinal_id  1
_ma_software_group.software_id 1
#
loop_
_ma_target_entity.data_id
_ma_target_entity.entity_id
_ma_target_entity.origin
1 1 . 
1 2 . 
1 3 . 
#
loop_
_ma_target_entity_instance.asym_id
_ma_target_entity_instance.details
_ma_target_entity_instance.entity_id
A . 1 
B . 2 
C . 3 
#
loop_
_pdbx_data_usage.details
_pdbx_data_usage.id
_pdbx_data_usage.type
_pdbx_data_usage.url
;NON-COMMERCIAL USE ONLY, BY USING THIS FILE YOU AGREE TO THE TERMS OF USE FOUND
AT alphafoldserver.com/output-terms.
;
1 license    ? 
;THE INFORMATION IS NOT INTENDED FOR, HAS NOT BEEN VALIDATED FOR, AND IS NOT
APPROVED FOR CLINICAL USE. IT SHOULD NOT BE USED FOR CLINICAL PURPOSE OR RELIED
ON FOR MEDICAL OR OTHER PROFESSIONAL ADVICE. IT IS THEORETICAL MODELLING ONLY
AND CAUTION SHOULD BE EXERCISED IN ITS USE. IT IS PROVIDED "AS-IS" WITHOUT ANY
WARRANTY OF ANY KIND, WHETHER EXPRESSED OR IMPLIED. NO WARRANTY IS GIVEN THAT
USE OF THE INFORMATION SHALL NOT INFRINGE THE RIGHTS OF ANY THIRD PARTY.
;
2 disclaimer ? 
#
_pdbx_nonpoly_scheme.asym_id       C
_pdbx_nonpoly_scheme.auth_seq_num  1
_pdbx_nonpoly_scheme.entity_id     3
_pdbx_nonpoly_scheme.mon_id        ATP
_pdbx_nonpoly_scheme.pdb_ins_code  .
_pdbx_nonpoly_scheme.pdb_seq_num   1
_pdbx_nonpoly_scheme.pdb_strand_id C
#
loop_
_pdbx_poly_seq_scheme.asym_id
_pdbx_poly_seq_scheme.auth_seq_num
_pdbx_poly_seq_scheme.entity_id
_pdbx_poly_seq_scheme.hetero
_pdbx_poly_seq_scheme.mon_id
_pdbx_poly_seq_scheme.pdb_ins_code
_pdbx_poly_seq_scheme.pdb_seq_num
_pdbx_poly_seq_scheme.pdb_strand_id
_pdbx_poly_seq_scheme.seq_id
A 1   1 n MET . 1   A 1   
A 2   1 n LEU . 2   A 2   
A 3   1 n PHE . 3   A 3   
A 4   1 n ASP . 4   A 4   
A 5   1 n THR . 5   A 5   
A 6   1 n GLU . 6   A 6   
A 7   1 n LYS . 7   A 7   
A 8   1 n ILE . 8   A 8   
A 9   1 n LYS . 9   A 9   
A 10  1 n GLU . 10  A 10  
A 11  1 n LEU . 11  A 11  
A 12  1 n LEU . 12  A 12  
A 13  1 n ARG . 13  A 13  
A 14  1 n GLU . 14  A 14  
A 15  1 n SER . 15  A 15  
A 16  1 n PRO . 16  A 16  
A 17  1 n GLY . 17  A 17  
A 18  1 n LEU . 18  A 18  
A 19  1 n THR . 19  A 19  
A 20  1 n GLY . 20  A 20  
A 21  1 n LYS . 21  A 21  
A 22  1 n GLN . 22  A 22  
A 23  1 n ILE . 23  A 23  
A 24  1 n ALA . 24  A 24  
A 25  1 n LYS . 25  A 25  
A 26  1 n THR . 26  A 26  
A 27  1 n LEU . 27  A 27  
A 28  1 n GLY . 28  A 28  
A 29  1 n TYR . 29  A 29  
A 30  1 n ALA . 30  A 30  
A 31  1 n ASP . 31  A 31  
A 32  1 n LYS . 32  A 32  
A 33  1 n SER . 33  A 33  
A 34  1 n ALA . 34  A 34  
A 35  1 n LEU . 35  A 35  
A 36  1 n ASN . 36  A 36  
A 37  1 n SER . 37  A 37  
A 38  1 n PHE . 38  A 38  
A 39  1 n LEU . 39  A 39  
A 40  1 n TYR . 40  A 40  
A 41  1 n SER . 41  A 41  
A 42  1 n HIS . 42  A 42  
A 43  1 n ALA . 43  A 43  
A 44  1 n GLU . 44  A 44  
A 45  1 n GLY . 45  A 45  
A 46  1 n LEU . 46  A 46  
A 47  1 n LYS . 47  A 47  
A 48  1 n ARG . 48  A 48  
A 49  1 n VAL . 49  A 49  
A 50  1 n GLU . 50  A 50  
A 51  1 n TRP . 51  A 51  
A 52  1 n LYS . 52  A 52  
A 53  1 n TRP . 53  A 53  
A 54  1 n TYR . 54  A 54  
A 55  1 n VAL . 55  A 55  
A 56  1 n ASP . 56  A 56  
A 57  1 n ASP . 57  A 57  
A 58  1 n GLU . 58  A 58  
A 59  1 n TYR . 59  A 59  
A 60  1 n VAL . 60  A 60  
A 61  1 n LEU . 61  A 61  
A 62  1 n VAL . 62  A 62  
A 63  1 n LEU . 63  A 63  
A 64  1 n ASP . 64  A 64  
A 65  1 n GLY . 65  A 65  
A 66  1 n ASP . 66  A 66  
A 67  1 n ALA . 67  A 67  
A 68  1 n TRP . 68  A 68  
A 69  1 n ILE . 69  A 69  
A 70  1 n ASP . 70  A 70  
A 71  1 n GLU . 71  A 71  
A 72  1 n ASN . 72  A 72  
A 73  1 n ILE . 73  A 73  
A 74  1 n PHE . 74  A 74  
A 75  1 n GLU . 75  A 75  
A 76  1 n ALA . 76  A 76  
A 77  1 n ASN . 77  A 77  
A 78  1 n LEU . 78  A 78  
A 79  1 n SER . 79  A 79  
A 80  1 n ALA . 80  A 80  
A 81  1 n SER . 81  A 81  
A 82  1 n GLY . 82  A 82  
A 83  1 n CYS . 83  A 83  
A 84  1 n LEU . 84  A 84  
A 85  1 n LEU . 85  A 85  
A 86  1 n SER . 86  A 86  
A 87  1 n ALA . 87  A 87  
A 88  1 n SER . 88  A 88  
A 89  1 n ALA . 89  A 89  
A 90  1 n ARG . 90  A 90  
A 91  1 n ARG . 91  A 91  
A 92  1 n CYS . 92  A 92  
A 93  1 n SER . 93  A 93  
A 94  1 n ILE . 94  A 94  
A 95  1 n SER . 95  A 95  
A 96  1 n PHE . 96  A 96  
A 97  1 n PRO . 97  A 97  
A 98  1 n GLU . 98  A 98  
A 99  1 n SER . 99  A 99  
A 100 1 n CYS . 100 A 100 
A 101 1 n SER . 101 A 101 
A 102 1 n ILE . 102 A 102 
A 103 1 n LEU . 103 A 103 
A 104 1 n LEU . 104 A 104 
A 105 1 n ALA . 105 A 105 
A 106 1 n ALA . 106 A 106 
A 107 1 n GLY . 107 A 107 
A 108 1 n ALA . 108 A 108 
A 109 1 n ARG . 109 A 109 
A 110 1 n ILE . 110 A 110 
A 111 1 n ILE . 111 A 111 
A 112 1 n ALA . 112 A 112 
A 113 1 n LEU . 113 A 113 
A 114 1 n ALA . 114 A 114 
A 115 1 n ASN . 115 A 115 
A 116 1 n GLN . 116 A 116 
A 117 1 n ALA . 117 A 117 
A 118 1 n ALA . 118 A 118 
A 119 1 n TYR . 119 A 119 
A 120 1 n SER . 120 A 120 
A 121 1 n GLY . 121 A 121 
A 122 1 n LYS . 122 A 122 
A 123 1 n SER . 123 A 123 
A 124 1 n ILE . 124 A 124 
A 125 1 n GLU . 125 A 125 
A 126 1 n LEU . 126 A 126 
A 127 1 n ASP . 127 A 127 
A 128 1 n PHE . 128 A 128 
A 129 1 n SER . 129 A 129 
A 130 1 n LYS . 130 A 130 
A 131 1 n CYS . 131 A 131 
A 132 1 n PRO . 132 A 132 
A 133 1 n SER . 133 A 133 
A 134 1 n ALA . 134 A 134 
A 135 1 n LYS . 135 A 135 
A 136 1 n ASN . 136 A 136 
A 137 1 n TYR . 137 A 137 
A 138 1 n LEU . 138 A 138 
A 139 1 n ASN . 139 A 139 
A 140 1 n ARG . 140 A 140 
A 141 1 n LEU . 141 A 141 
A 142 1 n GLY . 142 A 142 
A 143 1 n PHE . 143 A 143 
A 144 1 n PHE . 144 A 144 
A 145 1 n ASP . 145 A 145 
A 146 1 n HIS . 146 A 146 
A 147 1 n LEU . 147 A 147 
A 148 1 n HIS . 148 A 148 
A 149 1 n PRO . 149 A 149 
A 150 1 n ASP . 150 A 150 
A 151 1 n VAL . 151 A 151 
A 152 1 n LEU . 152 A 152 
A 153 1 n VAL . 153 A 153 
A 154 1 n LYS . 154 A 154 
A 155 1 n PRO . 155 A 155 
A 156 1 n GLU . 156 A 156 
A 157 1 n ARG . 157 A 157 
A 158 1 n PRO . 158 A 158 
A 159 1 n THR . 159 A 159 
A 160 1 n ASN . 160 A 160 
A 161 1 n SER . 161 A 161 
A 162 1 n ARG . 162 A 162 
A 163 1 n ALA . 163 A 163 
A 164 1 n GLN . 164 A 164 
A 165 1 n ARG . 165 A 165 
A 166 1 n TYR . 166 A 166 
A 167 1 n GLN . 167 A 167 
A 168 1 n GLY . 168 A 168 
A 169 1 n ASN . 169 A 169 
A 170 1 n SER . 170 A 170 
A 171 1 n ASP . 171 A 171 
A 172 1 n ASN . 172 A 172 
A 173 1 n LEU . 173 A 173 
A 174 1 n VAL . 174 A 174 
A 175 1 n GLU . 175 A 175 
A 176 1 n ILE . 176 A 176 
A 177 1 n ALA . 177 A 177 
A 178 1 n SER . 178 A 178 
A 179 1 n ILE . 179 A 179 
A 180 1 n ASP . 180 A 180 
A 181 1 n LEU . 181 A 181 
A 182 1 n ASP . 182 A 182 
A 183 1 n ASP . 183 A 183 
A 184 1 n PHE . 184 A 184 
A 185 1 n ASP . 185 A 185 
A 186 1 n ASN . 186 A 186 
A 187 1 n SER . 187 A 187 
A 188 1 n ILE . 188 A 188 
A 189 1 n PRO . 189 A 189 
A 190 1 n VAL . 190 A 190 
A 191 1 n LYS . 191 A 191 
A 192 1 n LEU . 192 A 192 
A 193 1 n THR . 193 A 193 
A 194 1 n LYS . 194 A 194 
A 195 1 n LYS . 195 A 195 
A 196 1 n PHE . 196 A 196 
A 197 1 n VAL . 197 A 197 
A 198 1 n VAL . 198 A 198 
A 199 1 n HIS . 199 A 199 
A 200 1 n ALA . 200 A 200 
A 201 1 n GLY . 201 A 201 
A 202 1 n GLN . 202 A 202 
A 203 1 n LYS . 203 A 203 
A 204 1 n TYR . 204 A 204 
A 205 1 n TYR . 205 A 205 
A 206 1 n MET . 206 A 206 
A 207 1 n ALA . 207 A 207 
A 208 1 n VAL . 208 A 208 
A 209 1 n PHE . 209 A 209 
A 210 1 n THR . 210 A 210 
A 211 1 n ILE . 211 A 211 
A 212 1 n PHE . 212 A 212 
A 213 1 n SER . 213 A 213 
A 214 1 n GLU . 214 A 214 
A 215 1 n LEU . 215 A 215 
A 216 1 n ILE . 216 A 216 
A 217 1 n GLY . 217 A 217 
A 218 1 n ASN . 218 A 218 
A 219 1 n VAL . 219 A 219 
A 220 1 n ARG . 220 A 220 
A 221 1 n ASP . 221 A 221 
A 222 1 n HIS . 222 A 222 
A 223 1 n SER . 223 A 223 
A 224 1 n GLU . 224 A 224 
A 225 1 n SER . 225 A 225 
A 226 1 n PRO . 226 A 226 
A 227 1 n ILE . 227 A 227 
A 228 1 n PRO . 228 A 228 
A 229 1 n GLY . 229 A 229 
A 230 1 n PHE . 230 A 230 
A 231 1 n ALA . 231 A 231 
A 232 1 n ALA . 232 A 232 
A 233 1 n LEU . 233 A 233 
A 234 1 n GLN . 234 A 234 
A 235 1 n LEU . 235 A 235 
A 236 1 n TYR . 236 A 236 
A 237 1 n LYS . 237 A 237 
A 238 1 n GLY . 238 A 238 
A 239 1 n LYS . 239 A 239 
A 240 1 n ARG . 240 A 240 
A 241 1 n ARG . 241 A 241 
A 242 1 n HIS . 242 A 242 
A 243 1 n ILE . 243 A 243 
A 244 1 n GLN . 244 A 244 
A 245 1 n THR . 245 A 245 
A 246 1 n VAL . 246 A 246 
A 247 1 n ILE . 247 A 247 
A 248 1 n SER . 248 A 248 
A 249 1 n ASP . 249 A 249 
A 250 1 n SER . 250 A 250 
A 251 1 n GLY . 251 A 251 
A 252 1 n LEU . 252 A 252 
A 253 1 n GLY . 253 A 253 
A 254 1 n ILE . 254 A 254 
A 255 1 n ALA . 255 A 255 
A 256 1 n THR . 256 A 256 
A 257 1 n THR . 257 A 257 
A 258 1 n LEU . 258 A 258 
A 259 1 n LYS . 259 A 259 
A 260 1 n ARG . 260 A 260 
A 261 1 n ASN . 261 A 261 
A 262 1 n LEU . 262 A 262 
A 263 1 n LYS . 263 A 263 
A 264 1 n LYS . 264 A 264 
A 265 1 n HIS . 265 A 265 
A 266 1 n TYR . 266 A 266 
A 267 1 n PRO . 267 A 267 
A 268 1 n GLU . 268 A 268 
A 269 1 n ILE . 269 A 269 
A 270 1 n PHE . 270 A 270 
A 271 1 n GLU . 271 A 271 
A 272 1 n GLU . 272 A 272 
A 273 1 n LEU . 273 A 273 
A 274 1 n GLU . 274 A 274 
A 275 1 n SER . 275 A 275 
A 276 1 n SER . 276 A 276 
A 277 1 n GLY . 277 A 277 
A 278 1 n GLU . 278 A 278 
A 279 1 n ASP . 279 A 279 
A 280 1 n ALA . 280 A 280 
A 281 1 n ASP . 281 A 281 
A 282 1 n LEU . 282 A 282 
A 283 1 n PHE . 283 A 283 
A 284 1 n LEU . 284 A 284 
A 285 1 n VAL . 285 A 285 
A 286 1 n THR . 286 A 286 
A 287 1 n HIS . 287 A 287 
A 288 1 n ALA . 288 A 288 
A 289 1 n LEU . 289 A 289 
A 290 1 n LYS . 290 A 290 
A 291 1 n ASN . 291 A 291 
A 292 1 n GLY . 292 A 292 
A 293 1 n GLY . 293 A 293 
A 294 1 n LEU . 294 A 294 
A 295 1 n SER . 295 A 295 
A 296 1 n GLN . 296 A 296 
A 297 1 n PHE . 297 A 297 
A 298 1 n GLY . 298 A 298 
A 299 1 n SER . 299 A 299 
A 300 1 n ALA . 300 A 300 
A 301 1 n PRO . 301 A 301 
A 302 1 n ASP . 302 A 302 
A 303 1 n GLU . 303 A 303 
A 304 1 n ALA . 304 A 304 
A 305 1 n ALA . 305 A 305 
A 306 1 n ARG . 306 A 306 
A 307 1 n GLY . 307 A 307 
A 308 1 n LEU . 308 A 308 
A 309 1 n GLY . 309 A 309 
A 310 1 n LEU . 310 A 310 
A 311 1 n LYS . 311 A 311 
A 312 1 n ARG . 312 A 312 
A 313 1 n SER . 313 A 313 
A 314 1 n GLN . 314 A 314 
A 315 1 n ASP . 315 A 315 
A 316 1 n LEU . 316 A 316 
A 317 1 n ALA . 317 A 317 
A 318 1 n ALA . 318 A 318 
A 319 1 n LYS . 319 A 319 
A 320 1 n TYR . 320 A 320 
A 321 1 n ASP . 321 A 321 
A 322 1 n ALA . 322 A 322 
A 323 1 n VAL . 323 A 323 
A 324 1 n VAL . 324 A 324 
A 325 1 n LEU . 325 A 325 
A 326 1 n VAL . 326 A 326 
A 327 1 n ARG . 327 A 327 
A 328 1 n GLN . 328 A 328 
A 329 1 n PRO . 329 A 329 
A 330 1 n ASP . 330 A 330 
A 331 1 n PHE . 331 A 331 
A 332 1 n GLU . 332 A 332 
A 333 1 n LEU . 333 A 333 
A 334 1 n ARG . 334 A 334 
A 335 1 n ILE . 335 A 335 
A 336 1 n THR . 336 A 336 
A 337 1 n TYR . 337 A 337 
A 338 1 n LYS . 338 A 338 
A 339 1 n ASN . 339 A 339 
A 340 1 n GLY . 340 A 340 
A 341 1 n VAL . 341 A 341 
A 342 1 n ILE . 342 A 342 
A 343 1 n THR . 343 A 343 
A 344 1 n GLU . 344 A 344 
A 345 1 n ILE . 345 A 345 
A 346 1 n THR . 346 A 346 
A 347 1 n SER . 347 A 347 
A 348 1 n LYS . 348 A 348 
A 349 1 n LYS . 349 A 349 
A 350 1 n ARG . 350 A 350 
A 351 1 n LEU . 351 A 351 
A 352 1 n ALA . 352 A 352 
A 353 1 n LEU . 353 A 353 
A 354 1 n ILE . 354 A 354 
A 355 1 n LYS . 355 A 355 
A 356 1 n GLY . 356 A 356 
A 357 1 n THR . 357 A 357 
A 358 1 n GLN . 358 A 358 
A 359 1 n VAL . 359 A 359 
A 360 1 n CYS . 360 A 360 
A 361 1 n PHE . 361 A 361 
A 362 1 n ASP . 362 A 362 
A 363 1 n PHE . 363 A 363 
A 364 1 n PHE . 364 A 364 
A 365 1 n LEU . 365 A 365 
A 366 1 n GLY . 366 A 366 
A 367 1 n TYR . 367 A 367 
A 368 1 n ASP . 368 A 368 
B 1   2 n MET . 1   B 1   
B 2   2 n LYS . 2   B 2   
B 3   2 n VAL . 3   B 3   
B 4   2 n LYS . 4   B 4   
B 5   2 n LEU . 5   B 5   
B 6   2 n LEU . 6   B 6   
B 7   2 n GLU . 7   B 7   
B 8   2 n LEU . 8   B 8   
B 9   2 n THR . 9   B 9   
B 10  2 n GLU . 10  B 10  
B 11  2 n ASN . 11  B 11  
B 12  2 n ASN . 12  B 12  
B 13  2 n ASN . 13  B 13  
B 14  2 n HIS . 14  B 14  
B 15  2 n PRO . 15  B 15  
B 16  2 n PHE . 16  B 16  
B 17  2 n GLY . 17  B 17  
B 18  2 n ASN . 18  B 18  
B 19  2 n VAL . 19  B 19  
B 20  2 n LEU . 20  B 20  
B 21  2 n GLY . 21  B 21  
B 22  2 n ARG . 22  B 22  
B 23  2 n GLU . 23  B 23  
B 24  2 n VAL . 24  B 24  
B 25  2 n PHE . 25  B 25  
B 26  2 n LYS . 26  B 26  
B 27  2 n ARG . 27  B 27  
B 28  2 n LEU . 28  B 28  
B 29  2 n GLN . 29  B 29  
B 30  2 n ASN . 30  B 30  
B 31  2 n VAL . 31  B 31  
B 32  2 n VAL . 32  B 32  
B 33  2 n ASP . 33  B 33  
B 34  2 n SER . 34  B 34  
B 35  2 n ASN . 35  B 35  
B 36  2 n PRO . 36  B 36  
B 37  2 n GLY . 37  B 37  
B 38  2 n CYS . 38  B 38  
B 39  2 n LYS . 39  B 39  
B 40  2 n SER . 40  B 40  
B 41  2 n PHE . 41  B 41  
B 42  2 n GLU . 42  B 42  
B 43  2 n ILE . 43  B 43  
B 44  2 n SER . 44  B 44  
B 45  2 n LEU . 45  B 45  
B 46  2 n GLU . 46  B 46  
B 47  2 n GLY . 47  B 47  
B 48  2 n ILE . 48  B 48  
B 49  2 n VAL . 49  B 49  
B 50  2 n ALA . 50  B 50  
B 51  2 n THR . 51  B 51  
B 52  2 n ASP . 52  B 52  
B 53  2 n SER . 53  B 53  
B 54  2 n SER . 54  B 54  
B 55  2 n PHE . 55  B 55  
B 56  2 n PRO . 56  B 56  
B 57  2 n ARG . 57  B 57  
B 58  2 n GLU . 58  B 58  
B 59  2 n SER . 59  B 59  
B 60  2 n VAL . 60  B 60  
B 61  2 n ILE . 61  B 61  
B 62  2 n ALA . 62  B 62  
B 63  2 n LEU . 63  B 63  
B 64  2 n ALA . 64  B 64  
B 65  2 n LYS . 65  B 65  
B 66  2 n GLN . 66  B 66  
B 67  2 n LEU . 67  B 67  
B 68  2 n CYS . 68  B 68  
B 69  2 n GLY . 69  B 69  
B 70  2 n GLU . 70  B 70  
B 71  2 n LYS . 71  B 71  
B 72  2 n TYR . 72  B 72  
B 73  2 n PHE . 73  B 73  
B 74  2 n PHE . 74  B 74  
B 75  2 n ILE . 75  B 75  
B 76  2 n THR . 76  B 76  
B 77  2 n ASP . 77  B 77  
B 78  2 n VAL . 78  B 78  
B 79  2 n SER . 79  B 79  
B 80  2 n SER . 80  B 80  
B 81  2 n THR . 81  B 81  
B 82  2 n ASP . 82  B 82  
B 83  2 n LEU . 83  B 83  
B 84  2 n ILE . 84  B 84  
B 85  2 n ASP . 85  B 85  
B 86  2 n ASN . 86  B 86  
B 87  2 n TRP . 87  B 87  
B 88  2 n ASP . 88  B 88  
B 89  2 n TYR . 89  B 89  
B 90  2 n ALA . 90  B 90  
B 91  2 n ALA . 91  B 91  
B 92  2 n ILE . 92  B 92  
B 93  2 n ALA . 93  B 93  
B 94  2 n LYS . 94  B 94  
B 95  2 n GLN . 95  B 95  
B 96  2 n GLN . 96  B 96  
B 97  2 n SER . 97  B 97  
B 98  2 n MET . 98  B 98  
B 99  2 n ILE . 99  B 99  
B 100 2 n VAL . 100 B 100 
B 101 2 n VAL . 101 B 101 
B 102 2 n LEU . 102 B 102 
B 103 2 n ALA . 103 B 103 
B 104 2 n GLY . 104 B 104 
B 105 2 n GLY . 105 B 105 
B 106 2 n VAL . 106 B 106 
B 107 2 n ARG . 107 B 107 
B 108 2 n VAL . 108 B 108 
B 109 2 n ILE . 109 B 109 
B 110 2 n GLY . 110 B 110 
B 111 2 n PRO . 111 B 111 
B 112 2 n GLU . 112 B 112 
B 113 2 n ALA . 113 B 113 
B 114 2 n LYS . 114 B 114 
B 115 2 n SER . 115 B 115 
B 116 2 n SER . 116 B 116 
B 117 2 n THR . 117 B 117 
B 118 2 n LYS . 118 B 118 
B 119 2 n ALA . 119 B 119 
B 120 2 n LEU . 120 B 120 
B 121 2 n LEU . 121 B 121 
B 122 2 n ASP . 122 B 122 
B 123 2 n VAL . 123 B 123 
B 124 2 n VAL . 124 B 124 
B 125 2 n LEU . 125 B 125 
B 126 2 n GLY . 126 B 126 
B 127 2 n ARG . 127 B 127 
B 128 2 n ASN . 128 B 128 
B 129 2 n GLY . 129 B 129 
B 130 2 n VAL . 130 B 130 
B 131 2 n SER . 131 B 131 
B 132 2 n THR . 132 B 132 
B 133 2 n ALA . 133 B 133 
B 134 2 n ASN . 134 B 134 
B 135 2 n VAL . 135 B 135 
B 136 2 n ALA . 136 B 136 
B 137 2 n LYS . 137 B 137 
B 138 2 n SER . 138 B 138 
B 139 2 n LEU . 139 B 139 
B 140 2 n ASN . 140 B 140 
B 141 2 n ILE . 141 B 141 
B 142 2 n SER . 142 B 142 
B 143 2 n VAL . 143 B 143 
B 144 2 n GLN . 144 B 144 
B 145 2 n ASN . 145 B 145 
B 146 2 n ALA . 146 B 146 
B 147 2 n SER . 147 B 147 
B 148 2 n THR . 148 B 148 
B 149 2 n ARG . 149 B 149 
B 150 2 n LEU . 150 B 150 
B 151 2 n LYS . 151 B 151 
B 152 2 n LYS . 152 B 152 
B 153 2 n LEU . 153 B 153 
B 154 2 n SER . 154 B 154 
B 155 2 n SER . 155 B 155 
B 156 2 n GLU . 156 B 156 
B 157 2 n GLY . 157 B 157 
B 158 2 n VAL . 158 B 158 
B 159 2 n ILE . 159 B 159 
B 160 2 n MET . 160 B 160 
B 161 2 n ARG . 161 B 161 
B 162 2 n SER . 162 B 162 
B 163 2 n GLU . 163 B 163 
B 164 2 n VAL . 164 B 164 
B 165 2 n SER . 165 B 165 
B 166 2 n SER . 166 B 166 
B 167 2 n PRO . 167 B 167 
B 168 2 n THR . 168 B 168 
B 169 2 n GLY . 169 B 169 
B 170 2 n GLY . 170 B 170 
B 171 2 n ILE . 171 B 171 
B 172 2 n GLU . 172 B 172 
B 173 2 n PHE . 173 B 173 
B 174 2 n ILE . 174 B 174 
B 175 2 n TYR . 175 B 175 
B 176 2 n SER . 176 B 176 
B 177 2 n GLY . 177 B 177 
B 178 2 n PRO . 178 B 178 
B 179 2 n ASN . 179 B 179 
B 180 2 n ILE . 180 B 180 
B 181 2 n SER . 181 B 181 
B 182 2 n ALA . 182 B 182 
#
_software.classification other
_software.date           ?
_software.description    "Structure prediction"
_software.name           AlphaFold
_software.pdbx_ordinal   1
_software.type           package
_software.version        "AlphaFold-beta-20231127 (729bbc29-8a2e-4b22-8e2a-50ca55a8b71c @ 2024-05-09 16:56:16)"
#
loop_
_struct_asym.entity_id
_struct_asym.id
1 A 
2 B 
3 C 
#
loop_
_atom_site.group_PDB
_atom_site.id
_atom_site.type_symbol
_atom_site.label_atom_id
_atom_site.label_alt_id
_atom_site.label_comp_id
_atom_site.label_asym_id
_atom_site.label_entity_id
_atom_site.label_seq_id
_atom_site.pdbx_PDB_ins_code
_atom_site.Cartn_x
_atom_site.Cartn_y
_atom_site.Cartn_z
_atom_site.occupancy
_atom_site.B_iso_or_equiv
_atom_site.auth_seq_id
_atom_site.auth_asym_id
_atom_site.pdbx_PDB_model_num
ATOM   1    N N     . MET A 1 1   ? 52.648  13.262  28.942  1.00 62.36 1   A 1 
ATOM   2    C CA    . MET A 1 1   ? 51.352  13.905  29.267  1.00 67.96 1   A 1 
ATOM   3    C C     . MET A 1 1   ? 50.348  12.778  29.414  1.00 72.24 1   A 1 
ATOM   4    O O     . MET A 1 1   ? 50.267  11.969  28.502  1.00 67.73 1   A 1 
ATOM   5    C CB    . MET A 1 1   ? 50.964  14.896  28.161  1.00 60.90 1   A 1 
ATOM   6    C CG    . MET A 1 1   ? 50.171  16.100  28.669  1.00 53.48 1   A 1 
ATOM   7    S SD    . MET A 1 1   ? 49.936  17.359  27.379  1.00 47.73 1   A 1 
ATOM   8    C CE    . MET A 1 1   ? 49.493  18.799  28.362  1.00 42.25 1   A 1 
ATOM   9    N N     . LEU A 1 2   ? 49.697  12.644  30.577  1.00 73.98 2   A 1 
ATOM   10   C CA    . LEU A 1 2   ? 48.688  11.606  30.767  1.00 77.63 2   A 1 
ATOM   11   C C     . LEU A 1 2   ? 47.435  12.026  30.007  1.00 82.68 2   A 1 
ATOM   12   O O     . LEU A 1 2   ? 46.915  13.123  30.236  1.00 77.92 2   A 1 
ATOM   13   C CB    . LEU A 1 2   ? 48.426  11.404  32.270  1.00 68.36 2   A 1 
ATOM   14   C CG    . LEU A 1 2   ? 49.350  10.342  32.896  1.00 58.62 2   A 1 
ATOM   15   C CD1   . LEU A 1 2   ? 49.885  10.797  34.248  1.00 53.28 2   A 1 
ATOM   16   C CD2   . LEU A 1 2   ? 48.592  9.024   33.092  1.00 51.36 2   A 1 
ATOM   17   N N     . PHE A 1 3   ? 47.005  11.193  29.087  1.00 88.21 3   A 1 
ATOM   18   C CA    . PHE A 1 3   ? 45.733  11.380  28.404  1.00 89.26 3   A 1 
ATOM   19   C C     . PHE A 1 3   ? 44.612  10.881  29.320  1.00 88.97 3   A 1 
ATOM   20   O O     . PHE A 1 3   ? 44.711  9.798   29.886  1.00 85.85 3   A 1 
ATOM   21   C CB    . PHE A 1 3   ? 45.753  10.667  27.058  1.00 89.23 3   A 1 
ATOM   22   C CG    . PHE A 1 3   ? 46.801  11.198  26.119  1.00 90.55 3   A 1 
ATOM   23   C CD1   . PHE A 1 3   ? 46.639  12.454  25.497  1.00 84.91 3   A 1 
ATOM   24   C CD2   . PHE A 1 3   ? 47.975  10.466  25.850  1.00 85.30 3   A 1 
ATOM   25   C CE1   . PHE A 1 3   ? 47.620  12.967  24.635  1.00 84.66 3   A 1 
ATOM   26   C CE2   . PHE A 1 3   ? 48.960  10.975  24.983  1.00 84.19 3   A 1 
ATOM   27   C CZ    . PHE A 1 3   ? 48.772  12.225  24.380  1.00 89.17 3   A 1 
ATOM   28   N N     . ASP A 1 4   ? 43.581  11.689  29.480  1.00 91.12 4   A 1 
ATOM   29   C CA    . ASP A 1 4   ? 42.435  11.360  30.325  1.00 91.19 4   A 1 
ATOM   30   C C     . ASP A 1 4   ? 41.403  10.579  29.497  1.00 91.30 4   A 1 
ATOM   31   O O     . ASP A 1 4   ? 40.665  11.138  28.679  1.00 90.35 4   A 1 
ATOM   32   C CB    . ASP A 1 4   ? 41.894  12.661  30.928  1.00 89.48 4   A 1 
ATOM   33   C CG    . ASP A 1 4   ? 40.792  12.449  31.961  1.00 86.65 4   A 1 
ATOM   34   O OD1   . ASP A 1 4   ? 40.114  11.397  31.901  1.00 80.35 4   A 1 
ATOM   35   O OD2   . ASP A 1 4   ? 40.615  13.382  32.778  1.00 78.73 4   A 1 
ATOM   36   N N     . THR A 1 5   ? 41.397  9.266   29.710  1.00 89.71 5   A 1 
ATOM   37   C CA    . THR A 1 5   ? 40.511  8.354   28.971  1.00 89.21 5   A 1 
ATOM   38   C C     . THR A 1 5   ? 39.039  8.659   29.224  1.00 90.09 5   A 1 
ATOM   39   O O     . THR A 1 5   ? 38.242  8.576   28.294  1.00 89.01 5   A 1 
ATOM   40   C CB    . THR A 1 5   ? 40.802  6.890   29.342  1.00 86.54 5   A 1 
ATOM   41   O OG1   . THR A 1 5   ? 42.181  6.644   29.313  1.00 78.23 5   A 1 
ATOM   42   C CG2   . THR A 1 5   ? 40.167  5.909   28.358  1.00 74.98 5   A 1 
ATOM   43   N N     . GLU A 1 6   ? 38.666  9.044   30.455  1.00 89.59 6   A 1 
ATOM   44   C CA    . GLU A 1 6   ? 37.278  9.371   30.768  1.00 89.21 6   A 1 
ATOM   45   C C     . GLU A 1 6   ? 36.826  10.661  30.074  1.00 90.51 6   A 1 
ATOM   46   O O     . GLU A 1 6   ? 35.779  10.662  29.443  1.00 89.64 6   A 1 
ATOM   47   C CB    . GLU A 1 6   ? 37.045  9.434   32.289  1.00 87.50 6   A 1 
ATOM   48   C CG    . GLU A 1 6   ? 36.879  8.033   32.921  1.00 78.58 6   A 1 
ATOM   49   C CD    . GLU A 1 6   ? 35.744  7.206   32.291  1.00 70.19 6   A 1 
ATOM   50   O OE1   . GLU A 1 6   ? 35.920  5.981   32.129  1.00 63.69 6   A 1 
ATOM   51   O OE2   . GLU A 1 6   ? 34.716  7.787   31.894  1.00 62.34 6   A 1 
ATOM   52   N N     . LYS A 1 7   ? 37.661  11.703  30.038  1.00 92.68 7   A 1 
ATOM   53   C CA    . LYS A 1 7   ? 37.352  12.905  29.247  1.00 93.23 7   A 1 
ATOM   54   C C     . LYS A 1 7   ? 37.239  12.618  27.750  1.00 93.88 7   A 1 
ATOM   55   O O     . LYS A 1 7   ? 36.400  13.212  27.078  1.00 92.96 7   A 1 
ATOM   56   C CB    . LYS A 1 7   ? 38.420  13.977  29.460  1.00 92.62 7   A 1 
ATOM   57   C CG    . LYS A 1 7   ? 38.182  14.721  30.772  1.00 84.82 7   A 1 
ATOM   58   C CD    . LYS A 1 7   ? 39.189  15.865  30.899  1.00 78.56 7   A 1 
ATOM   59   C CE    . LYS A 1 7   ? 38.884  16.620  32.185  1.00 70.17 7   A 1 
ATOM   60   N NZ    . LYS A 1 7   ? 39.839  17.715  32.406  1.00 61.94 7   A 1 
ATOM   61   N N     . ILE A 1 8   ? 38.082  11.720  27.236  1.00 93.44 8   A 1 
ATOM   62   C CA    . ILE A 1 8   ? 37.982  11.299  25.841  1.00 93.52 8   A 1 
ATOM   63   C C     . ILE A 1 8   ? 36.656  10.568  25.605  1.00 92.99 8   A 1 
ATOM   64   O O     . ILE A 1 8   ? 35.990  10.842  24.612  1.00 91.74 8   A 1 
ATOM   65   C CB    . ILE A 1 8   ? 39.201  10.458  25.419  1.00 93.57 8   A 1 
ATOM   66   C CG1   . ILE A 1 8   ? 40.485  11.318  25.428  1.00 92.56 8   A 1 
ATOM   67   C CG2   . ILE A 1 8   ? 39.002  9.855   24.016  1.00 92.08 8   A 1 
ATOM   68   C CD1   . ILE A 1 8   ? 41.784  10.501  25.363  1.00 89.43 8   A 1 
ATOM   69   N N     . LYS A 1 9   ? 36.251  9.669   26.525  1.00 92.26 9   A 1 
ATOM   70   C CA    . LYS A 1 9   ? 34.967  8.958   26.437  1.00 91.16 9   A 1 
ATOM   71   C C     . LYS A 1 9   ? 33.772  9.898   26.557  1.00 90.70 9   A 1 
ATOM   72   O O     . LYS A 1 9   ? 32.853  9.774   25.751  1.00 89.42 9   A 1 
ATOM   73   C CB    . LYS A 1 9   ? 34.886  7.856   27.502  1.00 89.87 9   A 1 
ATOM   74   C CG    . LYS A 1 9   ? 35.734  6.634   27.162  1.00 86.93 9   A 1 
ATOM   75   C CD    . LYS A 1 9   ? 35.640  5.614   28.308  1.00 84.25 9   A 1 
ATOM   76   C CE    . LYS A 1 9   ? 36.450  4.356   27.997  1.00 79.50 9   A 1 
ATOM   77   N NZ    . LYS A 1 9   ? 36.432  3.417   29.136  1.00 73.08 9   A 1 
ATOM   78   N N     . GLU A 1 10  ? 33.786  10.849  27.501  1.00 90.42 10  A 1 
ATOM   79   C CA    . GLU A 1 10  ? 32.737  11.870  27.616  1.00 89.60 10  A 1 
ATOM   80   C C     . GLU A 1 10  ? 32.607  12.678  26.331  1.00 89.24 10  A 1 
ATOM   81   O O     . GLU A 1 10  ? 31.516  12.767  25.763  1.00 87.70 10  A 1 
ATOM   82   C CB    . GLU A 1 10  ? 33.026  12.820  28.790  1.00 89.07 10  A 1 
ATOM   83   C CG    . GLU A 1 10  ? 32.277  12.418  30.057  1.00 78.86 10  A 1 
ATOM   84   C CD    . GLU A 1 10  ? 32.520  13.381  31.235  1.00 73.28 10  A 1 
ATOM   85   O OE1   . GLU A 1 10  ? 31.682  13.359  32.156  1.00 66.78 10  A 1 
ATOM   86   O OE2   . GLU A 1 10  ? 33.537  14.111  31.215  1.00 66.95 10  A 1 
ATOM   87   N N     . LEU A 1 11  ? 33.724  13.176  25.791  1.00 89.67 11  A 1 
ATOM   88   C CA    . LEU A 1 11  ? 33.728  13.905  24.528  1.00 90.10 11  A 1 
ATOM   89   C C     . LEU A 1 11  ? 33.162  13.059  23.382  1.00 89.35 11  A 1 
ATOM   90   O O     . LEU A 1 11  ? 32.378  13.553  22.574  1.00 87.83 11  A 1 
ATOM   91   C CB    . LEU A 1 11  ? 35.157  14.369  24.220  1.00 90.83 11  A 1 
ATOM   92   C CG    . LEU A 1 11  ? 35.288  15.082  22.857  1.00 89.98 11  A 1 
ATOM   93   C CD1   . LEU A 1 11  ? 34.503  16.386  22.811  1.00 83.10 11  A 1 
ATOM   94   C CD2   . LEU A 1 11  ? 36.755  15.398  22.573  1.00 83.67 11  A 1 
ATOM   95   N N     . LEU A 1 12  ? 33.548  11.778  23.311  1.00 90.33 12  A 1 
ATOM   96   C CA    . LEU A 1 12  ? 33.075  10.882  22.259  1.00 89.58 12  A 1 
ATOM   97   C C     . LEU A 1 12  ? 31.616  10.453  22.430  1.00 87.99 12  A 1 
ATOM   98   O O     . LEU A 1 12  ? 30.979  10.107  21.442  1.00 85.92 12  A 1 
ATOM   99   C CB    . LEU A 1 12  ? 34.002  9.664   22.165  1.00 89.71 12  A 1 
ATOM   100  C CG    . LEU A 1 12  ? 35.383  9.967   21.555  1.00 89.22 12  A 1 
ATOM   101  C CD1   . LEU A 1 12  ? 36.266  8.729   21.689  1.00 84.52 12  A 1 
ATOM   102  C CD2   . LEU A 1 12  ? 35.294  10.320  20.071  1.00 85.14 12  A 1 
ATOM   103  N N     . ARG A 1 13  ? 31.077  10.488  23.663  1.00 86.58 13  A 1 
ATOM   104  C CA    . ARG A 1 13  ? 29.642  10.286  23.922  1.00 84.16 13  A 1 
ATOM   105  C C     . ARG A 1 13  ? 28.819  11.500  23.487  1.00 83.59 13  A 1 
ATOM   106  O O     . ARG A 1 13  ? 27.747  11.335  22.914  1.00 81.48 13  A 1 
ATOM   107  C CB    . ARG A 1 13  ? 29.402  9.973   25.402  1.00 82.81 13  A 1 
ATOM   108  C CG    . ARG A 1 13  ? 29.775  8.532   25.758  1.00 78.13 13  A 1 
ATOM   109  C CD    . ARG A 1 13  ? 29.638  8.308   27.266  1.00 75.95 13  A 1 
ATOM   110  N NE    . ARG A 1 13  ? 29.965  6.924   27.657  1.00 72.35 13  A 1 
ATOM   111  C CZ    . ARG A 1 13  ? 30.374  6.520   28.846  1.00 68.86 13  A 1 
ATOM   112  N NH1   . ARG A 1 13  ? 30.483  7.347   29.856  1.00 61.81 13  A 1 
ATOM   113  N NH2   . ARG A 1 13  ? 30.681  5.271   29.039  1.00 64.88 13  A 1 
ATOM   114  N N     . GLU A 1 14  ? 29.326  12.723  23.721  1.00 82.80 14  A 1 
ATOM   115  C CA    . GLU A 1 14  ? 28.659  13.946  23.256  1.00 82.05 14  A 1 
ATOM   116  C C     . GLU A 1 14  ? 28.824  14.197  21.752  1.00 82.15 14  A 1 
ATOM   117  O O     . GLU A 1 14  ? 27.935  14.742  21.086  1.00 79.78 14  A 1 
ATOM   118  C CB    . GLU A 1 14  ? 29.233  15.163  23.993  1.00 80.96 14  A 1 
ATOM   119  C CG    . GLU A 1 14  ? 28.743  15.258  25.438  1.00 72.79 14  A 1 
ATOM   120  C CD    . GLU A 1 14  ? 29.135  16.591  26.084  1.00 67.74 14  A 1 
ATOM   121  O OE1   . GLU A 1 14  ? 28.467  16.954  27.076  1.00 60.57 14  A 1 
ATOM   122  O OE2   . GLU A 1 14  ? 30.059  17.258  25.551  1.00 60.47 14  A 1 
ATOM   123  N N     . SER A 1 15  ? 29.992  13.839  21.217  1.00 83.49 15  A 1 
ATOM   124  C CA    . SER A 1 15  ? 30.348  14.045  19.817  1.00 83.59 15  A 1 
ATOM   125  C C     . SER A 1 15  ? 31.058  12.814  19.258  1.00 84.69 15  A 1 
ATOM   126  O O     . SER A 1 15  ? 32.271  12.831  19.067  1.00 82.99 15  A 1 
ATOM   127  C CB    . SER A 1 15  ? 31.182  15.324  19.663  1.00 82.41 15  A 1 
ATOM   128  O OG    . SER A 1 15  ? 30.331  16.444  19.696  1.00 75.30 15  A 1 
ATOM   129  N N     . PRO A 1 16  ? 30.319  11.736  19.004  1.00 82.31 16  A 1 
ATOM   130  C CA    . PRO A 1 16  ? 30.874  10.525  18.417  1.00 81.63 16  A 1 
ATOM   131  C C     . PRO A 1 16  ? 31.410  10.772  17.005  1.00 83.03 16  A 1 
ATOM   132  O O     . PRO A 1 16  ? 31.010  11.710  16.308  1.00 81.76 16  A 1 
ATOM   133  C CB    . PRO A 1 16  ? 29.732  9.503   18.444  1.00 79.54 16  A 1 
ATOM   134  C CG    . PRO A 1 16  ? 28.471  10.365  18.397  1.00 76.87 16  A 1 
ATOM   135  C CD    . PRO A 1 16  ? 28.879  11.597  19.192  1.00 79.21 16  A 1 
ATOM   136  N N     . GLY A 1 17  ? 32.332  9.923   16.569  1.00 84.71 17  A 1 
ATOM   137  C CA    . GLY A 1 17  ? 32.888  10.000  15.221  1.00 85.41 17  A 1 
ATOM   138  C C     . GLY A 1 17  ? 33.937  11.094  15.031  1.00 87.34 17  A 1 
ATOM   139  O O     . GLY A 1 17  ? 34.120  11.597  13.918  1.00 85.95 17  A 1 
ATOM   140  N N     . LEU A 1 18  ? 34.662  11.474  16.095  1.00 89.54 18  A 1 
ATOM   141  C CA    . LEU A 1 18  ? 35.764  12.424  16.017  1.00 90.99 18  A 1 
ATOM   142  C C     . LEU A 1 18  ? 37.057  11.738  15.558  1.00 91.66 18  A 1 
ATOM   143  O O     . LEU A 1 18  ? 37.393  10.632  15.964  1.00 91.03 18  A 1 
ATOM   144  C CB    . LEU A 1 18  ? 35.964  13.147  17.358  1.00 91.07 18  A 1 
ATOM   145  C CG    . LEU A 1 18  ? 34.765  14.008  17.812  1.00 89.93 18  A 1 
ATOM   146  C CD1   . LEU A 1 18  ? 35.123  14.674  19.142  1.00 82.75 18  A 1 
ATOM   147  C CD2   . LEU A 1 18  ? 34.418  15.113  16.814  1.00 82.61 18  A 1 
ATOM   148  N N     . THR A 1 19  ? 37.835  12.434  14.748  1.00 92.81 19  A 1 
ATOM   149  C CA    . THR A 1 19  ? 39.203  12.027  14.433  1.00 93.47 19  A 1 
ATOM   150  C C     . THR A 1 19  ? 40.136  12.325  15.610  1.00 94.23 19  A 1 
ATOM   151  O O     . THR A 1 19  ? 39.902  13.257  16.376  1.00 93.88 19  A 1 
ATOM   152  C CB    . THR A 1 19  ? 39.738  12.719  13.171  1.00 92.51 19  A 1 
ATOM   153  O OG1   . THR A 1 19  ? 39.781  14.109  13.350  1.00 86.12 19  A 1 
ATOM   154  C CG2   . THR A 1 19  ? 38.880  12.434  11.935  1.00 84.51 19  A 1 
ATOM   155  N N     . GLY A 1 20  ? 41.263  11.617  15.711  1.00 94.02 20  A 1 
ATOM   156  C CA    . GLY A 1 20  ? 42.277  11.916  16.730  1.00 94.07 20  A 1 
ATOM   157  C C     . GLY A 1 20  ? 42.739  13.383  16.716  1.00 94.71 20  A 1 
ATOM   158  O O     . GLY A 1 20  ? 43.041  13.971  17.752  1.00 93.99 20  A 1 
ATOM   159  N N     . LYS A 1 21  ? 42.718  14.018  15.551  1.00 94.59 21  A 1 
ATOM   160  C CA    . LYS A 1 21  ? 43.030  15.444  15.400  1.00 94.34 21  A 1 
ATOM   161  C C     . LYS A 1 21  ? 41.960  16.348  16.025  1.00 94.90 21  A 1 
ATOM   162  O O     . LYS A 1 21  ? 42.319  17.377  16.602  1.00 93.80 21  A 1 
ATOM   163  C CB    . LYS A 1 21  ? 43.240  15.757  13.903  1.00 92.85 21  A 1 
ATOM   164  C CG    . LYS A 1 21  ? 43.859  17.145  13.645  1.00 82.10 21  A 1 
ATOM   165  C CD    . LYS A 1 21  ? 44.080  17.372  12.152  1.00 79.05 21  A 1 
ATOM   166  C CE    . LYS A 1 21  ? 44.731  18.726  11.865  1.00 67.61 21  A 1 
ATOM   167  N NZ    . LYS A 1 21  ? 44.874  18.989  10.390  1.00 59.99 21  A 1 
ATOM   168  N N     . GLN A 1 22  ? 40.686  15.995  15.914  1.00 94.86 22  A 1 
ATOM   169  C CA    . GLN A 1 22  ? 39.578  16.723  16.528  1.00 94.70 22  A 1 
ATOM   170  C C     . GLN A 1 22  ? 39.585  16.538  18.052  1.00 95.22 22  A 1 
ATOM   171  O O     . GLN A 1 22  ? 39.541  17.540  18.758  1.00 94.61 22  A 1 
ATOM   172  C CB    . GLN A 1 22  ? 38.241  16.272  15.927  1.00 94.12 22  A 1 
ATOM   173  C CG    . GLN A 1 22  ? 38.002  16.851  14.523  1.00 91.65 22  A 1 
ATOM   174  C CD    . GLN A 1 22  ? 36.962  16.040  13.744  1.00 90.33 22  A 1 
ATOM   175  O OE1   . GLN A 1 22  ? 37.068  14.828  13.652  1.00 83.90 22  A 1 
ATOM   176  N NE2   . GLN A 1 22  ? 35.975  16.657  13.161  1.00 80.76 22  A 1 
ATOM   177  N N     . ILE A 1 23  ? 39.778  15.306  18.537  1.00 95.80 23  A 1 
ATOM   178  C CA    . ILE A 1 23  ? 39.900  15.016  19.973  1.00 95.98 23  A 1 
ATOM   179  C C     . ILE A 1 23  ? 41.029  15.849  20.596  1.00 96.16 23  A 1 
ATOM   180  O O     . ILE A 1 23  ? 40.812  16.555  21.576  1.00 95.48 23  A 1 
ATOM   181  C CB    . ILE A 1 23  ? 40.128  13.507  20.208  1.00 95.44 23  A 1 
ATOM   182  C CG1   . ILE A 1 23  ? 38.937  12.666  19.679  1.00 93.91 23  A 1 
ATOM   183  C CG2   . ILE A 1 23  ? 40.348  13.220  21.700  1.00 93.56 23  A 1 
ATOM   184  C CD1   . ILE A 1 23  ? 39.220  11.161  19.611  1.00 90.75 23  A 1 
ATOM   185  N N     . ALA A 1 24  ? 42.199  15.855  19.976  1.00 95.22 24  A 1 
ATOM   186  C CA    . ALA A 1 24  ? 43.333  16.645  20.441  1.00 95.06 24  A 1 
ATOM   187  C C     . ALA A 1 24  ? 43.023  18.147  20.493  1.00 95.01 24  A 1 
ATOM   188  O O     . ALA A 1 24  ? 43.389  18.822  21.453  1.00 93.96 24  A 1 
ATOM   189  C CB    . ALA A 1 24  ? 44.533  16.383  19.532  1.00 94.20 24  A 1 
ATOM   190  N N     . LYS A 1 25  ? 42.351  18.679  19.492  1.00 95.43 25  A 1 
ATOM   191  C CA    . LYS A 1 25  ? 41.979  20.097  19.422  1.00 95.26 25  A 1 
ATOM   192  C C     . LYS A 1 25  ? 40.978  20.476  20.511  1.00 95.48 25  A 1 
ATOM   193  O O     . LYS A 1 25  ? 41.155  21.502  21.151  1.00 94.13 25  A 1 
ATOM   194  C CB    . LYS A 1 25  ? 41.455  20.435  18.014  1.00 94.44 25  A 1 
ATOM   195  C CG    . LYS A 1 25  ? 41.234  21.946  17.834  1.00 86.90 25  A 1 
ATOM   196  C CD    . LYS A 1 25  ? 40.598  22.277  16.471  1.00 82.47 25  A 1 
ATOM   197  C CE    . LYS A 1 25  ? 40.350  23.785  16.386  1.00 72.43 25  A 1 
ATOM   198  N NZ    . LYS A 1 25  ? 39.514  24.169  15.212  1.00 63.50 25  A 1 
ATOM   199  N N     . THR A 1 26  ? 39.945  19.655  20.728  1.00 95.45 26  A 1 
ATOM   200  C CA    . THR A 1 26  ? 38.872  19.943  21.690  1.00 95.18 26  A 1 
ATOM   201  C C     . THR A 1 26  ? 39.346  19.810  23.133  1.00 95.55 26  A 1 
ATOM   202  O O     . THR A 1 26  ? 39.017  20.655  23.962  1.00 93.99 26  A 1 
ATOM   203  C CB    . THR A 1 26  ? 37.663  19.027  21.432  1.00 94.27 26  A 1 
ATOM   204  O OG1   . THR A 1 26  ? 37.265  19.141  20.081  1.00 88.38 26  A 1 
ATOM   205  C CG2   . THR A 1 26  ? 36.444  19.405  22.273  1.00 85.22 26  A 1 
ATOM   206  N N     . LEU A 1 27  ? 40.182  18.805  23.430  1.00 94.41 27  A 1 
ATOM   207  C CA    . LEU A 1 27  ? 40.698  18.564  24.784  1.00 94.27 27  A 1 
ATOM   208  C C     . LEU A 1 27  ? 42.020  19.293  25.078  1.00 94.10 27  A 1 
ATOM   209  O O     . LEU A 1 27  ? 42.565  19.171  26.173  1.00 91.69 27  A 1 
ATOM   210  C CB    . LEU A 1 27  ? 40.791  17.052  25.043  1.00 93.61 27  A 1 
ATOM   211  C CG    . LEU A 1 27  ? 39.445  16.298  24.965  1.00 92.74 27  A 1 
ATOM   212  C CD1   . LEU A 1 27  ? 39.681  14.816  25.220  1.00 87.76 27  A 1 
ATOM   213  C CD2   . LEU A 1 27  ? 38.434  16.797  26.004  1.00 87.20 27  A 1 
ATOM   214  N N     . GLY A 1 28  ? 42.552  20.044  24.116  1.00 94.10 28  A 1 
ATOM   215  C CA    . GLY A 1 28  ? 43.776  20.820  24.298  1.00 93.71 28  A 1 
ATOM   216  C C     . GLY A 1 28  ? 45.062  19.988  24.326  1.00 94.39 28  A 1 
ATOM   217  O O     . GLY A 1 28  ? 46.084  20.444  24.844  1.00 91.97 28  A 1 
ATOM   218  N N     . TYR A 1 29  ? 45.061  18.782  23.759  1.00 93.53 29  A 1 
ATOM   219  C CA    . TYR A 1 29  ? 46.268  17.958  23.662  1.00 93.64 29  A 1 
ATOM   220  C C     . TYR A 1 29  ? 47.185  18.450  22.534  1.00 93.30 29  A 1 
ATOM   221  O O     . TYR A 1 29  ? 46.844  18.410  21.347  1.00 90.83 29  A 1 
ATOM   222  C CB    . TYR A 1 29  ? 45.903  16.486  23.508  1.00 92.49 29  A 1 
ATOM   223  C CG    . TYR A 1 29  ? 45.119  15.894  24.659  1.00 92.13 29  A 1 
ATOM   224  C CD1   . TYR A 1 29  ? 45.511  16.097  25.992  1.00 86.27 29  A 1 
ATOM   225  C CD2   . TYR A 1 29  ? 43.969  15.108  24.405  1.00 86.61 29  A 1 
ATOM   226  C CE1   . TYR A 1 29  ? 44.783  15.532  27.051  1.00 85.25 29  A 1 
ATOM   227  C CE2   . TYR A 1 29  ? 43.240  14.537  25.451  1.00 85.13 29  A 1 
ATOM   228  C CZ    . TYR A 1 29  ? 43.650  14.751  26.779  1.00 88.79 29  A 1 
ATOM   229  O OH    . TYR A 1 29  ? 42.930  14.197  27.810  1.00 86.67 29  A 1 
ATOM   230  N N     . ALA A 1 30  ? 48.387  18.885  22.920  1.00 92.23 30  A 1 
ATOM   231  C CA    . ALA A 1 30  ? 49.360  19.435  21.968  1.00 91.57 30  A 1 
ATOM   232  C C     . ALA A 1 30  ? 49.964  18.364  21.049  1.00 91.90 30  A 1 
ATOM   233  O O     . ALA A 1 30  ? 50.096  18.573  19.839  1.00 88.03 30  A 1 
ATOM   234  C CB    . ALA A 1 30  ? 50.435  20.180  22.774  1.00 88.86 30  A 1 
ATOM   235  N N     . ASP A 1 31  ? 50.290  17.196  21.609  1.00 92.15 31  A 1 
ATOM   236  C CA    . ASP A 1 31  ? 50.927  16.109  20.868  1.00 92.44 31  A 1 
ATOM   237  C C     . ASP A 1 31  ? 49.893  15.142  20.267  1.00 92.91 31  A 1 
ATOM   238  O O     . ASP A 1 31  ? 49.451  14.163  20.876  1.00 91.66 31  A 1 
ATOM   239  C CB    . ASP A 1 31  ? 51.991  15.417  21.717  1.00 90.27 31  A 1 
ATOM   240  C CG    . ASP A 1 31  ? 52.882  14.507  20.866  1.00 87.40 31  A 1 
ATOM   241  O OD1   . ASP A 1 31  ? 52.483  14.158  19.717  1.00 81.96 31  A 1 
ATOM   242  O OD2   . ASP A 1 31  ? 53.969  14.153  21.350  1.00 80.37 31  A 1 
ATOM   243  N N     . LYS A 1 32  ? 49.537  15.414  19.026  1.00 91.40 32  A 1 
ATOM   244  C CA    . LYS A 1 32  ? 48.612  14.579  18.247  1.00 91.08 32  A 1 
ATOM   245  C C     . LYS A 1 32  ? 49.151  13.192  17.947  1.00 91.88 32  A 1 
ATOM   246  O O     . LYS A 1 32  ? 48.366  12.258  17.800  1.00 89.97 32  A 1 
ATOM   247  C CB    . LYS A 1 32  ? 48.283  15.276  16.920  1.00 87.97 32  A 1 
ATOM   248  C CG    . LYS A 1 32  ? 47.495  16.568  17.148  1.00 75.64 32  A 1 
ATOM   249  C CD    . LYS A 1 32  ? 47.290  17.316  15.834  1.00 72.19 32  A 1 
ATOM   250  C CE    . LYS A 1 32  ? 46.591  18.631  16.183  1.00 62.85 32  A 1 
ATOM   251  N NZ    . LYS A 1 32  ? 46.623  19.608  15.076  1.00 55.74 32  A 1 
ATOM   252  N N     . SER A 1 33  ? 50.475  13.057  17.814  1.00 92.94 33  A 1 
ATOM   253  C CA    . SER A 1 33  ? 51.106  11.771  17.526  1.00 92.79 33  A 1 
ATOM   254  C C     . SER A 1 33  ? 51.043  10.867  18.751  1.00 93.23 33  A 1 
ATOM   255  O O     . SER A 1 33  ? 50.598  9.720   18.647  1.00 92.02 33  A 1 
ATOM   256  C CB    . SER A 1 33  ? 52.553  11.980  17.086  1.00 91.42 33  A 1 
ATOM   257  O OG    . SER A 1 33  ? 53.064  10.769  16.576  1.00 78.88 33  A 1 
ATOM   258  N N     . ALA A 1 34  ? 51.370  11.415  19.923  1.00 93.56 34  A 1 
ATOM   259  C CA    . ALA A 1 34  ? 51.255  10.706  21.187  1.00 93.41 34  A 1 
ATOM   260  C C     . ALA A 1 34  ? 49.795  10.339  21.505  1.00 93.76 34  A 1 
ATOM   261  O O     . ALA A 1 34  ? 49.526  9.211   21.909  1.00 92.82 34  A 1 
ATOM   262  C CB    . ALA A 1 34  ? 51.881  11.565  22.288  1.00 92.38 34  A 1 
ATOM   263  N N     . LEU A 1 35  ? 48.836  11.241  21.257  1.00 93.71 35  A 1 
ATOM   264  C CA    . LEU A 1 35  ? 47.412  10.930  21.414  1.00 94.05 35  A 1 
ATOM   265  C C     . LEU A 1 35  ? 46.970  9.791   20.492  1.00 93.93 35  A 1 
ATOM   266  O O     . LEU A 1 35  ? 46.318  8.858   20.950  1.00 93.12 35  A 1 
ATOM   267  C CB    . LEU A 1 35  ? 46.557  12.188  21.177  1.00 93.81 35  A 1 
ATOM   268  C CG    . LEU A 1 35  ? 45.043  11.909  21.303  1.00 93.02 35  A 1 
ATOM   269  C CD1   . LEU A 1 35  ? 44.628  11.549  22.728  1.00 87.68 35  A 1 
ATOM   270  C CD2   . LEU A 1 35  ? 44.236  13.134  20.880  1.00 87.06 35  A 1 
ATOM   271  N N     . ASN A 1 36  ? 47.322  9.805   19.220  1.00 92.96 36  A 1 
ATOM   272  C CA    . ASN A 1 36  ? 46.962  8.729   18.303  1.00 91.71 36  A 1 
ATOM   273  C C     . ASN A 1 36  ? 47.575  7.387   18.732  1.00 91.38 36  A 1 
ATOM   274  O O     . ASN A 1 36  ? 46.893  6.373   18.688  1.00 89.88 36  A 1 
ATOM   275  C CB    . ASN A 1 36  ? 47.388  9.092   16.875  1.00 90.25 36  A 1 
ATOM   276  C CG    . ASN A 1 36  ? 46.401  9.984   16.148  1.00 84.32 36  A 1 
ATOM   277  O OD1   . ASN A 1 36  ? 45.221  10.047  16.411  1.00 74.70 36  A 1 
ATOM   278  N ND2   . ASN A 1 36  ? 46.861  10.679  15.128  1.00 72.13 36  A 1 
ATOM   279  N N     . SER A 1 37  ? 48.830  7.404   19.194  1.00 92.75 37  A 1 
ATOM   280  C CA    . SER A 1 37  ? 49.473  6.202   19.729  1.00 92.07 37  A 1 
ATOM   281  C C     . SER A 1 37  ? 48.752  5.684   20.973  1.00 91.80 37  A 1 
ATOM   282  O O     . SER A 1 37  ? 48.500  4.488   21.087  1.00 90.12 37  A 1 
ATOM   283  C CB    . SER A 1 37  ? 50.943  6.502   20.041  1.00 90.92 37  A 1 
ATOM   284  O OG    . SER A 1 37  ? 51.634  5.295   20.286  1.00 78.10 37  A 1 
ATOM   285  N N     . PHE A 1 38  ? 48.355  6.589   21.877  1.00 92.98 38  A 1 
ATOM   286  C CA    . PHE A 1 38  ? 47.581  6.257   23.076  1.00 92.37 38  A 1 
ATOM   287  C C     . PHE A 1 38  ? 46.211  5.655   22.723  1.00 92.32 38  A 1 
ATOM   288  O O     . PHE A 1 38  ? 45.869  4.584   23.221  1.00 91.39 38  A 1 
ATOM   289  C CB    . PHE A 1 38  ? 47.431  7.509   23.935  1.00 91.46 38  A 1 
ATOM   290  C CG    . PHE A 1 38  ? 46.576  7.284   25.161  1.00 90.25 38  A 1 
ATOM   291  C CD1   . PHE A 1 38  ? 45.218  7.627   25.157  1.00 86.41 38  A 1 
ATOM   292  C CD2   . PHE A 1 38  ? 47.141  6.692   26.303  1.00 86.29 38  A 1 
ATOM   293  C CE1   . PHE A 1 38  ? 44.419  7.388   26.292  1.00 85.16 38  A 1 
ATOM   294  C CE2   . PHE A 1 38  ? 46.350  6.448   27.437  1.00 84.67 38  A 1 
ATOM   295  C CZ    . PHE A 1 38  ? 44.987  6.789   27.432  1.00 86.72 38  A 1 
ATOM   296  N N     . LEU A 1 39  ? 45.463  6.281   21.826  1.00 92.77 39  A 1 
ATOM   297  C CA    . LEU A 1 39  ? 44.155  5.795   21.380  1.00 92.01 39  A 1 
ATOM   298  C C     . LEU A 1 39  ? 44.248  4.407   20.736  1.00 91.19 39  A 1 
ATOM   299  O O     . LEU A 1 39  ? 43.346  3.600   20.900  1.00 89.09 39  A 1 
ATOM   300  C CB    . LEU A 1 39  ? 43.553  6.796   20.383  1.00 91.97 39  A 1 
ATOM   301  C CG    . LEU A 1 39  ? 43.097  8.153   20.974  1.00 91.53 39  A 1 
ATOM   302  C CD1   . LEU A 1 39  ? 42.702  9.094   19.834  1.00 87.94 39  A 1 
ATOM   303  C CD2   . LEU A 1 39  ? 41.904  8.014   21.906  1.00 87.53 39  A 1 
ATOM   304  N N     . TYR A 1 40  ? 45.345  4.106   20.039  1.00 90.93 40  A 1 
ATOM   305  C CA    . TYR A 1 40  ? 45.545  2.802   19.420  1.00 88.76 40  A 1 
ATOM   306  C C     . TYR A 1 40  ? 45.946  1.693   20.390  1.00 87.46 40  A 1 
ATOM   307  O O     . TYR A 1 40  ? 45.629  0.541   20.152  1.00 83.35 40  A 1 
ATOM   308  C CB    . TYR A 1 40  ? 46.604  2.924   18.320  1.00 86.40 40  A 1 
ATOM   309  C CG    . TYR A 1 40  ? 46.002  2.934   16.947  1.00 78.42 40  A 1 
ATOM   310  C CD1   . TYR A 1 40  ? 45.581  1.715   16.381  1.00 70.50 40  A 1 
ATOM   311  C CD2   . TYR A 1 40  ? 45.871  4.132   16.213  1.00 67.79 40  A 1 
ATOM   312  C CE1   . TYR A 1 40  ? 45.089  1.676   15.071  1.00 63.52 40  A 1 
ATOM   313  C CE2   . TYR A 1 40  ? 45.381  4.107   14.906  1.00 61.54 40  A 1 
ATOM   314  C CZ    . TYR A 1 40  ? 45.014  2.870   14.329  1.00 62.42 40  A 1 
ATOM   315  O OH    . TYR A 1 40  ? 44.621  2.806   13.026  1.00 60.52 40  A 1 
ATOM   316  N N     . SER A 1 41  ? 46.705  2.028   21.443  1.00 88.56 41  A 1 
ATOM   317  C CA    . SER A 1 41  ? 47.377  1.033   22.281  1.00 86.42 41  A 1 
ATOM   318  C C     . SER A 1 41  ? 46.766  0.851   23.673  1.00 85.21 41  A 1 
ATOM   319  O O     . SER A 1 41  ? 46.909  -0.225  24.243  1.00 79.88 41  A 1 
ATOM   320  C CB    . SER A 1 41  ? 48.869  1.361   22.412  1.00 84.15 41  A 1 
ATOM   321  O OG    . SER A 1 41  ? 49.060  2.672   22.895  1.00 73.14 41  A 1 
ATOM   322  N N     . HIS A 1 42  ? 46.101  1.862   24.226  1.00 79.81 42  A 1 
ATOM   323  C CA    . HIS A 1 42  ? 45.679  1.891   25.635  1.00 76.05 42  A 1 
ATOM   324  C C     . HIS A 1 42  ? 44.209  2.282   25.843  1.00 76.41 42  A 1 
ATOM   325  O O     . HIS A 1 42  ? 43.736  2.280   26.975  1.00 70.78 42  A 1 
ATOM   326  C CB    . HIS A 1 42  ? 46.588  2.854   26.415  1.00 70.11 42  A 1 
ATOM   327  C CG    . HIS A 1 42  ? 48.010  2.396   26.516  1.00 64.02 42  A 1 
ATOM   328  N ND1   . HIS A 1 42  ? 48.953  2.408   25.528  1.00 56.39 42  A 1 
ATOM   329  C CD2   . HIS A 1 42  ? 48.629  1.872   27.635  1.00 54.90 42  A 1 
ATOM   330  C CE1   . HIS A 1 42  ? 50.092  1.908   26.019  1.00 51.62 42  A 1 
ATOM   331  N NE2   . HIS A 1 42  ? 49.940  1.574   27.301  1.00 51.88 42  A 1 
ATOM   332  N N     . ALA A 1 43  ? 43.488  2.626   24.802  1.00 75.63 43  A 1 
ATOM   333  C CA    . ALA A 1 43  ? 42.117  3.080   24.943  1.00 72.76 43  A 1 
ATOM   334  C C     . ALA A 1 43  ? 41.132  1.899   25.011  1.00 75.17 43  A 1 
ATOM   335  O O     . ALA A 1 43  ? 40.376  1.643   24.070  1.00 70.80 43  A 1 
ATOM   336  C CB    . ALA A 1 43  ? 41.827  4.105   23.850  1.00 66.77 43  A 1 
ATOM   337  N N     . GLU A 1 44  ? 41.116  1.207   26.144  1.00 78.30 44  A 1 
ATOM   338  C CA    . GLU A 1 44  ? 40.071  0.230   26.438  1.00 77.70 44  A 1 
ATOM   339  C C     . GLU A 1 44  ? 38.684  0.879   26.388  1.00 79.29 44  A 1 
ATOM   340  O O     . GLU A 1 44  ? 38.435  1.932   26.980  1.00 73.22 44  A 1 
ATOM   341  C CB    . GLU A 1 44  ? 40.269  -0.433  27.805  1.00 71.66 44  A 1 
ATOM   342  C CG    . GLU A 1 44  ? 41.402  -1.471  27.799  1.00 62.76 44  A 1 
ATOM   343  C CD    . GLU A 1 44  ? 41.478  -2.258  29.117  1.00 56.23 44  A 1 
ATOM   344  O OE1   . GLU A 1 44  ? 42.178  -3.301  29.131  1.00 49.22 44  A 1 
ATOM   345  O OE2   . GLU A 1 44  ? 40.842  -1.826  30.110  1.00 49.81 44  A 1 
ATOM   346  N N     . GLY A 1 45  ? 37.762  0.236   25.689  1.00 81.27 45  A 1 
ATOM   347  C CA    . GLY A 1 45  ? 36.392  0.725   25.505  1.00 82.02 45  A 1 
ATOM   348  C C     . GLY A 1 45  ? 36.261  1.832   24.456  1.00 84.38 45  A 1 
ATOM   349  O O     . GLY A 1 45  ? 35.236  2.502   24.425  1.00 81.83 45  A 1 
ATOM   350  N N     . LEU A 1 46  ? 37.294  2.035   23.619  1.00 87.47 46  A 1 
ATOM   351  C CA    . LEU A 1 46  ? 37.182  2.863   22.414  1.00 88.30 46  A 1 
ATOM   352  C C     . LEU A 1 46  ? 37.356  1.999   21.159  1.00 87.62 46  A 1 
ATOM   353  O O     . LEU A 1 46  ? 38.191  1.105   21.114  1.00 85.31 46  A 1 
ATOM   354  C CB    . LEU A 1 46  ? 38.216  4.006   22.432  1.00 88.10 46  A 1 
ATOM   355  C CG    . LEU A 1 46  ? 38.084  5.000   23.608  1.00 88.16 46  A 1 
ATOM   356  C CD1   . LEU A 1 46  ? 39.141  6.094   23.474  1.00 83.08 46  A 1 
ATOM   357  C CD2   . LEU A 1 46  ? 36.723  5.688   23.628  1.00 82.72 46  A 1 
ATOM   358  N N     . LYS A 1 47  ? 36.601  2.310   20.121  1.00 86.79 47  A 1 
ATOM   359  C CA    . LYS A 1 47  ? 36.752  1.685   18.804  1.00 86.28 47  A 1 
ATOM   360  C C     . LYS A 1 47  ? 36.964  2.729   17.718  1.00 87.59 47  A 1 
ATOM   361  O O     . LYS A 1 47  ? 36.511  3.866   17.834  1.00 86.65 47  A 1 
ATOM   362  C CB    . LYS A 1 47  ? 35.573  0.749   18.497  1.00 82.91 47  A 1 
ATOM   363  C CG    . LYS A 1 47  ? 34.246  1.487   18.284  1.00 75.81 47  A 1 
ATOM   364  C CD    . LYS A 1 47  ? 33.099  0.495   18.075  1.00 74.10 47  A 1 
ATOM   365  C CE    . LYS A 1 47  ? 31.767  1.255   18.008  1.00 65.25 47  A 1 
ATOM   366  N NZ    . LYS A 1 47  ? 30.621  0.338   18.165  1.00 59.96 47  A 1 
ATOM   367  N N     . ARG A 1 48  ? 37.638  2.321   16.650  1.00 86.21 48  A 1 
ATOM   368  C CA    . ARG A 1 48  ? 37.851  3.160   15.480  1.00 86.09 48  A 1 
ATOM   369  C C     . ARG A 1 48  ? 37.180  2.558   14.260  1.00 85.29 48  A 1 
ATOM   370  O O     . ARG A 1 48  ? 37.475  1.422   13.896  1.00 82.98 48  A 1 
ATOM   371  C CB    . ARG A 1 48  ? 39.356  3.387   15.262  1.00 84.53 48  A 1 
ATOM   372  C CG    . ARG A 1 48  ? 39.589  4.610   14.362  1.00 79.60 48  A 1 
ATOM   373  C CD    . ARG A 1 48  ? 41.080  4.881   14.142  1.00 77.59 48  A 1 
ATOM   374  N NE    . ARG A 1 48  ? 41.586  4.192   12.945  1.00 72.04 48  A 1 
ATOM   375  C CZ    . ARG A 1 48  ? 42.674  4.524   12.279  1.00 67.22 48  A 1 
ATOM   376  N NH1   . ARG A 1 48  ? 43.452  5.489   12.674  1.00 62.98 48  A 1 
ATOM   377  N NH2   . ARG A 1 48  ? 43.004  3.897   11.193  1.00 59.27 48  A 1 
ATOM   378  N N     . VAL A 1 49  ? 36.344  3.337   13.607  1.00 83.19 49  A 1 
ATOM   379  C CA    . VAL A 1 49  ? 35.684  2.996   12.343  1.00 81.50 49  A 1 
ATOM   380  C C     . VAL A 1 49  ? 35.991  4.112   11.351  1.00 82.46 49  A 1 
ATOM   381  O O     . VAL A 1 49  ? 35.774  5.284   11.662  1.00 80.71 49  A 1 
ATOM   382  C CB    . VAL A 1 49  ? 34.164  2.816   12.534  1.00 78.41 49  A 1 
ATOM   383  C CG1   . VAL A 1 49  ? 33.499  2.369   11.228  1.00 73.38 49  A 1 
ATOM   384  C CG2   . VAL A 1 49  ? 33.853  1.763   13.603  1.00 73.57 49  A 1 
ATOM   385  N N     . GLU A 1 50  ? 36.575  3.789   10.200  1.00 79.58 50  A 1 
ATOM   386  C CA    . GLU A 1 50  ? 36.947  4.760   9.152   1.00 79.03 50  A 1 
ATOM   387  C C     . GLU A 1 50  ? 37.658  6.031   9.680   1.00 80.45 50  A 1 
ATOM   388  O O     . GLU A 1 50  ? 37.306  7.158   9.350   1.00 76.15 50  A 1 
ATOM   389  C CB    . GLU A 1 50  ? 35.737  5.110   8.285   1.00 75.20 50  A 1 
ATOM   390  C CG    . GLU A 1 50  ? 35.189  3.896   7.515   1.00 67.76 50  A 1 
ATOM   391  C CD    . GLU A 1 50  ? 34.199  4.331   6.433   1.00 62.24 50  A 1 
ATOM   392  O OE1   . GLU A 1 50  ? 34.020  3.526   5.490   1.00 55.94 50  A 1 
ATOM   393  O OE2   . GLU A 1 50  ? 33.675  5.460   6.529   1.00 56.61 50  A 1 
ATOM   394  N N     . TRP A 1 51  ? 38.686  5.835   10.524  1.00 84.97 51  A 1 
ATOM   395  C CA    . TRP A 1 51  ? 39.478  6.940   11.114  1.00 85.40 51  A 1 
ATOM   396  C C     . TRP A 1 51  ? 38.765  7.807   12.148  1.00 87.16 51  A 1 
ATOM   397  O O     . TRP A 1 51  ? 39.402  8.687   12.740  1.00 83.73 51  A 1 
ATOM   398  C CB    . TRP A 1 51  ? 40.120  7.805   10.015  1.00 82.12 51  A 1 
ATOM   399  C CG    . TRP A 1 51  ? 40.856  7.041   8.963   1.00 76.50 51  A 1 
ATOM   400  C CD1   . TRP A 1 51  ? 40.329  6.530   7.831   1.00 65.26 51  A 1 
ATOM   401  C CD2   . TRP A 1 51  ? 42.262  6.667   8.975   1.00 69.29 51  A 1 
ATOM   402  N NE1   . TRP A 1 51  ? 41.316  5.849   7.126   1.00 59.87 51  A 1 
ATOM   403  C CE2   . TRP A 1 51  ? 42.516  5.913   7.799   1.00 62.96 51  A 1 
ATOM   404  C CE3   . TRP A 1 51  ? 43.339  6.899   9.865   1.00 58.28 51  A 1 
ATOM   405  C CZ2   . TRP A 1 51  ? 43.800  5.391   7.510   1.00 60.59 51  A 1 
ATOM   406  C CZ3   . TRP A 1 51  ? 44.609  6.379   9.569   1.00 56.02 51  A 1 
ATOM   407  C CH2   . TRP A 1 51  ? 44.834  5.632   8.408   1.00 56.71 51  A 1 
ATOM   408  N N     . LYS A 1 52  ? 37.484  7.565   12.426  1.00 87.80 52  A 1 
ATOM   409  C CA    . LYS A 1 52  ? 36.691  8.228   13.460  1.00 87.67 52  A 1 
ATOM   410  C C     . LYS A 1 52  ? 36.632  7.343   14.711  1.00 87.90 52  A 1 
ATOM   411  O O     . LYS A 1 52  ? 36.557  6.119   14.605  1.00 86.53 52  A 1 
ATOM   412  C CB    . LYS A 1 52  ? 35.289  8.569   12.901  1.00 86.38 52  A 1 
ATOM   413  C CG    . LYS A 1 52  ? 35.287  9.570   11.719  1.00 83.47 52  A 1 
ATOM   414  C CD    . LYS A 1 52  ? 33.864  9.772   11.145  1.00 80.47 52  A 1 
ATOM   415  C CE    . LYS A 1 52  ? 33.804  10.763  9.970   1.00 73.36 52  A 1 
ATOM   416  N NZ    . LYS A 1 52  ? 32.434  10.927  9.397   1.00 66.69 52  A 1 
ATOM   417  N N     . TRP A 1 53  ? 36.705  7.957   15.884  1.00 90.61 53  A 1 
ATOM   418  C CA    . TRP A 1 53  ? 36.684  7.272   17.177  1.00 91.27 53  A 1 
ATOM   419  C C     . TRP A 1 53  ? 35.294  7.310   17.810  1.00 90.66 53  A 1 
ATOM   420  O O     . TRP A 1 53  ? 34.589  8.318   17.719  1.00 88.92 53  A 1 
ATOM   421  C CB    . TRP A 1 53  ? 37.733  7.885   18.101  1.00 91.49 53  A 1 
ATOM   422  C CG    . TRP A 1 53  ? 39.144  7.558   17.717  1.00 91.53 53  A 1 
ATOM   423  C CD1   . TRP A 1 53  ? 39.956  8.316   16.938  1.00 89.29 53  A 1 
ATOM   424  C CD2   . TRP A 1 53  ? 39.918  6.381   18.091  1.00 90.83 53  A 1 
ATOM   425  N NE1   . TRP A 1 53  ? 41.187  7.693   16.801  1.00 89.44 53  A 1 
ATOM   426  C CE2   . TRP A 1 53  ? 41.204  6.504   17.496  1.00 90.28 53  A 1 
ATOM   427  C CE3   . TRP A 1 53  ? 39.652  5.235   18.866  1.00 90.35 53  A 1 
ATOM   428  C CZ2   . TRP A 1 53  ? 42.195  5.519   17.679  1.00 90.16 53  A 1 
ATOM   429  C CZ3   . TRP A 1 53  ? 40.647  4.261   19.043  1.00 89.25 53  A 1 
ATOM   430  C CH2   . TRP A 1 53  ? 41.905  4.403   18.457  1.00 89.18 53  A 1 
ATOM   431  N N     . TYR A 1 54  ? 34.946  6.218   18.487  1.00 87.49 54  A 1 
ATOM   432  C CA    . TYR A 1 54  ? 33.678  6.001   19.158  1.00 86.17 54  A 1 
ATOM   433  C C     . TYR A 1 54  ? 33.924  5.270   20.478  1.00 86.85 54  A 1 
ATOM   434  O O     . TYR A 1 54  ? 34.974  4.645   20.657  1.00 85.73 54  A 1 
ATOM   435  C CB    . TYR A 1 54  ? 32.754  5.163   18.260  1.00 84.66 54  A 1 
ATOM   436  C CG    . TYR A 1 54  ? 32.553  5.714   16.865  1.00 83.18 54  A 1 
ATOM   437  C CD1   . TYR A 1 54  ? 31.448  6.540   16.590  1.00 77.19 54  A 1 
ATOM   438  C CD2   . TYR A 1 54  ? 33.459  5.400   15.840  1.00 76.37 54  A 1 
ATOM   439  C CE1   . TYR A 1 54  ? 31.260  7.059   15.304  1.00 74.32 54  A 1 
ATOM   440  C CE2   . TYR A 1 54  ? 33.276  5.915   14.546  1.00 73.29 54  A 1 
ATOM   441  C CZ    . TYR A 1 54  ? 32.172  6.749   14.275  1.00 78.16 54  A 1 
ATOM   442  O OH    . TYR A 1 54  ? 31.986  7.261   13.020  1.00 76.00 54  A 1 
ATOM   443  N N     . VAL A 1 55  ? 32.952  5.329   21.389  1.00 86.00 55  A 1 
ATOM   444  C CA    . VAL A 1 55  ? 32.936  4.451   22.565  1.00 85.49 55  A 1 
ATOM   445  C C     . VAL A 1 55  ? 32.552  3.038   22.116  1.00 84.78 55  A 1 
ATOM   446  O O     . VAL A 1 55  ? 31.714  2.874   21.225  1.00 82.82 55  A 1 
ATOM   447  C CB    . VAL A 1 55  ? 32.017  5.000   23.670  1.00 84.40 55  A 1 
ATOM   448  C CG1   . VAL A 1 55  ? 32.162  4.197   24.952  1.00 76.94 55  A 1 
ATOM   449  C CG2   . VAL A 1 55  ? 32.355  6.459   24.004  1.00 77.85 55  A 1 
ATOM   450  N N     . ASP A 1 56  ? 33.214  2.003   22.678  1.00 82.47 56  A 1 
ATOM   451  C CA    . ASP A 1 56  ? 33.094  0.636   22.159  1.00 80.58 56  A 1 
ATOM   452  C C     . ASP A 1 56  ? 31.841  -0.101  22.657  1.00 80.60 56  A 1 
ATOM   453  O O     . ASP A 1 56  ? 31.283  -0.937  21.945  1.00 76.09 56  A 1 
ATOM   454  C CB    . ASP A 1 56  ? 34.373  -0.144  22.500  1.00 75.96 56  A 1 
ATOM   455  C CG    . ASP A 1 56  ? 34.547  -1.409  21.649  1.00 72.80 56  A 1 
ATOM   456  O OD1   . ASP A 1 56  ? 34.109  -1.397  20.476  1.00 68.50 56  A 1 
ATOM   457  O OD2   . ASP A 1 56  ? 35.172  -2.364  22.152  1.00 66.72 56  A 1 
ATOM   458  N N     . ASP A 1 57  ? 31.359  0.265   23.859  1.00 81.53 57  A 1 
ATOM   459  C CA    . ASP A 1 57  ? 30.161  -0.295  24.494  1.00 81.28 57  A 1 
ATOM   460  C C     . ASP A 1 57  ? 28.845  0.250   23.912  1.00 84.00 57  A 1 
ATOM   461  O O     . ASP A 1 57  ? 27.760  -0.180  24.306  1.00 80.10 57  A 1 
ATOM   462  C CB    . ASP A 1 57  ? 30.257  -0.103  26.018  1.00 74.26 57  A 1 
ATOM   463  C CG    . ASP A 1 57  ? 30.264  1.359   26.511  1.00 68.02 57  A 1 
ATOM   464  O OD1   . ASP A 1 57  ? 30.382  2.284   25.685  1.00 62.52 57  A 1 
ATOM   465  O OD2   . ASP A 1 57  ? 30.198  1.564   27.740  1.00 62.78 57  A 1 
ATOM   466  N N     . GLU A 1 58  ? 28.933  1.156   22.932  1.00 87.56 58  A 1 
ATOM   467  C CA    . GLU A 1 58  ? 27.796  1.781   22.270  1.00 88.55 58  A 1 
ATOM   468  C C     . GLU A 1 58  ? 27.870  1.630   20.748  1.00 90.62 58  A 1 
ATOM   469  O O     . GLU A 1 58  ? 28.916  1.808   20.114  1.00 88.46 58  A 1 
ATOM   470  C CB    . GLU A 1 58  ? 27.703  3.248   22.711  1.00 83.80 58  A 1 
ATOM   471  C CG    . GLU A 1 58  ? 26.379  3.881   22.277  1.00 72.93 58  A 1 
ATOM   472  C CD    . GLU A 1 58  ? 26.204  5.343   22.733  1.00 71.20 58  A 1 
ATOM   473  O OE1   . GLU A 1 58  ? 25.102  5.882   22.459  1.00 62.98 58  A 1 
ATOM   474  O OE2   . GLU A 1 58  ? 27.146  5.915   23.320  1.00 63.73 58  A 1 
ATOM   475  N N     . TYR A 1 59  ? 26.757  1.325   20.136  1.00 91.15 59  A 1 
ATOM   476  C CA    . TYR A 1 59  ? 26.583  1.460   18.696  1.00 92.67 59  A 1 
ATOM   477  C C     . TYR A 1 59  ? 26.201  2.905   18.379  1.00 93.14 59  A 1 
ATOM   478  O O     . TYR A 1 59  ? 25.198  3.401   18.879  1.00 92.24 59  A 1 
ATOM   479  C CB    . TYR A 1 59  ? 25.531  0.479   18.193  1.00 92.70 59  A 1 
ATOM   480  C CG    . TYR A 1 59  ? 25.203  0.645   16.727  1.00 94.15 59  A 1 
ATOM   481  C CD1   . TYR A 1 59  ? 24.295  1.638   16.302  1.00 93.59 59  A 1 
ATOM   482  C CD2   . TYR A 1 59  ? 25.825  -0.173  15.761  1.00 93.73 59  A 1 
ATOM   483  C CE1   . TYR A 1 59  ? 24.023  1.823   14.951  1.00 92.97 59  A 1 
ATOM   484  C CE2   . TYR A 1 59  ? 25.549  -0.000  14.403  1.00 93.13 59  A 1 
ATOM   485  C CZ    . TYR A 1 59  ? 24.645  1.000   13.989  1.00 93.82 59  A 1 
ATOM   486  O OH    . TYR A 1 59  ? 24.370  1.180   12.657  1.00 92.91 59  A 1 
ATOM   487  N N     . VAL A 1 60  ? 26.956  3.548   17.506  1.00 92.17 60  A 1 
ATOM   488  C CA    . VAL A 1 60  ? 26.655  4.910   17.061  1.00 91.69 60  A 1 
ATOM   489  C C     . VAL A 1 60  ? 26.527  4.949   15.549  1.00 92.25 60  A 1 
ATOM   490  O O     . VAL A 1 60  ? 27.476  4.657   14.829  1.00 91.23 60  A 1 
ATOM   491  C CB    . VAL A 1 60  ? 27.691  5.926   17.557  1.00 89.33 60  A 1 
ATOM   492  C CG1   . VAL A 1 60  ? 27.210  7.342   17.240  1.00 82.55 60  A 1 
ATOM   493  C CG2   . VAL A 1 60  ? 27.921  5.823   19.071  1.00 84.17 60  A 1 
ATOM   494  N N     . LEU A 1 61  ? 25.350  5.344   15.078  1.00 94.00 61  A 1 
ATOM   495  C CA    . LEU A 1 61  ? 25.106  5.727   13.696  1.00 94.50 61  A 1 
ATOM   496  C C     . LEU A 1 61  ? 25.234  7.249   13.592  1.00 94.40 61  A 1 
ATOM   497  O O     . LEU A 1 61  ? 24.402  7.983   14.121  1.00 93.70 61  A 1 
ATOM   498  C CB    . LEU A 1 61  ? 23.718  5.214   13.277  1.00 94.85 61  A 1 
ATOM   499  C CG    . LEU A 1 61  ? 23.208  5.740   11.920  1.00 94.90 61  A 1 
ATOM   500  C CD1   . LEU A 1 61  ? 24.139  5.370   10.767  1.00 92.79 61  A 1 
ATOM   501  C CD2   . LEU A 1 61  ? 21.832  5.134   11.624  1.00 92.67 61  A 1 
ATOM   502  N N     . VAL A 1 62  ? 26.272  7.716   12.915  1.00 93.19 62  A 1 
ATOM   503  C CA    . VAL A 1 62  ? 26.451  9.136   12.623  1.00 92.16 62  A 1 
ATOM   504  C C     . VAL A 1 62  ? 25.895  9.412   11.236  1.00 92.94 62  A 1 
ATOM   505  O O     . VAL A 1 62  ? 26.402  8.875   10.247  1.00 92.25 62  A 1 
ATOM   506  C CB    . VAL A 1 62  ? 27.919  9.565   12.736  1.00 89.56 62  A 1 
ATOM   507  C CG1   . VAL A 1 62  ? 28.076  11.077  12.495  1.00 84.54 62  A 1 
ATOM   508  C CG2   . VAL A 1 62  ? 28.469  9.253   14.127  1.00 85.41 62  A 1 
ATOM   509  N N     . LEU A 1 63  ? 24.865  10.237  11.166  1.00 93.65 63  A 1 
ATOM   510  C CA    . LEU A 1 63  ? 24.343  10.721  9.899   1.00 93.59 63  A 1 
ATOM   511  C C     . LEU A 1 63  ? 25.197  11.898  9.424   1.00 92.42 63  A 1 
ATOM   512  O O     . LEU A 1 63  ? 25.507  12.807  10.201  1.00 90.26 63  A 1 
ATOM   513  C CB    . LEU A 1 63  ? 22.847  11.068  10.027  1.00 93.86 63  A 1 
ATOM   514  C CG    . LEU A 1 63  ? 21.963  9.896   10.468  1.00 93.89 63  A 1 
ATOM   515  C CD1   . LEU A 1 63  ? 20.516  10.352  10.606  1.00 92.25 63  A 1 
ATOM   516  C CD2   . LEU A 1 63  ? 21.995  8.732   9.475   1.00 91.97 63  A 1 
ATOM   517  N N     . ASP A 1 64  ? 25.596  11.851  8.170   1.00 90.31 64  A 1 
ATOM   518  C CA    . ASP A 1 64  ? 26.529  12.790  7.555   1.00 87.99 64  A 1 
ATOM   519  C C     . ASP A 1 64  ? 25.874  13.396  6.306   1.00 86.51 64  A 1 
ATOM   520  O O     . ASP A 1 64  ? 25.792  12.765  5.257   1.00 72.27 64  A 1 
ATOM   521  C CB    . ASP A 1 64  ? 27.853  12.053  7.269   1.00 80.89 64  A 1 
ATOM   522  C CG    . ASP A 1 64  ? 29.089  12.965  7.288   1.00 74.82 64  A 1 
ATOM   523  O OD1   . ASP A 1 64  ? 28.925  14.205  7.299   1.00 61.71 64  A 1 
ATOM   524  O OD2   . ASP A 1 64  ? 30.213  12.401  7.392   1.00 67.28 64  A 1 
ATOM   525  N N     . GLY A 1 65  ? 25.350  14.612  6.466   1.00 82.68 65  A 1 
ATOM   526  C CA    . GLY A 1 65  ? 24.691  15.327  5.382   1.00 80.46 65  A 1 
ATOM   527  C C     . GLY A 1 65  ? 24.742  16.824  5.635   1.00 81.62 65  A 1 
ATOM   528  O O     . GLY A 1 65  ? 24.509  17.274  6.755   1.00 73.48 65  A 1 
ATOM   529  N N     . ASP A 1 66  ? 25.024  17.602  4.584   1.00 81.80 66  A 1 
ATOM   530  C CA    . ASP A 1 66  ? 25.201  19.052  4.715   1.00 80.84 66  A 1 
ATOM   531  C C     . ASP A 1 66  ? 23.870  19.784  4.965   1.00 81.70 66  A 1 
ATOM   532  O O     . ASP A 1 66  ? 23.742  20.554  5.909   1.00 71.84 66  A 1 
ATOM   533  C CB    . ASP A 1 66  ? 25.878  19.611  3.456   1.00 73.68 66  A 1 
ATOM   534  C CG    . ASP A 1 66  ? 27.337  19.197  3.290   1.00 65.55 66  A 1 
ATOM   535  O OD1   . ASP A 1 66  ? 27.983  18.866  4.308   1.00 57.60 66  A 1 
ATOM   536  O OD2   . ASP A 1 66  ? 27.816  19.247  2.136   1.00 58.23 66  A 1 
ATOM   537  N N     . ALA A 1 67  ? 22.876  19.547  4.106   1.00 81.95 67  A 1 
ATOM   538  C CA    . ALA A 1 67  ? 21.589  20.232  4.162   1.00 82.44 67  A 1 
ATOM   539  C C     . ALA A 1 67  ? 20.414  19.262  4.300   1.00 84.97 67  A 1 
ATOM   540  O O     . ALA A 1 67  ? 19.530  19.462  5.121   1.00 80.04 67  A 1 
ATOM   541  C CB    . ALA A 1 67  ? 21.450  21.124  2.917   1.00 76.13 67  A 1 
ATOM   542  N N     . TRP A 1 68  ? 20.404  18.218  3.476   1.00 88.69 68  A 1 
ATOM   543  C CA    . TRP A 1 68  ? 19.327  17.234  3.455   1.00 89.64 68  A 1 
ATOM   544  C C     . TRP A 1 68  ? 19.886  15.829  3.650   1.00 90.99 68  A 1 
ATOM   545  O O     . TRP A 1 68  ? 20.885  15.461  3.034   1.00 89.44 68  A 1 
ATOM   546  C CB    . TRP A 1 68  ? 18.533  17.335  2.148   1.00 87.37 68  A 1 
ATOM   547  C CG    . TRP A 1 68  ? 17.657  18.548  2.060   1.00 85.38 68  A 1 
ATOM   548  C CD1   . TRP A 1 68  ? 18.013  19.740  1.506   1.00 79.19 68  A 1 
ATOM   549  C CD2   . TRP A 1 68  ? 16.288  18.713  2.551   1.00 81.83 68  A 1 
ATOM   550  N NE1   . TRP A 1 68  ? 16.948  20.634  1.622   1.00 77.27 68  A 1 
ATOM   551  C CE2   . TRP A 1 68  ? 15.875  20.043  2.262   1.00 79.52 68  A 1 
ATOM   552  C CE3   . TRP A 1 68  ? 15.380  17.856  3.210   1.00 75.91 68  A 1 
ATOM   553  C CZ2   . TRP A 1 68  ? 14.586  20.514  2.614   1.00 75.90 68  A 1 
ATOM   554  C CZ3   . TRP A 1 68  ? 14.103  18.333  3.562   1.00 74.60 68  A 1 
ATOM   555  C CH2   . TRP A 1 68  ? 13.710  19.642  3.271   1.00 75.45 68  A 1 
ATOM   556  N N     . ILE A 1 69  ? 19.210  15.053  4.474   1.00 92.69 69  A 1 
ATOM   557  C CA    . ILE A 1 69  ? 19.414  13.610  4.603   1.00 93.42 69  A 1 
ATOM   558  C C     . ILE A 1 69  ? 18.300  12.928  3.815   1.00 93.72 69  A 1 
ATOM   559  O O     . ILE A 1 69  ? 17.134  12.967  4.212   1.00 93.21 69  A 1 
ATOM   560  C CB    . ILE A 1 69  ? 19.451  13.183  6.081   1.00 93.35 69  A 1 
ATOM   561  C CG1   . ILE A 1 69  ? 20.584  13.913  6.836   1.00 91.26 69  A 1 
ATOM   562  C CG2   . ILE A 1 69  ? 19.628  11.659  6.181   1.00 91.47 69  A 1 
ATOM   563  C CD1   . ILE A 1 69  ? 20.561  13.683  8.346   1.00 84.48 69  A 1 
ATOM   564  N N     . ASP A 1 70  ? 18.668  12.342  2.690   1.00 94.81 70  A 1 
ATOM   565  C CA    . ASP A 1 70  ? 17.797  11.475  1.913   1.00 95.14 70  A 1 
ATOM   566  C C     . ASP A 1 70  ? 17.994  10.003  2.303   1.00 96.00 70  A 1 
ATOM   567  O O     . ASP A 1 70  ? 18.776  9.662   3.197   1.00 96.03 70  A 1 
ATOM   568  C CB    . ASP A 1 70  ? 17.972  11.759  0.406   1.00 94.11 70  A 1 
ATOM   569  C CG    . ASP A 1 70  ? 19.280  11.261  -0.216  1.00 93.90 70  A 1 
ATOM   570  O OD1   . ASP A 1 70  ? 20.084  10.610  0.483   1.00 90.71 70  A 1 
ATOM   571  O OD2   . ASP A 1 70  ? 19.453  11.460  -1.433  1.00 89.89 70  A 1 
ATOM   572  N N     . GLU A 1 71  ? 17.271  9.113   1.641   1.00 96.24 71  A 1 
ATOM   573  C CA    . GLU A 1 71  ? 17.398  7.686   1.891   1.00 96.89 71  A 1 
ATOM   574  C C     . GLU A 1 71  ? 18.759  7.124   1.458   1.00 97.48 71  A 1 
ATOM   575  O O     . GLU A 1 71  ? 19.218  6.143   2.037   1.00 97.13 71  A 1 
ATOM   576  C CB    . GLU A 1 71  ? 16.235  6.915   1.248   1.00 96.14 71  A 1 
ATOM   577  C CG    . GLU A 1 71  ? 16.281  6.732   -0.274  1.00 92.75 71  A 1 
ATOM   578  C CD    . GLU A 1 71  ? 16.136  8.023   -1.105  1.00 94.51 71  A 1 
ATOM   579  O OE1   . GLU A 1 71  ? 16.588  7.998   -2.270  1.00 88.80 71  A 1 
ATOM   580  O OE2   . GLU A 1 71  ? 15.588  9.017   -0.584  1.00 90.75 71  A 1 
ATOM   581  N N     . ASN A 1 72  ? 19.432  7.743   0.487   1.00 96.68 72  A 1 
ATOM   582  C CA    . ASN A 1 72  ? 20.730  7.279   0.019   1.00 96.67 72  A 1 
ATOM   583  C C     . ASN A 1 72  ? 21.828  7.558   1.043   1.00 96.96 72  A 1 
ATOM   584  O O     . ASN A 1 72  ? 22.623  6.666   1.353   1.00 96.39 72  A 1 
ATOM   585  C CB    . ASN A 1 72  ? 21.091  7.938   -1.323  1.00 96.06 72  A 1 
ATOM   586  C CG    . ASN A 1 72  ? 20.141  7.550   -2.429  1.00 92.92 72  A 1 
ATOM   587  O OD1   . ASN A 1 72  ? 20.035  6.394   -2.811  1.00 84.56 72  A 1 
ATOM   588  N ND2   . ASN A 1 72  ? 19.434  8.504   -2.998  1.00 82.68 72  A 1 
ATOM   589  N N     . ILE A 1 73  ? 21.846  8.769   1.604   1.00 96.48 73  A 1 
ATOM   590  C CA    . ILE A 1 73  ? 22.763  9.169   2.676   1.00 96.29 73  A 1 
ATOM   591  C C     . ILE A 1 73  ? 22.512  8.293   3.910   1.00 96.63 73  A 1 
ATOM   592  O O     . ILE A 1 73  ? 23.446  7.727   4.461   1.00 96.31 73  A 1 
ATOM   593  C CB    . ILE A 1 73  ? 22.599  10.668  3.000   1.00 95.45 73  A 1 
ATOM   594  C CG1   . ILE A 1 73  ? 23.085  11.517  1.795   1.00 92.93 73  A 1 
ATOM   595  C CG2   . ILE A 1 73  ? 23.380  11.046  4.269   1.00 93.39 73  A 1 
ATOM   596  C CD1   . ILE A 1 73  ? 22.716  13.001  1.899   1.00 85.09 73  A 1 
ATOM   597  N N     . PHE A 1 74  ? 21.248  8.119   4.297   1.00 97.05 74  A 1 
ATOM   598  C CA    . PHE A 1 74  ? 20.892  7.296   5.440   1.00 97.36 74  A 1 
ATOM   599  C C     . PHE A 1 74  ? 21.378  5.851   5.291   1.00 97.43 74  A 1 
ATOM   600  O O     . PHE A 1 74  ? 22.032  5.330   6.193   1.00 97.28 74  A 1 
ATOM   601  C CB    . PHE A 1 74  ? 19.376  7.346   5.652   1.00 97.30 74  A 1 
ATOM   602  C CG    . PHE A 1 74  ? 18.917  6.431   6.762   1.00 97.31 74  A 1 
ATOM   603  C CD1   . PHE A 1 74  ? 18.355  5.176   6.468   1.00 96.36 74  A 1 
ATOM   604  C CD2   . PHE A 1 74  ? 19.133  6.797   8.098   1.00 96.45 74  A 1 
ATOM   605  C CE1   . PHE A 1 74  ? 18.003  4.299   7.505   1.00 95.62 74  A 1 
ATOM   606  C CE2   . PHE A 1 74  ? 18.779  5.920   9.143   1.00 95.63 74  A 1 
ATOM   607  C CZ    . PHE A 1 74  ? 18.221  4.678   8.843   1.00 96.00 74  A 1 
ATOM   608  N N     . GLU A 1 75  ? 21.128  5.199   4.157   1.00 97.49 75  A 1 
ATOM   609  C CA    . GLU A 1 75  ? 21.553  3.813   3.917   1.00 97.64 75  A 1 
ATOM   610  C C     . GLU A 1 75  ? 23.079  3.677   3.837   1.00 97.33 75  A 1 
ATOM   611  O O     . GLU A 1 75  ? 23.628  2.687   4.323   1.00 96.84 75  A 1 
ATOM   612  C CB    . GLU A 1 75  ? 20.925  3.277   2.627   1.00 97.68 75  A 1 
ATOM   613  C CG    . GLU A 1 75  ? 19.405  3.069   2.702   1.00 97.23 75  A 1 
ATOM   614  C CD    . GLU A 1 75  ? 18.932  1.967   3.650   1.00 97.70 75  A 1 
ATOM   615  O OE1   . GLU A 1 75  ? 17.705  1.895   3.885   1.00 95.43 75  A 1 
ATOM   616  O OE2   . GLU A 1 75  ? 19.711  1.106   4.095   1.00 96.45 75  A 1 
ATOM   617  N N     . ALA A 1 76  ? 23.776  4.669   3.270   1.00 96.71 76  A 1 
ATOM   618  C CA    . ALA A 1 76  ? 25.235  4.677   3.239   1.00 96.09 76  A 1 
ATOM   619  C C     . ALA A 1 76  ? 25.824  4.771   4.649   1.00 95.87 76  A 1 
ATOM   620  O O     . ALA A 1 76  ? 26.679  3.959   5.011   1.00 94.71 76  A 1 
ATOM   621  C CB    . ALA A 1 76  ? 25.705  5.832   2.342   1.00 95.31 76  A 1 
ATOM   622  N N     . ASN A 1 77  ? 25.319  5.684   5.484   1.00 95.85 77  A 1 
ATOM   623  C CA    . ASN A 1 77  ? 25.779  5.830   6.869   1.00 95.77 77  A 1 
ATOM   624  C C     . ASN A 1 77  ? 25.431  4.602   7.724   1.00 95.76 77  A 1 
ATOM   625  O O     . ASN A 1 77  ? 26.265  4.142   8.506   1.00 94.90 77  A 1 
ATOM   626  C CB    . ASN A 1 77  ? 25.172  7.102   7.467   1.00 95.44 77  A 1 
ATOM   627  C CG    . ASN A 1 77  ? 25.602  8.412   6.828   1.00 94.51 77  A 1 
ATOM   628  O OD1   . ASN A 1 77  ? 24.867  9.390   6.865   1.00 86.13 77  A 1 
ATOM   629  N ND2   . ASN A 1 77  ? 26.783  8.521   6.269   1.00 85.96 77  A 1 
ATOM   630  N N     . LEU A 1 78  ? 24.249  4.028   7.544   1.00 96.73 78  A 1 
ATOM   631  C CA    . LEU A 1 78  ? 23.831  2.814   8.240   1.00 96.88 78  A 1 
ATOM   632  C C     . LEU A 1 78  ? 24.711  1.618   7.850   1.00 96.45 78  A 1 
ATOM   633  O O     . LEU A 1 78  ? 25.124  0.854   8.716   1.00 95.56 78  A 1 
ATOM   634  C CB    . LEU A 1 78  ? 22.344  2.554   7.944   1.00 97.02 78  A 1 
ATOM   635  C CG    . LEU A 1 78  ? 21.776  1.299   8.633   1.00 96.58 78  A 1 
ATOM   636  C CD1   . LEU A 1 78  ? 21.854  1.375   10.160  1.00 95.58 78  A 1 
ATOM   637  C CD2   . LEU A 1 78  ? 20.310  1.118   8.244   1.00 95.35 78  A 1 
ATOM   638  N N     . SER A 1 79  ? 25.043  1.476   6.572   1.00 96.01 79  A 1 
ATOM   639  C CA    . SER A 1 79  ? 25.922  0.414   6.076   1.00 95.08 79  A 1 
ATOM   640  C C     . SER A 1 79  ? 27.355  0.572   6.605   1.00 94.29 79  A 1 
ATOM   641  O O     . SER A 1 79  ? 27.959  -0.407  7.018   1.00 92.18 79  A 1 
ATOM   642  C CB    . SER A 1 79  ? 25.938  0.387   4.545   1.00 93.84 79  A 1 
ATOM   643  O OG    . SER A 1 79  ? 24.642  0.100   4.046   1.00 82.32 79  A 1 
ATOM   644  N N     . ALA A 1 80  ? 27.876  1.809   6.654   1.00 92.93 80  A 1 
ATOM   645  C CA    . ALA A 1 80  ? 29.202  2.096   7.194   1.00 91.48 80  A 1 
ATOM   646  C C     . ALA A 1 80  ? 29.306  1.805   8.701   1.00 91.01 80  A 1 
ATOM   647  O O     . ALA A 1 80  ? 30.337  1.329   9.178   1.00 88.62 80  A 1 
ATOM   648  C CB    . ALA A 1 80  ? 29.532  3.561   6.888   1.00 89.62 80  A 1 
ATOM   649  N N     . SER A 1 81  ? 28.238  2.040   9.453   1.00 91.61 81  A 1 
ATOM   650  C CA    . SER A 1 81  ? 28.173  1.752   10.895  1.00 90.85 81  A 1 
ATOM   651  C C     . SER A 1 81  ? 27.865  0.290   11.207  1.00 90.69 81  A 1 
ATOM   652  O O     . SER A 1 81  ? 28.038  -0.163  12.344  1.00 87.37 81  A 1 
ATOM   653  C CB    . SER A 1 81  ? 27.143  2.667   11.563  1.00 89.65 81  A 1 
ATOM   654  O OG    . SER A 1 81  ? 27.485  4.022   11.334  1.00 81.30 81  A 1 
ATOM   655  N N     . GLY A 1 82  ? 27.422  -0.473  10.223  1.00 91.57 82  A 1 
ATOM   656  C CA    . GLY A 1 82  ? 26.931  -1.834  10.373  1.00 91.84 82  A 1 
ATOM   657  C C     . GLY A 1 82  ? 25.468  -1.898  10.826  1.00 93.56 82  A 1 
ATOM   658  O O     . GLY A 1 82  ? 24.824  -0.899  11.123  1.00 91.64 82  A 1 
ATOM   659  N N     . CYS A 1 83  ? 24.926  -3.103  10.896  1.00 93.69 83  A 1 
ATOM   660  C CA    . CYS A 1 83  ? 23.526  -3.315  11.258  1.00 94.40 83  A 1 
ATOM   661  C C     . CYS A 1 83  ? 23.252  -2.955  12.728  1.00 94.81 83  A 1 
ATOM   662  O O     . CYS A 1 83  ? 23.780  -3.602  13.631  1.00 93.68 83  A 1 
ATOM   663  C CB    . CYS A 1 83  ? 23.152  -4.759  10.946  1.00 93.23 83  A 1 
ATOM   664  S SG    . CYS A 1 83  ? 21.410  -5.068  11.360  1.00 90.11 83  A 1 
ATOM   665  N N     . LEU A 1 84  ? 22.384  -1.985  12.981  1.00 95.70 84  A 1 
ATOM   666  C CA    . LEU A 1 84  ? 22.002  -1.564  14.327  1.00 96.33 84  A 1 
ATOM   667  C C     . LEU A 1 84  ? 21.270  -2.677  15.091  1.00 96.10 84  A 1 
ATOM   668  O O     . LEU A 1 84  ? 21.592  -2.965  16.242  1.00 94.47 84  A 1 
ATOM   669  C CB    . LEU A 1 84  ? 21.183  -0.262  14.214  1.00 95.91 84  A 1 
ATOM   670  C CG    . LEU A 1 84  ? 20.816  0.398   15.561  1.00 95.73 84  A 1 
ATOM   671  C CD1   . LEU A 1 84  ? 20.564  1.894   15.360  1.00 92.29 84  A 1 
ATOM   672  C CD2   . LEU A 1 84  ? 19.541  -0.174  16.184  1.00 91.90 84  A 1 
ATOM   673  N N     . LEU A 1 85  ? 20.317  -3.336  14.456  1.00 96.52 85  A 1 
ATOM   674  C CA    . LEU A 1 85  ? 19.476  -4.349  15.104  1.00 96.15 85  A 1 
ATOM   675  C C     . LEU A 1 85  ? 20.267  -5.591  15.532  1.00 95.54 85  A 1 
ATOM   676  O O     . LEU A 1 85  ? 19.987  -6.153  16.593  1.00 93.57 85  A 1 
ATOM   677  C CB    . LEU A 1 85  ? 18.312  -4.744  14.182  1.00 96.01 85  A 1 
ATOM   678  C CG    . LEU A 1 85  ? 17.304  -3.621  13.890  1.00 96.11 85  A 1 
ATOM   679  C CD1   . LEU A 1 85  ? 16.234  -4.133  12.924  1.00 95.25 85  A 1 
ATOM   680  C CD2   . LEU A 1 85  ? 16.601  -3.122  15.161  1.00 95.04 85  A 1 
ATOM   681  N N     . SER A 1 86  ? 21.265  -5.991  14.747  1.00 94.70 86  A 1 
ATOM   682  C CA    . SER A 1 86  ? 22.133  -7.141  15.041  1.00 92.96 86  A 1 
ATOM   683  C C     . SER A 1 86  ? 23.420  -6.776  15.788  1.00 92.49 86  A 1 
ATOM   684  O O     . SER A 1 86  ? 24.229  -7.659  16.051  1.00 88.85 86  A 1 
ATOM   685  C CB    . SER A 1 86  ? 22.442  -7.906  13.753  1.00 90.78 86  A 1 
ATOM   686  O OG    . SER A 1 86  ? 23.168  -7.108  12.847  1.00 81.57 86  A 1 
ATOM   687  N N     . ALA A 1 87  ? 23.641  -5.508  16.127  1.00 90.60 87  A 1 
ATOM   688  C CA    . ALA A 1 87  ? 24.812  -5.100  16.899  1.00 89.38 87  A 1 
ATOM   689  C C     . ALA A 1 87  ? 24.801  -5.758  18.289  1.00 89.64 87  A 1 
ATOM   690  O O     . ALA A 1 87  ? 23.750  -5.914  18.910  1.00 87.38 87  A 1 
ATOM   691  C CB    . ALA A 1 87  ? 24.866  -3.577  16.989  1.00 87.38 87  A 1 
ATOM   692  N N     . SER A 1 88  ? 25.987  -6.116  18.791  1.00 87.69 88  A 1 
ATOM   693  C CA    . SER A 1 88  ? 26.161  -6.670  20.136  1.00 86.23 88  A 1 
ATOM   694  C C     . SER A 1 88  ? 25.869  -5.648  21.237  1.00 87.16 88  A 1 
ATOM   695  O O     . SER A 1 88  ? 25.353  -6.001  22.299  1.00 82.92 88  A 1 
ATOM   696  C CB    . SER A 1 88  ? 27.591  -7.202  20.290  1.00 82.50 88  A 1 
ATOM   697  O OG    . SER A 1 88  ? 28.512  -6.184  19.927  1.00 73.37 88  A 1 
ATOM   698  N N     . ALA A 1 89  ? 26.146  -4.365  20.970  1.00 87.13 89  A 1 
ATOM   699  C CA    . ALA A 1 89  ? 25.872  -3.274  21.887  1.00 87.65 89  A 1 
ATOM   700  C C     . ALA A 1 89  ? 24.372  -3.185  22.210  1.00 88.88 89  A 1 
ATOM   701  O O     . ALA A 1 89  ? 23.521  -3.213  21.316  1.00 87.03 89  A 1 
ATOM   702  C CB    . ALA A 1 89  ? 26.393  -1.974  21.276  1.00 84.90 89  A 1 
ATOM   703  N N     . ARG A 1 90  ? 24.059  -3.048  23.519  1.00 89.92 90  A 1 
ATOM   704  C CA    . ARG A 1 90  ? 22.686  -2.777  23.962  1.00 90.51 90  A 1 
ATOM   705  C C     . ARG A 1 90  ? 22.307  -1.305  23.816  1.00 92.38 90  A 1 
ATOM   706  O O     . ARG A 1 90  ? 21.158  -1.023  23.509  1.00 90.10 90  A 1 
ATOM   707  C CB    . ARG A 1 90  ? 22.463  -3.216  25.413  1.00 87.09 90  A 1 
ATOM   708  C CG    . ARG A 1 90  ? 22.105  -4.704  25.508  1.00 73.84 90  A 1 
ATOM   709  C CD    . ARG A 1 90  ? 21.658  -5.023  26.933  1.00 65.64 90  A 1 
ATOM   710  N NE    . ARG A 1 90  ? 21.163  -6.414  27.054  1.00 55.25 90  A 1 
ATOM   711  C CZ    . ARG A 1 90  ? 20.608  -6.943  28.130  1.00 47.28 90  A 1 
ATOM   712  N NH1   . ARG A 1 90  ? 20.469  -6.265  29.233  1.00 42.64 90  A 1 
ATOM   713  N NH2   . ARG A 1 90  ? 20.174  -8.179  28.106  1.00 40.45 90  A 1 
ATOM   714  N N     . ARG A 1 91  ? 23.256  -0.399  24.042  1.00 92.04 91  A 1 
ATOM   715  C CA    . ARG A 1 91  ? 23.069  1.034   23.820  1.00 92.54 91  A 1 
ATOM   716  C C     . ARG A 1 91  ? 23.330  1.366   22.364  1.00 93.39 91  A 1 
ATOM   717  O O     . ARG A 1 91  ? 24.359  0.978   21.813  1.00 91.65 91  A 1 
ATOM   718  C CB    . ARG A 1 91  ? 23.971  1.858   24.747  1.00 90.32 91  A 1 
ATOM   719  C CG    . ARG A 1 91  ? 23.346  1.986   26.132  1.00 80.01 91  A 1 
ATOM   720  C CD    . ARG A 1 91  ? 24.199  2.901   27.008  1.00 77.64 91  A 1 
ATOM   721  N NE    . ARG A 1 91  ? 23.527  3.202   28.276  1.00 66.77 91  A 1 
ATOM   722  C CZ    . ARG A 1 91  ? 24.017  3.963   29.246  1.00 60.14 91  A 1 
ATOM   723  N NH1   . ARG A 1 91  ? 25.209  4.490   29.157  1.00 54.27 91  A 1 
ATOM   724  N NH2   . ARG A 1 91  ? 23.313  4.197   30.313  1.00 49.77 91  A 1 
ATOM   725  N N     . CYS A 1 92  ? 22.406  2.061   21.764  1.00 94.98 92  A 1 
ATOM   726  C CA    . CYS A 1 92  ? 22.497  2.516   20.393  1.00 95.33 92  A 1 
ATOM   727  C C     . CYS A 1 92  ? 22.112  3.992   20.336  1.00 95.78 92  A 1 
ATOM   728  O O     . CYS A 1 92  ? 21.136  4.394   20.969  1.00 95.14 92  A 1 
ATOM   729  C CB    . CYS A 1 92  ? 21.566  1.675   19.505  1.00 94.47 92  A 1 
ATOM   730  S SG    . CYS A 1 92  ? 21.985  -0.102  19.596  1.00 90.08 92  A 1 
ATOM   731  N N     . SER A 1 93  ? 22.841  4.780   19.566  1.00 95.14 93  A 1 
ATOM   732  C CA    . SER A 1 93  ? 22.473  6.159   19.290  1.00 94.77 93  A 1 
ATOM   733  C C     . SER A 1 93  ? 22.511  6.457   17.792  1.00 95.11 93  A 1 
ATOM   734  O O     . SER A 1 93  ? 23.279  5.866   17.030  1.00 93.94 93  A 1 
ATOM   735  C CB    . SER A 1 93  ? 23.308  7.147   20.123  1.00 92.38 93  A 1 
ATOM   736  O OG    . SER A 1 93  ? 24.677  7.073   19.817  1.00 79.35 93  A 1 
ATOM   737  N N     . ILE A 1 94  ? 21.640  7.352   17.369  1.00 96.34 94  A 1 
ATOM   738  C CA    . ILE A 1 94  ? 21.644  7.926   16.028  1.00 96.38 94  A 1 
ATOM   739  C C     . ILE A 1 94  ? 21.934  9.412   16.189  1.00 96.19 94  A 1 
ATOM   740  O O     . ILE A 1 94  ? 21.110  10.143  16.735  1.00 95.37 94  A 1 
ATOM   741  C CB    . ILE A 1 94  ? 20.325  7.657   15.268  1.00 96.61 94  A 1 
ATOM   742  C CG1   . ILE A 1 94  ? 20.025  6.142   15.201  1.00 96.02 94  A 1 
ATOM   743  C CG2   . ILE A 1 94  ? 20.414  8.270   13.856  1.00 96.01 94  A 1 
ATOM   744  C CD1   . ILE A 1 94  ? 18.722  5.763   14.463  1.00 94.69 94  A 1 
ATOM   745  N N     . SER A 1 95  ? 23.102  9.850   15.738  1.00 94.51 95  A 1 
ATOM   746  C CA    . SER A 1 95  ? 23.542  11.238  15.835  1.00 93.82 95  A 1 
ATOM   747  C C     . SER A 1 95  ? 23.236  11.991  14.546  1.00 94.04 95  A 1 
ATOM   748  O O     . SER A 1 95  ? 23.680  11.607  13.465  1.00 92.74 95  A 1 
ATOM   749  C CB    . SER A 1 95  ? 25.037  11.297  16.166  1.00 91.87 95  A 1 
ATOM   750  O OG    . SER A 1 95  ? 25.460  12.634  16.348  1.00 79.51 95  A 1 
ATOM   751  N N     . PHE A 1 96  ? 22.477  13.066  14.662  1.00 94.23 96  A 1 
ATOM   752  C CA    . PHE A 1 96  ? 22.117  13.925  13.546  1.00 94.33 96  A 1 
ATOM   753  C C     . PHE A 1 96  ? 23.132  15.068  13.382  1.00 93.83 96  A 1 
ATOM   754  O O     . PHE A 1 96  ? 23.552  15.655  14.385  1.00 92.53 96  A 1 
ATOM   755  C CB    . PHE A 1 96  ? 20.684  14.443  13.737  1.00 94.30 96  A 1 
ATOM   756  C CG    . PHE A 1 96  ? 19.630  13.363  13.710  1.00 94.68 96  A 1 
ATOM   757  C CD1   . PHE A 1 96  ? 18.932  13.079  12.518  1.00 93.13 96  A 1 
ATOM   758  C CD2   . PHE A 1 96  ? 19.361  12.591  14.858  1.00 93.02 96  A 1 
ATOM   759  C CE1   . PHE A 1 96  ? 17.984  12.050  12.480  1.00 92.05 96  A 1 
ATOM   760  C CE2   . PHE A 1 96  ? 18.421  11.555  14.817  1.00 92.20 96  A 1 
ATOM   761  C CZ    . PHE A 1 96  ? 17.727  11.280  13.631  1.00 93.08 96  A 1 
ATOM   762  N N     . PRO A 1 97  ? 23.539  15.403  12.157  1.00 92.12 97  A 1 
ATOM   763  C CA    . PRO A 1 97  ? 24.533  16.437  11.899  1.00 91.13 97  A 1 
ATOM   764  C C     . PRO A 1 97  ? 23.963  17.842  12.104  1.00 90.80 97  A 1 
ATOM   765  O O     . PRO A 1 97  ? 22.757  18.054  12.191  1.00 88.52 97  A 1 
ATOM   766  C CB    . PRO A 1 97  ? 24.996  16.198  10.464  1.00 89.04 97  A 1 
ATOM   767  C CG    . PRO A 1 97  ? 23.752  15.637  9.792   1.00 88.03 97  A 1 
ATOM   768  C CD    . PRO A 1 97  ? 23.103  14.811  10.895  1.00 90.82 97  A 1 
ATOM   769  N N     . GLU A 1 98  ? 24.851  18.835  12.147  1.00 90.06 98  A 1 
ATOM   770  C CA    . GLU A 1 98  ? 24.455  20.235  12.259  1.00 88.35 98  A 1 
ATOM   771  C C     . GLU A 1 98  ? 23.598  20.686  11.080  1.00 86.15 98  A 1 
ATOM   772  O O     . GLU A 1 98  ? 23.863  20.363  9.927   1.00 77.55 98  A 1 
ATOM   773  C CB    . GLU A 1 98  ? 25.696  21.133  12.377  1.00 85.27 98  A 1 
ATOM   774  C CG    . GLU A 1 98  ? 26.452  20.910  13.691  1.00 75.79 98  A 1 
ATOM   775  C CD    . GLU A 1 98  ? 27.683  21.810  13.859  1.00 73.01 98  A 1 
ATOM   776  O OE1   . GLU A 1 98  ? 28.385  21.634  14.883  1.00 65.61 98  A 1 
ATOM   777  O OE2   . GLU A 1 98  ? 27.933  22.666  12.977  1.00 66.29 98  A 1 
ATOM   778  N N     . SER A 1 99  ? 22.560  21.484  11.371  1.00 84.81 99  A 1 
ATOM   779  C CA    . SER A 1 99  ? 21.742  22.162  10.356  1.00 83.77 99  A 1 
ATOM   780  C C     . SER A 1 99  ? 21.127  21.260  9.280   1.00 84.29 99  A 1 
ATOM   781  O O     . SER A 1 99  ? 20.878  21.710  8.165   1.00 77.32 99  A 1 
ATOM   782  C CB    . SER A 1 99  ? 22.529  23.325  9.735   1.00 78.34 99  A 1 
ATOM   783  O OG    . SER A 1 99  ? 22.938  24.224  10.737  1.00 68.58 99  A 1 
ATOM   784  N N     . CYS A 1 100 ? 20.856  19.996  9.606   1.00 85.58 100 A 1 
ATOM   785  C CA    . CYS A 1 100 ? 20.250  19.078  8.656   1.00 85.83 100 A 1 
ATOM   786  C C     . CYS A 1 100 ? 18.720  19.205  8.579   1.00 87.15 100 A 1 
ATOM   787  O O     . CYS A 1 100 ? 18.027  19.524  9.555   1.00 85.57 100 A 1 
ATOM   788  C CB    . CYS A 1 100 ? 20.707  17.640  8.933   1.00 81.44 100 A 1 
ATOM   789  S SG    . CYS A 1 100 ? 19.911  16.954  10.410  1.00 77.98 100 A 1 
ATOM   790  N N     . SER A 1 101 ? 18.187  18.873  7.412   1.00 89.23 101 A 1 
ATOM   791  C CA    . SER A 1 101 ? 16.780  18.534  7.194   1.00 89.29 101 A 1 
ATOM   792  C C     . SER A 1 101 ? 16.681  17.082  6.738   1.00 90.60 101 A 1 
ATOM   793  O O     . SER A 1 101 ? 17.604  16.554  6.136   1.00 89.48 101 A 1 
ATOM   794  C CB    . SER A 1 101 ? 16.177  19.474  6.162   1.00 86.45 101 A 1 
ATOM   795  O OG    . SER A 1 101 ? 16.184  20.803  6.639   1.00 78.52 101 A 1 
ATOM   796  N N     . ILE A 1 102 ? 15.566  16.425  7.027   1.00 90.48 102 A 1 
ATOM   797  C CA    . ILE A 1 102 ? 15.384  15.002  6.751   1.00 90.92 102 A 1 
ATOM   798  C C     . ILE A 1 102 ? 14.230  14.839  5.764   1.00 91.23 102 A 1 
ATOM   799  O O     . ILE A 1 102 ? 13.126  15.328  6.013   1.00 90.38 102 A 1 
ATOM   800  C CB    . ILE A 1 102 ? 15.169  14.209  8.055   1.00 90.47 102 A 1 
ATOM   801  C CG1   . ILE A 1 102 ? 16.320  14.477  9.060   1.00 86.20 102 A 1 
ATOM   802  C CG2   . ILE A 1 102 ? 15.062  12.707  7.756   1.00 85.28 102 A 1 
ATOM   803  C CD1   . ILE A 1 102 ? 16.107  13.850  10.432  1.00 78.89 102 A 1 
ATOM   804  N N     . LEU A 1 103 ? 14.486  14.155  4.653   1.00 92.13 103 A 1 
ATOM   805  C CA    . LEU A 1 103 ? 13.430  13.758  3.730   1.00 92.86 103 A 1 
ATOM   806  C C     . LEU A 1 103 ? 12.587  12.644  4.333   1.00 93.78 103 A 1 
ATOM   807  O O     . LEU A 1 103 ? 13.074  11.816  5.099   1.00 93.37 103 A 1 
ATOM   808  C CB    . LEU A 1 103 ? 14.009  13.346  2.368   1.00 92.01 103 A 1 
ATOM   809  C CG    . LEU A 1 103 ? 14.602  14.490  1.532   1.00 88.57 103 A 1 
ATOM   810  C CD1   . LEU A 1 103 ? 15.038  13.946  0.166   1.00 84.21 103 A 1 
ATOM   811  C CD2   . LEU A 1 103 ? 13.612  15.613  1.259   1.00 82.98 103 A 1 
ATOM   812  N N     . LEU A 1 104 ? 11.311  12.582  3.959   1.00 93.56 104 A 1 
ATOM   813  C CA    . LEU A 1 104 ? 10.364  11.620  4.514   1.00 94.42 104 A 1 
ATOM   814  C C     . LEU A 1 104 ? 10.810  10.166  4.318   1.00 95.22 104 A 1 
ATOM   815  O O     . LEU A 1 104 ? 10.663  9.364   5.231   1.00 95.29 104 A 1 
ATOM   816  C CB    . LEU A 1 104 ? 8.982   11.868  3.887   1.00 94.23 104 A 1 
ATOM   817  C CG    . LEU A 1 104 ? 7.871   10.961  4.447   1.00 93.80 104 A 1 
ATOM   818  C CD1   . LEU A 1 104 ? 7.606   11.230  5.927   1.00 92.86 104 A 1 
ATOM   819  C CD2   . LEU A 1 104 ? 6.582   11.198  3.666   1.00 92.50 104 A 1 
ATOM   820  N N     . ALA A 1 105 ? 11.404  9.841   3.162   1.00 95.72 105 A 1 
ATOM   821  C CA    . ALA A 1 105 ? 11.924  8.506   2.881   1.00 96.31 105 A 1 
ATOM   822  C C     . ALA A 1 105 ? 12.987  8.068   3.911   1.00 96.81 105 A 1 
ATOM   823  O O     . ALA A 1 105 ? 12.946  6.940   4.404   1.00 96.57 105 A 1 
ATOM   824  C CB    . ALA A 1 105 ? 12.485  8.491   1.457   1.00 96.09 105 A 1 
ATOM   825  N N     . ALA A 1 106 ? 13.891  8.963   4.299   1.00 95.83 106 A 1 
ATOM   826  C CA    . ALA A 1 106 ? 14.870  8.710   5.343   1.00 95.83 106 A 1 
ATOM   827  C C     . ALA A 1 106 ? 14.229  8.714   6.741   1.00 96.39 106 A 1 
ATOM   828  O O     . ALA A 1 106 ? 14.448  7.798   7.532   1.00 96.10 106 A 1 
ATOM   829  C CB    . ALA A 1 106 ? 15.985  9.757   5.247   1.00 95.37 106 A 1 
ATOM   830  N N     . GLY A 1 107 ? 13.385  9.695   7.039   1.00 95.39 107 A 1 
ATOM   831  C CA    . GLY A 1 107 ? 12.678  9.814   8.310   1.00 95.14 107 A 1 
ATOM   832  C C     . GLY A 1 107 ? 11.848  8.578   8.645   1.00 95.85 107 A 1 
ATOM   833  O O     . GLY A 1 107 ? 11.878  8.094   9.775   1.00 95.84 107 A 1 
ATOM   834  N N     . ALA A 1 108 ? 11.180  8.003   7.653   1.00 96.42 108 A 1 
ATOM   835  C CA    . ALA A 1 108 ? 10.417  6.774   7.796   1.00 96.93 108 A 1 
ATOM   836  C C     . ALA A 1 108 ? 11.301  5.580   8.197   1.00 97.38 108 A 1 
ATOM   837  O O     . ALA A 1 108 ? 10.939  4.799   9.076   1.00 97.23 108 A 1 
ATOM   838  C CB    . ALA A 1 108 ? 9.690   6.513   6.477   1.00 96.86 108 A 1 
ATOM   839  N N     . ARG A 1 109 ? 12.493  5.460   7.618   1.00 97.51 109 A 1 
ATOM   840  C CA    . ARG A 1 109 ? 13.462  4.410   7.967   1.00 97.99 109 A 1 
ATOM   841  C C     . ARG A 1 109 ? 13.984  4.587   9.388   1.00 97.91 109 A 1 
ATOM   842  O O     . ARG A 1 109 ? 14.092  3.605   10.118  1.00 97.68 109 A 1 
ATOM   843  C CB    . ARG A 1 109 ? 14.611  4.374   6.948   1.00 98.05 109 A 1 
ATOM   844  C CG    . ARG A 1 109 ? 14.111  3.982   5.556   1.00 97.51 109 A 1 
ATOM   845  C CD    . ARG A 1 109 ? 15.212  4.032   4.501   1.00 96.95 109 A 1 
ATOM   846  N NE    . ARG A 1 109 ? 14.618  3.999   3.153   1.00 96.11 109 A 1 
ATOM   847  C CZ    . ARG A 1 109 ? 15.191  3.659   2.003   1.00 96.61 109 A 1 
ATOM   848  N NH1   . ARG A 1 109 ? 16.416  3.246   1.895   1.00 92.94 109 A 1 
ATOM   849  N NH2   . ARG A 1 109 ? 14.503  3.745   0.909   1.00 93.94 109 A 1 
ATOM   850  N N     . ILE A 1 110 ? 14.217  5.830   9.802   1.00 97.46 110 A 1 
ATOM   851  C CA    . ILE A 1 110 ? 14.641  6.154   11.168  1.00 97.20 110 A 1 
ATOM   852  C C     . ILE A 1 110 ? 13.554  5.762   12.183  1.00 97.56 110 A 1 
ATOM   853  O O     . ILE A 1 110 ? 13.872  5.092   13.162  1.00 97.37 110 A 1 
ATOM   854  C CB    . ILE A 1 110 ? 15.037  7.641   11.288  1.00 96.63 110 A 1 
ATOM   855  C CG1   . ILE A 1 110 ? 16.281  7.942   10.429  1.00 95.59 110 A 1 
ATOM   856  C CG2   . ILE A 1 110 ? 15.301  8.026   12.758  1.00 95.73 110 A 1 
ATOM   857  C CD1   . ILE A 1 110 ? 16.525  9.434   10.188  1.00 93.02 110 A 1 
ATOM   858  N N     . ILE A 1 111 ? 12.282  6.115   11.936  1.00 97.28 111 A 1 
ATOM   859  C CA    . ILE A 1 111 ? 11.163  5.736   12.816  1.00 97.27 111 A 1 
ATOM   860  C C     . ILE A 1 111 ? 11.090  4.214   12.954  1.00 97.66 111 A 1 
ATOM   861  O O     . ILE A 1 111 ? 11.093  3.697   14.073  1.00 97.66 111 A 1 
ATOM   862  C CB    . ILE A 1 111 ? 9.813   6.305   12.316  1.00 96.69 111 A 1 
ATOM   863  C CG1   . ILE A 1 111 ? 9.773   7.843   12.422  1.00 95.52 111 A 1 
ATOM   864  C CG2   . ILE A 1 111 ? 8.629   5.710   13.119  1.00 95.64 111 A 1 
ATOM   865  C CD1   . ILE A 1 111 ? 8.596   8.493   11.679  1.00 93.16 111 A 1 
ATOM   866  N N     . ALA A 1 112 ? 11.055  3.488   11.840  1.00 98.09 112 A 1 
ATOM   867  C CA    . ALA A 1 112 ? 10.951  2.039   11.859  1.00 98.29 112 A 1 
ATOM   868  C C     . ALA A 1 112 ? 12.141  1.393   12.587  1.00 98.35 112 A 1 
ATOM   869  O O     . ALA A 1 112 ? 11.943  0.537   13.455  1.00 98.15 112 A 1 
ATOM   870  C CB    . ALA A 1 112 ? 10.824  1.529   10.420  1.00 98.12 112 A 1 
ATOM   871  N N     . LEU A 1 113 ? 13.370  1.834   12.306  1.00 98.22 113 A 1 
ATOM   872  C CA    . LEU A 1 113 ? 14.583  1.297   12.924  1.00 98.21 113 A 1 
ATOM   873  C C     . LEU A 1 113 ? 14.618  1.555   14.431  1.00 98.33 113 A 1 
ATOM   874  O O     . LEU A 1 113 ? 14.911  0.639   15.199  1.00 98.03 113 A 1 
ATOM   875  C CB    . LEU A 1 113 ? 15.804  1.900   12.211  1.00 97.98 113 A 1 
ATOM   876  C CG    . LEU A 1 113 ? 17.155  1.348   12.709  1.00 96.94 113 A 1 
ATOM   877  C CD1   . LEU A 1 113 ? 17.282  -0.156  12.479  1.00 96.03 113 A 1 
ATOM   878  C CD2   . LEU A 1 113 ? 18.296  2.047   11.966  1.00 95.81 113 A 1 
ATOM   879  N N     . ALA A 1 114 ? 14.280  2.775   14.875  1.00 98.26 114 A 1 
ATOM   880  C CA    . ALA A 1 114 ? 14.232  3.129   16.282  1.00 98.14 114 A 1 
ATOM   881  C C     . ALA A 1 114 ? 13.168  2.326   17.039  1.00 98.28 114 A 1 
ATOM   882  O O     . ALA A 1 114 ? 13.461  1.742   18.082  1.00 97.93 114 A 1 
ATOM   883  C CB    . ALA A 1 114 ? 14.000  4.641   16.404  1.00 97.79 114 A 1 
ATOM   884  N N     . ASN A 1 115 ? 11.973  2.195   16.467  1.00 98.21 115 A 1 
ATOM   885  C CA    . ASN A 1 115 ? 10.891  1.410   17.058  1.00 98.11 115 A 1 
ATOM   886  C C     . ASN A 1 115 ? 11.253  -0.077  17.171  1.00 98.20 115 A 1 
ATOM   887  O O     . ASN A 1 115 ? 11.036  -0.691  18.213  1.00 97.83 115 A 1 
ATOM   888  C CB    . ASN A 1 115 ? 9.607   1.612   16.225  1.00 97.88 115 A 1 
ATOM   889  C CG    . ASN A 1 115 ? 8.983   2.987   16.412  1.00 97.50 115 A 1 
ATOM   890  O OD1   . ASN A 1 115 ? 9.365   3.753   17.270  1.00 93.52 115 A 1 
ATOM   891  N ND2   . ASN A 1 115 ? 7.981   3.309   15.641  1.00 92.88 115 A 1 
ATOM   892  N N     . GLN A 1 116 ? 11.865  -0.647  16.140  1.00 98.26 116 A 1 
ATOM   893  C CA    . GLN A 1 116 ? 12.319  -2.041  16.157  1.00 98.22 116 A 1 
ATOM   894  C C     . GLN A 1 116 ? 13.451  -2.264  17.167  1.00 98.19 116 A 1 
ATOM   895  O O     . GLN A 1 116 ? 13.475  -3.298  17.833  1.00 97.67 116 A 1 
ATOM   896  C CB    . GLN A 1 116 ? 12.796  -2.431  14.755  1.00 98.17 116 A 1 
ATOM   897  C CG    . GLN A 1 116 ? 11.632  -2.561  13.761  1.00 97.81 116 A 1 
ATOM   898  C CD    . GLN A 1 116 ? 12.108  -2.675  12.320  1.00 98.09 116 A 1 
ATOM   899  O OE1   . GLN A 1 116 ? 13.174  -3.192  12.010  1.00 92.72 116 A 1 
ATOM   900  N NE2   . GLN A 1 116 ? 11.326  -2.215  11.375  1.00 93.33 116 A 1 
ATOM   901  N N     . ALA A 1 117 ? 14.375  -1.310  17.308  1.00 98.05 117 A 1 
ATOM   902  C CA    . ALA A 1 117 ? 15.438  -1.376  18.303  1.00 97.95 117 A 1 
ATOM   903  C C     . ALA A 1 117 ? 14.859  -1.364  19.728  1.00 97.81 117 A 1 
ATOM   904  O O     . ALA A 1 117 ? 15.154  -2.268  20.503  1.00 97.26 117 A 1 
ATOM   905  C CB    . ALA A 1 117 ? 16.426  -0.237  18.058  1.00 97.65 117 A 1 
ATOM   906  N N     . ALA A 1 118 ? 13.973  -0.409  20.031  1.00 97.95 118 A 1 
ATOM   907  C CA    . ALA A 1 118 ? 13.296  -0.314  21.320  1.00 97.83 118 A 1 
ATOM   908  C C     . ALA A 1 118 ? 12.489  -1.581  21.638  1.00 97.61 118 A 1 
ATOM   909  O O     . ALA A 1 118 ? 12.654  -2.177  22.699  1.00 96.60 118 A 1 
ATOM   910  C CB    . ALA A 1 118 ? 12.408  0.937   21.310  1.00 97.39 118 A 1 
ATOM   911  N N     . TYR A 1 119 ? 11.711  -2.084  20.679  1.00 97.67 119 A 1 
ATOM   912  C CA    . TYR A 1 119 ? 10.933  -3.317  20.840  1.00 97.33 119 A 1 
ATOM   913  C C     . TYR A 1 119 ? 11.814  -4.545  21.105  1.00 96.91 119 A 1 
ATOM   914  O O     . TYR A 1 119 ? 11.445  -5.429  21.876  1.00 95.65 119 A 1 
ATOM   915  C CB    . TYR A 1 119 ? 10.067  -3.528  19.595  1.00 96.99 119 A 1 
ATOM   916  C CG    . TYR A 1 119 ? 9.064   -4.641  19.750  1.00 94.06 119 A 1 
ATOM   917  C CD1   . TYR A 1 119 ? 9.368   -5.958  19.336  1.00 89.88 119 A 1 
ATOM   918  C CD2   . TYR A 1 119 ? 7.825   -4.382  20.376  1.00 90.35 119 A 1 
ATOM   919  C CE1   . TYR A 1 119 ? 8.452   -7.002  19.553  1.00 88.57 119 A 1 
ATOM   920  C CE2   . TYR A 1 119 ? 6.901   -5.417  20.594  1.00 88.49 119 A 1 
ATOM   921  C CZ    . TYR A 1 119 ? 7.228   -6.723  20.190  1.00 88.26 119 A 1 
ATOM   922  O OH    . TYR A 1 119 ? 6.338   -7.752  20.424  1.00 86.42 119 A 1 
ATOM   923  N N     . SER A 1 120 ? 13.025  -4.584  20.545  1.00 96.88 120 A 1 
ATOM   924  C CA    . SER A 1 120 ? 13.994  -5.648  20.820  1.00 95.86 120 A 1 
ATOM   925  C C     . SER A 1 120 ? 14.705  -5.535  22.183  1.00 95.75 120 A 1 
ATOM   926  O O     . SER A 1 120 ? 15.558  -6.372  22.501  1.00 92.76 120 A 1 
ATOM   927  C CB    . SER A 1 120 ? 14.994  -5.758  19.667  1.00 93.91 120 A 1 
ATOM   928  O OG    . SER A 1 120 ? 15.956  -4.716  19.668  1.00 83.22 120 A 1 
ATOM   929  N N     . GLY A 1 121 ? 14.390  -4.515  22.981  1.00 94.32 121 A 1 
ATOM   930  C CA    . GLY A 1 121 ? 14.988  -4.262  24.292  1.00 93.50 121 A 1 
ATOM   931  C C     . GLY A 1 121 ? 16.335  -3.539  24.249  1.00 94.11 121 A 1 
ATOM   932  O O     . GLY A 1 121 ? 17.053  -3.519  25.247  1.00 91.19 121 A 1 
ATOM   933  N N     . LYS A 1 122 ? 16.711  -2.955  23.109  1.00 95.47 122 A 1 
ATOM   934  C CA    . LYS A 1 122 ? 17.859  -2.051  23.025  1.00 95.67 122 A 1 
ATOM   935  C C     . LYS A 1 122 ? 17.488  -0.675  23.576  1.00 96.23 122 A 1 
ATOM   936  O O     . LYS A 1 122 ? 16.382  -0.187  23.352  1.00 94.99 122 A 1 
ATOM   937  C CB    . LYS A 1 122 ? 18.376  -1.936  21.590  1.00 94.36 122 A 1 
ATOM   938  C CG    . LYS A 1 122 ? 19.015  -3.246  21.105  1.00 91.26 122 A 1 
ATOM   939  C CD    . LYS A 1 122 ? 19.508  -3.093  19.654  1.00 89.63 122 A 1 
ATOM   940  C CE    . LYS A 1 122 ? 20.233  -4.347  19.165  1.00 87.11 122 A 1 
ATOM   941  N NZ    . LYS A 1 122 ? 21.593  -4.469  19.750  1.00 83.98 122 A 1 
ATOM   942  N N     . SER A 1 123 ? 18.445  -0.024  24.244  1.00 95.88 123 A 1 
ATOM   943  C CA    . SER A 1 123 ? 18.333  1.400   24.550  1.00 95.75 123 A 1 
ATOM   944  C C     . SER A 1 123 ? 18.711  2.193   23.308  1.00 96.19 123 A 1 
ATOM   945  O O     . SER A 1 123 ? 19.882  2.211   22.943  1.00 94.51 123 A 1 
ATOM   946  C CB    . SER A 1 123 ? 19.234  1.748   25.737  1.00 93.74 123 A 1 
ATOM   947  O OG    . SER A 1 123 ? 19.154  3.120   26.039  1.00 83.57 123 A 1 
ATOM   948  N N     . ILE A 1 124 ? 17.751  2.817   22.666  1.00 97.17 124 A 1 
ATOM   949  C CA    . ILE A 1 124 ? 17.959  3.616   21.454  1.00 97.41 124 A 1 
ATOM   950  C C     . ILE A 1 124 ? 17.741  5.100   21.765  1.00 97.59 124 A 1 
ATOM   951  O O     . ILE A 1 124 ? 16.707  5.471   22.321  1.00 96.94 124 A 1 
ATOM   952  C CB    . ILE A 1 124 ? 17.094  3.094   20.289  1.00 96.64 124 A 1 
ATOM   953  C CG1   . ILE A 1 124 ? 17.276  3.876   18.971  1.00 93.13 124 A 1 
ATOM   954  C CG2   . ILE A 1 124 ? 15.583  3.048   20.629  1.00 93.30 124 A 1 
ATOM   955  C CD1   . ILE A 1 124 ? 18.652  3.714   18.338  1.00 90.09 124 A 1 
ATOM   956  N N     . GLU A 1 125 ? 18.704  5.923   21.399  1.00 97.05 125 A 1 
ATOM   957  C CA    . GLU A 1 125 ? 18.654  7.376   21.541  1.00 96.82 125 A 1 
ATOM   958  C C     . GLU A 1 125 ? 18.768  8.053   20.166  1.00 96.87 125 A 1 
ATOM   959  O O     . GLU A 1 125 ? 19.623  7.711   19.356  1.00 95.87 125 A 1 
ATOM   960  C CB    . GLU A 1 125 ? 19.743  7.839   22.522  1.00 95.19 125 A 1 
ATOM   961  C CG    . GLU A 1 125 ? 19.724  9.357   22.770  1.00 89.41 125 A 1 
ATOM   962  C CD    . GLU A 1 125 ? 20.720  9.787   23.858  1.00 86.69 125 A 1 
ATOM   963  O OE1   . GLU A 1 125 ? 20.270  10.295  24.902  1.00 78.50 125 A 1 
ATOM   964  O OE2   . GLU A 1 125 ? 21.946  9.649   23.648  1.00 79.12 125 A 1 
ATOM   965  N N     . LEU A 1 126 ? 17.920  9.033   19.923  1.00 97.12 126 A 1 
ATOM   966  C CA    . LEU A 1 126 ? 18.043  9.942   18.793  1.00 97.02 126 A 1 
ATOM   967  C C     . LEU A 1 126 ? 18.692  11.235  19.283  1.00 96.71 126 A 1 
ATOM   968  O O     . LEU A 1 126 ? 18.074  11.998  20.031  1.00 95.75 126 A 1 
ATOM   969  C CB    . LEU A 1 126 ? 16.665  10.198  18.157  1.00 96.95 126 A 1 
ATOM   970  C CG    . LEU A 1 126 ? 15.911  8.946   17.658  1.00 95.91 126 A 1 
ATOM   971  C CD1   . LEU A 1 126 ? 14.620  9.386   16.954  1.00 93.97 126 A 1 
ATOM   972  C CD2   . LEU A 1 126 ? 16.716  8.119   16.665  1.00 93.56 126 A 1 
ATOM   973  N N     . ASP A 1 127 ? 19.941  11.490  18.894  1.00 95.16 127 A 1 
ATOM   974  C CA    . ASP A 1 127 ? 20.724  12.629  19.365  1.00 94.53 127 A 1 
ATOM   975  C C     . ASP A 1 127 ? 20.668  13.803  18.385  1.00 94.30 127 A 1 
ATOM   976  O O     . ASP A 1 127 ? 21.334  13.826  17.344  1.00 93.09 127 A 1 
ATOM   977  C CB    . ASP A 1 127 ? 22.164  12.190  19.681  1.00 93.27 127 A 1 
ATOM   978  C CG    . ASP A 1 127 ? 23.007  13.320  20.285  1.00 92.03 127 A 1 
ATOM   979  O OD1   . ASP A 1 127 ? 22.463  14.417  20.542  1.00 88.15 127 A 1 
ATOM   980  O OD2   . ASP A 1 127 ? 24.215  13.101  20.508  1.00 86.78 127 A 1 
ATOM   981  N N     . PHE A 1 128 ? 19.881  14.804  18.745  1.00 94.85 128 A 1 
ATOM   982  C CA    . PHE A 1 128 ? 19.730  16.067  18.022  1.00 94.58 128 A 1 
ATOM   983  C C     . PHE A 1 128 ? 20.536  17.217  18.651  1.00 94.14 128 A 1 
ATOM   984  O O     . PHE A 1 128 ? 20.261  18.384  18.361  1.00 92.56 128 A 1 
ATOM   985  C CB    . PHE A 1 128 ? 18.246  16.426  17.904  1.00 94.21 128 A 1 
ATOM   986  C CG    . PHE A 1 128 ? 17.420  15.450  17.110  1.00 94.46 128 A 1 
ATOM   987  C CD1   . PHE A 1 128 ? 17.338  15.570  15.707  1.00 93.07 128 A 1 
ATOM   988  C CD2   . PHE A 1 128 ? 16.710  14.432  17.754  1.00 93.30 128 A 1 
ATOM   989  C CE1   . PHE A 1 128 ? 16.556  14.677  14.964  1.00 92.47 128 A 1 
ATOM   990  C CE2   . PHE A 1 128 ? 15.923  13.529  17.016  1.00 92.69 128 A 1 
ATOM   991  C CZ    . PHE A 1 128 ? 15.840  13.657  15.623  1.00 93.21 128 A 1 
ATOM   992  N N     . SER A 1 129 ? 21.511  16.930  19.506  1.00 92.04 129 A 1 
ATOM   993  C CA    . SER A 1 129 ? 22.271  17.957  20.242  1.00 90.97 129 A 1 
ATOM   994  C C     . SER A 1 129 ? 22.940  18.980  19.318  1.00 90.58 129 A 1 
ATOM   995  O O     . SER A 1 129 ? 23.030  20.156  19.663  1.00 87.75 129 A 1 
ATOM   996  C CB    . SER A 1 129 ? 23.359  17.303  21.100  1.00 89.22 129 A 1 
ATOM   997  O OG    . SER A 1 129 ? 22.772  16.415  22.027  1.00 80.69 129 A 1 
ATOM   998  N N     . LYS A 1 130 ? 23.346  18.557  18.119  1.00 91.15 130 A 1 
ATOM   999  C CA    . LYS A 1 130 ? 23.990  19.411  17.108  1.00 89.96 130 A 1 
ATOM   1000 C C     . LYS A 1 130 ? 22.995  20.124  16.183  1.00 89.84 130 A 1 
ATOM   1001 O O     . LYS A 1 130 ? 23.370  21.067  15.493  1.00 86.84 130 A 1 
ATOM   1002 C CB    . LYS A 1 130 ? 24.969  18.572  16.284  1.00 88.05 130 A 1 
ATOM   1003 C CG    . LYS A 1 130 ? 26.070  17.980  17.158  1.00 85.24 130 A 1 
ATOM   1004 C CD    . LYS A 1 130 ? 27.017  17.109  16.339  1.00 80.25 130 A 1 
ATOM   1005 C CE    . LYS A 1 130 ? 28.022  16.493  17.311  1.00 72.42 130 A 1 
ATOM   1006 N NZ    . LYS A 1 130 ? 28.856  15.460  16.672  1.00 64.25 130 A 1 
ATOM   1007 N N     . CYS A 1 131 ? 21.740  19.686  16.148  1.00 91.50 131 A 1 
ATOM   1008 C CA    . CYS A 1 131 ? 20.750  20.166  15.193  1.00 90.80 131 A 1 
ATOM   1009 C C     . CYS A 1 131 ? 19.371  20.415  15.846  1.00 91.58 131 A 1 
ATOM   1010 O O     . CYS A 1 131 ? 18.363  19.821  15.456  1.00 89.99 131 A 1 
ATOM   1011 C CB    . CYS A 1 131 ? 20.699  19.217  13.996  1.00 87.38 131 A 1 
ATOM   1012 S SG    . CYS A 1 131 ? 20.234  17.546  14.516  1.00 78.98 131 A 1 
ATOM   1013 N N     . PRO A 1 132 ? 19.276  21.328  16.832  1.00 90.63 132 A 1 
ATOM   1014 C CA    . PRO A 1 132 ? 18.012  21.625  17.501  1.00 89.58 132 A 1 
ATOM   1015 C C     . PRO A 1 132 ? 16.923  22.108  16.540  1.00 89.57 132 A 1 
ATOM   1016 O O     . PRO A 1 132 ? 15.732  21.877  16.761  1.00 87.71 132 A 1 
ATOM   1017 C CB    . PRO A 1 132 ? 18.363  22.679  18.556  1.00 87.90 132 A 1 
ATOM   1018 C CG    . PRO A 1 132 ? 19.631  23.335  18.011  1.00 85.21 132 A 1 
ATOM   1019 C CD    . PRO A 1 132 ? 20.337  22.179  17.321  1.00 88.96 132 A 1 
ATOM   1020 N N     . SER A 1 133 ? 17.310  22.735  15.422  1.00 88.19 133 A 1 
ATOM   1021 C CA    . SER A 1 133 ? 16.386  23.129  14.353  1.00 86.69 133 A 1 
ATOM   1022 C C     . SER A 1 133 ? 15.704  21.924  13.697  1.00 86.90 133 A 1 
ATOM   1023 O O     . SER A 1 133 ? 14.488  21.947  13.515  1.00 85.09 133 A 1 
ATOM   1024 C CB    . SER A 1 133 ? 17.133  23.951  13.298  1.00 84.08 133 A 1 
ATOM   1025 O OG    . SER A 1 133 ? 18.278  23.243  12.866  1.00 73.50 133 A 1 
ATOM   1026 N N     . ALA A 1 134 ? 16.443  20.850  13.415  1.00 88.03 134 A 1 
ATOM   1027 C CA    . ALA A 1 134 ? 15.893  19.620  12.858  1.00 87.65 134 A 1 
ATOM   1028 C C     . ALA A 1 134 ? 14.943  18.937  13.849  1.00 88.76 134 A 1 
ATOM   1029 O O     . ALA A 1 134 ? 13.842  18.553  13.470  1.00 87.71 134 A 1 
ATOM   1030 C CB    . ALA A 1 134 ? 17.034  18.692  12.450  1.00 86.32 134 A 1 
ATOM   1031 N N     . LYS A 1 135 ? 15.309  18.884  15.142  1.00 88.86 135 A 1 
ATOM   1032 C CA    . LYS A 1 135 ? 14.424  18.385  16.198  1.00 89.93 135 A 1 
ATOM   1033 C C     . LYS A 1 135 ? 13.107  19.166  16.244  1.00 89.51 135 A 1 
ATOM   1034 O O     . LYS A 1 135 ? 12.035  18.569  16.251  1.00 88.53 135 A 1 
ATOM   1035 C CB    . LYS A 1 135 ? 15.143  18.437  17.551  1.00 90.13 135 A 1 
ATOM   1036 C CG    . LYS A 1 135 ? 14.285  17.847  18.681  1.00 89.38 135 A 1 
ATOM   1037 C CD    . LYS A 1 135 ? 14.876  18.150  20.059  1.00 87.83 135 A 1 
ATOM   1038 C CE    . LYS A 1 135 ? 13.870  17.786  21.143  1.00 83.21 135 A 1 
ATOM   1039 N NZ    . LYS A 1 135 ? 14.233  18.352  22.468  1.00 78.79 135 A 1 
ATOM   1040 N N     . ASN A 1 136 ? 13.182  20.486  16.238  1.00 87.31 136 A 1 
ATOM   1041 C CA    . ASN A 1 136 ? 11.998  21.345  16.266  1.00 85.48 136 A 1 
ATOM   1042 C C     . ASN A 1 136 ? 11.127  21.177  15.019  1.00 84.69 136 A 1 
ATOM   1043 O O     . ASN A 1 136 ? 9.899   21.223  15.112  1.00 82.97 136 A 1 
ATOM   1044 C CB    . ASN A 1 136 ? 12.436  22.807  16.409  1.00 84.16 136 A 1 
ATOM   1045 C CG    . ASN A 1 136 ? 12.927  23.131  17.811  1.00 77.19 136 A 1 
ATOM   1046 O OD1   . ASN A 1 136 ? 12.599  22.494  18.784  1.00 70.83 136 A 1 
ATOM   1047 N ND2   . ASN A 1 136 ? 13.709  24.183  17.949  1.00 69.37 136 A 1 
ATOM   1048 N N     . TYR A 1 137 ? 11.750  20.989  13.864  1.00 82.32 137 A 1 
ATOM   1049 C CA    . TYR A 1 137 ? 11.043  20.684  12.634  1.00 80.90 137 A 1 
ATOM   1050 C C     . TYR A 1 137 ? 10.299  19.352  12.756  1.00 83.09 137 A 1 
ATOM   1051 O O     . TYR A 1 137 ? 9.079   19.345  12.661  1.00 83.01 137 A 1 
ATOM   1052 C CB    . TYR A 1 137 ? 12.018  20.694  11.471  1.00 77.76 137 A 1 
ATOM   1053 C CG    . TYR A 1 137 ? 11.373  20.312  10.155  1.00 73.10 137 A 1 
ATOM   1054 C CD1   . TYR A 1 137 ? 11.620  19.045  9.578   1.00 67.90 137 A 1 
ATOM   1055 C CD2   . TYR A 1 137 ? 10.523  21.228  9.501   1.00 66.56 137 A 1 
ATOM   1056 C CE1   . TYR A 1 137 ? 11.075  18.727  8.329   1.00 61.70 137 A 1 
ATOM   1057 C CE2   . TYR A 1 137 ? 9.977   20.919  8.258   1.00 61.06 137 A 1 
ATOM   1058 C CZ    . TYR A 1 137 ? 10.274  19.677  7.659   1.00 61.24 137 A 1 
ATOM   1059 O OH    . TYR A 1 137 ? 9.809   19.426  6.406   1.00 58.74 137 A 1 
ATOM   1060 N N     . LEU A 1 138 ? 10.996  18.266  13.100  1.00 85.07 138 A 1 
ATOM   1061 C CA    . LEU A 1 138 ? 10.387  16.952  13.274  1.00 85.92 138 A 1 
ATOM   1062 C C     . LEU A 1 138 ? 9.277   16.948  14.341  1.00 86.74 138 A 1 
ATOM   1063 O O     . LEU A 1 138 ? 8.261   16.288  14.162  1.00 86.23 138 A 1 
ATOM   1064 C CB    . LEU A 1 138 ? 11.476  15.935  13.642  1.00 86.21 138 A 1 
ATOM   1065 C CG    . LEU A 1 138 ? 12.480  15.625  12.520  1.00 85.51 138 A 1 
ATOM   1066 C CD1   . LEU A 1 138 ? 13.545  14.674  13.068  1.00 83.82 138 A 1 
ATOM   1067 C CD2   . LEU A 1 138 ? 11.818  14.963  11.307  1.00 83.49 138 A 1 
ATOM   1068 N N     . ASN A 1 139 ? 9.421   17.736  15.408  1.00 85.64 139 A 1 
ATOM   1069 C CA    . ASN A 1 139 ? 8.379   17.885  16.421  1.00 85.79 139 A 1 
ATOM   1070 C C     . ASN A 1 139 ? 7.094   18.492  15.846  1.00 85.71 139 A 1 
ATOM   1071 O O     . ASN A 1 139 ? 5.999   18.018  16.142  1.00 84.75 139 A 1 
ATOM   1072 C CB    . ASN A 1 139 ? 8.924   18.723  17.584  1.00 85.10 139 A 1 
ATOM   1073 C CG    . ASN A 1 139 ? 7.959   18.726  18.758  1.00 83.41 139 A 1 
ATOM   1074 O OD1   . ASN A 1 139 ? 7.259   17.781  19.026  1.00 78.37 139 A 1 
ATOM   1075 N ND2   . ASN A 1 139 ? 7.920   19.796  19.522  1.00 77.26 139 A 1 
ATOM   1076 N N     . ARG A 1 140 ? 7.208   19.507  14.973  1.00 83.11 140 A 1 
ATOM   1077 C CA    . ARG A 1 140 ? 6.039   20.087  14.289  1.00 81.23 140 A 1 
ATOM   1078 C C     . ARG A 1 140 ? 5.332   19.083  13.371  1.00 81.49 140 A 1 
ATOM   1079 O O     . ARG A 1 140 ? 4.141   19.218  13.144  1.00 79.33 140 A 1 
ATOM   1080 C CB    . ARG A 1 140 ? 6.448   21.315  13.462  1.00 78.67 140 A 1 
ATOM   1081 C CG    . ARG A 1 140 ? 6.884   22.493  14.330  1.00 70.29 140 A 1 
ATOM   1082 C CD    . ARG A 1 140 ? 7.407   23.614  13.426  1.00 67.04 140 A 1 
ATOM   1083 N NE    . ARG A 1 140 ? 7.993   24.709  14.191  1.00 60.67 140 A 1 
ATOM   1084 C CZ    . ARG A 1 140 ? 8.470   25.839  13.695  1.00 55.15 140 A 1 
ATOM   1085 N NH1   . ARG A 1 140 ? 8.414   26.098  12.415  1.00 51.22 140 A 1 
ATOM   1086 N NH2   . ARG A 1 140 ? 9.018   26.730  14.481  1.00 48.00 140 A 1 
ATOM   1087 N N     . LEU A 1 141 ? 6.068   18.088  12.883  1.00 81.50 141 A 1 
ATOM   1088 C CA    . LEU A 1 141 ? 5.511   17.023  12.043  1.00 80.25 141 A 1 
ATOM   1089 C C     . LEU A 1 141 ? 4.790   15.945  12.862  1.00 82.04 141 A 1 
ATOM   1090 O O     . LEU A 1 141 ? 4.136   15.081  12.282  1.00 80.19 141 A 1 
ATOM   1091 C CB    . LEU A 1 141 ? 6.621   16.389  11.190  1.00 76.94 141 A 1 
ATOM   1092 C CG    . LEU A 1 141 ? 7.558   17.365  10.454  1.00 71.76 141 A 1 
ATOM   1093 C CD1   . LEU A 1 141 ? 8.495   16.583  9.517   1.00 67.69 141 A 1 
ATOM   1094 C CD2   . LEU A 1 141 ? 6.813   18.443  9.686   1.00 66.62 141 A 1 
ATOM   1095 N N     . GLY A 1 142 ? 4.928   15.966  14.193  1.00 84.92 142 A 1 
ATOM   1096 C CA    . GLY A 1 142 ? 4.475   14.891  15.066  1.00 86.22 142 A 1 
ATOM   1097 C C     . GLY A 1 142 ? 5.338   13.628  14.986  1.00 88.91 142 A 1 
ATOM   1098 O O     . GLY A 1 142 ? 4.915   12.576  15.436  1.00 87.94 142 A 1 
ATOM   1099 N N     . PHE A 1 143 ? 6.558   13.731  14.447  1.00 88.49 143 A 1 
ATOM   1100 C CA    . PHE A 1 143 ? 7.494   12.607  14.297  1.00 90.23 143 A 1 
ATOM   1101 C C     . PHE A 1 143 ? 7.678   11.807  15.591  1.00 91.87 143 A 1 
ATOM   1102 O O     . PHE A 1 143 ? 7.652   10.581  15.585  1.00 91.63 143 A 1 
ATOM   1103 C CB    . PHE A 1 143 ? 8.828   13.183  13.811  1.00 89.22 143 A 1 
ATOM   1104 C CG    . PHE A 1 143 ? 9.964   12.203  13.708  1.00 89.32 143 A 1 
ATOM   1105 C CD1   . PHE A 1 143 ? 10.804  11.963  14.804  1.00 86.43 143 A 1 
ATOM   1106 C CD2   . PHE A 1 143 ? 10.216  11.542  12.490  1.00 86.27 143 A 1 
ATOM   1107 C CE1   . PHE A 1 143 ? 11.893  11.067  14.700  1.00 83.83 143 A 1 
ATOM   1108 C CE2   . PHE A 1 143 ? 11.299  10.653  12.377  1.00 83.69 143 A 1 
ATOM   1109 C CZ    . PHE A 1 143 ? 12.127  10.421  13.483  1.00 84.78 143 A 1 
ATOM   1110 N N     . PHE A 1 144 ? 7.826   12.505  16.705  1.00 92.11 144 A 1 
ATOM   1111 C CA    . PHE A 1 144 ? 8.084   11.889  17.998  1.00 93.16 144 A 1 
ATOM   1112 C C     . PHE A 1 144 ? 6.870   11.158  18.585  1.00 93.57 144 A 1 
ATOM   1113 O O     . PHE A 1 144 ? 7.047   10.269  19.411  1.00 92.62 144 A 1 
ATOM   1114 C CB    . PHE A 1 144 ? 8.624   12.949  18.965  1.00 92.75 144 A 1 
ATOM   1115 C CG    . PHE A 1 144 ? 9.922   13.583  18.491  1.00 93.13 144 A 1 
ATOM   1116 C CD1   . PHE A 1 144 ? 11.119  12.861  18.559  1.00 91.50 144 A 1 
ATOM   1117 C CD2   . PHE A 1 144 ? 9.928   14.873  17.944  1.00 91.51 144 A 1 
ATOM   1118 C CE1   . PHE A 1 144 ? 12.319  13.419  18.094  1.00 90.51 144 A 1 
ATOM   1119 C CE2   . PHE A 1 144 ? 11.127  15.436  17.475  1.00 90.40 144 A 1 
ATOM   1120 C CZ    . PHE A 1 144 ? 12.331  14.710  17.549  1.00 91.44 144 A 1 
ATOM   1121 N N     . ASP A 1 145 ? 5.656   11.462  18.130  1.00 93.26 145 A 1 
ATOM   1122 C CA    . ASP A 1 145 ? 4.428   10.785  18.560  1.00 92.51 145 A 1 
ATOM   1123 C C     . ASP A 1 145 ? 4.308   9.375   17.951  1.00 93.65 145 A 1 
ATOM   1124 O O     . ASP A 1 145 ? 3.539   8.549   18.434  1.00 92.71 145 A 1 
ATOM   1125 C CB    . ASP A 1 145 ? 3.189   11.615  18.172  1.00 90.15 145 A 1 
ATOM   1126 C CG    . ASP A 1 145 ? 3.142   13.025  18.767  1.00 86.22 145 A 1 
ATOM   1127 O OD1   . ASP A 1 145 ? 3.713   13.238  19.864  1.00 82.64 145 A 1 
ATOM   1128 O OD2   . ASP A 1 145 ? 2.492   13.895  18.139  1.00 81.33 145 A 1 
ATOM   1129 N N     . HIS A 1 146 ? 5.071   9.090   16.891  1.00 94.35 146 A 1 
ATOM   1130 C CA    . HIS A 1 146 ? 5.106   7.804   16.188  1.00 94.85 146 A 1 
ATOM   1131 C C     . HIS A 1 146 ? 6.322   6.949   16.558  1.00 95.68 146 A 1 
ATOM   1132 O O     . HIS A 1 146 ? 6.530   5.875   15.986  1.00 94.86 146 A 1 
ATOM   1133 C CB    . HIS A 1 146 ? 4.993   8.054   14.677  1.00 94.13 146 A 1 
ATOM   1134 C CG    . HIS A 1 146 ? 3.689   8.701   14.317  1.00 92.70 146 A 1 
ATOM   1135 N ND1   . HIS A 1 146 ? 2.457   8.079   14.301  1.00 84.06 146 A 1 
ATOM   1136 C CD2   . HIS A 1 146 ? 3.463   10.035  14.045  1.00 84.84 146 A 1 
ATOM   1137 C CE1   . HIS A 1 146 ? 1.520   9.007   14.022  1.00 85.68 146 A 1 
ATOM   1138 N NE2   . HIS A 1 146 ? 2.103   10.199  13.867  1.00 86.90 146 A 1 
ATOM   1139 N N     . LEU A 1 147 ? 7.131   7.392   17.521  1.00 95.70 147 A 1 
ATOM   1140 C CA    . LEU A 1 147 ? 8.210   6.605   18.103  1.00 95.72 147 A 1 
ATOM   1141 C C     . LEU A 1 147 ? 7.697   5.801   19.303  1.00 95.77 147 A 1 
ATOM   1142 O O     . LEU A 1 147 ? 6.907   6.308   20.110  1.00 94.65 147 A 1 
ATOM   1143 C CB    . LEU A 1 147 ? 9.368   7.517   18.515  1.00 95.05 147 A 1 
ATOM   1144 C CG    . LEU A 1 147 ? 10.117  8.165   17.334  1.00 93.14 147 A 1 
ATOM   1145 C CD1   . LEU A 1 147 ? 11.116  9.178   17.892  1.00 91.91 147 A 1 
ATOM   1146 C CD2   . LEU A 1 147 ? 10.884  7.132   16.507  1.00 91.54 147 A 1 
ATOM   1147 N N     . HIS A 1 148 ? 8.228   4.589   19.459  1.00 96.48 148 A 1 
ATOM   1148 C CA    . HIS A 1 148 ? 8.022   3.769   20.650  1.00 96.51 148 A 1 
ATOM   1149 C C     . HIS A 1 148 ? 8.306   4.586   21.933  1.00 96.52 148 A 1 
ATOM   1150 O O     . HIS A 1 148 ? 9.255   5.377   21.941  1.00 96.35 148 A 1 
ATOM   1151 C CB    . HIS A 1 148 ? 8.946   2.542   20.565  1.00 96.48 148 A 1 
ATOM   1152 C CG    . HIS A 1 148 ? 8.653   1.516   21.624  1.00 96.15 148 A 1 
ATOM   1153 N ND1   . HIS A 1 148 ? 9.192   1.434   22.884  1.00 88.27 148 A 1 
ATOM   1154 C CD2   . HIS A 1 148 ? 7.744   0.477   21.519  1.00 88.17 148 A 1 
ATOM   1155 C CE1   . HIS A 1 148 ? 8.629   0.391   23.525  1.00 89.13 148 A 1 
ATOM   1156 N NE2   . HIS A 1 148 ? 7.754   -0.199  22.722  1.00 90.62 148 A 1 
ATOM   1157 N N     . PRO A 1 149 ? 7.521   4.446   23.018  1.00 95.69 149 A 1 
ATOM   1158 C CA    . PRO A 1 149 ? 7.705   5.243   24.238  1.00 95.18 149 A 1 
ATOM   1159 C C     . PRO A 1 149 ? 9.121   5.177   24.819  1.00 95.77 149 A 1 
ATOM   1160 O O     . PRO A 1 149 ? 9.622   6.196   25.282  1.00 94.80 149 A 1 
ATOM   1161 C CB    . PRO A 1 149 ? 6.644   4.737   25.220  1.00 93.76 149 A 1 
ATOM   1162 C CG    . PRO A 1 149 ? 6.202   3.388   24.652  1.00 91.17 149 A 1 
ATOM   1163 C CD    . PRO A 1 149 ? 6.372   3.579   23.150  1.00 94.33 149 A 1 
ATOM   1164 N N     . ASP A 1 150 ? 9.800   4.042   24.689  1.00 96.09 150 A 1 
ATOM   1165 C CA    . ASP A 1 150 ? 11.150  3.844   25.217  1.00 96.31 150 A 1 
ATOM   1166 C C     . ASP A 1 150 ? 12.269  4.439   24.334  1.00 96.61 150 A 1 
ATOM   1167 O O     . ASP A 1 150 ? 13.438  4.416   24.718  1.00 95.71 150 A 1 
ATOM   1168 C CB    . ASP A 1 150 ? 11.415  2.347   25.449  1.00 95.77 150 A 1 
ATOM   1169 C CG    . ASP A 1 150 ? 10.442  1.685   26.437  1.00 93.76 150 A 1 
ATOM   1170 O OD1   . ASP A 1 150 ? 9.826   2.415   27.242  1.00 89.36 150 A 1 
ATOM   1171 O OD2   . ASP A 1 150 ? 10.313  0.449   26.347  1.00 88.65 150 A 1 
ATOM   1172 N N     . VAL A 1 151 ? 11.958  4.989   23.167  1.00 96.93 151 A 1 
ATOM   1173 C CA    . VAL A 1 151 ? 12.952  5.701   22.356  1.00 97.01 151 A 1 
ATOM   1174 C C     . VAL A 1 151 ? 13.319  7.003   23.056  1.00 96.92 151 A 1 
ATOM   1175 O O     . VAL A 1 151 ? 12.478  7.885   23.248  1.00 96.12 151 A 1 
ATOM   1176 C CB    . VAL A 1 151 ? 12.483  5.967   20.917  1.00 96.88 151 A 1 
ATOM   1177 C CG1   . VAL A 1 151 ? 13.537  6.743   20.112  1.00 95.68 151 A 1 
ATOM   1178 C CG2   . VAL A 1 151 ? 12.204  4.659   20.172  1.00 95.68 151 A 1 
ATOM   1179 N N     . LEU A 1 152 ? 14.599  7.130   23.405  1.00 96.71 152 A 1 
ATOM   1180 C CA    . LEU A 1 152 ? 15.152  8.331   24.011  1.00 96.54 152 A 1 
ATOM   1181 C C     . LEU A 1 152 ? 15.435  9.379   22.929  1.00 96.63 152 A 1 
ATOM   1182 O O     . LEU A 1 152 ? 15.763  9.064   21.789  1.00 95.77 152 A 1 
ATOM   1183 C CB    . LEU A 1 152 ? 16.421  7.976   24.806  1.00 95.85 152 A 1 
ATOM   1184 C CG    . LEU A 1 152 ? 16.209  6.932   25.922  1.00 92.92 152 A 1 
ATOM   1185 C CD1   . LEU A 1 152 ? 17.552  6.592   26.563  1.00 87.35 152 A 1 
ATOM   1186 C CD2   . LEU A 1 152 ? 15.268  7.445   27.020  1.00 86.85 152 A 1 
ATOM   1187 N N     . VAL A 1 153 ? 15.320  10.651  23.308  1.00 96.19 153 A 1 
ATOM   1188 C CA    . VAL A 1 153 ? 15.654  11.775  22.429  1.00 95.87 153 A 1 
ATOM   1189 C C     . VAL A 1 153 ? 16.510  12.757  23.207  1.00 95.58 153 A 1 
ATOM   1190 O O     . VAL A 1 153 ? 16.133  13.173  24.303  1.00 94.13 153 A 1 
ATOM   1191 C CB    . VAL A 1 153 ? 14.400  12.459  21.858  1.00 94.69 153 A 1 
ATOM   1192 C CG1   . VAL A 1 153 ? 14.772  13.619  20.921  1.00 91.69 153 A 1 
ATOM   1193 C CG2   . VAL A 1 153 ? 13.531  11.479  21.063  1.00 92.51 153 A 1 
ATOM   1194 N N     . LYS A 1 154 ? 17.650  13.130  22.642  1.00 93.64 154 A 1 
ATOM   1195 C CA    . LYS A 1 154 ? 18.560  14.111  23.222  1.00 92.81 154 A 1 
ATOM   1196 C C     . LYS A 1 154 ? 18.455  15.429  22.455  1.00 92.86 154 A 1 
ATOM   1197 O O     . LYS A 1 154 ? 18.423  15.409  21.224  1.00 90.35 154 A 1 
ATOM   1198 C CB    . LYS A 1 154 ? 19.978  13.514  23.216  1.00 90.34 154 A 1 
ATOM   1199 C CG    . LYS A 1 154 ? 20.938  14.226  24.168  1.00 81.23 154 A 1 
ATOM   1200 C CD    . LYS A 1 154 ? 22.261  13.466  24.181  1.00 78.34 154 A 1 
ATOM   1201 C CE    . LYS A 1 154 ? 23.279  14.079  25.144  1.00 69.26 154 A 1 
ATOM   1202 N NZ    . LYS A 1 154 ? 24.530  13.275  25.127  1.00 61.86 154 A 1 
ATOM   1203 N N     . PRO A 1 155 ? 18.395  16.600  23.134  1.00 91.44 155 A 1 
ATOM   1204 C CA    . PRO A 1 155 ? 18.512  16.792  24.589  1.00 90.54 155 A 1 
ATOM   1205 C C     . PRO A 1 155 ? 17.291  16.353  25.406  1.00 90.44 155 A 1 
ATOM   1206 O O     . PRO A 1 155 ? 17.443  15.970  26.562  1.00 86.07 155 A 1 
ATOM   1207 C CB    . PRO A 1 155 ? 18.792  18.286  24.759  1.00 87.64 155 A 1 
ATOM   1208 C CG    . PRO A 1 155 ? 18.136  18.912  23.538  1.00 84.32 155 A 1 
ATOM   1209 C CD    . PRO A 1 155 ? 18.359  17.865  22.449  1.00 87.84 155 A 1 
ATOM   1210 N N     . GLU A 1 156 ? 16.096  16.382  24.854  1.00 90.87 156 A 1 
ATOM   1211 C CA    . GLU A 1 156 ? 14.880  15.904  25.512  1.00 91.08 156 A 1 
ATOM   1212 C C     . GLU A 1 156 ? 13.847  15.441  24.476  1.00 91.80 156 A 1 
ATOM   1213 O O     . GLU A 1 156 ? 13.772  15.991  23.365  1.00 88.93 156 A 1 
ATOM   1214 C CB    . GLU A 1 156 ? 14.282  16.994  26.418  1.00 87.38 156 A 1 
ATOM   1215 C CG    . GLU A 1 156 ? 13.760  18.187  25.623  1.00 76.85 156 A 1 
ATOM   1216 C CD    . GLU A 1 156 ? 13.221  19.348  26.465  1.00 71.36 156 A 1 
ATOM   1217 O OE1   . GLU A 1 156 ? 12.798  20.339  25.813  1.00 62.49 156 A 1 
ATOM   1218 O OE2   . GLU A 1 156 ? 13.237  19.250  27.710  1.00 62.78 156 A 1 
ATOM   1219 N N     . ARG A 1 157 ? 13.040  14.448  24.835  1.00 91.81 157 A 1 
ATOM   1220 C CA    . ARG A 1 157 ? 11.923  14.018  23.993  1.00 92.33 157 A 1 
ATOM   1221 C C     . ARG A 1 157 ? 10.776  15.018  24.108  1.00 91.76 157 A 1 
ATOM   1222 O O     . ARG A 1 157 ? 10.311  15.264  25.216  1.00 88.24 157 A 1 
ATOM   1223 C CB    . ARG A 1 157 ? 11.502  12.590  24.358  1.00 90.54 157 A 1 
ATOM   1224 C CG    . ARG A 1 157 ? 10.431  12.072  23.387  1.00 89.56 157 A 1 
ATOM   1225 C CD    . ARG A 1 157 ? 10.189  10.580  23.610  1.00 88.54 157 A 1 
ATOM   1226 N NE    . ARG A 1 157 ? 9.128   10.084  22.723  1.00 89.50 157 A 1 
ATOM   1227 C CZ    . ARG A 1 157 ? 8.899   8.821   22.431  1.00 91.35 157 A 1 
ATOM   1228 N NH1   . ARG A 1 157 ? 9.619   7.859   22.926  1.00 85.93 157 A 1 
ATOM   1229 N NH2   . ARG A 1 157 ? 7.923   8.499   21.631  1.00 85.81 157 A 1 
ATOM   1230 N N     . PRO A 1 158 ? 10.276  15.578  22.995  1.00 90.23 158 A 1 
ATOM   1231 C CA    . PRO A 1 158 ? 9.117   16.448  23.041  1.00 87.64 158 A 1 
ATOM   1232 C C     . PRO A 1 158 ? 7.889   15.703  23.565  1.00 86.06 158 A 1 
ATOM   1233 O O     . PRO A 1 158 ? 7.588   14.603  23.107  1.00 80.29 158 A 1 
ATOM   1234 C CB    . PRO A 1 158 ? 8.915   16.949  21.611  1.00 84.37 158 A 1 
ATOM   1235 C CG    . PRO A 1 158 ? 10.278  16.757  20.960  1.00 83.65 158 A 1 
ATOM   1236 C CD    . PRO A 1 158 ? 10.809  15.511  21.650  1.00 87.18 158 A 1 
ATOM   1237 N N     . THR A 1 159 ? 7.179   16.320  24.511  1.00 84.79 159 A 1 
ATOM   1238 C CA    . THR A 1 159 ? 5.936   15.776  25.095  1.00 80.88 159 A 1 
ATOM   1239 C C     . THR A 1 159 ? 4.676   16.348  24.451  1.00 77.73 159 A 1 
ATOM   1240 O O     . THR A 1 159 ? 3.579   16.090  24.919  1.00 68.12 159 A 1 
ATOM   1241 C CB    . THR A 1 159 ? 5.902   16.040  26.603  1.00 75.69 159 A 1 
ATOM   1242 O OG1   . THR A 1 159 ? 6.111   17.414  26.848  1.00 67.88 159 A 1 
ATOM   1243 C CG2   . THR A 1 159 ? 6.990   15.265  27.339  1.00 66.26 159 A 1 
ATOM   1244 N N     . ASN A 1 160 ? 4.812   17.147  23.389  1.00 68.76 160 A 1 
ATOM   1245 C CA    . ASN A 1 160 ? 3.683   17.812  22.755  1.00 65.28 160 A 1 
ATOM   1246 C C     . ASN A 1 160 ? 2.702   16.777  22.197  1.00 64.33 160 A 1 
ATOM   1247 O O     . ASN A 1 160 ? 2.963   16.124  21.191  1.00 57.89 160 A 1 
ATOM   1248 C CB    . ASN A 1 160 ? 4.160   18.796  21.681  1.00 59.73 160 A 1 
ATOM   1249 C CG    . ASN A 1 160 ? 4.758   20.071  22.258  1.00 53.98 160 A 1 
ATOM   1250 O OD1   . ASN A 1 160 ? 4.559   20.429  23.396  1.00 50.15 160 A 1 
ATOM   1251 N ND2   . ASN A 1 160 ? 5.494   20.809  21.466  1.00 48.11 160 A 1 
ATOM   1252 N N     . SER A 1 161 ? 1.560   16.661  22.877  1.00 58.51 161 A 1 
ATOM   1253 C CA    . SER A 1 161 ? 0.451   15.804  22.493  1.00 55.66 161 A 1 
ATOM   1254 C C     . SER A 1 161 ? -0.068  16.157  21.095  1.00 56.64 161 A 1 
ATOM   1255 O O     . SER A 1 161 ? -0.009  17.308  20.664  1.00 51.80 161 A 1 
ATOM   1256 C CB    . SER A 1 161 ? -0.650  15.910  23.567  1.00 48.91 161 A 1 
ATOM   1257 O OG    . SER A 1 161 ? -1.954  16.027  23.031  1.00 43.08 161 A 1 
ATOM   1258 N N     . ARG A 1 162 ? -0.684  15.184  20.453  1.00 54.51 162 A 1 
ATOM   1259 C CA    . ARG A 1 162 ? -1.393  15.286  19.160  1.00 53.01 162 A 1 
ATOM   1260 C C     . ARG A 1 162 ? -2.274  16.544  18.997  1.00 54.96 162 A 1 
ATOM   1261 O O     . ARG A 1 162 ? -2.497  16.974  17.876  1.00 50.77 162 A 1 
ATOM   1262 C CB    . ARG A 1 162 ? -2.320  14.056  18.985  1.00 46.95 162 A 1 
ATOM   1263 C CG    . ARG A 1 162 ? -1.596  12.733  18.678  1.00 41.66 162 A 1 
ATOM   1264 C CD    . ARG A 1 162 ? -2.626  11.611  18.493  1.00 38.99 162 A 1 
ATOM   1265 N NE    . ARG A 1 162 ? -2.001  10.322  18.130  1.00 35.72 162 A 1 
ATOM   1266 C CZ    . ARG A 1 162 ? -2.612  9.152   17.975  1.00 32.41 162 A 1 
ATOM   1267 N NH1   . ARG A 1 162 ? -3.903  9.023   18.129  1.00 30.73 162 A 1 
ATOM   1268 N NH2   . ARG A 1 162 ? -1.937  8.087   17.661  1.00 29.53 162 A 1 
ATOM   1269 N N     . ALA A 1 163 ? -2.801  17.091  20.085  1.00 43.17 163 A 1 
ATOM   1270 C CA    . ALA A 1 163 ? -3.766  18.188  20.053  1.00 41.06 163 A 1 
ATOM   1271 C C     . ALA A 1 163 ? -3.176  19.538  19.617  1.00 43.03 163 A 1 
ATOM   1272 O O     . ALA A 1 163 ? -3.834  20.286  18.895  1.00 40.73 163 A 1 
ATOM   1273 C CB    . ALA A 1 163 ? -4.399  18.300  21.443  1.00 36.17 163 A 1 
ATOM   1274 N N     . GLN A 1 164 ? -1.960  19.862  20.034  1.00 49.97 164 A 1 
ATOM   1275 C CA    . GLN A 1 164 ? -1.300  21.120  19.647  1.00 48.97 164 A 1 
ATOM   1276 C C     . GLN A 1 164 ? -0.537  20.999  18.326  1.00 49.54 164 A 1 
ATOM   1277 O O     . GLN A 1 164 ? 0.493   21.636  18.118  1.00 46.46 164 A 1 
ATOM   1278 C CB    . GLN A 1 164 ? -0.425  21.669  20.773  1.00 45.26 164 A 1 
ATOM   1279 C CG    . GLN A 1 164 ? -1.243  22.221  21.939  1.00 41.00 164 A 1 
ATOM   1280 C CD    . GLN A 1 164 ? -0.379  23.031  22.913  1.00 38.23 164 A 1 
ATOM   1281 O OE1   . GLN A 1 164 ? 0.818   23.183  22.757  1.00 35.61 164 A 1 
ATOM   1282 N NE2   . GLN A 1 164 ? -0.967  23.595  23.936  1.00 34.04 164 A 1 
ATOM   1283 N N     . ARG A 1 165 ? -1.040  20.193  17.390  1.00 56.94 165 A 1 
ATOM   1284 C CA    . ARG A 1 165 ? -0.599  20.309  15.998  1.00 55.96 165 A 1 
ATOM   1285 C C     . ARG A 1 165 ? -0.870  21.747  15.580  1.00 56.65 165 A 1 
ATOM   1286 O O     . ARG A 1 165 ? -2.023  22.173  15.523  1.00 52.94 165 A 1 
ATOM   1287 C CB    . ARG A 1 165 ? -1.312  19.312  15.073  1.00 52.06 165 A 1 
ATOM   1288 C CG    . ARG A 1 165 ? -0.757  17.894  15.244  1.00 47.38 165 A 1 
ATOM   1289 C CD    . ARG A 1 165 ? -1.431  16.928  14.259  1.00 44.91 165 A 1 
ATOM   1290 N NE    . ARG A 1 165 ? -0.917  15.554  14.412  1.00 41.24 165 A 1 
ATOM   1291 C CZ    . ARG A 1 165 ? -1.229  14.511  13.659  1.00 37.21 165 A 1 
ATOM   1292 N NH1   . ARG A 1 165 ? -2.070  14.600  12.664  1.00 36.08 165 A 1 
ATOM   1293 N NH2   . ARG A 1 165 ? -0.696  13.344  13.903  1.00 34.43 165 A 1 
ATOM   1294 N N     . TYR A 1 166 ? 0.186   22.481  15.311  1.00 54.88 166 A 1 
ATOM   1295 C CA    . TYR A 1 166 ? 0.094   23.796  14.714  1.00 53.58 166 A 1 
ATOM   1296 C C     . TYR A 1 166 ? -0.746  23.661  13.440  1.00 53.85 166 A 1 
ATOM   1297 O O     . TYR A 1 166 ? -0.269  23.177  12.421  1.00 50.69 166 A 1 
ATOM   1298 C CB    . TYR A 1 166 ? 1.506   24.333  14.418  1.00 49.71 166 A 1 
ATOM   1299 C CG    . TYR A 1 166 ? 1.968   25.451  15.328  1.00 47.20 166 A 1 
ATOM   1300 C CD1   . TYR A 1 166 ? 1.867   26.799  14.903  1.00 44.11 166 A 1 
ATOM   1301 C CD2   . TYR A 1 166 ? 2.519   25.170  16.593  1.00 43.25 166 A 1 
ATOM   1302 C CE1   . TYR A 1 166 ? 2.321   27.843  15.717  1.00 38.96 166 A 1 
ATOM   1303 C CE2   . TYR A 1 166 ? 2.977   26.218  17.424  1.00 39.05 166 A 1 
ATOM   1304 C CZ    . TYR A 1 166 ? 2.879   27.549  16.979  1.00 38.10 166 A 1 
ATOM   1305 O OH    . TYR A 1 166 ? 3.337   28.571  17.776  1.00 34.94 166 A 1 
ATOM   1306 N N     . GLN A 1 167 ? -1.989  24.118  13.499  1.00 48.48 167 A 1 
ATOM   1307 C CA    . GLN A 1 167 ? -2.830  24.358  12.324  1.00 47.12 167 A 1 
ATOM   1308 C C     . GLN A 1 167 ? -2.263  25.469  11.416  1.00 48.30 167 A 1 
ATOM   1309 O O     . GLN A 1 167 ? -2.911  25.845  10.455  1.00 45.29 167 A 1 
ATOM   1310 C CB    . GLN A 1 167 ? -4.236  24.786  12.781  1.00 42.82 167 A 1 
ATOM   1311 C CG    . GLN A 1 167 ? -5.107  23.665  13.363  1.00 38.80 167 A 1 
ATOM   1312 C CD    . GLN A 1 167 ? -6.520  24.163  13.681  1.00 35.89 167 A 1 
ATOM   1313 O OE1   . GLN A 1 167 ? -6.818  25.348  13.706  1.00 33.78 167 A 1 
ATOM   1314 N NE2   . GLN A 1 167 ? -7.453  23.281  13.938  1.00 32.08 167 A 1 
ATOM   1315 N N     . GLY A 1 168 ? -1.099  25.999  11.747  1.00 48.09 168 A 1 
ATOM   1316 C CA    . GLY A 1 168 ? -0.560  27.226  11.192  1.00 46.69 168 A 1 
ATOM   1317 C C     . GLY A 1 168 ? -0.168  27.136  9.713   1.00 48.66 168 A 1 
ATOM   1318 O O     . GLY A 1 168 ? -1.011  26.901  8.863   1.00 45.83 168 A 1 
ATOM   1319 N N     . ASN A 1 169 ? 1.091   27.379  9.399   1.00 50.03 169 A 1 
ATOM   1320 C CA    . ASN A 1 169 ? 1.494   27.657  8.024   1.00 50.20 169 A 1 
ATOM   1321 C C     . ASN A 1 169 ? 1.160   26.492  7.084   1.00 51.69 169 A 1 
ATOM   1322 O O     . ASN A 1 169 ? 1.826   25.462  7.079   1.00 48.58 169 A 1 
ATOM   1323 C CB    . ASN A 1 169 ? 2.982   28.042  7.971   1.00 45.79 169 A 1 
ATOM   1324 C CG    . ASN A 1 169 ? 3.218   29.495  8.334   1.00 41.94 169 A 1 
ATOM   1325 O OD1   . ASN A 1 169 ? 2.327   30.311  8.446   1.00 38.95 169 A 1 
ATOM   1326 N ND2   . ASN A 1 169 ? 4.465   29.873  8.517   1.00 38.07 169 A 1 
ATOM   1327 N N     . SER A 1 170 ? 0.155   26.712  6.246   1.00 52.79 170 A 1 
ATOM   1328 C CA    . SER A 1 170 ? -0.376  25.838  5.196   1.00 52.72 170 A 1 
ATOM   1329 C C     . SER A 1 170 ? 0.688   25.243  4.274   1.00 56.82 170 A 1 
ATOM   1330 O O     . SER A 1 170 ? 0.469   24.237  3.611   1.00 52.97 170 A 1 
ATOM   1331 C CB    . SER A 1 170 ? -1.317  26.689  4.327   1.00 46.44 170 A 1 
ATOM   1332 O OG    . SER A 1 170 ? -0.663  27.874  3.902   1.00 42.00 170 A 1 
ATOM   1333 N N     . ASP A 1 171 ? 1.846   25.875  4.245   1.00 57.34 171 A 1 
ATOM   1334 C CA    . ASP A 1 171 ? 2.940   25.642  3.319   1.00 58.01 171 A 1 
ATOM   1335 C C     . ASP A 1 171 ? 3.810   24.421  3.642   1.00 61.62 171 A 1 
ATOM   1336 O O     . ASP A 1 171 ? 4.453   23.876  2.746   1.00 58.08 171 A 1 
ATOM   1337 C CB    . ASP A 1 171 ? 3.769   26.919  3.355   1.00 53.55 171 A 1 
ATOM   1338 C CG    . ASP A 1 171 ? 3.276   27.993  2.403   1.00 49.62 171 A 1 
ATOM   1339 O OD1   . ASP A 1 171 ? 2.456   27.671  1.530   1.00 45.96 171 A 1 
ATOM   1340 O OD2   . ASP A 1 171 ? 3.917   29.067  2.392   1.00 44.84 171 A 1 
ATOM   1341 N N     . ASN A 1 172 ? 3.847   23.989  4.901   1.00 68.80 172 A 1 
ATOM   1342 C CA    . ASN A 1 172 ? 4.598   22.824  5.349   1.00 69.46 172 A 1 
ATOM   1343 C C     . ASN A 1 172 ? 3.632   21.711  5.727   1.00 73.37 172 A 1 
ATOM   1344 O O     . ASN A 1 172 ? 3.450   21.388  6.901   1.00 69.54 172 A 1 
ATOM   1345 C CB    . ASN A 1 172 ? 5.559   23.217  6.483   1.00 62.21 172 A 1 
ATOM   1346 C CG    . ASN A 1 172 ? 6.739   24.034  6.012   1.00 55.18 172 A 1 
ATOM   1347 O OD1   . ASN A 1 172 ? 7.039   24.186  4.845   1.00 49.85 172 A 1 
ATOM   1348 N ND2   . ASN A 1 172 ? 7.487   24.582  6.946   1.00 48.41 172 A 1 
ATOM   1349 N N     . LEU A 1 173 ? 2.972   21.135  4.729   1.00 76.99 173 A 1 
ATOM   1350 C CA    . LEU A 1 173 ? 2.132   19.971  4.960   1.00 79.54 173 A 1 
ATOM   1351 C C     . LEU A 1 173 ? 3.003   18.776  5.330   1.00 82.97 173 A 1 
ATOM   1352 O O     . LEU A 1 173 ? 3.735   18.262  4.486   1.00 79.19 173 A 1 
ATOM   1353 C CB    . LEU A 1 173 ? 1.287   19.656  3.720   1.00 72.79 173 A 1 
ATOM   1354 C CG    . LEU A 1 173 ? 0.405   18.409  3.924   1.00 69.38 173 A 1 
ATOM   1355 C CD1   . LEU A 1 173 ? -0.749  18.693  4.880   1.00 65.34 173 A 1 
ATOM   1356 C CD2   . LEU A 1 173 ? -0.149  17.941  2.577   1.00 64.95 173 A 1 
ATOM   1357 N N     . VAL A 1 174 ? 2.844   18.305  6.556   1.00 82.80 174 A 1 
ATOM   1358 C CA    . VAL A 1 174 ? 3.230   16.948  6.934   1.00 83.28 174 A 1 
ATOM   1359 C C     . VAL A 1 174 ? 2.096   16.337  7.726   1.00 85.31 174 A 1 
ATOM   1360 O O     . VAL A 1 174 ? 1.513   16.972  8.597   1.00 84.57 174 A 1 
ATOM   1361 C CB    . VAL A 1 174 ? 4.553   16.884  7.697   1.00 79.25 174 A 1 
ATOM   1362 C CG1   . VAL A 1 174 ? 4.921   15.440  8.079   1.00 71.02 174 A 1 
ATOM   1363 C CG2   . VAL A 1 174 ? 5.663   17.476  6.823   1.00 73.72 174 A 1 
ATOM   1364 N N     . GLU A 1 175 ? 1.772   15.106  7.393   1.00 89.61 175 A 1 
ATOM   1365 C CA    . GLU A 1 175 ? 0.803   14.307  8.121   1.00 90.79 175 A 1 
ATOM   1366 C C     . GLU A 1 175 ? 1.402   12.923  8.328   1.00 92.74 175 A 1 
ATOM   1367 O O     . GLU A 1 175 ? 1.950   12.338  7.399   1.00 92.23 175 A 1 
ATOM   1368 C CB    . GLU A 1 175 ? -0.507  14.247  7.318   1.00 87.94 175 A 1 
ATOM   1369 C CG    . GLU A 1 175 ? -1.707  13.750  8.135   1.00 78.69 175 A 1 
ATOM   1370 C CD    . GLU A 1 175 ? -2.411  14.828  8.981   1.00 79.29 175 A 1 
ATOM   1371 O OE1   . GLU A 1 175 ? -3.422  14.492  9.637   1.00 72.79 175 A 1 
ATOM   1372 O OE2   . GLU A 1 175 ? -2.021  16.017  8.945   1.00 72.86 175 A 1 
ATOM   1373 N N     . ILE A 1 176 ? 1.306   12.399  9.551   1.00 91.55 176 A 1 
ATOM   1374 C CA    . ILE A 1 176 ? 1.685   11.028  9.889   1.00 92.45 176 A 1 
ATOM   1375 C C     . ILE A 1 176 ? 0.516   10.415  10.652  1.00 93.16 176 A 1 
ATOM   1376 O O     . ILE A 1 176 ? -0.036  11.032  11.563  1.00 92.70 176 A 1 
ATOM   1377 C CB    . ILE A 1 176 ? 3.009   10.944  10.686  1.00 91.63 176 A 1 
ATOM   1378 C CG1   . ILE A 1 176 ? 4.139   11.790  10.048  1.00 87.67 176 A 1 
ATOM   1379 C CG2   . ILE A 1 176 ? 3.434   9.473   10.814  1.00 87.16 176 A 1 
ATOM   1380 C CD1   . ILE A 1 176 ? 5.461   11.792  10.840  1.00 83.09 176 A 1 
ATOM   1381 N N     . ALA A 1 177 ? 0.126   9.208   10.264  1.00 94.69 177 A 1 
ATOM   1382 C CA    . ALA A 1 177 ? -0.942  8.444   10.892  1.00 95.25 177 A 1 
ATOM   1383 C C     . ALA A 1 177 ? -0.429  7.052   11.267  1.00 96.29 177 A 1 
ATOM   1384 O O     . ALA A 1 177 ? 0.179   6.381   10.441  1.00 96.27 177 A 1 
ATOM   1385 C CB    . ALA A 1 177 ? -2.139  8.392   9.942   1.00 94.88 177 A 1 
ATOM   1386 N N     . SER A 1 178 ? -0.670  6.623   12.496  1.00 95.58 178 A 1 
ATOM   1387 C CA    . SER A 1 178 ? -0.304  5.286   12.958  1.00 95.53 178 A 1 
ATOM   1388 C C     . SER A 1 178 ? -1.277  4.237   12.420  1.00 96.18 178 A 1 
ATOM   1389 O O     . SER A 1 178 ? -2.483  4.465   12.443  1.00 95.62 178 A 1 
ATOM   1390 C CB    . SER A 1 178 ? -0.294  5.246   14.487  1.00 94.11 178 A 1 
ATOM   1391 O OG    . SER A 1 178 ? 0.345   4.073   14.954  1.00 83.19 178 A 1 
ATOM   1392 N N     . ILE A 1 179 ? -0.746  3.121   11.951  1.00 96.84 179 A 1 
ATOM   1393 C CA    . ILE A 1 179 ? -1.507  1.949   11.521  1.00 97.22 179 A 1 
ATOM   1394 C C     . ILE A 1 179 ? -1.352  0.904   12.627  1.00 97.26 179 A 1 
ATOM   1395 O O     . ILE A 1 179 ? -0.358  0.172   12.659  1.00 96.55 179 A 1 
ATOM   1396 C CB    . ILE A 1 179 ? -1.025  1.419   10.154  1.00 97.49 179 A 1 
ATOM   1397 C CG1   . ILE A 1 179 ? -1.024  2.516   9.064   1.00 96.71 179 A 1 
ATOM   1398 C CG2   . ILE A 1 179 ? -1.912  0.236   9.721   1.00 96.46 179 A 1 
ATOM   1399 C CD1   . ILE A 1 179 ? -0.231  2.105   7.811   1.00 96.00 179 A 1 
ATOM   1400 N N     . ASP A 1 180 ? -2.309  0.877   13.521  1.00 96.78 180 A 1 
ATOM   1401 C CA    . ASP A 1 180 ? -2.396  -0.109  14.581  1.00 96.23 180 A 1 
ATOM   1402 C C     . ASP A 1 180 ? -3.265  -1.280  14.112  1.00 96.33 180 A 1 
ATOM   1403 O O     . ASP A 1 180 ? -4.364  -1.073  13.593  1.00 95.16 180 A 1 
ATOM   1404 C CB    . ASP A 1 180 ? -2.937  0.560   15.848  1.00 95.13 180 A 1 
ATOM   1405 C CG    . ASP A 1 180 ? -2.671  -0.278  17.096  1.00 92.62 180 A 1 
ATOM   1406 O OD1   . ASP A 1 180 ? -2.642  -1.518  16.953  1.00 88.27 180 A 1 
ATOM   1407 O OD2   . ASP A 1 180 ? -2.438  0.345   18.155  1.00 87.65 180 A 1 
ATOM   1408 N N     . LEU A 1 181 ? -2.761  -2.512  14.225  1.00 96.40 181 A 1 
ATOM   1409 C CA    . LEU A 1 181 ? -3.497  -3.698  13.792  1.00 96.35 181 A 1 
ATOM   1410 C C     . LEU A 1 181 ? -4.589  -4.097  14.784  1.00 96.15 181 A 1 
ATOM   1411 O O     . LEU A 1 181 ? -5.589  -4.682  14.368  1.00 94.51 181 A 1 
ATOM   1412 C CB    . LEU A 1 181 ? -2.523  -4.861  13.541  1.00 95.67 181 A 1 
ATOM   1413 C CG    . LEU A 1 181 ? -1.465  -4.605  12.450  1.00 93.74 181 A 1 
ATOM   1414 C CD1   . LEU A 1 181 ? -0.682  -5.904  12.196  1.00 89.86 181 A 1 
ATOM   1415 C CD2   . LEU A 1 181 ? -2.068  -4.156  11.122  1.00 89.51 181 A 1 
ATOM   1416 N N     . ASP A 1 182 ? -4.418  -3.745  16.051  1.00 95.94 182 A 1 
ATOM   1417 C CA    . ASP A 1 182 ? -5.376  -4.009  17.119  1.00 95.17 182 A 1 
ATOM   1418 C C     . ASP A 1 182 ? -6.488  -2.943  17.172  1.00 95.30 182 A 1 
ATOM   1419 O O     . ASP A 1 182 ? -7.632  -3.246  17.507  1.00 93.20 182 A 1 
ATOM   1420 C CB    . ASP A 1 182 ? -4.639  -4.113  18.466  1.00 94.34 182 A 1 
ATOM   1421 C CG    . ASP A 1 182 ? -3.672  -5.300  18.548  1.00 90.19 182 A 1 
ATOM   1422 O OD1   . ASP A 1 182 ? -3.969  -6.360  17.950  1.00 84.87 182 A 1 
ATOM   1423 O OD2   . ASP A 1 182 ? -2.641  -5.173  19.247  1.00 84.17 182 A 1 
ATOM   1424 N N     . ASP A 1 183 ? -6.176  -1.701  16.754  1.00 95.29 183 A 1 
ATOM   1425 C CA    . ASP A 1 183 ? -7.129  -0.589  16.626  1.00 95.11 183 A 1 
ATOM   1426 C C     . ASP A 1 183 ? -7.004  0.095   15.254  1.00 95.45 183 A 1 
ATOM   1427 O O     . ASP A 1 183 ? -6.446  1.183   15.083  1.00 93.45 183 A 1 
ATOM   1428 C CB    . ASP A 1 183 ? -6.978  0.381   17.810  1.00 93.48 183 A 1 
ATOM   1429 C CG    . ASP A 1 183 ? -8.067  1.456   17.832  1.00 90.20 183 A 1 
ATOM   1430 O OD1   . ASP A 1 183 ? -9.149  1.248   17.225  1.00 86.50 183 A 1 
ATOM   1431 O OD2   . ASP A 1 183 ? -7.848  2.508   18.492  1.00 84.84 183 A 1 
ATOM   1432 N N     . PHE A 1 184 ? -7.512  -0.577  14.216  1.00 95.61 184 A 1 
ATOM   1433 C CA    . PHE A 1 184 ? -7.335  -0.161  12.836  1.00 96.12 184 A 1 
ATOM   1434 C C     . PHE A 1 184 ? -8.228  1.030   12.452  1.00 96.36 184 A 1 
ATOM   1435 O O     . PHE A 1 184 ? -9.443  0.897   12.267  1.00 94.93 184 A 1 
ATOM   1436 C CB    . PHE A 1 184 ? -7.552  -1.363  11.914  1.00 95.48 184 A 1 
ATOM   1437 C CG    . PHE A 1 184 ? -7.211  -1.068  10.468  1.00 96.26 184 A 1 
ATOM   1438 C CD1   . PHE A 1 184 ? -8.219  -0.724  9.557   1.00 95.24 184 A 1 
ATOM   1439 C CD2   . PHE A 1 184 ? -5.876  -1.127  10.042  1.00 95.40 184 A 1 
ATOM   1440 C CE1   . PHE A 1 184 ? -7.902  -0.452  8.223   1.00 94.29 184 A 1 
ATOM   1441 C CE2   . PHE A 1 184 ? -5.555  -0.860  8.703   1.00 94.58 184 A 1 
ATOM   1442 C CZ    . PHE A 1 184 ? -6.567  -0.523  7.792   1.00 95.36 184 A 1 
ATOM   1443 N N     . ASP A 1 185 ? -7.625  2.200   12.230  1.00 96.66 185 A 1 
ATOM   1444 C CA    . ASP A 1 185 ? -8.324  3.411   11.781  1.00 96.83 185 A 1 
ATOM   1445 C C     . ASP A 1 185 ? -8.591  3.388   10.264  1.00 97.11 185 A 1 
ATOM   1446 O O     . ASP A 1 185 ? -7.745  3.736   9.438   1.00 96.57 185 A 1 
ATOM   1447 C CB    . ASP A 1 185 ? -7.570  4.675   12.234  1.00 96.24 185 A 1 
ATOM   1448 C CG    . ASP A 1 185 ? -8.278  5.987   11.852  1.00 95.88 185 A 1 
ATOM   1449 O OD1   . ASP A 1 185 ? -9.379  5.966   11.247  1.00 93.91 185 A 1 
ATOM   1450 O OD2   . ASP A 1 185 ? -7.739  7.097   12.113  1.00 92.83 185 A 1 
ATOM   1451 N N     . ASN A 1 186 ? -9.836  3.059   9.888   1.00 97.10 186 A 1 
ATOM   1452 C CA    . ASN A 1 186 ? -10.296 3.065   8.499   1.00 97.09 186 A 1 
ATOM   1453 C C     . ASN A 1 186 ? -10.323 4.461   7.846   1.00 97.67 186 A 1 
ATOM   1454 O O     . ASN A 1 186 ? -10.525 4.580   6.641   1.00 96.69 186 A 1 
ATOM   1455 C CB    . ASN A 1 186 ? -11.702 2.438   8.437   1.00 94.98 186 A 1 
ATOM   1456 C CG    . ASN A 1 186 ? -11.681 0.944   8.705   1.00 88.84 186 A 1 
ATOM   1457 O OD1   . ASN A 1 186 ? -11.103 0.160   7.974   1.00 78.20 186 A 1 
ATOM   1458 N ND2   . ASN A 1 186 ? -12.319 0.506   9.766   1.00 76.84 186 A 1 
ATOM   1459 N N     . SER A 1 187 ? -10.148 5.540   8.611   1.00 97.02 187 A 1 
ATOM   1460 C CA    . SER A 1 187 ? -10.183 6.894   8.074   1.00 97.08 187 A 1 
ATOM   1461 C C     . SER A 1 187 ? -8.827  7.402   7.561   1.00 97.47 187 A 1 
ATOM   1462 O O     . SER A 1 187 ? -8.785  8.451   6.911   1.00 96.71 187 A 1 
ATOM   1463 C CB    . SER A 1 187 ? -10.794 7.852   9.093   1.00 96.14 187 A 1 
ATOM   1464 O OG    . SER A 1 187 ? -9.912  8.143   10.149  1.00 93.26 187 A 1 
ATOM   1465 N N     . ILE A 1 188 ? -7.731  6.676   7.803   1.00 97.76 188 A 1 
ATOM   1466 C CA    . ILE A 1 188 ? -6.378  7.093   7.422   1.00 97.70 188 A 1 
ATOM   1467 C C     . ILE A 1 188 ? -6.262  7.385   5.914   1.00 97.78 188 A 1 
ATOM   1468 O O     . ILE A 1 188 ? -5.831  8.490   5.578   1.00 97.55 188 A 1 
ATOM   1469 C CB    . ILE A 1 188 ? -5.307  6.087   7.898   1.00 97.31 188 A 1 
ATOM   1470 C CG1   . ILE A 1 188 ? -5.252  6.045   9.439   1.00 95.51 188 A 1 
ATOM   1471 C CG2   . ILE A 1 188 ? -3.919  6.457   7.331   1.00 95.50 188 A 1 
ATOM   1472 C CD1   . ILE A 1 188 ? -4.386  4.911   9.986   1.00 91.39 188 A 1 
ATOM   1473 N N     . PRO A 1 189 ? -6.695  6.509   4.992   1.00 98.24 189 A 1 
ATOM   1474 C CA    . PRO A 1 189 ? -6.581  6.795   3.557   1.00 98.33 189 A 1 
ATOM   1475 C C     . PRO A 1 189 ? -7.293  8.081   3.147   1.00 98.22 189 A 1 
ATOM   1476 O O     . PRO A 1 189 ? -6.740  8.897   2.410   1.00 97.87 189 A 1 
ATOM   1477 C CB    . PRO A 1 189 ? -7.173  5.578   2.847   1.00 98.09 189 A 1 
ATOM   1478 C CG    . PRO A 1 189 ? -6.970  4.450   3.847   1.00 97.09 189 A 1 
ATOM   1479 C CD    . PRO A 1 189 ? -7.181  5.157   5.185   1.00 98.17 189 A 1 
ATOM   1480 N N     . VAL A 1 190 ? -8.500  8.325   3.673   1.00 97.96 190 A 1 
ATOM   1481 C CA    . VAL A 1 190 ? -9.277  9.540   3.397   1.00 97.76 190 A 1 
ATOM   1482 C C     . VAL A 1 190 ? -8.582  10.781  3.939   1.00 97.60 190 A 1 
ATOM   1483 O O     . VAL A 1 190 ? -8.468  11.788  3.230   1.00 96.68 190 A 1 
ATOM   1484 C CB    . VAL A 1 190 ? -10.684 9.442   4.005   1.00 96.38 190 A 1 
ATOM   1485 C CG1   . VAL A 1 190 ? -11.501 10.719  3.751   1.00 89.53 190 A 1 
ATOM   1486 C CG2   . VAL A 1 190 ? -11.457 8.267   3.425   1.00 88.55 190 A 1 
ATOM   1487 N N     . LYS A 1 191 ? -8.119  10.741  5.193   1.00 97.43 191 A 1 
ATOM   1488 C CA    . LYS A 1 191 ? -7.435  11.870  5.835   1.00 96.40 191 A 1 
ATOM   1489 C C     . LYS A 1 191 ? -6.198  12.274  5.038   1.00 96.37 191 A 1 
ATOM   1490 O O     . LYS A 1 191 ? -6.072  13.445  4.678   1.00 95.41 191 A 1 
ATOM   1491 C CB    . LYS A 1 191 ? -7.046  11.509  7.285   1.00 95.44 191 A 1 
ATOM   1492 C CG    . LYS A 1 191 ? -8.230  11.488  8.273   1.00 86.56 191 A 1 
ATOM   1493 C CD    . LYS A 1 191 ? -7.773  10.903  9.622   1.00 82.43 191 A 1 
ATOM   1494 C CE    . LYS A 1 191 ? -8.892  10.812  10.653  1.00 71.85 191 A 1 
ATOM   1495 N NZ    . LYS A 1 191 ? -8.513  9.921   11.801  1.00 65.93 191 A 1 
ATOM   1496 N N     . LEU A 1 192 ? -5.336  11.316  4.699   1.00 97.04 192 A 1 
ATOM   1497 C CA    . LEU A 1 192 ? -4.106  11.570  3.954   1.00 97.05 192 A 1 
ATOM   1498 C C     . LEU A 1 192 ? -4.392  12.034  2.520   1.00 97.36 192 A 1 
ATOM   1499 O O     . LEU A 1 192 ? -3.797  13.007  2.059   1.00 97.04 192 A 1 
ATOM   1500 C CB    . LEU A 1 192 ? -3.229  10.315  3.974   1.00 96.93 192 A 1 
ATOM   1501 C CG    . LEU A 1 192 ? -2.716  9.907   5.366   1.00 95.98 192 A 1 
ATOM   1502 C CD1   . LEU A 1 192 ? -1.870  8.649   5.250   1.00 94.31 192 A 1 
ATOM   1503 C CD2   . LEU A 1 192 ? -1.865  10.987  6.028   1.00 93.61 192 A 1 
ATOM   1504 N N     . THR A 1 193 ? -5.360  11.432  1.838   1.00 97.59 193 A 1 
ATOM   1505 C CA    . THR A 1 193 ? -5.756  11.845  0.487   1.00 97.69 193 A 1 
ATOM   1506 C C     . THR A 1 193 ? -6.269  13.283  0.467   1.00 97.40 193 A 1 
ATOM   1507 O O     . THR A 1 193 ? -5.836  14.069  -0.368  1.00 97.12 193 A 1 
ATOM   1508 C CB    . THR A 1 193 ? -6.827  10.917  -0.087  1.00 97.71 193 A 1 
ATOM   1509 O OG1   . THR A 1 193 ? -6.318  9.612   -0.147  1.00 96.23 193 A 1 
ATOM   1510 C CG2   . THR A 1 193 ? -7.235  11.300  -1.515  1.00 96.17 193 A 1 
ATOM   1511 N N     . LYS A 1 194 ? -7.155  13.661  1.399   1.00 97.00 194 A 1 
ATOM   1512 C CA    . LYS A 1 194 ? -7.659  15.034  1.501   1.00 96.52 194 A 1 
ATOM   1513 C C     . LYS A 1 194 ? -6.523  16.033  1.714   1.00 95.76 194 A 1 
ATOM   1514 O O     . LYS A 1 194 ? -6.512  17.077  1.070   1.00 94.73 194 A 1 
ATOM   1515 C CB    . LYS A 1 194 ? -8.702  15.145  2.622   1.00 96.60 194 A 1 
ATOM   1516 C CG    . LYS A 1 194 ? -10.051 14.555  2.176   1.00 95.62 194 A 1 
ATOM   1517 C CD    . LYS A 1 194 ? -11.083 14.607  3.317   1.00 92.85 194 A 1 
ATOM   1518 C CE    . LYS A 1 194 ? -12.410 14.044  2.797   1.00 89.74 194 A 1 
ATOM   1519 N NZ    . LYS A 1 194 ? -13.459 13.996  3.852   1.00 82.73 194 A 1 
ATOM   1520 N N     . LYS A 1 195 ? -5.542  15.700  2.553   1.00 96.42 195 A 1 
ATOM   1521 C CA    . LYS A 1 195 ? -4.354  16.531  2.760   1.00 95.54 195 A 1 
ATOM   1522 C C     . LYS A 1 195 ? -3.507  16.637  1.493   1.00 95.72 195 A 1 
ATOM   1523 O O     . LYS A 1 195 ? -3.117  17.742  1.116   1.00 94.46 195 A 1 
ATOM   1524 C CB    . LYS A 1 195 ? -3.527  15.969  3.924   1.00 93.87 195 A 1 
ATOM   1525 C CG    . LYS A 1 195 ? -4.197  16.134  5.291   1.00 87.70 195 A 1 
ATOM   1526 C CD    . LYS A 1 195 ? -4.151  17.572  5.781   1.00 80.94 195 A 1 
ATOM   1527 C CE    . LYS A 1 195 ? -4.672  17.620  7.226   1.00 75.64 195 A 1 
ATOM   1528 N NZ    . LYS A 1 195 ? -4.274  18.866  7.906   1.00 67.36 195 A 1 
ATOM   1529 N N     . PHE A 1 196 ? -3.291  15.545  0.786   1.00 96.14 196 A 1 
ATOM   1530 C CA    . PHE A 1 196 ? -2.528  15.535  -0.465  1.00 96.70 196 A 1 
ATOM   1531 C C     . PHE A 1 196 ? -3.163  16.442  -1.523  1.00 96.43 196 A 1 
ATOM   1532 O O     . PHE A 1 196 ? -2.494  17.304  -2.094  1.00 95.87 196 A 1 
ATOM   1533 C CB    . PHE A 1 196 ? -2.415  14.089  -0.961  1.00 97.04 196 A 1 
ATOM   1534 C CG    . PHE A 1 196 ? -1.479  13.899  -2.131  1.00 97.53 196 A 1 
ATOM   1535 C CD1   . PHE A 1 196 ? -1.827  14.332  -3.427  1.00 97.07 196 A 1 
ATOM   1536 C CD2   . PHE A 1 196 ? -0.236  13.263  -1.939  1.00 96.92 196 A 1 
ATOM   1537 C CE1   . PHE A 1 196 ? -0.941  14.156  -4.502  1.00 96.75 196 A 1 
ATOM   1538 C CE2   . PHE A 1 196 ? 0.639   13.074  -3.017  1.00 96.60 196 A 1 
ATOM   1539 C CZ    . PHE A 1 196 ? 0.295   13.523  -4.298  1.00 97.04 196 A 1 
ATOM   1540 N N     . VAL A 1 197 ? -4.469  16.292  -1.778  1.00 96.30 197 A 1 
ATOM   1541 C CA    . VAL A 1 197 ? -5.134  16.994  -2.879  1.00 96.39 197 A 1 
ATOM   1542 C C     . VAL A 1 197 ? -5.293  18.493  -2.647  1.00 95.68 197 A 1 
ATOM   1543 O O     . VAL A 1 197 ? -5.373  19.232  -3.619  1.00 94.47 197 A 1 
ATOM   1544 C CB    . VAL A 1 197 ? -6.490  16.378  -3.268  1.00 95.90 197 A 1 
ATOM   1545 C CG1   . VAL A 1 197 ? -6.318  14.912  -3.675  1.00 92.15 197 A 1 
ATOM   1546 C CG2   . VAL A 1 197 ? -7.543  16.498  -2.162  1.00 92.42 197 A 1 
ATOM   1547 N N     . VAL A 1 198 ? -5.263  18.954  -1.394  1.00 95.06 198 A 1 
ATOM   1548 C CA    . VAL A 1 198 ? -5.228  20.395  -1.088  1.00 93.65 198 A 1 
ATOM   1549 C C     . VAL A 1 198 ? -4.019  21.070  -1.746  1.00 92.70 198 A 1 
ATOM   1550 O O     . VAL A 1 198 ? -4.127  22.211  -2.199  1.00 90.24 198 A 1 
ATOM   1551 C CB    . VAL A 1 198 ? -5.231  20.630  0.437   1.00 92.13 198 A 1 
ATOM   1552 C CG1   . VAL A 1 198 ? -4.872  22.066  0.841   1.00 85.05 198 A 1 
ATOM   1553 C CG2   . VAL A 1 198 ? -6.621  20.346  1.016   1.00 85.21 198 A 1 
ATOM   1554 N N     . HIS A 1 199 ? -2.893  20.366  -1.856  1.00 93.70 199 A 1 
ATOM   1555 C CA    . HIS A 1 199 ? -1.657  20.917  -2.421  1.00 92.46 199 A 1 
ATOM   1556 C C     . HIS A 1 199 ? -1.386  20.477  -3.861  1.00 92.52 199 A 1 
ATOM   1557 O O     . HIS A 1 199 ? -0.830  21.246  -4.651  1.00 89.95 199 A 1 
ATOM   1558 C CB    . HIS A 1 199 ? -0.488  20.532  -1.507  1.00 90.58 199 A 1 
ATOM   1559 C CG    . HIS A 1 199 ? -0.593  21.184  -0.158  1.00 87.98 199 A 1 
ATOM   1560 N ND1   . HIS A 1 199 ? -0.224  22.477  0.152   1.00 78.08 199 A 1 
ATOM   1561 C CD2   . HIS A 1 199 ? -1.132  20.635  0.966   1.00 77.72 199 A 1 
ATOM   1562 C CE1   . HIS A 1 199 ? -0.523  22.686  1.441   1.00 78.76 199 A 1 
ATOM   1563 N NE2   . HIS A 1 199 ? -1.084  21.595  1.973   1.00 80.35 199 A 1 
ATOM   1564 N N     . ALA A 1 200 ? -1.760  19.258  -4.219  1.00 94.52 200 A 1 
ATOM   1565 C CA    . ALA A 1 200 ? -1.503  18.690  -5.539  1.00 94.74 200 A 1 
ATOM   1566 C C     . ALA A 1 200 ? -2.634  18.943  -6.553  1.00 94.50 200 A 1 
ATOM   1567 O O     . ALA A 1 200 ? -2.404  18.950  -7.765  1.00 92.42 200 A 1 
ATOM   1568 C CB    . ALA A 1 200 ? -1.256  17.190  -5.368  1.00 94.43 200 A 1 
ATOM   1569 N N     . GLY A 1 201 ? -3.846  19.145  -6.060  1.00 94.85 201 A 1 
ATOM   1570 C CA    . GLY A 1 201 ? -5.061  19.275  -6.852  1.00 95.13 201 A 1 
ATOM   1571 C C     . GLY A 1 201 ? -5.930  18.012  -6.867  1.00 96.00 201 A 1 
ATOM   1572 O O     . GLY A 1 201 ? -5.467  16.883  -6.690  1.00 95.79 201 A 1 
ATOM   1573 N N     . GLN A 1 202 ? -7.225  18.239  -7.139  1.00 96.01 202 A 1 
ATOM   1574 C CA    . GLN A 1 202 ? -8.259  17.206  -7.057  1.00 96.14 202 A 1 
ATOM   1575 C C     . GLN A 1 202 ? -8.060  16.044  -8.044  1.00 96.45 202 A 1 
ATOM   1576 O O     . GLN A 1 202 ? -8.499  14.926  -7.781  1.00 95.39 202 A 1 
ATOM   1577 C CB    . GLN A 1 202 ? -9.624  17.882  -7.264  1.00 95.04 202 A 1 
ATOM   1578 C CG    . GLN A 1 202 ? -10.823 16.991  -6.865  1.00 86.54 202 A 1 
ATOM   1579 C CD    . GLN A 1 202 ? -10.873 16.694  -5.363  1.00 86.81 202 A 1 
ATOM   1580 O OE1   . GLN A 1 202 ? -10.210 17.315  -4.550  1.00 78.72 202 A 1 
ATOM   1581 N NE2   . GLN A 1 202 ? -11.661 15.727  -4.952  1.00 75.93 202 A 1 
ATOM   1582 N N     . LYS A 1 203 ? -7.345  16.268  -9.154  1.00 96.32 203 A 1 
ATOM   1583 C CA    . LYS A 1 203 ? -7.044  15.232  -10.158 1.00 95.83 203 A 1 
ATOM   1584 C C     . LYS A 1 203 ? -6.287  14.014  -9.578  1.00 96.31 203 A 1 
ATOM   1585 O O     . LYS A 1 203 ? -6.343  12.944  -10.160 1.00 95.58 203 A 1 
ATOM   1586 C CB    . LYS A 1 203 ? -6.279  15.841  -11.347 1.00 94.45 203 A 1 
ATOM   1587 C CG    . LYS A 1 203 ? -4.836  16.253  -11.002 1.00 89.66 203 A 1 
ATOM   1588 C CD    . LYS A 1 203 ? -4.095  16.832  -12.219 1.00 86.76 203 A 1 
ATOM   1589 C CE    . LYS A 1 203 ? -2.660  17.129  -11.811 1.00 77.31 203 A 1 
ATOM   1590 N NZ    . LYS A 1 203 ? -1.830  17.649  -12.932 1.00 70.15 203 A 1 
ATOM   1591 N N     . TYR A 1 204 ? -5.590  14.196  -8.455  1.00 97.10 204 A 1 
ATOM   1592 C CA    . TYR A 1 204 ? -4.846  13.127  -7.798  1.00 97.40 204 A 1 
ATOM   1593 C C     . TYR A 1 204 ? -5.715  12.278  -6.850  1.00 97.75 204 A 1 
ATOM   1594 O O     . TYR A 1 204 ? -5.251  11.241  -6.395  1.00 97.41 204 A 1 
ATOM   1595 C CB    . TYR A 1 204 ? -3.655  13.720  -7.028  1.00 97.25 204 A 1 
ATOM   1596 C CG    . TYR A 1 204 ? -2.567  14.276  -7.913  1.00 97.16 204 A 1 
ATOM   1597 C CD1   . TYR A 1 204 ? -1.540  13.436  -8.409  1.00 96.26 204 A 1 
ATOM   1598 C CD2   . TYR A 1 204 ? -2.534  15.648  -8.243  1.00 96.36 204 A 1 
ATOM   1599 C CE1   . TYR A 1 204 ? -0.518  13.945  -9.210  1.00 95.64 204 A 1 
ATOM   1600 C CE2   . TYR A 1 204 ? -1.516  16.177  -9.054  1.00 95.62 204 A 1 
ATOM   1601 C CZ    . TYR A 1 204 ? -0.505  15.320  -9.538  1.00 95.79 204 A 1 
ATOM   1602 O OH    . TYR A 1 204 ? 0.488   15.824  -10.328 1.00 94.37 204 A 1 
ATOM   1603 N N     . TYR A 1 205 ? -6.951  12.694  -6.564  1.00 97.56 205 A 1 
ATOM   1604 C CA    . TYR A 1 205 ? -7.757  12.132  -5.479  1.00 97.83 205 A 1 
ATOM   1605 C C     . TYR A 1 205 ? -7.875  10.611  -5.554  1.00 98.12 205 A 1 
ATOM   1606 O O     . TYR A 1 205 ? -7.471  9.913   -4.625  1.00 97.92 205 A 1 
ATOM   1607 C CB    . TYR A 1 205 ? -9.144  12.791  -5.470  1.00 97.69 205 A 1 
ATOM   1608 C CG    . TYR A 1 205 ? -9.924  12.515  -4.196  1.00 97.90 205 A 1 
ATOM   1609 C CD1   . TYR A 1 205 ? -10.651 11.325  -4.024  1.00 97.31 205 A 1 
ATOM   1610 C CD2   . TYR A 1 205 ? -9.887  13.468  -3.162  1.00 97.40 205 A 1 
ATOM   1611 C CE1   . TYR A 1 205 ? -11.328 11.077  -2.817  1.00 97.06 205 A 1 
ATOM   1612 C CE2   . TYR A 1 205 ? -10.572 13.236  -1.959  1.00 97.04 205 A 1 
ATOM   1613 C CZ    . TYR A 1 205 ? -11.286 12.033  -1.783  1.00 97.33 205 A 1 
ATOM   1614 O OH    . TYR A 1 205 ? -11.926 11.814  -0.598  1.00 96.61 205 A 1 
ATOM   1615 N N     . MET A 1 206 ? -8.374  10.091  -6.679  1.00 97.63 206 A 1 
ATOM   1616 C CA    . MET A 1 206 ? -8.606  8.648   -6.832  1.00 97.73 206 A 1 
ATOM   1617 C C     . MET A 1 206 ? -7.304  7.843   -6.801  1.00 98.03 206 A 1 
ATOM   1618 O O     . MET A 1 206 ? -7.246  6.790   -6.167  1.00 97.74 206 A 1 
ATOM   1619 C CB    . MET A 1 206 ? -9.363  8.377   -8.140  1.00 96.99 206 A 1 
ATOM   1620 C CG    . MET A 1 206 ? -10.781 8.966   -8.141  1.00 90.88 206 A 1 
ATOM   1621 S SD    . MET A 1 206 ? -11.827 8.389   -6.788  1.00 88.29 206 A 1 
ATOM   1622 C CE    . MET A 1 206 ? -13.300 9.385   -7.098  1.00 77.25 206 A 1 
ATOM   1623 N N     . ALA A 1 207 ? -6.245  8.347   -7.443  1.00 97.81 207 A 1 
ATOM   1624 C CA    . ALA A 1 207 ? -4.960  7.665   -7.466  1.00 97.91 207 A 1 
ATOM   1625 C C     . ALA A 1 207 ? -4.336  7.570   -6.069  1.00 98.30 207 A 1 
ATOM   1626 O O     . ALA A 1 207 ? -3.944  6.490   -5.635  1.00 98.22 207 A 1 
ATOM   1627 C CB    . ALA A 1 207 ? -4.036  8.387   -8.444  1.00 97.46 207 A 1 
ATOM   1628 N N     . VAL A 1 208 ? -4.285  8.690   -5.348  1.00 98.23 208 A 1 
ATOM   1629 C CA    . VAL A 1 208 ? -3.678  8.749   -4.017  1.00 98.41 208 A 1 
ATOM   1630 C C     . VAL A 1 208 ? -4.504  7.974   -2.997  1.00 98.55 208 A 1 
ATOM   1631 O O     . VAL A 1 208 ? -3.940  7.218   -2.215  1.00 98.47 208 A 1 
ATOM   1632 C CB    . VAL A 1 208 ? -3.465  10.213  -3.596  1.00 98.07 208 A 1 
ATOM   1633 C CG1   . VAL A 1 208 ? -2.968  10.348  -2.156  1.00 96.65 208 A 1 
ATOM   1634 C CG2   . VAL A 1 208 ? -2.422  10.869  -4.510  1.00 96.73 208 A 1 
ATOM   1635 N N     . PHE A 1 209 ? -5.833  8.090   -3.047  1.00 98.54 209 A 1 
ATOM   1636 C CA    . PHE A 1 209 ? -6.718  7.294   -2.201  1.00 98.62 209 A 1 
ATOM   1637 C C     . PHE A 1 209 ? -6.513  5.799   -2.435  1.00 98.73 209 A 1 
ATOM   1638 O O     . PHE A 1 209 ? -6.352  5.053   -1.475  1.00 98.62 209 A 1 
ATOM   1639 C CB    . PHE A 1 209 ? -8.179  7.674   -2.437  1.00 98.61 209 A 1 
ATOM   1640 C CG    . PHE A 1 209 ? -9.127  6.808   -1.637  1.00 98.63 209 A 1 
ATOM   1641 C CD1   . PHE A 1 209 ? -9.768  5.702   -2.242  1.00 98.33 209 A 1 
ATOM   1642 C CD2   . PHE A 1 209 ? -9.290  7.026   -0.266  1.00 98.36 209 A 1 
ATOM   1643 C CE1   . PHE A 1 209 ? -10.546 4.833   -1.478  1.00 98.15 209 A 1 
ATOM   1644 C CE2   . PHE A 1 209 ? -10.071 6.155   0.506   1.00 98.09 209 A 1 
ATOM   1645 C CZ    . PHE A 1 209 ? -10.694 5.053   -0.094  1.00 98.22 209 A 1 
ATOM   1646 N N     . THR A 1 210 ? -6.458  5.373   -3.693  1.00 98.69 210 A 1 
ATOM   1647 C CA    . THR A 1 210 ? -6.236  3.971   -4.035  1.00 98.60 210 A 1 
ATOM   1648 C C     . THR A 1 210 ? -4.880  3.486   -3.537  1.00 98.63 210 A 1 
ATOM   1649 O O     . THR A 1 210 ? -4.827  2.447   -2.893  1.00 98.50 210 A 1 
ATOM   1650 C CB    . THR A 1 210 ? -6.355  3.741   -5.546  1.00 98.37 210 A 1 
ATOM   1651 O OG1   . THR A 1 210 ? -7.607  4.167   -6.033  1.00 97.32 210 A 1 
ATOM   1652 C CG2   . THR A 1 210 ? -6.229  2.261   -5.888  1.00 97.39 210 A 1 
ATOM   1653 N N     . ILE A 1 211 ? -3.799  4.235   -3.755  1.00 98.67 211 A 1 
ATOM   1654 C CA    . ILE A 1 211 ? -2.458  3.865   -3.286  1.00 98.64 211 A 1 
ATOM   1655 C C     . ILE A 1 211 ? -2.450  3.677   -1.763  1.00 98.77 211 A 1 
ATOM   1656 O O     . ILE A 1 211 ? -1.999  2.641   -1.282  1.00 98.59 211 A 1 
ATOM   1657 C CB    . ILE A 1 211 ? -1.411  4.905   -3.741  1.00 98.48 211 A 1 
ATOM   1658 C CG1   . ILE A 1 211 ? -1.137  4.741   -5.255  1.00 97.79 211 A 1 
ATOM   1659 C CG2   . ILE A 1 211 ? -0.098  4.780   -2.949  1.00 97.93 211 A 1 
ATOM   1660 C CD1   . ILE A 1 211 ? -0.370  5.911   -5.879  1.00 96.30 211 A 1 
ATOM   1661 N N     . PHE A 1 212 ? -2.968  4.661   -1.004  1.00 98.77 212 A 1 
ATOM   1662 C CA    . PHE A 1 212 ? -3.030  4.534   0.445   1.00 98.70 212 A 1 
ATOM   1663 C C     . PHE A 1 212 ? -3.912  3.354   0.872   1.00 98.75 212 A 1 
ATOM   1664 O O     . PHE A 1 212 ? -3.500  2.577   1.726   1.00 98.55 212 A 1 
ATOM   1665 C CB    . PHE A 1 212 ? -3.519  5.835   1.088   1.00 98.50 212 A 1 
ATOM   1666 C CG    . PHE A 1 212 ? -2.449  6.896   1.256   1.00 98.21 212 A 1 
ATOM   1667 C CD1   . PHE A 1 212 ? -1.289  6.609   1.995   1.00 97.02 212 A 1 
ATOM   1668 C CD2   . PHE A 1 212 ? -2.625  8.177   0.716   1.00 96.95 212 A 1 
ATOM   1669 C CE1   . PHE A 1 212 ? -0.300  7.585   2.179   1.00 96.15 212 A 1 
ATOM   1670 C CE2   . PHE A 1 212 ? -1.638  9.161   0.901   1.00 95.86 212 A 1 
ATOM   1671 C CZ    . PHE A 1 212 ? -0.471  8.863   1.628   1.00 96.23 212 A 1 
ATOM   1672 N N     . SER A 1 213 ? -5.076  3.183   0.270   1.00 98.77 213 A 1 
ATOM   1673 C CA    . SER A 1 213 ? -6.021  2.124   0.631   1.00 98.69 213 A 1 
ATOM   1674 C C     . SER A 1 213 ? -5.447  0.726   0.391   1.00 98.75 213 A 1 
ATOM   1675 O O     . SER A 1 213 ? -5.499  -0.106  1.287   1.00 98.26 213 A 1 
ATOM   1676 C CB    . SER A 1 213 ? -7.319  2.285   -0.155  1.00 98.13 213 A 1 
ATOM   1677 O OG    . SER A 1 213 ? -7.916  3.520   0.163   1.00 89.92 213 A 1 
ATOM   1678 N N     . GLU A 1 214 ? -4.843  0.475   -0.770  1.00 98.63 214 A 1 
ATOM   1679 C CA    . GLU A 1 214 ? -4.259  -0.825  -1.109  1.00 98.65 214 A 1 
ATOM   1680 C C     . GLU A 1 214 ? -3.065  -1.151  -0.206  1.00 98.68 214 A 1 
ATOM   1681 O O     . GLU A 1 214 ? -2.948  -2.261  0.319   1.00 98.20 214 A 1 
ATOM   1682 C CB    . GLU A 1 214 ? -3.821  -0.842  -2.585  1.00 98.31 214 A 1 
ATOM   1683 C CG    . GLU A 1 214 ? -4.958  -0.736  -3.616  1.00 96.49 214 A 1 
ATOM   1684 C CD    . GLU A 1 214 ? -5.841  -1.979  -3.769  1.00 96.12 214 A 1 
ATOM   1685 O OE1   . GLU A 1 214 ? -6.738  -1.948  -4.648  1.00 90.65 214 A 1 
ATOM   1686 O OE2   . GLU A 1 214 ? -5.631  -2.992  -3.067  1.00 92.04 214 A 1 
ATOM   1687 N N     . LEU A 1 215 ? -2.175  -0.181  0.039   1.00 98.77 215 A 1 
ATOM   1688 C CA    . LEU A 1 215 ? -0.955  -0.425  0.811   1.00 98.70 215 A 1 
ATOM   1689 C C     . LEU A 1 215 ? -1.204  -0.481  2.323   1.00 98.76 215 A 1 
ATOM   1690 O O     . LEU A 1 215 ? -0.582  -1.286  3.006   1.00 98.31 215 A 1 
ATOM   1691 C CB    . LEU A 1 215 ? 0.114   0.615   0.448   1.00 98.66 215 A 1 
ATOM   1692 C CG    . LEU A 1 215 ? 0.592   0.549   -1.010  1.00 97.90 215 A 1 
ATOM   1693 C CD1   . LEU A 1 215 ? 1.654   1.612   -1.223  1.00 96.38 215 A 1 
ATOM   1694 C CD2   . LEU A 1 215 ? 1.199   -0.802  -1.387  1.00 95.82 215 A 1 
ATOM   1695 N N     . ILE A 1 216 ? -2.137  0.311   2.853   1.00 98.64 216 A 1 
ATOM   1696 C CA    . ILE A 1 216 ? -2.564  0.212   4.252   1.00 98.61 216 A 1 
ATOM   1697 C C     . ILE A 1 216 ? -3.334  -1.096  4.470   1.00 98.51 216 A 1 
ATOM   1698 O O     . ILE A 1 216 ? -3.138  -1.767  5.483   1.00 98.14 216 A 1 
ATOM   1699 C CB    . ILE A 1 216 ? -3.384  1.458   4.658   1.00 98.50 216 A 1 
ATOM   1700 C CG1   . ILE A 1 216 ? -2.467  2.704   4.690   1.00 97.93 216 A 1 
ATOM   1701 C CG2   . ILE A 1 216 ? -4.053  1.271   6.031   1.00 97.95 216 A 1 
ATOM   1702 C CD1   . ILE A 1 216 ? -3.223  4.029   4.819   1.00 96.59 216 A 1 
ATOM   1703 N N     . GLY A 1 217 ? -4.144  -1.510  3.502   1.00 98.43 217 A 1 
ATOM   1704 C CA    . GLY A 1 217 ? -4.769  -2.827  3.496   1.00 98.20 217 A 1 
ATOM   1705 C C     . GLY A 1 217 ? -3.740  -3.958  3.544   1.00 98.35 217 A 1 
ATOM   1706 O O     . GLY A 1 217 ? -3.899  -4.902  4.312   1.00 97.76 217 A 1 
ATOM   1707 N N     . ASN A 1 218 ? -2.636  -3.840  2.805   1.00 98.48 218 A 1 
ATOM   1708 C CA    . ASN A 1 218 ? -1.544  -4.807  2.844   1.00 98.46 218 A 1 
ATOM   1709 C C     . ASN A 1 218 ? -0.838  -4.860  4.202   1.00 98.40 218 A 1 
ATOM   1710 O O     . ASN A 1 218 ? -0.515  -5.952  4.655   1.00 97.70 218 A 1 
ATOM   1711 C CB    . ASN A 1 218 ? -0.535  -4.505  1.727   1.00 98.19 218 A 1 
ATOM   1712 C CG    . ASN A 1 218 ? -1.015  -4.900  0.343   1.00 97.62 218 A 1 
ATOM   1713 O OD1   . ASN A 1 218 ? -1.979  -5.613  0.153   1.00 92.49 218 A 1 
ATOM   1714 N ND2   . ASN A 1 218 ? -0.300  -4.476  -0.673  1.00 91.14 218 A 1 
ATOM   1715 N N     . VAL A 1 219 ? -0.619  -3.719  4.866   1.00 98.49 219 A 1 
ATOM   1716 C CA    . VAL A 1 219 ? -0.086  -3.700  6.236   1.00 98.36 219 A 1 
ATOM   1717 C C     . VAL A 1 219 ? -1.003  -4.504  7.153   1.00 98.22 219 A 1 
ATOM   1718 O O     . VAL A 1 219 ? -0.526  -5.383  7.874   1.00 97.48 219 A 1 
ATOM   1719 C CB    . VAL A 1 219 ? 0.106   -2.267  6.775   1.00 98.21 219 A 1 
ATOM   1720 C CG1   . VAL A 1 219 ? 0.534   -2.257  8.246   1.00 97.33 219 A 1 
ATOM   1721 C CG2   . VAL A 1 219 ? 1.182   -1.527  5.980   1.00 97.64 219 A 1 
ATOM   1722 N N     . ARG A 1 220 ? -2.311  -4.286  7.069   1.00 98.14 220 A 1 
ATOM   1723 C CA    . ARG A 1 220 ? -3.297  -5.021  7.864   1.00 97.97 220 A 1 
ATOM   1724 C C     . ARG A 1 220 ? -3.321  -6.526  7.574   1.00 97.88 220 A 1 
ATOM   1725 O O     . ARG A 1 220 ? -3.385  -7.332  8.488   1.00 96.79 220 A 1 
ATOM   1726 C CB    . ARG A 1 220 ? -4.686  -4.401  7.624   1.00 97.09 220 A 1 
ATOM   1727 C CG    . ARG A 1 220 ? -5.721  -4.958  8.603   1.00 95.45 220 A 1 
ATOM   1728 C CD    . ARG A 1 220 ? -7.098  -4.365  8.301   1.00 93.74 220 A 1 
ATOM   1729 N NE    . ARG A 1 220 ? -8.079  -4.768  9.327   1.00 91.95 220 A 1 
ATOM   1730 C CZ    . ARG A 1 220 ? -9.321  -4.344  9.403   1.00 90.74 220 A 1 
ATOM   1731 N NH1   . ARG A 1 220 ? -9.849  -3.578  8.486   1.00 86.74 220 A 1 
ATOM   1732 N NH2   . ARG A 1 220 ? -10.061 -4.678  10.419  1.00 86.60 220 A 1 
ATOM   1733 N N     . ASP A 1 221 ? -3.283  -6.905  6.303   1.00 98.13 221 A 1 
ATOM   1734 C CA    . ASP A 1 221 ? -3.485  -8.290  5.875   1.00 97.98 221 A 1 
ATOM   1735 C C     . ASP A 1 221 ? -2.221  -9.162  5.961   1.00 97.98 221 A 1 
ATOM   1736 O O     . ASP A 1 221 ? -2.333  -10.385 6.030   1.00 96.74 221 A 1 
ATOM   1737 C CB    . ASP A 1 221 ? -4.003  -8.311  4.428   1.00 97.52 221 A 1 
ATOM   1738 C CG    . ASP A 1 221 ? -5.478  -7.964  4.228   1.00 97.21 221 A 1 
ATOM   1739 O OD1   . ASP A 1 221 ? -6.223  -7.767  5.202   1.00 95.11 221 A 1 
ATOM   1740 O OD2   . ASP A 1 221 ? -5.907  -8.026  3.044   1.00 94.37 221 A 1 
ATOM   1741 N N     . HIS A 1 222 ? -1.020  -8.558  5.880   1.00 98.13 222 A 1 
ATOM   1742 C CA    . HIS A 1 222 ? 0.206   -9.286  5.578   1.00 98.19 222 A 1 
ATOM   1743 C C     . HIS A 1 222 ? 1.402   -8.990  6.475   1.00 98.00 222 A 1 
ATOM   1744 O O     . HIS A 1 222 ? 2.323   -9.809  6.496   1.00 96.42 222 A 1 
ATOM   1745 C CB    . HIS A 1 222 ? 0.610   -9.019  4.121   1.00 97.83 222 A 1 
ATOM   1746 C CG    . HIS A 1 222 ? -0.452  -9.304  3.111   1.00 98.19 222 A 1 
ATOM   1747 N ND1   . HIS A 1 222 ? -1.159  -10.481 2.973   1.00 96.13 222 A 1 
ATOM   1748 C CD2   . HIS A 1 222 ? -0.903  -8.457  2.120   1.00 96.00 222 A 1 
ATOM   1749 C CE1   . HIS A 1 222 ? -1.993  -10.340 1.935   1.00 96.64 222 A 1 
ATOM   1750 N NE2   . HIS A 1 222 ? -1.866  -9.122  1.389   1.00 96.76 222 A 1 
ATOM   1751 N N     . SER A 1 223 ? 1.452   -7.846  7.185   1.00 96.81 223 A 1 
ATOM   1752 C CA    . SER A 1 223 ? 2.651   -7.475  7.934   1.00 96.15 223 A 1 
ATOM   1753 C C     . SER A 1 223 ? 2.912   -8.398  9.119   1.00 95.39 223 A 1 
ATOM   1754 O O     . SER A 1 223 ? 4.055   -8.792  9.340   1.00 90.93 223 A 1 
ATOM   1755 C CB    . SER A 1 223 ? 2.605   -6.009  8.377   1.00 95.00 223 A 1 
ATOM   1756 O OG    . SER A 1 223 ? 1.599   -5.804  9.345   1.00 92.20 223 A 1 
ATOM   1757 N N     . GLU A 1 224 ? 1.861   -8.791  9.844   1.00 96.75 224 A 1 
ATOM   1758 C CA    . GLU A 1 224 ? 1.945   -9.643  11.035  1.00 95.98 224 A 1 
ATOM   1759 C C     . GLU A 1 224 ? 2.919   -9.088  12.093  1.00 95.50 224 A 1 
ATOM   1760 O O     . GLU A 1 224 ? 3.709   -9.822  12.687  1.00 90.46 224 A 1 
ATOM   1761 C CB    . GLU A 1 224 ? 2.228   -11.108 10.657  1.00 94.48 224 A 1 
ATOM   1762 C CG    . GLU A 1 224 ? 1.143   -11.737 9.765   1.00 91.73 224 A 1 
ATOM   1763 C CD    . GLU A 1 224 ? 1.506   -13.166 9.326   1.00 90.72 224 A 1 
ATOM   1764 O OE1   . GLU A 1 224 ? 1.123   -13.579 8.216   1.00 83.89 224 A 1 
ATOM   1765 O OE2   . GLU A 1 224 ? 2.218   -13.902 10.040  1.00 85.83 224 A 1 
ATOM   1766 N N     . SER A 1 225 ? 2.893   -7.761  12.301  1.00 95.18 225 A 1 
ATOM   1767 C CA    . SER A 1 225 ? 3.785   -7.087  13.238  1.00 94.98 225 A 1 
ATOM   1768 C C     . SER A 1 225 ? 3.040   -6.650  14.500  1.00 95.67 225 A 1 
ATOM   1769 O O     . SER A 1 225 ? 1.992   -6.022  14.388  1.00 93.59 225 A 1 
ATOM   1770 C CB    . SER A 1 225 ? 4.422   -5.870  12.579  1.00 92.53 225 A 1 
ATOM   1771 O OG    . SER A 1 225 ? 5.388   -5.312  13.450  1.00 87.35 225 A 1 
ATOM   1772 N N     . PRO A 1 226 ? 3.621   -6.880  15.701  1.00 95.68 226 A 1 
ATOM   1773 C CA    . PRO A 1 226 ? 3.122   -6.272  16.933  1.00 95.07 226 A 1 
ATOM   1774 C C     . PRO A 1 226 ? 3.502   -4.786  17.054  1.00 95.82 226 A 1 
ATOM   1775 O O     . PRO A 1 226 ? 2.998   -4.092  17.930  1.00 93.88 226 A 1 
ATOM   1776 C CB    . PRO A 1 226 ? 3.760   -7.102  18.045  1.00 93.18 226 A 1 
ATOM   1777 C CG    . PRO A 1 226 ? 5.110   -7.483  17.440  1.00 90.65 226 A 1 
ATOM   1778 C CD    . PRO A 1 226 ? 4.797   -7.689  15.967  1.00 93.74 226 A 1 
ATOM   1779 N N     . ILE A 1 227 ? 4.405   -4.299  16.211  1.00 96.95 227 A 1 
ATOM   1780 C CA    . ILE A 1 227 ? 4.815   -2.893  16.182  1.00 97.45 227 A 1 
ATOM   1781 C C     . ILE A 1 227 ? 3.872   -2.158  15.226  1.00 97.59 227 A 1 
ATOM   1782 O O     . ILE A 1 227 ? 3.811   -2.543  14.052  1.00 96.66 227 A 1 
ATOM   1783 C CB    . ILE A 1 227 ? 6.286   -2.738  15.744  1.00 97.21 227 A 1 
ATOM   1784 C CG1   . ILE A 1 227 ? 7.225   -3.564  16.658  1.00 96.26 227 A 1 
ATOM   1785 C CG2   . ILE A 1 227 ? 6.686   -1.252  15.757  1.00 96.21 227 A 1 
ATOM   1786 C CD1   . ILE A 1 227 ? 8.681   -3.579  16.188  1.00 94.42 227 A 1 
ATOM   1787 N N     . PRO A 1 228 ? 3.182   -1.092  15.667  1.00 97.03 228 A 1 
ATOM   1788 C CA    . PRO A 1 228 ? 2.349   -0.297  14.781  1.00 96.83 228 A 1 
ATOM   1789 C C     . PRO A 1 228 ? 3.136   0.214   13.571  1.00 97.44 228 A 1 
ATOM   1790 O O     . PRO A 1 228 ? 4.261   0.713   13.698  1.00 96.79 228 A 1 
ATOM   1791 C CB    . PRO A 1 228 ? 1.797   0.850   15.633  1.00 95.49 228 A 1 
ATOM   1792 C CG    . PRO A 1 228 ? 1.792   0.263   17.039  1.00 92.99 228 A 1 
ATOM   1793 C CD    . PRO A 1 228 ? 3.033   -0.624  17.039  1.00 95.77 228 A 1 
ATOM   1794 N N     . GLY A 1 229 ? 2.537   0.093   12.395  1.00 97.49 229 A 1 
ATOM   1795 C CA    . GLY A 1 229 ? 3.026   0.748   11.197  1.00 97.68 229 A 1 
ATOM   1796 C C     . GLY A 1 229 ? 2.633   2.227   11.170  1.00 97.98 229 A 1 
ATOM   1797 O O     . GLY A 1 229 ? 2.030   2.762   12.096  1.00 97.24 229 A 1 
ATOM   1798 N N     . PHE A 1 230 ? 2.948   2.887   10.071  1.00 97.42 230 A 1 
ATOM   1799 C CA    . PHE A 1 230 ? 2.477   4.245   9.837   1.00 97.77 230 A 1 
ATOM   1800 C C     . PHE A 1 230 ? 2.361   4.554   8.346   1.00 98.05 230 A 1 
ATOM   1801 O O     . PHE A 1 230 ? 3.053   3.980   7.509   1.00 97.90 230 A 1 
ATOM   1802 C CB    . PHE A 1 230 ? 3.368   5.270   10.565  1.00 97.21 230 A 1 
ATOM   1803 C CG    . PHE A 1 230 ? 4.805   5.263   10.121  1.00 97.33 230 A 1 
ATOM   1804 C CD1   . PHE A 1 230 ? 5.729   4.382   10.717  1.00 95.76 230 A 1 
ATOM   1805 C CD2   . PHE A 1 230 ? 5.231   6.114   9.092   1.00 95.79 230 A 1 
ATOM   1806 C CE1   . PHE A 1 230 ? 7.056   4.343   10.283  1.00 94.57 230 A 1 
ATOM   1807 C CE2   . PHE A 1 230 ? 6.564   6.080   8.646   1.00 94.68 230 A 1 
ATOM   1808 C CZ    . PHE A 1 230 ? 7.476   5.193   9.236   1.00 95.22 230 A 1 
ATOM   1809 N N     . ALA A 1 231 ? 1.488   5.499   8.028   1.00 97.76 231 A 1 
ATOM   1810 C CA    . ALA A 1 231 ? 1.413   6.128   6.725   1.00 97.82 231 A 1 
ATOM   1811 C C     . ALA A 1 231 ? 1.655   7.623   6.896   1.00 97.45 231 A 1 
ATOM   1812 O O     . ALA A 1 231 ? 1.161   8.236   7.844   1.00 96.76 231 A 1 
ATOM   1813 C CB    . ALA A 1 231 ? 0.068   5.814   6.080   1.00 97.90 231 A 1 
ATOM   1814 N N     . ALA A 1 232 ? 2.410   8.218   5.984   1.00 96.95 232 A 1 
ATOM   1815 C CA    . ALA A 1 232 ? 2.768   9.616   6.069   1.00 96.71 232 A 1 
ATOM   1816 C C     . ALA A 1 232 ? 2.837   10.271  4.694   1.00 97.06 232 A 1 
ATOM   1817 O O     . ALA A 1 232 ? 3.006   9.603   3.673   1.00 96.86 232 A 1 
ATOM   1818 C CB    . ALA A 1 232 ? 4.086   9.753   6.840   1.00 95.74 232 A 1 
ATOM   1819 N N     . LEU A 1 233 ? 2.727   11.598  4.680   1.00 96.00 233 A 1 
ATOM   1820 C CA    . LEU A 1 233 ? 3.008   12.401  3.502   1.00 95.54 233 A 1 
ATOM   1821 C C     . LEU A 1 233 ? 3.692   13.709  3.902   1.00 94.83 233 A 1 
ATOM   1822 O O     . LEU A 1 233 ? 3.477   14.226  4.998   1.00 93.14 233 A 1 
ATOM   1823 C CB    . LEU A 1 233 ? 1.733   12.603  2.673   1.00 94.30 233 A 1 
ATOM   1824 C CG    . LEU A 1 233 ? 0.638   13.478  3.324   1.00 92.31 233 A 1 
ATOM   1825 C CD1   . LEU A 1 233 ? 0.833   14.959  3.035   1.00 87.19 233 A 1 
ATOM   1826 C CD2   . LEU A 1 233 ? -0.724  13.086  2.769   1.00 86.63 233 A 1 
ATOM   1827 N N     . GLN A 1 234 ? 4.492   14.236  2.985   1.00 94.97 234 A 1 
ATOM   1828 C CA    . GLN A 1 234 ? 5.151   15.517  3.171   1.00 94.33 234 A 1 
ATOM   1829 C C     . GLN A 1 234 ? 5.299   16.262  1.853   1.00 94.96 234 A 1 
ATOM   1830 O O     . GLN A 1 234 ? 5.790   15.721  0.865   1.00 94.47 234 A 1 
ATOM   1831 C CB    . GLN A 1 234 ? 6.492   15.278  3.877   1.00 92.16 234 A 1 
ATOM   1832 C CG    . GLN A 1 234 ? 7.262   16.572  4.073   1.00 87.35 234 A 1 
ATOM   1833 C CD    . GLN A 1 234 ? 8.368   16.446  5.116   1.00 82.58 234 A 1 
ATOM   1834 O OE1   . GLN A 1 234 ? 8.795   15.380  5.524   1.00 75.90 234 A 1 
ATOM   1835 N NE2   . GLN A 1 234 ? 8.856   17.553  5.609   1.00 71.91 234 A 1 
ATOM   1836 N N     . LEU A 1 235 ? 4.899   17.528  1.866   1.00 93.09 235 A 1 
ATOM   1837 C CA    . LEU A 1 235 ? 5.133   18.460  0.768   1.00 92.69 235 A 1 
ATOM   1838 C C     . LEU A 1 235 ? 6.534   19.070  0.895   1.00 92.22 235 A 1 
ATOM   1839 O O     . LEU A 1 235 ? 6.894   19.615  1.941   1.00 91.27 235 A 1 
ATOM   1840 C CB    . LEU A 1 235 ? 4.042   19.538  0.788   1.00 91.94 235 A 1 
ATOM   1841 C CG    . LEU A 1 235 ? 4.243   20.689  -0.222  1.00 88.76 235 A 1 
ATOM   1842 C CD1   . LEU A 1 235 ? 4.058   20.239  -1.665  1.00 84.39 235 A 1 
ATOM   1843 C CD2   . LEU A 1 235 ? 3.226   21.792  0.053   1.00 84.47 235 A 1 
ATOM   1844 N N     . TYR A 1 236 ? 7.266   19.077  -0.204  1.00 92.59 236 A 1 
ATOM   1845 C CA    . TYR A 1 236 ? 8.542   19.756  -0.350  1.00 92.32 236 A 1 
ATOM   1846 C C     . TYR A 1 236 ? 8.415   20.912  -1.332  1.00 92.01 236 A 1 
ATOM   1847 O O     . TYR A 1 236 ? 7.888   20.786  -2.436  1.00 90.52 236 A 1 
ATOM   1848 C CB    . TYR A 1 236 ? 9.624   18.759  -0.767  1.00 91.48 236 A 1 
ATOM   1849 C CG    . TYR A 1 236 ? 9.839   17.685  0.272   1.00 91.73 236 A 1 
ATOM   1850 C CD1   . TYR A 1 236 ? 10.681  17.930  1.376   1.00 90.04 236 A 1 
ATOM   1851 C CD2   . TYR A 1 236 ? 9.158   16.455  0.172   1.00 90.53 236 A 1 
ATOM   1852 C CE1   . TYR A 1 236 ? 10.846  16.962  2.368   1.00 89.20 236 A 1 
ATOM   1853 C CE2   . TYR A 1 236 ? 9.321   15.475  1.169   1.00 89.25 236 A 1 
ATOM   1854 C CZ    . TYR A 1 236 ? 10.156  15.734  2.269   1.00 90.05 236 A 1 
ATOM   1855 O OH    . TYR A 1 236 ? 10.307  14.804  3.252   1.00 88.08 236 A 1 
ATOM   1856 N N     . LYS A 1 237 ? 8.936   22.051  -0.920  1.00 89.12 237 A 1 
ATOM   1857 C CA    . LYS A 1 237 ? 9.087   23.222  -1.771  1.00 85.94 237 A 1 
ATOM   1858 C C     . LYS A 1 237 ? 10.510  23.251  -2.335  1.00 83.11 237 A 1 
ATOM   1859 O O     . LYS A 1 237 ? 11.457  22.860  -1.669  1.00 70.34 237 A 1 
ATOM   1860 C CB    . LYS A 1 237 ? 8.760   24.506  -0.989  1.00 81.59 237 A 1 
ATOM   1861 C CG    . LYS A 1 237 ? 7.303   24.518  -0.505  1.00 74.39 237 A 1 
ATOM   1862 C CD    . LYS A 1 237 ? 6.976   25.877  0.126   1.00 68.84 237 A 1 
ATOM   1863 C CE    . LYS A 1 237 ? 5.499   25.978  0.450   1.00 59.70 237 A 1 
ATOM   1864 N NZ    . LYS A 1 237 ? 5.099   27.398  0.654   1.00 51.48 237 A 1 
ATOM   1865 N N     . GLY A 1 238 ? 10.647  23.721  -3.565  1.00 80.40 238 A 1 
ATOM   1866 C CA    . GLY A 1 238 ? 11.937  23.799  -4.239  1.00 80.09 238 A 1 
ATOM   1867 C C     . GLY A 1 238 ? 11.767  24.257  -5.681  1.00 82.50 238 A 1 
ATOM   1868 O O     . GLY A 1 238 ? 10.756  24.853  -6.029  1.00 78.01 238 A 1 
ATOM   1869 N N     . LYS A 1 239 ? 12.753  23.940  -6.542  1.00 81.67 239 A 1 
ATOM   1870 C CA    . LYS A 1 239 ? 12.641  24.219  -7.989  1.00 83.14 239 A 1 
ATOM   1871 C C     . LYS A 1 239 ? 11.404  23.582  -8.617  1.00 85.03 239 A 1 
ATOM   1872 O O     . LYS A 1 239 ? 10.822  24.144  -9.538  1.00 79.81 239 A 1 
ATOM   1873 C CB    . LYS A 1 239 ? 13.882  23.711  -8.737  1.00 79.30 239 A 1 
ATOM   1874 C CG    . LYS A 1 239 ? 15.124  24.582  -8.521  1.00 69.59 239 A 1 
ATOM   1875 C CD    . LYS A 1 239 ? 16.272  24.075  -9.398  1.00 64.10 239 A 1 
ATOM   1876 C CE    . LYS A 1 239 ? 17.513  24.963  -9.233  1.00 55.05 239 A 1 
ATOM   1877 N NZ    . LYS A 1 239 ? 18.659  24.482  -10.050 1.00 45.93 239 A 1 
ATOM   1878 N N     . ARG A 1 240 ? 11.042  22.414  -8.136  1.00 87.64 240 A 1 
ATOM   1879 C CA    . ARG A 1 240 ? 9.806   21.719  -8.497  1.00 89.44 240 A 1 
ATOM   1880 C C     . ARG A 1 240 ? 9.174   21.229  -7.206  1.00 91.12 240 A 1 
ATOM   1881 O O     . ARG A 1 240 ? 9.844   20.559  -6.426  1.00 89.33 240 A 1 
ATOM   1882 C CB    . ARG A 1 240 ? 10.129  20.584  -9.472  1.00 85.50 240 A 1 
ATOM   1883 C CG    . ARG A 1 240 ? 8.864   19.987  -10.096 1.00 78.96 240 A 1 
ATOM   1884 C CD    . ARG A 1 240 ? 9.228   18.922  -11.131 1.00 76.79 240 A 1 
ATOM   1885 N NE    . ARG A 1 240 ? 8.035   18.351  -11.757 1.00 73.21 240 A 1 
ATOM   1886 C CZ    . ARG A 1 240 ? 7.996   17.284  -12.549 1.00 70.66 240 A 1 
ATOM   1887 N NH1   . ARG A 1 240 ? 9.079   16.646  -12.885 1.00 67.07 240 A 1 
ATOM   1888 N NH2   . ARG A 1 240 ? 6.862   16.850  -13.006 1.00 61.95 240 A 1 
ATOM   1889 N N     . ARG A 1 241 ? 7.898   21.568  -6.979  1.00 93.05 241 A 1 
ATOM   1890 C CA    . ARG A 1 241 ? 7.172   21.040  -5.830  1.00 93.70 241 A 1 
ATOM   1891 C C     . ARG A 1 241 ? 6.992   19.545  -5.997  1.00 95.18 241 A 1 
ATOM   1892 O O     . ARG A 1 241 ? 6.675   19.080  -7.093  1.00 94.48 241 A 1 
ATOM   1893 C CB    . ARG A 1 241 ? 5.820   21.745  -5.631  1.00 91.40 241 A 1 
ATOM   1894 C CG    . ARG A 1 241 ? 5.979   23.233  -5.241  1.00 83.09 241 A 1 
ATOM   1895 C CD    . ARG A 1 241 ? 4.649   23.837  -4.760  1.00 81.39 241 A 1 
ATOM   1896 N NE    . ARG A 1 241 ? 3.636   23.908  -5.819  1.00 74.83 241 A 1 
ATOM   1897 C CZ    . ARG A 1 241 ? 2.318   23.811  -5.683  1.00 69.30 241 A 1 
ATOM   1898 N NH1   . ARG A 1 241 ? 1.744   23.652  -4.524  1.00 62.48 241 A 1 
ATOM   1899 N NH2   . ARG A 1 241 ? 1.551   23.891  -6.715  1.00 60.67 241 A 1 
ATOM   1900 N N     . HIS A 1 242 ? 7.160   18.811  -4.920  1.00 95.73 242 A 1 
ATOM   1901 C CA    . HIS A 1 242 ? 6.892   17.381  -4.903  1.00 96.09 242 A 1 
ATOM   1902 C C     . HIS A 1 242 ? 6.321   16.958  -3.549  1.00 96.39 242 A 1 
ATOM   1903 O O     . HIS A 1 242 ? 6.526   17.639  -2.546  1.00 95.75 242 A 1 
ATOM   1904 C CB    . HIS A 1 242 ? 8.137   16.588  -5.314  1.00 95.22 242 A 1 
ATOM   1905 C CG    . HIS A 1 242 ? 9.295   16.663  -4.359  1.00 94.72 242 A 1 
ATOM   1906 N ND1   . HIS A 1 242 ? 9.745   15.634  -3.572  1.00 87.95 242 A 1 
ATOM   1907 C CD2   . HIS A 1 242 ? 10.136  17.724  -4.141  1.00 88.18 242 A 1 
ATOM   1908 C CE1   . HIS A 1 242 ? 10.843  16.057  -2.912  1.00 89.89 242 A 1 
ATOM   1909 N NE2   . HIS A 1 242 ? 11.101  17.329  -3.229  1.00 90.42 242 A 1 
ATOM   1910 N N     . ILE A 1 243 ? 5.560   15.883  -3.536  1.00 96.85 243 A 1 
ATOM   1911 C CA    . ILE A 1 243 ? 5.000   15.300  -2.324  1.00 97.20 243 A 1 
ATOM   1912 C C     . ILE A 1 243 ? 5.522   13.876  -2.215  1.00 97.53 243 A 1 
ATOM   1913 O O     . ILE A 1 243 ? 5.240   13.052  -3.078  1.00 97.36 243 A 1 
ATOM   1914 C CB    . ILE A 1 243 ? 3.459   15.351  -2.301  1.00 96.92 243 A 1 
ATOM   1915 C CG1   . ILE A 1 243 ? 2.962   16.811  -2.348  1.00 95.56 243 A 1 
ATOM   1916 C CG2   . ILE A 1 243 ? 2.925   14.648  -1.035  1.00 95.51 243 A 1 
ATOM   1917 C CD1   . ILE A 1 243 ? 1.437   16.973  -2.440  1.00 93.66 243 A 1 
ATOM   1918 N N     . GLN A 1 244 ? 6.256   13.598  -1.145  1.00 97.20 244 A 1 
ATOM   1919 C CA    . GLN A 1 244 ? 6.573   12.227  -0.773  1.00 97.19 244 A 1 
ATOM   1920 C C     . GLN A 1 244 ? 5.445   11.648  0.069   1.00 97.12 244 A 1 
ATOM   1921 O O     . GLN A 1 244 ? 4.926   12.304  0.970   1.00 96.55 244 A 1 
ATOM   1922 C CB    . GLN A 1 244 ? 7.926   12.134  -0.050  1.00 96.65 244 A 1 
ATOM   1923 C CG    . GLN A 1 244 ? 9.070   12.369  -1.045  1.00 94.24 244 A 1 
ATOM   1924 C CD    . GLN A 1 244 ? 10.461  12.070  -0.495  1.00 93.98 244 A 1 
ATOM   1925 O OE1   . GLN A 1 244 ? 10.691  11.845  0.684   1.00 87.94 244 A 1 
ATOM   1926 N NE2   . GLN A 1 244 ? 11.444  12.044  -1.366  1.00 86.91 244 A 1 
ATOM   1927 N N     . THR A 1 245 ? 5.084   10.413  -0.223  1.00 98.03 245 A 1 
ATOM   1928 C CA    . THR A 1 245 ? 4.174   9.613   0.598   1.00 98.18 245 A 1 
ATOM   1929 C C     . THR A 1 245 ? 4.879   8.323   0.965   1.00 98.31 245 A 1 
ATOM   1930 O O     . THR A 1 245 ? 5.612   7.773   0.153   1.00 97.98 245 A 1 
ATOM   1931 C CB    . THR A 1 245 ? 2.849   9.316   -0.110  1.00 97.45 245 A 1 
ATOM   1932 O OG1   . THR A 1 245 ? 3.046   8.559   -1.275  1.00 89.65 245 A 1 
ATOM   1933 C CG2   . THR A 1 245 ? 2.112   10.579  -0.531  1.00 89.49 245 A 1 
ATOM   1934 N N     . VAL A 1 246 ? 4.658   7.827   2.175   1.00 98.36 246 A 1 
ATOM   1935 C CA    . VAL A 1 246 ? 5.233   6.557   2.623   1.00 98.31 246 A 1 
ATOM   1936 C C     . VAL A 1 246 ? 4.204   5.752   3.393   1.00 98.45 246 A 1 
ATOM   1937 O O     . VAL A 1 246 ? 3.440   6.305   4.183   1.00 98.13 246 A 1 
ATOM   1938 C CB    . VAL A 1 246 ? 6.543   6.781   3.406   1.00 97.67 246 A 1 
ATOM   1939 C CG1   . VAL A 1 246 ? 6.329   7.414   4.779   1.00 91.80 246 A 1 
ATOM   1940 C CG2   . VAL A 1 246 ? 7.322   5.477   3.578   1.00 91.85 246 A 1 
ATOM   1941 N N     . ILE A 1 247 ? 4.209   4.445   3.166   1.00 98.63 247 A 1 
ATOM   1942 C CA    . ILE A 1 247 ? 3.519   3.458   3.985   1.00 98.76 247 A 1 
ATOM   1943 C C     . ILE A 1 247 ? 4.594   2.522   4.509   1.00 98.73 247 A 1 
ATOM   1944 O O     . ILE A 1 247 ? 5.391   1.995   3.727   1.00 98.51 247 A 1 
ATOM   1945 C CB    . ILE A 1 247 ? 2.419   2.713   3.198   1.00 98.53 247 A 1 
ATOM   1946 C CG1   . ILE A 1 247 ? 1.332   3.649   2.609   1.00 96.38 247 A 1 
ATOM   1947 C CG2   . ILE A 1 247 ? 1.736   1.680   4.120   1.00 96.79 247 A 1 
ATOM   1948 C CD1   . ILE A 1 247 ? 1.686   4.294   1.258   1.00 90.31 247 A 1 
ATOM   1949 N N     . SER A 1 248 ? 4.661   2.352   5.834   1.00 98.65 248 A 1 
ATOM   1950 C CA    . SER A 1 248 ? 5.701   1.593   6.515   1.00 98.53 248 A 1 
ATOM   1951 C C     . SER A 1 248 ? 5.089   0.625   7.516   1.00 98.61 248 A 1 
ATOM   1952 O O     . SER A 1 248 ? 4.241   1.012   8.315   1.00 98.24 248 A 1 
ATOM   1953 C CB    . SER A 1 248 ? 6.651   2.559   7.228   1.00 98.19 248 A 1 
ATOM   1954 O OG    . SER A 1 248 ? 7.677   1.871   7.915   1.00 96.99 248 A 1 
ATOM   1955 N N     . ASP A 1 249 ? 5.582   -0.602  7.507   1.00 98.64 249 A 1 
ATOM   1956 C CA    . ASP A 1 249 ? 5.359   -1.573  8.571   1.00 98.67 249 A 1 
ATOM   1957 C C     . ASP A 1 249 ? 6.692   -2.168  9.055   1.00 98.66 249 A 1 
ATOM   1958 O O     . ASP A 1 249 ? 7.738   -2.029  8.413   1.00 98.27 249 A 1 
ATOM   1959 C CB    . ASP A 1 249 ? 4.353   -2.649  8.116   1.00 98.38 249 A 1 
ATOM   1960 C CG    . ASP A 1 249 ? 4.869   -3.540  6.995   1.00 98.32 249 A 1 
ATOM   1961 O OD1   . ASP A 1 249 ? 5.834   -4.293  7.231   1.00 97.27 249 A 1 
ATOM   1962 O OD2   . ASP A 1 249 ? 4.283   -3.509  5.892   1.00 96.86 249 A 1 
ATOM   1963 N N     . SER A 1 250 ? 6.666   -2.827  10.201  1.00 98.45 250 A 1 
ATOM   1964 C CA    . SER A 1 250 ? 7.797   -3.545  10.794  1.00 98.38 250 A 1 
ATOM   1965 C C     . SER A 1 250 ? 7.602   -5.065  10.744  1.00 98.34 250 A 1 
ATOM   1966 O O     . SER A 1 250 ? 8.091   -5.797  11.604  1.00 96.97 250 A 1 
ATOM   1967 C CB    . SER A 1 250 ? 8.040   -3.039  12.222  1.00 97.96 250 A 1 
ATOM   1968 O OG    . SER A 1 250 ? 8.482   -1.693  12.187  1.00 96.83 250 A 1 
ATOM   1969 N N     . GLY A 1 251 ? 6.877   -5.535  9.745   1.00 98.26 251 A 1 
ATOM   1970 C CA    . GLY A 1 251 ? 6.430   -6.908  9.605   1.00 98.13 251 A 1 
ATOM   1971 C C     . GLY A 1 251 ? 7.433   -7.839  8.929   1.00 98.29 251 A 1 
ATOM   1972 O O     . GLY A 1 251 ? 8.651   -7.683  9.019   1.00 97.34 251 A 1 
ATOM   1973 N N     . LEU A 1 252 ? 6.893   -8.841  8.246   1.00 98.05 252 A 1 
ATOM   1974 C CA    . LEU A 1 252 ? 7.675   -9.941  7.681   1.00 97.89 252 A 1 
ATOM   1975 C C     . LEU A 1 252 ? 8.356   -9.601  6.350   1.00 97.97 252 A 1 
ATOM   1976 O O     . LEU A 1 252 ? 9.296   -10.280 5.943   1.00 95.74 252 A 1 
ATOM   1977 C CB    . LEU A 1 252 ? 6.750   -11.155 7.513   1.00 96.76 252 A 1 
ATOM   1978 C CG    . LEU A 1 252 ? 6.168   -11.703 8.835   1.00 95.76 252 A 1 
ATOM   1979 C CD1   . LEU A 1 252 ? 5.191   -12.832 8.513   1.00 92.88 252 A 1 
ATOM   1980 C CD2   . LEU A 1 252 ? 7.260   -12.266 9.754   1.00 92.43 252 A 1 
ATOM   1981 N N     . GLY A 1 253 ? 7.890   -8.580  5.656   1.00 97.92 253 A 1 
ATOM   1982 C CA    . GLY A 1 253 ? 8.291   -8.287  4.281   1.00 98.10 253 A 1 
ATOM   1983 C C     . GLY A 1 253 ? 7.511   -9.105  3.240   1.00 98.34 253 A 1 
ATOM   1984 O O     . GLY A 1 253 ? 6.929   -10.158 3.521   1.00 97.59 253 A 1 
ATOM   1985 N N     . ILE A 1 254 ? 7.504   -8.604  2.013   1.00 98.55 254 A 1 
ATOM   1986 C CA    . ILE A 1 254 ? 6.688   -9.135  0.910   1.00 98.66 254 A 1 
ATOM   1987 C C     . ILE A 1 254 ? 7.145   -10.545 0.505   1.00 98.46 254 A 1 
ATOM   1988 O O     . ILE A 1 254 ? 6.321   -11.438 0.344   1.00 98.13 254 A 1 
ATOM   1989 C CB    . ILE A 1 254 ? 6.722   -8.157  -0.289  1.00 98.64 254 A 1 
ATOM   1990 C CG1   . ILE A 1 254 ? 6.107   -6.784  0.085   1.00 98.41 254 A 1 
ATOM   1991 C CG2   . ILE A 1 254 ? 5.990   -8.752  -1.507  1.00 98.36 254 A 1 
ATOM   1992 C CD1   . ILE A 1 254 ? 6.338   -5.683  -0.956  1.00 98.01 254 A 1 
ATOM   1993 N N     . ALA A 1 255 ? 8.450   -10.754 0.345   1.00 98.03 255 A 1 
ATOM   1994 C CA    . ALA A 1 255 ? 8.979   -12.031 -0.116  1.00 97.67 255 A 1 
ATOM   1995 C C     . ALA A 1 255 ? 8.701   -13.163 0.878   1.00 97.62 255 A 1 
ATOM   1996 O O     . ALA A 1 255 ? 8.268   -14.242 0.478   1.00 97.01 255 A 1 
ATOM   1997 C CB    . ALA A 1 255 ? 10.468  -11.874 -0.380  1.00 96.74 255 A 1 
ATOM   1998 N N     . THR A 1 256 ? 8.853   -12.905 2.182   1.00 97.86 256 A 1 
ATOM   1999 C CA    . THR A 1 256 ? 8.591   -13.897 3.233   1.00 97.76 256 A 1 
ATOM   2000 C C     . THR A 1 256 ? 7.144   -14.376 3.216   1.00 97.83 256 A 1 
ATOM   2001 O O     . THR A 1 256 ? 6.898   -15.582 3.277   1.00 97.32 256 A 1 
ATOM   2002 C CB    . THR A 1 256 ? 8.930   -13.320 4.611   1.00 97.26 256 A 1 
ATOM   2003 O OG1   . THR A 1 256 ? 10.278  -12.909 4.628   1.00 93.48 256 A 1 
ATOM   2004 C CG2   . THR A 1 256 ? 8.763   -14.343 5.742   1.00 93.01 256 A 1 
ATOM   2005 N N     . THR A 1 257 ? 6.183   -13.465 3.094   1.00 98.23 257 A 1 
ATOM   2006 C CA    . THR A 1 257 ? 4.766   -13.845 3.040   1.00 98.20 257 A 1 
ATOM   2007 C C     . THR A 1 257 ? 4.406   -14.548 1.735   1.00 98.29 257 A 1 
ATOM   2008 O O     . THR A 1 257 ? 3.689   -15.545 1.773   1.00 97.66 257 A 1 
ATOM   2009 C CB    . THR A 1 257 ? 3.836   -12.650 3.285   1.00 98.01 257 A 1 
ATOM   2010 O OG1   . THR A 1 257 ? 4.092   -11.610 2.373   1.00 95.46 257 A 1 
ATOM   2011 C CG2   . THR A 1 257 ? 4.006   -12.078 4.689   1.00 95.62 257 A 1 
ATOM   2012 N N     . LEU A 1 258 ? 4.949   -14.108 0.598   1.00 98.06 258 A 1 
ATOM   2013 C CA    . LEU A 1 258 ? 4.730   -14.752 -0.701  1.00 97.94 258 A 1 
ATOM   2014 C C     . LEU A 1 258 ? 5.264   -16.188 -0.740  1.00 97.71 258 A 1 
ATOM   2015 O O     . LEU A 1 258 ? 4.574   -17.074 -1.249  1.00 97.11 258 A 1 
ATOM   2016 C CB    . LEU A 1 258 ? 5.394   -13.927 -1.814  1.00 97.57 258 A 1 
ATOM   2017 C CG    . LEU A 1 258 ? 4.562   -12.726 -2.296  1.00 95.85 258 A 1 
ATOM   2018 C CD1   . LEU A 1 258 ? 5.384   -11.900 -3.288  1.00 95.66 258 A 1 
ATOM   2019 C CD2   . LEU A 1 258 ? 3.282   -13.177 -3.004  1.00 95.67 258 A 1 
ATOM   2020 N N     . LYS A 1 259 ? 6.443   -16.449 -0.176  1.00 97.27 259 A 1 
ATOM   2021 C CA    . LYS A 1 259 ? 7.084   -17.774 -0.182  1.00 96.77 259 A 1 
ATOM   2022 C C     . LYS A 1 259 ? 6.252   -18.851 0.511   1.00 96.85 259 A 1 
ATOM   2023 O O     . LYS A 1 259 ? 6.371   -20.012 0.130   1.00 95.99 259 A 1 
ATOM   2024 C CB    . LYS A 1 259 ? 8.472   -17.677 0.446   1.00 95.64 259 A 1 
ATOM   2025 C CG    . LYS A 1 259 ? 9.501   -17.097 -0.533  1.00 93.67 259 A 1 
ATOM   2026 C CD    . LYS A 1 259 ? 10.860  -16.923 0.166   1.00 91.40 259 A 1 
ATOM   2027 C CE    . LYS A 1 259 ? 11.917  -16.490 -0.831  1.00 86.94 259 A 1 
ATOM   2028 N NZ    . LYS A 1 259 ? 13.254  -16.367 -0.191  1.00 82.64 259 A 1 
ATOM   2029 N N     . ARG A 1 260 ? 5.384   -18.498 1.459   1.00 97.38 260 A 1 
ATOM   2030 C CA    . ARG A 1 260 ? 4.586   -19.457 2.246   1.00 96.79 260 A 1 
ATOM   2031 C C     . ARG A 1 260 ? 3.796   -20.447 1.387   1.00 97.01 260 A 1 
ATOM   2032 O O     . ARG A 1 260 ? 3.774   -21.638 1.679   1.00 94.61 260 A 1 
ATOM   2033 C CB    . ARG A 1 260 ? 3.598   -18.697 3.152   1.00 94.64 260 A 1 
ATOM   2034 C CG    . ARG A 1 260 ? 4.290   -17.984 4.320   1.00 89.97 260 A 1 
ATOM   2035 C CD    . ARG A 1 260 ? 3.261   -17.166 5.099   1.00 90.22 260 A 1 
ATOM   2036 N NE    . ARG A 1 260 ? 3.813   -16.666 6.375   1.00 89.14 260 A 1 
ATOM   2037 C CZ    . ARG A 1 260 ? 3.185   -15.871 7.227   1.00 89.60 260 A 1 
ATOM   2038 N NH1   . ARG A 1 260 ? 2.017   -15.366 6.983   1.00 81.82 260 A 1 
ATOM   2039 N NH2   . ARG A 1 260 ? 3.718   -15.586 8.363   1.00 82.10 260 A 1 
ATOM   2040 N N     . ASN A 1 261 ? 3.150   -19.953 0.339   1.00 97.49 261 A 1 
ATOM   2041 C CA    . ASN A 1 261 ? 2.282   -20.751 -0.533  1.00 97.44 261 A 1 
ATOM   2042 C C     . ASN A 1 261 ? 2.686   -20.669 -2.010  1.00 97.89 261 A 1 
ATOM   2043 O O     . ASN A 1 261 ? 1.900   -21.032 -2.876  1.00 96.62 261 A 1 
ATOM   2044 C CB    . ASN A 1 261 ? 0.821   -20.331 -0.292  1.00 96.43 261 A 1 
ATOM   2045 C CG    . ASN A 1 261 ? 0.323   -20.674 1.101   1.00 94.60 261 A 1 
ATOM   2046 O OD1   . ASN A 1 261 ? 0.492   -21.770 1.605   1.00 86.34 261 A 1 
ATOM   2047 N ND2   . ASN A 1 261 ? -0.343  -19.748 1.753   1.00 85.35 261 A 1 
ATOM   2048 N N     . LEU A 1 262 ? 3.910   -20.226 -2.305  1.00 97.45 262 A 1 
ATOM   2049 C CA    . LEU A 1 262 ? 4.358   -19.974 -3.675  1.00 97.34 262 A 1 
ATOM   2050 C C     . LEU A 1 262 ? 4.272   -21.230 -4.545  1.00 97.54 262 A 1 
ATOM   2051 O O     . LEU A 1 262 ? 3.644   -21.205 -5.601  1.00 96.90 262 A 1 
ATOM   2052 C CB    . LEU A 1 262 ? 5.788   -19.411 -3.634  1.00 96.70 262 A 1 
ATOM   2053 C CG    . LEU A 1 262 ? 6.272   -18.893 -4.995  1.00 95.64 262 A 1 
ATOM   2054 C CD1   . LEU A 1 262 ? 5.587   -17.584 -5.383  1.00 93.85 262 A 1 
ATOM   2055 C CD2   . LEU A 1 262 ? 7.778   -18.651 -4.935  1.00 93.83 262 A 1 
ATOM   2056 N N     . LYS A 1 263 ? 4.807   -22.348 -4.057  1.00 97.34 263 A 1 
ATOM   2057 C CA    . LYS A 1 263 ? 4.772   -23.632 -4.776  1.00 97.27 263 A 1 
ATOM   2058 C C     . LYS A 1 263 ? 3.345   -24.105 -5.064  1.00 97.39 263 A 1 
ATOM   2059 O O     . LYS A 1 263 ? 3.091   -24.727 -6.089  1.00 96.59 263 A 1 
ATOM   2060 C CB    . LYS A 1 263 ? 5.556   -24.677 -3.975  1.00 96.45 263 A 1 
ATOM   2061 C CG    . LYS A 1 263 ? 5.699   -26.001 -4.732  1.00 93.44 263 A 1 
ATOM   2062 C CD    . LYS A 1 263 ? 6.647   -26.955 -4.000  1.00 90.43 263 A 1 
ATOM   2063 C CE    . LYS A 1 263 ? 6.870   -28.211 -4.840  1.00 82.25 263 A 1 
ATOM   2064 N NZ    . LYS A 1 263 ? 8.005   -29.028 -4.332  1.00 73.95 263 A 1 
ATOM   2065 N N     . LYS A 1 264 ? 2.413   -23.841 -4.144  1.00 97.79 264 A 1 
ATOM   2066 C CA    . LYS A 1 264 ? 1.017   -24.263 -4.274  1.00 97.79 264 A 1 
ATOM   2067 C C     . LYS A 1 264 ? 0.278   -23.453 -5.341  1.00 97.92 264 A 1 
ATOM   2068 O O     . LYS A 1 264 ? -0.465  -24.030 -6.125  1.00 97.10 264 A 1 
ATOM   2069 C CB    . LYS A 1 264 ? 0.324   -24.147 -2.907  1.00 97.01 264 A 1 
ATOM   2070 C CG    . LYS A 1 264 ? -1.143  -24.596 -2.969  1.00 91.92 264 A 1 
ATOM   2071 C CD    . LYS A 1 264 ? -1.866  -24.311 -1.650  1.00 88.43 264 A 1 
ATOM   2072 C CE    . LYS A 1 264 ? -3.365  -24.608 -1.834  1.00 78.36 264 A 1 
ATOM   2073 N NZ    . LYS A 1 264 ? -4.189  -24.031 -0.746  1.00 70.91 264 A 1 
ATOM   2074 N N     . HIS A 1 265 ? 0.444   -22.136 -5.327  1.00 97.94 265 A 1 
ATOM   2075 C CA    . HIS A 1 265 ? -0.346  -21.234 -6.161  1.00 97.94 265 A 1 
ATOM   2076 C C     . HIS A 1 265 ? 0.318   -20.883 -7.495  1.00 98.03 265 A 1 
ATOM   2077 O O     . HIS A 1 265 ? -0.384  -20.620 -8.468  1.00 97.43 265 A 1 
ATOM   2078 C CB    . HIS A 1 265 ? -0.674  -19.972 -5.357  1.00 97.72 265 A 1 
ATOM   2079 C CG    . HIS A 1 265 ? -1.611  -20.239 -4.217  1.00 97.80 265 A 1 
ATOM   2080 N ND1   . HIS A 1 265 ? -2.868  -20.813 -4.331  1.00 90.07 265 A 1 
ATOM   2081 C CD2   . HIS A 1 265 ? -1.425  -19.968 -2.874  1.00 90.40 265 A 1 
ATOM   2082 C CE1   . HIS A 1 265 ? -3.411  -20.869 -3.098  1.00 91.86 265 A 1 
ATOM   2083 N NE2   . HIS A 1 265 ? -2.559  -20.374 -2.196  1.00 93.31 265 A 1 
ATOM   2084 N N     . TYR A 1 266 ? 1.650   -20.896 -7.541  1.00 97.94 266 A 1 
ATOM   2085 C CA    . TYR A 1 266 ? 2.445   -20.455 -8.692  1.00 97.85 266 A 1 
ATOM   2086 C C     . TYR A 1 266 ? 3.631   -21.404 -8.926  1.00 97.74 266 A 1 
ATOM   2087 O O     . TYR A 1 266 ? 4.781   -21.009 -8.722  1.00 96.74 266 A 1 
ATOM   2088 C CB    . TYR A 1 266 ? 2.915   -19.014 -8.473  1.00 97.73 266 A 1 
ATOM   2089 C CG    . TYR A 1 266 ? 1.848   -18.065 -7.989  1.00 98.12 266 A 1 
ATOM   2090 C CD1   . TYR A 1 266 ? 0.903   -17.521 -8.885  1.00 97.66 266 A 1 
ATOM   2091 C CD2   . TYR A 1 266 ? 1.776   -17.746 -6.621  1.00 97.82 266 A 1 
ATOM   2092 C CE1   . TYR A 1 266 ? -0.096  -16.650 -8.414  1.00 97.55 266 A 1 
ATOM   2093 C CE2   . TYR A 1 266 ? 0.777   -16.880 -6.141  1.00 97.69 266 A 1 
ATOM   2094 C CZ    . TYR A 1 266 ? -0.148  -16.342 -7.044  1.00 97.95 266 A 1 
ATOM   2095 O OH    . TYR A 1 266 ? -1.120  -15.497 -6.567  1.00 97.39 266 A 1 
ATOM   2096 N N     . PRO A 1 267 ? 3.383   -22.669 -9.320  1.00 97.55 267 A 1 
ATOM   2097 C CA    . PRO A 1 267 ? 4.446   -23.670 -9.473  1.00 96.95 267 A 1 
ATOM   2098 C C     . PRO A 1 267 ? 5.530   -23.242 -10.464 1.00 96.53 267 A 1 
ATOM   2099 O O     . PRO A 1 267 ? 6.710   -23.424 -10.172 1.00 95.17 267 A 1 
ATOM   2100 C CB    . PRO A 1 267 ? 3.732   -24.950 -9.902  1.00 96.40 267 A 1 
ATOM   2101 C CG    . PRO A 1 267 ? 2.415   -24.456 -10.508 1.00 94.84 267 A 1 
ATOM   2102 C CD    . PRO A 1 267 ? 2.098   -23.219 -9.673  1.00 97.15 267 A 1 
ATOM   2103 N N     . GLU A 1 268 ? 5.167   -22.591 -11.571 1.00 96.54 268 A 1 
ATOM   2104 C CA    . GLU A 1 268 ? 6.129   -22.088 -12.567 1.00 95.78 268 A 1 
ATOM   2105 C C     . GLU A 1 268 ? 7.075   -21.031 -11.967 1.00 95.51 268 A 1 
ATOM   2106 O O     . GLU A 1 268 ? 8.293   -21.125 -12.100 1.00 93.91 268 A 1 
ATOM   2107 C CB    . GLU A 1 268 ? 5.370   -21.497 -13.766 1.00 94.82 268 A 1 
ATOM   2108 C CG    . GLU A 1 268 ? 4.531   -22.546 -14.517 1.00 84.56 268 A 1 
ATOM   2109 C CD    . GLU A 1 268 ? 3.688   -21.964 -15.674 1.00 74.55 268 A 1 
ATOM   2110 O OE1   . GLU A 1 268 ? 2.980   -22.774 -16.314 1.00 67.60 268 A 1 
ATOM   2111 O OE2   . GLU A 1 268 ? 3.716   -20.734 -15.879 1.00 68.49 268 A 1 
ATOM   2112 N N     . ILE A 1 269 ? 6.532   -20.062 -11.227 1.00 96.44 269 A 1 
ATOM   2113 C CA    . ILE A 1 269 ? 7.326   -19.030 -10.549 1.00 96.04 269 A 1 
ATOM   2114 C C     . ILE A 1 269 ? 8.182   -19.640 -9.443  1.00 95.86 269 A 1 
ATOM   2115 O O     . ILE A 1 269 ? 9.290   -19.169 -9.187  1.00 94.63 269 A 1 
ATOM   2116 C CB    . ILE A 1 269 ? 6.410   -17.910 -10.008 1.00 95.40 269 A 1 
ATOM   2117 C CG1   . ILE A 1 269 ? 5.658   -17.243 -11.169 1.00 92.60 269 A 1 
ATOM   2118 C CG2   . ILE A 1 269 ? 7.205   -16.855 -9.200  1.00 92.86 269 A 1 
ATOM   2119 C CD1   . ILE A 1 269 ? 4.637   -16.176 -10.755 1.00 82.34 269 A 1 
ATOM   2120 N N     . PHE A 1 270 ? 7.698   -20.682 -8.780  1.00 95.76 270 A 1 
ATOM   2121 C CA    . PHE A 1 270 ? 8.482   -21.396 -7.777  1.00 95.26 270 A 1 
ATOM   2122 C C     . PHE A 1 270 ? 9.713   -22.069 -8.397  1.00 94.41 270 A 1 
ATOM   2123 O O     . PHE A 1 270 ? 10.800  -21.971 -7.828  1.00 93.53 270 A 1 
ATOM   2124 C CB    . PHE A 1 270 ? 7.590   -22.405 -7.052  1.00 94.95 270 A 1 
ATOM   2125 C CG    . PHE A 1 270 ? 8.315   -23.173 -5.976  1.00 94.58 270 A 1 
ATOM   2126 C CD1   . PHE A 1 270 ? 8.898   -24.417 -6.269  1.00 92.99 270 A 1 
ATOM   2127 C CD2   . PHE A 1 270 ? 8.454   -22.637 -4.685  1.00 93.09 270 A 1 
ATOM   2128 C CE1   . PHE A 1 270 ? 9.619   -25.109 -5.285  1.00 91.92 270 A 1 
ATOM   2129 C CE2   . PHE A 1 270 ? 9.178   -23.315 -3.699  1.00 92.10 270 A 1 
ATOM   2130 C CZ    . PHE A 1 270 ? 9.764   -24.552 -4.000  1.00 92.00 270 A 1 
ATOM   2131 N N     . GLU A 1 271 ? 9.574   -22.689 -9.570  1.00 95.18 271 A 1 
ATOM   2132 C CA    . GLU A 1 271 ? 10.701  -23.291 -10.296 1.00 94.01 271 A 1 
ATOM   2133 C C     . GLU A 1 271 ? 11.699  -22.216 -10.763 1.00 93.12 271 A 1 
ATOM   2134 O O     . GLU A 1 271 ? 12.913  -22.364 -10.576 1.00 90.95 271 A 1 
ATOM   2135 C CB    . GLU A 1 271 ? 10.191  -24.103 -11.488 1.00 93.29 271 A 1 
ATOM   2136 C CG    . GLU A 1 271 ? 9.496   -25.404 -11.046 1.00 84.03 271 A 1 
ATOM   2137 C CD    . GLU A 1 271 ? 8.976   -26.263 -12.209 1.00 77.25 271 A 1 
ATOM   2138 O OE1   . GLU A 1 271 ? 8.349   -27.306 -11.903 1.00 69.25 271 A 1 
ATOM   2139 O OE2   . GLU A 1 271 ? 9.207   -25.910 -13.387 1.00 69.50 271 A 1 
ATOM   2140 N N     . GLU A 1 272 ? 11.213  -21.087 -11.289 1.00 93.60 272 A 1 
ATOM   2141 C CA    . GLU A 1 272 ? 12.081  -19.948 -11.629 1.00 91.85 272 A 1 
ATOM   2142 C C     . GLU A 1 272 ? 12.831  -19.423 -10.405 1.00 91.04 272 A 1 
ATOM   2143 O O     . GLU A 1 272 ? 14.023  -19.114 -10.478 1.00 88.05 272 A 1 
ATOM   2144 C CB    . GLU A 1 272 ? 11.263  -18.806 -12.248 1.00 89.97 272 A 1 
ATOM   2145 C CG    . GLU A 1 272 ? 10.809  -19.090 -13.682 1.00 82.97 272 A 1 
ATOM   2146 C CD    . GLU A 1 272 ? 10.094  -17.889 -14.335 1.00 80.06 272 A 1 
ATOM   2147 O OE1   . GLU A 1 272 ? 9.781   -17.996 -15.538 1.00 73.20 272 A 1 
ATOM   2148 O OE2   . GLU A 1 272 ? 9.888   -16.862 -13.660 1.00 73.71 272 A 1 
ATOM   2149 N N     . LEU A 1 273 ? 12.174  -19.365 -9.237  1.00 91.76 273 A 1 
ATOM   2150 C CA    . LEU A 1 273 ? 12.776  -18.899 -8.001  1.00 90.99 273 A 1 
ATOM   2151 C C     . LEU A 1 273 ? 13.927  -19.793 -7.529  1.00 89.53 273 A 1 
ATOM   2152 O O     . LEU A 1 273 ? 14.953  -19.279 -7.097  1.00 84.73 273 A 1 
ATOM   2153 C CB    . LEU A 1 273 ? 11.700  -18.821 -6.905  1.00 89.26 273 A 1 
ATOM   2154 C CG    . LEU A 1 273 ? 12.112  -17.837 -5.809  1.00 87.66 273 A 1 
ATOM   2155 C CD1   . LEU A 1 273 ? 11.729  -16.431 -6.222  1.00 83.09 273 A 1 
ATOM   2156 C CD2   . LEU A 1 273 ? 11.434  -18.172 -4.485  1.00 82.76 273 A 1 
ATOM   2157 N N     . GLU A 1 274 ? 13.775  -21.109 -7.628  1.00 89.63 274 A 1 
ATOM   2158 C CA    . GLU A 1 274 ? 14.850  -22.046 -7.281  1.00 88.08 274 A 1 
ATOM   2159 C C     . GLU A 1 274 ? 16.097  -21.812 -8.146  1.00 87.22 274 A 1 
ATOM   2160 O O     . GLU A 1 274 ? 17.226  -21.973 -7.673  1.00 82.74 274 A 1 
ATOM   2161 C CB    . GLU A 1 274 ? 14.370  -23.503 -7.404  1.00 85.67 274 A 1 
ATOM   2162 C CG    . GLU A 1 274 ? 13.459  -23.914 -6.234  1.00 79.65 274 A 1 
ATOM   2163 C CD    . GLU A 1 274 ? 13.128  -25.427 -6.202  1.00 74.48 274 A 1 
ATOM   2164 O OE1   . GLU A 1 274 ? 12.750  -25.913 -5.100  1.00 66.14 274 A 1 
ATOM   2165 O OE2   . GLU A 1 274 ? 13.250  -26.105 -7.246  1.00 68.19 274 A 1 
ATOM   2166 N N     . SER A 1 275 ? 15.919  -21.354 -9.384  1.00 87.05 275 A 1 
ATOM   2167 C CA    . SER A 1 275 ? 17.014  -21.025 -10.297 1.00 86.31 275 A 1 
ATOM   2168 C C     . SER A 1 275 ? 17.649  -19.650 -10.056 1.00 85.96 275 A 1 
ATOM   2169 O O     . SER A 1 275 ? 18.795  -19.429 -10.443 1.00 79.63 275 A 1 
ATOM   2170 C CB    . SER A 1 275 ? 16.533  -21.173 -11.740 1.00 82.90 275 A 1 
ATOM   2171 O OG    . SER A 1 275 ? 15.750  -20.081 -12.163 1.00 73.23 275 A 1 
ATOM   2172 N N     . SER A 1 276 ? 16.941  -18.718 -9.395  1.00 82.97 276 A 1 
ATOM   2173 C CA    . SER A 1 276 ? 17.390  -17.327 -9.224  1.00 80.40 276 A 1 
ATOM   2174 C C     . SER A 1 276 ? 18.362  -17.101 -8.050  1.00 80.87 276 A 1 
ATOM   2175 O O     . SER A 1 276 ? 18.938  -16.021 -7.918  1.00 73.55 276 A 1 
ATOM   2176 C CB    . SER A 1 276 ? 16.186  -16.374 -9.173  1.00 75.84 276 A 1 
ATOM   2177 O OG    . SER A 1 276 ? 15.337  -16.633 -8.081  1.00 68.66 276 A 1 
ATOM   2178 N N     . GLY A 1 277 ? 18.597  -18.104 -7.231  1.00 80.98 277 A 1 
ATOM   2179 C CA    . GLY A 1 277 ? 19.625  -18.109 -6.185  1.00 80.51 277 A 1 
ATOM   2180 C C     . GLY A 1 277 ? 19.474  -16.989 -5.142  1.00 82.75 277 A 1 
ATOM   2181 O O     . GLY A 1 277 ? 18.425  -16.850 -4.516  1.00 76.00 277 A 1 
ATOM   2182 N N     . GLU A 1 278 ? 20.534  -16.204 -4.939  1.00 79.83 278 A 1 
ATOM   2183 C CA    . GLU A 1 278 ? 20.594  -15.160 -3.901  1.00 80.42 278 A 1 
ATOM   2184 C C     . GLU A 1 278 ? 19.590  -14.014 -4.103  1.00 84.27 278 A 1 
ATOM   2185 O O     . GLU A 1 278 ? 19.240  -13.326 -3.151  1.00 79.06 278 A 1 
ATOM   2186 C CB    . GLU A 1 278 ? 22.017  -14.563 -3.826  1.00 72.63 278 A 1 
ATOM   2187 C CG    . GLU A 1 278 ? 23.085  -15.552 -3.340  1.00 62.76 278 A 1 
ATOM   2188 C CD    . GLU A 1 278 ? 24.464  -14.898 -3.106  1.00 54.79 278 A 1 
ATOM   2189 O OE1   . GLU A 1 278 ? 25.343  -15.596 -2.545  1.00 48.21 278 A 1 
ATOM   2190 O OE2   . GLU A 1 278 ? 24.662  -13.710 -3.470  1.00 52.16 278 A 1 
ATOM   2191 N N     . ASP A 1 279 ? 19.120  -13.812 -5.325  1.00 87.56 279 A 1 
ATOM   2192 C CA    . ASP A 1 279 ? 18.214  -12.714 -5.670  1.00 90.23 279 A 1 
ATOM   2193 C C     . ASP A 1 279 ? 16.732  -13.127 -5.660  1.00 92.47 279 A 1 
ATOM   2194 O O     . ASP A 1 279 ? 15.874  -12.386 -6.159  1.00 90.29 279 A 1 
ATOM   2195 C CB    . ASP A 1 279 ? 18.634  -12.108 -7.009  1.00 85.17 279 A 1 
ATOM   2196 C CG    . ASP A 1 279 ? 19.922  -11.304 -6.935  1.00 80.28 279 A 1 
ATOM   2197 O OD1   . ASP A 1 279 ? 20.206  -10.644 -5.907  1.00 74.92 279 A 1 
ATOM   2198 O OD2   . ASP A 1 279 ? 20.600  -11.146 -7.974  1.00 74.78 279 A 1 
ATOM   2199 N N     . ALA A 1 280 ? 16.409  -14.280 -5.082  1.00 94.51 280 A 1 
ATOM   2200 C CA    . ALA A 1 280 ? 15.056  -14.828 -5.042  1.00 94.84 280 A 1 
ATOM   2201 C C     . ALA A 1 280 ? 14.010  -13.837 -4.497  1.00 95.72 280 A 1 
ATOM   2202 O O     . ALA A 1 280 ? 12.944  -13.643 -5.087  1.00 94.94 280 A 1 
ATOM   2203 C CB    . ALA A 1 280 ? 15.111  -16.103 -4.190  1.00 93.14 280 A 1 
ATOM   2204 N N     . ASP A 1 281 ? 14.332  -13.169 -3.387  1.00 95.89 281 A 1 
ATOM   2205 C CA    . ASP A 1 281 ? 13.421  -12.203 -2.766  1.00 96.27 281 A 1 
ATOM   2206 C C     . ASP A 1 281 ? 13.209  -10.974 -3.649  1.00 96.78 281 A 1 
ATOM   2207 O O     . ASP A 1 281 ? 12.085  -10.505 -3.828  1.00 96.51 281 A 1 
ATOM   2208 C CB    . ASP A 1 281 ? 13.966  -11.783 -1.387  1.00 95.80 281 A 1 
ATOM   2209 C CG    . ASP A 1 281 ? 13.808  -12.868 -0.333  1.00 94.91 281 A 1 
ATOM   2210 O OD1   . ASP A 1 281 ? 13.479  -14.013 -0.702  1.00 92.11 281 A 1 
ATOM   2211 O OD2   . ASP A 1 281 ? 13.945  -12.587 0.877   1.00 91.26 281 A 1 
ATOM   2212 N N     . LEU A 1 282 ? 14.291  -10.488 -4.252  1.00 96.32 282 A 1 
ATOM   2213 C CA    . LEU A 1 282 ? 14.258  -9.355  -5.161  1.00 96.55 282 A 1 
ATOM   2214 C C     . LEU A 1 282 ? 13.431  -9.679  -6.408  1.00 96.61 282 A 1 
ATOM   2215 O O     . LEU A 1 282 ? 12.628  -8.856  -6.841  1.00 96.03 282 A 1 
ATOM   2216 C CB    . LEU A 1 282 ? 15.707  -8.956  -5.465  1.00 95.92 282 A 1 
ATOM   2217 C CG    . LEU A 1 282 ? 15.834  -7.619  -6.221  1.00 92.33 282 A 1 
ATOM   2218 C CD1   . LEU A 1 282 ? 17.143  -6.954  -5.833  1.00 85.95 282 A 1 
ATOM   2219 C CD2   . LEU A 1 282 ? 15.833  -7.804  -7.744  1.00 85.60 282 A 1 
ATOM   2220 N N     . PHE A 1 283 ? 13.590  -10.894 -6.952  1.00 96.44 283 A 1 
ATOM   2221 C CA    . PHE A 1 283 ? 12.787  -11.379 -8.075  1.00 96.07 283 A 1 
ATOM   2222 C C     . PHE A 1 283 ? 11.295  -11.389 -7.728  1.00 96.36 283 A 1 
ATOM   2223 O O     . PHE A 1 283 ? 10.504  -10.783 -8.453  1.00 96.17 283 A 1 
ATOM   2224 C CB    . PHE A 1 283 ? 13.283  -12.769 -8.486  1.00 95.21 283 A 1 
ATOM   2225 C CG    . PHE A 1 283 ? 12.419  -13.407 -9.557  1.00 93.62 283 A 1 
ATOM   2226 C CD1   . PHE A 1 283 ? 11.398  -14.314 -9.203  1.00 90.94 283 A 1 
ATOM   2227 C CD2   . PHE A 1 283 ? 12.608  -13.069 -10.906 1.00 90.01 283 A 1 
ATOM   2228 C CE1   . PHE A 1 283 ? 10.573  -14.874 -10.197 1.00 87.90 283 A 1 
ATOM   2229 C CE2   . PHE A 1 283 ? 11.784  -13.626 -11.896 1.00 87.03 283 A 1 
ATOM   2230 C CZ    . PHE A 1 283 ? 10.767  -14.536 -11.543 1.00 86.98 283 A 1 
ATOM   2231 N N     . LEU A 1 284 ? 10.900  -11.974 -6.603  1.00 96.65 284 A 1 
ATOM   2232 C CA    . LEU A 1 284 ? 9.497   -12.046 -6.183  1.00 96.91 284 A 1 
ATOM   2233 C C     . LEU A 1 284 ? 8.865   -10.667 -5.990  1.00 97.49 284 A 1 
ATOM   2234 O O     . LEU A 1 284 ? 7.764   -10.418 -6.486  1.00 97.15 284 A 1 
ATOM   2235 C CB    . LEU A 1 284 ? 9.375   -12.820 -4.859  1.00 96.26 284 A 1 
ATOM   2236 C CG    . LEU A 1 284 ? 9.481   -14.347 -4.989  1.00 92.87 284 A 1 
ATOM   2237 C CD1   . LEU A 1 284 ? 9.380   -14.948 -3.589  1.00 92.64 284 A 1 
ATOM   2238 C CD2   . LEU A 1 284 ? 8.357   -14.913 -5.862  1.00 92.50 284 A 1 
ATOM   2239 N N     . VAL A 1 285 ? 9.546   -9.769  -5.293  1.00 97.65 285 A 1 
ATOM   2240 C CA    . VAL A 1 285 ? 9.025   -8.421  -5.028  1.00 98.09 285 A 1 
ATOM   2241 C C     . VAL A 1 285 ? 8.922   -7.624  -6.327  1.00 98.14 285 A 1 
ATOM   2242 O O     . VAL A 1 285 ? 7.911   -6.966  -6.564  1.00 98.01 285 A 1 
ATOM   2243 C CB    . VAL A 1 285 ? 9.882   -7.700  -3.971  1.00 98.08 285 A 1 
ATOM   2244 C CG1   . VAL A 1 285 ? 9.411   -6.264  -3.740  1.00 97.67 285 A 1 
ATOM   2245 C CG2   . VAL A 1 285 ? 9.789   -8.430  -2.627  1.00 97.72 285 A 1 
ATOM   2246 N N     . THR A 1 286 ? 9.915   -7.738  -7.202  1.00 97.66 286 A 1 
ATOM   2247 C CA    . THR A 1 286 ? 9.880   -7.097  -8.524  1.00 97.41 286 A 1 
ATOM   2248 C C     . THR A 1 286 ? 8.714   -7.620  -9.357  1.00 97.56 286 A 1 
ATOM   2249 O O     . THR A 1 286 ? 7.985   -6.826  -9.954  1.00 97.16 286 A 1 
ATOM   2250 C CB    . THR A 1 286 ? 11.191  -7.320  -9.293  1.00 96.94 286 A 1 
ATOM   2251 O OG1   . THR A 1 286 ? 12.278  -6.825  -8.552  1.00 93.76 286 A 1 
ATOM   2252 C CG2   . THR A 1 286 ? 11.214  -6.578  -10.632 1.00 93.69 286 A 1 
ATOM   2253 N N     . HIS A 1 287 ? 8.485   -8.926  -9.370  1.00 97.05 287 A 1 
ATOM   2254 C CA    . HIS A 1 287 ? 7.382   -9.539  -10.097 1.00 96.93 287 A 1 
ATOM   2255 C C     . HIS A 1 287 ? 6.021   -9.078  -9.564  1.00 97.39 287 A 1 
ATOM   2256 O O     . HIS A 1 287 ? 5.170   -8.656  -10.348 1.00 97.12 287 A 1 
ATOM   2257 C CB    . HIS A 1 287 ? 7.528   -11.067 -10.065 1.00 96.43 287 A 1 
ATOM   2258 C CG    . HIS A 1 287 ? 6.613   -11.747 -11.056 1.00 95.01 287 A 1 
ATOM   2259 N ND1   . HIS A 1 287 ? 6.991   -12.265 -12.272 1.00 82.91 287 A 1 
ATOM   2260 C CD2   . HIS A 1 287 ? 5.264   -11.938 -10.938 1.00 82.64 287 A 1 
ATOM   2261 C CE1   . HIS A 1 287 ? 5.897   -12.759 -12.869 1.00 84.61 287 A 1 
ATOM   2262 N NE2   . HIS A 1 287 ? 4.828   -12.572 -12.093 1.00 86.46 287 A 1 
ATOM   2263 N N     . ALA A 1 288 ? 5.839   -9.067  -8.251  1.00 97.94 288 A 1 
ATOM   2264 C CA    . ALA A 1 288 ? 4.598   -8.620  -7.626  1.00 98.28 288 A 1 
ATOM   2265 C C     . ALA A 1 288 ? 4.257   -7.151  -7.939  1.00 98.35 288 A 1 
ATOM   2266 O O     . ALA A 1 288 ? 3.096   -6.817  -8.162  1.00 98.05 288 A 1 
ATOM   2267 C CB    . ALA A 1 288 ? 4.707   -8.855  -6.113  1.00 98.15 288 A 1 
ATOM   2268 N N     . LEU A 1 289 ? 5.271   -6.286  -8.005  1.00 98.41 289 A 1 
ATOM   2269 C CA    . LEU A 1 289 ? 5.096   -4.868  -8.344  1.00 98.49 289 A 1 
ATOM   2270 C C     . LEU A 1 289 ? 4.861   -4.661  -9.845  1.00 98.29 289 A 1 
ATOM   2271 O O     . LEU A 1 289 ? 3.936   -3.952  -10.238 1.00 97.61 289 A 1 
ATOM   2272 C CB    . LEU A 1 289 ? 6.348   -4.094  -7.885  1.00 98.39 289 A 1 
ATOM   2273 C CG    . LEU A 1 289 ? 6.473   -3.972  -6.357  1.00 98.04 289 A 1 
ATOM   2274 C CD1   . LEU A 1 289 ? 7.901   -3.546  -5.998  1.00 97.32 289 A 1 
ATOM   2275 C CD2   . LEU A 1 289 ? 5.521   -2.923  -5.785  1.00 97.08 289 A 1 
ATOM   2276 N N     . LYS A 1 290 ? 5.684   -5.288  -10.700 1.00 97.92 290 A 1 
ATOM   2277 C CA    . LYS A 1 290 ? 5.681   -5.057  -12.143 1.00 97.53 290 A 1 
ATOM   2278 C C     . LYS A 1 290 ? 4.535   -5.767  -12.861 1.00 97.44 290 A 1 
ATOM   2279 O O     . LYS A 1 290 ? 3.888   -5.179  -13.729 1.00 96.21 290 A 1 
ATOM   2280 C CB    . LYS A 1 290 ? 7.050   -5.470  -12.704 1.00 96.27 290 A 1 
ATOM   2281 C CG    . LYS A 1 290 ? 7.191   -5.146  -14.190 1.00 88.64 290 A 1 
ATOM   2282 C CD    . LYS A 1 290 ? 8.538   -5.658  -14.719 1.00 88.36 290 A 1 
ATOM   2283 C CE    . LYS A 1 290 ? 8.616   -5.451  -16.235 1.00 79.95 290 A 1 
ATOM   2284 N NZ    . LYS A 1 290 ? 9.828   -6.078  -16.797 1.00 73.13 290 A 1 
ATOM   2285 N N     . ASN A 1 291 ? 4.289   -7.011  -12.494 1.00 97.33 291 A 1 
ATOM   2286 C CA    . ASN A 1 291 ? 3.344   -7.879  -13.199 1.00 97.14 291 A 1 
ATOM   2287 C C     . ASN A 1 291 ? 2.040   -8.049  -12.415 1.00 97.30 291 A 1 
ATOM   2288 O O     . ASN A 1 291 ? 0.980   -8.152  -13.015 1.00 95.70 291 A 1 
ATOM   2289 C CB    . ASN A 1 291 ? 4.016   -9.231  -13.502 1.00 96.10 291 A 1 
ATOM   2290 C CG    . ASN A 1 291 ? 5.247   -9.111  -14.396 1.00 94.35 291 A 1 
ATOM   2291 O OD1   . ASN A 1 291 ? 6.209   -8.431  -14.120 1.00 83.49 291 A 1 
ATOM   2292 N ND2   . ASN A 1 291 ? 5.237   -9.781  -15.539 1.00 80.87 291 A 1 
ATOM   2293 N N     . GLY A 1 292 ? 2.095   -8.009  -11.086 1.00 96.87 292 A 1 
ATOM   2294 C CA    . GLY A 1 292 ? 0.967   -8.354  -10.232 1.00 96.94 292 A 1 
ATOM   2295 C C     . GLY A 1 292 ? 0.618   -9.839  -10.328 1.00 97.28 292 A 1 
ATOM   2296 O O     . GLY A 1 292 ? 1.439   -10.659 -10.735 1.00 95.39 292 A 1 
ATOM   2297 N N     . GLY A 1 293 ? -0.597  -10.187 -9.922  1.00 96.56 293 A 1 
ATOM   2298 C CA    . GLY A 1 293 ? -1.041  -11.583 -9.970  1.00 96.57 293 A 1 
ATOM   2299 C C     . GLY A 1 293 ? -0.254  -12.516 -9.049  1.00 97.24 293 A 1 
ATOM   2300 O O     . GLY A 1 293 ? -0.298  -13.728 -9.234  1.00 95.35 293 A 1 
ATOM   2301 N N     . LEU A 1 294 ? 0.458   -11.970 -8.057  1.00 97.66 294 A 1 
ATOM   2302 C CA    . LEU A 1 294 ? 1.111   -12.725 -6.998  1.00 97.74 294 A 1 
ATOM   2303 C C     . LEU A 1 294 ? 0.478   -12.384 -5.657  1.00 98.16 294 A 1 
ATOM   2304 O O     . LEU A 1 294 ? 0.382   -11.225 -5.278  1.00 97.07 294 A 1 
ATOM   2305 C CB    . LEU A 1 294 ? 2.623   -12.436 -6.967  1.00 96.45 294 A 1 
ATOM   2306 C CG    . LEU A 1 294 ? 3.443   -13.155 -8.047  1.00 93.47 294 A 1 
ATOM   2307 C CD1   . LEU A 1 294 ? 4.914   -12.785 -7.882  1.00 91.60 294 A 1 
ATOM   2308 C CD2   . LEU A 1 294 ? 3.327   -14.674 -7.926  1.00 91.89 294 A 1 
ATOM   2309 N N     . SER A 1 295 ? 0.054   -13.418 -4.929  1.00 98.31 295 A 1 
ATOM   2310 C CA    . SER A 1 295 ? -0.474  -13.281 -3.575  1.00 98.56 295 A 1 
ATOM   2311 C C     . SER A 1 295 ? -0.176  -14.539 -2.772  1.00 98.46 295 A 1 
ATOM   2312 O O     . SER A 1 295 ? -0.264  -15.643 -3.304  1.00 98.11 295 A 1 
ATOM   2313 C CB    . SER A 1 295 ? -1.987  -13.047 -3.630  1.00 98.39 295 A 1 
ATOM   2314 O OG    . SER A 1 295 ? -2.545  -12.986 -2.330  1.00 98.05 295 A 1 
ATOM   2315 N N     . GLN A 1 296 ? 0.072   -14.399 -1.473  1.00 98.33 296 A 1 
ATOM   2316 C CA    . GLN A 1 296 ? 0.157   -15.560 -0.586  1.00 98.27 296 A 1 
ATOM   2317 C C     . GLN A 1 296 ? -1.149  -16.380 -0.528  1.00 98.32 296 A 1 
ATOM   2318 O O     . GLN A 1 296 ? -1.141  -17.532 -0.104  1.00 97.49 296 A 1 
ATOM   2319 C CB    . GLN A 1 296 ? 0.609   -15.137 0.816   1.00 97.62 296 A 1 
ATOM   2320 C CG    . GLN A 1 296 ? -0.407  -14.297 1.600   1.00 96.26 296 A 1 
ATOM   2321 C CD    . GLN A 1 296 ? -0.017  -14.169 3.074   1.00 96.91 296 A 1 
ATOM   2322 O OE1   . GLN A 1 296 ? 0.411   -15.121 3.707   1.00 90.92 296 A 1 
ATOM   2323 N NE2   . GLN A 1 296 ? -0.165  -13.012 3.675   1.00 89.95 296 A 1 
ATOM   2324 N N     . PHE A 1 297 ? -2.270  -15.782 -0.967  1.00 98.46 297 A 1 
ATOM   2325 C CA    . PHE A 1 297 ? -3.590  -16.412 -1.013  1.00 98.34 297 A 1 
ATOM   2326 C C     . PHE A 1 297 ? -3.976  -16.921 -2.407  1.00 98.31 297 A 1 
ATOM   2327 O O     . PHE A 1 297 ? -5.078  -17.452 -2.573  1.00 97.34 297 A 1 
ATOM   2328 C CB    . PHE A 1 297 ? -4.632  -15.435 -0.458  1.00 98.07 297 A 1 
ATOM   2329 C CG    . PHE A 1 297 ? -4.332  -14.912 0.930   1.00 97.89 297 A 1 
ATOM   2330 C CD1   . PHE A 1 297 ? -4.186  -15.809 2.007   1.00 96.55 297 A 1 
ATOM   2331 C CD2   . PHE A 1 297 ? -4.193  -13.536 1.160   1.00 96.48 297 A 1 
ATOM   2332 C CE1   . PHE A 1 297 ? -3.911  -15.325 3.298   1.00 95.54 297 A 1 
ATOM   2333 C CE2   . PHE A 1 297 ? -3.925  -13.050 2.447   1.00 95.53 297 A 1 
ATOM   2334 C CZ    . PHE A 1 297 ? -3.781  -13.945 3.521   1.00 95.76 297 A 1 
ATOM   2335 N N     . GLY A 1 298 ? -3.114  -16.778 -3.401  1.00 97.96 298 A 1 
ATOM   2336 C CA    . GLY A 1 298 ? -3.394  -17.143 -4.784  1.00 98.02 298 A 1 
ATOM   2337 C C     . GLY A 1 298 ? -4.189  -16.080 -5.556  1.00 98.29 298 A 1 
ATOM   2338 O O     . GLY A 1 298 ? -4.814  -15.186 -4.988  1.00 97.43 298 A 1 
ATOM   2339 N N     . SER A 1 299 ? -4.151  -16.206 -6.886  1.00 97.62 299 A 1 
ATOM   2340 C CA    . SER A 1 299 ? -4.761  -15.267 -7.841  1.00 97.43 299 A 1 
ATOM   2341 C C     . SER A 1 299 ? -5.751  -15.935 -8.797  1.00 97.59 299 A 1 
ATOM   2342 O O     . SER A 1 299 ? -6.194  -15.300 -9.753  1.00 95.82 299 A 1 
ATOM   2343 C CB    . SER A 1 299 ? -3.675  -14.529 -8.627  1.00 96.28 299 A 1 
ATOM   2344 O OG    . SER A 1 299 ? -2.825  -13.836 -7.733  1.00 91.51 299 A 1 
ATOM   2345 N N     . ALA A 1 300 ? -6.107  -17.193 -8.569  1.00 97.32 300 A 1 
ATOM   2346 C CA    . ALA A 1 300 ? -7.053  -17.900 -9.423  1.00 97.31 300 A 1 
ATOM   2347 C C     . ALA A 1 300 ? -8.442  -17.227 -9.371  1.00 97.40 300 A 1 
ATOM   2348 O O     . ALA A 1 300 ? -8.956  -16.991 -8.275  1.00 96.29 300 A 1 
ATOM   2349 C CB    . ALA A 1 300 ? -7.112  -19.373 -9.003  1.00 96.35 300 A 1 
ATOM   2350 N N     . PRO A 1 301 ? -9.077  -16.924 -10.528 1.00 97.01 301 A 1 
ATOM   2351 C CA    . PRO A 1 301 ? -10.341 -16.182 -10.570 1.00 96.56 301 A 1 
ATOM   2352 C C     . PRO A 1 301 ? -11.481 -16.847 -9.796  1.00 96.79 301 A 1 
ATOM   2353 O O     . PRO A 1 301 ? -12.285 -16.161 -9.166  1.00 94.57 301 A 1 
ATOM   2354 C CB    . PRO A 1 301 ? -10.682 -16.081 -12.063 1.00 94.88 301 A 1 
ATOM   2355 C CG    . PRO A 1 301 ? -9.323  -16.132 -12.748 1.00 93.14 301 A 1 
ATOM   2356 C CD    . PRO A 1 301 ? -8.541  -17.090 -11.867 1.00 96.16 301 A 1 
ATOM   2357 N N     . ASP A 1 302 ? -11.537 -18.179 -9.819  1.00 96.43 302 A 1 
ATOM   2358 C CA    . ASP A 1 302 ? -12.573 -18.975 -9.145  1.00 95.92 302 A 1 
ATOM   2359 C C     . ASP A 1 302 ? -12.261 -19.243 -7.664  1.00 96.22 302 A 1 
ATOM   2360 O O     . ASP A 1 302 ? -13.089 -19.805 -6.946  1.00 92.99 302 A 1 
ATOM   2361 C CB    . ASP A 1 302 ? -12.817 -20.267 -9.935  1.00 94.27 302 A 1 
ATOM   2362 C CG    . ASP A 1 302 ? -13.289 -19.973 -11.359 1.00 90.96 302 A 1 
ATOM   2363 O OD1   . ASP A 1 302 ? -14.134 -19.057 -11.532 1.00 85.30 302 A 1 
ATOM   2364 O OD2   . ASP A 1 302 ? -12.791 -20.621 -12.291 1.00 84.35 302 A 1 
ATOM   2365 N N     . GLU A 1 303 ? -11.091 -18.806 -7.191  1.00 96.50 303 A 1 
ATOM   2366 C CA    . GLU A 1 303 ? -10.677 -18.899 -5.791  1.00 96.25 303 A 1 
ATOM   2367 C C     . GLU A 1 303 ? -10.533 -17.493 -5.180  1.00 96.42 303 A 1 
ATOM   2368 O O     . GLU A 1 303 ? -11.456 -16.670 -5.247  1.00 93.52 303 A 1 
ATOM   2369 C CB    . GLU A 1 303 ? -9.392  -19.736 -5.667  1.00 95.07 303 A 1 
ATOM   2370 C CG    . GLU A 1 303 ? -9.530  -21.196 -6.131  1.00 91.80 303 A 1 
ATOM   2371 C CD    . GLU A 1 303 ? -8.251  -22.012 -5.850  1.00 85.32 303 A 1 
ATOM   2372 O OE1   . GLU A 1 303 ? -8.207  -23.185 -6.282  1.00 74.73 303 A 1 
ATOM   2373 O OE2   . GLU A 1 303 ? -7.328  -21.484 -5.192  1.00 75.33 303 A 1 
ATOM   2374 N N     . ALA A 1 304 ? -9.388  -17.187 -4.580  1.00 96.58 304 A 1 
ATOM   2375 C CA    . ALA A 1 304 ? -9.174  -15.921 -3.892  1.00 96.62 304 A 1 
ATOM   2376 C C     . ALA A 1 304 ? -9.094  -14.716 -4.842  1.00 97.11 304 A 1 
ATOM   2377 O O     . ALA A 1 304 ? -9.438  -13.607 -4.436  1.00 94.89 304 A 1 
ATOM   2378 C CB    . ALA A 1 304 ? -7.925  -16.039 -3.017  1.00 95.31 304 A 1 
ATOM   2379 N N     . ALA A 1 305 ? -8.633  -14.906 -6.084  1.00 97.18 305 A 1 
ATOM   2380 C CA    . ALA A 1 305 ? -8.455  -13.858 -7.095  1.00 97.48 305 A 1 
ATOM   2381 C C     . ALA A 1 305 ? -7.669  -12.629 -6.592  1.00 97.79 305 A 1 
ATOM   2382 O O     . ALA A 1 305 ? -7.954  -11.490 -6.970  1.00 96.32 305 A 1 
ATOM   2383 C CB    . ALA A 1 305 ? -9.820  -13.519 -7.706  1.00 96.63 305 A 1 
ATOM   2384 N N     . ARG A 1 306 ? -6.702  -12.843 -5.710  1.00 97.88 306 A 1 
ATOM   2385 C CA    . ARG A 1 306 ? -5.901  -11.780 -5.073  1.00 98.06 306 A 1 
ATOM   2386 C C     . ARG A 1 306 ? -4.642  -11.432 -5.869  1.00 97.93 306 A 1 
ATOM   2387 O O     . ARG A 1 306 ? -4.384  -12.019 -6.916  1.00 95.74 306 A 1 
ATOM   2388 C CB    . ARG A 1 306 ? -5.612  -12.148 -3.607  1.00 97.65 306 A 1 
ATOM   2389 C CG    . ARG A 1 306 ? -6.901  -12.196 -2.761  1.00 96.18 306 A 1 
ATOM   2390 C CD    . ARG A 1 306 ? -6.633  -12.262 -1.262  1.00 95.21 306 A 1 
ATOM   2391 N NE    . ARG A 1 306 ? -6.019  -11.022 -0.755  1.00 94.76 306 A 1 
ATOM   2392 C CZ    . ARG A 1 306 ? -5.875  -10.654 0.511   1.00 95.77 306 A 1 
ATOM   2393 N NH1   . ARG A 1 306 ? -6.266  -11.394 1.500   1.00 91.40 306 A 1 
ATOM   2394 N NH2   . ARG A 1 306 ? -5.329  -9.518  0.804   1.00 92.13 306 A 1 
ATOM   2395 N N     . GLY A 1 307 ? -3.859  -10.467 -5.383  1.00 97.78 307 A 1 
ATOM   2396 C CA    . GLY A 1 307 ? -2.642  -10.003 -6.041  1.00 97.78 307 A 1 
ATOM   2397 C C     . GLY A 1 307 ? -2.826  -8.705  -6.839  1.00 97.72 307 A 1 
ATOM   2398 O O     . GLY A 1 307 ? -2.096  -8.470  -7.800  1.00 95.86 307 A 1 
ATOM   2399 N N     . LEU A 1 308 ? -3.803  -7.874  -6.455  1.00 97.67 308 A 1 
ATOM   2400 C CA    . LEU A 1 308 ? -4.111  -6.617  -7.136  1.00 97.38 308 A 1 
ATOM   2401 C C     . LEU A 1 308 ? -3.361  -5.408  -6.564  1.00 97.57 308 A 1 
ATOM   2402 O O     . LEU A 1 308 ? -2.877  -4.586  -7.328  1.00 95.96 308 A 1 
ATOM   2403 C CB    . LEU A 1 308 ? -5.625  -6.353  -7.094  1.00 95.60 308 A 1 
ATOM   2404 C CG    . LEU A 1 308 ? -6.501  -7.369  -7.856  1.00 94.72 308 A 1 
ATOM   2405 C CD1   . LEU A 1 308 ? -7.961  -6.935  -7.738  1.00 92.30 308 A 1 
ATOM   2406 C CD2   . LEU A 1 308 ? -6.123  -7.458  -9.330  1.00 91.88 308 A 1 
ATOM   2407 N N     . GLY A 1 309 ? -3.281  -5.296  -5.238  1.00 97.92 309 A 1 
ATOM   2408 C CA    . GLY A 1 309 ? -2.913  -4.056  -4.550  1.00 98.06 309 A 1 
ATOM   2409 C C     . GLY A 1 309 ? -1.563  -3.477  -4.960  1.00 98.36 309 A 1 
ATOM   2410 O O     . GLY A 1 309 ? -1.478  -2.312  -5.356  1.00 97.88 309 A 1 
ATOM   2411 N N     . LEU A 1 310 ? -0.497  -4.288  -4.954  1.00 98.56 310 A 1 
ATOM   2412 C CA    . LEU A 1 310 ? 0.830   -3.826  -5.343  1.00 98.61 310 A 1 
ATOM   2413 C C     . LEU A 1 310 ? 0.866   -3.383  -6.809  1.00 98.51 310 A 1 
ATOM   2414 O O     . LEU A 1 310 ? 1.317   -2.279  -7.103  1.00 98.25 310 A 1 
ATOM   2415 C CB    . LEU A 1 310 ? 1.885   -4.918  -5.095  1.00 98.59 310 A 1 
ATOM   2416 C CG    . LEU A 1 310 ? 2.151   -5.230  -3.610  1.00 98.37 310 A 1 
ATOM   2417 C CD1   . LEU A 1 310 ? 3.199   -6.332  -3.511  1.00 97.99 310 A 1 
ATOM   2418 C CD2   . LEU A 1 310 ? 2.664   -4.018  -2.832  1.00 97.72 310 A 1 
ATOM   2419 N N     . LYS A 1 311 ? 0.330   -4.196  -7.730  1.00 98.28 311 A 1 
ATOM   2420 C CA    . LYS A 1 311 ? 0.284   -3.848  -9.154  1.00 98.06 311 A 1 
ATOM   2421 C C     . LYS A 1 311 ? -0.522  -2.570  -9.392  1.00 98.17 311 A 1 
ATOM   2422 O O     . LYS A 1 311 ? -0.057  -1.682  -10.101 1.00 97.53 311 A 1 
ATOM   2423 C CB    . LYS A 1 311 ? -0.267  -5.033  -9.956  1.00 97.22 311 A 1 
ATOM   2424 C CG    . LYS A 1 311 ? -0.414  -4.774  -11.460 1.00 94.92 311 A 1 
ATOM   2425 C CD    . LYS A 1 311 ? 0.856   -4.258  -12.124 1.00 90.84 311 A 1 
ATOM   2426 C CE    . LYS A 1 311 ? 0.657   -4.148  -13.626 1.00 88.83 311 A 1 
ATOM   2427 N NZ    . LYS A 1 311 ? 1.567   -3.136  -14.205 1.00 82.94 311 A 1 
ATOM   2428 N N     . ARG A 1 312 ? -1.692  -2.447  -8.764  1.00 98.23 312 A 1 
ATOM   2429 C CA    . ARG A 1 312 ? -2.548  -1.264  -8.903  1.00 98.29 312 A 1 
ATOM   2430 C C     . ARG A 1 312 ? -1.862  -0.001  -8.403  1.00 98.33 312 A 1 
ATOM   2431 O O     . ARG A 1 312 ? -1.965  1.034   -9.053  1.00 98.00 312 A 1 
ATOM   2432 C CB    . ARG A 1 312 ? -3.884  -1.527  -8.186  1.00 97.84 312 A 1 
ATOM   2433 C CG    . ARG A 1 312 ? -4.923  -0.406  -8.385  1.00 95.75 312 A 1 
ATOM   2434 C CD    . ARG A 1 312 ? -5.250  -0.178  -9.858  1.00 94.14 312 A 1 
ATOM   2435 N NE    . ARG A 1 312 ? -6.298  0.832   -10.035 1.00 93.12 312 A 1 
ATOM   2436 C CZ    . ARG A 1 312 ? -6.513  1.542   -11.120 1.00 93.13 312 A 1 
ATOM   2437 N NH1   . ARG A 1 312 ? -5.779  1.423   -12.199 1.00 87.03 312 A 1 
ATOM   2438 N NH2   . ARG A 1 312 ? -7.492  2.400   -11.148 1.00 88.26 312 A 1 
ATOM   2439 N N     . SER A 1 313 ? -1.118  -0.087  -7.307  1.00 98.31 313 A 1 
ATOM   2440 C CA    . SER A 1 313 ? -0.321  1.039   -6.809  1.00 98.45 313 A 1 
ATOM   2441 C C     . SER A 1 313 ? 0.725   1.488   -7.826  1.00 98.45 313 A 1 
ATOM   2442 O O     . SER A 1 313 ? 0.904   2.688   -8.023  1.00 98.24 313 A 1 
ATOM   2443 C CB    . SER A 1 313 ? 0.322   0.700   -5.453  1.00 98.24 313 A 1 
ATOM   2444 O OG    . SER A 1 313 ? 1.483   -0.089  -5.575  1.00 97.00 313 A 1 
ATOM   2445 N N     . GLN A 1 314 ? 1.363   0.550   -8.534  1.00 98.53 314 A 1 
ATOM   2446 C CA    . GLN A 1 314 ? 2.358   0.851   -9.560  1.00 98.50 314 A 1 
ATOM   2447 C C     . GLN A 1 314 ? 1.720   1.421   -10.834 1.00 98.53 314 A 1 
ATOM   2448 O O     . GLN A 1 314 ? 2.248   2.381   -11.378 1.00 98.11 314 A 1 
ATOM   2449 C CB    . GLN A 1 314 ? 3.205   -0.383  -9.886  1.00 98.46 314 A 1 
ATOM   2450 C CG    . GLN A 1 314 ? 4.030   -0.909  -8.704  1.00 97.85 314 A 1 
ATOM   2451 C CD    . GLN A 1 314 ? 4.742   0.210   -7.945  1.00 98.03 314 A 1 
ATOM   2452 O OE1   . GLN A 1 314 ? 5.629   0.870   -8.455  1.00 89.46 314 A 1 
ATOM   2453 N NE2   . GLN A 1 314 ? 4.344   0.478   -6.723  1.00 89.81 314 A 1 
ATOM   2454 N N     . ASP A 1 315 ? 0.568   0.920   -11.264 1.00 98.28 315 A 1 
ATOM   2455 C CA    . ASP A 1 315 ? -0.138  1.486   -12.418 1.00 97.88 315 A 1 
ATOM   2456 C C     . ASP A 1 315 ? -0.517  2.953   -12.184 1.00 97.90 315 A 1 
ATOM   2457 O O     . ASP A 1 315 ? -0.431  3.792   -13.084 1.00 97.23 315 A 1 
ATOM   2458 C CB    . ASP A 1 315 ? -1.408  0.663   -12.713 1.00 97.10 315 A 1 
ATOM   2459 C CG    . ASP A 1 315 ? -1.137  -0.759  -13.195 1.00 95.39 315 A 1 
ATOM   2460 O OD1   . ASP A 1 315 ? -0.044  -1.031  -13.743 1.00 92.45 315 A 1 
ATOM   2461 O OD2   . ASP A 1 315 ? -2.035  -1.612  -13.033 1.00 91.50 315 A 1 
ATOM   2462 N N     . LEU A 1 316 ? -0.893  3.299   -10.955 1.00 98.17 316 A 1 
ATOM   2463 C CA    . LEU A 1 316 ? -1.223  4.671   -10.581 1.00 98.11 316 A 1 
ATOM   2464 C C     . LEU A 1 316 ? 0.022   5.540   -10.382 1.00 98.19 316 A 1 
ATOM   2465 O O     . LEU A 1 316 ? -0.018  6.719   -10.727 1.00 97.49 316 A 1 
ATOM   2466 C CB    . LEU A 1 316 ? -2.104  4.645   -9.331  1.00 97.91 316 A 1 
ATOM   2467 C CG    . LEU A 1 316 ? -3.494  4.038   -9.595  1.00 97.19 316 A 1 
ATOM   2468 C CD1   . LEU A 1 316 ? -4.200  3.821   -8.267  1.00 96.19 316 A 1 
ATOM   2469 C CD2   . LEU A 1 316 ? -4.367  4.941   -10.468 1.00 95.84 316 A 1 
ATOM   2470 N N     . ALA A 1 317 ? 1.127   4.988   -9.885  1.00 98.22 317 A 1 
ATOM   2471 C CA    . ALA A 1 317 ? 2.412   5.679   -9.846  1.00 98.24 317 A 1 
ATOM   2472 C C     . ALA A 1 317 ? 2.895   6.024   -11.269 1.00 98.20 317 A 1 
ATOM   2473 O O     . ALA A 1 317 ? 3.287   7.158   -11.530 1.00 97.79 317 A 1 
ATOM   2474 C CB    . ALA A 1 317 ? 3.421   4.810   -9.105  1.00 98.08 317 A 1 
ATOM   2475 N N     . ALA A 1 318 ? 2.774   5.072   -12.201 1.00 98.26 318 A 1 
ATOM   2476 C CA    . ALA A 1 318 ? 3.122   5.250   -13.602 1.00 98.04 318 A 1 
ATOM   2477 C C     . ALA A 1 318 ? 2.327   6.381   -14.256 1.00 97.93 318 A 1 
ATOM   2478 O O     . ALA A 1 318 ? 2.907   7.207   -14.957 1.00 97.11 318 A 1 
ATOM   2479 C CB    . ALA A 1 318 ? 2.880   3.917   -14.330 1.00 97.83 318 A 1 
ATOM   2480 N N     . LYS A 1 319 ? 1.022   6.486   -13.966 1.00 97.66 319 A 1 
ATOM   2481 C CA    . LYS A 1 319 ? 0.142   7.553   -14.486 1.00 97.04 319 A 1 
ATOM   2482 C C     . LYS A 1 319 ? 0.651   8.970   -14.185 1.00 96.99 319 A 1 
ATOM   2483 O O     . LYS A 1 319 ? 0.337   9.897   -14.920 1.00 95.48 319 A 1 
ATOM   2484 C CB    . LYS A 1 319 ? -1.280  7.335   -13.936 1.00 95.98 319 A 1 
ATOM   2485 C CG    . LYS A 1 319 ? -2.330  8.309   -14.507 1.00 91.26 319 A 1 
ATOM   2486 C CD    . LYS A 1 319 ? -3.744  8.000   -13.976 1.00 88.42 319 A 1 
ATOM   2487 C CE    . LYS A 1 319 ? -4.766  9.005   -14.526 1.00 81.38 319 A 1 
ATOM   2488 N NZ    . LYS A 1 319 ? -6.151  8.747   -14.039 1.00 73.68 319 A 1 
ATOM   2489 N N     . TYR A 1 320 ? 1.409   9.136   -13.105 1.00 97.69 320 A 1 
ATOM   2490 C CA    . TYR A 1 320 ? 1.930   10.430  -12.663 1.00 97.34 320 A 1 
ATOM   2491 C C     . TYR A 1 320 ? 3.464   10.525  -12.712 1.00 97.46 320 A 1 
ATOM   2492 O O     . TYR A 1 320 ? 4.021   11.470  -12.152 1.00 96.01 320 A 1 
ATOM   2493 C CB    . TYR A 1 320 ? 1.370   10.745  -11.273 1.00 96.85 320 A 1 
ATOM   2494 C CG    . TYR A 1 320 ? -0.127  10.949  -11.274 1.00 96.39 320 A 1 
ATOM   2495 C CD1   . TYR A 1 320 ? -0.684  12.114  -11.835 1.00 94.05 320 A 1 
ATOM   2496 C CD2   . TYR A 1 320 ? -0.981  9.968   -10.739 1.00 94.30 320 A 1 
ATOM   2497 C CE1   . TYR A 1 320 ? -2.072  12.308  -11.862 1.00 92.51 320 A 1 
ATOM   2498 C CE2   . TYR A 1 320 ? -2.371  10.150  -10.765 1.00 92.77 320 A 1 
ATOM   2499 C CZ    . TYR A 1 320 ? -2.921  11.319  -11.326 1.00 93.20 320 A 1 
ATOM   2500 O OH    . TYR A 1 320 ? -4.273  11.506  -11.354 1.00 90.55 320 A 1 
ATOM   2501 N N     . ASP A 1 321 ? 4.136   9.572   -13.340 1.00 97.06 321 A 1 
ATOM   2502 C CA    . ASP A 1 321 ? 5.602   9.468   -13.381 1.00 97.11 321 A 1 
ATOM   2503 C C     . ASP A 1 321 ? 6.253   9.611   -11.985 1.00 97.59 321 A 1 
ATOM   2504 O O     . ASP A 1 321 ? 7.303   10.242  -11.823 1.00 96.60 321 A 1 
ATOM   2505 C CB    . ASP A 1 321 ? 6.187   10.423  -14.439 1.00 96.34 321 A 1 
ATOM   2506 C CG    . ASP A 1 321 ? 5.804   10.074  -15.886 1.00 95.12 321 A 1 
ATOM   2507 O OD1   . ASP A 1 321 ? 5.535   8.886   -16.185 1.00 92.57 321 A 1 
ATOM   2508 O OD2   . ASP A 1 321 ? 5.851   10.987  -16.740 1.00 92.17 321 A 1 
ATOM   2509 N N     . ALA A 1 322 ? 5.622   9.049   -10.964 1.00 97.93 322 A 1 
ATOM   2510 C CA    . ALA A 1 322 ? 6.146   9.072   -9.606  1.00 98.14 322 A 1 
ATOM   2511 C C     . ALA A 1 322 ? 7.407   8.199   -9.497  1.00 98.24 322 A 1 
ATOM   2512 O O     . ALA A 1 322 ? 7.520   7.151   -10.131 1.00 97.94 322 A 1 
ATOM   2513 C CB    . ALA A 1 322 ? 5.055   8.639   -8.620  1.00 97.79 322 A 1 
ATOM   2514 N N     . VAL A 1 323 ? 8.354   8.611   -8.655  1.00 98.29 323 A 1 
ATOM   2515 C CA    . VAL A 1 323 ? 9.475   7.748   -8.266  1.00 98.29 323 A 1 
ATOM   2516 C C     . VAL A 1 323 ? 9.012   6.867   -7.119  1.00 98.40 323 A 1 
ATOM   2517 O O     . VAL A 1 323 ? 8.481   7.373   -6.132  1.00 98.19 323 A 1 
ATOM   2518 C CB    . VAL A 1 323 ? 10.722  8.568   -7.894  1.00 97.67 323 A 1 
ATOM   2519 C CG1   . VAL A 1 323 ? 11.879  7.663   -7.469  1.00 96.04 323 A 1 
ATOM   2520 C CG2   . VAL A 1 323 ? 11.191  9.417   -9.081  1.00 96.18 323 A 1 
ATOM   2521 N N     . VAL A 1 324 ? 9.229   5.559   -7.221  1.00 98.69 324 A 1 
ATOM   2522 C CA    . VAL A 1 324 ? 8.827   4.595   -6.204  1.00 98.71 324 A 1 
ATOM   2523 C C     . VAL A 1 324 ? 10.046  3.941   -5.590  1.00 98.71 324 A 1 
ATOM   2524 O O     . VAL A 1 324 ? 10.908  3.421   -6.303  1.00 98.54 324 A 1 
ATOM   2525 C CB    . VAL A 1 324 ? 7.848   3.540   -6.761  1.00 98.55 324 A 1 
ATOM   2526 C CG1   . VAL A 1 324 ? 7.356   2.593   -5.658  1.00 97.65 324 A 1 
ATOM   2527 C CG2   . VAL A 1 324 ? 6.628   4.208   -7.397  1.00 97.79 324 A 1 
ATOM   2528 N N     . LEU A 1 325 ? 10.123  3.949   -4.259  1.00 98.72 325 A 1 
ATOM   2529 C CA    . LEU A 1 325 ? 11.122  3.255   -3.465  1.00 98.74 325 A 1 
ATOM   2530 C C     . LEU A 1 325 ? 10.425  2.165   -2.647  1.00 98.73 325 A 1 
ATOM   2531 O O     . LEU A 1 325 ? 9.472   2.446   -1.930  1.00 98.49 325 A 1 
ATOM   2532 C CB    . LEU A 1 325 ? 11.853  4.245   -2.542  1.00 98.31 325 A 1 
ATOM   2533 C CG    . LEU A 1 325 ? 12.618  5.362   -3.270  1.00 96.17 325 A 1 
ATOM   2534 C CD1   . LEU A 1 325 ? 13.079  6.406   -2.252  1.00 93.28 325 A 1 
ATOM   2535 C CD2   . LEU A 1 325 ? 13.844  4.814   -3.999  1.00 93.19 325 A 1 
ATOM   2536 N N     . VAL A 1 326 ? 10.920  0.934   -2.743  1.00 98.80 326 A 1 
ATOM   2537 C CA    . VAL A 1 326 ? 10.420  -0.197  -1.961  1.00 98.81 326 A 1 
ATOM   2538 C C     . VAL A 1 326 ? 11.569  -0.768  -1.152  1.00 98.74 326 A 1 
ATOM   2539 O O     . VAL A 1 326 ? 12.408  -1.490  -1.683  1.00 98.44 326 A 1 
ATOM   2540 C CB    . VAL A 1 326 ? 9.756   -1.266  -2.849  1.00 98.65 326 A 1 
ATOM   2541 C CG1   . VAL A 1 326 ? 9.125   -2.371  -1.993  1.00 97.94 326 A 1 
ATOM   2542 C CG2   . VAL A 1 326 ? 8.656   -0.649  -3.723  1.00 98.11 326 A 1 
ATOM   2543 N N     . ARG A 1 327 ? 11.603  -0.416  0.129   1.00 98.60 327 A 1 
ATOM   2544 C CA    . ARG A 1 327 ? 12.571  -0.952  1.082   1.00 98.65 327 A 1 
ATOM   2545 C C     . ARG A 1 327 ? 12.026  -2.240  1.679   1.00 98.65 327 A 1 
ATOM   2546 O O     . ARG A 1 327 ? 10.984  -2.229  2.321   1.00 98.15 327 A 1 
ATOM   2547 C CB    . ARG A 1 327 ? 12.889  0.116   2.145   1.00 98.22 327 A 1 
ATOM   2548 C CG    . ARG A 1 327 ? 13.973  -0.282  3.157   1.00 96.88 327 A 1 
ATOM   2549 C CD    . ARG A 1 327 ? 15.288  -0.695  2.486   1.00 94.96 327 A 1 
ATOM   2550 N NE    . ARG A 1 327 ? 16.417  -0.571  3.414   1.00 95.19 327 A 1 
ATOM   2551 C CZ    . ARG A 1 327 ? 17.008  -1.484  4.176   1.00 96.38 327 A 1 
ATOM   2552 N NH1   . ARG A 1 327 ? 16.634  -2.715  4.235   1.00 92.09 327 A 1 
ATOM   2553 N NH2   . ARG A 1 327 ? 18.012  -1.130  4.901   1.00 93.56 327 A 1 
ATOM   2554 N N     . GLN A 1 328 ? 12.763  -3.329  1.472   1.00 98.63 328 A 1 
ATOM   2555 C CA    . GLN A 1 328 ? 12.562  -4.634  2.089   1.00 98.67 328 A 1 
ATOM   2556 C C     . GLN A 1 328 ? 13.613  -4.852  3.193   1.00 98.55 328 A 1 
ATOM   2557 O O     . GLN A 1 328 ? 14.497  -4.001  3.328   1.00 98.12 328 A 1 
ATOM   2558 C CB    . GLN A 1 328 ? 12.591  -5.700  0.989   1.00 98.36 328 A 1 
ATOM   2559 C CG    . GLN A 1 328 ? 11.359  -5.654  0.056   1.00 97.18 328 A 1 
ATOM   2560 C CD    . GLN A 1 328 ? 10.072  -5.924  0.842   1.00 97.50 328 A 1 
ATOM   2561 O OE1   . GLN A 1 328 ? 9.737   -7.044  1.183   1.00 87.91 328 A 1 
ATOM   2562 N NE2   . GLN A 1 328 ? 9.331   -4.901  1.195   1.00 88.87 328 A 1 
ATOM   2563 N N     . PRO A 1 329 ? 13.564  -5.933  3.972   1.00 98.41 329 A 1 
ATOM   2564 C CA    . PRO A 1 329 ? 14.457  -6.102  5.120   1.00 98.21 329 A 1 
ATOM   2565 C C     . PRO A 1 329 ? 15.950  -5.923  4.837   1.00 98.18 329 A 1 
ATOM   2566 O O     . PRO A 1 329 ? 16.658  -5.377  5.682   1.00 97.00 329 A 1 
ATOM   2567 C CB    . PRO A 1 329 ? 14.134  -7.496  5.660   1.00 97.74 329 A 1 
ATOM   2568 C CG    . PRO A 1 329 ? 12.648  -7.633  5.354   1.00 96.68 329 A 1 
ATOM   2569 C CD    . PRO A 1 329 ? 12.536  -6.967  3.987   1.00 97.97 329 A 1 
ATOM   2570 N N     . ASP A 1 330 ? 16.437  -6.317  3.663   1.00 97.75 330 A 1 
ATOM   2571 C CA    . ASP A 1 330 ? 17.861  -6.295  3.308   1.00 97.39 330 A 1 
ATOM   2572 C C     . ASP A 1 330 ? 18.160  -5.717  1.913   1.00 97.63 330 A 1 
ATOM   2573 O O     . ASP A 1 330 ? 19.318  -5.673  1.493   1.00 96.56 330 A 1 
ATOM   2574 C CB    . ASP A 1 330 ? 18.425  -7.713  3.451   1.00 95.06 330 A 1 
ATOM   2575 C CG    . ASP A 1 330 ? 17.812  -8.725  2.470   1.00 91.23 330 A 1 
ATOM   2576 O OD1   . ASP A 1 330 ? 16.695  -8.466  1.954   1.00 86.22 330 A 1 
ATOM   2577 O OD2   . ASP A 1 330 ? 18.455  -9.770  2.269   1.00 85.51 330 A 1 
ATOM   2578 N N     . PHE A 1 331 ? 17.154  -5.227  1.194   1.00 97.91 331 A 1 
ATOM   2579 C CA    . PHE A 1 331 ? 17.339  -4.575  -0.102  1.00 98.11 331 A 1 
ATOM   2580 C C     . PHE A 1 331 ? 16.344  -3.443  -0.346  1.00 98.36 331 A 1 
ATOM   2581 O O     . PHE A 1 331 ? 15.323  -3.299  0.328   1.00 98.13 331 A 1 
ATOM   2582 C CB    . PHE A 1 331 ? 17.308  -5.615  -1.232  1.00 97.92 331 A 1 
ATOM   2583 C CG    . PHE A 1 331 ? 15.952  -6.248  -1.489  1.00 98.11 331 A 1 
ATOM   2584 C CD1   . PHE A 1 331 ? 15.592  -7.433  -0.830  1.00 97.52 331 A 1 
ATOM   2585 C CD2   . PHE A 1 331 ? 15.073  -5.677  -2.423  1.00 97.42 331 A 1 
ATOM   2586 C CE1   . PHE A 1 331 ? 14.363  -8.042  -1.087  1.00 97.00 331 A 1 
ATOM   2587 C CE2   . PHE A 1 331 ? 13.836  -6.283  -2.692  1.00 97.01 331 A 1 
ATOM   2588 C CZ    . PHE A 1 331 ? 13.472  -7.467  -2.028  1.00 97.23 331 A 1 
ATOM   2589 N N     . GLU A 1 332 ? 16.639  -2.626  -1.352  1.00 98.49 332 A 1 
ATOM   2590 C CA    . GLU A 1 332 ? 15.775  -1.568  -1.859  1.00 98.41 332 A 1 
ATOM   2591 C C     . GLU A 1 332 ? 15.594  -1.722  -3.370  1.00 98.48 332 A 1 
ATOM   2592 O O     . GLU A 1 332 ? 16.560  -1.935  -4.099  1.00 97.98 332 A 1 
ATOM   2593 C CB    . GLU A 1 332 ? 16.363  -0.198  -1.505  1.00 97.84 332 A 1 
ATOM   2594 C CG    . GLU A 1 332 ? 15.569  1.002   -2.024  1.00 95.77 332 A 1 
ATOM   2595 C CD    . GLU A 1 332 ? 16.402  2.293   -1.860  1.00 95.13 332 A 1 
ATOM   2596 O OE1   . GLU A 1 332 ? 17.136  2.641   -2.804  1.00 89.34 332 A 1 
ATOM   2597 O OE2   . GLU A 1 332 ? 16.364  2.905   -0.782  1.00 90.19 332 A 1 
ATOM   2598 N N     . LEU A 1 333 ? 14.369  -1.551  -3.836  1.00 98.57 333 A 1 
ATOM   2599 C CA    . LEU A 1 333 ? 14.049  -1.336  -5.238  1.00 98.45 333 A 1 
ATOM   2600 C C     . LEU A 1 333 ? 13.706  0.134   -5.463  1.00 98.60 333 A 1 
ATOM   2601 O O     . LEU A 1 333 ? 12.963  0.728   -4.693  1.00 98.36 333 A 1 
ATOM   2602 C CB    . LEU A 1 333 ? 12.856  -2.219  -5.650  1.00 97.69 333 A 1 
ATOM   2603 C CG    . LEU A 1 333 ? 13.173  -3.718  -5.675  1.00 93.24 333 A 1 
ATOM   2604 C CD1   . LEU A 1 333 ? 11.877  -4.514  -5.854  1.00 89.99 333 A 1 
ATOM   2605 C CD2   . LEU A 1 333 ? 14.114  -4.062  -6.828  1.00 90.56 333 A 1 
ATOM   2606 N N     . ARG A 1 334 ? 14.207  0.695   -6.561  1.00 98.60 334 A 1 
ATOM   2607 C CA    . ARG A 1 334 ? 13.816  2.012   -7.057  1.00 98.69 334 A 1 
ATOM   2608 C C     . ARG A 1 334 ? 13.240  1.875   -8.453  1.00 98.67 334 A 1 
ATOM   2609 O O     . ARG A 1 334 ? 13.937  1.437   -9.361  1.00 98.20 334 A 1 
ATOM   2610 C CB    . ARG A 1 334 ? 15.017  2.958   -6.984  1.00 98.34 334 A 1 
ATOM   2611 C CG    . ARG A 1 334 ? 14.693  4.363   -7.501  1.00 96.63 334 A 1 
ATOM   2612 C CD    . ARG A 1 334 ? 15.884  5.296   -7.228  1.00 94.27 334 A 1 
ATOM   2613 N NE    . ARG A 1 334 ? 15.604  6.684   -7.613  1.00 85.36 334 A 1 
ATOM   2614 C CZ    . ARG A 1 334 ? 15.895  7.267   -8.764  1.00 77.83 334 A 1 
ATOM   2615 N NH1   . ARG A 1 334 ? 16.510  6.624   -9.713  1.00 69.25 334 A 1 
ATOM   2616 N NH2   . ARG A 1 334 ? 15.559  8.499   -8.973  1.00 70.18 334 A 1 
ATOM   2617 N N     . ILE A 1 335 ? 11.986  2.254   -8.614  1.00 98.65 335 A 1 
ATOM   2618 C CA    . ILE A 1 335 ? 11.264  2.197   -9.887  1.00 98.64 335 A 1 
ATOM   2619 C C     . ILE A 1 335 ? 11.050  3.628   -10.370 1.00 98.67 335 A 1 
ATOM   2620 O O     . ILE A 1 335 ? 10.531  4.468   -9.635  1.00 98.43 335 A 1 
ATOM   2621 C CB    . ILE A 1 335 ? 9.942   1.421   -9.754  1.00 98.52 335 A 1 
ATOM   2622 C CG1   . ILE A 1 335 ? 10.150  0.050   -9.072  1.00 97.81 335 A 1 
ATOM   2623 C CG2   . ILE A 1 335 ? 9.313   1.252   -11.149 1.00 97.85 335 A 1 
ATOM   2624 C CD1   . ILE A 1 335 ? 8.871   -0.775  -8.857  1.00 95.60 335 A 1 
ATOM   2625 N N     . THR A 1 336 ? 11.451  3.891   -11.600 1.00 98.50 336 A 1 
ATOM   2626 C CA    . THR A 1 336 ? 11.228  5.174   -12.260 1.00 98.45 336 A 1 
ATOM   2627 C C     . THR A 1 336 ? 10.316  5.000   -13.463 1.00 98.44 336 A 1 
ATOM   2628 O O     . THR A 1 336 ? 10.452  4.055   -14.242 1.00 97.62 336 A 1 
ATOM   2629 C CB    . THR A 1 336 ? 12.537  5.877   -12.654 1.00 97.59 336 A 1 
ATOM   2630 O OG1   . THR A 1 336 ? 13.428  5.007   -13.306 1.00 89.45 336 A 1 
ATOM   2631 C CG2   . THR A 1 336 ? 13.267  6.410   -11.435 1.00 86.35 336 A 1 
ATOM   2632 N N     . TYR A 1 337 ? 9.381   5.931   -13.603 1.00 98.22 337 A 1 
ATOM   2633 C CA    . TYR A 1 337 ? 8.423   5.983   -14.696 1.00 98.18 337 A 1 
ATOM   2634 C C     . TYR A 1 337 ? 8.656   7.228   -15.542 1.00 97.81 337 A 1 
ATOM   2635 O O     . TYR A 1 337 ? 9.087   8.275   -15.049 1.00 96.64 337 A 1 
ATOM   2636 C CB    . TYR A 1 337 ? 6.996   5.948   -14.151 1.00 98.01 337 A 1 
ATOM   2637 C CG    . TYR A 1 337 ? 6.679   4.697   -13.357 1.00 98.38 337 A 1 
ATOM   2638 C CD1   . TYR A 1 337 ? 6.270   3.528   -14.013 1.00 97.77 337 A 1 
ATOM   2639 C CD2   . TYR A 1 337 ? 6.807   4.700   -11.955 1.00 97.85 337 A 1 
ATOM   2640 C CE1   . TYR A 1 337 ? 5.972   2.367   -13.284 1.00 97.57 337 A 1 
ATOM   2641 C CE2   . TYR A 1 337 ? 6.519   3.545   -11.217 1.00 97.65 337 A 1 
ATOM   2642 C CZ    . TYR A 1 337 ? 6.094   2.378   -11.884 1.00 98.00 337 A 1 
ATOM   2643 O OH    . TYR A 1 337 ? 5.796   1.251   -11.169 1.00 97.25 337 A 1 
ATOM   2644 N N     . LYS A 1 338 ? 8.356   7.129   -16.837 1.00 97.54 338 A 1 
ATOM   2645 C CA    . LYS A 1 338 ? 8.342   8.249   -17.761 1.00 97.14 338 A 1 
ATOM   2646 C C     . LYS A 1 338 ? 7.252   8.036   -18.794 1.00 97.25 338 A 1 
ATOM   2647 O O     . LYS A 1 338 ? 7.202   6.970   -19.414 1.00 95.60 338 A 1 
ATOM   2648 C CB    . LYS A 1 338 ? 9.731   8.397   -18.397 1.00 95.88 338 A 1 
ATOM   2649 C CG    . LYS A 1 338 ? 9.877   9.711   -19.170 1.00 86.38 338 A 1 
ATOM   2650 C CD    . LYS A 1 338 ? 11.304  9.855   -19.684 1.00 79.64 338 A 1 
ATOM   2651 C CE    . LYS A 1 338 ? 11.465  11.182  -20.414 1.00 69.55 338 A 1 
ATOM   2652 N NZ    . LYS A 1 338 ? 12.863  11.353  -20.913 1.00 60.49 338 A 1 
ATOM   2653 N N     . ASN A 1 339 ? 6.383   9.023   -18.969 1.00 96.62 339 A 1 
ATOM   2654 C CA    . ASN A 1 339 ? 5.215   8.938   -19.848 1.00 96.63 339 A 1 
ATOM   2655 C C     . ASN A 1 339 ? 4.356   7.692   -19.571 1.00 96.63 339 A 1 
ATOM   2656 O O     . ASN A 1 339 ? 3.914   7.000   -20.492 1.00 93.86 339 A 1 
ATOM   2657 C CB    . ASN A 1 339 ? 5.657   9.065   -21.317 1.00 95.64 339 A 1 
ATOM   2658 C CG    . ASN A 1 339 ? 6.415   10.344  -21.640 1.00 92.40 339 A 1 
ATOM   2659 O OD1   . ASN A 1 339 ? 6.309   11.372  -21.003 1.00 82.96 339 A 1 
ATOM   2660 N ND2   . ASN A 1 339 ? 7.221   10.317  -22.675 1.00 81.12 339 A 1 
ATOM   2661 N N     . GLY A 1 340 ? 4.166   7.365   -18.291 1.00 96.59 340 A 1 
ATOM   2662 C CA    . GLY A 1 340 ? 3.338   6.241   -17.861 1.00 96.14 340 A 1 
ATOM   2663 C C     . GLY A 1 340 ? 3.950   4.847   -18.028 1.00 96.71 340 A 1 
ATOM   2664 O O     . GLY A 1 340 ? 3.261   3.851   -17.821 1.00 94.95 340 A 1 
ATOM   2665 N N     . VAL A 1 341 ? 5.236   4.750   -18.396 1.00 97.01 341 A 1 
ATOM   2666 C CA    . VAL A 1 341 ? 5.923   3.471   -18.623 1.00 97.31 341 A 1 
ATOM   2667 C C     . VAL A 1 341 ? 7.138   3.366   -17.709 1.00 97.84 341 A 1 
ATOM   2668 O O     . VAL A 1 341 ? 7.813   4.364   -17.449 1.00 96.89 341 A 1 
ATOM   2669 C CB    . VAL A 1 341 ? 6.320   3.278   -20.100 1.00 95.71 341 A 1 
ATOM   2670 C CG1   . VAL A 1 341 ? 6.597   1.810   -20.411 1.00 88.02 341 A 1 
ATOM   2671 C CG2   . VAL A 1 341 ? 5.215   3.739   -21.080 1.00 87.25 341 A 1 
ATOM   2672 N N     . ILE A 1 342 ? 7.445   2.160   -17.247 1.00 97.31 342 A 1 
ATOM   2673 C CA    . ILE A 1 342 ? 8.671   1.892   -16.497 1.00 97.37 342 A 1 
ATOM   2674 C C     . ILE A 1 342 ? 9.879   2.196   -17.393 1.00 97.36 342 A 1 
ATOM   2675 O O     . ILE A 1 342 ? 10.019  1.600   -18.462 1.00 95.85 342 A 1 
ATOM   2676 C CB    . ILE A 1 342 ? 8.729   0.438   -15.985 1.00 96.29 342 A 1 
ATOM   2677 C CG1   . ILE A 1 342 ? 7.589   0.174   -14.981 1.00 92.38 342 A 1 
ATOM   2678 C CG2   . ILE A 1 342 ? 10.091  0.141   -15.333 1.00 92.05 342 A 1 
ATOM   2679 C CD1   . ILE A 1 342 ? 7.425   -1.285  -14.551 1.00 88.26 342 A 1 
ATOM   2680 N N     . THR A 1 343 ? 10.750  3.083   -16.935 1.00 97.69 343 A 1 
ATOM   2681 C CA    . THR A 1 343 ? 12.028  3.360   -17.601 1.00 97.29 343 A 1 
ATOM   2682 C C     . THR A 1 343 ? 13.165  2.561   -17.000 1.00 97.46 343 A 1 
ATOM   2683 O O     . THR A 1 343 ? 14.025  2.082   -17.729 1.00 94.86 343 A 1 
ATOM   2684 C CB    . THR A 1 343 ? 12.390  4.848   -17.542 1.00 94.93 343 A 1 
ATOM   2685 O OG1   . THR A 1 343 ? 12.242  5.397   -16.251 1.00 81.65 343 A 1 
ATOM   2686 C CG2   . THR A 1 343 ? 11.488  5.643   -18.480 1.00 80.36 343 A 1 
ATOM   2687 N N     . GLU A 1 344 ? 13.164  2.409   -15.681 1.00 97.26 344 A 1 
ATOM   2688 C CA    . GLU A 1 344 ? 14.251  1.754   -14.971 1.00 97.39 344 A 1 
ATOM   2689 C C     . GLU A 1 344 ? 13.755  1.150   -13.652 1.00 97.78 344 A 1 
ATOM   2690 O O     . GLU A 1 344 ? 12.928  1.732   -12.949 1.00 96.91 344 A 1 
ATOM   2691 C CB    . GLU A 1 344 ? 15.372  2.776   -14.732 1.00 95.41 344 A 1 
ATOM   2692 C CG    . GLU A 1 344 ? 16.697  2.114   -14.348 1.00 85.94 344 A 1 
ATOM   2693 C CD    . GLU A 1 344 ? 17.810  3.148   -14.108 1.00 84.30 344 A 1 
ATOM   2694 O OE1   . GLU A 1 344 ? 18.981  2.792   -14.349 1.00 76.35 344 A 1 
ATOM   2695 O OE2   . GLU A 1 344 ? 17.484  4.265   -13.648 1.00 77.77 344 A 1 
ATOM   2696 N N     . ILE A 1 345 ? 14.291  -0.023  -13.326 1.00 97.79 345 A 1 
ATOM   2697 C CA    . ILE A 1 345 ? 14.209  -0.615  -12.002 1.00 97.64 345 A 1 
ATOM   2698 C C     . ILE A 1 345 ? 15.642  -0.869  -11.551 1.00 97.73 345 A 1 
ATOM   2699 O O     . ILE A 1 345 ? 16.328  -1.706  -12.133 1.00 96.77 345 A 1 
ATOM   2700 C CB    . ILE A 1 345 ? 13.365  -1.911  -11.982 1.00 97.08 345 A 1 
ATOM   2701 C CG1   . ILE A 1 345 ? 11.941  -1.660  -12.542 1.00 94.97 345 A 1 
ATOM   2702 C CG2   . ILE A 1 345 ? 13.309  -2.466  -10.549 1.00 95.05 345 A 1 
ATOM   2703 C CD1   . ILE A 1 345 ? 11.050  -2.902  -12.586 1.00 91.60 345 A 1 
ATOM   2704 N N     . THR A 1 346 ? 16.089  -0.141  -10.539 1.00 97.99 346 A 1 
ATOM   2705 C CA    . THR A 1 346 ? 17.392  -0.363  -9.911  1.00 97.80 346 A 1 
ATOM   2706 C C     . THR A 1 346 ? 17.214  -0.988  -8.537  1.00 98.09 346 A 1 
ATOM   2707 O O     . THR A 1 346 ? 16.145  -0.900  -7.925  1.00 97.65 346 A 1 
ATOM   2708 C CB    . THR A 1 346 ? 18.244  0.911   -9.847  1.00 97.30 346 A 1 
ATOM   2709 O OG1   . THR A 1 346 ? 17.603  1.930   -9.116  1.00 91.72 346 A 1 
ATOM   2710 C CG2   . THR A 1 346 ? 18.543  1.464   -11.230 1.00 91.13 346 A 1 
ATOM   2711 N N     . SER A 1 347 ? 18.260  -1.639  -8.039  1.00 97.90 347 A 1 
ATOM   2712 C CA    . SER A 1 347 ? 18.249  -2.269  -6.726  1.00 97.72 347 A 1 
ATOM   2713 C C     . SER A 1 347 ? 19.526  -1.975  -5.959  1.00 97.88 347 A 1 
ATOM   2714 O O     . SER A 1 347 ? 20.623  -1.976  -6.521  1.00 97.06 347 A 1 
ATOM   2715 C CB    . SER A 1 347 ? 18.021  -3.777  -6.846  1.00 96.32 347 A 1 
ATOM   2716 O OG    . SER A 1 347 ? 19.089  -4.406  -7.528  1.00 88.91 347 A 1 
ATOM   2717 N N     . LYS A 1 348 ? 19.399  -1.785  -4.640  1.00 98.00 348 A 1 
ATOM   2718 C CA    . LYS A 1 348 ? 20.506  -1.839  -3.694  1.00 97.93 348 A 1 
ATOM   2719 C C     . LYS A 1 348 ? 20.346  -3.095  -2.860  1.00 97.87 348 A 1 
ATOM   2720 O O     . LYS A 1 348 ? 19.324  -3.280  -2.212  1.00 97.29 348 A 1 
ATOM   2721 C CB    . LYS A 1 348 ? 20.518  -0.593  -2.809  1.00 97.45 348 A 1 
ATOM   2722 C CG    . LYS A 1 348 ? 20.853  0.694   -3.567  1.00 94.34 348 A 1 
ATOM   2723 C CD    . LYS A 1 348 ? 20.836  1.863   -2.579  1.00 91.89 348 A 1 
ATOM   2724 C CE    . LYS A 1 348 ? 21.111  3.195   -3.254  1.00 86.05 348 A 1 
ATOM   2725 N NZ    . LYS A 1 348 ? 20.972  4.302   -2.277  1.00 78.33 348 A 1 
ATOM   2726 N N     . LYS A 1 349 ? 21.339  -3.975  -2.892  1.00 97.40 349 A 1 
ATOM   2727 C CA    . LYS A 1 349 ? 21.336  -5.267  -2.205  1.00 96.96 349 A 1 
ATOM   2728 C C     . LYS A 1 349 ? 22.200  -5.219  -0.957  1.00 96.78 349 A 1 
ATOM   2729 O O     . LYS A 1 349 ? 23.087  -4.368  -0.856  1.00 95.10 349 A 1 
ATOM   2730 C CB    . LYS A 1 349 ? 21.826  -6.372  -3.151  1.00 95.64 349 A 1 
ATOM   2731 C CG    . LYS A 1 349 ? 21.024  -6.479  -4.457  1.00 92.41 349 A 1 
ATOM   2732 C CD    . LYS A 1 349 ? 21.577  -7.633  -5.296  1.00 89.16 349 A 1 
ATOM   2733 C CE    . LYS A 1 349 ? 20.912  -7.705  -6.660  1.00 80.27 349 A 1 
ATOM   2734 N NZ    . LYS A 1 349 ? 21.453  -8.835  -7.446  1.00 73.18 349 A 1 
ATOM   2735 N N     . ARG A 1 350 ? 21.999  -6.187  -0.055  1.00 95.87 350 A 1 
ATOM   2736 C CA    . ARG A 1 350 ? 22.790  -6.346  1.180   1.00 95.55 350 A 1 
ATOM   2737 C C     . ARG A 1 350 ? 22.775  -5.090  2.049   1.00 96.04 350 A 1 
ATOM   2738 O O     . ARG A 1 350 ? 23.789  -4.693  2.609   1.00 94.69 350 A 1 
ATOM   2739 C CB    . ARG A 1 350 ? 24.218  -6.835  0.855   1.00 94.13 350 A 1 
ATOM   2740 C CG    . ARG A 1 350 ? 24.226  -8.181  0.110   1.00 89.89 350 A 1 
ATOM   2741 C CD    . ARG A 1 350 ? 25.661  -8.659  -0.149  1.00 82.48 350 A 1 
ATOM   2742 N NE    . ARG A 1 350 ? 26.301  -7.885  -1.233  1.00 72.52 350 A 1 
ATOM   2743 C CZ    . ARG A 1 350 ? 26.896  -8.386  -2.319  1.00 62.52 350 A 1 
ATOM   2744 N NH1   . ARG A 1 350 ? 26.972  -9.672  -2.514  1.00 55.72 350 A 1 
ATOM   2745 N NH2   . ARG A 1 350 ? 27.407  -7.604  -3.220  1.00 56.66 350 A 1 
ATOM   2746 N N     . LEU A 1 351 ? 21.614  -4.446  2.147   1.00 96.84 351 A 1 
ATOM   2747 C CA    . LEU A 1 351 ? 21.402  -3.329  3.050   1.00 97.33 351 A 1 
ATOM   2748 C C     . LEU A 1 351 ? 21.312  -3.822  4.494   1.00 97.38 351 A 1 
ATOM   2749 O O     . LEU A 1 351 ? 20.944  -4.966  4.759   1.00 96.52 351 A 1 
ATOM   2750 C CB    . LEU A 1 351 ? 20.141  -2.548  2.635   1.00 97.35 351 A 1 
ATOM   2751 C CG    . LEU A 1 351 ? 20.193  -1.928  1.232   1.00 96.97 351 A 1 
ATOM   2752 C CD1   . LEU A 1 351 ? 18.921  -1.118  0.990   1.00 96.20 351 A 1 
ATOM   2753 C CD2   . LEU A 1 351 ? 21.393  -0.989  1.038   1.00 95.85 351 A 1 
ATOM   2754 N N     . ALA A 1 352 ? 21.648  -2.947  5.436   1.00 97.54 352 A 1 
ATOM   2755 C CA    . ALA A 1 352 ? 21.482  -3.253  6.847   1.00 97.51 352 A 1 
ATOM   2756 C C     . ALA A 1 352 ? 20.002  -3.517  7.178   1.00 97.85 352 A 1 
ATOM   2757 O O     . ALA A 1 352 ? 19.109  -2.857  6.661   1.00 97.28 352 A 1 
ATOM   2758 C CB    . ALA A 1 352 ? 22.066  -2.111  7.677   1.00 96.63 352 A 1 
ATOM   2759 N N     . LEU A 1 353 ? 19.751  -4.493  8.054   1.00 97.84 353 A 1 
ATOM   2760 C CA    . LEU A 1 353 ? 18.403  -4.949  8.368   1.00 97.92 353 A 1 
ATOM   2761 C C     . LEU A 1 353 ? 17.530  -3.813  8.916   1.00 98.11 353 A 1 
ATOM   2762 O O     . LEU A 1 353 ? 17.824  -3.250  9.970   1.00 97.78 353 A 1 
ATOM   2763 C CB    . LEU A 1 353 ? 18.492  -6.136  9.346   1.00 97.54 353 A 1 
ATOM   2764 C CG    . LEU A 1 353 ? 17.140  -6.687  9.814   1.00 96.50 353 A 1 
ATOM   2765 C CD1   . LEU A 1 353 ? 16.348  -7.328  8.676   1.00 95.07 353 A 1 
ATOM   2766 C CD2   . LEU A 1 353 ? 17.356  -7.752  10.890  1.00 94.74 353 A 1 
ATOM   2767 N N     . ILE A 1 354 ? 16.432  -3.551  8.244   1.00 98.41 354 A 1 
ATOM   2768 C CA    . ILE A 1 354 ? 15.263  -2.841  8.756   1.00 98.59 354 A 1 
ATOM   2769 C C     . ILE A 1 354 ? 14.073  -3.738  8.431   1.00 98.57 354 A 1 
ATOM   2770 O O     . ILE A 1 354 ? 13.756  -3.937  7.255   1.00 98.20 354 A 1 
ATOM   2771 C CB    . ILE A 1 354 ? 15.098  -1.438  8.142   1.00 98.36 354 A 1 
ATOM   2772 C CG1   . ILE A 1 354 ? 16.367  -0.574  8.312   1.00 97.67 354 A 1 
ATOM   2773 C CG2   . ILE A 1 354 ? 13.877  -0.744  8.774   1.00 97.55 354 A 1 
ATOM   2774 C CD1   . ILE A 1 354 ? 16.294  0.784   7.610   1.00 96.65 354 A 1 
ATOM   2775 N N     . LYS A 1 355 ? 13.447  -4.325  9.449   1.00 98.53 355 A 1 
ATOM   2776 C CA    . LYS A 1 355 ? 12.348  -5.275  9.245   1.00 98.56 355 A 1 
ATOM   2777 C C     . LYS A 1 355 ? 11.156  -4.618  8.556   1.00 98.54 355 A 1 
ATOM   2778 O O     . LYS A 1 355 ? 10.933  -3.420  8.702   1.00 98.17 355 A 1 
ATOM   2779 C CB    . LYS A 1 355 ? 11.914  -5.904  10.573  1.00 98.12 355 A 1 
ATOM   2780 C CG    . LYS A 1 355 ? 13.011  -6.735  11.256  1.00 96.38 355 A 1 
ATOM   2781 C CD    . LYS A 1 355 ? 12.466  -7.308  12.566  1.00 92.70 355 A 1 
ATOM   2782 C CE    . LYS A 1 355 ? 13.525  -8.134  13.287  1.00 85.45 355 A 1 
ATOM   2783 N NZ    . LYS A 1 355 ? 13.004  -8.637  14.582  1.00 75.43 355 A 1 
ATOM   2784 N N     . GLY A 1 356 ? 10.371  -5.430  7.874   1.00 98.32 356 A 1 
ATOM   2785 C CA    . GLY A 1 356 ? 9.115   -4.995  7.280   1.00 98.39 356 A 1 
ATOM   2786 C C     . GLY A 1 356 ? 9.249   -4.439  5.871   1.00 98.51 356 A 1 
ATOM   2787 O O     . GLY A 1 356 ? 10.218  -4.705  5.156   1.00 97.90 356 A 1 
ATOM   2788 N N     . THR A 1 357 ? 8.232   -3.693  5.479   1.00 98.73 357 A 1 
ATOM   2789 C CA    . THR A 1 357 ? 8.076   -3.123  4.143   1.00 98.70 357 A 1 
ATOM   2790 C C     . THR A 1 357 ? 7.882   -1.622  4.255   1.00 98.71 357 A 1 
ATOM   2791 O O     . THR A 1 357 ? 7.039   -1.149  5.011   1.00 98.41 357 A 1 
ATOM   2792 C CB    . THR A 1 357 ? 6.885   -3.769  3.423   1.00 98.56 357 A 1 
ATOM   2793 O OG1   . THR A 1 357 ? 7.108   -5.153  3.278   1.00 97.16 357 A 1 
ATOM   2794 C CG2   . THR A 1 357 ? 6.648   -3.203  2.020   1.00 97.51 357 A 1 
ATOM   2795 N N     . GLN A 1 358 ? 8.624   -0.860  3.465   1.00 98.76 358 A 1 
ATOM   2796 C CA    . GLN A 1 358 ? 8.384   0.560   3.288   1.00 98.62 358 A 1 
ATOM   2797 C C     . GLN A 1 358 ? 8.222   0.866   1.804   1.00 98.73 358 A 1 
ATOM   2798 O O     . GLN A 1 358 ? 9.123   0.585   1.018   1.00 98.41 358 A 1 
ATOM   2799 C CB    . GLN A 1 358 ? 9.515   1.407   3.890   1.00 98.05 358 A 1 
ATOM   2800 C CG    . GLN A 1 358 ? 9.692   1.132   5.382   1.00 93.23 358 A 1 
ATOM   2801 C CD    . GLN A 1 358 ? 10.642  2.101   6.070   1.00 90.57 358 A 1 
ATOM   2802 O OE1   . GLN A 1 358 ? 11.221  2.992   5.466   1.00 82.01 358 A 1 
ATOM   2803 N NE2   . GLN A 1 358 ? 10.827  1.982   7.351   1.00 78.18 358 A 1 
ATOM   2804 N N     . VAL A 1 359 ? 7.095   1.457   1.440   1.00 98.86 359 A 1 
ATOM   2805 C CA    . VAL A 1 359 ? 6.820   1.891   0.070   1.00 98.86 359 A 1 
ATOM   2806 C C     . VAL A 1 359 ? 6.690   3.405   0.076   1.00 98.85 359 A 1 
ATOM   2807 O O     . VAL A 1 359 ? 5.769   3.949   0.682   1.00 98.60 359 A 1 
ATOM   2808 C CB    . VAL A 1 359 ? 5.583   1.214   -0.535  1.00 98.68 359 A 1 
ATOM   2809 C CG1   . VAL A 1 359 ? 5.521   1.489   -2.037  1.00 97.97 359 A 1 
ATOM   2810 C CG2   . VAL A 1 359 ? 5.607   -0.306  -0.333  1.00 98.07 359 A 1 
ATOM   2811 N N     . CYS A 1 360 ? 7.618   4.085   -0.578  1.00 98.62 360 A 1 
ATOM   2812 C CA    . CYS A 1 360 ? 7.624   5.528   -0.744  1.00 98.63 360 A 1 
ATOM   2813 C C     . CYS A 1 360 ? 7.313   5.889   -2.199  1.00 98.66 360 A 1 
ATOM   2814 O O     . CYS A 1 360 ? 7.860   5.281   -3.115  1.00 98.40 360 A 1 
ATOM   2815 C CB    . CYS A 1 360 ? 8.972   6.084   -0.266  1.00 98.14 360 A 1 
ATOM   2816 S SG    . CYS A 1 360 ? 9.005   7.894   -0.375  1.00 91.97 360 A 1 
ATOM   2817 N N     . PHE A 1 361 ? 6.442   6.872   -2.397  1.00 98.50 361 A 1 
ATOM   2818 C CA    . PHE A 1 361 ? 6.130   7.456   -3.691  1.00 98.52 361 A 1 
ATOM   2819 C C     . PHE A 1 361 ? 6.505   8.928   -3.657  1.00 98.32 361 A 1 
ATOM   2820 O O     . PHE A 1 361 ? 6.072   9.645   -2.764  1.00 97.88 361 A 1 
ATOM   2821 C CB    . PHE A 1 361 ? 4.640   7.311   -4.025  1.00 98.33 361 A 1 
ATOM   2822 C CG    . PHE A 1 361 ? 4.118   5.893   -4.099  1.00 98.11 361 A 1 
ATOM   2823 C CD1   . PHE A 1 361 ? 3.835   5.303   -5.345  1.00 96.70 361 A 1 
ATOM   2824 C CD2   . PHE A 1 361 ? 3.873   5.166   -2.928  1.00 96.76 361 A 1 
ATOM   2825 C CE1   . PHE A 1 361 ? 3.341   4.002   -5.419  1.00 95.41 361 A 1 
ATOM   2826 C CE2   . PHE A 1 361 ? 3.388   3.853   -2.998  1.00 95.41 361 A 1 
ATOM   2827 C CZ    . PHE A 1 361 ? 3.122   3.266   -4.240  1.00 95.93 361 A 1 
ATOM   2828 N N     . ASP A 1 362 ? 7.252   9.383   -4.649  1.00 98.27 362 A 1 
ATOM   2829 C CA    . ASP A 1 362 ? 7.593   10.789  -4.824  1.00 98.02 362 A 1 
ATOM   2830 C C     . ASP A 1 362 ? 6.848   11.350  -6.042  1.00 98.14 362 A 1 
ATOM   2831 O O     . ASP A 1 362 ? 7.157   11.029  -7.189  1.00 97.57 362 A 1 
ATOM   2832 C CB    . ASP A 1 362 ? 9.117   10.953  -4.901  1.00 97.19 362 A 1 
ATOM   2833 C CG    . ASP A 1 362 ? 9.569   12.361  -4.499  1.00 95.85 362 A 1 
ATOM   2834 O OD1   . ASP A 1 362 ? 8.738   13.291  -4.529  1.00 92.92 362 A 1 
ATOM   2835 O OD2   . ASP A 1 362 ? 10.732  12.493  -4.063  1.00 92.01 362 A 1 
ATOM   2836 N N     . PHE A 1 363 ? 5.826   12.155  -5.780  1.00 98.05 363 A 1 
ATOM   2837 C CA    . PHE A 1 363 ? 4.982   12.768  -6.798  1.00 97.99 363 A 1 
ATOM   2838 C C     . PHE A 1 363 ? 5.500   14.159  -7.133  1.00 97.59 363 A 1 
ATOM   2839 O O     . PHE A 1 363 ? 5.272   15.113  -6.383  1.00 96.70 363 A 1 
ATOM   2840 C CB    . PHE A 1 363 ? 3.525   12.840  -6.328  1.00 97.97 363 A 1 
ATOM   2841 C CG    . PHE A 1 363 ? 2.841   11.506  -6.191  1.00 98.11 363 A 1 
ATOM   2842 C CD1   . PHE A 1 363 ? 2.171   10.936  -7.290  1.00 97.38 363 A 1 
ATOM   2843 C CD2   . PHE A 1 363 ? 2.849   10.826  -4.961  1.00 97.44 363 A 1 
ATOM   2844 C CE1   . PHE A 1 363 ? 1.505   9.707   -7.160  1.00 96.92 363 A 1 
ATOM   2845 C CE2   . PHE A 1 363 ? 2.193   9.597   -4.826  1.00 96.90 363 A 1 
ATOM   2846 C CZ    . PHE A 1 363 ? 1.520   9.036   -5.921  1.00 97.24 363 A 1 
ATOM   2847 N N     . PHE A 1 364 ? 6.110   14.311  -8.292  1.00 96.77 364 A 1 
ATOM   2848 C CA    . PHE A 1 364 ? 6.549   15.602  -8.791  1.00 96.29 364 A 1 
ATOM   2849 C C     . PHE A 1 364 ? 5.383   16.392  -9.381  1.00 95.88 364 A 1 
ATOM   2850 O O     . PHE A 1 364 ? 4.844   16.059  -10.435 1.00 93.77 364 A 1 
ATOM   2851 C CB    . PHE A 1 364 ? 7.689   15.420  -9.796  1.00 95.39 364 A 1 
ATOM   2852 C CG    . PHE A 1 364 ? 8.951   14.894  -9.152  1.00 94.01 364 A 1 
ATOM   2853 C CD1   . PHE A 1 364 ? 9.879   15.790  -8.591  1.00 91.06 364 A 1 
ATOM   2854 C CD2   . PHE A 1 364 ? 9.171   13.511  -9.061  1.00 91.14 364 A 1 
ATOM   2855 C CE1   . PHE A 1 364 ? 11.027  15.306  -7.941  1.00 89.56 364 A 1 
ATOM   2856 C CE2   . PHE A 1 364 ? 10.311  13.023  -8.410  1.00 89.68 364 A 1 
ATOM   2857 C CZ    . PHE A 1 364 ? 11.235  13.918  -7.849  1.00 90.10 364 A 1 
ATOM   2858 N N     . LEU A 1 365 ? 5.021   17.481  -8.707  1.00 95.07 365 A 1 
ATOM   2859 C CA    . LEU A 1 365 ? 3.941   18.359  -9.121  1.00 93.35 365 A 1 
ATOM   2860 C C     . LEU A 1 365 ? 4.371   19.252  -10.295 1.00 89.13 365 A 1 
ATOM   2861 O O     . LEU A 1 365 ? 5.553   19.356  -10.634 1.00 75.39 365 A 1 
ATOM   2862 C CB    . LEU A 1 365 ? 3.419   19.156  -7.908  1.00 91.71 365 A 1 
ATOM   2863 C CG    . LEU A 1 365 ? 3.018   18.297  -6.698  1.00 92.33 365 A 1 
ATOM   2864 C CD1   . LEU A 1 365 ? 2.472   19.196  -5.590  1.00 89.92 365 A 1 
ATOM   2865 C CD2   . LEU A 1 365 ? 1.953   17.250  -7.047  1.00 88.85 365 A 1 
ATOM   2866 N N     . GLY A 1 366 ? 3.386   19.886  -10.941 1.00 83.73 366 A 1 
ATOM   2867 C CA    . GLY A 1 366 ? 3.661   20.874  -11.972 1.00 79.50 366 A 1 
ATOM   2868 C C     . GLY A 1 366 ? 4.440   22.064  -11.419 1.00 76.76 366 A 1 
ATOM   2869 O O     . GLY A 1 366 ? 4.505   22.285  -10.213 1.00 66.06 366 A 1 
ATOM   2870 N N     . TYR A 1 367 ? 5.053   22.822  -12.334 1.00 69.52 367 A 1 
ATOM   2871 C CA    . TYR A 1 367 ? 5.557   24.143  -11.983 1.00 65.48 367 A 1 
ATOM   2872 C C     . TYR A 1 367 ? 4.353   25.044  -11.703 1.00 62.21 367 A 1 
ATOM   2873 O O     . TYR A 1 367 ? 3.351   24.958  -12.420 1.00 54.42 367 A 1 
ATOM   2874 C CB    . TYR A 1 367 ? 6.449   24.674  -13.105 1.00 59.12 367 A 1 
ATOM   2875 C CG    . TYR A 1 367 ? 7.694   23.836  -13.324 1.00 56.20 367 A 1 
ATOM   2876 C CD1   . TYR A 1 367 ? 8.850   24.064  -12.552 1.00 51.76 367 A 1 
ATOM   2877 C CD2   . TYR A 1 367 ? 7.706   22.814  -14.295 1.00 50.13 367 A 1 
ATOM   2878 C CE1   . TYR A 1 367 ? 10.002  23.282  -12.741 1.00 46.34 367 A 1 
ATOM   2879 C CE2   . TYR A 1 367 ? 8.855   22.020  -14.490 1.00 48.07 367 A 1 
ATOM   2880 C CZ    . TYR A 1 367 ? 10.006  22.259  -13.712 1.00 47.31 367 A 1 
ATOM   2881 O OH    . TYR A 1 367 ? 11.123  21.486  -13.896 1.00 43.04 367 A 1 
ATOM   2882 N N     . ASP A 1 368 ? 4.437   25.816  -10.628 1.00 50.43 368 A 1 
ATOM   2883 C CA    . ASP A 1 368 ? 3.501   26.915  -10.391 1.00 46.32 368 A 1 
ATOM   2884 C C     . ASP A 1 368 ? 3.805   28.073  -11.348 1.00 42.91 368 A 1 
ATOM   2885 O O     . ASP A 1 368 ? 4.994   28.260  -11.705 1.00 38.35 368 A 1 
ATOM   2886 C CB    . ASP A 1 368 ? 3.562   27.377  -8.919  1.00 42.25 368 A 1 
ATOM   2887 C CG    . ASP A 1 368 ? 2.995   26.361  -7.916  1.00 39.40 368 A 1 
ATOM   2888 O OD1   . ASP A 1 368 ? 2.070   25.587  -8.236  1.00 37.94 368 A 1 
ATOM   2889 O OD2   . ASP A 1 368 ? 3.495   26.321  -6.767  1.00 35.60 368 A 1 
ATOM   2890 O OXT   . ASP A 1 368 ? 2.819   28.772  -11.695 1.00 34.27 368 A 1 
ATOM   2891 N N     . MET B 2 1   ? -34.849 -4.703  -7.488  1.00 87.80 1   B 1 
ATOM   2892 C CA    . MET B 2 1   ? -34.709 -4.145  -6.129  1.00 93.03 1   B 1 
ATOM   2893 C C     . MET B 2 1   ? -33.478 -3.262  -6.105  1.00 95.25 1   B 1 
ATOM   2894 O O     . MET B 2 1   ? -32.436 -3.713  -6.567  1.00 94.30 1   B 1 
ATOM   2895 C CB    . MET B 2 1   ? -34.578 -5.274  -5.104  1.00 87.58 1   B 1 
ATOM   2896 C CG    . MET B 2 1   ? -34.359 -4.761  -3.674  1.00 85.30 1   B 1 
ATOM   2897 S SD    . MET B 2 1   ? -34.308 -6.092  -2.450  1.00 83.56 1   B 1 
ATOM   2898 C CE    . MET B 2 1   ? -34.047 -5.118  -0.949  1.00 77.76 1   B 1 
ATOM   2899 N N     . LYS B 2 2   ? -33.600 -2.027  -5.585  1.00 94.95 2   B 1 
ATOM   2900 C CA    . LYS B 2 2   ? -32.453 -1.128  -5.404  1.00 96.50 2   B 1 
ATOM   2901 C C     . LYS B 2 2   ? -31.835 -1.364  -4.025  1.00 97.10 2   B 1 
ATOM   2902 O O     . LYS B 2 2   ? -32.553 -1.387  -3.036  1.00 96.44 2   B 1 
ATOM   2903 C CB    . LYS B 2 2   ? -32.901 0.323   -5.639  1.00 95.75 2   B 1 
ATOM   2904 C CG    . LYS B 2 2   ? -31.729 1.322   -5.606  1.00 94.96 2   B 1 
ATOM   2905 C CD    . LYS B 2 2   ? -32.156 2.718   -6.098  1.00 92.92 2   B 1 
ATOM   2906 C CE    . LYS B 2 2   ? -30.938 3.644   -6.116  1.00 87.97 2   B 1 
ATOM   2907 N NZ    . LYS B 2 2   ? -31.124 4.898   -6.892  1.00 83.97 2   B 1 
ATOM   2908 N N     . VAL B 2 3   ? -30.519 -1.550  -3.987  1.00 97.69 3   B 1 
ATOM   2909 C CA    . VAL B 2 3   ? -29.724 -1.718  -2.771  1.00 97.90 3   B 1 
ATOM   2910 C C     . VAL B 2 3   ? -28.693 -0.602  -2.736  1.00 98.10 3   B 1 
ATOM   2911 O O     . VAL B 2 3   ? -27.852 -0.511  -3.626  1.00 97.75 3   B 1 
ATOM   2912 C CB    . VAL B 2 3   ? -29.029 -3.096  -2.731  1.00 97.54 3   B 1 
ATOM   2913 C CG1   . VAL B 2 3   ? -28.252 -3.270  -1.430  1.00 96.40 3   B 1 
ATOM   2914 C CG2   . VAL B 2 3   ? -30.037 -4.246  -2.849  1.00 96.60 3   B 1 
ATOM   2915 N N     . LYS B 2 4   ? -28.744 0.250   -1.716  1.00 98.31 4   B 1 
ATOM   2916 C CA    . LYS B 2 4   ? -27.746 1.306   -1.529  1.00 98.33 4   B 1 
ATOM   2917 C C     . LYS B 2 4   ? -26.505 0.723   -0.856  1.00 98.57 4   B 1 
ATOM   2918 O O     . LYS B 2 4   ? -26.566 0.319   0.305   1.00 98.10 4   B 1 
ATOM   2919 C CB    . LYS B 2 4   ? -28.316 2.478   -0.726  1.00 97.61 4   B 1 
ATOM   2920 C CG    . LYS B 2 4   ? -29.430 3.222   -1.471  1.00 87.55 4   B 1 
ATOM   2921 C CD    . LYS B 2 4   ? -29.737 4.545   -0.755  1.00 80.31 4   B 1 
ATOM   2922 C CE    . LYS B 2 4   ? -30.816 5.321   -1.500  1.00 71.79 4   B 1 
ATOM   2923 N NZ    . LYS B 2 4   ? -30.708 6.772   -1.208  1.00 61.77 4   B 1 
ATOM   2924 N N     . LEU B 2 5   ? -25.381 0.699   -1.566  1.00 98.52 5   B 1 
ATOM   2925 C CA    . LEU B 2 5   ? -24.128 0.161   -1.017  1.00 98.62 5   B 1 
ATOM   2926 C C     . LEU B 2 5   ? -23.684 0.920   0.238   1.00 98.71 5   B 1 
ATOM   2927 O O     . LEU B 2 5   ? -23.203 0.301   1.178   1.00 98.42 5   B 1 
ATOM   2928 C CB    . LEU B 2 5   ? -23.053 0.191   -2.110  1.00 98.52 5   B 1 
ATOM   2929 C CG    . LEU B 2 5   ? -21.735 -0.503  -1.679  1.00 97.76 5   B 1 
ATOM   2930 C CD1   . LEU B 2 5   ? -21.925 -2.012  -1.476  1.00 96.70 5   B 1 
ATOM   2931 C CD2   . LEU B 2 5   ? -20.675 -0.299  -2.759  1.00 96.53 5   B 1 
ATOM   2932 N N     . LEU B 2 6   ? -23.921 2.236   0.282   1.00 98.68 6   B 1 
ATOM   2933 C CA    . LEU B 2 6   ? -23.581 3.097   1.418   1.00 98.58 6   B 1 
ATOM   2934 C C     . LEU B 2 6   ? -24.236 2.648   2.734   1.00 98.59 6   B 1 
ATOM   2935 O O     . LEU B 2 6   ? -23.628 2.777   3.793   1.00 97.78 6   B 1 
ATOM   2936 C CB    . LEU B 2 6   ? -23.980 4.546   1.062   1.00 98.20 6   B 1 
ATOM   2937 C CG    . LEU B 2 6   ? -23.487 5.596   2.071   1.00 96.82 6   B 1 
ATOM   2938 C CD1   . LEU B 2 6   ? -21.961 5.711   2.064   1.00 94.57 6   B 1 
ATOM   2939 C CD2   . LEU B 2 6   ? -24.069 6.973   1.714   1.00 94.31 6   B 1 
ATOM   2940 N N     . GLU B 2 7   ? -25.426 2.079   2.674   1.00 98.41 7   B 1 
ATOM   2941 C CA    . GLU B 2 7   ? -26.093 1.528   3.859   1.00 98.10 7   B 1 
ATOM   2942 C C     . GLU B 2 7   ? -25.391 0.252   4.344   1.00 98.10 7   B 1 
ATOM   2943 O O     . GLU B 2 7   ? -25.217 0.042   5.538   1.00 96.89 7   B 1 
ATOM   2944 C CB    . GLU B 2 7   ? -27.575 1.244   3.547   1.00 97.45 7   B 1 
ATOM   2945 C CG    . GLU B 2 7   ? -28.380 2.529   3.276   1.00 93.73 7   B 1 
ATOM   2946 C CD    . GLU B 2 7   ? -29.808 2.287   2.768   1.00 91.85 7   B 1 
ATOM   2947 O OE1   . GLU B 2 7   ? -30.473 3.292   2.410   1.00 85.94 7   B 1 
ATOM   2948 O OE2   . GLU B 2 7   ? -30.231 1.112   2.673   1.00 87.17 7   B 1 
ATOM   2949 N N     . LEU B 2 8   ? -24.899 -0.566  3.412   1.00 98.54 8   B 1 
ATOM   2950 C CA    . LEU B 2 8   ? -24.164 -1.789  3.739   1.00 98.51 8   B 1 
ATOM   2951 C C     . LEU B 2 8   ? -22.752 -1.506  4.272   1.00 98.53 8   B 1 
ATOM   2952 O O     . LEU B 2 8   ? -22.194 -2.344  4.975   1.00 97.18 8   B 1 
ATOM   2953 C CB    . LEU B 2 8   ? -24.090 -2.710  2.510   1.00 98.34 8   B 1 
ATOM   2954 C CG    . LEU B 2 8   ? -25.450 -3.091  1.888   1.00 97.42 8   B 1 
ATOM   2955 C CD1   . LEU B 2 8   ? -25.202 -4.082  0.753   1.00 96.02 8   B 1 
ATOM   2956 C CD2   . LEU B 2 8   ? -26.396 -3.740  2.897   1.00 95.74 8   B 1 
ATOM   2957 N N     . THR B 2 9   ? -22.187 -0.344  3.950   1.00 98.55 9   B 1 
ATOM   2958 C CA    . THR B 2 9   ? -20.885 0.103   4.480   1.00 98.25 9   B 1 
ATOM   2959 C C     . THR B 2 9   ? -21.003 0.924   5.764   1.00 97.51 9   B 1 
ATOM   2960 O O     . THR B 2 9   ? -20.020 1.527   6.183   1.00 94.81 9   B 1 
ATOM   2961 C CB    . THR B 2 9   ? -20.071 0.885   3.438   1.00 97.83 9   B 1 
ATOM   2962 O OG1   . THR B 2 9   ? -20.690 2.106   3.115   1.00 94.69 9   B 1 
ATOM   2963 C CG2   . THR B 2 9   ? -19.855 0.108   2.147   1.00 94.73 9   B 1 
ATOM   2964 N N     . GLU B 2 10  ? -22.196 1.008   6.377   1.00 97.64 10  B 1 
ATOM   2965 C CA    . GLU B 2 10  ? -22.454 1.809   7.584   1.00 96.86 10  B 1 
ATOM   2966 C C     . GLU B 2 10  ? -22.083 3.294   7.403   1.00 96.98 10  B 1 
ATOM   2967 O O     . GLU B 2 10  ? -21.446 3.917   8.246   1.00 94.58 10  B 1 
ATOM   2968 C CB    . GLU B 2 10  ? -21.797 1.171   8.819   1.00 95.24 10  B 1 
ATOM   2969 C CG    . GLU B 2 10  ? -22.358 -0.225  9.100   1.00 88.90 10  B 1 
ATOM   2970 C CD    . GLU B 2 10  ? -21.650 -0.949  10.256  1.00 82.98 10  B 1 
ATOM   2971 O OE1   . GLU B 2 10  ? -22.158 -2.024  10.623  1.00 75.17 10  B 1 
ATOM   2972 O OE2   . GLU B 2 10  ? -20.566 -0.509  10.686  1.00 77.12 10  B 1 
ATOM   2973 N N     . ASN B 2 11  ? -22.469 3.866   6.260   1.00 97.38 11  B 1 
ATOM   2974 C CA    . ASN B 2 11  ? -22.162 5.237   5.848   1.00 97.49 11  B 1 
ATOM   2975 C C     . ASN B 2 11  ? -20.672 5.538   5.607   1.00 97.66 11  B 1 
ATOM   2976 O O     . ASN B 2 11  ? -20.308 6.703   5.418   1.00 95.95 11  B 1 
ATOM   2977 C CB    . ASN B 2 11  ? -22.840 6.253   6.781   1.00 96.50 11  B 1 
ATOM   2978 C CG    . ASN B 2 11  ? -24.347 6.120   6.794   1.00 91.13 11  B 1 
ATOM   2979 O OD1   . ASN B 2 11  ? -24.999 6.101   5.773   1.00 80.30 11  B 1 
ATOM   2980 N ND2   . ASN B 2 11  ? -24.948 6.048   7.961   1.00 77.65 11  B 1 
ATOM   2981 N N     . ASN B 2 12  ? -19.809 4.529   5.536   1.00 97.81 12  B 1 
ATOM   2982 C CA    . ASN B 2 12  ? -18.455 4.721   5.041   1.00 98.06 12  B 1 
ATOM   2983 C C     . ASN B 2 12  ? -18.496 4.944   3.520   1.00 98.30 12  B 1 
ATOM   2984 O O     . ASN B 2 12  ? -18.709 4.018   2.742   1.00 98.08 12  B 1 
ATOM   2985 C CB    . ASN B 2 12  ? -17.580 3.522   5.455   1.00 97.34 12  B 1 
ATOM   2986 C CG    . ASN B 2 12  ? -16.131 3.701   5.046   1.00 97.15 12  B 1 
ATOM   2987 O OD1   . ASN B 2 12  ? -15.736 4.639   4.375   1.00 94.16 12  B 1 
ATOM   2988 N ND2   . ASN B 2 12  ? -15.277 2.788   5.458   1.00 92.86 12  B 1 
ATOM   2989 N N     . ASN B 2 13  ? -18.257 6.191   3.105   1.00 98.14 13  B 1 
ATOM   2990 C CA    . ASN B 2 13  ? -18.254 6.589   1.695   1.00 98.11 13  B 1 
ATOM   2991 C C     . ASN B 2 13  ? -16.910 6.365   0.979   1.00 98.38 13  B 1 
ATOM   2992 O O     . ASN B 2 13  ? -16.795 6.654   -0.215  1.00 97.69 13  B 1 
ATOM   2993 C CB    . ASN B 2 13  ? -18.761 8.034   1.594   1.00 97.32 13  B 1 
ATOM   2994 C CG    . ASN B 2 13  ? -17.867 9.073   2.250   1.00 96.91 13  B 1 
ATOM   2995 O OD1   . ASN B 2 13  ? -16.876 8.802   2.905   1.00 91.72 13  B 1 
ATOM   2996 N ND2   . ASN B 2 13  ? -18.215 10.329  2.084   1.00 90.31 13  B 1 
ATOM   2997 N N     . HIS B 2 14  ? -15.904 5.844   1.684   1.00 98.48 14  B 1 
ATOM   2998 C CA    . HIS B 2 14  ? -14.602 5.455   1.156   1.00 98.53 14  B 1 
ATOM   2999 C C     . HIS B 2 14  ? -14.262 4.016   1.588   1.00 98.59 14  B 1 
ATOM   3000 O O     . HIS B 2 14  ? -13.233 3.796   2.244   1.00 97.99 14  B 1 
ATOM   3001 C CB    . HIS B 2 14  ? -13.532 6.456   1.611   1.00 98.23 14  B 1 
ATOM   3002 C CG    . HIS B 2 14  ? -13.688 7.841   1.049   1.00 98.14 14  B 1 
ATOM   3003 N ND1   . HIS B 2 14  ? -14.594 8.796   1.464   1.00 93.74 14  B 1 
ATOM   3004 C CD2   . HIS B 2 14  ? -12.924 8.420   0.066   1.00 94.43 14  B 1 
ATOM   3005 C CE1   . HIS B 2 14  ? -14.376 9.909   0.758   1.00 95.39 14  B 1 
ATOM   3006 N NE2   . HIS B 2 14  ? -13.365 9.721   -0.091  1.00 95.78 14  B 1 
ATOM   3007 N N     . PRO B 2 15  ? -15.105 3.021   1.283   1.00 98.69 15  B 1 
ATOM   3008 C CA    . PRO B 2 15  ? -14.873 1.649   1.725   1.00 98.63 15  B 1 
ATOM   3009 C C     . PRO B 2 15  ? -13.672 1.047   0.993   1.00 98.64 15  B 1 
ATOM   3010 O O     . PRO B 2 15  ? -13.553 1.156   -0.227  1.00 98.25 15  B 1 
ATOM   3011 C CB    . PRO B 2 15  ? -16.174 0.916   1.427   1.00 98.44 15  B 1 
ATOM   3012 C CG    . PRO B 2 15  ? -16.737 1.657   0.222   1.00 97.79 15  B 1 
ATOM   3013 C CD    . PRO B 2 15  ? -16.312 3.097   0.476   1.00 98.42 15  B 1 
ATOM   3014 N N     . PHE B 2 16  ? -12.792 0.382   1.739   1.00 98.55 16  B 1 
ATOM   3015 C CA    . PHE B 2 16  ? -11.621 -0.266  1.173   1.00 98.69 16  B 1 
ATOM   3016 C C     . PHE B 2 16  ? -11.223 -1.528  1.940   1.00 98.58 16  B 1 
ATOM   3017 O O     . PHE B 2 16  ? -11.628 -1.744  3.085   1.00 97.90 16  B 1 
ATOM   3018 C CB    . PHE B 2 16  ? -10.440 0.732   1.097   1.00 98.35 16  B 1 
ATOM   3019 C CG    . PHE B 2 16  ? -9.783  1.024   2.432   1.00 98.51 16  B 1 
ATOM   3020 C CD1   . PHE B 2 16  ? -10.319 2.002   3.291   1.00 97.93 16  B 1 
ATOM   3021 C CD2   . PHE B 2 16  ? -8.640  0.313   2.823   1.00 97.80 16  B 1 
ATOM   3022 C CE1   . PHE B 2 16  ? -9.725  2.258   4.531   1.00 97.36 16  B 1 
ATOM   3023 C CE2   . PHE B 2 16  ? -8.042  0.565   4.065   1.00 97.27 16  B 1 
ATOM   3024 C CZ    . PHE B 2 16  ? -8.586  1.533   4.925   1.00 97.55 16  B 1 
ATOM   3025 N N     . GLY B 2 17  ? -10.395 -2.352  1.307   1.00 98.26 17  B 1 
ATOM   3026 C CA    . GLY B 2 17  ? -9.765  -3.511  1.907   1.00 98.23 17  B 1 
ATOM   3027 C C     . GLY B 2 17  ? -10.623 -4.770  1.933   1.00 98.45 17  B 1 
ATOM   3028 O O     . GLY B 2 17  ? -11.845 -4.778  1.763   1.00 97.96 17  B 1 
ATOM   3029 N N     . ASN B 2 18  ? -9.939  -5.892  2.173   1.00 98.29 18  B 1 
ATOM   3030 C CA    . ASN B 2 18  ? -10.542 -7.218  2.128   1.00 98.19 18  B 1 
ATOM   3031 C C     . ASN B 2 18  ? -11.475 -7.500  3.309   1.00 98.23 18  B 1 
ATOM   3032 O O     . ASN B 2 18  ? -12.442 -8.236  3.157   1.00 97.50 18  B 1 
ATOM   3033 C CB    . ASN B 2 18  ? -9.422  -8.271  2.080   1.00 97.49 18  B 1 
ATOM   3034 C CG    . ASN B 2 18  ? -8.557  -8.105  0.845   1.00 95.21 18  B 1 
ATOM   3035 O OD1   . ASN B 2 18  ? -9.000  -8.261  -0.282  1.00 86.27 18  B 1 
ATOM   3036 N ND2   . ASN B 2 18  ? -7.305  -7.767  1.021   1.00 85.13 18  B 1 
ATOM   3037 N N     . VAL B 2 19  ? -11.192 -6.936  4.484   1.00 98.06 19  B 1 
ATOM   3038 C CA    . VAL B 2 19  ? -11.982 -7.173  5.700   1.00 97.80 19  B 1 
ATOM   3039 C C     . VAL B 2 19  ? -13.381 -6.591  5.532   1.00 98.14 19  B 1 
ATOM   3040 O O     . VAL B 2 19  ? -14.359 -7.336  5.582   1.00 97.72 19  B 1 
ATOM   3041 C CB    . VAL B 2 19  ? -11.282 -6.626  6.958   1.00 97.07 19  B 1 
ATOM   3042 C CG1   . VAL B 2 19  ? -12.139 -6.829  8.214   1.00 94.95 19  B 1 
ATOM   3043 C CG2   . VAL B 2 19  ? -9.936  -7.339  7.173   1.00 95.13 19  B 1 
ATOM   3044 N N     . LEU B 2 20  ? -13.477 -5.298  5.229   1.00 98.10 20  B 1 
ATOM   3045 C CA    . LEU B 2 20  ? -14.757 -4.639  4.982   1.00 98.29 20  B 1 
ATOM   3046 C C     . LEU B 2 20  ? -15.463 -5.227  3.757   1.00 98.43 20  B 1 
ATOM   3047 O O     . LEU B 2 20  ? -16.678 -5.398  3.767   1.00 98.27 20  B 1 
ATOM   3048 C CB    . LEU B 2 20  ? -14.514 -3.130  4.833   1.00 97.97 20  B 1 
ATOM   3049 C CG    . LEU B 2 20  ? -15.803 -2.302  4.631   1.00 96.83 20  B 1 
ATOM   3050 C CD1   . LEU B 2 20  ? -16.760 -2.417  5.816   1.00 95.13 20  B 1 
ATOM   3051 C CD2   . LEU B 2 20  ? -15.432 -0.828  4.459   1.00 94.83 20  B 1 
ATOM   3052 N N     . GLY B 2 21  ? -14.710 -5.607  2.728   1.00 98.42 21  B 1 
ATOM   3053 C CA    . GLY B 2 21  ? -15.258 -6.282  1.553   1.00 98.67 21  B 1 
ATOM   3054 C C     . GLY B 2 21  ? -16.019 -7.560  1.901   1.00 98.63 21  B 1 
ATOM   3055 O O     . GLY B 2 21  ? -17.149 -7.757  1.449   1.00 98.54 21  B 1 
ATOM   3056 N N     . ARG B 2 22  ? -15.464 -8.401  2.768   1.00 98.54 22  B 1 
ATOM   3057 C CA    . ARG B 2 22  ? -16.112 -9.646  3.236   1.00 98.42 22  B 1 
ATOM   3058 C C     . ARG B 2 22  ? -17.306 -9.395  4.153   1.00 98.65 22  B 1 
ATOM   3059 O O     . ARG B 2 22  ? -18.260 -10.175 4.136   1.00 98.33 22  B 1 
ATOM   3060 C CB    . ARG B 2 22  ? -15.080 -10.509 3.971   1.00 97.89 22  B 1 
ATOM   3061 C CG    . ARG B 2 22  ? -14.045 -11.102 3.008   1.00 93.54 22  B 1 
ATOM   3062 C CD    . ARG B 2 22  ? -12.949 -11.775 3.818   1.00 90.65 22  B 1 
ATOM   3063 N NE    . ARG B 2 22  ? -11.838 -12.199 2.958   1.00 82.98 22  B 1 
ATOM   3064 C CZ    . ARG B 2 22  ? -10.646 -12.605 3.352   1.00 76.69 22  B 1 
ATOM   3065 N NH1   . ARG B 2 22  ? -10.368 -12.786 4.619   1.00 67.96 22  B 1 
ATOM   3066 N NH2   . ARG B 2 22  ? -9.722  -12.827 2.469   1.00 69.08 22  B 1 
ATOM   3067 N N     . GLU B 2 23  ? -17.272 -8.337  4.954   1.00 98.63 23  B 1 
ATOM   3068 C CA    . GLU B 2 23  ? -18.433 -7.941  5.758   1.00 98.50 23  B 1 
ATOM   3069 C C     . GLU B 2 23  ? -19.594 -7.493  4.869   1.00 98.71 23  B 1 
ATOM   3070 O O     . GLU B 2 23  ? -20.720 -7.973  5.024   1.00 98.46 23  B 1 
ATOM   3071 C CB    . GLU B 2 23  ? -18.059 -6.824  6.725   1.00 98.00 23  B 1 
ATOM   3072 C CG    . GLU B 2 23  ? -17.148 -7.315  7.854   1.00 91.17 23  B 1 
ATOM   3073 C CD    . GLU B 2 23  ? -16.717 -6.176  8.789   1.00 85.15 23  B 1 
ATOM   3074 O OE1   . GLU B 2 23  ? -15.853 -6.471  9.644   1.00 78.04 23  B 1 
ATOM   3075 O OE2   . GLU B 2 23  ? -17.233 -5.055  8.634   1.00 77.90 23  B 1 
ATOM   3076 N N     . VAL B 2 24  ? -19.324 -6.640  3.882   1.00 98.74 24  B 1 
ATOM   3077 C CA    . VAL B 2 24  ? -20.326 -6.167  2.926   1.00 98.80 24  B 1 
ATOM   3078 C C     . VAL B 2 24  ? -20.840 -7.304  2.048   1.00 98.83 24  B 1 
ATOM   3079 O O     . VAL B 2 24  ? -22.036 -7.342  1.768   1.00 98.75 24  B 1 
ATOM   3080 C CB    . VAL B 2 24  ? -19.775 -4.997  2.098   1.00 98.72 24  B 1 
ATOM   3081 C CG1   . VAL B 2 24  ? -20.720 -4.579  0.964   1.00 98.13 24  B 1 
ATOM   3082 C CG2   . VAL B 2 24  ? -19.579 -3.778  3.007   1.00 98.01 24  B 1 
ATOM   3083 N N     . PHE B 2 25  ? -19.991 -8.274  1.682   1.00 98.80 25  B 1 
ATOM   3084 C CA    . PHE B 2 25  ? -20.429 -9.504  1.010   1.00 98.86 25  B 1 
ATOM   3085 C C     . PHE B 2 25  ? -21.533 -10.208 1.809   1.00 98.80 25  B 1 
ATOM   3086 O O     . PHE B 2 25  ? -22.601 -10.475 1.269   1.00 98.71 25  B 1 
ATOM   3087 C CB    . PHE B 2 25  ? -19.237 -10.442 0.793   1.00 98.71 25  B 1 
ATOM   3088 C CG    . PHE B 2 25  ? -19.609 -11.786 0.188   1.00 98.67 25  B 1 
ATOM   3089 C CD1   . PHE B 2 25  ? -20.072 -12.838 1.014   1.00 98.20 25  B 1 
ATOM   3090 C CD2   . PHE B 2 25  ? -19.522 -11.987 -1.196  1.00 98.12 25  B 1 
ATOM   3091 C CE1   . PHE B 2 25  ? -20.449 -14.066 0.453   1.00 97.70 25  B 1 
ATOM   3092 C CE2   . PHE B 2 25  ? -19.884 -13.213 -1.753  1.00 97.56 25  B 1 
ATOM   3093 C CZ    . PHE B 2 25  ? -20.354 -14.252 -0.941  1.00 97.81 25  B 1 
ATOM   3094 N N     . LYS B 2 26  ? -21.321 -10.451 3.103   1.00 98.73 26  B 1 
ATOM   3095 C CA    . LYS B 2 26  ? -22.306 -11.119 3.970   1.00 98.77 26  B 1 
ATOM   3096 C C     . LYS B 2 26  ? -23.585 -10.299 4.116   1.00 98.76 26  B 1 
ATOM   3097 O O     . LYS B 2 26  ? -24.680 -10.854 4.042   1.00 98.38 26  B 1 
ATOM   3098 C CB    . LYS B 2 26  ? -21.701 -11.379 5.360   1.00 98.39 26  B 1 
ATOM   3099 C CG    . LYS B 2 26  ? -20.604 -12.446 5.341   1.00 90.57 26  B 1 
ATOM   3100 C CD    . LYS B 2 26  ? -20.013 -12.576 6.748   1.00 83.44 26  B 1 
ATOM   3101 C CE    . LYS B 2 26  ? -18.889 -13.606 6.773   1.00 70.77 26  B 1 
ATOM   3102 N NZ    . LYS B 2 26  ? -18.296 -13.711 8.133   1.00 59.48 26  B 1 
ATOM   3103 N N     . ARG B 2 27  ? -23.460 -8.983  4.281   1.00 98.79 27  B 1 
ATOM   3104 C CA    . ARG B 2 27  ? -24.611 -8.077  4.379   1.00 98.69 27  B 1 
ATOM   3105 C C     . ARG B 2 27  ? -25.439 -8.086  3.097   1.00 98.62 27  B 1 
ATOM   3106 O O     . ARG B 2 27  ? -26.661 -8.202  3.150   1.00 98.34 27  B 1 
ATOM   3107 C CB    . ARG B 2 27  ? -24.135 -6.659  4.721   1.00 98.43 27  B 1 
ATOM   3108 C CG    . ARG B 2 27  ? -23.560 -6.551  6.150   1.00 96.95 27  B 1 
ATOM   3109 C CD    . ARG B 2 27  ? -22.923 -5.174  6.371   1.00 95.68 27  B 1 
ATOM   3110 N NE    . ARG B 2 27  ? -22.220 -5.109  7.669   1.00 92.48 27  B 1 
ATOM   3111 C CZ    . ARG B 2 27  ? -21.534 -4.075  8.142   1.00 89.55 27  B 1 
ATOM   3112 N NH1   . ARG B 2 27  ? -21.399 -2.968  7.480   1.00 83.46 27  B 1 
ATOM   3113 N NH2   . ARG B 2 27  ? -20.966 -4.156  9.301   1.00 85.58 27  B 1 
ATOM   3114 N N     . LEU B 2 28  ? -24.782 -8.030  1.943   1.00 98.70 28  B 1 
ATOM   3115 C CA    . LEU B 2 28  ? -25.455 -8.088  0.652   1.00 98.72 28  B 1 
ATOM   3116 C C     . LEU B 2 28  ? -26.091 -9.460  0.403   1.00 98.64 28  B 1 
ATOM   3117 O O     . LEU B 2 28  ? -27.221 -9.525  -0.079  1.00 98.42 28  B 1 
ATOM   3118 C CB    . LEU B 2 28  ? -24.456 -7.702  -0.453  1.00 98.57 28  B 1 
ATOM   3119 C CG    . LEU B 2 28  ? -25.080 -7.629  -1.860  1.00 97.79 28  B 1 
ATOM   3120 C CD1   . LEU B 2 28  ? -26.185 -6.579  -1.965  1.00 96.73 28  B 1 
ATOM   3121 C CD2   . LEU B 2 28  ? -24.002 -7.270  -2.889  1.00 96.58 28  B 1 
ATOM   3122 N N     . GLN B 2 29  ? -25.422 -10.550 0.780   1.00 98.73 29  B 1 
ATOM   3123 C CA    . GLN B 2 29  ? -25.982 -11.899 0.710   1.00 98.67 29  B 1 
ATOM   3124 C C     . GLN B 2 29  ? -27.264 -12.010 1.545   1.00 98.64 29  B 1 
ATOM   3125 O O     . GLN B 2 29  ? -28.283 -12.450 1.019   1.00 98.19 29  B 1 
ATOM   3126 C CB    . GLN B 2 29  ? -24.912 -12.909 1.140   1.00 98.13 29  B 1 
ATOM   3127 C CG    . GLN B 2 29  ? -25.416 -14.352 0.975   1.00 93.84 29  B 1 
ATOM   3128 C CD    . GLN B 2 29  ? -24.290 -15.375 1.150   1.00 90.63 29  B 1 
ATOM   3129 O OE1   . GLN B 2 29  ? -23.356 -15.228 1.939   1.00 80.45 29  B 1 
ATOM   3130 N NE2   . GLN B 2 29  ? -24.324 -16.453 0.403   1.00 76.72 29  B 1 
ATOM   3131 N N     . ASN B 2 30  ? -27.268 -11.484 2.765   1.00 98.69 30  B 1 
ATOM   3132 C CA    . ASN B 2 30  ? -28.463 -11.456 3.610   1.00 98.52 30  B 1 
ATOM   3133 C C     . ASN B 2 30  ? -29.615 -10.666 2.976   1.00 98.54 30  B 1 
ATOM   3134 O O     . ASN B 2 30  ? -30.776 -11.060 3.094   1.00 97.87 30  B 1 
ATOM   3135 C CB    . ASN B 2 30  ? -28.108 -10.858 4.984   1.00 98.15 30  B 1 
ATOM   3136 C CG    . ASN B 2 30  ? -27.235 -11.754 5.833   1.00 90.69 30  B 1 
ATOM   3137 O OD1   . ASN B 2 30  ? -27.056 -12.936 5.615   1.00 81.79 30  B 1 
ATOM   3138 N ND2   . ASN B 2 30  ? -26.663 -11.209 6.894   1.00 79.21 30  B 1 
ATOM   3139 N N     . VAL B 2 31  ? -29.331 -9.565  2.264   1.00 98.50 31  B 1 
ATOM   3140 C CA    . VAL B 2 31  ? -30.357 -8.814  1.525   1.00 98.30 31  B 1 
ATOM   3141 C C     . VAL B 2 31  ? -30.954 -9.667  0.408   1.00 98.38 31  B 1 
ATOM   3142 O O     . VAL B 2 31  ? -32.171 -9.671  0.228   1.00 97.76 31  B 1 
ATOM   3143 C CB    . VAL B 2 31  ? -29.795 -7.502  0.964   1.00 98.01 31  B 1 
ATOM   3144 C CG1   . VAL B 2 31  ? -30.780 -6.789  0.024   1.00 96.64 31  B 1 
ATOM   3145 C CG2   . VAL B 2 31  ? -29.458 -6.518  2.097   1.00 96.94 31  B 1 
ATOM   3146 N N     . VAL B 2 32  ? -30.132 -10.399 -0.343  1.00 98.45 32  B 1 
ATOM   3147 C CA    . VAL B 2 32  ? -30.596 -11.288 -1.419  1.00 98.37 32  B 1 
ATOM   3148 C C     . VAL B 2 32  ? -31.435 -12.439 -0.855  1.00 98.25 32  B 1 
ATOM   3149 O O     . VAL B 2 32  ? -32.536 -12.686 -1.354  1.00 97.53 32  B 1 
ATOM   3150 C CB    . VAL B 2 32  ? -29.412 -11.815 -2.250  1.00 97.91 32  B 1 
ATOM   3151 C CG1   . VAL B 2 32  ? -29.867 -12.829 -3.304  1.00 96.54 32  B 1 
ATOM   3152 C CG2   . VAL B 2 32  ? -28.712 -10.670 -2.996  1.00 96.88 32  B 1 
ATOM   3153 N N     . ASP B 2 33  ? -30.970 -13.078 0.213   1.00 98.24 33  B 1 
ATOM   3154 C CA    . ASP B 2 33  ? -31.642 -14.202 0.859   1.00 97.92 33  B 1 
ATOM   3155 C C     . ASP B 2 33  ? -32.975 -13.789 1.504   1.00 97.98 33  B 1 
ATOM   3156 O O     . ASP B 2 33  ? -33.958 -14.535 1.465   1.00 97.05 33  B 1 
ATOM   3157 C CB    . ASP B 2 33  ? -30.703 -14.815 1.914   1.00 97.44 33  B 1 
ATOM   3158 C CG    . ASP B 2 33  ? -29.469 -15.499 1.324   1.00 95.34 33  B 1 
ATOM   3159 O OD1   . ASP B 2 33  ? -29.471 -15.808 0.111   1.00 91.96 33  B 1 
ATOM   3160 O OD2   . ASP B 2 33  ? -28.509 -15.728 2.102   1.00 91.61 33  B 1 
ATOM   3161 N N     . SER B 2 34  ? -33.052 -12.551 2.016   1.00 98.05 34  B 1 
ATOM   3162 C CA    . SER B 2 34  ? -34.283 -11.970 2.564   1.00 97.81 34  B 1 
ATOM   3163 C C     . SER B 2 34  ? -35.315 -11.603 1.485   1.00 97.80 34  B 1 
ATOM   3164 O O     . SER B 2 34  ? -36.467 -11.301 1.811   1.00 96.32 34  B 1 
ATOM   3165 C CB    . SER B 2 34  ? -33.973 -10.728 3.407   1.00 96.99 34  B 1 
ATOM   3166 O OG    . SER B 2 34  ? -33.078 -11.044 4.457   1.00 87.36 34  B 1 
ATOM   3167 N N     . ASN B 2 35  ? -34.925 -11.608 0.208   1.00 97.75 35  B 1 
ATOM   3168 C CA    . ASN B 2 35  ? -35.779 -11.258 -0.926  1.00 97.34 35  B 1 
ATOM   3169 C C     . ASN B 2 35  ? -35.772 -12.357 -2.004  1.00 97.01 35  B 1 
ATOM   3170 O O     . ASN B 2 35  ? -35.420 -12.095 -3.164  1.00 95.07 35  B 1 
ATOM   3171 C CB    . ASN B 2 35  ? -35.369 -9.876  -1.458  1.00 96.79 35  B 1 
ATOM   3172 C CG    . ASN B 2 35  ? -35.670 -8.768  -0.484  1.00 95.67 35  B 1 
ATOM   3173 O OD1   . ASN B 2 35  ? -36.763 -8.225  -0.447  1.00 85.44 35  B 1 
ATOM   3174 N ND2   . ASN B 2 35  ? -34.713 -8.392  0.342   1.00 85.85 35  B 1 
ATOM   3175 N N     . PRO B 2 36  ? -36.175 -13.587 -1.678  1.00 97.31 36  B 1 
ATOM   3176 C CA    . PRO B 2 36  ? -36.032 -14.739 -2.572  1.00 96.61 36  B 1 
ATOM   3177 C C     . PRO B 2 36  ? -36.794 -14.586 -3.890  1.00 96.16 36  B 1 
ATOM   3178 O O     . PRO B 2 36  ? -36.340 -15.081 -4.926  1.00 92.78 36  B 1 
ATOM   3179 C CB    . PRO B 2 36  ? -36.531 -15.937 -1.755  1.00 95.62 36  B 1 
ATOM   3180 C CG    . PRO B 2 36  ? -37.468 -15.317 -0.710  1.00 93.53 36  B 1 
ATOM   3181 C CD    . PRO B 2 36  ? -36.792 -13.980 -0.425  1.00 96.69 36  B 1 
ATOM   3182 N N     . GLY B 2 37  ? -37.912 -13.846 -3.885  1.00 95.40 37  B 1 
ATOM   3183 C CA    . GLY B 2 37  ? -38.698 -13.545 -5.086  1.00 94.43 37  B 1 
ATOM   3184 C C     . GLY B 2 37  ? -38.045 -12.529 -6.035  1.00 94.32 37  B 1 
ATOM   3185 O O     . GLY B 2 37  ? -38.437 -12.435 -7.199  1.00 91.45 37  B 1 
ATOM   3186 N N     . CYS B 2 38  ? -37.045 -11.790 -5.581  1.00 95.70 38  B 1 
ATOM   3187 C CA    . CYS B 2 38  ? -36.346 -10.824 -6.414  1.00 95.42 38  B 1 
ATOM   3188 C C     . CYS B 2 38  ? -35.216 -11.509 -7.193  1.00 95.31 38  B 1 
ATOM   3189 O O     . CYS B 2 38  ? -34.334 -12.141 -6.607  1.00 93.79 38  B 1 
ATOM   3190 C CB    . CYS B 2 38  ? -35.857 -9.668  -5.537  1.00 94.09 38  B 1 
ATOM   3191 S SG    . CYS B 2 38  ? -35.427 -8.275  -6.623  1.00 84.80 38  B 1 
ATOM   3192 N N     . LYS B 2 39  ? -35.221 -11.362 -8.530  1.00 95.22 39  B 1 
ATOM   3193 C CA    . LYS B 2 39  ? -34.153 -11.867 -9.409  1.00 94.78 39  B 1 
ATOM   3194 C C     . LYS B 2 39  ? -33.115 -10.809 -9.770  1.00 95.37 39  B 1 
ATOM   3195 O O     . LYS B 2 39  ? -31.969 -11.173 -10.016 1.00 93.92 39  B 1 
ATOM   3196 C CB    . LYS B 2 39  ? -34.747 -12.493 -10.683 1.00 92.31 39  B 1 
ATOM   3197 C CG    . LYS B 2 39  ? -34.848 -14.019 -10.570 1.00 79.59 39  B 1 
ATOM   3198 C CD    . LYS B 2 39  ? -35.220 -14.657 -11.919 1.00 74.33 39  B 1 
ATOM   3199 C CE    . LYS B 2 39  ? -35.153 -16.180 -11.824 1.00 64.50 39  B 1 
ATOM   3200 N NZ    . LYS B 2 39  ? -35.314 -16.844 -13.144 1.00 57.22 39  B 1 
ATOM   3201 N N     . SER B 2 40  ? -33.516 -9.536  -9.814  1.00 95.70 40  B 1 
ATOM   3202 C CA    . SER B 2 40  ? -32.674 -8.420  -10.244 1.00 95.83 40  B 1 
ATOM   3203 C C     . SER B 2 40  ? -32.362 -7.484  -9.078  1.00 96.44 40  B 1 
ATOM   3204 O O     . SER B 2 40  ? -33.281 -7.018  -8.396  1.00 95.45 40  B 1 
ATOM   3205 C CB    . SER B 2 40  ? -33.367 -7.663  -11.374 1.00 93.99 40  B 1 
ATOM   3206 O OG    . SER B 2 40  ? -32.541 -6.639  -11.857 1.00 87.98 40  B 1 
ATOM   3207 N N     . PHE B 2 41  ? -31.076 -7.209  -8.875  1.00 96.82 41  B 1 
ATOM   3208 C CA    . PHE B 2 41  ? -30.557 -6.332  -7.838  1.00 97.23 41  B 1 
ATOM   3209 C C     . PHE B 2 41  ? -29.741 -5.205  -8.455  1.00 97.30 41  B 1 
ATOM   3210 O O     . PHE B 2 41  ? -28.698 -5.426  -9.071  1.00 96.97 41  B 1 
ATOM   3211 C CB    . PHE B 2 41  ? -29.741 -7.139  -6.828  1.00 97.38 41  B 1 
ATOM   3212 C CG    . PHE B 2 41  ? -30.565 -8.143  -6.052  1.00 97.63 41  B 1 
ATOM   3213 C CD1   . PHE B 2 41  ? -31.182 -7.769  -4.847  1.00 97.08 41  B 1 
ATOM   3214 C CD2   . PHE B 2 41  ? -30.751 -9.442  -6.548  1.00 97.05 41  B 1 
ATOM   3215 C CE1   . PHE B 2 41  ? -31.974 -8.686  -4.137  1.00 96.68 41  B 1 
ATOM   3216 C CE2   . PHE B 2 41  ? -31.544 -10.367 -5.847  1.00 96.67 41  B 1 
ATOM   3217 C CZ    . PHE B 2 41  ? -32.158 -9.986  -4.644  1.00 97.02 41  B 1 
ATOM   3218 N N     . GLU B 2 42  ? -30.240 -3.976  -8.278  1.00 97.39 42  B 1 
ATOM   3219 C CA    . GLU B 2 42  ? -29.544 -2.745  -8.604  1.00 97.43 42  B 1 
ATOM   3220 C C     . GLU B 2 42  ? -28.658 -2.354  -7.427  1.00 97.83 42  B 1 
ATOM   3221 O O     . GLU B 2 42  ? -29.159 -2.046  -6.345  1.00 97.44 42  B 1 
ATOM   3222 C CB    . GLU B 2 42  ? -30.593 -1.668  -8.920  1.00 96.61 42  B 1 
ATOM   3223 C CG    . GLU B 2 42  ? -29.983 -0.286  -9.163  1.00 95.34 42  B 1 
ATOM   3224 C CD    . GLU B 2 42  ? -31.035 0.813   -9.371  1.00 94.83 42  B 1 
ATOM   3225 O OE1   . GLU B 2 42  ? -30.669 1.998   -9.270  1.00 91.52 42  B 1 
ATOM   3226 O OE2   . GLU B 2 42  ? -32.215 0.491   -9.606  1.00 91.70 42  B 1 
ATOM   3227 N N     . ILE B 2 43  ? -27.348 -2.365  -7.619  1.00 98.01 43  B 1 
ATOM   3228 C CA    . ILE B 2 43  ? -26.379 -1.919  -6.629  1.00 98.29 43  B 1 
ATOM   3229 C C     . ILE B 2 43  ? -26.080 -0.448  -6.890  1.00 98.10 43  B 1 
ATOM   3230 O O     . ILE B 2 43  ? -25.290 -0.099  -7.769  1.00 97.92 43  B 1 
ATOM   3231 C CB    . ILE B 2 43  ? -25.117 -2.804  -6.645  1.00 98.21 43  B 1 
ATOM   3232 C CG1   . ILE B 2 43  ? -25.425 -4.315  -6.537  1.00 97.03 43  B 1 
ATOM   3233 C CG2   . ILE B 2 43  ? -24.169 -2.368  -5.519  1.00 97.74 43  B 1 
ATOM   3234 C CD1   . ILE B 2 43  ? -26.251 -4.736  -5.321  1.00 93.49 43  B 1 
ATOM   3235 N N     . SER B 2 44  ? -26.729 0.424   -6.125  1.00 98.04 44  B 1 
ATOM   3236 C CA    . SER B 2 44  ? -26.519 1.861   -6.193  1.00 98.17 44  B 1 
ATOM   3237 C C     . SER B 2 44  ? -25.258 2.259   -5.427  1.00 98.30 44  B 1 
ATOM   3238 O O     . SER B 2 44  ? -25.133 1.975   -4.240  1.00 98.08 44  B 1 
ATOM   3239 C CB    . SER B 2 44  ? -27.744 2.580   -5.640  1.00 97.56 44  B 1 
ATOM   3240 O OG    . SER B 2 44  ? -27.523 3.969   -5.535  1.00 95.86 44  B 1 
ATOM   3241 N N     . LEU B 2 45  ? -24.347 2.958   -6.113  1.00 98.34 45  B 1 
ATOM   3242 C CA    . LEU B 2 45  ? -23.167 3.577   -5.512  1.00 98.44 45  B 1 
ATOM   3243 C C     . LEU B 2 45  ? -23.418 5.034   -5.098  1.00 98.39 45  B 1 
ATOM   3244 O O     . LEU B 2 45  ? -22.466 5.790   -4.892  1.00 97.60 45  B 1 
ATOM   3245 C CB    . LEU B 2 45  ? -21.949 3.438   -6.447  1.00 98.25 45  B 1 
ATOM   3246 C CG    . LEU B 2 45  ? -21.580 2.006   -6.867  1.00 97.11 45  B 1 
ATOM   3247 C CD1   . LEU B 2 45  ? -20.213 2.013   -7.546  1.00 95.43 45  B 1 
ATOM   3248 C CD2   . LEU B 2 45  ? -21.503 1.039   -5.695  1.00 94.92 45  B 1 
ATOM   3249 N N     . GLU B 2 46  ? -24.677 5.444   -4.961  1.00 98.17 46  B 1 
ATOM   3250 C CA    . GLU B 2 46  ? -25.037 6.777   -4.499  1.00 97.95 46  B 1 
ATOM   3251 C C     . GLU B 2 46  ? -24.359 7.092   -3.162  1.00 98.04 46  B 1 
ATOM   3252 O O     . GLU B 2 46  ? -24.491 6.355   -2.180  1.00 97.35 46  B 1 
ATOM   3253 C CB    . GLU B 2 46  ? -26.570 6.887   -4.391  1.00 97.04 46  B 1 
ATOM   3254 C CG    . GLU B 2 46  ? -27.037 8.310   -4.046  1.00 93.40 46  B 1 
ATOM   3255 C CD    . GLU B 2 46  ? -28.569 8.421   -3.857  1.00 89.24 46  B 1 
ATOM   3256 O OE1   . GLU B 2 46  ? -29.096 9.546   -3.938  1.00 81.94 46  B 1 
ATOM   3257 O OE2   . GLU B 2 46  ? -29.234 7.386   -3.560  1.00 81.41 46  B 1 
ATOM   3258 N N     . GLY B 2 47  ? -23.615 8.197   -3.128  1.00 98.16 47  B 1 
ATOM   3259 C CA    . GLY B 2 47  ? -22.871 8.639   -1.959  1.00 98.02 47  B 1 
ATOM   3260 C C     . GLY B 2 47  ? -21.509 7.970   -1.755  1.00 98.20 47  B 1 
ATOM   3261 O O     . GLY B 2 47  ? -20.733 8.463   -0.943  1.00 97.56 47  B 1 
ATOM   3262 N N     . ILE B 2 48  ? -21.164 6.911   -2.506  1.00 98.46 48  B 1 
ATOM   3263 C CA    . ILE B 2 48  ? -19.813 6.352   -2.522  1.00 98.45 48  B 1 
ATOM   3264 C C     . ILE B 2 48  ? -18.899 7.286   -3.329  1.00 98.29 48  B 1 
ATOM   3265 O O     . ILE B 2 48  ? -19.183 7.604   -4.483  1.00 97.69 48  B 1 
ATOM   3266 C CB    . ILE B 2 48  ? -19.786 4.918   -3.074  1.00 98.38 48  B 1 
ATOM   3267 C CG1   . ILE B 2 48  ? -20.705 3.949   -2.290  1.00 97.39 48  B 1 
ATOM   3268 C CG2   . ILE B 2 48  ? -18.359 4.360   -3.122  1.00 97.94 48  B 1 
ATOM   3269 C CD1   . ILE B 2 48  ? -20.314 3.709   -0.825  1.00 96.14 48  B 1 
ATOM   3270 N N     . VAL B 2 49  ? -17.802 7.708   -2.719  1.00 98.24 49  B 1 
ATOM   3271 C CA    . VAL B 2 49  ? -16.840 8.640   -3.327  1.00 97.93 49  B 1 
ATOM   3272 C C     . VAL B 2 49  ? -15.692 7.890   -3.991  1.00 97.79 49  B 1 
ATOM   3273 O O     . VAL B 2 49  ? -15.326 8.207   -5.126  1.00 96.65 49  B 1 
ATOM   3274 C CB    . VAL B 2 49  ? -16.309 9.644   -2.290  1.00 97.43 49  B 1 
ATOM   3275 C CG1   . VAL B 2 49  ? -15.296 10.618  -2.897  1.00 95.81 49  B 1 
ATOM   3276 C CG2   . VAL B 2 49  ? -17.446 10.466  -1.680  1.00 96.13 49  B 1 
ATOM   3277 N N     . ALA B 2 50  ? -15.111 6.912   -3.294  1.00 98.20 50  B 1 
ATOM   3278 C CA    . ALA B 2 50  ? -14.003 6.117   -3.786  1.00 98.25 50  B 1 
ATOM   3279 C C     . ALA B 2 50  ? -13.944 4.758   -3.087  1.00 98.40 50  B 1 
ATOM   3280 O O     . ALA B 2 50  ? -14.351 4.629   -1.938  1.00 98.08 50  B 1 
ATOM   3281 C CB    . ALA B 2 50  ? -12.695 6.897   -3.565  1.00 97.57 50  B 1 
ATOM   3282 N N     . THR B 2 51  ? -13.383 3.769   -3.784  1.00 98.30 51  B 1 
ATOM   3283 C CA    . THR B 2 51  ? -12.993 2.467   -3.221  1.00 98.30 51  B 1 
ATOM   3284 C C     . THR B 2 51  ? -11.609 2.091   -3.744  1.00 98.30 51  B 1 
ATOM   3285 O O     . THR B 2 51  ? -11.155 2.635   -4.752  1.00 97.56 51  B 1 
ATOM   3286 C CB    . THR B 2 51  ? -14.002 1.353   -3.556  1.00 97.94 51  B 1 
ATOM   3287 O OG1   . THR B 2 51  ? -13.918 0.935   -4.900  1.00 95.76 51  B 1 
ATOM   3288 C CG2   . THR B 2 51  ? -15.454 1.751   -3.320  1.00 95.89 51  B 1 
ATOM   3289 N N     . ASP B 2 52  ? -10.959 1.140   -3.107  1.00 98.31 52  B 1 
ATOM   3290 C CA    . ASP B 2 52  ? -9.853  0.412   -3.718  1.00 98.35 52  B 1 
ATOM   3291 C C     . ASP B 2 52  ? -10.363 -0.684  -4.681  1.00 98.32 52  B 1 
ATOM   3292 O O     . ASP B 2 52  ? -11.554 -0.768  -4.985  1.00 97.84 52  B 1 
ATOM   3293 C CB    . ASP B 2 52  ? -8.918  -0.131  -2.603  1.00 97.93 52  B 1 
ATOM   3294 C CG    . ASP B 2 52  ? -9.530  -1.267  -1.772  1.00 98.05 52  B 1 
ATOM   3295 O OD1   . ASP B 2 52  ? -10.735 -1.541  -1.910  1.00 96.51 52  B 1 
ATOM   3296 O OD2   . ASP B 2 52  ? -8.791  -1.882  -0.978  1.00 95.93 52  B 1 
ATOM   3297 N N     . SER B 2 53  ? -9.456  -1.526  -5.189  1.00 98.33 53  B 1 
ATOM   3298 C CA    . SER B 2 53  ? -9.822  -2.678  -6.030  1.00 98.10 53  B 1 
ATOM   3299 C C     . SER B 2 53  ? -10.203 -3.908  -5.195  1.00 98.47 53  B 1 
ATOM   3300 O O     . SER B 2 53  ? -10.932 -4.780  -5.657  1.00 97.84 53  B 1 
ATOM   3301 C CB    . SER B 2 53  ? -8.671  -3.039  -6.965  1.00 97.02 53  B 1 
ATOM   3302 O OG    . SER B 2 53  ? -8.301  -1.926  -7.757  1.00 87.91 53  B 1 
ATOM   3303 N N     . SER B 2 54  ? -9.705  -3.992  -3.972  1.00 98.30 54  B 1 
ATOM   3304 C CA    . SER B 2 54  ? -9.891  -5.150  -3.105  1.00 98.26 54  B 1 
ATOM   3305 C C     . SER B 2 54  ? -11.304 -5.212  -2.522  1.00 98.43 54  B 1 
ATOM   3306 O O     . SER B 2 54  ? -11.931 -6.271  -2.546  1.00 98.01 54  B 1 
ATOM   3307 C CB    . SER B 2 54  ? -8.826  -5.137  -2.003  1.00 97.54 54  B 1 
ATOM   3308 O OG    . SER B 2 54  ? -7.539  -5.306  -2.580  1.00 93.60 54  B 1 
ATOM   3309 N N     . PHE B 2 55  ? -11.858 -4.080  -2.084  1.00 98.54 55  B 1 
ATOM   3310 C CA    . PHE B 2 55  ? -13.210 -3.992  -1.532  1.00 98.64 55  B 1 
ATOM   3311 C C     . PHE B 2 55  ? -14.300 -4.480  -2.505  1.00 98.74 55  B 1 
ATOM   3312 O O     . PHE B 2 55  ? -15.055 -5.381  -2.133  1.00 98.62 55  B 1 
ATOM   3313 C CB    . PHE B 2 55  ? -13.481 -2.566  -1.034  1.00 98.69 55  B 1 
ATOM   3314 C CG    . PHE B 2 55  ? -14.938 -2.332  -0.679  1.00 98.77 55  B 1 
ATOM   3315 C CD1   . PHE B 2 55  ? -15.816 -1.774  -1.624  1.00 98.60 55  B 1 
ATOM   3316 C CD2   . PHE B 2 55  ? -15.438 -2.761  0.565   1.00 98.59 55  B 1 
ATOM   3317 C CE1   . PHE B 2 55  ? -17.179 -1.639  -1.327  1.00 98.54 55  B 1 
ATOM   3318 C CE2   . PHE B 2 55  ? -16.794 -2.627  0.861   1.00 98.48 55  B 1 
ATOM   3319 C CZ    . PHE B 2 55  ? -17.674 -2.073  -0.081  1.00 98.60 55  B 1 
ATOM   3320 N N     . PRO B 2 56  ? -14.405 -3.964  -3.744  1.00 98.78 56  B 1 
ATOM   3321 C CA    . PRO B 2 56  ? -15.434 -4.442  -4.668  1.00 98.70 56  B 1 
ATOM   3322 C C     . PRO B 2 56  ? -15.236 -5.904  -5.055  1.00 98.74 56  B 1 
ATOM   3323 O O     . PRO B 2 56  ? -16.224 -6.630  -5.202  1.00 98.55 56  B 1 
ATOM   3324 C CB    . PRO B 2 56  ? -15.366 -3.512  -5.882  1.00 98.39 56  B 1 
ATOM   3325 C CG    . PRO B 2 56  ? -13.946 -2.969  -5.849  1.00 97.26 56  B 1 
ATOM   3326 C CD    . PRO B 2 56  ? -13.658 -2.880  -4.355  1.00 98.32 56  B 1 
ATOM   3327 N N     . ARG B 2 57  ? -13.977 -6.367  -5.172  1.00 98.64 57  B 1 
ATOM   3328 C CA    . ARG B 2 57  ? -13.683 -7.777  -5.471  1.00 98.68 57  B 1 
ATOM   3329 C C     . ARG B 2 57  ? -14.237 -8.723  -4.405  1.00 98.52 57  B 1 
ATOM   3330 O O     . ARG B 2 57  ? -14.799 -9.755  -4.754  1.00 98.27 57  B 1 
ATOM   3331 C CB    . ARG B 2 57  ? -12.173 -7.978  -5.621  1.00 98.24 57  B 1 
ATOM   3332 C CG    . ARG B 2 57  ? -11.814 -9.417  -6.048  1.00 96.81 57  B 1 
ATOM   3333 C CD    . ARG B 2 57  ? -10.332 -9.716  -5.853  1.00 96.01 57  B 1 
ATOM   3334 N NE    . ARG B 2 57  ? -9.976  -9.675  -4.427  1.00 93.91 57  B 1 
ATOM   3335 C CZ    . ARG B 2 57  ? -8.948  -9.071  -3.880  1.00 95.44 57  B 1 
ATOM   3336 N NH1   . ARG B 2 57  ? -7.994  -8.531  -4.589  1.00 86.36 57  B 1 
ATOM   3337 N NH2   . ARG B 2 57  ? -8.872  -8.981  -2.597  1.00 89.43 57  B 1 
ATOM   3338 N N     . GLU B 2 58  ? -14.061 -8.396  -3.133  1.00 98.52 58  B 1 
ATOM   3339 C CA    . GLU B 2 58  ? -14.496 -9.238  -2.016  1.00 98.46 58  B 1 
ATOM   3340 C C     . GLU B 2 58  ? -15.990 -9.113  -1.702  1.00 98.58 58  B 1 
ATOM   3341 O O     . GLU B 2 58  ? -16.533 -9.974  -1.019  1.00 97.99 58  B 1 
ATOM   3342 C CB    . GLU B 2 58  ? -13.678 -8.915  -0.753  1.00 97.84 58  B 1 
ATOM   3343 C CG    . GLU B 2 58  ? -12.181 -9.231  -0.860  1.00 92.99 58  B 1 
ATOM   3344 C CD    . GLU B 2 58  ? -11.838 -10.704 -1.093  1.00 92.50 58  B 1 
ATOM   3345 O OE1   . GLU B 2 58  ? -10.829 -10.948 -1.784  1.00 87.18 58  B 1 
ATOM   3346 O OE2   . GLU B 2 58  ? -12.535 -11.593 -0.568  1.00 87.58 58  B 1 
ATOM   3347 N N     . SER B 2 59  ? -16.653 -8.051  -2.176  1.00 98.66 59  B 1 
ATOM   3348 C CA    . SER B 2 59  ? -18.063 -7.767  -1.882  1.00 98.60 59  B 1 
ATOM   3349 C C     . SER B 2 59  ? -18.971 -8.039  -3.075  1.00 98.79 59  B 1 
ATOM   3350 O O     . SER B 2 59  ? -19.340 -9.184  -3.336  1.00 98.42 59  B 1 
ATOM   3351 C CB    . SER B 2 59  ? -18.219 -6.350  -1.294  1.00 98.36 59  B 1 
ATOM   3352 O OG    . SER B 2 59  ? -17.789 -5.361  -2.205  1.00 97.53 59  B 1 
ATOM   3353 N N     . VAL B 2 60  ? -19.335 -7.014  -3.811  1.00 98.76 60  B 1 
ATOM   3354 C CA    . VAL B 2 60  ? -20.357 -7.041  -4.870  1.00 98.76 60  B 1 
ATOM   3355 C C     . VAL B 2 60  ? -19.965 -7.978  -6.013  1.00 98.70 60  B 1 
ATOM   3356 O O     . VAL B 2 60  ? -20.778 -8.800  -6.431  1.00 98.46 60  B 1 
ATOM   3357 C CB    . VAL B 2 60  ? -20.618 -5.620  -5.411  1.00 98.49 60  B 1 
ATOM   3358 C CG1   . VAL B 2 60  ? -21.680 -5.611  -6.505  1.00 97.55 60  B 1 
ATOM   3359 C CG2   . VAL B 2 60  ? -21.081 -4.685  -4.294  1.00 97.66 60  B 1 
ATOM   3360 N N     . ILE B 2 61  ? -18.722 -7.903  -6.503  1.00 98.75 61  B 1 
ATOM   3361 C CA    . ILE B 2 61  ? -18.253 -8.732  -7.619  1.00 98.75 61  B 1 
ATOM   3362 C C     . ILE B 2 61  ? -18.225 -10.212 -7.226  1.00 98.74 61  B 1 
ATOM   3363 O O     . ILE B 2 61  ? -18.647 -11.071 -7.997  1.00 98.39 61  B 1 
ATOM   3364 C CB    . ILE B 2 61  ? -16.865 -8.262  -8.101  1.00 98.47 61  B 1 
ATOM   3365 C CG1   . ILE B 2 61  ? -16.804 -6.758  -8.465  1.00 96.56 61  B 1 
ATOM   3366 C CG2   . ILE B 2 61  ? -16.378 -9.117  -9.280  1.00 97.66 61  B 1 
ATOM   3367 C CD1   . ILE B 2 61  ? -17.675 -6.331  -9.651  1.00 88.49 61  B 1 
ATOM   3368 N N     . ALA B 2 62  ? -17.767 -10.518 -6.011  1.00 98.66 62  B 1 
ATOM   3369 C CA    . ALA B 2 62  ? -17.735 -11.884 -5.510  1.00 98.67 62  B 1 
ATOM   3370 C C     . ALA B 2 62  ? -19.143 -12.490 -5.405  1.00 98.65 62  B 1 
ATOM   3371 O O     . ALA B 2 62  ? -19.357 -13.619 -5.856  1.00 98.19 62  B 1 
ATOM   3372 C CB    . ALA B 2 62  ? -17.016 -11.913 -4.159  1.00 98.33 62  B 1 
ATOM   3373 N N     . LEU B 2 63  ? -20.121 -11.737 -4.884  1.00 98.61 63  B 1 
ATOM   3374 C CA    . LEU B 2 63  ? -21.498 -12.219 -4.779  1.00 98.62 63  B 1 
ATOM   3375 C C     . LEU B 2 63  ? -22.164 -12.354 -6.154  1.00 98.52 63  B 1 
ATOM   3376 O O     . LEU B 2 63  ? -22.831 -13.355 -6.413  1.00 98.23 63  B 1 
ATOM   3377 C CB    . LEU B 2 63  ? -22.303 -11.294 -3.860  1.00 98.55 63  B 1 
ATOM   3378 C CG    . LEU B 2 63  ? -23.689 -11.878 -3.525  1.00 98.13 63  B 1 
ATOM   3379 C CD1   . LEU B 2 63  ? -23.601 -13.136 -2.662  1.00 97.04 63  B 1 
ATOM   3380 C CD2   . LEU B 2 63  ? -24.505 -10.849 -2.755  1.00 96.79 63  B 1 
ATOM   3381 N N     . ALA B 2 64  ? -21.936 -11.392 -7.042  1.00 98.51 64  B 1 
ATOM   3382 C CA    . ALA B 2 64  ? -22.444 -11.462 -8.406  1.00 98.34 64  B 1 
ATOM   3383 C C     . ALA B 2 64  ? -21.908 -12.693 -9.148  1.00 98.27 64  B 1 
ATOM   3384 O O     . ALA B 2 64  ? -22.665 -13.335 -9.877  1.00 97.52 64  B 1 
ATOM   3385 C CB    . ALA B 2 64  ? -22.077 -10.172 -9.136  1.00 98.08 64  B 1 
ATOM   3386 N N     . LYS B 2 65  ? -20.646 -13.062 -8.938  1.00 98.33 65  B 1 
ATOM   3387 C CA    . LYS B 2 65  ? -20.059 -14.292 -9.485  1.00 98.14 65  B 1 
ATOM   3388 C C     . LYS B 2 65  ? -20.678 -15.543 -8.875  1.00 97.96 65  B 1 
ATOM   3389 O O     . LYS B 2 65  ? -21.034 -16.456 -9.610  1.00 97.07 65  B 1 
ATOM   3390 C CB    . LYS B 2 65  ? -18.535 -14.264 -9.306  1.00 97.88 65  B 1 
ATOM   3391 C CG    . LYS B 2 65  ? -17.853 -15.469 -9.965  1.00 96.95 65  B 1 
ATOM   3392 C CD    . LYS B 2 65  ? -16.333 -15.407 -9.767  1.00 95.51 65  B 1 
ATOM   3393 C CE    . LYS B 2 65  ? -15.622 -16.641 -10.332 1.00 93.02 65  B 1 
ATOM   3394 N NZ    . LYS B 2 65  ? -15.325 -16.557 -11.769 1.00 90.04 65  B 1 
ATOM   3395 N N     . GLN B 2 66  ? -20.833 -15.577 -7.561  1.00 98.19 66  B 1 
ATOM   3396 C CA    . GLN B 2 66  ? -21.391 -16.738 -6.854  1.00 97.99 66  B 1 
ATOM   3397 C C     . GLN B 2 66  ? -22.842 -17.032 -7.272  1.00 97.87 66  B 1 
ATOM   3398 O O     . GLN B 2 66  ? -23.208 -18.197 -7.416  1.00 96.81 66  B 1 
ATOM   3399 C CB    . GLN B 2 66  ? -21.286 -16.494 -5.341  1.00 97.61 66  B 1 
ATOM   3400 C CG    . GLN B 2 66  ? -21.835 -17.670 -4.522  1.00 94.59 66  B 1 
ATOM   3401 C CD    . GLN B 2 66  ? -21.693 -17.433 -3.009  1.00 92.37 66  B 1 
ATOM   3402 O OE1   . GLN B 2 66  ? -20.701 -16.913 -2.526  1.00 82.40 66  B 1 
ATOM   3403 N NE2   . GLN B 2 66  ? -22.679 -17.786 -2.230  1.00 79.99 66  B 1 
ATOM   3404 N N     . LEU B 2 67  ? -23.643 -15.990 -7.483  1.00 97.86 67  B 1 
ATOM   3405 C CA    . LEU B 2 67  ? -25.063 -16.107 -7.838  1.00 97.50 67  B 1 
ATOM   3406 C C     . LEU B 2 67  ? -25.309 -15.908 -9.344  1.00 97.12 67  B 1 
ATOM   3407 O O     . LEU B 2 67  ? -26.448 -15.681 -9.768  1.00 95.78 67  B 1 
ATOM   3408 C CB    . LEU B 2 67  ? -25.876 -15.129 -6.974  1.00 97.58 67  B 1 
ATOM   3409 C CG    . LEU B 2 67  ? -25.759 -15.349 -5.451  1.00 97.25 67  B 1 
ATOM   3410 C CD1   . LEU B 2 67  ? -26.616 -14.325 -4.725  1.00 96.31 67  B 1 
ATOM   3411 C CD2   . LEU B 2 67  ? -26.215 -16.747 -5.018  1.00 96.03 67  B 1 
ATOM   3412 N N     . CYS B 2 68  ? -24.253 -15.975 -10.159 1.00 96.73 68  B 1 
ATOM   3413 C CA    . CYS B 2 68  ? -24.353 -15.773 -11.597 1.00 96.29 68  B 1 
ATOM   3414 C C     . CYS B 2 68  ? -25.279 -16.821 -12.232 1.00 95.12 68  B 1 
ATOM   3415 O O     . CYS B 2 68  ? -25.136 -18.017 -12.015 1.00 90.83 68  B 1 
ATOM   3416 C CB    . CYS B 2 68  ? -22.946 -15.798 -12.208 1.00 94.95 68  B 1 
ATOM   3417 S SG    . CYS B 2 68  ? -23.020 -15.180 -13.910 1.00 93.22 68  B 1 
ATOM   3418 N N     . GLY B 2 69  ? -26.249 -16.349 -13.021 1.00 93.32 69  B 1 
ATOM   3419 C CA    . GLY B 2 69  ? -27.273 -17.180 -13.631 1.00 91.75 69  B 1 
ATOM   3420 C C     . GLY B 2 69  ? -28.534 -17.381 -12.781 1.00 92.67 69  B 1 
ATOM   3421 O O     . GLY B 2 69  ? -29.617 -17.555 -13.343 1.00 89.19 69  B 1 
ATOM   3422 N N     . GLU B 2 70  ? -28.438 -17.294 -11.454 1.00 94.64 70  B 1 
ATOM   3423 C CA    . GLU B 2 70  ? -29.601 -17.350 -10.551 1.00 94.50 70  B 1 
ATOM   3424 C C     . GLU B 2 70  ? -30.177 -15.963 -10.253 1.00 95.07 70  B 1 
ATOM   3425 O O     . GLU B 2 70  ? -31.391 -15.753 -10.271 1.00 93.28 70  B 1 
ATOM   3426 C CB    . GLU B 2 70  ? -29.211 -17.997 -9.215  1.00 93.11 70  B 1 
ATOM   3427 C CG    . GLU B 2 70  ? -28.808 -19.466 -9.356  1.00 83.17 70  B 1 
ATOM   3428 C CD    . GLU B 2 70  ? -28.617 -20.147 -7.996  1.00 79.92 70  B 1 
ATOM   3429 O OE1   . GLU B 2 70  ? -28.489 -21.386 -8.012  1.00 72.63 70  B 1 
ATOM   3430 O OE2   . GLU B 2 70  ? -28.636 -19.433 -6.969  1.00 73.36 70  B 1 
ATOM   3431 N N     . LYS B 2 71  ? -29.280 -15.010 -9.990  1.00 96.09 71  B 1 
ATOM   3432 C CA    . LYS B 2 71  ? -29.587 -13.610 -9.714  1.00 96.61 71  B 1 
ATOM   3433 C C     . LYS B 2 71  ? -28.840 -12.719 -10.696 1.00 96.81 71  B 1 
ATOM   3434 O O     . LYS B 2 71  ? -27.780 -13.083 -11.198 1.00 96.07 71  B 1 
ATOM   3435 C CB    . LYS B 2 71  ? -29.231 -13.261 -8.258  1.00 96.45 71  B 1 
ATOM   3436 C CG    . LYS B 2 71  ? -29.920 -14.136 -7.194  1.00 95.39 71  B 1 
ATOM   3437 C CD    . LYS B 2 71  ? -31.440 -13.976 -7.148  1.00 94.04 71  B 1 
ATOM   3438 C CE    . LYS B 2 71  ? -32.002 -14.810 -5.991  1.00 92.89 71  B 1 
ATOM   3439 N NZ    . LYS B 2 71  ? -33.454 -14.608 -5.775  1.00 90.38 71  B 1 
ATOM   3440 N N     . TYR B 2 72  ? -29.426 -11.554 -10.971 1.00 96.79 72  B 1 
ATOM   3441 C CA    . TYR B 2 72  ? -28.849 -10.552 -11.847 1.00 97.00 72  B 1 
ATOM   3442 C C     . TYR B 2 72  ? -28.439 -9.316  -11.049 1.00 97.43 72  B 1 
ATOM   3443 O O     . TYR B 2 72  ? -29.248 -8.789  -10.287 1.00 96.89 72  B 1 
ATOM   3444 C CB    . TYR B 2 72  ? -29.852 -10.207 -12.948 1.00 96.52 72  B 1 
ATOM   3445 C CG    . TYR B 2 72  ? -29.350 -9.165  -13.922 1.00 96.65 72  B 1 
ATOM   3446 C CD1   . TYR B 2 72  ? -29.988 -7.917  -14.016 1.00 95.63 72  B 1 
ATOM   3447 C CD2   . TYR B 2 72  ? -28.230 -9.444  -14.719 1.00 95.72 72  B 1 
ATOM   3448 C CE1   . TYR B 2 72  ? -29.511 -6.948  -14.914 1.00 94.85 72  B 1 
ATOM   3449 C CE2   . TYR B 2 72  ? -27.741 -8.484  -15.617 1.00 94.89 72  B 1 
ATOM   3450 C CZ    . TYR B 2 72  ? -28.383 -7.235  -15.716 1.00 95.27 72  B 1 
ATOM   3451 O OH    . TYR B 2 72  ? -27.906 -6.299  -16.593 1.00 93.89 72  B 1 
ATOM   3452 N N     . PHE B 2 73  ? -27.207 -8.860  -11.243 1.00 97.49 73  B 1 
ATOM   3453 C CA    . PHE B 2 73  ? -26.652 -7.687  -10.574 1.00 97.70 73  B 1 
ATOM   3454 C C     . PHE B 2 73  ? -26.178 -6.662  -11.603 1.00 97.47 73  B 1 
ATOM   3455 O O     . PHE B 2 73  ? -25.561 -7.018  -12.607 1.00 96.89 73  B 1 
ATOM   3456 C CB    . PHE B 2 73  ? -25.505 -8.094  -9.649  1.00 97.92 73  B 1 
ATOM   3457 C CG    . PHE B 2 73  ? -25.920 -9.005  -8.515  1.00 98.12 73  B 1 
ATOM   3458 C CD1   . PHE B 2 73  ? -26.300 -8.466  -7.273  1.00 97.26 73  B 1 
ATOM   3459 C CD2   . PHE B 2 73  ? -25.929 -10.399 -8.694  1.00 97.13 73  B 1 
ATOM   3460 C CE1   . PHE B 2 73  ? -26.682 -9.307  -6.216  1.00 96.54 73  B 1 
ATOM   3461 C CE2   . PHE B 2 73  ? -26.317 -11.251 -7.649  1.00 96.64 73  B 1 
ATOM   3462 C CZ    . PHE B 2 73  ? -26.686 -10.696 -6.408  1.00 97.24 73  B 1 
ATOM   3463 N N     . PHE B 2 74  ? -26.435 -5.393  -11.331 1.00 97.54 74  B 1 
ATOM   3464 C CA    . PHE B 2 74  ? -25.899 -4.276  -12.093 1.00 97.44 74  B 1 
ATOM   3465 C C     . PHE B 2 74  ? -25.635 -3.079  -11.180 1.00 97.75 74  B 1 
ATOM   3466 O O     . PHE B 2 74  ? -26.208 -2.991  -10.093 1.00 97.43 74  B 1 
ATOM   3467 C CB    . PHE B 2 74  ? -26.834 -3.922  -13.252 1.00 96.78 74  B 1 
ATOM   3468 C CG    . PHE B 2 74  ? -28.197 -3.421  -12.829 1.00 96.70 74  B 1 
ATOM   3469 C CD1   . PHE B 2 74  ? -29.228 -4.325  -12.515 1.00 95.74 74  B 1 
ATOM   3470 C CD2   . PHE B 2 74  ? -28.454 -2.042  -12.788 1.00 95.44 74  B 1 
ATOM   3471 C CE1   . PHE B 2 74  ? -30.506 -3.861  -12.172 1.00 94.63 74  B 1 
ATOM   3472 C CE2   . PHE B 2 74  ? -29.726 -1.563  -12.445 1.00 94.55 74  B 1 
ATOM   3473 C CZ    . PHE B 2 74  ? -30.749 -2.473  -12.141 1.00 94.73 74  B 1 
ATOM   3474 N N     . ILE B 2 75  ? -24.763 -2.178  -11.612 1.00 97.67 75  B 1 
ATOM   3475 C CA    . ILE B 2 75  ? -24.308 -1.038  -10.820 1.00 97.85 75  B 1 
ATOM   3476 C C     . ILE B 2 75  ? -24.919 0.246   -11.380 1.00 97.52 75  B 1 
ATOM   3477 O O     . ILE B 2 75  ? -24.946 0.439   -12.595 1.00 97.10 75  B 1 
ATOM   3478 C CB    . ILE B 2 75  ? -22.770 -0.990  -10.763 1.00 97.99 75  B 1 
ATOM   3479 C CG1   . ILE B 2 75  ? -22.199 -2.263  -10.098 1.00 97.18 75  B 1 
ATOM   3480 C CG2   . ILE B 2 75  ? -22.290 0.261   -10.013 1.00 97.63 75  B 1 
ATOM   3481 C CD1   . ILE B 2 75  ? -20.701 -2.438  -10.292 1.00 93.29 75  B 1 
ATOM   3482 N N     . THR B 2 76  ? -25.376 1.140   -10.498 1.00 97.21 76  B 1 
ATOM   3483 C CA    . THR B 2 76  ? -25.938 2.452   -10.838 1.00 97.28 76  B 1 
ATOM   3484 C C     . THR B 2 76  ? -25.386 3.559   -9.941  1.00 97.49 76  B 1 
ATOM   3485 O O     . THR B 2 76  ? -24.615 3.299   -9.012  1.00 97.01 76  B 1 
ATOM   3486 C CB    . THR B 2 76  ? -27.473 2.447   -10.775 1.00 96.25 76  B 1 
ATOM   3487 O OG1   . THR B 2 76  ? -27.918 2.179   -9.470  1.00 93.40 76  B 1 
ATOM   3488 C CG2   . THR B 2 76  ? -28.090 1.421   -11.719 1.00 92.93 76  B 1 
ATOM   3489 N N     . ASP B 2 77  ? -25.788 4.799   -10.225 1.00 96.65 77  B 1 
ATOM   3490 C CA    . ASP B 2 77  ? -25.508 5.993   -9.415  1.00 96.50 77  B 1 
ATOM   3491 C C     . ASP B 2 77  ? -24.010 6.252   -9.180  1.00 96.71 77  B 1 
ATOM   3492 O O     . ASP B 2 77  ? -23.569 6.654   -8.097  1.00 95.79 77  B 1 
ATOM   3493 C CB    . ASP B 2 77  ? -26.344 5.972   -8.119  1.00 95.69 77  B 1 
ATOM   3494 C CG    . ASP B 2 77  ? -27.834 5.778   -8.383  1.00 94.98 77  B 1 
ATOM   3495 O OD1   . ASP B 2 77  ? -28.362 6.405   -9.318  1.00 92.45 77  B 1 
ATOM   3496 O OD2   . ASP B 2 77  ? -28.457 4.989   -7.625  1.00 92.37 77  B 1 
ATOM   3497 N N     . VAL B 2 78  ? -23.204 6.025   -10.218 1.00 96.75 78  B 1 
ATOM   3498 C CA    . VAL B 2 78  ? -21.761 6.228   -10.184 1.00 96.26 78  B 1 
ATOM   3499 C C     . VAL B 2 78  ? -21.434 7.710   -10.340 1.00 95.32 78  B 1 
ATOM   3500 O O     . VAL B 2 78  ? -21.717 8.317   -11.373 1.00 91.89 78  B 1 
ATOM   3501 C CB    . VAL B 2 78  ? -21.076 5.396   -11.269 1.00 94.93 78  B 1 
ATOM   3502 C CG1   . VAL B 2 78  ? -19.564 5.621   -11.268 1.00 91.42 78  B 1 
ATOM   3503 C CG2   . VAL B 2 78  ? -21.355 3.907   -11.061 1.00 92.07 78  B 1 
ATOM   3504 N N     . SER B 2 79  ? -20.796 8.285   -9.334  1.00 94.86 79  B 1 
ATOM   3505 C CA    . SER B 2 79  ? -20.442 9.710   -9.310  1.00 92.96 79  B 1 
ATOM   3506 C C     . SER B 2 79  ? -19.286 10.089  -10.246 1.00 92.31 79  B 1 
ATOM   3507 O O     . SER B 2 79  ? -19.199 11.232  -10.696 1.00 87.27 79  B 1 
ATOM   3508 C CB    . SER B 2 79  ? -20.090 10.116  -7.872  1.00 90.31 79  B 1 
ATOM   3509 O OG    . SER B 2 79  ? -19.028 9.321   -7.376  1.00 81.29 79  B 1 
ATOM   3510 N N     . SER B 2 80  ? -18.378 9.157   -10.528 1.00 92.74 80  B 1 
ATOM   3511 C CA    . SER B 2 80  ? -17.197 9.378   -11.367 1.00 91.86 80  B 1 
ATOM   3512 C C     . SER B 2 80  ? -16.787 8.097   -12.092 1.00 92.65 80  B 1 
ATOM   3513 O O     . SER B 2 80  ? -16.771 7.021   -11.504 1.00 90.63 80  B 1 
ATOM   3514 C CB    . SER B 2 80  ? -16.029 9.874   -10.502 1.00 88.47 80  B 1 
ATOM   3515 O OG    . SER B 2 80  ? -14.841 9.942   -11.265 1.00 82.65 80  B 1 
ATOM   3516 N N     . THR B 2 81  ? -16.376 8.226   -13.342 1.00 91.18 81  B 1 
ATOM   3517 C CA    . THR B 2 81  ? -15.799 7.118   -14.110 1.00 91.14 81  B 1 
ATOM   3518 C C     . THR B 2 81  ? -14.524 6.570   -13.474 1.00 92.84 81  B 1 
ATOM   3519 O O     . THR B 2 81  ? -14.307 5.362   -13.491 1.00 89.91 81  B 1 
ATOM   3520 C CB    . THR B 2 81  ? -15.499 7.552   -15.544 1.00 87.84 81  B 1 
ATOM   3521 O OG1   . THR B 2 81  ? -14.795 8.777   -15.560 1.00 76.76 81  B 1 
ATOM   3522 C CG2   . THR B 2 81  ? -16.792 7.772   -16.341 1.00 73.48 81  B 1 
ATOM   3523 N N     . ASP B 2 82  ? -13.730 7.434   -12.829 1.00 93.14 82  B 1 
ATOM   3524 C CA    . ASP B 2 82  ? -12.506 7.027   -12.138 1.00 93.12 82  B 1 
ATOM   3525 C C     . ASP B 2 82  ? -12.772 6.084   -10.960 1.00 94.69 82  B 1 
ATOM   3526 O O     . ASP B 2 82  ? -11.941 5.233   -10.633 1.00 93.61 82  B 1 
ATOM   3527 C CB    . ASP B 2 82  ? -11.766 8.276   -11.609 1.00 90.98 82  B 1 
ATOM   3528 C CG    . ASP B 2 82  ? -11.182 9.210   -12.675 1.00 85.55 82  B 1 
ATOM   3529 O OD1   . ASP B 2 82  ? -11.080 8.812   -13.849 1.00 79.83 82  B 1 
ATOM   3530 O OD2   . ASP B 2 82  ? -10.777 10.329  -12.276 1.00 80.09 82  B 1 
ATOM   3531 N N     . LEU B 2 83  ? -13.944 6.188   -10.324 1.00 94.47 83  B 1 
ATOM   3532 C CA    . LEU B 2 83  ? -14.362 5.262   -9.266  1.00 95.57 83  B 1 
ATOM   3533 C C     . LEU B 2 83  ? -14.504 3.844   -9.829  1.00 96.22 83  B 1 
ATOM   3534 O O     . LEU B 2 83  ? -14.072 2.876   -9.206  1.00 94.84 83  B 1 
ATOM   3535 C CB    . LEU B 2 83  ? -15.645 5.796   -8.608  1.00 94.43 83  B 1 
ATOM   3536 C CG    . LEU B 2 83  ? -16.200 4.924   -7.454  1.00 93.54 83  B 1 
ATOM   3537 C CD1   . LEU B 2 83  ? -16.984 5.786   -6.471  1.00 90.35 83  B 1 
ATOM   3538 C CD2   . LEU B 2 83  ? -17.172 3.846   -7.940  1.00 89.86 83  B 1 
ATOM   3539 N N     . ILE B 2 84  ? -15.081 3.717   -11.029 1.00 96.08 84  B 1 
ATOM   3540 C CA    . ILE B 2 84  ? -15.344 2.424   -11.657 1.00 96.59 84  B 1 
ATOM   3541 C C     . ILE B 2 84  ? -14.074 1.723   -12.128 1.00 97.29 84  B 1 
ATOM   3542 O O     . ILE B 2 84  ? -14.094 0.497   -12.224 1.00 96.74 84  B 1 
ATOM   3543 C CB    . ILE B 2 84  ? -16.391 2.592   -12.786 1.00 94.91 84  B 1 
ATOM   3544 C CG1   . ILE B 2 84  ? -17.759 2.945   -12.195 1.00 87.08 84  B 1 
ATOM   3545 C CG2   . ILE B 2 84  ? -16.524 1.369   -13.700 1.00 87.92 84  B 1 
ATOM   3546 C CD1   . ILE B 2 84  ? -18.351 1.892   -11.219 1.00 82.29 84  B 1 
ATOM   3547 N N     . ASP B 2 85  ? -12.962 2.420   -12.334 1.00 96.87 85  B 1 
ATOM   3548 C CA    . ASP B 2 85  ? -11.730 1.772   -12.769 1.00 96.68 85  B 1 
ATOM   3549 C C     . ASP B 2 85  ? -11.236 0.721   -11.764 1.00 97.13 85  B 1 
ATOM   3550 O O     . ASP B 2 85  ? -10.795 -0.360  -12.164 1.00 96.78 85  B 1 
ATOM   3551 C CB    . ASP B 2 85  ? -10.654 2.826   -13.052 1.00 95.42 85  B 1 
ATOM   3552 C CG    . ASP B 2 85  ? -10.935 3.665   -14.311 1.00 91.71 85  B 1 
ATOM   3553 O OD1   . ASP B 2 85  ? -11.765 3.240   -15.155 1.00 88.46 85  B 1 
ATOM   3554 O OD2   . ASP B 2 85  ? -10.269 4.710   -14.449 1.00 87.26 85  B 1 
ATOM   3555 N N     . ASN B 2 86  ? -11.379 0.953   -10.462 1.00 97.20 86  B 1 
ATOM   3556 C CA    . ASN B 2 86  ? -11.043 -0.054  -9.453  1.00 97.62 86  B 1 
ATOM   3557 C C     . ASN B 2 86  ? -12.040 -1.225  -9.428  1.00 97.97 86  B 1 
ATOM   3558 O O     . ASN B 2 86  ? -11.654 -2.354  -9.127  1.00 97.49 86  B 1 
ATOM   3559 C CB    . ASN B 2 86  ? -10.908 0.616   -8.076  1.00 97.28 86  B 1 
ATOM   3560 C CG    . ASN B 2 86  ? -9.627  1.415   -7.933  1.00 96.94 86  B 1 
ATOM   3561 O OD1   . ASN B 2 86  ? -8.627  1.195   -8.603  1.00 92.75 86  B 1 
ATOM   3562 N ND2   . ASN B 2 86  ? -9.600  2.365   -7.025  1.00 91.48 86  B 1 
ATOM   3563 N N     . TRP B 2 87  ? -13.293 -0.982  -9.772  1.00 98.03 87  B 1 
ATOM   3564 C CA    . TRP B 2 87  ? -14.313 -2.028  -9.912  1.00 98.48 87  B 1 
ATOM   3565 C C     . TRP B 2 87  ? -14.052 -2.885  -11.150 1.00 98.47 87  B 1 
ATOM   3566 O O     . TRP B 2 87  ? -14.242 -4.098  -11.094 1.00 98.18 87  B 1 
ATOM   3567 C CB    . TRP B 2 87  ? -15.700 -1.391  -9.967  1.00 98.52 87  B 1 
ATOM   3568 C CG    . TRP B 2 87  ? -16.190 -0.835  -8.666  1.00 98.59 87  B 1 
ATOM   3569 C CD1   . TRP B 2 87  ? -15.669 0.215   -7.997  1.00 98.18 87  B 1 
ATOM   3570 C CD2   . TRP B 2 87  ? -17.289 -1.339  -7.840  1.00 98.52 87  B 1 
ATOM   3571 N NE1   . TRP B 2 87  ? -16.353 0.391   -6.806  1.00 98.19 87  B 1 
ATOM   3572 C CE2   . TRP B 2 87  ? -17.346 -0.548  -6.664  1.00 98.38 87  B 1 
ATOM   3573 C CE3   . TRP B 2 87  ? -18.214 -2.395  -7.977  1.00 98.42 87  B 1 
ATOM   3574 C CZ2   . TRP B 2 87  ? -18.276 -0.811  -5.630  1.00 98.23 87  B 1 
ATOM   3575 C CZ3   . TRP B 2 87  ? -19.147 -2.648  -6.947  1.00 97.97 87  B 1 
ATOM   3576 C CH2   . TRP B 2 87  ? -19.172 -1.876  -5.787  1.00 97.88 87  B 1 
ATOM   3577 N N     . ASP B 2 88  ? -13.558 -2.291  -12.226 1.00 98.03 88  B 1 
ATOM   3578 C CA    . ASP B 2 88  ? -13.152 -3.001  -13.440 1.00 97.82 88  B 1 
ATOM   3579 C C     . ASP B 2 88  ? -11.960 -3.927  -13.157 1.00 97.93 88  B 1 
ATOM   3580 O O     . ASP B 2 88  ? -12.024 -5.117  -13.458 1.00 97.62 88  B 1 
ATOM   3581 C CB    . ASP B 2 88  ? -12.845 -1.969  -14.530 1.00 97.31 88  B 1 
ATOM   3582 C CG    . ASP B 2 88  ? -12.836 -2.533  -15.951 1.00 96.46 88  B 1 
ATOM   3583 O OD1   . ASP B 2 88  ? -13.267 -3.682  -16.162 1.00 93.72 88  B 1 
ATOM   3584 O OD2   . ASP B 2 88  ? -12.514 -1.744  -16.862 1.00 92.89 88  B 1 
ATOM   3585 N N     . TYR B 2 89  ? -10.936 -3.441  -12.453 1.00 97.77 89  B 1 
ATOM   3586 C CA    . TYR B 2 89  ? -9.820  -4.290  -11.996 1.00 97.58 89  B 1 
ATOM   3587 C C     . TYR B 2 89  ? -10.309 -5.484  -11.156 1.00 97.87 89  B 1 
ATOM   3588 O O     . TYR B 2 89  ? -9.858  -6.613  -11.363 1.00 97.19 89  B 1 
ATOM   3589 C CB    . TYR B 2 89  ? -8.818  -3.453  -11.178 1.00 96.82 89  B 1 
ATOM   3590 C CG    . TYR B 2 89  ? -7.702  -2.831  -11.993 1.00 94.59 89  B 1 
ATOM   3591 C CD1   . TYR B 2 89  ? -6.382  -3.310  -11.867 1.00 90.50 89  B 1 
ATOM   3592 C CD2   . TYR B 2 89  ? -7.965  -1.767  -12.870 1.00 90.23 89  B 1 
ATOM   3593 C CE1   . TYR B 2 89  ? -5.338  -2.739  -12.606 1.00 87.55 89  B 1 
ATOM   3594 C CE2   . TYR B 2 89  ? -6.930  -1.192  -13.621 1.00 87.34 89  B 1 
ATOM   3595 C CZ    . TYR B 2 89  ? -5.610  -1.672  -13.490 1.00 88.25 89  B 1 
ATOM   3596 O OH    . TYR B 2 89  ? -4.607  -1.106  -14.220 1.00 85.25 89  B 1 
ATOM   3597 N N     . ALA B 2 90  ? -11.244 -5.253  -10.245 1.00 97.79 90  B 1 
ATOM   3598 C CA    . ALA B 2 90  ? -11.823 -6.305  -9.424  1.00 98.07 90  B 1 
ATOM   3599 C C     . ALA B 2 90  ? -12.611 -7.333  -10.253 1.00 98.31 90  B 1 
ATOM   3600 O O     . ALA B 2 90  ? -12.486 -8.547  -10.037 1.00 98.06 90  B 1 
ATOM   3601 C CB    . ALA B 2 90  ? -12.717 -5.645  -8.369  1.00 97.95 90  B 1 
ATOM   3602 N N     . ALA B 2 91  ? -13.392 -6.861  -11.223 1.00 98.07 91  B 1 
ATOM   3603 C CA    . ALA B 2 91  ? -14.198 -7.700  -12.108 1.00 98.17 91  B 1 
ATOM   3604 C C     . ALA B 2 91  ? -13.323 -8.535  -13.055 1.00 98.12 91  B 1 
ATOM   3605 O O     . ALA B 2 91  ? -13.597 -9.725  -13.250 1.00 97.73 91  B 1 
ATOM   3606 C CB    . ALA B 2 91  ? -15.168 -6.793  -12.859 1.00 97.99 91  B 1 
ATOM   3607 N N     . ILE B 2 92  ? -12.228 -7.968  -13.572 1.00 97.95 92  B 1 
ATOM   3608 C CA    . ILE B 2 92  ? -11.224 -8.694  -14.363 1.00 97.83 92  B 1 
ATOM   3609 C C     . ILE B 2 92  ? -10.567 -9.781  -13.516 1.00 97.85 92  B 1 
ATOM   3610 O O     . ILE B 2 92  ? -10.494 -10.927 -13.952 1.00 97.44 92  B 1 
ATOM   3611 C CB    . ILE B 2 92  ? -10.186 -7.713  -14.962 1.00 97.41 92  B 1 
ATOM   3612 C CG1   . ILE B 2 92  ? -10.843 -6.812  -16.023 1.00 96.28 92  B 1 
ATOM   3613 C CG2   . ILE B 2 92  ? -9.004  -8.479  -15.600 1.00 96.14 92  B 1 
ATOM   3614 C CD1   . ILE B 2 92  ? -9.996  -5.580  -16.410 1.00 92.28 92  B 1 
ATOM   3615 N N     . ALA B 2 93  ? -10.154 -9.463  -12.288 1.00 97.94 93  B 1 
ATOM   3616 C CA    . ALA B 2 93  ? -9.516  -10.441 -11.396 1.00 97.78 93  B 1 
ATOM   3617 C C     . ALA B 2 93  ? -10.425 -11.638 -11.083 1.00 97.90 93  B 1 
ATOM   3618 O O     . ALA B 2 93  ? -9.965  -12.778 -11.031 1.00 97.32 93  B 1 
ATOM   3619 C CB    . ALA B 2 93  ? -9.091  -9.730  -10.111 1.00 97.34 93  B 1 
ATOM   3620 N N     . LYS B 2 94  ? -11.736 -11.390 -10.909 1.00 98.01 94  B 1 
ATOM   3621 C CA    . LYS B 2 94  ? -12.739 -12.436 -10.695 1.00 98.00 94  B 1 
ATOM   3622 C C     . LYS B 2 94  ? -13.236 -13.095 -11.983 1.00 97.96 94  B 1 
ATOM   3623 O O     . LYS B 2 94  ? -13.975 -14.074 -11.889 1.00 97.23 94  B 1 
ATOM   3624 C CB    . LYS B 2 94  ? -13.903 -11.878 -9.857  1.00 97.85 94  B 1 
ATOM   3625 C CG    . LYS B 2 94  ? -13.597 -11.762 -8.355  1.00 95.26 94  B 1 
ATOM   3626 C CD    . LYS B 2 94  ? -13.563 -13.131 -7.665  1.00 92.00 94  B 1 
ATOM   3627 C CE    . LYS B 2 94  ? -13.419 -12.969 -6.147  1.00 89.45 94  B 1 
ATOM   3628 N NZ    . LYS B 2 94  ? -13.355 -14.258 -5.427  1.00 85.30 94  B 1 
ATOM   3629 N N     . GLN B 2 95  ? -12.854 -12.592 -13.161 1.00 97.64 95  B 1 
ATOM   3630 C CA    . GLN B 2 95  ? -13.429 -12.997 -14.448 1.00 97.43 95  B 1 
ATOM   3631 C C     . GLN B 2 95  ? -14.969 -12.944 -14.435 1.00 97.42 95  B 1 
ATOM   3632 O O     . GLN B 2 95  ? -15.648 -13.843 -14.923 1.00 96.45 95  B 1 
ATOM   3633 C CB    . GLN B 2 95  ? -12.862 -14.359 -14.900 1.00 96.62 95  B 1 
ATOM   3634 C CG    . GLN B 2 95  ? -11.360 -14.318 -15.206 1.00 91.79 95  B 1 
ATOM   3635 C CD    . GLN B 2 95  ? -11.062 -13.527 -16.479 1.00 86.15 95  B 1 
ATOM   3636 O OE1   . GLN B 2 95  ? -11.661 -13.738 -17.519 1.00 75.97 95  B 1 
ATOM   3637 N NE2   . GLN B 2 95  ? -10.145 -12.596 -16.439 1.00 73.66 95  B 1 
ATOM   3638 N N     . GLN B 2 96  ? -15.528 -11.878 -13.853 1.00 97.69 96  B 1 
ATOM   3639 C CA    . GLN B 2 96  ? -16.966 -11.662 -13.752 1.00 97.65 96  B 1 
ATOM   3640 C C     . GLN B 2 96  ? -17.358 -10.368 -14.451 1.00 97.52 96  B 1 
ATOM   3641 O O     . GLN B 2 96  ? -17.016 -9.276  -14.005 1.00 96.78 96  B 1 
ATOM   3642 C CB    . GLN B 2 96  ? -17.391 -11.672 -12.272 1.00 97.41 96  B 1 
ATOM   3643 C CG    . GLN B 2 96  ? -18.900 -11.450 -12.076 1.00 96.32 96  B 1 
ATOM   3644 C CD    . GLN B 2 96  ? -19.738 -12.482 -12.830 1.00 96.53 96  B 1 
ATOM   3645 O OE1   . GLN B 2 96  ? -19.573 -13.680 -12.682 1.00 90.06 96  B 1 
ATOM   3646 N NE2   . GLN B 2 96  ? -20.648 -12.045 -13.670 1.00 89.78 96  B 1 
ATOM   3647 N N     . SER B 2 97  ? -18.110 -10.481 -15.527 1.00 96.75 97  B 1 
ATOM   3648 C CA    . SER B 2 97  ? -18.661 -9.314  -16.213 1.00 96.42 97  B 1 
ATOM   3649 C C     . SER B 2 97  ? -19.840 -8.729  -15.429 1.00 96.70 97  B 1 
ATOM   3650 O O     . SER B 2 97  ? -20.648 -9.458  -14.860 1.00 96.10 97  B 1 
ATOM   3651 C CB    . SER B 2 97  ? -19.093 -9.671  -17.633 1.00 95.15 97  B 1 
ATOM   3652 O OG    . SER B 2 97  ? -18.003 -10.173 -18.381 1.00 91.05 97  B 1 
ATOM   3653 N N     . MET B 2 98  ? -19.962 -7.394  -15.453 1.00 96.30 98  B 1 
ATOM   3654 C CA    . MET B 2 98  ? -21.086 -6.695  -14.841 1.00 96.48 98  B 1 
ATOM   3655 C C     . MET B 2 98  ? -21.399 -5.413  -15.607 1.00 96.33 98  B 1 
ATOM   3656 O O     . MET B 2 98  ? -20.500 -4.733  -16.092 1.00 95.39 98  B 1 
ATOM   3657 C CB    . MET B 2 98  ? -20.771 -6.415  -13.362 1.00 95.82 98  B 1 
ATOM   3658 C CG    . MET B 2 98  ? -21.973 -5.851  -12.605 1.00 89.65 98  B 1 
ATOM   3659 S SD    . MET B 2 98  ? -21.718 -5.625  -10.819 1.00 91.49 98  B 1 
ATOM   3660 C CE    . MET B 2 98  ? -21.614 -7.327  -10.291 1.00 85.40 98  B 1 
ATOM   3661 N N     . ILE B 2 99  ? -22.682 -5.062  -15.695 1.00 96.17 99  B 1 
ATOM   3662 C CA    . ILE B 2 99  ? -23.105 -3.778  -16.260 1.00 96.09 99  B 1 
ATOM   3663 C C     . ILE B 2 99  ? -22.999 -2.677  -15.214 1.00 96.65 99  B 1 
ATOM   3664 O O     . ILE B 2 99  ? -23.476 -2.813  -14.092 1.00 96.38 99  B 1 
ATOM   3665 C CB    . ILE B 2 99  ? -24.507 -3.884  -16.900 1.00 94.18 99  B 1 
ATOM   3666 C CG1   . ILE B 2 99  ? -24.325 -4.461  -18.320 1.00 86.51 99  B 1 
ATOM   3667 C CG2   . ILE B 2 99  ? -25.228 -2.524  -16.952 1.00 87.29 99  B 1 
ATOM   3668 C CD1   . ILE B 2 99  ? -25.626 -4.607  -19.113 1.00 79.86 99  B 1 
ATOM   3669 N N     . VAL B 2 100 ? -22.468 -1.545  -15.654 1.00 96.05 100 B 1 
ATOM   3670 C CA    . VAL B 2 100 ? -22.497 -0.272  -14.944 1.00 96.18 100 B 1 
ATOM   3671 C C     . VAL B 2 100 ? -23.292 0.720   -15.777 1.00 95.40 100 B 1 
ATOM   3672 O O     . VAL B 2 100 ? -22.936 1.007   -16.918 1.00 94.57 100 B 1 
ATOM   3673 C CB    . VAL B 2 100 ? -21.083 0.262   -14.677 1.00 96.43 100 B 1 
ATOM   3674 C CG1   . VAL B 2 100 ? -21.151 1.502   -13.793 1.00 95.69 100 B 1 
ATOM   3675 C CG2   . VAL B 2 100 ? -20.204 -0.792  -13.983 1.00 95.73 100 B 1 
ATOM   3676 N N     . VAL B 2 101 ? -24.373 1.244   -15.206 1.00 95.27 101 B 1 
ATOM   3677 C CA    . VAL B 2 101 ? -25.173 2.300   -15.822 1.00 94.71 101 B 1 
ATOM   3678 C C     . VAL B 2 101 ? -24.540 3.648   -15.485 1.00 94.53 101 B 1 
ATOM   3679 O O     . VAL B 2 101 ? -24.388 3.999   -14.322 1.00 93.20 101 B 1 
ATOM   3680 C CB    . VAL B 2 101 ? -26.635 2.234   -15.366 1.00 93.72 101 B 1 
ATOM   3681 C CG1   . VAL B 2 101 ? -27.461 3.296   -16.090 1.00 91.93 101 B 1 
ATOM   3682 C CG2   . VAL B 2 101 ? -27.247 0.861   -15.654 1.00 92.43 101 B 1 
ATOM   3683 N N     . LEU B 2 102 ? -24.171 4.396   -16.523 1.00 93.44 102 B 1 
ATOM   3684 C CA    . LEU B 2 102 ? -23.568 5.717   -16.435 1.00 92.67 102 B 1 
ATOM   3685 C C     . LEU B 2 102 ? -24.508 6.745   -17.061 1.00 91.61 102 B 1 
ATOM   3686 O O     . LEU B 2 102 ? -25.360 6.405   -17.884 1.00 87.88 102 B 1 
ATOM   3687 C CB    . LEU B 2 102 ? -22.203 5.706   -17.139 1.00 91.44 102 B 1 
ATOM   3688 C CG    . LEU B 2 102 ? -21.160 4.734   -16.542 1.00 91.35 102 B 1 
ATOM   3689 C CD1   . LEU B 2 102 ? -19.899 4.741   -17.411 1.00 89.02 102 B 1 
ATOM   3690 C CD2   . LEU B 2 102 ? -20.762 5.130   -15.122 1.00 88.51 102 B 1 
ATOM   3691 N N     . ALA B 2 103 ? -24.307 8.029   -16.751 1.00 88.91 103 B 1 
ATOM   3692 C CA    . ALA B 2 103 ? -25.112 9.114   -17.318 1.00 86.99 103 B 1 
ATOM   3693 C C     . ALA B 2 103 ? -25.083 9.156   -18.861 1.00 85.58 103 B 1 
ATOM   3694 O O     . ALA B 2 103 ? -26.077 9.497   -19.496 1.00 77.29 103 B 1 
ATOM   3695 C CB    . ALA B 2 103 ? -24.610 10.433  -16.721 1.00 84.25 103 B 1 
ATOM   3696 N N     . GLY B 2 104 ? -23.954 8.794   -19.460 1.00 83.88 104 B 1 
ATOM   3697 C CA    . GLY B 2 104 ? -23.770 8.760   -20.921 1.00 82.57 104 B 1 
ATOM   3698 C C     . GLY B 2 104 ? -24.077 7.411   -21.592 1.00 83.00 104 B 1 
ATOM   3699 O O     . GLY B 2 104 ? -23.821 7.267   -22.783 1.00 77.23 104 B 1 
ATOM   3700 N N     . GLY B 2 105 ? -24.559 6.426   -20.853 1.00 86.44 105 B 1 
ATOM   3701 C CA    . GLY B 2 105 ? -24.829 5.100   -21.391 1.00 87.34 105 B 1 
ATOM   3702 C C     . GLY B 2 105 ? -24.407 3.982   -20.443 1.00 89.34 105 B 1 
ATOM   3703 O O     . GLY B 2 105 ? -24.456 4.117   -19.228 1.00 87.38 105 B 1 
ATOM   3704 N N     . VAL B 2 106 ? -24.015 2.851   -21.033 1.00 89.85 106 B 1 
ATOM   3705 C CA    . VAL B 2 106 ? -23.679 1.651   -20.278 1.00 90.40 106 B 1 
ATOM   3706 C C     . VAL B 2 106 ? -22.228 1.255   -20.525 1.00 91.26 106 B 1 
ATOM   3707 O O     . VAL B 2 106 ? -21.765 1.211   -21.666 1.00 89.81 106 B 1 
ATOM   3708 C CB    . VAL B 2 106 ? -24.658 0.516   -20.624 1.00 88.26 106 B 1 
ATOM   3709 C CG1   . VAL B 2 106 ? -24.247 -0.803  -19.983 1.00 81.51 106 B 1 
ATOM   3710 C CG2   . VAL B 2 106 ? -26.073 0.862   -20.139 1.00 81.10 106 B 1 
ATOM   3711 N N     . ARG B 2 107 ? -21.512 0.915   -19.461 1.00 92.51 107 B 1 
ATOM   3712 C CA    . ARG B 2 107 ? -20.195 0.283   -19.505 1.00 93.23 107 B 1 
ATOM   3713 C C     . ARG B 2 107 ? -20.308 -1.145  -18.986 1.00 94.19 107 B 1 
ATOM   3714 O O     . ARG B 2 107 ? -20.997 -1.394  -17.999 1.00 93.89 107 B 1 
ATOM   3715 C CB    . ARG B 2 107 ? -19.193 1.144   -18.713 1.00 92.05 107 B 1 
ATOM   3716 C CG    . ARG B 2 107 ? -17.764 0.570   -18.674 1.00 89.04 107 B 1 
ATOM   3717 C CD    . ARG B 2 107 ? -16.804 1.515   -17.935 1.00 87.04 107 B 1 
ATOM   3718 N NE    . ARG B 2 107 ? -15.449 0.934   -17.806 1.00 86.23 107 B 1 
ATOM   3719 C CZ    . ARG B 2 107 ? -14.431 1.428   -17.113 1.00 85.22 107 B 1 
ATOM   3720 N NH1   . ARG B 2 107 ? -14.490 2.564   -16.476 1.00 80.86 107 B 1 
ATOM   3721 N NH2   . ARG B 2 107 ? -13.305 0.768   -17.032 1.00 79.50 107 B 1 
ATOM   3722 N N     . VAL B 2 108 ? -19.638 -2.082  -19.644 1.00 94.29 108 B 1 
ATOM   3723 C CA    . VAL B 2 108 ? -19.432 -3.425  -19.098 1.00 94.79 108 B 1 
ATOM   3724 C C     . VAL B 2 108 ? -18.047 -3.457  -18.473 1.00 95.33 108 B 1 
ATOM   3725 O O     . VAL B 2 108 ? -17.072 -3.150  -19.149 1.00 94.92 108 B 1 
ATOM   3726 C CB    . VAL B 2 108 ? -19.596 -4.520  -20.169 1.00 94.00 108 B 1 
ATOM   3727 C CG1   . VAL B 2 108 ? -19.460 -5.914  -19.561 1.00 92.16 108 B 1 
ATOM   3728 C CG2   . VAL B 2 108 ? -20.976 -4.430  -20.840 1.00 92.27 108 B 1 
ATOM   3729 N N     . ILE B 2 109 ? -17.971 -3.796  -17.196 1.00 96.06 109 B 1 
ATOM   3730 C CA    . ILE B 2 109 ? -16.712 -4.031  -16.486 1.00 96.53 109 B 1 
ATOM   3731 C C     . ILE B 2 109 ? -16.392 -5.525  -16.460 1.00 96.76 109 B 1 
ATOM   3732 O O     . ILE B 2 109 ? -17.277 -6.363  -16.654 1.00 96.42 109 B 1 
ATOM   3733 C CB    . ILE B 2 109 ? -16.718 -3.409  -15.072 1.00 96.66 109 B 1 
ATOM   3734 C CG1   . ILE B 2 109 ? -17.814 -4.006  -14.160 1.00 95.72 109 B 1 
ATOM   3735 C CG2   . ILE B 2 109 ? -16.831 -1.876  -15.179 1.00 94.90 109 B 1 
ATOM   3736 C CD1   . ILE B 2 109 ? -17.663 -3.625  -12.685 1.00 95.80 109 B 1 
ATOM   3737 N N     . GLY B 2 110 ? -15.135 -5.855  -16.213 1.00 96.50 110 B 1 
ATOM   3738 C CA    . GLY B 2 110 ? -14.634 -7.220  -16.218 1.00 96.48 110 B 1 
ATOM   3739 C C     . GLY B 2 110 ? -13.976 -7.603  -17.539 1.00 96.00 110 B 1 
ATOM   3740 O O     . GLY B 2 110 ? -13.450 -6.744  -18.234 1.00 94.19 110 B 1 
ATOM   3741 N N     . PRO B 2 111 ? -13.984 -8.893  -17.891 1.00 95.58 111 B 1 
ATOM   3742 C CA    . PRO B 2 111 ? -13.312 -9.386  -19.092 1.00 93.98 111 B 1 
ATOM   3743 C C     . PRO B 2 111 ? -13.735 -8.637  -20.355 1.00 92.58 111 B 1 
ATOM   3744 O O     . PRO B 2 111 ? -14.912 -8.346  -20.563 1.00 86.63 111 B 1 
ATOM   3745 C CB    . PRO B 2 111 ? -13.671 -10.867 -19.190 1.00 91.93 111 B 1 
ATOM   3746 C CG    . PRO B 2 111 ? -13.975 -11.247 -17.742 1.00 90.57 111 B 1 
ATOM   3747 C CD    . PRO B 2 111 ? -14.596 -9.981  -17.166 1.00 94.57 111 B 1 
ATOM   3748 N N     . GLU B 2 112 ? -12.765 -8.356  -21.226 1.00 89.41 112 B 1 
ATOM   3749 C CA    . GLU B 2 112 ? -13.006 -7.535  -22.402 1.00 87.19 112 B 1 
ATOM   3750 C C     . GLU B 2 112 ? -14.048 -8.163  -23.343 1.00 86.88 112 B 1 
ATOM   3751 O O     . GLU B 2 112 ? -13.893 -9.279  -23.860 1.00 81.85 112 B 1 
ATOM   3752 C CB    . GLU B 2 112 ? -11.674 -7.231  -23.105 1.00 82.51 112 B 1 
ATOM   3753 C CG    . GLU B 2 112 ? -11.730 -5.922  -23.894 1.00 71.77 112 B 1 
ATOM   3754 C CD    . GLU B 2 112 ? -10.429 -5.587  -24.626 1.00 64.15 112 B 1 
ATOM   3755 O OE1   . GLU B 2 112 ? -10.306 -4.421  -25.055 1.00 56.74 112 B 1 
ATOM   3756 O OE2   . GLU B 2 112 ? -9.607  -6.501  -24.825 1.00 60.83 112 B 1 
ATOM   3757 N N     . ALA B 2 113 ? -15.126 -7.425  -23.569 1.00 82.60 113 B 1 
ATOM   3758 C CA    . ALA B 2 113 ? -16.199 -7.871  -24.441 1.00 80.25 113 B 1 
ATOM   3759 C C     . ALA B 2 113 ? -15.814 -7.691  -25.917 1.00 81.67 113 B 1 
ATOM   3760 O O     . ALA B 2 113 ? -15.409 -6.606  -26.360 1.00 76.90 113 B 1 
ATOM   3761 C CB    . ALA B 2 113 ? -17.485 -7.128  -24.079 1.00 73.72 113 B 1 
ATOM   3762 N N     . LYS B 2 114 ? -16.037 -8.733  -26.724 1.00 80.00 114 B 1 
ATOM   3763 C CA    . LYS B 2 114 ? -15.864 -8.656  -28.176 1.00 80.04 114 B 1 
ATOM   3764 C C     . LYS B 2 114 ? -16.831 -7.632  -28.790 1.00 82.28 114 B 1 
ATOM   3765 O O     . LYS B 2 114 ? -17.936 -7.435  -28.285 1.00 78.43 114 B 1 
ATOM   3766 C CB    . LYS B 2 114 ? -16.033 -10.044 -28.823 1.00 74.61 114 B 1 
ATOM   3767 C CG    . LYS B 2 114 ? -14.951 -11.026 -28.355 1.00 67.62 114 B 1 
ATOM   3768 C CD    . LYS B 2 114 ? -15.050 -12.375 -29.074 1.00 62.61 114 B 1 
ATOM   3769 C CE    . LYS B 2 114 ? -13.933 -13.286 -28.568 1.00 54.12 114 B 1 
ATOM   3770 N NZ    . LYS B 2 114 ? -13.871 -14.577 -29.282 1.00 47.29 114 B 1 
ATOM   3771 N N     . SER B 2 115 ? -16.463 -7.043  -29.917 1.00 79.17 115 B 1 
ATOM   3772 C CA    . SER B 2 115 ? -17.313 -6.095  -30.653 1.00 79.02 115 B 1 
ATOM   3773 C C     . SER B 2 115 ? -18.709 -6.649  -30.968 1.00 82.23 115 B 1 
ATOM   3774 O O     . SER B 2 115 ? -19.709 -5.954  -30.831 1.00 78.44 115 B 1 
ATOM   3775 C CB    . SER B 2 115 ? -16.618 -5.690  -31.955 1.00 74.59 115 B 1 
ATOM   3776 O OG    . SER B 2 115 ? -16.287 -6.841  -32.706 1.00 65.28 115 B 1 
ATOM   3777 N N     . SER B 2 116 ? -18.802 -7.939  -31.306 1.00 79.73 116 B 1 
ATOM   3778 C CA    . SER B 2 116 ? -20.074 -8.633  -31.525 1.00 79.85 116 B 1 
ATOM   3779 C C     . SER B 2 116 ? -20.952 -8.716  -30.276 1.00 83.66 116 B 1 
ATOM   3780 O O     . SER B 2 116 ? -22.171 -8.793  -30.396 1.00 80.93 116 B 1 
ATOM   3781 C CB    . SER B 2 116 ? -19.799 -10.043 -32.040 1.00 75.28 116 B 1 
ATOM   3782 O OG    . SER B 2 116 ? -19.026 -10.800 -31.130 1.00 68.63 116 B 1 
ATOM   3783 N N     . THR B 2 117 ? -20.358 -8.702  -29.090 1.00 83.20 117 B 1 
ATOM   3784 C CA    . THR B 2 117 ? -21.052 -8.691  -27.802 1.00 83.53 117 B 1 
ATOM   3785 C C     . THR B 2 117 ? -21.641 -7.317  -27.522 1.00 86.59 117 B 1 
ATOM   3786 O O     . THR B 2 117 ? -22.785 -7.239  -27.087 1.00 85.38 117 B 1 
ATOM   3787 C CB    . THR B 2 117 ? -20.095 -9.104  -26.682 1.00 79.08 117 B 1 
ATOM   3788 O OG1   . THR B 2 117 ? -19.546 -10.376 -26.974 1.00 71.20 117 B 1 
ATOM   3789 C CG2   . THR B 2 117 ? -20.766 -9.221  -25.324 1.00 70.38 117 B 1 
ATOM   3790 N N     . LYS B 2 118 ? -20.931 -6.232  -27.856 1.00 86.99 118 B 1 
ATOM   3791 C CA    . LYS B 2 118 ? -21.445 -4.864  -27.722 1.00 86.85 118 B 1 
ATOM   3792 C C     . LYS B 2 118 ? -22.677 -4.643  -28.601 1.00 88.57 118 B 1 
ATOM   3793 O O     . LYS B 2 118 ? -23.720 -4.255  -28.076 1.00 87.20 118 B 1 
ATOM   3794 C CB    . LYS B 2 118 ? -20.345 -3.821  -28.039 1.00 83.83 118 B 1 
ATOM   3795 C CG    . LYS B 2 118 ? -19.237 -3.819  -26.972 1.00 71.54 118 B 1 
ATOM   3796 C CD    . LYS B 2 118 ? -18.211 -2.705  -27.250 1.00 65.78 118 B 1 
ATOM   3797 C CE    . LYS B 2 118 ? -17.136 -2.716  -26.140 1.00 55.02 118 B 1 
ATOM   3798 N NZ    . LYS B 2 118 ? -16.098 -1.670  -26.341 1.00 49.06 118 B 1 
ATOM   3799 N N     . ALA B 2 119 ? -22.617 -5.001  -29.870 1.00 88.41 119 B 1 
ATOM   3800 C CA    . ALA B 2 119 ? -23.763 -4.884  -30.776 1.00 89.00 119 B 1 
ATOM   3801 C C     . ALA B 2 119 ? -24.993 -5.685  -30.302 1.00 90.64 119 B 1 
ATOM   3802 O O     . ALA B 2 119 ? -26.131 -5.245  -30.455 1.00 89.10 119 B 1 
ATOM   3803 C CB    . ALA B 2 119 ? -23.319 -5.349  -32.163 1.00 87.75 119 B 1 
ATOM   3804 N N     . LEU B 2 120 ? -24.775 -6.858  -29.723 1.00 90.50 120 B 1 
ATOM   3805 C CA    . LEU B 2 120 ? -25.850 -7.651  -29.128 1.00 91.31 120 B 1 
ATOM   3806 C C     . LEU B 2 120 ? -26.444 -6.952  -27.897 1.00 92.14 120 B 1 
ATOM   3807 O O     . LEU B 2 120 ? -27.665 -6.918  -27.751 1.00 90.75 120 B 1 
ATOM   3808 C CB    . LEU B 2 120 ? -25.291 -9.029  -28.764 1.00 90.27 120 B 1 
ATOM   3809 C CG    . LEU B 2 120 ? -26.345 -9.993  -28.192 1.00 87.63 120 B 1 
ATOM   3810 C CD1   . LEU B 2 120 ? -27.366 -10.391 -29.238 1.00 81.96 120 B 1 
ATOM   3811 C CD2   . LEU B 2 120 ? -25.645 -11.267 -27.719 1.00 81.65 120 B 1 
ATOM   3812 N N     . LEU B 2 121 ? -25.594 -6.396  -27.044 1.00 91.01 121 B 1 
ATOM   3813 C CA    . LEU B 2 121 ? -26.000 -5.692  -25.841 1.00 91.10 121 B 1 
ATOM   3814 C C     . LEU B 2 121 ? -26.829 -4.453  -26.178 1.00 91.56 121 B 1 
ATOM   3815 O O     . LEU B 2 121 ? -27.900 -4.279  -25.598 1.00 90.50 121 B 1 
ATOM   3816 C CB    . LEU B 2 121 ? -24.747 -5.353  -25.020 1.00 89.81 121 B 1 
ATOM   3817 C CG    . LEU B 2 121 ? -25.070 -4.745  -23.647 1.00 86.39 121 B 1 
ATOM   3818 C CD1   . LEU B 2 121 ? -25.820 -5.736  -22.754 1.00 83.54 121 B 1 
ATOM   3819 C CD2   . LEU B 2 121 ? -23.767 -4.347  -22.951 1.00 83.09 121 B 1 
ATOM   3820 N N     . ASP B 2 122 ? -26.429 -3.666  -27.170 1.00 91.07 122 B 1 
ATOM   3821 C CA    . ASP B 2 122 ? -27.160 -2.480  -27.614 1.00 90.23 122 B 1 
ATOM   3822 C C     . ASP B 2 122 ? -28.599 -2.821  -28.044 1.00 90.77 122 B 1 
ATOM   3823 O O     . ASP B 2 122 ? -29.543 -2.105  -27.710 1.00 89.01 122 B 1 
ATOM   3824 C CB    . ASP B 2 122 ? -26.419 -1.814  -28.787 1.00 88.31 122 B 1 
ATOM   3825 C CG    . ASP B 2 122 ? -25.052 -1.232  -28.424 1.00 82.67 122 B 1 
ATOM   3826 O OD1   . ASP B 2 122 ? -24.825 -0.927  -27.233 1.00 77.26 122 B 1 
ATOM   3827 O OD2   . ASP B 2 122 ? -24.228 -1.096  -29.358 1.00 76.12 122 B 1 
ATOM   3828 N N     . VAL B 2 123 ? -28.798 -3.951  -28.724 1.00 90.64 123 B 1 
ATOM   3829 C CA    . VAL B 2 123 ? -30.142 -4.416  -29.108 1.00 90.74 123 B 1 
ATOM   3830 C C     . VAL B 2 123 ? -30.979 -4.793  -27.886 1.00 91.24 123 B 1 
ATOM   3831 O O     . VAL B 2 123 ? -32.181 -4.525  -27.863 1.00 89.76 123 B 1 
ATOM   3832 C CB    . VAL B 2 123 ? -30.067 -5.592  -30.099 1.00 90.42 123 B 1 
ATOM   3833 C CG1   . VAL B 2 123 ? -31.443 -6.178  -30.432 1.00 86.77 123 B 1 
ATOM   3834 C CG2   . VAL B 2 123 ? -29.442 -5.142  -31.427 1.00 87.53 123 B 1 
ATOM   3835 N N     . VAL B 2 124 ? -30.381 -5.430  -26.894 1.00 92.19 124 B 1 
ATOM   3836 C CA    . VAL B 2 124 ? -31.079 -5.836  -25.657 1.00 91.61 124 B 1 
ATOM   3837 C C     . VAL B 2 124 ? -31.422 -4.625  -24.795 1.00 91.02 124 B 1 
ATOM   3838 O O     . VAL B 2 124 ? -32.536 -4.550  -24.277 1.00 88.80 124 B 1 
ATOM   3839 C CB    . VAL B 2 124 ? -30.252 -6.862  -24.864 1.00 91.48 124 B 1 
ATOM   3840 C CG1   . VAL B 2 124 ? -30.919 -7.225  -23.532 1.00 89.29 124 B 1 
ATOM   3841 C CG2   . VAL B 2 124 ? -30.084 -8.164  -25.646 1.00 90.70 124 B 1 
ATOM   3842 N N     . LEU B 2 125 ? -30.519 -3.664  -24.681 1.00 91.70 125 B 1 
ATOM   3843 C CA    . LEU B 2 125 ? -30.711 -2.455  -23.874 1.00 90.06 125 B 1 
ATOM   3844 C C     . LEU B 2 125 ? -31.661 -1.444  -24.533 1.00 89.04 125 B 1 
ATOM   3845 O O     . LEU B 2 125 ? -32.364 -0.720  -23.837 1.00 84.89 125 B 1 
ATOM   3846 C CB    . LEU B 2 125 ? -29.350 -1.798  -23.617 1.00 88.30 125 B 1 
ATOM   3847 C CG    . LEU B 2 125 ? -28.372 -2.638  -22.773 1.00 87.40 125 B 1 
ATOM   3848 C CD1   . LEU B 2 125 ? -27.062 -1.869  -22.632 1.00 83.86 125 B 1 
ATOM   3849 C CD2   . LEU B 2 125 ? -28.908 -2.949  -21.381 1.00 83.23 125 B 1 
ATOM   3850 N N     . GLY B 2 126 ? -31.709 -1.420  -25.847 1.00 87.61 126 B 1 
ATOM   3851 C CA    . GLY B 2 126 ? -32.605 -0.536  -26.602 1.00 86.08 126 B 1 
ATOM   3852 C C     . GLY B 2 126 ? -34.090 -0.876  -26.485 1.00 86.00 126 B 1 
ATOM   3853 O O     . GLY B 2 126 ? -34.939 -0.148  -27.013 1.00 81.05 126 B 1 
ATOM   3854 N N     . ARG B 2 127 ? -34.451 -1.974  -25.843 1.00 86.45 127 B 1 
ATOM   3855 C CA    . ARG B 2 127 ? -35.828 -2.420  -25.634 1.00 83.91 127 B 1 
ATOM   3856 C C     . ARG B 2 127 ? -36.015 -2.917  -24.197 1.00 82.33 127 B 1 
ATOM   3857 O O     . ARG B 2 127 ? -35.126 -3.535  -23.633 1.00 72.74 127 B 1 
ATOM   3858 C CB    . ARG B 2 127 ? -36.203 -3.527  -26.637 1.00 79.58 127 B 1 
ATOM   3859 C CG    . ARG B 2 127 ? -36.154 -3.058  -28.099 1.00 73.44 127 B 1 
ATOM   3860 C CD    . ARG B 2 127 ? -36.689 -4.166  -29.025 1.00 69.83 127 B 1 
ATOM   3861 N NE    . ARG B 2 127 ? -36.629 -3.757  -30.436 1.00 62.94 127 B 1 
ATOM   3862 C CZ    . ARG B 2 127 ? -37.158 -4.407  -31.466 1.00 57.36 127 B 1 
ATOM   3863 N NH1   . ARG B 2 127 ? -37.827 -5.513  -31.300 1.00 53.44 127 B 1 
ATOM   3864 N NH2   . ARG B 2 127 ? -37.017 -3.944  -32.673 1.00 49.91 127 B 1 
ATOM   3865 N N     . ASN B 2 128 ? -37.231 -2.770  -23.658 1.00 78.98 128 B 1 
ATOM   3866 C CA    . ASN B 2 128 ? -37.622 -3.345  -22.372 1.00 78.60 128 B 1 
ATOM   3867 C C     . ASN B 2 128 ? -37.879 -4.856  -22.488 1.00 81.95 128 B 1 
ATOM   3868 O O     . ASN B 2 128 ? -39.009 -5.328  -22.393 1.00 74.03 128 B 1 
ATOM   3869 C CB    . ASN B 2 128 ? -38.837 -2.580  -21.807 1.00 68.99 128 B 1 
ATOM   3870 C CG    . ASN B 2 128 ? -38.484 -1.220  -21.249 1.00 59.50 128 B 1 
ATOM   3871 O OD1   . ASN B 2 128 ? -37.340 -0.833  -21.142 1.00 52.99 128 B 1 
ATOM   3872 N ND2   . ASN B 2 128 ? -39.475 -0.438  -20.872 1.00 52.31 128 B 1 
ATOM   3873 N N     . GLY B 2 129 ? -36.817 -5.607  -22.750 1.00 86.47 129 B 1 
ATOM   3874 C CA    . GLY B 2 129 ? -36.880 -7.042  -22.976 1.00 88.43 129 B 1 
ATOM   3875 C C     . GLY B 2 129 ? -37.030 -7.395  -24.455 1.00 90.92 129 B 1 
ATOM   3876 O O     . GLY B 2 129 ? -37.849 -6.833  -25.188 1.00 87.39 129 B 1 
ATOM   3877 N N     . VAL B 2 130 ? -36.234 -8.375  -24.900 1.00 92.53 130 B 1 
ATOM   3878 C CA    . VAL B 2 130 ? -36.224 -8.862  -26.278 1.00 93.25 130 B 1 
ATOM   3879 C C     . VAL B 2 130 ? -36.270 -10.384 -26.305 1.00 94.05 130 B 1 
ATOM   3880 O O     . VAL B 2 130 ? -35.591 -11.061 -25.537 1.00 92.86 130 B 1 
ATOM   3881 C CB    . VAL B 2 130 ? -35.022 -8.350  -27.079 1.00 91.10 130 B 1 
ATOM   3882 C CG1   . VAL B 2 130 ? -35.133 -6.844  -27.339 1.00 84.09 130 B 1 
ATOM   3883 C CG2   . VAL B 2 130 ? -33.670 -8.635  -26.416 1.00 85.05 130 B 1 
ATOM   3884 N N     . SER B 2 131 ? -37.048 -10.913 -27.261 1.00 92.51 131 B 1 
ATOM   3885 C CA    . SER B 2 131 ? -36.997 -12.340 -27.558 1.00 92.39 131 B 1 
ATOM   3886 C C     . SER B 2 131 ? -35.802 -12.674 -28.454 1.00 93.10 131 B 1 
ATOM   3887 O O     . SER B 2 131 ? -35.244 -11.816 -29.153 1.00 92.41 131 B 1 
ATOM   3888 C CB    . SER B 2 131 ? -38.312 -12.812 -28.181 1.00 90.66 131 B 1 
ATOM   3889 O OG    . SER B 2 131 ? -38.445 -12.357 -29.512 1.00 86.01 131 B 1 
ATOM   3890 N N     . THR B 2 132 ? -35.446 -13.948 -28.502 1.00 92.58 132 B 1 
ATOM   3891 C CA    . THR B 2 132 ? -34.415 -14.449 -29.420 1.00 92.74 132 B 1 
ATOM   3892 C C     . THR B 2 132 ? -34.723 -14.104 -30.881 1.00 93.41 132 B 1 
ATOM   3893 O O     . THR B 2 132 ? -33.823 -13.726 -31.632 1.00 92.45 132 B 1 
ATOM   3894 C CB    . THR B 2 132 ? -34.278 -15.967 -29.275 1.00 91.78 132 B 1 
ATOM   3895 O OG1   . THR B 2 132 ? -34.069 -16.305 -27.922 1.00 85.31 132 B 1 
ATOM   3896 C CG2   . THR B 2 132 ? -33.094 -16.523 -30.047 1.00 84.41 132 B 1 
ATOM   3897 N N     . ALA B 2 133 ? -35.993 -14.168 -31.283 1.00 93.12 133 B 1 
ATOM   3898 C CA    . ALA B 2 133 ? -36.436 -13.821 -32.630 1.00 92.47 133 B 1 
ATOM   3899 C C     . ALA B 2 133 ? -36.230 -12.325 -32.942 1.00 93.39 133 B 1 
ATOM   3900 O O     . ALA B 2 133 ? -35.748 -11.973 -34.020 1.00 92.13 133 B 1 
ATOM   3901 C CB    . ALA B 2 133 ? -37.906 -14.224 -32.773 1.00 90.98 133 B 1 
ATOM   3902 N N     . ASN B 2 134 ? -36.526 -11.440 -31.989 1.00 93.61 134 B 1 
ATOM   3903 C CA    . ASN B 2 134 ? -36.300 -10.005 -32.127 1.00 93.09 134 B 1 
ATOM   3904 C C     . ASN B 2 134 ? -34.819 -9.678  -32.343 1.00 94.35 134 B 1 
ATOM   3905 O O     . ASN B 2 134 ? -34.479 -8.882  -33.220 1.00 93.20 134 B 1 
ATOM   3906 C CB    . ASN B 2 134 ? -36.828 -9.277  -30.880 1.00 90.87 134 B 1 
ATOM   3907 C CG    . ASN B 2 134 ? -38.341 -9.219  -30.815 1.00 86.44 134 B 1 
ATOM   3908 O OD1   . ASN B 2 134 ? -39.041 -9.351  -31.801 1.00 77.92 134 B 1 
ATOM   3909 N ND2   . ASN B 2 134 ? -38.891 -8.967  -29.649 1.00 78.27 134 B 1 
ATOM   3910 N N     . VAL B 2 135 ? -33.938 -10.318 -31.588 1.00 93.36 135 B 1 
ATOM   3911 C CA    . VAL B 2 135 ? -32.485 -10.124 -31.703 1.00 93.60 135 B 1 
ATOM   3912 C C     . VAL B 2 135 ? -31.964 -10.662 -33.035 1.00 94.60 135 B 1 
ATOM   3913 O O     . VAL B 2 135 ? -31.213 -9.971  -33.714 1.00 93.90 135 B 1 
ATOM   3914 C CB    . VAL B 2 135 ? -31.753 -10.777 -30.521 1.00 92.67 135 B 1 
ATOM   3915 C CG1   . VAL B 2 135 ? -30.236 -10.707 -30.673 1.00 89.81 135 B 1 
ATOM   3916 C CG2   . VAL B 2 135 ? -32.121 -10.050 -29.224 1.00 90.87 135 B 1 
ATOM   3917 N N     . ALA B 2 136 ? -32.394 -11.853 -33.434 1.00 94.45 136 B 1 
ATOM   3918 C CA    . ALA B 2 136 ? -32.009 -12.445 -34.713 1.00 94.09 136 B 1 
ATOM   3919 C C     . ALA B 2 136 ? -32.351 -11.525 -35.887 1.00 94.41 136 B 1 
ATOM   3920 O O     . ALA B 2 136 ? -31.509 -11.270 -36.742 1.00 93.29 136 B 1 
ATOM   3921 C CB    . ALA B 2 136 ? -32.707 -13.804 -34.850 1.00 93.54 136 B 1 
ATOM   3922 N N     . LYS B 2 137 ? -33.560 -10.939 -35.874 1.00 94.33 137 B 1 
ATOM   3923 C CA    . LYS B 2 137 ? -34.011 -9.990  -36.900 1.00 94.43 137 B 1 
ATOM   3924 C C     . LYS B 2 137 ? -33.218 -8.684  -36.871 1.00 94.59 137 B 1 
ATOM   3925 O O     . LYS B 2 137 ? -32.843 -8.183  -37.924 1.00 93.04 137 B 1 
ATOM   3926 C CB    . LYS B 2 137 ? -35.519 -9.762  -36.721 1.00 93.76 137 B 1 
ATOM   3927 C CG    . LYS B 2 137 ? -36.133 -9.006  -37.917 1.00 83.87 137 B 1 
ATOM   3928 C CD    . LYS B 2 137 ? -37.647 -8.861  -37.738 1.00 79.34 137 B 1 
ATOM   3929 C CE    . LYS B 2 137 ? -38.254 -8.169  -38.963 1.00 67.55 137 B 1 
ATOM   3930 N NZ    . LYS B 2 137 ? -39.732 -8.003  -38.841 1.00 58.43 137 B 1 
ATOM   3931 N N     . SER B 2 138 ? -32.952 -8.138  -35.697 1.00 93.82 138 B 1 
ATOM   3932 C CA    . SER B 2 138 ? -32.235 -6.863  -35.553 1.00 93.27 138 B 1 
ATOM   3933 C C     . SER B 2 138 ? -30.760 -6.944  -35.948 1.00 93.71 138 B 1 
ATOM   3934 O O     . SER B 2 138 ? -30.226 -5.998  -36.511 1.00 91.54 138 B 1 
ATOM   3935 C CB    . SER B 2 138 ? -32.330 -6.348  -34.112 1.00 91.87 138 B 1 
ATOM   3936 O OG    . SER B 2 138 ? -33.689 -6.129  -33.754 1.00 80.43 138 B 1 
ATOM   3937 N N     . LEU B 2 139 ? -30.104 -8.072  -35.679 1.00 93.58 139 B 1 
ATOM   3938 C CA    . LEU B 2 139 ? -28.693 -8.297  -36.019 1.00 93.08 139 B 1 
ATOM   3939 C C     . LEU B 2 139 ? -28.492 -9.007  -37.367 1.00 93.60 139 B 1 
ATOM   3940 O O     . LEU B 2 139 ? -27.349 -9.247  -37.759 1.00 91.21 139 B 1 
ATOM   3941 C CB    . LEU B 2 139 ? -28.015 -9.076  -34.884 1.00 91.56 139 B 1 
ATOM   3942 C CG    . LEU B 2 139 ? -27.923 -8.317  -33.544 1.00 89.67 139 B 1 
ATOM   3943 C CD1   . LEU B 2 139 ? -27.247 -9.227  -32.521 1.00 85.48 139 B 1 
ATOM   3944 C CD2   . LEU B 2 139 ? -27.099 -7.032  -33.657 1.00 85.22 139 B 1 
ATOM   3945 N N     . ASN B 2 140 ? -29.572 -9.349  -38.062 1.00 93.44 140 B 1 
ATOM   3946 C CA    . ASN B 2 140 ? -29.558 -10.102 -39.314 1.00 94.27 140 B 1 
ATOM   3947 C C     . ASN B 2 140 ? -28.768 -11.420 -39.212 1.00 94.63 140 B 1 
ATOM   3948 O O     . ASN B 2 140 ? -27.923 -11.746 -40.046 1.00 91.73 140 B 1 
ATOM   3949 C CB    . ASN B 2 140 ? -29.137 -9.151  -40.452 1.00 93.14 140 B 1 
ATOM   3950 C CG    . ASN B 2 140 ? -29.664 -9.595  -41.805 1.00 85.33 140 B 1 
ATOM   3951 O OD1   . ASN B 2 140 ? -30.636 -10.316 -41.928 1.00 76.36 140 B 1 
ATOM   3952 N ND2   . ASN B 2 140 ? -29.052 -9.127  -42.867 1.00 73.91 140 B 1 
ATOM   3953 N N     . ILE B 2 141 ? -29.031 -12.174 -38.149 1.00 94.01 141 B 1 
ATOM   3954 C CA    . ILE B 2 141 ? -28.409 -13.479 -37.875 1.00 93.80 141 B 1 
ATOM   3955 C C     . ILE B 2 141 ? -29.472 -14.566 -37.699 1.00 95.17 141 B 1 
ATOM   3956 O O     . ILE B 2 141 ? -30.655 -14.279 -37.514 1.00 93.98 141 B 1 
ATOM   3957 C CB    . ILE B 2 141 ? -27.442 -13.407 -36.664 1.00 91.77 141 B 1 
ATOM   3958 C CG1   . ILE B 2 141 ? -28.172 -13.005 -35.368 1.00 87.19 141 B 1 
ATOM   3959 C CG2   . ILE B 2 141 ? -26.262 -12.477 -36.985 1.00 82.05 141 B 1 
ATOM   3960 C CD1   . ILE B 2 141 ? -27.287 -12.990 -34.119 1.00 83.49 141 B 1 
ATOM   3961 N N     . SER B 2 142 ? -29.055 -15.821 -37.735 1.00 94.52 142 B 1 
ATOM   3962 C CA    . SER B 2 142 ? -29.977 -16.928 -37.487 1.00 94.68 142 B 1 
ATOM   3963 C C     . SER B 2 142 ? -30.479 -16.939 -36.037 1.00 94.88 142 B 1 
ATOM   3964 O O     . SER B 2 142 ? -29.763 -16.535 -35.113 1.00 93.85 142 B 1 
ATOM   3965 C CB    . SER B 2 142 ? -29.339 -18.270 -37.857 1.00 94.19 142 B 1 
ATOM   3966 O OG    . SER B 2 142 ? -28.336 -18.645 -36.934 1.00 88.68 142 B 1 
ATOM   3967 N N     . VAL B 2 143 ? -31.687 -17.453 -35.822 1.00 95.12 143 B 1 
ATOM   3968 C CA    . VAL B 2 143 ? -32.266 -17.620 -34.476 1.00 94.48 143 B 1 
ATOM   3969 C C     . VAL B 2 143 ? -31.370 -18.484 -33.588 1.00 94.86 143 B 1 
ATOM   3970 O O     . VAL B 2 143 ? -31.168 -18.170 -32.418 1.00 93.54 143 B 1 
ATOM   3971 C CB    . VAL B 2 143 ? -33.676 -18.227 -34.576 1.00 92.18 143 B 1 
ATOM   3972 C CG1   . VAL B 2 143 ? -34.307 -18.475 -33.201 1.00 84.37 143 B 1 
ATOM   3973 C CG2   . VAL B 2 143 ? -34.621 -17.299 -35.352 1.00 85.09 143 B 1 
ATOM   3974 N N     . GLN B 2 144 ? -30.757 -19.529 -34.155 1.00 95.61 144 B 1 
ATOM   3975 C CA    . GLN B 2 144 ? -29.805 -20.384 -33.440 1.00 95.57 144 B 1 
ATOM   3976 C C     . GLN B 2 144 ? -28.599 -19.587 -32.915 1.00 95.68 144 B 1 
ATOM   3977 O O     . GLN B 2 144 ? -28.222 -19.705 -31.761 1.00 94.30 144 B 1 
ATOM   3978 C CB    . GLN B 2 144 ? -29.301 -21.493 -34.381 1.00 95.04 144 B 1 
ATOM   3979 C CG    . GLN B 2 144 ? -29.320 -22.903 -33.745 1.00 82.14 144 B 1 
ATOM   3980 C CD    . GLN B 2 144 ? -30.596 -23.688 -34.046 1.00 71.08 144 B 1 
ATOM   3981 O OE1   . GLN B 2 144 ? -31.427 -23.299 -34.839 1.00 63.41 144 B 1 
ATOM   3982 N NE2   . GLN B 2 144 ? -30.769 -24.843 -33.436 1.00 58.06 144 B 1 
ATOM   3983 N N     . ASN B 2 145 ? -28.022 -18.748 -33.771 1.00 95.10 145 B 1 
ATOM   3984 C CA    . ASN B 2 145 ? -26.868 -17.925 -33.417 1.00 94.65 145 B 1 
ATOM   3985 C C     . ASN B 2 145 ? -27.240 -16.864 -32.366 1.00 94.81 145 B 1 
ATOM   3986 O O     . ASN B 2 145 ? -26.516 -16.697 -31.381 1.00 93.95 145 B 1 
ATOM   3987 C CB    . ASN B 2 145 ? -26.308 -17.317 -34.713 1.00 93.22 145 B 1 
ATOM   3988 C CG    . ASN B 2 145 ? -24.938 -16.669 -34.565 1.00 86.45 145 B 1 
ATOM   3989 O OD1   . ASN B 2 145 ? -24.316 -16.628 -33.532 1.00 78.11 145 B 1 
ATOM   3990 N ND2   . ASN B 2 145 ? -24.420 -16.146 -35.650 1.00 76.49 145 B 1 
ATOM   3991 N N     . ALA B 2 146 ? -28.396 -16.204 -32.540 1.00 94.25 146 B 1 
ATOM   3992 C CA    . ALA B 2 146 ? -28.921 -15.269 -31.549 1.00 93.90 146 B 1 
ATOM   3993 C C     . ALA B 2 146 ? -29.138 -15.953 -30.193 1.00 94.35 146 B 1 
ATOM   3994 O O     . ALA B 2 146 ? -28.660 -15.455 -29.182 1.00 93.55 146 B 1 
ATOM   3995 C CB    . ALA B 2 146 ? -30.217 -14.652 -32.084 1.00 93.29 146 B 1 
ATOM   3996 N N     . SER B 2 147 ? -29.763 -17.128 -30.183 1.00 95.03 147 B 1 
ATOM   3997 C CA    . SER B 2 147 ? -30.000 -17.903 -28.960 1.00 94.44 147 B 1 
ATOM   3998 C C     . SER B 2 147 ? -28.698 -18.262 -28.246 1.00 94.51 147 B 1 
ATOM   3999 O O     . SER B 2 147 ? -28.585 -18.067 -27.036 1.00 93.82 147 B 1 
ATOM   4000 C CB    . SER B 2 147 ? -30.773 -19.177 -29.288 1.00 93.40 147 B 1 
ATOM   4001 O OG    . SER B 2 147 ? -31.123 -19.867 -28.103 1.00 86.88 147 B 1 
ATOM   4002 N N     . THR B 2 148 ? -27.689 -18.729 -28.983 1.00 94.83 148 B 1 
ATOM   4003 C CA    . THR B 2 148 ? -26.392 -19.093 -28.411 1.00 94.14 148 B 1 
ATOM   4004 C C     . THR B 2 148 ? -25.691 -17.886 -27.784 1.00 94.34 148 B 1 
ATOM   4005 O O     . THR B 2 148 ? -25.203 -17.976 -26.661 1.00 93.76 148 B 1 
ATOM   4006 C CB    . THR B 2 148 ? -25.484 -19.724 -29.475 1.00 93.84 148 B 1 
ATOM   4007 O OG1   . THR B 2 148 ? -26.114 -20.846 -30.044 1.00 86.65 148 B 1 
ATOM   4008 C CG2   . THR B 2 148 ? -24.151 -20.221 -28.903 1.00 84.33 148 B 1 
ATOM   4009 N N     . ARG B 2 149 ? -25.694 -16.741 -28.481 1.00 94.99 149 B 1 
ATOM   4010 C CA    . ARG B 2 149 ? -25.067 -15.511 -27.980 1.00 94.47 149 B 1 
ATOM   4011 C C     . ARG B 2 149 ? -25.791 -14.940 -26.761 1.00 94.52 149 B 1 
ATOM   4012 O O     . ARG B 2 149 ? -25.136 -14.576 -25.794 1.00 93.83 149 B 1 
ATOM   4013 C CB    . ARG B 2 149 ? -24.995 -14.464 -29.093 1.00 93.62 149 B 1 
ATOM   4014 C CG    . ARG B 2 149 ? -23.997 -14.843 -30.199 1.00 89.82 149 B 1 
ATOM   4015 C CD    . ARG B 2 149 ? -23.997 -13.743 -31.247 1.00 87.06 149 B 1 
ATOM   4016 N NE    . ARG B 2 149 ? -23.148 -14.075 -32.408 1.00 80.28 149 B 1 
ATOM   4017 C CZ    . ARG B 2 149 ? -22.717 -13.223 -33.323 1.00 74.68 149 B 1 
ATOM   4018 N NH1   . ARG B 2 149 ? -22.967 -11.943 -33.241 1.00 69.15 149 B 1 
ATOM   4019 N NH2   . ARG B 2 149 ? -22.033 -13.653 -34.341 1.00 65.16 149 B 1 
ATOM   4020 N N     . LEU B 2 150 ? -27.127 -14.901 -26.783 1.00 94.69 150 B 1 
ATOM   4021 C CA    . LEU B 2 150 ? -27.937 -14.425 -25.661 1.00 94.46 150 B 1 
ATOM   4022 C C     . LEU B 2 150 ? -27.788 -15.317 -24.427 1.00 94.49 150 B 1 
ATOM   4023 O O     . LEU B 2 150 ? -27.611 -14.804 -23.326 1.00 93.80 150 B 1 
ATOM   4024 C CB    . LEU B 2 150 ? -29.409 -14.360 -26.089 1.00 94.04 150 B 1 
ATOM   4025 C CG    . LEU B 2 150 ? -29.741 -13.211 -27.052 1.00 93.72 150 B 1 
ATOM   4026 C CD1   . LEU B 2 150 ? -31.105 -13.465 -27.682 1.00 92.43 150 B 1 
ATOM   4027 C CD2   . LEU B 2 150 ? -29.781 -11.868 -26.328 1.00 92.26 150 B 1 
ATOM   4028 N N     . LYS B 2 151 ? -27.803 -16.649 -24.601 1.00 94.24 151 B 1 
ATOM   4029 C CA    . LYS B 2 151 ? -27.517 -17.587 -23.505 1.00 93.77 151 B 1 
ATOM   4030 C C     . LYS B 2 151 ? -26.159 -17.325 -22.893 1.00 93.65 151 B 1 
ATOM   4031 O O     . LYS B 2 151 ? -26.052 -17.287 -21.676 1.00 92.53 151 B 1 
ATOM   4032 C CB    . LYS B 2 151 ? -27.588 -19.044 -23.971 1.00 92.91 151 B 1 
ATOM   4033 C CG    . LYS B 2 151 ? -28.972 -19.659 -23.732 1.00 79.63 151 B 1 
ATOM   4034 C CD    . LYS B 2 151 ? -28.953 -21.136 -24.121 1.00 77.46 151 B 1 
ATOM   4035 C CE    . LYS B 2 151 ? -30.286 -21.804 -23.772 1.00 66.40 151 B 1 
ATOM   4036 N NZ    . LYS B 2 151 ? -30.295 -23.235 -24.157 1.00 58.86 151 B 1 
ATOM   4037 N N     . LYS B 2 152 ? -25.134 -17.133 -23.726 1.00 93.83 152 B 1 
ATOM   4038 C CA    . LYS B 2 152 ? -23.783 -16.841 -23.254 1.00 93.20 152 B 1 
ATOM   4039 C C     . LYS B 2 152 ? -23.748 -15.541 -22.451 1.00 93.53 152 B 1 
ATOM   4040 O O     . LYS B 2 152 ? -23.292 -15.553 -21.316 1.00 92.82 152 B 1 
ATOM   4041 C CB    . LYS B 2 152 ? -22.815 -16.836 -24.446 1.00 92.40 152 B 1 
ATOM   4042 C CG    . LYS B 2 152 ? -21.391 -16.645 -23.924 1.00 87.56 152 B 1 
ATOM   4043 C CD    . LYS B 2 152 ? -20.328 -16.675 -25.031 1.00 82.29 152 B 1 
ATOM   4044 C CE    . LYS B 2 152 ? -19.048 -16.312 -24.292 1.00 72.60 152 B 1 
ATOM   4045 N NZ    . LYS B 2 152 ? -17.867 -16.193 -25.154 1.00 64.11 152 B 1 
ATOM   4046 N N     . LEU B 2 153 ? -24.304 -14.448 -22.988 1.00 93.20 153 B 1 
ATOM   4047 C CA    . LEU B 2 153 ? -24.351 -13.149 -22.310 1.00 93.06 153 B 1 
ATOM   4048 C C     . LEU B 2 153 ? -25.106 -13.195 -20.981 1.00 93.60 153 B 1 
ATOM   4049 O O     . LEU B 2 153 ? -24.711 -12.556 -20.011 1.00 92.73 153 B 1 
ATOM   4050 C CB    . LEU B 2 153 ? -24.985 -12.129 -23.271 1.00 91.83 153 B 1 
ATOM   4051 C CG    . LEU B 2 153 ? -24.014 -11.001 -23.636 1.00 87.43 153 B 1 
ATOM   4052 C CD1   . LEU B 2 153 ? -24.136 -10.654 -25.105 1.00 83.89 153 B 1 
ATOM   4053 C CD2   . LEU B 2 153 ? -24.303 -9.739  -22.842 1.00 83.03 153 B 1 
ATOM   4054 N N     . SER B 2 154 ? -26.179 -13.990 -20.924 1.00 93.85 154 B 1 
ATOM   4055 C CA    . SER B 2 154 ? -26.922 -14.226 -19.686 1.00 93.57 154 B 1 
ATOM   4056 C C     . SER B 2 154 ? -26.139 -15.085 -18.692 1.00 93.73 154 B 1 
ATOM   4057 O O     . SER B 2 154 ? -26.189 -14.813 -17.497 1.00 92.64 154 B 1 
ATOM   4058 C CB    . SER B 2 154 ? -28.268 -14.876 -20.003 1.00 92.51 154 B 1 
ATOM   4059 O OG    . SER B 2 154 ? -28.994 -15.141 -18.825 1.00 80.92 154 B 1 
ATOM   4060 N N     . SER B 2 155 ? -25.408 -16.098 -19.146 1.00 94.01 155 B 1 
ATOM   4061 C CA    . SER B 2 155 ? -24.577 -16.931 -18.273 1.00 93.56 155 B 1 
ATOM   4062 C C     . SER B 2 155 ? -23.350 -16.192 -17.734 1.00 93.85 155 B 1 
ATOM   4063 O O     . SER B 2 155 ? -22.858 -16.541 -16.674 1.00 92.30 155 B 1 
ATOM   4064 C CB    . SER B 2 155 ? -24.134 -18.214 -18.980 1.00 92.39 155 B 1 
ATOM   4065 O OG    . SER B 2 155 ? -23.282 -17.994 -20.084 1.00 80.83 155 B 1 
ATOM   4066 N N     . GLU B 2 156 ? -22.910 -15.153 -18.443 1.00 94.04 156 B 1 
ATOM   4067 C CA    . GLU B 2 156 ? -21.835 -14.257 -18.003 1.00 93.72 156 B 1 
ATOM   4068 C C     . GLU B 2 156 ? -22.323 -13.178 -17.012 1.00 94.59 156 B 1 
ATOM   4069 O O     . GLU B 2 156 ? -21.517 -12.442 -16.467 1.00 93.26 156 B 1 
ATOM   4070 C CB    . GLU B 2 156 ? -21.164 -13.636 -19.241 1.00 92.46 156 B 1 
ATOM   4071 C CG    . GLU B 2 156 ? -20.342 -14.658 -20.043 1.00 89.98 156 B 1 
ATOM   4072 C CD    . GLU B 2 156 ? -19.828 -14.145 -21.401 1.00 89.23 156 B 1 
ATOM   4073 O OE1   . GLU B 2 156 ? -18.963 -14.826 -22.006 1.00 82.81 156 B 1 
ATOM   4074 O OE2   . GLU B 2 156 ? -20.322 -13.118 -21.916 1.00 83.48 156 B 1 
ATOM   4075 N N     . GLY B 2 157 ? -23.641 -13.072 -16.789 1.00 93.88 157 B 1 
ATOM   4076 C CA    . GLY B 2 157 ? -24.234 -12.104 -15.862 1.00 94.12 157 B 1 
ATOM   4077 C C     . GLY B 2 157 ? -24.406 -10.691 -16.421 1.00 94.98 157 B 1 
ATOM   4078 O O     . GLY B 2 157 ? -24.772 -9.783  -15.688 1.00 93.88 157 B 1 
ATOM   4079 N N     . VAL B 2 158 ? -24.184 -10.495 -17.716 1.00 94.03 158 B 1 
ATOM   4080 C CA    . VAL B 2 158 ? -24.306 -9.177  -18.369 1.00 93.94 158 B 1 
ATOM   4081 C C     . VAL B 2 158 ? -25.768 -8.799  -18.601 1.00 94.30 158 B 1 
ATOM   4082 O O     . VAL B 2 158 ? -26.148 -7.640  -18.466 1.00 93.51 158 B 1 
ATOM   4083 C CB    . VAL B 2 158 ? -23.528 -9.133  -19.695 1.00 93.12 158 B 1 
ATOM   4084 C CG1   . VAL B 2 158 ? -23.565 -7.747  -20.339 1.00 90.86 158 B 1 
ATOM   4085 C CG2   . VAL B 2 158 ? -22.057 -9.496  -19.488 1.00 91.33 158 B 1 
ATOM   4086 N N     . ILE B 2 159 ? -26.604 -9.757  -18.941 1.00 94.79 159 B 1 
ATOM   4087 C CA    . ILE B 2 159 ? -28.041 -9.565  -19.137 1.00 94.50 159 B 1 
ATOM   4088 C C     . ILE B 2 159 ? -28.828 -10.590 -18.338 1.00 94.84 159 B 1 
ATOM   4089 O O     . ILE B 2 159 ? -28.341 -11.684 -18.040 1.00 94.30 159 B 1 
ATOM   4090 C CB    . ILE B 2 159 ? -28.438 -9.576  -20.627 1.00 93.74 159 B 1 
ATOM   4091 C CG1   . ILE B 2 159 ? -28.122 -10.926 -21.301 1.00 91.59 159 B 1 
ATOM   4092 C CG2   . ILE B 2 159 ? -27.782 -8.394  -21.352 1.00 89.04 159 B 1 
ATOM   4093 C CD1   . ILE B 2 159 ? -28.597 -11.035 -22.755 1.00 90.25 159 B 1 
ATOM   4094 N N     . MET B 2 160 ? -30.082 -10.255 -18.026 1.00 94.76 160 B 1 
ATOM   4095 C CA    . MET B 2 160 ? -30.990 -11.155 -17.324 1.00 94.67 160 B 1 
ATOM   4096 C C     . MET B 2 160 ? -31.813 -11.971 -18.321 1.00 94.94 160 B 1 
ATOM   4097 O O     . MET B 2 160 ? -32.331 -11.437 -19.302 1.00 93.88 160 B 1 
ATOM   4098 C CB    . MET B 2 160 ? -31.874 -10.346 -16.375 1.00 92.71 160 B 1 
ATOM   4099 C CG    . MET B 2 160 ? -32.742 -11.238 -15.494 1.00 88.54 160 B 1 
ATOM   4100 S SD    . MET B 2 160 ? -33.733 -10.366 -14.248 1.00 86.41 160 B 1 
ATOM   4101 C CE    . MET B 2 160 ? -34.831 -9.381  -15.289 1.00 76.69 160 B 1 
ATOM   4102 N N     . ARG B 2 161 ? -31.995 -13.263 -18.034 1.00 94.00 161 B 1 
ATOM   4103 C CA    . ARG B 2 161 ? -32.964 -14.119 -18.724 1.00 93.97 161 B 1 
ATOM   4104 C C     . ARG B 2 161 ? -34.188 -14.311 -17.841 1.00 93.69 161 B 1 
ATOM   4105 O O     . ARG B 2 161 ? -34.072 -14.768 -16.707 1.00 92.26 161 B 1 
ATOM   4106 C CB    . ARG B 2 161 ? -32.307 -15.451 -19.107 1.00 92.63 161 B 1 
ATOM   4107 C CG    . ARG B 2 161 ? -33.194 -16.241 -20.083 1.00 90.76 161 B 1 
ATOM   4108 C CD    . ARG B 2 161 ? -32.560 -17.584 -20.464 1.00 88.97 161 B 1 
ATOM   4109 N NE    . ARG B 2 161 ? -32.640 -18.536 -19.361 1.00 82.78 161 B 1 
ATOM   4110 C CZ    . ARG B 2 161 ? -32.124 -19.753 -19.319 1.00 80.83 161 B 1 
ATOM   4111 N NH1   . ARG B 2 161 ? -31.419 -20.226 -20.314 1.00 74.30 161 B 1 
ATOM   4112 N NH2   . ARG B 2 161 ? -32.319 -20.518 -18.283 1.00 71.08 161 B 1 
ATOM   4113 N N     . SER B 2 162 ? -35.362 -14.006 -18.385 1.00 93.02 162 B 1 
ATOM   4114 C CA    . SER B 2 162 ? -36.650 -14.284 -17.750 1.00 92.28 162 B 1 
ATOM   4115 C C     . SER B 2 162 ? -37.472 -15.232 -18.617 1.00 92.96 162 B 1 
ATOM   4116 O O     . SER B 2 162 ? -37.256 -15.345 -19.821 1.00 90.99 162 B 1 
ATOM   4117 C CB    . SER B 2 162 ? -37.399 -12.989 -17.433 1.00 89.74 162 B 1 
ATOM   4118 O OG    . SER B 2 162 ? -37.482 -12.149 -18.554 1.00 80.23 162 B 1 
ATOM   4119 N N     . GLU B 2 163 ? -38.413 -15.936 -17.985 1.00 91.57 163 B 1 
ATOM   4120 C CA    . GLU B 2 163 ? -39.363 -16.813 -18.653 1.00 90.96 163 B 1 
ATOM   4121 C C     . GLU B 2 163 ? -40.723 -16.130 -18.688 1.00 91.11 163 B 1 
ATOM   4122 O O     . GLU B 2 163 ? -41.193 -15.610 -17.679 1.00 88.20 163 B 1 
ATOM   4123 C CB    . GLU B 2 163 ? -39.428 -18.169 -17.947 1.00 87.94 163 B 1 
ATOM   4124 C CG    . GLU B 2 163 ? -38.132 -18.950 -18.165 1.00 79.34 163 B 1 
ATOM   4125 C CD    . GLU B 2 163 ? -38.062 -20.308 -17.471 1.00 78.86 163 B 1 
ATOM   4126 O OE1   . GLU B 2 163 ? -36.938 -20.872 -17.469 1.00 73.13 163 B 1 
ATOM   4127 O OE2   . GLU B 2 163 ? -39.093 -20.781 -16.966 1.00 74.31 163 B 1 
ATOM   4128 N N     . VAL B 2 164 ? -41.346 -16.125 -19.870 1.00 90.34 164 B 1 
ATOM   4129 C CA    . VAL B 2 164 ? -42.691 -15.619 -20.078 1.00 89.98 164 B 1 
ATOM   4130 C C     . VAL B 2 164 ? -43.515 -16.653 -20.839 1.00 90.52 164 B 1 
ATOM   4131 O O     . VAL B 2 164 ? -42.967 -17.489 -21.567 1.00 86.96 164 B 1 
ATOM   4132 C CB    . VAL B 2 164 ? -42.719 -14.262 -20.804 1.00 86.35 164 B 1 
ATOM   4133 C CG1   . VAL B 2 164 ? -42.038 -13.174 -19.962 1.00 75.26 164 B 1 
ATOM   4134 C CG2   . VAL B 2 164 ? -42.066 -14.313 -22.182 1.00 76.84 164 B 1 
ATOM   4135 N N     . SER B 2 165 ? -44.827 -16.612 -20.687 1.00 89.56 165 B 1 
ATOM   4136 C CA    . SER B 2 165 ? -45.717 -17.442 -21.494 1.00 89.56 165 B 1 
ATOM   4137 C C     . SER B 2 165 ? -45.661 -16.989 -22.951 1.00 89.10 165 B 1 
ATOM   4138 O O     . SER B 2 165 ? -45.910 -15.824 -23.252 1.00 84.29 165 B 1 
ATOM   4139 C CB    . SER B 2 165 ? -47.142 -17.378 -20.962 1.00 86.94 165 B 1 
ATOM   4140 O OG    . SER B 2 165 ? -47.155 -17.764 -19.605 1.00 74.55 165 B 1 
ATOM   4141 N N     . SER B 2 166 ? -45.352 -17.909 -23.855 1.00 84.97 166 B 1 
ATOM   4142 C CA    . SER B 2 166 ? -45.353 -17.617 -25.287 1.00 83.60 166 B 1 
ATOM   4143 C C     . SER B 2 166 ? -46.780 -17.430 -25.794 1.00 83.82 166 B 1 
ATOM   4144 O O     . SER B 2 166 ? -47.659 -18.210 -25.423 1.00 80.06 166 B 1 
ATOM   4145 C CB    . SER B 2 166 ? -44.669 -18.743 -26.058 1.00 79.29 166 B 1 
ATOM   4146 O OG    . SER B 2 166 ? -44.732 -18.505 -27.446 1.00 69.61 166 B 1 
ATOM   4147 N N     . PRO B 2 167 ? -47.023 -16.463 -26.706 1.00 82.84 167 B 1 
ATOM   4148 C CA    . PRO B 2 167 ? -48.333 -16.285 -27.344 1.00 81.54 167 B 1 
ATOM   4149 C C     . PRO B 2 167 ? -48.822 -17.528 -28.087 1.00 82.49 167 B 1 
ATOM   4150 O O     . PRO B 2 167 ? -50.026 -17.744 -28.222 1.00 76.37 167 B 1 
ATOM   4151 C CB    . PRO B 2 167 ? -48.152 -15.115 -28.324 1.00 78.25 167 B 1 
ATOM   4152 C CG    . PRO B 2 167 ? -46.923 -14.379 -27.825 1.00 76.27 167 B 1 
ATOM   4153 C CD    . PRO B 2 167 ? -46.075 -15.468 -27.186 1.00 80.18 167 B 1 
ATOM   4154 N N     . THR B 2 168 ? -47.885 -18.365 -28.565 1.00 83.08 168 B 1 
ATOM   4155 C CA    . THR B 2 168 ? -48.171 -19.618 -29.280 1.00 82.24 168 B 1 
ATOM   4156 C C     . THR B 2 168 ? -48.286 -20.841 -28.359 1.00 82.86 168 B 1 
ATOM   4157 O O     . THR B 2 168 ? -48.467 -21.957 -28.836 1.00 75.68 168 B 1 
ATOM   4158 C CB    . THR B 2 168 ? -47.117 -19.861 -30.365 1.00 78.64 168 B 1 
ATOM   4159 O OG1   . THR B 2 168 ? -45.814 -19.785 -29.834 1.00 72.63 168 B 1 
ATOM   4160 C CG2   . THR B 2 168 ? -47.199 -18.814 -31.476 1.00 70.47 168 B 1 
ATOM   4161 N N     . GLY B 2 169 ? -48.205 -20.629 -27.063 1.00 83.76 169 B 1 
ATOM   4162 C CA    . GLY B 2 169 ? -48.140 -21.687 -26.058 1.00 83.69 169 B 1 
ATOM   4163 C C     . GLY B 2 169 ? -46.702 -22.088 -25.729 1.00 84.66 169 B 1 
ATOM   4164 O O     . GLY B 2 169 ? -45.787 -21.975 -26.542 1.00 77.73 169 B 1 
ATOM   4165 N N     . GLY B 2 170 ? -46.490 -22.562 -24.500 1.00 86.09 170 B 1 
ATOM   4166 C CA    . GLY B 2 170 ? -45.171 -22.901 -23.975 1.00 85.82 170 B 1 
ATOM   4167 C C     . GLY B 2 170 ? -44.484 -21.722 -23.279 1.00 87.16 170 B 1 
ATOM   4168 O O     . GLY B 2 170 ? -45.108 -20.723 -22.933 1.00 82.81 170 B 1 
ATOM   4169 N N     . ILE B 2 171 ? -43.180 -21.877 -23.058 1.00 87.68 171 B 1 
ATOM   4170 C CA    . ILE B 2 171 ? -42.342 -20.884 -22.387 1.00 88.44 171 B 1 
ATOM   4171 C C     . ILE B 2 171 ? -41.411 -20.248 -23.421 1.00 89.75 171 B 1 
ATOM   4172 O O     . ILE B 2 171 ? -40.731 -20.958 -24.167 1.00 86.79 171 B 1 
ATOM   4173 C CB    . ILE B 2 171 ? -41.573 -21.510 -21.204 1.00 83.84 171 B 1 
ATOM   4174 C CG1   . ILE B 2 171 ? -42.558 -22.091 -20.161 1.00 73.56 171 B 1 
ATOM   4175 C CG2   . ILE B 2 171 ? -40.641 -20.470 -20.548 1.00 72.23 171 B 1 
ATOM   4176 C CD1   . ILE B 2 171 ? -41.889 -22.863 -19.016 1.00 65.48 171 B 1 
ATOM   4177 N N     . GLU B 2 172 ? -41.367 -18.916 -23.436 1.00 89.05 172 B 1 
ATOM   4178 C CA    . GLU B 2 172 ? -40.417 -18.149 -24.221 1.00 89.20 172 B 1 
ATOM   4179 C C     . GLU B 2 172 ? -39.440 -17.424 -23.297 1.00 90.57 172 B 1 
ATOM   4180 O O     . GLU B 2 172 ? -39.805 -16.929 -22.226 1.00 88.44 172 B 1 
ATOM   4181 C CB    . GLU B 2 172 ? -41.170 -17.191 -25.160 1.00 85.27 172 B 1 
ATOM   4182 C CG    . GLU B 2 172 ? -40.235 -16.525 -26.182 1.00 75.82 172 B 1 
ATOM   4183 C CD    . GLU B 2 172 ? -40.981 -15.693 -27.246 1.00 73.42 172 B 1 
ATOM   4184 O OE1   . GLU B 2 172 ? -40.392 -15.500 -28.331 1.00 66.55 172 B 1 
ATOM   4185 O OE2   . GLU B 2 172 ? -42.116 -15.252 -26.974 1.00 67.69 172 B 1 
ATOM   4186 N N     . PHE B 2 173 ? -38.169 -17.360 -23.702 1.00 91.86 173 B 1 
ATOM   4187 C CA    . PHE B 2 173 ? -37.161 -16.603 -22.976 1.00 92.57 173 B 1 
ATOM   4188 C C     . PHE B 2 173 ? -37.124 -15.159 -23.457 1.00 93.30 173 B 1 
ATOM   4189 O O     . PHE B 2 173 ? -36.942 -14.896 -24.654 1.00 91.96 173 B 1 
ATOM   4190 C CB    . PHE B 2 173 ? -35.794 -17.271 -23.094 1.00 91.11 173 B 1 
ATOM   4191 C CG    . PHE B 2 173 ? -35.709 -18.624 -22.427 1.00 90.78 173 B 1 
ATOM   4192 C CD1   . PHE B 2 173 ? -35.904 -18.740 -21.040 1.00 86.42 173 B 1 
ATOM   4193 C CD2   . PHE B 2 173 ? -35.443 -19.781 -23.181 1.00 86.66 173 B 1 
ATOM   4194 C CE1   . PHE B 2 173 ? -35.841 -19.996 -20.411 1.00 84.79 173 B 1 
ATOM   4195 C CE2   . PHE B 2 173 ? -35.373 -21.037 -22.557 1.00 84.68 173 B 1 
ATOM   4196 C CZ    . PHE B 2 173 ? -35.579 -21.145 -21.170 1.00 85.91 173 B 1 
ATOM   4197 N N     . ILE B 2 174 ? -37.230 -14.226 -22.529 1.00 93.59 174 B 1 
ATOM   4198 C CA    . ILE B 2 174 ? -36.991 -12.803 -22.740 1.00 93.75 174 B 1 
ATOM   4199 C C     . ILE B 2 174 ? -35.674 -12.418 -22.080 1.00 94.34 174 B 1 
ATOM   4200 O O     . ILE B 2 174 ? -35.402 -12.788 -20.935 1.00 93.36 174 B 1 
ATOM   4201 C CB    . ILE B 2 174 ? -38.187 -11.945 -22.274 1.00 91.95 174 B 1 
ATOM   4202 C CG1   . ILE B 2 174 ? -39.446 -12.347 -23.056 1.00 87.46 174 B 1 
ATOM   4203 C CG2   . ILE B 2 174 ? -37.859 -10.448 -22.396 1.00 87.07 174 B 1 
ATOM   4204 C CD1   . ILE B 2 174 ? -40.333 -11.229 -23.585 1.00 77.42 174 B 1 
ATOM   4205 N N     . TYR B 2 175 ? -34.865 -11.673 -22.808 1.00 94.09 175 B 1 
ATOM   4206 C CA    . TYR B 2 175 ? -33.601 -11.136 -22.324 1.00 94.48 175 B 1 
ATOM   4207 C C     . TYR B 2 175 ? -33.743 -9.634  -22.096 1.00 94.02 175 B 1 
ATOM   4208 O O     . TYR B 2 175 ? -34.250 -8.917  -22.960 1.00 92.51 175 B 1 
ATOM   4209 C CB    . TYR B 2 175 ? -32.497 -11.468 -23.324 1.00 94.45 175 B 1 
ATOM   4210 C CG    . TYR B 2 175 ? -32.276 -12.957 -23.501 1.00 95.36 175 B 1 
ATOM   4211 C CD1   . TYR B 2 175 ? -31.364 -13.640 -22.685 1.00 94.07 175 B 1 
ATOM   4212 C CD2   . TYR B 2 175 ? -33.007 -13.672 -24.472 1.00 94.40 175 B 1 
ATOM   4213 C CE1   . TYR B 2 175 ? -31.164 -15.021 -22.837 1.00 93.49 175 B 1 
ATOM   4214 C CE2   . TYR B 2 175 ? -32.819 -15.056 -24.631 1.00 93.61 175 B 1 
ATOM   4215 C CZ    . TYR B 2 175 ? -31.893 -15.722 -23.815 1.00 94.29 175 B 1 
ATOM   4216 O OH    . TYR B 2 175 ? -31.694 -17.071 -23.970 1.00 93.00 175 B 1 
ATOM   4217 N N     . SER B 2 176 ? -33.298 -9.158  -20.954 1.00 94.37 176 B 1 
ATOM   4218 C CA    . SER B 2 176 ? -33.342 -7.752  -20.568 1.00 93.78 176 B 1 
ATOM   4219 C C     . SER B 2 176 ? -32.031 -7.316  -19.927 1.00 94.26 176 B 1 
ATOM   4220 O O     . SER B 2 176 ? -31.298 -8.130  -19.359 1.00 92.75 176 B 1 
ATOM   4221 C CB    . SER B 2 176 ? -34.536 -7.472  -19.653 1.00 91.33 176 B 1 
ATOM   4222 O OG    . SER B 2 176 ? -34.539 -8.331  -18.532 1.00 84.37 176 B 1 
ATOM   4223 N N     . GLY B 2 177 ? -31.717 -6.021  -20.035 1.00 92.43 177 B 1 
ATOM   4224 C CA    . GLY B 2 177 ? -30.634 -5.399  -19.299 1.00 91.81 177 B 1 
ATOM   4225 C C     . GLY B 2 177 ? -31.088 -4.885  -17.930 1.00 92.65 177 B 1 
ATOM   4226 O O     . GLY B 2 177 ? -32.101 -5.346  -17.394 1.00 90.36 177 B 1 
ATOM   4227 N N     . PRO B 2 178 ? -30.364 -3.910  -17.378 1.00 92.61 178 B 1 
ATOM   4228 C CA    . PRO B 2 178 ? -30.749 -3.228  -16.156 1.00 90.84 178 B 1 
ATOM   4229 C C     . PRO B 2 178 ? -32.138 -2.612  -16.282 1.00 89.09 178 B 1 
ATOM   4230 O O     . PRO B 2 178 ? -32.370 -1.787  -17.169 1.00 81.00 178 B 1 
ATOM   4231 C CB    . PRO B 2 178 ? -29.692 -2.139  -15.946 1.00 87.72 178 B 1 
ATOM   4232 C CG    . PRO B 2 178 ? -28.492 -2.623  -16.727 1.00 87.92 178 B 1 
ATOM   4233 C CD    . PRO B 2 178 ? -29.121 -3.361  -17.898 1.00 91.38 178 B 1 
ATOM   4234 N N     . ASN B 2 179 ? -33.037 -2.945  -15.367 1.00 84.97 179 B 1 
ATOM   4235 C CA    . ASN B 2 179 ? -34.209 -2.121  -15.134 1.00 81.97 179 B 1 
ATOM   4236 C C     . ASN B 2 179 ? -33.743 -0.922  -14.321 1.00 80.45 179 B 1 
ATOM   4237 O O     . ASN B 2 179 ? -33.641 -1.002  -13.099 1.00 72.72 179 B 1 
ATOM   4238 C CB    . ASN B 2 179 ? -35.306 -2.922  -14.420 1.00 74.10 179 B 1 
ATOM   4239 C CG    . ASN B 2 179 ? -36.099 -3.816  -15.361 1.00 63.76 179 B 1 
ATOM   4240 O OD1   . ASN B 2 179 ? -36.042 -3.741  -16.569 1.00 55.13 179 B 1 
ATOM   4241 N ND2   . ASN B 2 179 ? -36.915 -4.687  -14.808 1.00 55.52 179 B 1 
ATOM   4242 N N     . ILE B 2 180 ? -33.414 0.170   -15.010 1.00 74.14 180 B 1 
ATOM   4243 C CA    . ILE B 2 180 ? -33.109 1.436   -14.355 1.00 69.64 180 B 1 
ATOM   4244 C C     . ILE B 2 180 ? -34.388 1.861   -13.644 1.00 67.07 180 B 1 
ATOM   4245 O O     . ILE B 2 180 ? -35.406 2.085   -14.301 1.00 59.02 180 B 1 
ATOM   4246 C CB    . ILE B 2 180 ? -32.612 2.497   -15.364 1.00 63.01 180 B 1 
ATOM   4247 C CG1   . ILE B 2 180 ? -31.408 1.967   -16.176 1.00 57.26 180 B 1 
ATOM   4248 C CG2   . ILE B 2 180 ? -32.230 3.780   -14.598 1.00 55.68 180 B 1 
ATOM   4249 C CD1   . ILE B 2 180 ? -30.967 2.900   -17.314 1.00 51.04 180 B 1 
ATOM   4250 N N     . SER B 2 181 ? -34.341 1.910   -12.323 1.00 60.79 181 B 1 
ATOM   4251 C CA    . SER B 2 181 ? -35.436 2.458   -11.532 1.00 57.14 181 B 1 
ATOM   4252 C C     . SER B 2 181 ? -35.600 3.918   -11.945 1.00 55.67 181 B 1 
ATOM   4253 O O     . SER B 2 181 ? -34.671 4.708   -11.783 1.00 49.90 181 B 1 
ATOM   4254 C CB    . SER B 2 181 ? -35.132 2.342   -10.028 1.00 50.73 181 B 1 
ATOM   4255 O OG    . SER B 2 181 ? -34.736 1.023   -9.686  1.00 46.81 181 B 1 
ATOM   4256 N N     . ALA B 2 182 ? -36.742 4.268   -12.537 1.00 45.09 182 B 1 
ATOM   4257 C CA    . ALA B 2 182 ? -37.119 5.637   -12.858 1.00 40.59 182 B 1 
ATOM   4258 C C     . ALA B 2 182 ? -37.420 6.429   -11.591 1.00 39.35 182 B 1 
ATOM   4259 O O     . ALA B 2 182 ? -37.901 5.822   -10.605 1.00 35.21 182 B 1 
ATOM   4260 C CB    . ALA B 2 182 ? -38.304 5.628   -13.823 1.00 35.16 182 B 1 
ATOM   4261 O OXT   . ALA B 2 182 ? -37.184 7.668   -11.629 1.00 32.47 182 B 1 
HETATM 4262 P PG    . ATP C 3 .   ? -5.235  -8.017  -2.941  1.00 97.72 1   C 1 
HETATM 4263 O O1G   . ATP C 3 .   ? -5.768  -8.345  -4.295  1.00 94.48 1   C 1 
HETATM 4264 O O2G   . ATP C 3 .   ? -6.293  -8.110  -1.877  1.00 94.85 1   C 1 
HETATM 4265 O O3G   . ATP C 3 .   ? -4.442  -6.742  -2.907  1.00 95.07 1   C 1 
HETATM 4266 P PB    . ATP C 3 .   ? -2.798  -9.151  -2.025  1.00 98.05 1   C 1 
HETATM 4267 O O1B   . ATP C 3 .   ? -2.341  -10.554 -1.720  1.00 93.53 1   C 1 
HETATM 4268 O O2B   . ATP C 3 .   ? -2.764  -8.203  -0.885  1.00 93.64 1   C 1 
HETATM 4269 O O3B   . ATP C 3 .   ? -4.256  -9.245  -2.613  1.00 97.51 1   C 1 
HETATM 4270 P PA    . ATP C 3 .   ? -0.789  -7.535  -3.284  1.00 98.23 1   C 1 
HETATM 4271 O O1A   . ATP C 3 .   ? -0.382  -7.389  -4.697  1.00 94.45 1   C 1 
HETATM 4272 O O2A   . ATP C 3 .   ? -1.202  -6.301  -2.558  1.00 94.68 1   C 1 
HETATM 4273 O O3A   . ATP C 3 .   ? -1.974  -8.611  -3.266  1.00 97.96 1   C 1 
HETATM 4274 O "O5'" . ATP C 3 .   ? 0.368   -8.262  -2.461  1.00 98.28 1   C 1 
HETATM 4275 C "C5'" . ATP C 3 .   ? 0.946   -9.433  -2.980  1.00 98.15 1   C 1 
HETATM 4276 C "C4'" . ATP C 3 .   ? 1.577   -10.261 -1.880  1.00 98.56 1   C 1 
HETATM 4277 O "O4'" . ATP C 3 .   ? 2.696   -9.563  -1.355  1.00 98.54 1   C 1 
HETATM 4278 C "C3'" . ATP C 3 .   ? 0.667   -10.512 -0.696  1.00 98.53 1   C 1 
HETATM 4279 O "O3'" . ATP C 3 .   ? -0.182  -11.619 -0.895  1.00 98.36 1   C 1 
HETATM 4280 C "C2'" . ATP C 3 .   ? 1.663   -10.734 0.421   1.00 98.52 1   C 1 
HETATM 4281 O "O2'" . ATP C 3 .   ? 2.151   -12.063 0.420   1.00 98.17 1   C 1 
HETATM 4282 C "C1'" . ATP C 3 .   ? 2.801   -9.786  0.037   1.00 98.64 1   C 1 
HETATM 4283 N N9    . ATP C 3 .   ? 2.697   -8.498  0.736   1.00 98.64 1   C 1 
HETATM 4284 C C8    . ATP C 3 .   ? 2.165   -7.347  0.255   1.00 98.50 1   C 1 
HETATM 4285 N N7    . ATP C 3 .   ? 2.272   -6.345  1.128   1.00 98.52 1   C 1 
HETATM 4286 C C5    . ATP C 3 .   ? 2.895   -6.868  2.218   1.00 98.59 1   C 1 
HETATM 4287 C C6    . ATP C 3 .   ? 3.319   -6.354  3.488   1.00 98.51 1   C 1 
HETATM 4288 N N6    . ATP C 3 .   ? 3.110   -5.068  3.809   1.00 98.23 1   C 1 
HETATM 4289 N N1    . ATP C 3 .   ? 3.932   -7.187  4.352   1.00 98.33 1   C 1 
HETATM 4290 C C2    . ATP C 3 .   ? 4.146   -8.486  4.037   1.00 98.23 1   C 1 
HETATM 4291 N N3    . ATP C 3 .   ? 3.786   -9.028  2.872   1.00 98.52 1   C 1 
HETATM 4292 C C4    . ATP C 3 .   ? 3.168   -8.249  1.965   1.00 98.63 1   C 1 
#
