# Supplementary material for: A DNA damage-activated kinase phosphorylates a transcriptional repressor to control bacterial immune pathway expression
Source: EMBO J. 2026 Jun 9;45(14):5079–100. doi: 10.1038/s44318-026-00831-y (PMC13373217; doi:10.1038/s44318-026-00831-y)
Supplement: Supplementary file 10 — Source data Fig. 4 [file 44318_2026_831_MOESM10_ESM.zip › Figure4/4A-B/fold_enterobacter_capk_caps_atp_summary_confidences_0.json]

{
 "chain_iptm": [
  0.93,
  0.9,
  0.94
 ],
 "chain_pair_iptm": [
  [
   0.83,
   0.89,
   0.97
  ],
  [
   0.89,
   0.85,
   0.91
  ],
  [
   0.97,
   0.91,
   0.68
  ]
 ],
 "chain_pair_pae_min": [
  [
   0.76,
   1.05,
   0.84
  ],
  [
   1.14,
   0.76,
   1.33
  ],
  [
   0.92,
   1.53,
   0.76
  ]
 ],
 "chain_ptm": [
  0.83,
  0.85,
  0.68
 ],
 "fraction_disordered": 0.0,
 "has_clash": 0.0,
 "iptm": 0.91,
 "num_recycles": 10.0,
 "ptm": 0.87,
 "ranking_score": 0.9
}
