# Supplementary material for: A DNA damage-activated kinase phosphorylates a transcriptional repressor to control bacterial immune pathway expression
Source: EMBO J. 2026 Jun 9;45(14):5079–100. doi: 10.1038/s44318-026-00831-y (PMC13373217; doi:10.1038/s44318-026-00831-y)
Supplement: Supplementary file 11 — Source data Fig. 5 [file 44318_2026_831_MOESM11_ESM.zip]

Archive with 24 entries (19 files):
- Figure5/
- __MACOSX/._Figure5
- Figure5/5B-C/
- __MACOSX/Figure5/._5B-C
- Figure5/5A/
- __MACOSX/Figure5/._5A
- Figure5/.DS_Store
- __MACOSX/Figure5/._.DS_Store
- Figure5/5D/
- __MACOSX/Figure5/._5D
- Figure5/5E/
- __MACOSX/Figure5/._5E
- Figure5/5B-C/fold_enterobacter_capkxssdna_model_0.cif
- __MACOSX/Figure5/5B-C/._fold_enterobacter_capkxssdna_model_0.cif
- Figure5/5B-C/fold_enterobacter_capkxssdna_full_data_0.json
- __MACOSX/Figure5/5B-C/._fold_enterobacter_capkxssdna_full_data_0.json
- Figure5/5B-C/fold_enterobacter_capkxssdna_summary_confidences_0.json
- __MACOSX/Figure5/5B-C/._fold_enterobacter_capkxssdna_summary_confidences_0.json
- Figure5/5A/5A_Coomassie.png
- __MACOSX/Figure5/5A/._5A_Coomassie.png
- Figure5/5D/5D_coomassie.png
- __MACOSX/Figure5/5D/._5D_coomassie.png
- Figure5/5E/SEC-MALS CapS phosphorylation assay.xlsx
- __MACOSX/Figure5/5E/._SEC-MALS CapS phosphorylation assay.xlsx
