# Supplementary material for: A DNA damage-activated kinase phosphorylates a transcriptional repressor to control bacterial immune pathway expression
Source: EMBO J. 2026 Jun 9;45(14):5079–100. doi: 10.1038/s44318-026-00831-y (PMC13373217; doi:10.1038/s44318-026-00831-y)
Supplement: Supplementary file 11 — Source data Fig. 5 [file 44318_2026_831_MOESM11_ESM.zip › Figure5/5B-C/fold_enterobacter_capkxssdna_model_0.cif]

# By using this file you agree to the legally binding terms of use found at alphafoldserver.com/output-terms
data_62f6e32d12167cd8
#
_entry.id 62f6e32d12167cd8
#
loop_
_atom_type.symbol
C  
MG 
N  
O  
P  
S  
#
loop_
_audit_author.name
_audit_author.pdbx_ordinal
"Google DeepMind" 1 
"Isomorphic Labs" 2 
#
_audit_conform.dict_location https://raw.githubusercontent.com/ihmwg/ModelCIF/master/dist/mmcif_ma.dic
_audit_conform.dict_name     mmcif_ma.dic
_audit_conform.dict_version  1.4.5
#
loop_
_chem_comp.formula
_chem_comp.formula_weight
_chem_comp.id
_chem_comp.mon_nstd_flag
_chem_comp.name
_chem_comp.pdbx_smiles
_chem_comp.pdbx_synonyms
_chem_comp.type
"C3 H7 N O2"        89.093  ALA y ALANINE                              C[C@H](N)C(O)=O                                                                       ? "L-PEPTIDE LINKING" 
"C6 H15 N4 O2"      175.209 ARG y ARGININE                             N[C@@H](CCCNC(N)=[NH2+])C(O)=O                                                        ? "L-PEPTIDE LINKING" 
"C4 H8 N2 O3"       132.118 ASN y ASPARAGINE                           N[C@@H](CC(N)=O)C(O)=O                                                                ? "L-PEPTIDE LINKING" 
"C4 H7 N O4"        133.103 ASP y "ASPARTIC ACID"                      N[C@@H](CC(O)=O)C(O)=O                                                                ? "L-PEPTIDE LINKING" 
"C10 H16 N5 O13 P3" 507.181 ATP . "ADENOSINE-5'-TRIPHOSPHATE"          Nc1ncnc2n(cnc12)[C@@H]3O[C@H](CO[P@](O)(=O)O[P@@](O)(=O)O[P](O)(O)=O)[C@@H](O)[C@H]3O ? NON-POLYMER         
"C3 H7 N O2 S"      121.158 CYS y CYSTEINE                             N[C@@H](CS)C(O)=O                                                                     ? "L-PEPTIDE LINKING" 
"C9 H14 N3 O7 P"    307.197 DC  y "2'-DEOXYCYTIDINE-5'-MONOPHOSPHATE"  NC1=NC(=O)N(C=C1)[C@H]2C[C@H](O)[C@@H](CO[P](O)(O)=O)O2                               ? "DNA LINKING"       
"C10 H14 N5 O7 P"   347.221 DG  y "2'-DEOXYGUANOSINE-5'-MONOPHOSPHATE" NC1=Nc2n(cnc2C(=O)N1)[C@H]3C[C@H](O)[C@@H](CO[P](O)(O)=O)O3                           ? "DNA LINKING"       
"C10 H15 N2 O8 P"   322.208 DT  y "THYMIDINE-5'-MONOPHOSPHATE"         CC1=CN([C@H]2C[C@H](O)[C@@H](CO[P](O)(O)=O)O2)C(=O)NC1=O                              ? "DNA LINKING"       
"C5 H10 N2 O3"      146.144 GLN y GLUTAMINE                            N[C@@H](CCC(N)=O)C(O)=O                                                               ? "L-PEPTIDE LINKING" 
"C5 H9 N O4"        147.129 GLU y "GLUTAMIC ACID"                      N[C@@H](CCC(O)=O)C(O)=O                                                               ? "L-PEPTIDE LINKING" 
"C2 H5 N O2"        75.067  GLY y GLYCINE                              NCC(O)=O                                                                              ? "PEPTIDE LINKING"   
"C6 H10 N3 O2"      156.162 HIS y HISTIDINE                            N[C@@H](Cc1c[nH]c[nH+]1)C(O)=O                                                        ? "L-PEPTIDE LINKING" 
"C6 H13 N O2"       131.173 ILE y ISOLEUCINE                           CC[C@H](C)[C@H](N)C(O)=O                                                              ? "L-PEPTIDE LINKING" 
"C6 H13 N O2"       131.173 LEU y LEUCINE                              CC(C)C[C@H](N)C(O)=O                                                                  ? "L-PEPTIDE LINKING" 
"C6 H15 N2 O2"      147.195 LYS y LYSINE                               N[C@@H](CCCC[NH3+])C(O)=O                                                             ? "L-PEPTIDE LINKING" 
"C5 H11 N O2 S"     149.211 MET y METHIONINE                           CSCC[C@H](N)C(O)=O                                                                    ? "L-PEPTIDE LINKING" 
Mg                  24.305  MG  . "MAGNESIUM ION"                      "[Mg++]"                                                                              ? NON-POLYMER         
"C9 H11 N O2"       165.189 PHE y PHENYLALANINE                        N[C@@H](Cc1ccccc1)C(O)=O                                                              ? "L-PEPTIDE LINKING" 
"C5 H9 N O2"        115.130 PRO y PROLINE                              OC(=O)[C@@H]1CCCN1                                                                    ? "L-PEPTIDE LINKING" 
"C3 H7 N O3"        105.093 SER y SERINE                               N[C@@H](CO)C(O)=O                                                                     ? "L-PEPTIDE LINKING" 
"C4 H9 N O3"        119.119 THR y THREONINE                            C[C@@H](O)[C@H](N)C(O)=O                                                              ? "L-PEPTIDE LINKING" 
"C11 H12 N2 O2"     204.225 TRP y TRYPTOPHAN                           N[C@@H](Cc1c[nH]c2ccccc12)C(O)=O                                                      ? "L-PEPTIDE LINKING" 
"C9 H11 N O3"       181.189 TYR y TYROSINE                             N[C@@H](Cc1ccc(O)cc1)C(O)=O                                                           ? "L-PEPTIDE LINKING" 
"C5 H11 N O2"       117.146 VAL y VALINE                               CC(C)[C@H](N)C(O)=O                                                                   ? "L-PEPTIDE LINKING" 
#
_citation.book_publisher          ?
_citation.country                 UK
_citation.id                      primary
_citation.journal_full            Nature
_citation.journal_id_ASTM         NATUAS
_citation.journal_id_CSD          0006
_citation.journal_id_ISSN         0028-0836
_citation.journal_volume          ?
_citation.page_first              ?
_citation.page_last               ?
_citation.pdbx_database_id_DOI    ?
_citation.pdbx_database_id_PubMed ?
_citation.title                   "Accurate structure prediction of biomolecular interactions with AlphaFold 3"
_citation.year                    2024
#
loop_
_citation_author.citation_id
_citation_author.name
_citation_author.ordinal
primary "Google DeepMind" 1 
primary "Isomorphic Labs" 2 
#
loop_
_entity.id
_entity.pdbx_description
_entity.type
1 . polymer     
2 . non-polymer 
3 . non-polymer 
4 . polymer     
#
loop_
_entity_poly.entity_id
_entity_poly.pdbx_strand_id
_entity_poly.type
1 A polypeptide(L)          
4 D polydeoxyribonucleotide 
#
loop_
_entity_poly_seq.entity_id
_entity_poly_seq.hetero
_entity_poly_seq.mon_id
_entity_poly_seq.num
1 n MET 1   
1 n LEU 2   
1 n PHE 3   
1 n ASP 4   
1 n THR 5   
1 n GLU 6   
1 n LYS 7   
1 n ILE 8   
1 n LYS 9   
1 n GLU 10  
1 n LEU 11  
1 n LEU 12  
1 n ARG 13  
1 n GLU 14  
1 n SER 15  
1 n PRO 16  
1 n GLY 17  
1 n LEU 18  
1 n THR 19  
1 n GLY 20  
1 n LYS 21  
1 n GLN 22  
1 n ILE 23  
1 n ALA 24  
1 n LYS 25  
1 n THR 26  
1 n LEU 27  
1 n GLY 28  
1 n TYR 29  
1 n ALA 30  
1 n ASP 31  
1 n LYS 32  
1 n SER 33  
1 n ALA 34  
1 n LEU 35  
1 n ASN 36  
1 n SER 37  
1 n PHE 38  
1 n LEU 39  
1 n TYR 40  
1 n SER 41  
1 n HIS 42  
1 n ALA 43  
1 n GLU 44  
1 n GLY 45  
1 n LEU 46  
1 n LYS 47  
1 n ARG 48  
1 n VAL 49  
1 n GLU 50  
1 n TRP 51  
1 n LYS 52  
1 n TRP 53  
1 n TYR 54  
1 n VAL 55  
1 n ASP 56  
1 n ASP 57  
1 n GLU 58  
1 n TYR 59  
1 n VAL 60  
1 n LEU 61  
1 n VAL 62  
1 n LEU 63  
1 n ASP 64  
1 n GLY 65  
1 n ASP 66  
1 n ALA 67  
1 n TRP 68  
1 n ILE 69  
1 n ASP 70  
1 n GLU 71  
1 n ASN 72  
1 n ILE 73  
1 n PHE 74  
1 n GLU 75  
1 n ALA 76  
1 n ASN 77  
1 n LEU 78  
1 n SER 79  
1 n ALA 80  
1 n SER 81  
1 n GLY 82  
1 n CYS 83  
1 n LEU 84  
1 n LEU 85  
1 n SER 86  
1 n ALA 87  
1 n SER 88  
1 n ALA 89  
1 n ARG 90  
1 n ARG 91  
1 n CYS 92  
1 n SER 93  
1 n ILE 94  
1 n SER 95  
1 n PHE 96  
1 n PRO 97  
1 n GLU 98  
1 n SER 99  
1 n CYS 100 
1 n SER 101 
1 n ILE 102 
1 n LEU 103 
1 n LEU 104 
1 n ALA 105 
1 n ALA 106 
1 n GLY 107 
1 n ALA 108 
1 n ARG 109 
1 n ILE 110 
1 n ILE 111 
1 n ALA 112 
1 n LEU 113 
1 n ALA 114 
1 n ASN 115 
1 n GLN 116 
1 n ALA 117 
1 n ALA 118 
1 n TYR 119 
1 n SER 120 
1 n GLY 121 
1 n LYS 122 
1 n SER 123 
1 n ILE 124 
1 n GLU 125 
1 n LEU 126 
1 n ASP 127 
1 n PHE 128 
1 n SER 129 
1 n LYS 130 
1 n CYS 131 
1 n PRO 132 
1 n SER 133 
1 n ALA 134 
1 n LYS 135 
1 n ASN 136 
1 n TYR 137 
1 n LEU 138 
1 n ASN 139 
1 n ARG 140 
1 n LEU 141 
1 n GLY 142 
1 n PHE 143 
1 n PHE 144 
1 n ASP 145 
1 n HIS 146 
1 n LEU 147 
1 n HIS 148 
1 n PRO 149 
1 n ASP 150 
1 n VAL 151 
1 n LEU 152 
1 n VAL 153 
1 n LYS 154 
1 n PRO 155 
1 n GLU 156 
1 n ARG 157 
1 n PRO 158 
1 n THR 159 
1 n ASN 160 
1 n SER 161 
1 n ARG 162 
1 n ALA 163 
1 n GLN 164 
1 n ARG 165 
1 n TYR 166 
1 n GLN 167 
1 n GLY 168 
1 n ASN 169 
1 n SER 170 
1 n ASP 171 
1 n ASN 172 
1 n LEU 173 
1 n VAL 174 
1 n GLU 175 
1 n ILE 176 
1 n ALA 177 
1 n SER 178 
1 n ILE 179 
1 n ASP 180 
1 n LEU 181 
1 n ASP 182 
1 n ASP 183 
1 n PHE 184 
1 n ASP 185 
1 n ASN 186 
1 n SER 187 
1 n ILE 188 
1 n PRO 189 
1 n VAL 190 
1 n LYS 191 
1 n LEU 192 
1 n THR 193 
1 n LYS 194 
1 n LYS 195 
1 n PHE 196 
1 n VAL 197 
1 n VAL 198 
1 n HIS 199 
1 n ALA 200 
1 n GLY 201 
1 n GLN 202 
1 n LYS 203 
1 n TYR 204 
1 n TYR 205 
1 n MET 206 
1 n ALA 207 
1 n VAL 208 
1 n PHE 209 
1 n THR 210 
1 n ILE 211 
1 n PHE 212 
1 n SER 213 
1 n GLU 214 
1 n LEU 215 
1 n ILE 216 
1 n GLY 217 
1 n ASN 218 
1 n VAL 219 
1 n ARG 220 
1 n ASP 221 
1 n HIS 222 
1 n SER 223 
1 n GLU 224 
1 n SER 225 
1 n PRO 226 
1 n ILE 227 
1 n PRO 228 
1 n GLY 229 
1 n PHE 230 
1 n ALA 231 
1 n ALA 232 
1 n LEU 233 
1 n GLN 234 
1 n LEU 235 
1 n TYR 236 
1 n LYS 237 
1 n GLY 238 
1 n LYS 239 
1 n ARG 240 
1 n ARG 241 
1 n HIS 242 
1 n ILE 243 
1 n GLN 244 
1 n THR 245 
1 n VAL 246 
1 n ILE 247 
1 n SER 248 
1 n ASP 249 
1 n SER 250 
1 n GLY 251 
1 n LEU 252 
1 n GLY 253 
1 n ILE 254 
1 n ALA 255 
1 n THR 256 
1 n THR 257 
1 n LEU 258 
1 n LYS 259 
1 n ARG 260 
1 n ASN 261 
1 n LEU 262 
1 n LYS 263 
1 n LYS 264 
1 n HIS 265 
1 n TYR 266 
1 n PRO 267 
1 n GLU 268 
1 n ILE 269 
1 n PHE 270 
1 n GLU 271 
1 n GLU 272 
1 n LEU 273 
1 n GLU 274 
1 n SER 275 
1 n SER 276 
1 n GLY 277 
1 n GLU 278 
1 n ASP 279 
1 n ALA 280 
1 n ASP 281 
1 n LEU 282 
1 n PHE 283 
1 n LEU 284 
1 n VAL 285 
1 n THR 286 
1 n HIS 287 
1 n ALA 288 
1 n LEU 289 
1 n LYS 290 
1 n ASN 291 
1 n GLY 292 
1 n GLY 293 
1 n LEU 294 
1 n SER 295 
1 n GLN 296 
1 n PHE 297 
1 n GLY 298 
1 n SER 299 
1 n ALA 300 
1 n PRO 301 
1 n ASP 302 
1 n GLU 303 
1 n ALA 304 
1 n ALA 305 
1 n ARG 306 
1 n GLY 307 
1 n LEU 308 
1 n GLY 309 
1 n LEU 310 
1 n LYS 311 
1 n ARG 312 
1 n SER 313 
1 n GLN 314 
1 n ASP 315 
1 n LEU 316 
1 n ALA 317 
1 n ALA 318 
1 n LYS 319 
1 n TYR 320 
1 n ASP 321 
1 n ALA 322 
1 n VAL 323 
1 n VAL 324 
1 n LEU 325 
1 n VAL 326 
1 n ARG 327 
1 n GLN 328 
1 n PRO 329 
1 n ASP 330 
1 n PHE 331 
1 n GLU 332 
1 n LEU 333 
1 n ARG 334 
1 n ILE 335 
1 n THR 336 
1 n TYR 337 
1 n LYS 338 
1 n ASN 339 
1 n GLY 340 
1 n VAL 341 
1 n ILE 342 
1 n THR 343 
1 n GLU 344 
1 n ILE 345 
1 n THR 346 
1 n SER 347 
1 n LYS 348 
1 n LYS 349 
1 n ARG 350 
1 n LEU 351 
1 n ALA 352 
1 n LEU 353 
1 n ILE 354 
1 n LYS 355 
1 n GLY 356 
1 n THR 357 
1 n GLN 358 
1 n VAL 359 
1 n CYS 360 
1 n PHE 361 
1 n ASP 362 
1 n PHE 363 
1 n PHE 364 
1 n LEU 365 
1 n GLY 366 
1 n TYR 367 
1 n ASP 368 
4 n DT  1   
4 n DG  2   
4 n DC  3   
4 n DG  4   
4 n DC  5   
4 n DG  6   
4 n DC  7   
4 n DG  8   
4 n DC  9   
4 n DG  10  
4 n DC  11  
4 n DG  12  
#
_ma_data.content_type "model coordinates"
_ma_data.id           1
_ma_data.name         Model
#
_ma_model_list.data_id          1
_ma_model_list.model_group_id   1
_ma_model_list.model_group_name "AlphaFold-beta-20231127 (7a14c934-fe78-43c1-a552-7fb305b0ebd1 @ 2024-09-11 11:43:18)"
_ma_model_list.model_id         1
_ma_model_list.model_name       "Top ranked model"
_ma_model_list.model_type       "Ab initio model"
_ma_model_list.ordinal_id       1
#
loop_
_ma_protocol_step.method_type
_ma_protocol_step.ordinal_id
_ma_protocol_step.protocol_id
_ma_protocol_step.step_id
"coevolution MSA" 1 1 1 
"template search" 2 1 2 
modeling          3 1 3 
#
loop_
_ma_qa_metric.id
_ma_qa_metric.mode
_ma_qa_metric.name
_ma_qa_metric.software_group_id
_ma_qa_metric.type
1 global pLDDT 1 pLDDT 
2 local  pLDDT 1 pLDDT 
#
_ma_qa_metric_global.metric_id    1
_ma_qa_metric_global.metric_value 92.37
_ma_qa_metric_global.model_id     1
_ma_qa_metric_global.ordinal_id   1
#
_ma_software_group.group_id    1
_ma_software_group.ordinal_id  1
_ma_software_group.software_id 1
#
loop_
_ma_target_entity.data_id
_ma_target_entity.entity_id
_ma_target_entity.origin
1 1 . 
1 2 . 
1 3 . 
1 4 . 
#
loop_
_ma_target_entity_instance.asym_id
_ma_target_entity_instance.details
_ma_target_entity_instance.entity_id
A . 1 
B . 2 
C . 3 
D . 4 
#
loop_
_pdbx_data_usage.details
_pdbx_data_usage.id
_pdbx_data_usage.type
_pdbx_data_usage.url
;NON-COMMERCIAL USE ONLY, BY USING THIS FILE YOU AGREE TO THE TERMS OF USE FOUND
AT alphafoldserver.com/output-terms.
;
1 license    ? 
;THE INFORMATION IS NOT INTENDED FOR, HAS NOT BEEN VALIDATED FOR, AND IS NOT
APPROVED FOR CLINICAL USE. IT SHOULD NOT BE USED FOR CLINICAL PURPOSE OR RELIED
ON FOR MEDICAL OR OTHER PROFESSIONAL ADVICE. IT IS THEORETICAL MODELLING ONLY
AND CAUTION SHOULD BE EXERCISED IN ITS USE. IT IS PROVIDED "AS-IS" WITHOUT ANY
WARRANTY OF ANY KIND, WHETHER EXPRESSED OR IMPLIED. NO WARRANTY IS GIVEN THAT
USE OF THE INFORMATION SHALL NOT INFRINGE THE RIGHTS OF ANY THIRD PARTY.
;
2 disclaimer ? 
#
loop_
_pdbx_nonpoly_scheme.asym_id
_pdbx_nonpoly_scheme.auth_seq_num
_pdbx_nonpoly_scheme.entity_id
_pdbx_nonpoly_scheme.mon_id
_pdbx_nonpoly_scheme.pdb_ins_code
_pdbx_nonpoly_scheme.pdb_seq_num
_pdbx_nonpoly_scheme.pdb_strand_id
B 1 2 ATP . 1 B 
C 1 3 MG  . 1 C 
#
loop_
_pdbx_poly_seq_scheme.asym_id
_pdbx_poly_seq_scheme.auth_seq_num
_pdbx_poly_seq_scheme.entity_id
_pdbx_poly_seq_scheme.hetero
_pdbx_poly_seq_scheme.mon_id
_pdbx_poly_seq_scheme.pdb_ins_code
_pdbx_poly_seq_scheme.pdb_seq_num
_pdbx_poly_seq_scheme.pdb_strand_id
_pdbx_poly_seq_scheme.seq_id
A 1   1 n MET . 1   A 1   
A 2   1 n LEU . 2   A 2   
A 3   1 n PHE . 3   A 3   
A 4   1 n ASP . 4   A 4   
A 5   1 n THR . 5   A 5   
A 6   1 n GLU . 6   A 6   
A 7   1 n LYS . 7   A 7   
A 8   1 n ILE . 8   A 8   
A 9   1 n LYS . 9   A 9   
A 10  1 n GLU . 10  A 10  
A 11  1 n LEU . 11  A 11  
A 12  1 n LEU . 12  A 12  
A 13  1 n ARG . 13  A 13  
A 14  1 n GLU . 14  A 14  
A 15  1 n SER . 15  A 15  
A 16  1 n PRO . 16  A 16  
A 17  1 n GLY . 17  A 17  
A 18  1 n LEU . 18  A 18  
A 19  1 n THR . 19  A 19  
A 20  1 n GLY . 20  A 20  
A 21  1 n LYS . 21  A 21  
A 22  1 n GLN . 22  A 22  
A 23  1 n ILE . 23  A 23  
A 24  1 n ALA . 24  A 24  
A 25  1 n LYS . 25  A 25  
A 26  1 n THR . 26  A 26  
A 27  1 n LEU . 27  A 27  
A 28  1 n GLY . 28  A 28  
A 29  1 n TYR . 29  A 29  
A 30  1 n ALA . 30  A 30  
A 31  1 n ASP . 31  A 31  
A 32  1 n LYS . 32  A 32  
A 33  1 n SER . 33  A 33  
A 34  1 n ALA . 34  A 34  
A 35  1 n LEU . 35  A 35  
A 36  1 n ASN . 36  A 36  
A 37  1 n SER . 37  A 37  
A 38  1 n PHE . 38  A 38  
A 39  1 n LEU . 39  A 39  
A 40  1 n TYR . 40  A 40  
A 41  1 n SER . 41  A 41  
A 42  1 n HIS . 42  A 42  
A 43  1 n ALA . 43  A 43  
A 44  1 n GLU . 44  A 44  
A 45  1 n GLY . 45  A 45  
A 46  1 n LEU . 46  A 46  
A 47  1 n LYS . 47  A 47  
A 48  1 n ARG . 48  A 48  
A 49  1 n VAL . 49  A 49  
A 50  1 n GLU . 50  A 50  
A 51  1 n TRP . 51  A 51  
A 52  1 n LYS . 52  A 52  
A 53  1 n TRP . 53  A 53  
A 54  1 n TYR . 54  A 54  
A 55  1 n VAL . 55  A 55  
A 56  1 n ASP . 56  A 56  
A 57  1 n ASP . 57  A 57  
A 58  1 n GLU . 58  A 58  
A 59  1 n TYR . 59  A 59  
A 60  1 n VAL . 60  A 60  
A 61  1 n LEU . 61  A 61  
A 62  1 n VAL . 62  A 62  
A 63  1 n LEU . 63  A 63  
A 64  1 n ASP . 64  A 64  
A 65  1 n GLY . 65  A 65  
A 66  1 n ASP . 66  A 66  
A 67  1 n ALA . 67  A 67  
A 68  1 n TRP . 68  A 68  
A 69  1 n ILE . 69  A 69  
A 70  1 n ASP . 70  A 70  
A 71  1 n GLU . 71  A 71  
A 72  1 n ASN . 72  A 72  
A 73  1 n ILE . 73  A 73  
A 74  1 n PHE . 74  A 74  
A 75  1 n GLU . 75  A 75  
A 76  1 n ALA . 76  A 76  
A 77  1 n ASN . 77  A 77  
A 78  1 n LEU . 78  A 78  
A 79  1 n SER . 79  A 79  
A 80  1 n ALA . 80  A 80  
A 81  1 n SER . 81  A 81  
A 82  1 n GLY . 82  A 82  
A 83  1 n CYS . 83  A 83  
A 84  1 n LEU . 84  A 84  
A 85  1 n LEU . 85  A 85  
A 86  1 n SER . 86  A 86  
A 87  1 n ALA . 87  A 87  
A 88  1 n SER . 88  A 88  
A 89  1 n ALA . 89  A 89  
A 90  1 n ARG . 90  A 90  
A 91  1 n ARG . 91  A 91  
A 92  1 n CYS . 92  A 92  
A 93  1 n SER . 93  A 93  
A 94  1 n ILE . 94  A 94  
A 95  1 n SER . 95  A 95  
A 96  1 n PHE . 96  A 96  
A 97  1 n PRO . 97  A 97  
A 98  1 n GLU . 98  A 98  
A 99  1 n SER . 99  A 99  
A 100 1 n CYS . 100 A 100 
A 101 1 n SER . 101 A 101 
A 102 1 n ILE . 102 A 102 
A 103 1 n LEU . 103 A 103 
A 104 1 n LEU . 104 A 104 
A 105 1 n ALA . 105 A 105 
A 106 1 n ALA . 106 A 106 
A 107 1 n GLY . 107 A 107 
A 108 1 n ALA . 108 A 108 
A 109 1 n ARG . 109 A 109 
A 110 1 n ILE . 110 A 110 
A 111 1 n ILE . 111 A 111 
A 112 1 n ALA . 112 A 112 
A 113 1 n LEU . 113 A 113 
A 114 1 n ALA . 114 A 114 
A 115 1 n ASN . 115 A 115 
A 116 1 n GLN . 116 A 116 
A 117 1 n ALA . 117 A 117 
A 118 1 n ALA . 118 A 118 
A 119 1 n TYR . 119 A 119 
A 120 1 n SER . 120 A 120 
A 121 1 n GLY . 121 A 121 
A 122 1 n LYS . 122 A 122 
A 123 1 n SER . 123 A 123 
A 124 1 n ILE . 124 A 124 
A 125 1 n GLU . 125 A 125 
A 126 1 n LEU . 126 A 126 
A 127 1 n ASP . 127 A 127 
A 128 1 n PHE . 128 A 128 
A 129 1 n SER . 129 A 129 
A 130 1 n LYS . 130 A 130 
A 131 1 n CYS . 131 A 131 
A 132 1 n PRO . 132 A 132 
A 133 1 n SER . 133 A 133 
A 134 1 n ALA . 134 A 134 
A 135 1 n LYS . 135 A 135 
A 136 1 n ASN . 136 A 136 
A 137 1 n TYR . 137 A 137 
A 138 1 n LEU . 138 A 138 
A 139 1 n ASN . 139 A 139 
A 140 1 n ARG . 140 A 140 
A 141 1 n LEU . 141 A 141 
A 142 1 n GLY . 142 A 142 
A 143 1 n PHE . 143 A 143 
A 144 1 n PHE . 144 A 144 
A 145 1 n ASP . 145 A 145 
A 146 1 n HIS . 146 A 146 
A 147 1 n LEU . 147 A 147 
A 148 1 n HIS . 148 A 148 
A 149 1 n PRO . 149 A 149 
A 150 1 n ASP . 150 A 150 
A 151 1 n VAL . 151 A 151 
A 152 1 n LEU . 152 A 152 
A 153 1 n VAL . 153 A 153 
A 154 1 n LYS . 154 A 154 
A 155 1 n PRO . 155 A 155 
A 156 1 n GLU . 156 A 156 
A 157 1 n ARG . 157 A 157 
A 158 1 n PRO . 158 A 158 
A 159 1 n THR . 159 A 159 
A 160 1 n ASN . 160 A 160 
A 161 1 n SER . 161 A 161 
A 162 1 n ARG . 162 A 162 
A 163 1 n ALA . 163 A 163 
A 164 1 n GLN . 164 A 164 
A 165 1 n ARG . 165 A 165 
A 166 1 n TYR . 166 A 166 
A 167 1 n GLN . 167 A 167 
A 168 1 n GLY . 168 A 168 
A 169 1 n ASN . 169 A 169 
A 170 1 n SER . 170 A 170 
A 171 1 n ASP . 171 A 171 
A 172 1 n ASN . 172 A 172 
A 173 1 n LEU . 173 A 173 
A 174 1 n VAL . 174 A 174 
A 175 1 n GLU . 175 A 175 
A 176 1 n ILE . 176 A 176 
A 177 1 n ALA . 177 A 177 
A 178 1 n SER . 178 A 178 
A 179 1 n ILE . 179 A 179 
A 180 1 n ASP . 180 A 180 
A 181 1 n LEU . 181 A 181 
A 182 1 n ASP . 182 A 182 
A 183 1 n ASP . 183 A 183 
A 184 1 n PHE . 184 A 184 
A 185 1 n ASP . 185 A 185 
A 186 1 n ASN . 186 A 186 
A 187 1 n SER . 187 A 187 
A 188 1 n ILE . 188 A 188 
A 189 1 n PRO . 189 A 189 
A 190 1 n VAL . 190 A 190 
A 191 1 n LYS . 191 A 191 
A 192 1 n LEU . 192 A 192 
A 193 1 n THR . 193 A 193 
A 194 1 n LYS . 194 A 194 
A 195 1 n LYS . 195 A 195 
A 196 1 n PHE . 196 A 196 
A 197 1 n VAL . 197 A 197 
A 198 1 n VAL . 198 A 198 
A 199 1 n HIS . 199 A 199 
A 200 1 n ALA . 200 A 200 
A 201 1 n GLY . 201 A 201 
A 202 1 n GLN . 202 A 202 
A 203 1 n LYS . 203 A 203 
A 204 1 n TYR . 204 A 204 
A 205 1 n TYR . 205 A 205 
A 206 1 n MET . 206 A 206 
A 207 1 n ALA . 207 A 207 
A 208 1 n VAL . 208 A 208 
A 209 1 n PHE . 209 A 209 
A 210 1 n THR . 210 A 210 
A 211 1 n ILE . 211 A 211 
A 212 1 n PHE . 212 A 212 
A 213 1 n SER . 213 A 213 
A 214 1 n GLU . 214 A 214 
A 215 1 n LEU . 215 A 215 
A 216 1 n ILE . 216 A 216 
A 217 1 n GLY . 217 A 217 
A 218 1 n ASN . 218 A 218 
A 219 1 n VAL . 219 A 219 
A 220 1 n ARG . 220 A 220 
A 221 1 n ASP . 221 A 221 
A 222 1 n HIS . 222 A 222 
A 223 1 n SER . 223 A 223 
A 224 1 n GLU . 224 A 224 
A 225 1 n SER . 225 A 225 
A 226 1 n PRO . 226 A 226 
A 227 1 n ILE . 227 A 227 
A 228 1 n PRO . 228 A 228 
A 229 1 n GLY . 229 A 229 
A 230 1 n PHE . 230 A 230 
A 231 1 n ALA . 231 A 231 
A 232 1 n ALA . 232 A 232 
A 233 1 n LEU . 233 A 233 
A 234 1 n GLN . 234 A 234 
A 235 1 n LEU . 235 A 235 
A 236 1 n TYR . 236 A 236 
A 237 1 n LYS . 237 A 237 
A 238 1 n GLY . 238 A 238 
A 239 1 n LYS . 239 A 239 
A 240 1 n ARG . 240 A 240 
A 241 1 n ARG . 241 A 241 
A 242 1 n HIS . 242 A 242 
A 243 1 n ILE . 243 A 243 
A 244 1 n GLN . 244 A 244 
A 245 1 n THR . 245 A 245 
A 246 1 n VAL . 246 A 246 
A 247 1 n ILE . 247 A 247 
A 248 1 n SER . 248 A 248 
A 249 1 n ASP . 249 A 249 
A 250 1 n SER . 250 A 250 
A 251 1 n GLY . 251 A 251 
A 252 1 n LEU . 252 A 252 
A 253 1 n GLY . 253 A 253 
A 254 1 n ILE . 254 A 254 
A 255 1 n ALA . 255 A 255 
A 256 1 n THR . 256 A 256 
A 257 1 n THR . 257 A 257 
A 258 1 n LEU . 258 A 258 
A 259 1 n LYS . 259 A 259 
A 260 1 n ARG . 260 A 260 
A 261 1 n ASN . 261 A 261 
A 262 1 n LEU . 262 A 262 
A 263 1 n LYS . 263 A 263 
A 264 1 n LYS . 264 A 264 
A 265 1 n HIS . 265 A 265 
A 266 1 n TYR . 266 A 266 
A 267 1 n PRO . 267 A 267 
A 268 1 n GLU . 268 A 268 
A 269 1 n ILE . 269 A 269 
A 270 1 n PHE . 270 A 270 
A 271 1 n GLU . 271 A 271 
A 272 1 n GLU . 272 A 272 
A 273 1 n LEU . 273 A 273 
A 274 1 n GLU . 274 A 274 
A 275 1 n SER . 275 A 275 
A 276 1 n SER . 276 A 276 
A 277 1 n GLY . 277 A 277 
A 278 1 n GLU . 278 A 278 
A 279 1 n ASP . 279 A 279 
A 280 1 n ALA . 280 A 280 
A 281 1 n ASP . 281 A 281 
A 282 1 n LEU . 282 A 282 
A 283 1 n PHE . 283 A 283 
A 284 1 n LEU . 284 A 284 
A 285 1 n VAL . 285 A 285 
A 286 1 n THR . 286 A 286 
A 287 1 n HIS . 287 A 287 
A 288 1 n ALA . 288 A 288 
A 289 1 n LEU . 289 A 289 
A 290 1 n LYS . 290 A 290 
A 291 1 n ASN . 291 A 291 
A 292 1 n GLY . 292 A 292 
A 293 1 n GLY . 293 A 293 
A 294 1 n LEU . 294 A 294 
A 295 1 n SER . 295 A 295 
A 296 1 n GLN . 296 A 296 
A 297 1 n PHE . 297 A 297 
A 298 1 n GLY . 298 A 298 
A 299 1 n SER . 299 A 299 
A 300 1 n ALA . 300 A 300 
A 301 1 n PRO . 301 A 301 
A 302 1 n ASP . 302 A 302 
A 303 1 n GLU . 303 A 303 
A 304 1 n ALA . 304 A 304 
A 305 1 n ALA . 305 A 305 
A 306 1 n ARG . 306 A 306 
A 307 1 n GLY . 307 A 307 
A 308 1 n LEU . 308 A 308 
A 309 1 n GLY . 309 A 309 
A 310 1 n LEU . 310 A 310 
A 311 1 n LYS . 311 A 311 
A 312 1 n ARG . 312 A 312 
A 313 1 n SER . 313 A 313 
A 314 1 n GLN . 314 A 314 
A 315 1 n ASP . 315 A 315 
A 316 1 n LEU . 316 A 316 
A 317 1 n ALA . 317 A 317 
A 318 1 n ALA . 318 A 318 
A 319 1 n LYS . 319 A 319 
A 320 1 n TYR . 320 A 320 
A 321 1 n ASP . 321 A 321 
A 322 1 n ALA . 322 A 322 
A 323 1 n VAL . 323 A 323 
A 324 1 n VAL . 324 A 324 
A 325 1 n LEU . 325 A 325 
A 326 1 n VAL . 326 A 326 
A 327 1 n ARG . 327 A 327 
A 328 1 n GLN . 328 A 328 
A 329 1 n PRO . 329 A 329 
A 330 1 n ASP . 330 A 330 
A 331 1 n PHE . 331 A 331 
A 332 1 n GLU . 332 A 332 
A 333 1 n LEU . 333 A 333 
A 334 1 n ARG . 334 A 334 
A 335 1 n ILE . 335 A 335 
A 336 1 n THR . 336 A 336 
A 337 1 n TYR . 337 A 337 
A 338 1 n LYS . 338 A 338 
A 339 1 n ASN . 339 A 339 
A 340 1 n GLY . 340 A 340 
A 341 1 n VAL . 341 A 341 
A 342 1 n ILE . 342 A 342 
A 343 1 n THR . 343 A 343 
A 344 1 n GLU . 344 A 344 
A 345 1 n ILE . 345 A 345 
A 346 1 n THR . 346 A 346 
A 347 1 n SER . 347 A 347 
A 348 1 n LYS . 348 A 348 
A 349 1 n LYS . 349 A 349 
A 350 1 n ARG . 350 A 350 
A 351 1 n LEU . 351 A 351 
A 352 1 n ALA . 352 A 352 
A 353 1 n LEU . 353 A 353 
A 354 1 n ILE . 354 A 354 
A 355 1 n LYS . 355 A 355 
A 356 1 n GLY . 356 A 356 
A 357 1 n THR . 357 A 357 
A 358 1 n GLN . 358 A 358 
A 359 1 n VAL . 359 A 359 
A 360 1 n CYS . 360 A 360 
A 361 1 n PHE . 361 A 361 
A 362 1 n ASP . 362 A 362 
A 363 1 n PHE . 363 A 363 
A 364 1 n PHE . 364 A 364 
A 365 1 n LEU . 365 A 365 
A 366 1 n GLY . 366 A 366 
A 367 1 n TYR . 367 A 367 
A 368 1 n ASP . 368 A 368 
D 1   4 n DT  . 1   D 1   
D 2   4 n DG  . 2   D 2   
D 3   4 n DC  . 3   D 3   
D 4   4 n DG  . 4   D 4   
D 5   4 n DC  . 5   D 5   
D 6   4 n DG  . 6   D 6   
D 7   4 n DC  . 7   D 7   
D 8   4 n DG  . 8   D 8   
D 9   4 n DC  . 9   D 9   
D 10  4 n DG  . 10  D 10  
D 11  4 n DC  . 11  D 11  
D 12  4 n DG  . 12  D 12  
#
_software.classification other
_software.date           ?
_software.description    "Structure prediction"
_software.name           AlphaFold
_software.pdbx_ordinal   1
_software.type           package
_software.version        "AlphaFold-beta-20231127 (7a14c934-fe78-43c1-a552-7fb305b0ebd1 @ 2024-09-11 11:43:18)"
#
loop_
_struct_asym.entity_id
_struct_asym.id
1 A 
2 B 
3 C 
4 D 
#
loop_
_atom_site.group_PDB
_atom_site.id
_atom_site.type_symbol
_atom_site.label_atom_id
_atom_site.label_alt_id
_atom_site.label_comp_id
_atom_site.label_asym_id
_atom_site.label_entity_id
_atom_site.label_seq_id
_atom_site.pdbx_PDB_ins_code
_atom_site.Cartn_x
_atom_site.Cartn_y
_atom_site.Cartn_z
_atom_site.occupancy
_atom_site.B_iso_or_equiv
_atom_site.auth_seq_id
_atom_site.auth_asym_id
_atom_site.pdbx_PDB_model_num
ATOM   1    N  N     . MET A 1 1   ? 29.928  -2.704  -36.475 1.00 65.57 1   A 1 
ATOM   2    C  CA    . MET A 1 1   ? 29.868  -3.825  -35.517 1.00 73.67 1   A 1 
ATOM   3    C  C     . MET A 1 1   ? 28.449  -4.372  -35.389 1.00 77.24 1   A 1 
ATOM   4    O  O     . MET A 1 1   ? 27.485  -3.606  -35.402 1.00 73.03 1   A 1 
ATOM   5    C  CB    . MET A 1 1   ? 30.335  -3.383  -34.129 1.00 67.97 1   A 1 
ATOM   6    C  CG    . MET A 1 1   ? 31.759  -2.851  -34.100 1.00 62.20 1   A 1 
ATOM   7    S  SD    . MET A 1 1   ? 32.400  -2.704  -32.429 1.00 56.09 1   A 1 
ATOM   8    C  CE    . MET A 1 1   ? 33.917  -3.642  -32.560 1.00 51.01 1   A 1 
ATOM   9    N  N     . LEU A 1 2   ? 28.343  -5.695  -35.297 1.00 78.06 2   A 1 
ATOM   10   C  CA    . LEU A 1 2   ? 27.044  -6.324  -35.143 1.00 82.00 2   A 1 
ATOM   11   C  C     . LEU A 1 2   ? 26.798  -6.652  -33.674 1.00 85.98 2   A 1 
ATOM   12   O  O     . LEU A 1 2   ? 27.681  -7.150  -32.977 1.00 81.73 2   A 1 
ATOM   13   C  CB    . LEU A 1 2   ? 26.970  -7.607  -35.971 1.00 74.61 2   A 1 
ATOM   14   C  CG    . LEU A 1 2   ? 26.608  -7.435  -37.445 1.00 66.83 2   A 1 
ATOM   15   C  CD1   . LEU A 1 2   ? 26.690  -8.785  -38.152 1.00 62.08 2   A 1 
ATOM   16   C  CD2   . LEU A 1 2   ? 25.197  -6.862  -37.564 1.00 60.86 2   A 1 
ATOM   17   N  N     . PHE A 1 3   ? 25.583  -6.377  -33.222 1.00 89.01 3   A 1 
ATOM   18   C  CA    . PHE A 1 3   ? 25.223  -6.638  -31.838 1.00 90.45 3   A 1 
ATOM   19   C  C     . PHE A 1 3   ? 24.190  -7.755  -31.753 1.00 90.46 3   A 1 
ATOM   20   O  O     . PHE A 1 3   ? 23.328  -7.878  -32.621 1.00 87.66 3   A 1 
ATOM   21   C  CB    . PHE A 1 3   ? 24.700  -5.367  -31.189 1.00 90.15 3   A 1 
ATOM   22   C  CG    . PHE A 1 3   ? 25.662  -4.214  -31.258 1.00 92.19 3   A 1 
ATOM   23   C  CD1   . PHE A 1 3   ? 25.636  -3.325  -32.327 1.00 88.61 3   A 1 
ATOM   24   C  CD2   . PHE A 1 3   ? 26.627  -4.043  -30.278 1.00 88.79 3   A 1 
ATOM   25   C  CE1   . PHE A 1 3   ? 26.545  -2.278  -32.407 1.00 87.77 3   A 1 
ATOM   26   C  CE2   . PHE A 1 3   ? 27.542  -3.002  -30.354 1.00 87.87 3   A 1 
ATOM   27   C  CZ    . PHE A 1 3   ? 27.499  -2.116  -31.419 1.00 90.66 3   A 1 
ATOM   28   N  N     . ASP A 1 4   ? 24.293  -8.557  -30.707 1.00 92.94 4   A 1 
ATOM   29   C  CA    . ASP A 1 4   ? 23.384  -9.678  -30.510 1.00 92.96 4   A 1 
ATOM   30   C  C     . ASP A 1 4   ? 22.099  -9.222  -29.815 1.00 93.34 4   A 1 
ATOM   31   O  O     . ASP A 1 4   ? 22.081  -9.019  -28.598 1.00 92.26 4   A 1 
ATOM   32   C  CB    . ASP A 1 4   ? 24.074  -10.762 -29.681 1.00 91.33 4   A 1 
ATOM   33   C  CG    . ASP A 1 4   ? 23.341  -12.087 -29.732 1.00 89.05 4   A 1 
ATOM   34   O  OD1   . ASP A 1 4   ? 22.100  -12.090 -29.759 1.00 82.85 4   A 1 
ATOM   35   O  OD2   . ASP A 1 4   ? 24.020  -13.137 -29.730 1.00 81.52 4   A 1 
ATOM   36   N  N     . THR A 1 5   ? 21.048  -9.082  -30.608 1.00 92.31 5   A 1 
ATOM   37   C  CA    . THR A 1 5   ? 19.767  -8.632  -30.080 1.00 92.31 5   A 1 
ATOM   38   C  C     . THR A 1 5   ? 19.214  -9.573  -29.008 1.00 92.87 5   A 1 
ATOM   39   O  O     . THR A 1 5   ? 18.655  -9.120  -28.007 1.00 91.83 5   A 1 
ATOM   40   C  CB    . THR A 1 5   ? 18.726  -8.490  -31.199 1.00 90.40 5   A 1 
ATOM   41   O  OG1   . THR A 1 5   ? 19.224  -7.607  -32.202 1.00 80.75 5   A 1 
ATOM   42   C  CG2   . THR A 1 5   ? 17.425  -7.937  -30.651 1.00 78.69 5   A 1 
ATOM   43   N  N     . GLU A 1 6   ? 19.374  -10.868 -29.214 1.00 92.56 6   A 1 
ATOM   44   C  CA    . GLU A 1 6   ? 18.860  -11.842 -28.252 1.00 92.20 6   A 1 
ATOM   45   C  C     . GLU A 1 6   ? 19.586  -11.759 -26.912 1.00 92.81 6   A 1 
ATOM   46   O  O     . GLU A 1 6   ? 18.963  -11.893 -25.858 1.00 91.66 6   A 1 
ATOM   47   C  CB    . GLU A 1 6   ? 18.961  -13.251 -28.823 1.00 90.88 6   A 1 
ATOM   48   C  CG    . GLU A 1 6   ? 17.957  -13.537 -29.930 1.00 81.77 6   A 1 
ATOM   49   C  CD    . GLU A 1 6   ? 16.527  -13.201 -29.517 1.00 75.91 6   A 1 
ATOM   50   O  OE1   . GLU A 1 6   ? 16.098  -13.665 -28.448 1.00 70.04 6   A 1 
ATOM   51   O  OE2   . GLU A 1 6   ? 15.855  -12.469 -30.263 1.00 68.80 6   A 1 
ATOM   52   N  N     . LYS A 1 7   ? 20.899  -11.543 -26.953 1.00 94.28 7   A 1 
ATOM   53   C  CA    . LYS A 1 7   ? 21.655  -11.417 -25.717 1.00 94.52 7   A 1 
ATOM   54   C  C     . LYS A 1 7   ? 21.222  -10.155 -24.971 1.00 94.87 7   A 1 
ATOM   55   O  O     . LYS A 1 7   ? 21.150  -10.146 -23.743 1.00 94.00 7   A 1 
ATOM   56   C  CB    . LYS A 1 7   ? 23.157  -11.349 -26.001 1.00 93.70 7   A 1 
ATOM   57   C  CG    . LYS A 1 7   ? 23.769  -12.684 -26.369 1.00 85.28 7   A 1 
ATOM   58   C  CD    . LYS A 1 7   ? 25.281  -12.589 -26.488 1.00 79.40 7   A 1 
ATOM   59   C  CE    . LYS A 1 7   ? 25.904  -13.931 -26.801 1.00 72.19 7   A 1 
ATOM   60   N  NZ    . LYS A 1 7   ? 27.390  -13.845 -26.909 1.00 64.45 7   A 1 
ATOM   61   N  N     . ILE A 1 8   ? 20.937  -9.117  -25.726 1.00 94.93 8   A 1 
ATOM   62   C  CA    . ILE A 1 8   ? 20.492  -7.865  -25.132 1.00 95.01 8   A 1 
ATOM   63   C  C     . ILE A 1 8   ? 19.132  -8.079  -24.467 1.00 94.77 8   A 1 
ATOM   64   O  O     . ILE A 1 8   ? 18.902  -7.615  -23.348 1.00 93.67 8   A 1 
ATOM   65   C  CB    . ILE A 1 8   ? 20.386  -6.750  -26.193 1.00 94.90 8   A 1 
ATOM   66   C  CG1   . ILE A 1 8   ? 21.783  -6.403  -26.721 1.00 93.79 8   A 1 
ATOM   67   C  CG2   . ILE A 1 8   ? 19.721  -5.513  -25.601 1.00 93.46 8   A 1 
ATOM   68   C  CD1   . ILE A 1 8   ? 21.788  -5.399  -27.860 1.00 90.49 8   A 1 
ATOM   69   N  N     . LYS A 1 9   ? 18.247  -8.805  -25.159 1.00 94.46 9   A 1 
ATOM   70   C  CA    . LYS A 1 9   ? 16.927  -9.085  -24.605 1.00 93.98 9   A 1 
ATOM   71   C  C     . LYS A 1 9   ? 17.020  -9.945  -23.352 1.00 93.90 9   A 1 
ATOM   72   O  O     . LYS A 1 9   ? 16.314  -9.698  -22.373 1.00 92.75 9   A 1 
ATOM   73   C  CB    . LYS A 1 9   ? 16.051  -9.792  -25.647 1.00 92.83 9   A 1 
ATOM   74   C  CG    . LYS A 1 9   ? 15.596  -8.898  -26.780 1.00 89.93 9   A 1 
ATOM   75   C  CD    . LYS A 1 9   ? 14.660  -9.648  -27.728 1.00 87.33 9   A 1 
ATOM   76   C  CE    . LYS A 1 9   ? 14.173  -8.754  -28.839 1.00 83.28 9   A 1 
ATOM   77   N  NZ    . LYS A 1 9   ? 13.276  -9.482  -29.779 1.00 77.08 9   A 1 
ATOM   78   N  N     . GLU A 1 10  ? 17.885  -10.959 -23.381 1.00 93.53 10  A 1 
ATOM   79   C  CA    . GLU A 1 10  ? 18.055  -11.837 -22.233 1.00 93.13 10  A 1 
ATOM   80   C  C     . GLU A 1 10  ? 18.559  -11.046 -21.027 1.00 93.10 10  A 1 
ATOM   81   O  O     . GLU A 1 10  ? 18.106  -11.251 -19.901 1.00 91.63 10  A 1 
ATOM   82   C  CB    . GLU A 1 10  ? 19.037  -12.965 -22.567 1.00 92.08 10  A 1 
ATOM   83   C  CG    . GLU A 1 10  ? 18.513  -13.942 -23.607 1.00 81.33 10  A 1 
ATOM   84   C  CD    . GLU A 1 10  ? 19.530  -15.016 -23.971 1.00 76.65 10  A 1 
ATOM   85   O  OE1   . GLU A 1 10  ? 20.718  -14.859 -23.629 1.00 71.04 10  A 1 
ATOM   86   O  OE2   . GLU A 1 10  ? 19.125  -16.015 -24.604 1.00 69.80 10  A 1 
ATOM   87   N  N     . LEU A 1 11  ? 19.491  -10.144 -21.289 1.00 92.56 11  A 1 
ATOM   88   C  CA    . LEU A 1 11  ? 20.030  -9.301  -20.224 1.00 92.83 11  A 1 
ATOM   89   C  C     . LEU A 1 11  ? 18.927  -8.406  -19.650 1.00 92.77 11  A 1 
ATOM   90   O  O     . LEU A 1 11  ? 18.797  -8.272  -18.438 1.00 90.99 11  A 1 
ATOM   91   C  CB    . LEU A 1 11  ? 21.170  -8.432  -20.754 1.00 92.39 11  A 1 
ATOM   92   C  CG    . LEU A 1 11  ? 21.694  -7.358  -19.787 1.00 91.32 11  A 1 
ATOM   93   C  CD1   . LEU A 1 11  ? 22.256  -8.011  -18.542 1.00 86.93 11  A 1 
ATOM   94   C  CD2   . LEU A 1 11  ? 22.764  -6.524  -20.482 1.00 87.21 11  A 1 
ATOM   95   N  N     . LEU A 1 12  ? 18.150  -7.818  -20.543 1.00 92.64 12  A 1 
ATOM   96   C  CA    . LEU A 1 12  ? 17.086  -6.921  -20.107 1.00 92.47 12  A 1 
ATOM   97   C  C     . LEU A 1 12  ? 15.940  -7.648  -19.402 1.00 91.88 12  A 1 
ATOM   98   O  O     . LEU A 1 12  ? 15.220  -7.046  -18.612 1.00 89.92 12  A 1 
ATOM   99   C  CB    . LEU A 1 12  ? 16.550  -6.124  -21.299 1.00 91.88 12  A 1 
ATOM   100  C  CG    . LEU A 1 12  ? 17.532  -5.095  -21.861 1.00 91.04 12  A 1 
ATOM   101  C  CD1   . LEU A 1 12  ? 16.965  -4.459  -23.120 1.00 88.15 12  A 1 
ATOM   102  C  CD2   . LEU A 1 12  ? 17.818  -4.024  -20.811 1.00 87.87 12  A 1 
ATOM   103  N  N     . ARG A 1 13  ? 15.781  -8.931  -19.689 1.00 90.17 13  A 1 
ATOM   104  C  CA    . ARG A 1 13  ? 14.744  -9.705  -19.011 1.00 88.66 13  A 1 
ATOM   105  C  C     . ARG A 1 13  ? 15.173  -9.980  -17.574 1.00 88.28 13  A 1 
ATOM   106  O  O     . ARG A 1 13  ? 14.352  -10.045 -16.667 1.00 85.86 13  A 1 
ATOM   107  C  CB    . ARG A 1 13  ? 14.475  -11.022 -19.739 1.00 87.06 13  A 1 
ATOM   108  C  CG    . ARG A 1 13  ? 13.708  -10.875 -21.045 1.00 81.62 13  A 1 
ATOM   109  C  CD    . ARG A 1 13  ? 13.095  -12.189 -21.478 1.00 80.13 13  A 1 
ATOM   110  N  NE    . ARG A 1 13  ? 12.361  -12.057 -22.737 1.00 77.20 13  A 1 
ATOM   111  C  CZ    . ARG A 1 13  ? 12.904  -12.212 -23.949 1.00 75.45 13  A 1 
ATOM   112  N  NH1   . ARG A 1 13  ? 14.191  -12.504 -24.062 1.00 66.34 13  A 1 
ATOM   113  N  NH2   . ARG A 1 13  ? 12.165  -12.061 -25.030 1.00 71.40 13  A 1 
ATOM   114  N  N     . GLU A 1 14  ? 16.490  -10.143 -17.383 1.00 85.84 14  A 1 
ATOM   115  C  CA    . GLU A 1 14  ? 17.026  -10.388 -16.056 1.00 84.69 14  A 1 
ATOM   116  C  C     . GLU A 1 14  ? 17.196  -9.082  -15.287 1.00 84.78 14  A 1 
ATOM   117  O  O     . GLU A 1 14  ? 16.942  -9.017  -14.080 1.00 81.94 14  A 1 
ATOM   118  C  CB    . GLU A 1 14  ? 18.384  -11.091 -16.160 1.00 83.17 14  A 1 
ATOM   119  C  CG    . GLU A 1 14  ? 18.311  -12.561 -16.525 1.00 74.03 14  A 1 
ATOM   120  C  CD    . GLU A 1 14  ? 17.734  -13.397 -15.402 1.00 69.91 14  A 1 
ATOM   121  O  OE1   . GLU A 1 14  ? 16.548  -13.226 -15.078 1.00 62.68 14  A 1 
ATOM   122  O  OE2   . GLU A 1 14  ? 18.470  -14.246 -14.853 1.00 63.02 14  A 1 
ATOM   123  N  N     . SER A 1 15  ? 17.616  -8.048  -15.995 1.00 85.18 15  A 1 
ATOM   124  C  CA    . SER A 1 15  ? 17.836  -6.739  -15.390 1.00 84.96 15  A 1 
ATOM   125  C  C     . SER A 1 15  ? 17.258  -5.640  -16.273 1.00 86.06 15  A 1 
ATOM   126  O  O     . SER A 1 15  ? 17.972  -4.998  -17.039 1.00 83.96 15  A 1 
ATOM   127  C  CB    . SER A 1 15  ? 19.334  -6.498  -15.188 1.00 83.02 15  A 1 
ATOM   128  O  OG    . SER A 1 15  ? 19.906  -7.498  -14.380 1.00 75.79 15  A 1 
ATOM   129  N  N     . PRO A 1 16  ? 15.947  -5.429  -16.177 1.00 86.13 16  A 1 
ATOM   130  C  CA    . PRO A 1 16  ? 15.300  -4.397  -16.978 1.00 86.10 16  A 1 
ATOM   131  C  C     . PRO A 1 16  ? 15.684  -2.986  -16.560 1.00 86.43 16  A 1 
ATOM   132  O  O     . PRO A 1 16  ? 16.141  -2.758  -15.441 1.00 84.11 16  A 1 
ATOM   133  C  CB    . PRO A 1 16  ? 13.813  -4.667  -16.748 1.00 83.87 16  A 1 
ATOM   134  C  CG    . PRO A 1 16  ? 13.789  -5.224  -15.360 1.00 80.95 16  A 1 
ATOM   135  C  CD    . PRO A 1 16  ? 14.982  -6.148  -15.336 1.00 83.98 16  A 1 
ATOM   136  N  N     . GLY A 1 17  ? 15.502  -2.049  -17.475 1.00 87.00 17  A 1 
ATOM   137  C  CA    . GLY A 1 17  ? 15.797  -0.661  -17.172 1.00 87.42 17  A 1 
ATOM   138  C  C     . GLY A 1 17  ? 17.262  -0.264  -17.189 1.00 88.52 17  A 1 
ATOM   139  O  O     . GLY A 1 17  ? 17.681  0.588   -16.415 1.00 86.82 17  A 1 
ATOM   140  N  N     . LEU A 1 18  ? 18.042  -0.883  -18.080 1.00 90.13 18  A 1 
ATOM   141  C  CA    . LEU A 1 18  ? 19.449  -0.562  -18.186 1.00 91.19 18  A 1 
ATOM   142  C  C     . LEU A 1 18  ? 19.669  0.503   -19.257 1.00 92.09 18  A 1 
ATOM   143  O  O     . LEU A 1 18  ? 18.942  0.554   -20.248 1.00 91.38 18  A 1 
ATOM   144  C  CB    . LEU A 1 18  ? 20.270  -1.806  -18.533 1.00 90.47 18  A 1 
ATOM   145  C  CG    . LEU A 1 18  ? 20.264  -2.956  -17.533 1.00 89.43 18  A 1 
ATOM   146  C  CD1   . LEU A 1 18  ? 21.129  -4.096  -18.075 1.00 83.70 18  A 1 
ATOM   147  C  CD2   . LEU A 1 18  ? 20.784  -2.494  -16.190 1.00 83.01 18  A 1 
ATOM   148  N  N     . THR A 1 19  ? 20.683  1.343   -19.059 1.00 93.12 19  A 1 
ATOM   149  C  CA    . THR A 1 19  ? 21.015  2.365   -20.042 1.00 93.79 19  A 1 
ATOM   150  C  C     . THR A 1 19  ? 21.881  1.699   -21.105 1.00 94.30 19  A 1 
ATOM   151  O  O     . THR A 1 19  ? 22.379  0.592   -20.906 1.00 93.99 19  A 1 
ATOM   152  C  CB    . THR A 1 19  ? 21.812  3.522   -19.417 1.00 92.71 19  A 1 
ATOM   153  O  OG1   . THR A 1 19  ? 23.062  3.021   -18.917 1.00 85.42 19  A 1 
ATOM   154  C  CG2   . THR A 1 19  ? 21.031  4.163   -18.284 1.00 84.77 19  A 1 
ATOM   155  N  N     . GLY A 1 20  ? 22.058  2.377   -22.235 1.00 95.21 20  A 1 
ATOM   156  C  CA    . GLY A 1 20  ? 22.880  1.827   -23.296 1.00 95.16 20  A 1 
ATOM   157  C  C     . GLY A 1 20  ? 24.293  1.586   -22.801 1.00 95.51 20  A 1 
ATOM   158  O  O     . GLY A 1 20  ? 24.933  0.598   -23.164 1.00 94.99 20  A 1 
ATOM   159  N  N     . LYS A 1 21  ? 24.779  2.465   -21.957 1.00 94.79 21  A 1 
ATOM   160  C  CA    . LYS A 1 21  ? 26.116  2.346   -21.391 1.00 94.41 21  A 1 
ATOM   161  C  C     . LYS A 1 21  ? 26.242  1.093   -20.523 1.00 94.94 21  A 1 
ATOM   162  O  O     . LYS A 1 21  ? 27.240  0.384   -20.585 1.00 93.84 21  A 1 
ATOM   163  C  CB    . LYS A 1 21  ? 26.447  3.583   -20.556 1.00 93.15 21  A 1 
ATOM   164  C  CG    . LYS A 1 21  ? 27.846  3.582   -19.969 1.00 85.64 21  A 1 
ATOM   165  C  CD    . LYS A 1 21  ? 28.116  4.864   -19.195 1.00 81.89 21  A 1 
ATOM   166  C  CE    . LYS A 1 21  ? 29.513  4.879   -18.609 1.00 73.78 21  A 1 
ATOM   167  N  NZ    . LYS A 1 21  ? 29.782  6.138   -17.860 1.00 67.12 21  A 1 
ATOM   168  N  N     . GLN A 1 22  ? 25.218  0.822   -19.723 1.00 94.58 22  A 1 
ATOM   169  C  CA    . GLN A 1 22  ? 25.224  -0.344  -18.848 1.00 94.40 22  A 1 
ATOM   170  C  C     . GLN A 1 22  ? 25.164  -1.633  -19.657 1.00 94.91 22  A 1 
ATOM   171  O  O     . GLN A 1 22  ? 25.801  -2.626  -19.317 1.00 94.24 22  A 1 
ATOM   172  C  CB    . GLN A 1 22  ? 24.052  -0.278  -17.874 1.00 93.55 22  A 1 
ATOM   173  C  CG    . GLN A 1 22  ? 24.156  0.860   -16.867 1.00 90.68 22  A 1 
ATOM   174  C  CD    . GLN A 1 22  ? 22.932  0.961   -15.988 1.00 89.15 22  A 1 
ATOM   175  O  OE1   . GLN A 1 22  ? 21.807  1.027   -16.483 1.00 83.36 22  A 1 
ATOM   176  N  NE2   . GLN A 1 22  ? 23.130  0.992   -14.680 1.00 79.34 22  A 1 
ATOM   177  N  N     . ILE A 1 23  ? 24.383  -1.620  -20.732 1.00 95.73 23  A 1 
ATOM   178  C  CA    . ILE A 1 23  ? 24.260  -2.784  -21.600 1.00 95.86 23  A 1 
ATOM   179  C  C     . ILE A 1 23  ? 25.613  -3.078  -22.239 1.00 96.27 23  A 1 
ATOM   180  O  O     . ILE A 1 23  ? 26.053  -4.224  -22.285 1.00 95.60 23  A 1 
ATOM   181  C  CB    . ILE A 1 23  ? 23.199  -2.543  -22.697 1.00 95.36 23  A 1 
ATOM   182  C  CG1   . ILE A 1 23  ? 21.820  -2.402  -22.062 1.00 93.67 23  A 1 
ATOM   183  C  CG2   . ILE A 1 23  ? 23.217  -3.696  -23.701 1.00 93.44 23  A 1 
ATOM   184  C  CD1   . ILE A 1 23  ? 20.734  -1.992  -23.040 1.00 90.31 23  A 1 
ATOM   185  N  N     . ALA A 1 24  ? 26.263  -2.045  -22.721 1.00 95.94 24  A 1 
ATOM   186  C  CA    . ALA A 1 24  ? 27.562  -2.188  -23.354 1.00 95.89 24  A 1 
ATOM   187  C  C     . ALA A 1 24  ? 28.596  -2.771  -22.390 1.00 95.80 24  A 1 
ATOM   188  O  O     . ALA A 1 24  ? 29.347  -3.682  -22.744 1.00 94.90 24  A 1 
ATOM   189  C  CB    . ALA A 1 24  ? 28.043  -0.833  -23.872 1.00 95.16 24  A 1 
ATOM   190  N  N     . LYS A 1 25  ? 28.612  -2.264  -21.190 1.00 95.73 25  A 1 
ATOM   191  C  CA    . LYS A 1 25  ? 29.559  -2.728  -20.184 1.00 95.35 25  A 1 
ATOM   192  C  C     . LYS A 1 25  ? 29.333  -4.190  -19.814 1.00 95.67 25  A 1 
ATOM   193  O  O     . LYS A 1 25  ? 30.281  -4.966  -19.730 1.00 94.24 25  A 1 
ATOM   194  C  CB    . LYS A 1 25  ? 29.444  -1.866  -18.923 1.00 94.34 25  A 1 
ATOM   195  C  CG    . LYS A 1 25  ? 30.400  -2.288  -17.814 1.00 86.20 25  A 1 
ATOM   196  C  CD    . LYS A 1 25  ? 30.227  -1.428  -16.570 1.00 81.02 25  A 1 
ATOM   197  C  CE    . LYS A 1 25  ? 31.158  -1.877  -15.462 1.00 72.37 25  A 1 
ATOM   198  N  NZ    . LYS A 1 25  ? 30.996  -1.061  -14.229 1.00 63.81 25  A 1 
ATOM   199  N  N     . THR A 1 26  ? 28.079  -4.549  -19.598 1.00 95.37 26  A 1 
ATOM   200  C  CA    . THR A 1 26  ? 27.743  -5.919  -19.214 1.00 95.48 26  A 1 
ATOM   201  C  C     . THR A 1 26  ? 27.999  -6.946  -20.313 1.00 95.89 26  A 1 
ATOM   202  O  O     . THR A 1 26  ? 28.503  -8.039  -20.043 1.00 94.31 26  A 1 
ATOM   203  C  CB    . THR A 1 26  ? 26.276  -6.019  -18.772 1.00 94.27 26  A 1 
ATOM   204  O  OG1   . THR A 1 26  ? 26.038  -5.104  -17.705 1.00 88.03 26  A 1 
ATOM   205  C  CG2   . THR A 1 26  ? 25.956  -7.429  -18.287 1.00 85.69 26  A 1 
ATOM   206  N  N     . LEU A 1 27  ? 27.664  -6.612  -21.544 1.00 95.23 27  A 1 
ATOM   207  C  CA    . LEU A 1 27  ? 27.838  -7.536  -22.658 1.00 95.29 27  A 1 
ATOM   208  C  C     . LEU A 1 27  ? 29.205  -7.428  -23.335 1.00 95.11 27  A 1 
ATOM   209  O  O     . LEU A 1 27  ? 29.506  -8.172  -24.266 1.00 93.02 27  A 1 
ATOM   210  C  CB    . LEU A 1 27  ? 26.722  -7.336  -23.687 1.00 94.81 27  A 1 
ATOM   211  C  CG    . LEU A 1 27  ? 25.315  -7.616  -23.160 1.00 93.88 27  A 1 
ATOM   212  C  CD1   . LEU A 1 27  ? 24.296  -7.431  -24.272 1.00 90.37 27  A 1 
ATOM   213  C  CD2   . LEU A 1 27  ? 25.231  -9.031  -22.603 1.00 89.34 27  A 1 
ATOM   214  N  N     . GLY A 1 28  ? 30.017  -6.506  -22.852 1.00 95.51 28  A 1 
ATOM   215  C  CA    . GLY A 1 28  ? 31.357  -6.368  -23.398 1.00 95.32 28  A 1 
ATOM   216  C  C     . GLY A 1 28  ? 31.476  -5.673  -24.743 1.00 95.86 28  A 1 
ATOM   217  O  O     . GLY A 1 28  ? 32.382  -5.968  -25.513 1.00 94.11 28  A 1 
ATOM   218  N  N     . TYR A 1 29  ? 30.562  -4.757  -25.022 1.00 94.64 29  A 1 
ATOM   219  C  CA    . TYR A 1 29  ? 30.620  -4.007  -26.274 1.00 94.90 29  A 1 
ATOM   220  C  C     . TYR A 1 29  ? 31.467  -2.754  -26.050 1.00 94.64 29  A 1 
ATOM   221  O  O     . TYR A 1 29  ? 31.093  -1.873  -25.280 1.00 92.54 29  A 1 
ATOM   222  C  CB    . TYR A 1 29  ? 29.213  -3.613  -26.736 1.00 94.27 29  A 1 
ATOM   223  C  CG    . TYR A 1 29  ? 28.346  -4.797  -27.112 1.00 94.45 29  A 1 
ATOM   224  C  CD1   . TYR A 1 29  ? 28.793  -5.780  -27.982 1.00 90.45 29  A 1 
ATOM   225  C  CD2   . TYR A 1 29  ? 27.057  -4.924  -26.593 1.00 90.62 29  A 1 
ATOM   226  C  CE1   . TYR A 1 29  ? 27.998  -6.858  -28.335 1.00 89.30 29  A 1 
ATOM   227  C  CE2   . TYR A 1 29  ? 26.244  -5.998  -26.941 1.00 89.93 29  A 1 
ATOM   228  C  CZ    . TYR A 1 29  ? 26.718  -6.960  -27.813 1.00 91.81 29  A 1 
ATOM   229  O  OH    . TYR A 1 29  ? 25.918  -8.026  -28.157 1.00 89.73 29  A 1 
ATOM   230  N  N     . ALA A 1 30  ? 32.604  -2.715  -26.731 1.00 95.00 30  A 1 
ATOM   231  C  CA    . ALA A 1 30  ? 33.526  -1.597  -26.582 1.00 94.59 30  A 1 
ATOM   232  C  C     . ALA A 1 30  ? 33.015  -0.279  -27.152 1.00 94.52 30  A 1 
ATOM   233  O  O     . ALA A 1 30  ? 33.200  0.779   -26.554 1.00 91.17 30  A 1 
ATOM   234  C  CB    . ALA A 1 30  ? 34.866  -1.954  -27.211 1.00 92.46 30  A 1 
ATOM   235  N  N     . ASP A 1 31  ? 32.376  -0.361  -28.309 1.00 93.89 31  A 1 
ATOM   236  C  CA    . ASP A 1 31  ? 31.872  0.844   -28.960 1.00 94.01 31  A 1 
ATOM   237  C  C     . ASP A 1 31  ? 30.480  1.225   -28.452 1.00 94.23 31  A 1 
ATOM   238  O  O     . ASP A 1 31  ? 29.467  0.798   -28.999 1.00 92.74 31  A 1 
ATOM   239  C  CB    . ASP A 1 31  ? 31.842  0.638   -30.473 1.00 92.59 31  A 1 
ATOM   240  C  CG    . ASP A 1 31  ? 31.741  1.940   -31.238 1.00 90.40 31  A 1 
ATOM   241  O  OD1   . ASP A 1 31  ? 31.174  2.916   -30.702 1.00 84.66 31  A 1 
ATOM   242  O  OD2   . ASP A 1 31  ? 32.233  1.996   -32.385 1.00 83.51 31  A 1 
ATOM   243  N  N     . LYS A 1 32  ? 30.435  2.022   -27.428 1.00 93.43 32  A 1 
ATOM   244  C  CA    . LYS A 1 32  ? 29.172  2.468   -26.852 1.00 92.85 32  A 1 
ATOM   245  C  C     . LYS A 1 32  ? 28.350  3.306   -27.824 1.00 93.48 32  A 1 
ATOM   246  O  O     . LYS A 1 32  ? 27.126  3.220   -27.851 1.00 92.01 32  A 1 
ATOM   247  C  CB    . LYS A 1 32  ? 29.442  3.280   -25.574 1.00 90.38 32  A 1 
ATOM   248  C  CG    . LYS A 1 32  ? 30.076  2.469   -24.448 1.00 81.58 32  A 1 
ATOM   249  C  CD    . LYS A 1 32  ? 30.359  3.334   -23.227 1.00 78.21 32  A 1 
ATOM   250  C  CE    . LYS A 1 32  ? 31.414  4.374   -23.525 1.00 70.80 32  A 1 
ATOM   251  N  NZ    . LYS A 1 32  ? 31.744  5.187   -22.324 1.00 63.34 32  A 1 
ATOM   252  N  N     . SER A 1 33  ? 29.031  4.092   -28.618 1.00 94.14 33  A 1 
ATOM   253  C  CA    . SER A 1 33  ? 28.355  4.937   -29.591 1.00 94.59 33  A 1 
ATOM   254  C  C     . SER A 1 33  ? 27.647  4.087   -30.642 1.00 94.93 33  A 1 
ATOM   255  O  O     . SER A 1 33  ? 26.511  4.371   -31.024 1.00 94.11 33  A 1 
ATOM   256  C  CB    . SER A 1 33  ? 29.361  5.872   -30.266 1.00 93.66 33  A 1 
ATOM   257  O  OG    . SER A 1 33  ? 28.717  6.722   -31.186 1.00 83.26 33  A 1 
ATOM   258  N  N     . ALA A 1 34  ? 28.316  3.032   -31.098 1.00 94.89 34  A 1 
ATOM   259  C  CA    . ALA A 1 34  ? 27.750  2.147   -32.101 1.00 94.64 34  A 1 
ATOM   260  C  C     . ALA A 1 34  ? 26.549  1.393   -31.538 1.00 94.76 34  A 1 
ATOM   261  O  O     . ALA A 1 34  ? 25.544  1.189   -32.228 1.00 93.97 34  A 1 
ATOM   262  C  CB    . ALA A 1 34  ? 28.808  1.167   -32.590 1.00 93.82 34  A 1 
ATOM   263  N  N     . LEU A 1 35  ? 26.656  0.961   -30.296 1.00 95.10 35  A 1 
ATOM   264  C  CA    . LEU A 1 35  ? 25.560  0.247   -29.654 1.00 95.26 35  A 1 
ATOM   265  C  C     . LEU A 1 35  ? 24.352  1.168   -29.519 1.00 95.10 35  A 1 
ATOM   266  O  O     . LEU A 1 35  ? 23.214  0.758   -29.769 1.00 94.22 35  A 1 
ATOM   267  C  CB    . LEU A 1 35  ? 25.965  -0.254  -28.271 1.00 94.67 35  A 1 
ATOM   268  C  CG    . LEU A 1 35  ? 24.821  -0.874  -27.454 1.00 93.57 35  A 1 
ATOM   269  C  CD1   . LEU A 1 35  ? 24.295  -2.117  -28.147 1.00 89.50 35  A 1 
ATOM   270  C  CD2   . LEU A 1 35  ? 25.293  -1.215  -26.049 1.00 89.35 35  A 1 
ATOM   271  N  N     . ASN A 1 36  ? 24.608  2.386   -29.145 1.00 94.36 36  A 1 
ATOM   272  C  CA    . ASN A 1 36  ? 23.540  3.356   -28.961 1.00 93.80 36  A 1 
ATOM   273  C  C     . ASN A 1 36  ? 22.750  3.567   -30.252 1.00 93.77 36  A 1 
ATOM   274  O  O     . ASN A 1 36  ? 21.519  3.530   -30.248 1.00 92.07 36  A 1 
ATOM   275  C  CB    . ASN A 1 36  ? 24.108  4.694   -28.482 1.00 92.62 36  A 1 
ATOM   276  C  CG    . ASN A 1 36  ? 23.039  5.641   -27.988 1.00 89.14 36  A 1 
ATOM   277  O  OD1   . ASN A 1 36  ? 22.252  5.303   -27.110 1.00 80.98 36  A 1 
ATOM   278  N  ND2   . ASN A 1 36  ? 23.001  6.834   -28.558 1.00 80.17 36  A 1 
ATOM   279  N  N     . SER A 1 37  ? 23.454  3.764   -31.343 1.00 94.29 37  A 1 
ATOM   280  C  CA    . SER A 1 37  ? 22.792  3.966   -32.623 1.00 94.17 37  A 1 
ATOM   281  C  C     . SER A 1 37  ? 22.041  2.693   -33.031 1.00 94.33 37  A 1 
ATOM   282  O  O     . SER A 1 37  ? 20.976  2.757   -33.646 1.00 92.93 37  A 1 
ATOM   283  C  CB    . SER A 1 37  ? 23.798  4.362   -33.710 1.00 93.36 37  A 1 
ATOM   284  O  OG    . SER A 1 37  ? 24.757  3.354   -33.909 1.00 83.14 37  A 1 
ATOM   285  N  N     . PHE A 1 38  ? 22.605  1.538   -32.688 1.00 93.58 38  A 1 
ATOM   286  C  CA    . PHE A 1 38  ? 21.976  0.264   -33.009 1.00 93.45 38  A 1 
ATOM   287  C  C     . PHE A 1 38  ? 20.657  0.108   -32.251 1.00 93.60 38  A 1 
ATOM   288  O  O     . PHE A 1 38  ? 19.657  -0.332  -32.810 1.00 92.71 38  A 1 
ATOM   289  C  CB    . PHE A 1 38  ? 22.910  -0.896  -32.669 1.00 92.66 38  A 1 
ATOM   290  C  CG    . PHE A 1 38  ? 22.255  -2.259  -32.739 1.00 91.81 38  A 1 
ATOM   291  C  CD1   . PHE A 1 38  ? 21.700  -2.833  -31.604 1.00 89.20 38  A 1 
ATOM   292  C  CD2   . PHE A 1 38  ? 22.165  -2.936  -33.945 1.00 89.39 38  A 1 
ATOM   293  C  CE1   . PHE A 1 38  ? 21.066  -4.071  -31.671 1.00 88.10 38  A 1 
ATOM   294  C  CE2   . PHE A 1 38  ? 21.542  -4.179  -34.017 1.00 88.02 38  A 1 
ATOM   295  C  CZ    . PHE A 1 38  ? 20.989  -4.743  -32.877 1.00 88.35 38  A 1 
ATOM   296  N  N     . LEU A 1 39  ? 20.660  0.458   -30.983 1.00 93.97 39  A 1 
ATOM   297  C  CA    . LEU A 1 39  ? 19.461  0.359   -30.157 1.00 93.64 39  A 1 
ATOM   298  C  C     . LEU A 1 39  ? 18.333  1.227   -30.698 1.00 93.18 39  A 1 
ATOM   299  O  O     . LEU A 1 39  ? 17.170  0.849   -30.660 1.00 91.31 39  A 1 
ATOM   300  C  CB    . LEU A 1 39  ? 19.778  0.758   -28.715 1.00 93.53 39  A 1 
ATOM   301  C  CG    . LEU A 1 39  ? 20.687  -0.197  -27.932 1.00 92.54 39  A 1 
ATOM   302  C  CD1   . LEU A 1 39  ? 21.064  0.411   -26.590 1.00 90.35 39  A 1 
ATOM   303  C  CD2   . LEU A 1 39  ? 19.985  -1.534  -27.727 1.00 89.62 39  A 1 
ATOM   304  N  N     . TYR A 1 40  ? 18.689  2.391   -31.206 1.00 92.33 40  A 1 
ATOM   305  C  CA    . TYR A 1 40  ? 17.693  3.304   -31.745 1.00 91.09 40  A 1 
ATOM   306  C  C     . TYR A 1 40  ? 17.196  2.923   -33.144 1.00 89.95 40  A 1 
ATOM   307  O  O     . TYR A 1 40  ? 16.061  3.228   -33.502 1.00 85.51 40  A 1 
ATOM   308  C  CB    . TYR A 1 40  ? 18.267  4.725   -31.800 1.00 89.15 40  A 1 
ATOM   309  C  CG    . TYR A 1 40  ? 18.214  5.473   -30.487 1.00 85.22 40  A 1 
ATOM   310  C  CD1   . TYR A 1 40  ? 17.185  6.371   -30.220 1.00 80.08 40  A 1 
ATOM   311  C  CD2   . TYR A 1 40  ? 19.182  5.277   -29.522 1.00 79.25 40  A 1 
ATOM   312  C  CE1   . TYR A 1 40  ? 17.128  7.061   -29.014 1.00 76.64 40  A 1 
ATOM   313  C  CE2   . TYR A 1 40  ? 19.133  5.958   -28.312 1.00 74.96 40  A 1 
ATOM   314  C  CZ    . TYR A 1 40  ? 18.110  6.852   -28.062 1.00 75.40 40  A 1 
ATOM   315  O  OH    . TYR A 1 40  ? 18.067  7.533   -26.865 1.00 72.28 40  A 1 
ATOM   316  N  N     . SER A 1 41  ? 18.048  2.251   -33.913 1.00 91.27 41  A 1 
ATOM   317  C  CA    . SER A 1 41  ? 17.702  1.927   -35.293 1.00 90.20 41  A 1 
ATOM   318  C  C     . SER A 1 41  ? 17.372  0.471   -35.622 1.00 89.62 41  A 1 
ATOM   319  O  O     . SER A 1 41  ? 16.538  0.214   -36.488 1.00 84.61 41  A 1 
ATOM   320  C  CB    . SER A 1 41  ? 18.837  2.383   -36.225 1.00 88.30 41  A 1 
ATOM   321  O  OG    . SER A 1 41  ? 19.120  3.748   -36.038 1.00 78.91 41  A 1 
ATOM   322  N  N     . HIS A 1 42  ? 18.012  -0.467  -34.949 1.00 84.10 42  A 1 
ATOM   323  C  CA    . HIS A 1 42  ? 17.812  -1.877  -35.289 1.00 82.56 42  A 1 
ATOM   324  C  C     . HIS A 1 42  ? 17.349  -2.812  -34.169 1.00 82.83 42  A 1 
ATOM   325  O  O     . HIS A 1 42  ? 17.163  -4.006  -34.399 1.00 77.21 42  A 1 
ATOM   326  C  CB    . HIS A 1 42  ? 19.099  -2.449  -35.890 1.00 78.02 42  A 1 
ATOM   327  C  CG    . HIS A 1 42  ? 19.520  -1.789  -37.158 1.00 73.24 42  A 1 
ATOM   328  N  ND1   . HIS A 1 42  ? 20.198  -0.604  -37.198 1.00 62.97 42  A 1 
ATOM   329  C  CD2   . HIS A 1 42  ? 19.339  -2.166  -38.451 1.00 62.67 42  A 1 
ATOM   330  C  CE1   . HIS A 1 42  ? 20.417  -0.256  -38.460 1.00 60.19 42  A 1 
ATOM   331  N  NE2   . HIS A 1 42  ? 19.909  -1.187  -39.227 1.00 60.59 42  A 1 
ATOM   332  N  N     . ALA A 1 43  ? 17.174  -2.304  -32.986 1.00 82.73 43  A 1 
ATOM   333  C  CA    . ALA A 1 43  ? 16.759  -3.142  -31.866 1.00 80.98 43  A 1 
ATOM   334  C  C     . ALA A 1 43  ? 15.255  -3.423  -31.867 1.00 82.15 43  A 1 
ATOM   335  O  O     . ALA A 1 43  ? 14.486  -2.783  -31.157 1.00 78.24 43  A 1 
ATOM   336  C  CB    . ALA A 1 43  ? 17.177  -2.505  -30.559 1.00 76.49 43  A 1 
ATOM   337  N  N     . GLU A 1 44  ? 14.853  -4.403  -32.662 1.00 83.20 44  A 1 
ATOM   338  C  CA    . GLU A 1 44  ? 13.445  -4.781  -32.742 1.00 82.74 44  A 1 
ATOM   339  C  C     . GLU A 1 44  ? 13.033  -5.488  -31.450 1.00 83.37 44  A 1 
ATOM   340  O  O     . GLU A 1 44  ? 13.767  -6.298  -30.908 1.00 77.36 44  A 1 
ATOM   341  C  CB    . GLU A 1 44  ? 13.230  -5.721  -33.931 1.00 77.75 44  A 1 
ATOM   342  C  CG    . GLU A 1 44  ? 11.770  -5.950  -34.289 1.00 69.28 44  A 1 
ATOM   343  C  CD    . GLU A 1 44  ? 11.169  -4.752  -35.007 1.00 63.88 44  A 1 
ATOM   344  O  OE1   . GLU A 1 44  ? 11.685  -4.381  -36.075 1.00 57.40 44  A 1 
ATOM   345  O  OE2   . GLU A 1 44  ? 10.175  -4.186  -34.496 1.00 57.26 44  A 1 
ATOM   346  N  N     . GLY A 1 45  ? 11.837  -5.177  -30.973 1.00 86.79 45  A 1 
ATOM   347  C  CA    . GLY A 1 45  ? 11.354  -5.807  -29.763 1.00 87.64 45  A 1 
ATOM   348  C  C     . GLY A 1 45  ? 11.819  -5.153  -28.480 1.00 89.16 45  A 1 
ATOM   349  O  O     . GLY A 1 45  ? 11.608  -5.693  -27.391 1.00 86.56 45  A 1 
ATOM   350  N  N     . LEU A 1 46  ? 12.457  -4.010  -28.601 1.00 92.28 46  A 1 
ATOM   351  C  CA    . LEU A 1 46  ? 12.933  -3.279  -27.434 1.00 92.74 46  A 1 
ATOM   352  C  C     . LEU A 1 46  ? 12.287  -1.899  -27.396 1.00 92.30 46  A 1 
ATOM   353  O  O     . LEU A 1 46  ? 11.838  -1.385  -28.417 1.00 90.03 46  A 1 
ATOM   354  C  CB    . LEU A 1 46  ? 14.452  -3.114  -27.475 1.00 92.24 46  A 1 
ATOM   355  C  CG    . LEU A 1 46  ? 15.302  -4.392  -27.515 1.00 91.56 46  A 1 
ATOM   356  C  CD1   . LEU A 1 46  ? 16.783  -4.019  -27.514 1.00 87.77 46  A 1 
ATOM   357  C  CD2   . LEU A 1 46  ? 14.977  -5.271  -26.326 1.00 86.67 46  A 1 
ATOM   358  N  N     . LYS A 1 47  ? 12.232  -1.325  -26.218 1.00 91.19 47  A 1 
ATOM   359  C  CA    . LYS A 1 47  ? 11.671  0.004   -26.074 1.00 90.75 47  A 1 
ATOM   360  C  C     . LYS A 1 47  ? 12.433  0.775   -25.006 1.00 91.67 47  A 1 
ATOM   361  O  O     . LYS A 1 47  ? 13.041  0.184   -24.118 1.00 90.36 47  A 1 
ATOM   362  C  CB    . LYS A 1 47  ? 10.182  -0.065  -25.695 1.00 87.90 47  A 1 
ATOM   363  C  CG    . LYS A 1 47  ? 9.898   -0.671  -24.334 1.00 81.15 47  A 1 
ATOM   364  C  CD    . LYS A 1 47  ? 8.405   -0.663  -24.032 1.00 79.20 47  A 1 
ATOM   365  C  CE    . LYS A 1 47  ? 8.101   -1.279  -22.686 1.00 72.09 47  A 1 
ATOM   366  N  NZ    . LYS A 1 47  ? 6.636   -1.296  -22.404 1.00 66.46 47  A 1 
ATOM   367  N  N     . ARG A 1 48  ? 12.393  2.095   -25.114 1.00 91.23 48  A 1 
ATOM   368  C  CA    . ARG A 1 48  ? 13.092  2.945   -24.168 1.00 91.29 48  A 1 
ATOM   369  C  C     . ARG A 1 48  ? 12.127  3.802   -23.364 1.00 91.26 48  A 1 
ATOM   370  O  O     . ARG A 1 48  ? 11.193  4.388   -23.913 1.00 89.48 48  A 1 
ATOM   371  C  CB    . ARG A 1 48  ? 14.077  3.864   -24.903 1.00 89.35 48  A 1 
ATOM   372  C  CG    . ARG A 1 48  ? 15.047  4.595   -23.990 1.00 83.76 48  A 1 
ATOM   373  C  CD    . ARG A 1 48  ? 15.711  5.769   -24.689 1.00 81.84 48  A 1 
ATOM   374  N  NE    . ARG A 1 48  ? 14.767  6.858   -24.891 1.00 77.09 48  A 1 
ATOM   375  C  CZ    . ARG A 1 48  ? 15.101  8.081   -25.292 1.00 72.99 48  A 1 
ATOM   376  N  NH1   . ARG A 1 48  ? 16.369  8.365   -25.549 1.00 67.66 48  A 1 
ATOM   377  N  NH2   . ARG A 1 48  ? 14.175  9.014   -25.440 1.00 65.67 48  A 1 
ATOM   378  N  N     . VAL A 1 49  ? 12.358  3.848   -22.072 1.00 85.18 49  A 1 
ATOM   379  C  CA    . VAL A 1 49  ? 11.552  4.657   -21.168 1.00 84.34 49  A 1 
ATOM   380  C  C     . VAL A 1 49  ? 12.521  5.414   -20.271 1.00 84.97 49  A 1 
ATOM   381  O  O     . VAL A 1 49  ? 13.270  4.803   -19.510 1.00 82.78 49  A 1 
ATOM   382  C  CB    . VAL A 1 49  ? 10.611  3.796   -20.291 1.00 81.44 49  A 1 
ATOM   383  C  CG1   . VAL A 1 49  ? 9.827   4.694   -19.345 1.00 77.04 49  A 1 
ATOM   384  C  CG2   . VAL A 1 49  ? 9.663   3.002   -21.166 1.00 78.15 49  A 1 
ATOM   385  N  N     . GLU A 1 50  ? 12.526  6.731   -20.386 1.00 81.58 50  A 1 
ATOM   386  C  CA    . GLU A 1 50  ? 13.418  7.577   -19.600 1.00 81.60 50  A 1 
ATOM   387  C  C     . GLU A 1 50  ? 14.885  7.134   -19.715 1.00 82.99 50  A 1 
ATOM   388  O  O     . GLU A 1 50  ? 15.573  6.945   -18.710 1.00 80.06 50  A 1 
ATOM   389  C  CB    . GLU A 1 50  ? 13.000  7.589   -18.125 1.00 78.89 50  A 1 
ATOM   390  C  CG    . GLU A 1 50  ? 11.610  8.162   -17.890 1.00 72.46 50  A 1 
ATOM   391  C  CD    . GLU A 1 50  ? 11.275  8.316   -16.418 1.00 68.49 50  A 1 
ATOM   392  O  OE1   . GLU A 1 50  ? 12.037  7.799   -15.572 1.00 63.73 50  A 1 
ATOM   393  O  OE2   . GLU A 1 50  ? 10.249  8.954   -16.108 1.00 63.49 50  A 1 
ATOM   394  N  N     . TRP A 1 51  ? 15.344  6.990   -20.958 1.00 85.99 51  A 1 
ATOM   395  C  CA    . TRP A 1 51  ? 16.725  6.608   -21.244 1.00 86.61 51  A 1 
ATOM   396  C  C     . TRP A 1 51  ? 17.137  5.200   -20.802 1.00 87.57 51  A 1 
ATOM   397  O  O     . TRP A 1 51  ? 18.317  4.846   -20.872 1.00 84.80 51  A 1 
ATOM   398  C  CB    . TRP A 1 51  ? 17.706  7.624   -20.650 1.00 85.38 51  A 1 
ATOM   399  C  CG    . TRP A 1 51  ? 17.608  8.974   -21.291 1.00 83.20 51  A 1 
ATOM   400  C  CD1   . TRP A 1 51  ? 16.902  10.051  -20.858 1.00 76.71 51  A 1 
ATOM   401  C  CD2   . TRP A 1 51  ? 18.232  9.365   -22.526 1.00 80.99 51  A 1 
ATOM   402  N  NE1   . TRP A 1 51  ? 17.045  11.096  -21.737 1.00 76.15 51  A 1 
ATOM   403  C  CE2   . TRP A 1 51  ? 17.854  10.706  -22.768 1.00 78.70 51  A 1 
ATOM   404  C  CE3   . TRP A 1 51  ? 19.078  8.710   -23.442 1.00 75.24 51  A 1 
ATOM   405  C  CZ2   . TRP A 1 51  ? 18.296  11.403  -23.895 1.00 75.38 51  A 1 
ATOM   406  C  CZ3   . TRP A 1 51  ? 19.513  9.416   -24.553 1.00 73.18 51  A 1 
ATOM   407  C  CH2   . TRP A 1 51  ? 19.123  10.742  -24.775 1.00 72.61 51  A 1 
ATOM   408  N  N     . LYS A 1 52  ? 16.181  4.404   -20.382 1.00 89.12 52  A 1 
ATOM   409  C  CA    . LYS A 1 52  ? 16.477  3.050   -19.966 1.00 88.68 52  A 1 
ATOM   410  C  C     . LYS A 1 52  ? 15.752  2.073   -20.882 1.00 88.82 52  A 1 
ATOM   411  O  O     . LYS A 1 52  ? 14.616  2.317   -21.298 1.00 87.22 52  A 1 
ATOM   412  C  CB    . LYS A 1 52  ? 16.067  2.837   -18.511 1.00 87.04 52  A 1 
ATOM   413  C  CG    . LYS A 1 52  ? 16.901  3.659   -17.543 1.00 83.42 52  A 1 
ATOM   414  C  CD    . LYS A 1 52  ? 16.523  3.404   -16.094 1.00 80.15 52  A 1 
ATOM   415  C  CE    . LYS A 1 52  ? 17.401  4.208   -15.155 1.00 73.75 52  A 1 
ATOM   416  N  NZ    . LYS A 1 52  ? 17.059  3.959   -13.739 1.00 67.75 52  A 1 
ATOM   417  N  N     . TRP A 1 53  ? 16.417  0.969   -21.202 1.00 93.11 53  A 1 
ATOM   418  C  CA    . TRP A 1 53  ? 15.855  -0.009  -22.123 1.00 93.56 53  A 1 
ATOM   419  C  C     . TRP A 1 53  ? 15.133  -1.181  -21.465 1.00 93.48 53  A 1 
ATOM   420  O  O     . TRP A 1 53  ? 15.520  -1.652  -20.393 1.00 91.85 53  A 1 
ATOM   421  C  CB    . TRP A 1 53  ? 16.953  -0.525  -23.053 1.00 93.20 53  A 1 
ATOM   422  C  CG    . TRP A 1 53  ? 17.470  0.536   -23.972 1.00 92.86 53  A 1 
ATOM   423  C  CD1   . TRP A 1 53  ? 18.491  1.412   -23.731 1.00 91.56 53  A 1 
ATOM   424  C  CD2   . TRP A 1 53  ? 16.948  0.868   -25.263 1.00 92.56 53  A 1 
ATOM   425  N  NE1   . TRP A 1 53  ? 18.649  2.269   -24.797 1.00 91.42 53  A 1 
ATOM   426  C  CE2   . TRP A 1 53  ? 17.713  1.956   -25.754 1.00 92.01 53  A 1 
ATOM   427  C  CE3   . TRP A 1 53  ? 15.921  0.350   -26.053 1.00 92.20 53  A 1 
ATOM   428  C  CZ2   . TRP A 1 53  ? 17.472  2.531   -27.001 1.00 91.40 53  A 1 
ATOM   429  C  CZ3   . TRP A 1 53  ? 15.688  0.924   -27.294 1.00 91.37 53  A 1 
ATOM   430  C  CH2   . TRP A 1 53  ? 16.461  2.004   -27.757 1.00 91.26 53  A 1 
ATOM   431  N  N     . TYR A 1 54  ? 14.097  -1.642  -22.148 1.00 90.98 54  A 1 
ATOM   432  C  CA    . TYR A 1 54  ? 13.279  -2.751  -21.675 1.00 90.66 54  A 1 
ATOM   433  C  C     . TYR A 1 54  ? 12.873  -3.603  -22.871 1.00 91.08 54  A 1 
ATOM   434  O  O     . TYR A 1 54  ? 12.911  -3.145  -24.006 1.00 89.83 54  A 1 
ATOM   435  C  CB    . TYR A 1 54  ? 12.002  -2.253  -21.005 1.00 89.39 54  A 1 
ATOM   436  C  CG    . TYR A 1 54  ? 12.204  -1.261  -19.881 1.00 88.55 54  A 1 
ATOM   437  C  CD1   . TYR A 1 54  ? 12.430  0.083   -20.157 1.00 84.14 54  A 1 
ATOM   438  C  CD2   . TYR A 1 54  ? 12.152  -1.669  -18.556 1.00 83.88 54  A 1 
ATOM   439  C  CE1   . TYR A 1 54  ? 12.609  1.007   -19.134 1.00 82.17 54  A 1 
ATOM   440  C  CE2   . TYR A 1 54  ? 12.320  -0.762  -17.523 1.00 81.84 54  A 1 
ATOM   441  C  CZ    . TYR A 1 54  ? 12.554  0.580   -17.808 1.00 84.60 54  A 1 
ATOM   442  O  OH    . TYR A 1 54  ? 12.731  1.483   -16.791 1.00 82.25 54  A 1 
ATOM   443  N  N     . VAL A 1 55  ? 12.497  -4.856  -22.608 1.00 91.22 55  A 1 
ATOM   444  C  CA    . VAL A 1 55  ? 12.004  -5.703  -23.674 1.00 91.39 55  A 1 
ATOM   445  C  C     . VAL A 1 55  ? 10.615  -5.119  -23.956 1.00 91.18 55  A 1 
ATOM   446  O  O     . VAL A 1 55  ? 9.893   -4.760  -23.023 1.00 89.52 55  A 1 
ATOM   447  C  CB    . VAL A 1 55  ? 11.871  -7.170  -23.218 1.00 90.07 55  A 1 
ATOM   448  C  CG1   . VAL A 1 55  ? 11.214  -8.004  -24.313 1.00 83.42 55  A 1 
ATOM   449  C  CG2   . VAL A 1 55  ? 13.251  -7.724  -22.896 1.00 84.02 55  A 1 
ATOM   450  N  N     . ASP A 1 56  ? 10.272  -5.021  -25.229 1.00 87.69 56  A 1 
ATOM   451  C  CA    . ASP A 1 56  ? 9.014   -4.402  -25.625 1.00 86.79 56  A 1 
ATOM   452  C  C     . ASP A 1 56  ? 7.769   -4.928  -24.915 1.00 86.53 56  A 1 
ATOM   453  O  O     . ASP A 1 56  ? 6.917   -4.151  -24.482 1.00 82.28 56  A 1 
ATOM   454  C  CB    . ASP A 1 56  ? 8.834   -4.523  -27.140 1.00 82.94 56  A 1 
ATOM   455  C  CG    . ASP A 1 56  ? 7.804   -3.545  -27.674 1.00 80.92 56  A 1 
ATOM   456  O  OD1   . ASP A 1 56  ? 7.384   -2.635  -26.935 1.00 76.28 56  A 1 
ATOM   457  O  OD2   . ASP A 1 56  ? 7.431   -3.677  -28.860 1.00 75.47 56  A 1 
ATOM   458  N  N     . ASP A 1 57  ? 7.668   -6.247  -24.793 1.00 84.80 57  A 1 
ATOM   459  C  CA    . ASP A 1 57  ? 6.499   -6.822  -24.129 1.00 84.77 57  A 1 
ATOM   460  C  C     . ASP A 1 57  ? 6.679   -6.833  -22.610 1.00 86.60 57  A 1 
ATOM   461  O  O     . ASP A 1 57  ? 6.666   -7.890  -21.966 1.00 82.31 57  A 1 
ATOM   462  C  CB    . ASP A 1 57  ? 6.236   -8.226  -24.653 1.00 79.09 57  A 1 
ATOM   463  C  CG    . ASP A 1 57  ? 4.810   -8.684  -24.365 1.00 74.44 57  A 1 
ATOM   464  O  OD1   . ASP A 1 57  ? 3.948   -7.818  -24.091 1.00 70.43 57  A 1 
ATOM   465  O  OD2   . ASP A 1 57  ? 4.548   -9.900  -24.434 1.00 69.38 57  A 1 
ATOM   466  N  N     . GLU A 1 58  ? 6.844   -5.640  -22.046 1.00 90.37 58  A 1 
ATOM   467  C  CA    . GLU A 1 58  ? 7.033   -5.466  -20.621 1.00 90.97 58  A 1 
ATOM   468  C  C     . GLU A 1 58  ? 6.119   -4.351  -20.133 1.00 91.91 58  A 1 
ATOM   469  O  O     . GLU A 1 58  ? 5.964   -3.324  -20.792 1.00 88.95 58  A 1 
ATOM   470  C  CB    . GLU A 1 58  ? 8.482   -5.071  -20.309 1.00 87.24 58  A 1 
ATOM   471  C  CG    . GLU A 1 58  ? 9.292   -6.150  -19.633 1.00 78.38 58  A 1 
ATOM   472  C  CD    . GLU A 1 58  ? 10.669  -5.676  -19.209 1.00 77.65 58  A 1 
ATOM   473  O  OE1   . GLU A 1 58  ? 10.844  -4.458  -19.013 1.00 71.24 58  A 1 
ATOM   474  O  OE2   . GLU A 1 58  ? 11.572  -6.524  -19.056 1.00 71.56 58  A 1 
ATOM   475  N  N     . TYR A 1 59  ? 5.512   -4.561  -18.985 1.00 93.26 59  A 1 
ATOM   476  C  CA    . TYR A 1 59  ? 4.655   -3.535  -18.407 1.00 94.35 59  A 1 
ATOM   477  C  C     . TYR A 1 59  ? 5.536   -2.693  -17.492 1.00 94.62 59  A 1 
ATOM   478  O  O     . TYR A 1 59  ? 6.166   -3.215  -16.573 1.00 93.30 59  A 1 
ATOM   479  C  CB    . TYR A 1 59  ? 3.513   -4.164  -17.609 1.00 94.20 59  A 1 
ATOM   480  C  CG    . TYR A 1 59  ? 2.611   -3.152  -16.937 1.00 95.31 59  A 1 
ATOM   481  C  CD1   . TYR A 1 59  ? 2.981   -2.525  -15.752 1.00 94.55 59  A 1 
ATOM   482  C  CD2   . TYR A 1 59  ? 1.377   -2.811  -17.499 1.00 94.61 59  A 1 
ATOM   483  C  CE1   . TYR A 1 59  ? 2.167   -1.581  -15.144 1.00 93.71 59  A 1 
ATOM   484  C  CE2   . TYR A 1 59  ? 0.549   -1.875  -16.896 1.00 93.99 59  A 1 
ATOM   485  C  CZ    . TYR A 1 59  ? 0.940   -1.257  -15.716 1.00 94.65 59  A 1 
ATOM   486  O  OH    . TYR A 1 59  ? 0.126   -0.331  -15.108 1.00 93.59 59  A 1 
ATOM   487  N  N     . VAL A 1 60  ? 5.578   -1.405  -17.745 1.00 93.47 60  A 1 
ATOM   488  C  CA    . VAL A 1 60  ? 6.373   -0.510  -16.914 1.00 93.15 60  A 1 
ATOM   489  C  C     . VAL A 1 60  ? 5.527   0.658   -16.411 1.00 93.76 60  A 1 
ATOM   490  O  O     . VAL A 1 60  ? 4.930   1.398   -17.185 1.00 92.31 60  A 1 
ATOM   491  C  CB    . VAL A 1 60  ? 7.604   0.025   -17.682 1.00 90.93 60  A 1 
ATOM   492  C  CG1   . VAL A 1 60  ? 7.197   0.575   -19.034 1.00 85.39 60  A 1 
ATOM   493  C  CG2   . VAL A 1 60  ? 8.319   1.095   -16.864 1.00 86.05 60  A 1 
ATOM   494  N  N     . LEU A 1 61  ? 5.489   0.795   -15.099 1.00 95.11 61  A 1 
ATOM   495  C  CA    . LEU A 1 61  ? 4.760   1.878   -14.461 1.00 95.72 61  A 1 
ATOM   496  C  C     . LEU A 1 61  ? 5.773   2.774   -13.764 1.00 95.72 61  A 1 
ATOM   497  O  O     . LEU A 1 61  ? 6.441   2.353   -12.824 1.00 95.08 61  A 1 
ATOM   498  C  CB    . LEU A 1 61  ? 3.759   1.325   -13.439 1.00 96.05 61  A 1 
ATOM   499  C  CG    . LEU A 1 61  ? 3.109   2.326   -12.477 1.00 95.98 61  A 1 
ATOM   500  C  CD1   . LEU A 1 61  ? 2.403   3.420   -13.254 1.00 95.23 61  A 1 
ATOM   501  C  CD2   . LEU A 1 61  ? 2.134   1.595   -11.567 1.00 95.16 61  A 1 
ATOM   502  N  N     . VAL A 1 62  ? 5.881   4.000   -14.234 1.00 94.18 62  A 1 
ATOM   503  C  CA    . VAL A 1 62  ? 6.800   4.960   -13.640 1.00 93.79 62  A 1 
ATOM   504  C  C     . VAL A 1 62  ? 5.997   6.000   -12.874 1.00 94.63 62  A 1 
ATOM   505  O  O     . VAL A 1 62  ? 5.262   6.790   -13.468 1.00 93.90 62  A 1 
ATOM   506  C  CB    . VAL A 1 62  ? 7.650   5.667   -14.718 1.00 91.57 62  A 1 
ATOM   507  C  CG1   . VAL A 1 62  ? 8.608   6.659   -14.062 1.00 87.65 62  A 1 
ATOM   508  C  CG2   . VAL A 1 62  ? 8.425   4.635   -15.525 1.00 87.99 62  A 1 
ATOM   509  N  N     . LEU A 1 63  ? 6.131   5.986   -11.559 1.00 95.87 63  A 1 
ATOM   510  C  CA    . LEU A 1 63  ? 5.418   6.952   -10.736 1.00 96.19 63  A 1 
ATOM   511  C  C     . LEU A 1 63  ? 6.150   8.286   -10.819 1.00 95.23 63  A 1 
ATOM   512  O  O     . LEU A 1 63  ? 7.376   8.324   -10.766 1.00 93.71 63  A 1 
ATOM   513  C  CB    . LEU A 1 63  ? 5.350   6.452   -9.291  1.00 96.50 63  A 1 
ATOM   514  C  CG    . LEU A 1 63  ? 4.660   5.092   -9.132  1.00 96.40 63  A 1 
ATOM   515  C  CD1   . LEU A 1 63  ? 4.664   4.663   -7.667  1.00 95.67 63  A 1 
ATOM   516  C  CD2   . LEU A 1 63  ? 3.223   5.171   -9.648  1.00 95.11 63  A 1 
ATOM   517  N  N     . ASP A 1 64  ? 5.394   9.368   -10.950 1.00 92.83 64  A 1 
ATOM   518  C  CA    . ASP A 1 64  ? 6.011   10.687  -11.098 1.00 90.85 64  A 1 
ATOM   519  C  C     . ASP A 1 64  ? 5.623   11.728  -10.050 1.00 89.41 64  A 1 
ATOM   520  O  O     . ASP A 1 64  ? 5.532   12.921  -10.350 1.00 77.13 64  A 1 
ATOM   521  C  CB    . ASP A 1 64  ? 5.706   11.240  -12.488 1.00 84.63 64  A 1 
ATOM   522  C  CG    . ASP A 1 64  ? 4.212   11.330  -12.763 1.00 80.99 64  A 1 
ATOM   523  O  OD1   . ASP A 1 64  ? 3.424   11.351  -11.803 1.00 72.37 64  A 1 
ATOM   524  O  OD2   . ASP A 1 64  ? 3.840   11.374  -13.947 1.00 75.02 64  A 1 
ATOM   525  N  N     . GLY A 1 65  ? 5.416   11.295  -8.829  1.00 89.29 65  A 1 
ATOM   526  C  CA    . GLY A 1 65  ? 5.075   12.235  -7.777  1.00 87.68 65  A 1 
ATOM   527  C  C     . GLY A 1 65  ? 6.253   13.158  -7.527  1.00 88.42 65  A 1 
ATOM   528  O  O     . GLY A 1 65  ? 7.402   12.763  -7.686  1.00 82.10 65  A 1 
ATOM   529  N  N     . ASP A 1 66  ? 5.967   14.386  -7.124  1.00 87.90 66  A 1 
ATOM   530  C  CA    . ASP A 1 66  ? 7.030   15.341  -6.844  1.00 88.14 66  A 1 
ATOM   531  C  C     . ASP A 1 66  ? 7.794   14.952  -5.581  1.00 89.62 66  A 1 
ATOM   532  O  O     . ASP A 1 66  ? 8.971   14.609  -5.633  1.00 83.24 66  A 1 
ATOM   533  C  CB    . ASP A 1 66  ? 6.460   16.750  -6.688  1.00 82.96 66  A 1 
ATOM   534  C  CG    . ASP A 1 66  ? 5.900   17.291  -7.991  1.00 78.08 66  A 1 
ATOM   535  O  OD1   . ASP A 1 66  ? 6.528   17.065  -9.050  1.00 73.41 66  A 1 
ATOM   536  O  OD2   . ASP A 1 66  ? 4.849   17.956  -7.953  1.00 72.00 66  A 1 
ATOM   537  N  N     . ALA A 1 67  ? 7.113   15.018  -4.458  1.00 93.47 67  A 1 
ATOM   538  C  CA    . ALA A 1 67  ? 7.717   14.657  -3.184  1.00 94.03 67  A 1 
ATOM   539  C  C     . ALA A 1 67  ? 6.965   13.481  -2.582  1.00 95.58 67  A 1 
ATOM   540  O  O     . ALA A 1 67  ? 7.514   12.389  -2.416  1.00 91.84 67  A 1 
ATOM   541  C  CB    . ALA A 1 67  ? 7.696   15.840  -2.232  1.00 90.19 67  A 1 
ATOM   542  N  N     . TRP A 1 68  ? 5.698   13.708  -2.265  1.00 97.36 68  A 1 
ATOM   543  C  CA    . TRP A 1 68  ? 4.875   12.653  -1.691  1.00 97.74 68  A 1 
ATOM   544  C  C     . TRP A 1 68  ? 3.989   11.982  -2.731  1.00 97.96 68  A 1 
ATOM   545  O  O     . TRP A 1 68  ? 3.388   12.647  -3.575  1.00 97.06 68  A 1 
ATOM   546  C  CB    . TRP A 1 68  ? 3.996   13.214  -0.572  1.00 97.09 68  A 1 
ATOM   547  C  CG    . TRP A 1 68  ? 4.763   13.540  0.675   1.00 96.80 68  A 1 
ATOM   548  C  CD1   . TRP A 1 68  ? 5.464   14.680  0.937   1.00 95.47 68  A 1 
ATOM   549  C  CD2   . TRP A 1 68  ? 4.917   12.700  1.827   1.00 96.92 68  A 1 
ATOM   550  N  NE1   . TRP A 1 68  ? 6.049   14.596  2.180   1.00 95.47 68  A 1 
ATOM   551  C  CE2   . TRP A 1 68  ? 5.732   13.395  2.755   1.00 96.49 68  A 1 
ATOM   552  C  CE3   . TRP A 1 68  ? 4.452   11.419  2.174   1.00 95.92 68  A 1 
ATOM   553  C  CZ2   . TRP A 1 68  ? 6.084   12.863  3.993   1.00 96.07 68  A 1 
ATOM   554  C  CZ3   . TRP A 1 68  ? 4.799   10.893  3.408   1.00 95.93 68  A 1 
ATOM   555  C  CH2   . TRP A 1 68  ? 5.608   11.606  4.303   1.00 95.88 68  A 1 
ATOM   556  N  N     . ILE A 1 69  ? 3.921   10.668  -2.644  1.00 98.19 69  A 1 
ATOM   557  C  CA    . ILE A 1 69  ? 3.073   9.897   -3.531  1.00 98.32 69  A 1 
ATOM   558  C  C     . ILE A 1 69  ? 1.846   9.485   -2.717  1.00 98.44 69  A 1 
ATOM   559  O  O     . ILE A 1 69  ? 1.954   8.679   -1.787  1.00 98.23 69  A 1 
ATOM   560  C  CB    . ILE A 1 69  ? 3.795   8.630   -4.042  1.00 98.07 69  A 1 
ATOM   561  C  CG1   . ILE A 1 69  ? 4.999   9.029   -4.899  1.00 95.92 69  A 1 
ATOM   562  C  CG2   . ILE A 1 69  ? 2.823   7.771   -4.849  1.00 96.82 69  A 1 
ATOM   563  C  CD1   . ILE A 1 69  ? 5.809   7.855   -5.406  1.00 89.01 69  A 1 
ATOM   564  N  N     . ASP A 1 70  ? 0.702   10.045  -3.058  1.00 98.33 70  A 1 
ATOM   565  C  CA    . ASP A 1 70  ? -0.529  9.683   -2.383  1.00 98.24 70  A 1 
ATOM   566  C  C     . ASP A 1 70  ? -1.318  8.737   -3.287  1.00 98.53 70  A 1 
ATOM   567  O  O     . ASP A 1 70  ? -0.854  8.368   -4.370  1.00 98.43 70  A 1 
ATOM   568  C  CB    . ASP A 1 70  ? -1.361  10.926  -2.013  1.00 97.63 70  A 1 
ATOM   569  C  CG    . ASP A 1 70  ? -1.761  11.754  -3.220  1.00 97.23 70  A 1 
ATOM   570  O  OD1   . ASP A 1 70  ? -1.644  11.280  -4.364  1.00 95.62 70  A 1 
ATOM   571  O  OD2   . ASP A 1 70  ? -2.221  12.899  -3.005  1.00 94.35 70  A 1 
ATOM   572  N  N     . GLU A 1 71  ? -2.493  8.346   -2.851  1.00 98.41 71  A 1 
ATOM   573  C  CA    . GLU A 1 71  ? -3.292  7.416   -3.636  1.00 98.59 71  A 1 
ATOM   574  C  C     . GLU A 1 71  ? -3.775  7.989   -4.960  1.00 98.66 71  A 1 
ATOM   575  O  O     . GLU A 1 71  ? -3.967  7.258   -5.925  1.00 98.48 71  A 1 
ATOM   576  C  CB    . GLU A 1 71  ? -4.476  6.888   -2.807  1.00 98.16 71  A 1 
ATOM   577  C  CG    . GLU A 1 71  ? -5.616  7.870   -2.562  1.00 96.46 71  A 1 
ATOM   578  C  CD    . GLU A 1 71  ? -5.239  8.992   -1.588  1.00 96.93 71  A 1 
ATOM   579  O  OE1   . GLU A 1 71  ? -4.239  8.842   -0.848  1.00 94.18 71  A 1 
ATOM   580  O  OE2   . GLU A 1 71  ? -5.962  10.005  -1.555  1.00 94.25 71  A 1 
ATOM   581  N  N     . ASN A 1 72  ? -3.961  9.301   -5.006  1.00 98.25 72  A 1 
ATOM   582  C  CA    . ASN A 1 72  ? -4.409  9.935   -6.236  1.00 98.15 72  A 1 
ATOM   583  C  C     . ASN A 1 72  ? -3.344  9.864   -7.326  1.00 98.35 72  A 1 
ATOM   584  O  O     . ASN A 1 72  ? -3.639  9.555   -8.478  1.00 97.92 72  A 1 
ATOM   585  C  CB    . ASN A 1 72  ? -4.800  11.396  -5.983  1.00 97.67 72  A 1 
ATOM   586  C  CG    . ASN A 1 72  ? -6.078  11.521  -5.190  1.00 95.74 72  A 1 
ATOM   587  O  OD1   . ASN A 1 72  ? -7.033  10.784  -5.412  1.00 89.41 72  A 1 
ATOM   588  N  ND2   . ASN A 1 72  ? -6.107  12.471  -4.265  1.00 87.67 72  A 1 
ATOM   589  N  N     . ILE A 1 73  ? -2.109  10.155  -6.948  1.00 98.29 73  A 1 
ATOM   590  C  CA    . ILE A 1 73  ? -0.998  10.113  -7.891  1.00 98.16 73  A 1 
ATOM   591  C  C     . ILE A 1 73  ? -0.796  8.678   -8.368  1.00 98.21 73  A 1 
ATOM   592  O  O     . ILE A 1 73  ? -0.604  8.426   -9.561  1.00 97.96 73  A 1 
ATOM   593  C  CB    . ILE A 1 73  ? 0.301   10.632  -7.241  1.00 97.79 73  A 1 
ATOM   594  C  CG1   . ILE A 1 73  ? 0.177   12.138  -6.981  1.00 96.14 73  A 1 
ATOM   595  C  CG2   . ILE A 1 73  ? 1.503   10.332  -8.131  1.00 96.43 73  A 1 
ATOM   596  C  CD1   . ILE A 1 73  ? 1.346   12.736  -6.229  1.00 90.08 73  A 1 
ATOM   597  N  N     . PHE A 1 74  ? -0.846  7.747   -7.438  1.00 98.57 74  A 1 
ATOM   598  C  CA    . PHE A 1 74  ? -0.678  6.344   -7.784  1.00 98.67 74  A 1 
ATOM   599  C  C     . PHE A 1 74  ? -1.751  5.867   -8.767  1.00 98.51 74  A 1 
ATOM   600  O  O     . PHE A 1 74  ? -1.434  5.247   -9.780  1.00 98.38 74  A 1 
ATOM   601  C  CB    . PHE A 1 74  ? -0.723  5.474   -6.523  1.00 98.59 74  A 1 
ATOM   602  C  CG    . PHE A 1 74  ? -0.689  4.000   -6.812  1.00 98.58 74  A 1 
ATOM   603  C  CD1   . PHE A 1 74  ? 0.459   3.401   -7.314  1.00 98.19 74  A 1 
ATOM   604  C  CD2   . PHE A 1 74  ? -1.823  3.212   -6.622  1.00 98.20 74  A 1 
ATOM   605  C  CE1   . PHE A 1 74  ? 0.487   2.043   -7.618  1.00 97.86 74  A 1 
ATOM   606  C  CE2   . PHE A 1 74  ? -1.800  1.860   -6.923  1.00 97.84 74  A 1 
ATOM   607  C  CZ    . PHE A 1 74  ? -0.647  1.269   -7.422  1.00 98.01 74  A 1 
ATOM   608  N  N     . GLU A 1 75  ? -2.999  6.147   -8.461  1.00 98.59 75  A 1 
ATOM   609  C  CA    . GLU A 1 75  ? -4.100  5.721   -9.326  1.00 98.54 75  A 1 
ATOM   610  C  C     . GLU A 1 75  ? -4.033  6.364   -10.707 1.00 98.32 75  A 1 
ATOM   611  O  O     . GLU A 1 75  ? -4.314  5.717   -11.711 1.00 97.96 75  A 1 
ATOM   612  C  CB    . GLU A 1 75  ? -5.450  6.042   -8.678  1.00 98.42 75  A 1 
ATOM   613  C  CG    . GLU A 1 75  ? -5.755  5.251   -7.408  1.00 98.04 75  A 1 
ATOM   614  C  CD    . GLU A 1 75  ? -6.078  3.787   -7.670  1.00 98.26 75  A 1 
ATOM   615  O  OE1   . GLU A 1 75  ? -6.139  3.373   -8.848  1.00 97.18 75  A 1 
ATOM   616  O  OE2   . GLU A 1 75  ? -6.293  3.040   -6.694  1.00 97.42 75  A 1 
ATOM   617  N  N     . ALA A 1 76  ? -3.656  7.632   -10.748 1.00 98.13 76  A 1 
ATOM   618  C  CA    . ALA A 1 76  ? -3.559  8.341   -12.017 1.00 97.85 76  A 1 
ATOM   619  C  C     . ALA A 1 76  ? -2.492  7.708   -12.908 1.00 97.76 76  A 1 
ATOM   620  O  O     . ALA A 1 76  ? -2.710  7.478   -14.099 1.00 96.81 76  A 1 
ATOM   621  C  CB    . ALA A 1 76  ? -3.238  9.813   -11.778 1.00 97.31 76  A 1 
ATOM   622  N  N     . ASN A 1 77  ? -1.333  7.426   -12.319 1.00 97.46 77  A 1 
ATOM   623  C  CA    . ASN A 1 77  ? -0.253  6.812   -13.082 1.00 97.36 77  A 1 
ATOM   624  C  C     . ASN A 1 77  ? -0.582  5.379   -13.482 1.00 97.16 77  A 1 
ATOM   625  O  O     . ASN A 1 77  ? -0.244  4.939   -14.580 1.00 96.29 77  A 1 
ATOM   626  C  CB    . ASN A 1 77  ? 1.055   6.847   -12.282 1.00 97.16 77  A 1 
ATOM   627  C  CG    . ASN A 1 77  ? 1.623   8.251   -12.144 1.00 96.59 77  A 1 
ATOM   628  O  OD1   . ASN A 1 77  ? 1.384   9.113   -12.987 1.00 89.34 77  A 1 
ATOM   629  N  ND2   . ASN A 1 77  ? 2.393   8.477   -11.093 1.00 88.98 77  A 1 
ATOM   630  N  N     . LEU A 1 78  ? -1.249  4.660   -12.599 1.00 97.92 78  A 1 
ATOM   631  C  CA    . LEU A 1 78  ? -1.637  3.287   -12.886 1.00 97.98 78  A 1 
ATOM   632  C  C     . LEU A 1 78  ? -2.613  3.258   -14.056 1.00 97.48 78  A 1 
ATOM   633  O  O     . LEU A 1 78  ? -2.482  2.435   -14.966 1.00 96.45 78  A 1 
ATOM   634  C  CB    . LEU A 1 78  ? -2.271  2.644   -11.647 1.00 97.91 78  A 1 
ATOM   635  C  CG    . LEU A 1 78  ? -2.766  1.201   -11.803 1.00 97.52 78  A 1 
ATOM   636  C  CD1   . LEU A 1 78  ? -1.619  0.287   -12.190 1.00 97.03 78  A 1 
ATOM   637  C  CD2   . LEU A 1 78  ? -3.409  0.740   -10.500 1.00 96.85 78  A 1 
ATOM   638  N  N     . SER A 1 79  ? -3.591  4.152   -14.039 1.00 97.82 79  A 1 
ATOM   639  C  CA    . SER A 1 79  ? -4.576  4.218   -15.113 1.00 97.49 79  A 1 
ATOM   640  C  C     . SER A 1 79  ? -3.925  4.600   -16.442 1.00 97.08 79  A 1 
ATOM   641  O  O     . SER A 1 79  ? -4.281  4.069   -17.485 1.00 94.71 79  A 1 
ATOM   642  C  CB    . SER A 1 79  ? -5.673  5.234   -14.774 1.00 96.64 79  A 1 
ATOM   643  O  OG    . SER A 1 79  ? -6.496  4.758   -13.730 1.00 89.49 79  A 1 
ATOM   644  N  N     . ALA A 1 80  ? -2.970  5.520   -16.383 1.00 95.61 80  A 1 
ATOM   645  C  CA    . ALA A 1 80  ? -2.285  5.969   -17.588 1.00 94.88 80  A 1 
ATOM   646  C  C     . ALA A 1 80  ? -1.479  4.836   -18.229 1.00 94.42 80  A 1 
ATOM   647  O  O     . ALA A 1 80  ? -1.353  4.776   -19.452 1.00 92.16 80  A 1 
ATOM   648  C  CB    . ALA A 1 80  ? -1.359  7.140   -17.260 1.00 93.97 80  A 1 
ATOM   649  N  N     . SER A 1 81  ? -0.947  3.955   -17.404 1.00 95.24 81  A 1 
ATOM   650  C  CA    . SER A 1 81  ? -0.162  2.827   -17.896 1.00 94.38 81  A 1 
ATOM   651  C  C     . SER A 1 81  ? -1.025  1.627   -18.263 1.00 93.55 81  A 1 
ATOM   652  O  O     . SER A 1 81  ? -0.558  0.689   -18.907 1.00 88.84 81  A 1 
ATOM   653  C  CB    . SER A 1 81  ? 0.874   2.402   -16.857 1.00 93.18 81  A 1 
ATOM   654  O  OG    . SER A 1 81  ? 1.828   3.419   -16.632 1.00 86.17 81  A 1 
ATOM   655  N  N     . GLY A 1 82  ? -2.282  1.667   -17.857 1.00 92.76 82  A 1 
ATOM   656  C  CA    . GLY A 1 82  ? -3.173  0.557   -18.136 1.00 92.44 82  A 1 
ATOM   657  C  C     . GLY A 1 82  ? -3.209  -0.413  -16.969 1.00 94.27 82  A 1 
ATOM   658  O  O     . GLY A 1 82  ? -2.407  -0.318  -16.045 1.00 90.11 82  A 1 
ATOM   659  N  N     . CYS A 1 83  ? -4.135  -1.364  -17.024 1.00 93.19 83  A 1 
ATOM   660  C  CA    . CYS A 1 83  ? -4.269  -2.357  -15.967 1.00 94.42 83  A 1 
ATOM   661  C  C     . CYS A 1 83  ? -3.072  -3.311  -15.926 1.00 95.14 83  A 1 
ATOM   662  O  O     . CYS A 1 83  ? -2.813  -4.026  -16.885 1.00 92.32 83  A 1 
ATOM   663  C  CB    . CYS A 1 83  ? -5.552  -3.157  -16.167 1.00 91.95 83  A 1 
ATOM   664  S  SG    . CYS A 1 83  ? -5.834  -4.412  -14.903 1.00 89.41 83  A 1 
ATOM   665  N  N     . LEU A 1 84  ? -2.358  -3.298  -14.813 1.00 96.30 84  A 1 
ATOM   666  C  CA    . LEU A 1 84  ? -1.190  -4.149  -14.656 1.00 96.81 84  A 1 
ATOM   667  C  C     . LEU A 1 84  ? -1.551  -5.634  -14.622 1.00 96.53 84  A 1 
ATOM   668  O  O     . LEU A 1 84  ? -0.921  -6.454  -15.292 1.00 93.87 84  A 1 
ATOM   669  C  CB    . LEU A 1 84  ? -0.436  -3.758  -13.378 1.00 96.24 84  A 1 
ATOM   670  C  CG    . LEU A 1 84  ? 0.898   -4.461  -13.068 1.00 96.27 84  A 1 
ATOM   671  C  CD1   . LEU A 1 84  ? 1.739   -3.586  -12.150 1.00 93.81 84  A 1 
ATOM   672  C  CD2   . LEU A 1 84  ? 0.655   -5.819  -12.402 1.00 93.41 84  A 1 
ATOM   673  N  N     . LEU A 1 85  ? -2.562  -5.982  -13.855 1.00 97.53 85  A 1 
ATOM   674  C  CA    . LEU A 1 85  ? -2.981  -7.378  -13.718 1.00 97.27 85  A 1 
ATOM   675  C  C     . LEU A 1 85  ? -3.496  -7.994  -15.017 1.00 96.40 85  A 1 
ATOM   676  O  O     . LEU A 1 85  ? -3.293  -9.185  -15.260 1.00 93.68 85  A 1 
ATOM   677  C  CB    . LEU A 1 85  ? -4.037  -7.508  -12.627 1.00 96.99 85  A 1 
ATOM   678  C  CG    . LEU A 1 85  ? -3.591  -7.150  -11.208 1.00 96.92 85  A 1 
ATOM   679  C  CD1   . LEU A 1 85  ? -4.763  -7.276  -10.246 1.00 96.49 85  A 1 
ATOM   680  C  CD2   . LEU A 1 85  ? -2.443  -8.059  -10.781 1.00 96.24 85  A 1 
ATOM   681  N  N     . SER A 1 86  ? -4.148  -7.190  -15.842 1.00 96.23 86  A 1 
ATOM   682  C  CA    . SER A 1 86  ? -4.704  -7.682  -17.096 1.00 94.66 86  A 1 
ATOM   683  C  C     . SER A 1 86  ? -3.759  -7.540  -18.293 1.00 93.66 86  A 1 
ATOM   684  O  O     . SER A 1 86  ? -4.079  -7.985  -19.395 1.00 88.31 86  A 1 
ATOM   685  C  CB    . SER A 1 86  ? -6.015  -6.961  -17.404 1.00 92.47 86  A 1 
ATOM   686  O  OG    . SER A 1 86  ? -6.958  -7.157  -16.378 1.00 84.49 86  A 1 
ATOM   687  N  N     . ALA A 1 87  ? -2.613  -6.921  -18.074 1.00 92.82 87  A 1 
ATOM   688  C  CA    . ALA A 1 87  ? -1.652  -6.729  -19.150 1.00 91.79 87  A 1 
ATOM   689  C  C     . ALA A 1 87  ? -1.137  -8.064  -19.676 1.00 91.91 87  A 1 
ATOM   690  O  O     . ALA A 1 87  ? -1.013  -9.034  -18.923 1.00 87.78 87  A 1 
ATOM   691  C  CB    . ALA A 1 87  ? -0.483  -5.872  -18.665 1.00 89.16 87  A 1 
ATOM   692  N  N     . SER A 1 88  ? -0.840  -8.107  -20.973 1.00 87.95 88  A 1 
ATOM   693  C  CA    . SER A 1 88  ? -0.335  -9.329  -21.586 1.00 86.82 88  A 1 
ATOM   694  C  C     . SER A 1 88  ? 1.118   -9.588  -21.210 1.00 87.47 88  A 1 
ATOM   695  O  O     . SER A 1 88  ? 1.589   -10.723 -21.265 1.00 82.28 88  A 1 
ATOM   696  C  CB    . SER A 1 88  ? -0.456  -9.241  -23.111 1.00 83.50 88  A 1 
ATOM   697  O  OG    . SER A 1 88  ? 0.288   -8.152  -23.613 1.00 76.25 88  A 1 
ATOM   698  N  N     . ALA A 1 89  ? 1.823   -8.531  -20.837 1.00 88.71 89  A 1 
ATOM   699  C  CA    . ALA A 1 89  ? 3.224   -8.641  -20.464 1.00 89.36 89  A 1 
ATOM   700  C  C     . ALA A 1 89  ? 3.418   -9.530  -19.236 1.00 90.19 89  A 1 
ATOM   701  O  O     . ALA A 1 89  ? 2.687   -9.425  -18.258 1.00 87.25 89  A 1 
ATOM   702  C  CB    . ALA A 1 89  ? 3.800   -7.256  -20.198 1.00 86.80 89  A 1 
ATOM   703  N  N     . ARG A 1 90  ? 4.404   -10.410 -19.321 1.00 89.31 90  A 1 
ATOM   704  C  CA    . ARG A 1 90  ? 4.712   -11.301 -18.204 1.00 89.41 90  A 1 
ATOM   705  C  C     . ARG A 1 90  ? 5.503   -10.546 -17.132 1.00 91.08 90  A 1 
ATOM   706  O  O     . ARG A 1 90  ? 5.289   -10.747 -15.938 1.00 87.94 90  A 1 
ATOM   707  C  CB    . ARG A 1 90  ? 5.533   -12.492 -18.686 1.00 86.05 90  A 1 
ATOM   708  C  CG    . ARG A 1 90  ? 5.904   -13.475 -17.589 1.00 76.45 90  A 1 
ATOM   709  C  CD    . ARG A 1 90  ? 6.862   -14.541 -18.111 1.00 70.33 90  A 1 
ATOM   710  N  NE    . ARG A 1 90  ? 8.150   -13.969 -18.483 1.00 62.56 90  A 1 
ATOM   711  C  CZ    . ARG A 1 90  ? 9.113   -13.651 -17.624 1.00 55.83 90  A 1 
ATOM   712  N  NH1   . ARG A 1 90  ? 8.934   -13.842 -16.322 1.00 50.85 90  A 1 
ATOM   713  N  NH2   . ARG A 1 90  ? 10.247  -13.129 -18.055 1.00 50.18 90  A 1 
ATOM   714  N  N     . ARG A 1 91  ? 6.420   -9.700  -17.573 1.00 90.72 91  A 1 
ATOM   715  C  CA    . ARG A 1 91  ? 7.241   -8.920  -16.655 1.00 91.21 91  A 1 
ATOM   716  C  C     . ARG A 1 91  ? 6.637   -7.548  -16.396 1.00 92.67 91  A 1 
ATOM   717  O  O     . ARG A 1 91  ? 6.260   -6.833  -17.316 1.00 91.07 91  A 1 
ATOM   718  C  CB    . ARG A 1 91  ? 8.657   -8.762  -17.205 1.00 88.47 91  A 1 
ATOM   719  C  CG    . ARG A 1 91  ? 9.433   -10.056 -17.334 1.00 79.20 91  A 1 
ATOM   720  C  CD    . ARG A 1 91  ? 10.887  -9.774  -17.671 1.00 77.06 91  A 1 
ATOM   721  N  NE    . ARG A 1 91  ? 11.567  -9.073  -16.581 1.00 69.13 91  A 1 
ATOM   722  C  CZ    . ARG A 1 91  ? 12.070  -9.653  -15.508 1.00 62.97 91  A 1 
ATOM   723  N  NH1   . ARG A 1 91  ? 11.991  -10.972 -15.362 1.00 57.76 91  A 1 
ATOM   724  N  NH2   . ARG A 1 91  ? 12.655  -8.940  -14.564 1.00 54.61 91  A 1 
ATOM   725  N  N     . CYS A 1 92  ? 6.552   -7.189  -15.125 1.00 94.18 92  A 1 
ATOM   726  C  CA    . CYS A 1 92  ? 6.001   -5.911  -14.734 1.00 94.71 92  A 1 
ATOM   727  C  C     . CYS A 1 92  ? 6.970   -5.187  -13.813 1.00 95.59 92  A 1 
ATOM   728  O  O     . CYS A 1 92  ? 7.652   -5.806  -13.003 1.00 94.95 92  A 1 
ATOM   729  C  CB    . CYS A 1 92  ? 4.669   -6.107  -14.006 1.00 93.27 92  A 1 
ATOM   730  S  SG    . CYS A 1 92  ? 3.461   -7.070  -14.929 1.00 86.32 92  A 1 
ATOM   731  N  N     . SER A 1 93  ? 7.030   -3.875  -13.953 1.00 94.53 93  A 1 
ATOM   732  C  CA    . SER A 1 93  ? 7.939   -3.081  -13.146 1.00 94.58 93  A 1 
ATOM   733  C  C     . SER A 1 93  ? 7.288   -1.782  -12.685 1.00 95.23 93  A 1 
ATOM   734  O  O     . SER A 1 93  ? 6.585   -1.126  -13.450 1.00 94.51 93  A 1 
ATOM   735  C  CB    . SER A 1 93  ? 9.201   -2.772  -13.944 1.00 92.45 93  A 1 
ATOM   736  O  OG    . SER A 1 93  ? 10.056  -1.901  -13.231 1.00 80.36 93  A 1 
ATOM   737  N  N     . ILE A 1 94  ? 7.514   -1.438  -11.438 1.00 96.73 94  A 1 
ATOM   738  C  CA    . ILE A 1 94  ? 7.006   -0.191  -10.883 1.00 97.15 94  A 1 
ATOM   739  C  C     . ILE A 1 94  ? 8.229   0.568   -10.396 1.00 96.95 94  A 1 
ATOM   740  O  O     . ILE A 1 94  ? 8.967   0.081   -9.533  1.00 96.60 94  A 1 
ATOM   741  C  CB    . ILE A 1 94  ? 6.034   -0.420  -9.706  1.00 97.73 94  A 1 
ATOM   742  C  CG1   . ILE A 1 94  ? 4.825   -1.219  -10.179 1.00 97.52 94  A 1 
ATOM   743  C  CG2   . ILE A 1 94  ? 5.595   0.925   -9.134  1.00 97.55 94  A 1 
ATOM   744  C  CD1   . ILE A 1 94  ? 3.810   -1.517  -9.081  1.00 96.98 94  A 1 
ATOM   745  N  N     . SER A 1 95  ? 8.451   1.739   -10.960 1.00 96.12 95  A 1 
ATOM   746  C  CA    . SER A 1 95  ? 9.608   2.548   -10.609 1.00 95.62 95  A 1 
ATOM   747  C  C     . SER A 1 95  ? 9.183   3.786   -9.809  1.00 96.30 95  A 1 
ATOM   748  O  O     . SER A 1 95  ? 8.225   4.458   -10.156 1.00 95.80 95  A 1 
ATOM   749  C  CB    . SER A 1 95  ? 10.343  2.980   -11.882 1.00 93.59 95  A 1 
ATOM   750  O  OG    . SER A 1 95  ? 11.494  3.725   -11.567 1.00 81.74 95  A 1 
ATOM   751  N  N     . PHE A 1 96  ? 9.911   4.051   -8.740  1.00 96.44 96  A 1 
ATOM   752  C  CA    . PHE A 1 96  ? 9.609   5.189   -7.890  1.00 96.91 96  A 1 
ATOM   753  C  C     . PHE A 1 96  ? 10.527  6.378   -8.177  1.00 96.40 96  A 1 
ATOM   754  O  O     . PHE A 1 96  ? 11.705  6.197   -8.463  1.00 95.67 96  A 1 
ATOM   755  C  CB    . PHE A 1 96  ? 9.714   4.791   -6.418  1.00 97.39 96  A 1 
ATOM   756  C  CG    . PHE A 1 96  ? 8.748   3.710   -6.020  1.00 97.88 96  A 1 
ATOM   757  C  CD1   . PHE A 1 96  ? 9.035   2.371   -6.282  1.00 97.61 96  A 1 
ATOM   758  C  CD2   . PHE A 1 96  ? 7.528   4.029   -5.439  1.00 97.44 96  A 1 
ATOM   759  C  CE1   . PHE A 1 96  ? 8.120   1.370   -5.959  1.00 97.42 96  A 1 
ATOM   760  C  CE2   . PHE A 1 96  ? 6.612   3.035   -5.112  1.00 97.50 96  A 1 
ATOM   761  C  CZ    . PHE A 1 96  ? 6.917   1.712   -5.380  1.00 97.86 96  A 1 
ATOM   762  N  N     . PRO A 1 97  ? 9.989   7.593   -8.106  1.00 96.64 97  A 1 
ATOM   763  C  CA    . PRO A 1 97  ? 10.754  8.806   -8.407  1.00 96.34 97  A 1 
ATOM   764  C  C     . PRO A 1 97  ? 11.837  9.150   -7.390  1.00 96.53 97  A 1 
ATOM   765  O  O     . PRO A 1 97  ? 11.858  8.637   -6.271  1.00 95.67 97  A 1 
ATOM   766  C  CB    . PRO A 1 97  ? 9.670   9.880   -8.481  1.00 94.99 97  A 1 
ATOM   767  C  CG    . PRO A 1 97  ? 8.658   9.404   -7.509  1.00 93.31 97  A 1 
ATOM   768  C  CD    . PRO A 1 97  ? 8.598   7.915   -7.768  1.00 95.74 97  A 1 
ATOM   769  N  N     . GLU A 1 98  ? 12.734  10.022  -7.809  1.00 94.35 98  A 1 
ATOM   770  C  CA    . GLU A 1 98  ? 13.848  10.465  -6.990  1.00 94.38 98  A 1 
ATOM   771  C  C     . GLU A 1 98  ? 13.411  11.093  -5.669  1.00 94.48 98  A 1 
ATOM   772  O  O     . GLU A 1 98  ? 12.557  11.973  -5.646  1.00 91.40 98  A 1 
ATOM   773  C  CB    . GLU A 1 98  ? 14.682  11.479  -7.774  1.00 92.49 98  A 1 
ATOM   774  C  CG    . GLU A 1 98  ? 15.938  11.974  -7.072  1.00 84.27 98  A 1 
ATOM   775  C  CD    . GLU A 1 98  ? 17.022  10.913  -6.996  1.00 81.29 98  A 1 
ATOM   776  O  OE1   . GLU A 1 98  ? 17.221  10.210  -8.002  1.00 75.22 98  A 1 
ATOM   777  O  OE2   . GLU A 1 98  ? 17.653  10.784  -5.932  1.00 73.72 98  A 1 
ATOM   778  N  N     . SER A 1 99  ? 14.018  10.625  -4.593  1.00 95.82 99  A 1 
ATOM   779  C  CA    . SER A 1 99  ? 13.769  11.162  -3.263  1.00 95.88 99  A 1 
ATOM   780  C  C     . SER A 1 99  ? 12.304  11.370  -2.880  1.00 96.16 99  A 1 
ATOM   781  O  O     . SER A 1 99  ? 11.954  12.378  -2.263  1.00 93.03 99  A 1 
ATOM   782  C  CB    . SER A 1 99  ? 14.521  12.494  -3.105  1.00 93.91 99  A 1 
ATOM   783  O  OG    . SER A 1 99  ? 15.893  12.329  -3.370  1.00 86.83 99  A 1 
ATOM   784  N  N     . CYS A 1 100 ? 11.465  10.404  -3.229  1.00 97.56 100 A 1 
ATOM   785  C  CA    . CYS A 1 100 ? 10.053  10.520  -2.908  1.00 97.61 100 A 1 
ATOM   786  C  C     . CYS A 1 100 ? 9.725   9.940   -1.532  1.00 98.07 100 A 1 
ATOM   787  O  O     . CYS A 1 100 ? 10.558  9.287   -0.901  1.00 97.39 100 A 1 
ATOM   788  C  CB    . CYS A 1 100 ? 9.216   9.794   -3.957  1.00 95.90 100 A 1 
ATOM   789  S  SG    . CYS A 1 100 ? 9.305   8.000   -3.861  1.00 95.44 100 A 1 
ATOM   790  N  N     . SER A 1 101 ? 8.512   10.218  -1.083  1.00 98.24 101 A 1 
ATOM   791  C  CA    . SER A 1 101 ? 7.987   9.684   0.164   1.00 98.29 101 A 1 
ATOM   792  C  C     . SER A 1 101 ? 6.658   9.061   -0.232  1.00 98.41 101 A 1 
ATOM   793  O  O     . SER A 1 101 ? 6.013   9.509   -1.176  1.00 97.99 101 A 1 
ATOM   794  C  CB    . SER A 1 101 ? 7.772   10.784  1.197   1.00 97.65 101 A 1 
ATOM   795  O  OG    . SER A 1 101 ? 9.011   11.305  1.632   1.00 95.12 101 A 1 
ATOM   796  N  N     . ILE A 1 102 ? 6.249   8.017   0.479   1.00 98.55 102 A 1 
ATOM   797  C  CA    . ILE A 1 102 ? 5.018   7.319   0.141   1.00 98.51 102 A 1 
ATOM   798  C  C     . ILE A 1 102 ? 4.031   7.286   1.297   1.00 98.53 102 A 1 
ATOM   799  O  O     . ILE A 1 102 ? 4.354   6.820   2.383   1.00 98.25 102 A 1 
ATOM   800  C  CB    . ILE A 1 102 ? 5.343   5.873   -0.292  1.00 98.11 102 A 1 
ATOM   801  C  CG1   . ILE A 1 102 ? 6.346   5.890   -1.454  1.00 95.31 102 A 1 
ATOM   802  C  CG2   . ILE A 1 102 ? 4.072   5.144   -0.696  1.00 95.51 102 A 1 
ATOM   803  C  CD1   . ILE A 1 102 ? 6.900   4.536   -1.810  1.00 89.23 102 A 1 
ATOM   804  N  N     . LEU A 1 103 ? 2.828   7.795   1.058   1.00 98.72 103 A 1 
ATOM   805  C  CA    . LEU A 1 103 ? 1.796   7.786   2.080   1.00 98.66 103 A 1 
ATOM   806  C  C     . LEU A 1 103 ? 1.275   6.366   2.262   1.00 98.75 103 A 1 
ATOM   807  O  O     . LEU A 1 103 ? 1.300   5.565   1.329   1.00 98.63 103 A 1 
ATOM   808  C  CB    . LEU A 1 103 ? 0.647   8.718   1.693   1.00 98.16 103 A 1 
ATOM   809  C  CG    . LEU A 1 103 ? 0.947   10.214  1.771   1.00 96.18 103 A 1 
ATOM   810  C  CD1   . LEU A 1 103 ? -0.265  11.010  1.321   1.00 93.43 103 A 1 
ATOM   811  C  CD2   . LEU A 1 103 ? 1.324   10.601  3.195   1.00 92.88 103 A 1 
ATOM   812  N  N     . LEU A 1 104 ? 0.799   6.073   3.456   1.00 98.85 104 A 1 
ATOM   813  C  CA    . LEU A 1 104 ? 0.305   4.736   3.771   1.00 98.83 104 A 1 
ATOM   814  C  C     . LEU A 1 104 ? -0.785  4.263   2.813   1.00 98.94 104 A 1 
ATOM   815  O  O     . LEU A 1 104 ? -0.781  3.106   2.385   1.00 98.79 104 A 1 
ATOM   816  C  CB    . LEU A 1 104 ? -0.213  4.695   5.210   1.00 98.81 104 A 1 
ATOM   817  C  CG    . LEU A 1 104 ? -0.778  3.345   5.679   1.00 98.51 104 A 1 
ATOM   818  C  CD1   . LEU A 1 104 ? 0.298   2.277   5.606   1.00 98.34 104 A 1 
ATOM   819  C  CD2   . LEU A 1 104 ? -1.305  3.471   7.103   1.00 98.23 104 A 1 
ATOM   820  N  N     . ALA A 1 105 ? -1.713  5.149   2.484   1.00 98.81 105 A 1 
ATOM   821  C  CA    . ALA A 1 105 ? -2.810  4.791   1.582   1.00 98.70 105 A 1 
ATOM   822  C  C     . ALA A 1 105 ? -2.281  4.298   0.231   1.00 98.84 105 A 1 
ATOM   823  O  O     . ALA A 1 105 ? -2.800  3.329   -0.328  1.00 98.59 105 A 1 
ATOM   824  C  CB    . ALA A 1 105 ? -3.728  5.993   1.371   1.00 98.33 105 A 1 
ATOM   825  N  N     . ALA A 1 106 ? -1.247  4.957   -0.277  1.00 98.83 106 A 1 
ATOM   826  C  CA    . ALA A 1 106 ? -0.657  4.565   -1.553  1.00 98.72 106 A 1 
ATOM   827  C  C     . ALA A 1 106 ? 0.160   3.284   -1.399  1.00 98.86 106 A 1 
ATOM   828  O  O     . ALA A 1 106 ? 0.071   2.372   -2.220  1.00 98.75 106 A 1 
ATOM   829  C  CB    . ALA A 1 106 ? 0.233   5.688   -2.090  1.00 98.50 106 A 1 
ATOM   830  N  N     . GLY A 1 107 ? 0.949   3.230   -0.330  1.00 98.88 107 A 1 
ATOM   831  C  CA    . GLY A 1 107 ? 1.772   2.058   -0.084  1.00 98.84 107 A 1 
ATOM   832  C  C     . GLY A 1 107 ? 0.941   0.792   0.045   1.00 98.97 107 A 1 
ATOM   833  O  O     . GLY A 1 107 ? 1.353   -0.285  -0.404  1.00 98.77 107 A 1 
ATOM   834  N  N     . ALA A 1 108 ? -0.224  0.922   0.655   1.00 98.90 108 A 1 
ATOM   835  C  CA    . ALA A 1 108 ? -1.112  -0.219  0.833   1.00 98.92 108 A 1 
ATOM   836  C  C     . ALA A 1 108 ? -1.629  -0.744  -0.508  1.00 98.96 108 A 1 
ATOM   837  O  O     . ALA A 1 108 ? -1.751  -1.955  -0.702  1.00 98.83 108 A 1 
ATOM   838  C  CB    . ALA A 1 108 ? -2.285  0.168   1.740   1.00 98.84 108 A 1 
ATOM   839  N  N     . ARG A 1 109 ? -1.919  0.150   -1.418  1.00 98.90 109 A 1 
ATOM   840  C  CA    . ARG A 1 109 ? -2.407  -0.262  -2.734  1.00 98.97 109 A 1 
ATOM   841  C  C     . ARG A 1 109 ? -1.285  -0.912  -3.534  1.00 98.93 109 A 1 
ATOM   842  O  O     . ARG A 1 109 ? -1.508  -1.856  -4.287  1.00 98.83 109 A 1 
ATOM   843  C  CB    . ARG A 1 109 ? -2.998  0.929   -3.488  1.00 98.85 109 A 1 
ATOM   844  C  CG    . ARG A 1 109 ? -4.195  1.540   -2.763  1.00 98.47 109 A 1 
ATOM   845  C  CD    . ARG A 1 109 ? -4.950  2.577   -3.574  1.00 98.08 109 A 1 
ATOM   846  N  NE    . ARG A 1 109 ? -6.003  3.178   -2.771  1.00 97.87 109 A 1 
ATOM   847  C  CZ    . ARG A 1 109 ? -6.942  4.000   -3.245  1.00 98.18 109 A 1 
ATOM   848  N  NH1   . ARG A 1 109 ? -6.959  4.328   -4.529  1.00 96.82 109 A 1 
ATOM   849  N  NH2   . ARG A 1 109 ? -7.856  4.503   -2.424  1.00 97.00 109 A 1 
ATOM   850  N  N     . ILE A 1 110 ? -0.077  -0.396  -3.351  1.00 98.86 110 A 1 
ATOM   851  C  CA    . ILE A 1 110 ? 1.080   -0.934  -4.049  1.00 98.82 110 A 1 
ATOM   852  C  C     . ILE A 1 110 ? 1.383   -2.366  -3.612  1.00 98.99 110 A 1 
ATOM   853  O  O     . ILE A 1 110 ? 1.602   -3.245  -4.449  1.00 98.82 110 A 1 
ATOM   854  C  CB    . ILE A 1 110 ? 2.325   -0.043  -3.826  1.00 98.76 110 A 1 
ATOM   855  C  CG1   . ILE A 1 110 ? 2.100   1.315   -4.490  1.00 98.17 110 A 1 
ATOM   856  C  CG2   . ILE A 1 110 ? 3.566   -0.720  -4.399  1.00 98.33 110 A 1 
ATOM   857  C  CD1   . ILE A 1 110 ? 3.168   2.352   -4.160  1.00 95.49 110 A 1 
ATOM   858  N  N     . ILE A 1 111 ? 1.397   -2.599  -2.318  1.00 98.89 111 A 1 
ATOM   859  C  CA    . ILE A 1 111 ? 1.698   -3.934  -1.830  1.00 98.78 111 A 1 
ATOM   860  C  C     . ILE A 1 111 ? 0.596   -4.926  -2.226  1.00 98.87 111 A 1 
ATOM   861  O  O     . ILE A 1 111 ? 0.875   -6.075  -2.570  1.00 98.66 111 A 1 
ATOM   862  C  CB    . ILE A 1 111 ? 1.938   -3.960  -0.296  1.00 97.77 111 A 1 
ATOM   863  C  CG1   . ILE A 1 111 ? 2.436   -5.339  0.132   1.00 92.97 111 A 1 
ATOM   864  C  CG2   . ILE A 1 111 ? 0.682   -3.588  0.456   1.00 94.24 111 A 1 
ATOM   865  C  CD1   . ILE A 1 111 ? 2.863   -5.411  1.587   1.00 91.01 111 A 1 
ATOM   866  N  N     . ALA A 1 112 ? -0.655  -4.475  -2.201  1.00 98.88 112 A 1 
ATOM   867  C  CA    . ALA A 1 112 ? -1.769  -5.334  -2.586  1.00 98.87 112 A 1 
ATOM   868  C  C     . ALA A 1 112 ? -1.645  -5.710  -4.063  1.00 98.89 112 A 1 
ATOM   869  O  O     . ALA A 1 112 ? -1.785  -6.882  -4.432  1.00 98.70 112 A 1 
ATOM   870  C  CB    . ALA A 1 112 ? -3.102  -4.634  -2.339  1.00 98.70 112 A 1 
ATOM   871  N  N     . LEU A 1 113 ? -1.375  -4.725  -4.901  1.00 98.82 113 A 1 
ATOM   872  C  CA    . LEU A 1 113 ? -1.244  -4.955  -6.330  1.00 98.80 113 A 1 
ATOM   873  C  C     . LEU A 1 113 ? -0.054  -5.868  -6.645  1.00 98.80 113 A 1 
ATOM   874  O  O     . LEU A 1 113 ? -0.167  -6.785  -7.457  1.00 98.64 113 A 1 
ATOM   875  C  CB    . LEU A 1 113 ? -1.080  -3.620  -7.070  1.00 98.63 113 A 1 
ATOM   876  C  CG    . LEU A 1 113 ? -0.910  -3.696  -8.592  1.00 98.12 113 A 1 
ATOM   877  C  CD1   . LEU A 1 113 ? -2.120  -4.386  -9.216  1.00 97.63 113 A 1 
ATOM   878  C  CD2   . LEU A 1 113 ? -0.747  -2.292  -9.160  1.00 97.51 113 A 1 
ATOM   879  N  N     . ALA A 1 114 ? 1.077   -5.607  -6.000  1.00 98.87 114 A 1 
ATOM   880  C  CA    . ALA A 1 114 ? 2.272   -6.405  -6.227  1.00 98.74 114 A 1 
ATOM   881  C  C     . ALA A 1 114 ? 2.042   -7.865  -5.828  1.00 98.77 114 A 1 
ATOM   882  O  O     . ALA A 1 114 ? 2.442   -8.781  -6.547  1.00 98.54 114 A 1 
ATOM   883  C  CB    . ALA A 1 114 ? 3.452   -5.831  -5.449  1.00 98.67 114 A 1 
ATOM   884  N  N     . ASN A 1 115 ? 1.398   -8.068  -4.692  1.00 98.83 115 A 1 
ATOM   885  C  CA    . ASN A 1 115 ? 1.132   -9.425  -4.228  1.00 98.71 115 A 1 
ATOM   886  C  C     . ASN A 1 115 ? 0.185   -10.155 -5.180  1.00 98.70 115 A 1 
ATOM   887  O  O     . ASN A 1 115 ? 0.372   -11.337 -5.463  1.00 98.38 115 A 1 
ATOM   888  C  CB    . ASN A 1 115 ? 0.528   -9.410  -2.821  1.00 98.72 115 A 1 
ATOM   889  C  CG    . ASN A 1 115 ? 1.561   -9.130  -1.748  1.00 98.61 115 A 1 
ATOM   890  O  OD1   . ASN A 1 115 ? 2.765   -9.181  -1.998  1.00 96.04 115 A 1 
ATOM   891  N  ND2   . ASN A 1 115 ? 1.096   -8.851  -0.539  1.00 95.47 115 A 1 
ATOM   892  N  N     . GLN A 1 116 ? -0.805  -9.450  -5.677  1.00 98.76 116 A 1 
ATOM   893  C  CA    . GLN A 1 116 ? -1.758  -10.047 -6.605  1.00 98.60 116 A 1 
ATOM   894  C  C     . GLN A 1 116 ? -1.084  -10.393 -7.934  1.00 98.47 116 A 1 
ATOM   895  O  O     . GLN A 1 116 ? -1.373  -11.432 -8.527  1.00 98.07 116 A 1 
ATOM   896  C  CB    . GLN A 1 116 ? -2.933  -9.092  -6.834  1.00 98.61 116 A 1 
ATOM   897  C  CG    . GLN A 1 116 ? -3.867  -8.995  -5.628  1.00 98.49 116 A 1 
ATOM   898  C  CD    . GLN A 1 116 ? -4.830  -7.835  -5.722  1.00 98.60 116 A 1 
ATOM   899  O  OE1   . GLN A 1 116 ? -5.243  -7.438  -6.816  1.00 95.66 116 A 1 
ATOM   900  N  NE2   . GLN A 1 116 ? -5.196  -7.278  -4.578  1.00 96.40 116 A 1 
ATOM   901  N  N     . ALA A 1 117 ? -0.182  -9.526  -8.376  1.00 98.38 117 A 1 
ATOM   902  C  CA    . ALA A 1 117 ? 0.537   -9.768  -9.616  1.00 98.15 117 A 1 
ATOM   903  C  C     . ALA A 1 117 ? 1.409   -11.021 -9.474  1.00 97.91 117 A 1 
ATOM   904  O  O     . ALA A 1 117 ? 1.404   -11.895 -10.340 1.00 97.34 117 A 1 
ATOM   905  C  CB    . ALA A 1 117 ? 1.403   -8.562  -9.972  1.00 97.91 117 A 1 
ATOM   906  N  N     . ALA A 1 118 ? 2.148   -11.096 -8.378  1.00 98.15 118 A 1 
ATOM   907  C  CA    . ALA A 1 118 ? 3.021   -12.241 -8.132  1.00 97.90 118 A 1 
ATOM   908  C  C     . ALA A 1 118 ? 2.199   -13.524 -8.008  1.00 97.54 118 A 1 
ATOM   909  O  O     . ALA A 1 118 ? 2.580   -14.567 -8.535  1.00 96.49 118 A 1 
ATOM   910  C  CB    . ALA A 1 118 ? 3.837   -12.016 -6.863  1.00 97.75 118 A 1 
ATOM   911  N  N     . TYR A 1 119 ? 1.083   -13.427 -7.324  1.00 97.99 119 A 1 
ATOM   912  C  CA    . TYR A 1 119 ? 0.213   -14.583 -7.133  1.00 97.52 119 A 1 
ATOM   913  C  C     . TYR A 1 119 ? -0.318  -15.106 -8.466  1.00 97.01 119 A 1 
ATOM   914  O  O     . TYR A 1 119 ? -0.508  -16.306 -8.640  1.00 95.07 119 A 1 
ATOM   915  C  CB    . TYR A 1 119 ? -0.961  -14.218 -6.220  1.00 97.13 119 A 1 
ATOM   916  C  CG    . TYR A 1 119 ? -1.812  -15.393 -5.827  1.00 94.81 119 A 1 
ATOM   917  C  CD1   . TYR A 1 119 ? -1.443  -16.252 -4.788  1.00 91.46 119 A 1 
ATOM   918  C  CD2   . TYR A 1 119 ? -3.013  -15.679 -6.501  1.00 91.73 119 A 1 
ATOM   919  C  CE1   . TYR A 1 119 ? -2.213  -17.344 -4.438  1.00 90.27 119 A 1 
ATOM   920  C  CE2   . TYR A 1 119 ? -3.788  -16.784 -6.158  1.00 90.43 119 A 1 
ATOM   921  C  CZ    . TYR A 1 119 ? -3.383  -17.607 -5.126  1.00 90.22 119 A 1 
ATOM   922  O  OH    . TYR A 1 119 ? -4.155  -18.703 -4.784  1.00 88.63 119 A 1 
ATOM   923  N  N     . SER A 1 120 ? -0.550  -14.199 -9.400  1.00 97.49 120 A 1 
ATOM   924  C  CA    . SER A 1 120 ? -1.066  -14.581 -10.711 1.00 96.68 120 A 1 
ATOM   925  C  C     . SER A 1 120 ? 0.019   -15.157 -11.626 1.00 96.08 120 A 1 
ATOM   926  O  O     . SER A 1 120 ? -0.272  -15.620 -12.727 1.00 92.32 120 A 1 
ATOM   927  C  CB    . SER A 1 120 ? -1.719  -13.382 -11.402 1.00 95.01 120 A 1 
ATOM   928  O  OG    . SER A 1 120 ? -0.748  -12.461 -11.860 1.00 87.50 120 A 1 
ATOM   929  N  N     . GLY A 1 121 ? 1.265   -15.129 -11.161 1.00 94.61 121 A 1 
ATOM   930  C  CA    . GLY A 1 121 ? 2.358   -15.685 -11.944 1.00 93.50 121 A 1 
ATOM   931  C  C     . GLY A 1 121 ? 3.215   -14.691 -12.700 1.00 93.54 121 A 1 
ATOM   932  O  O     . GLY A 1 121 ? 4.138   -15.082 -13.416 1.00 90.13 121 A 1 
ATOM   933  N  N     . LYS A 1 122 ? 2.935   -13.409 -12.544 1.00 95.69 122 A 1 
ATOM   934  C  CA    . LYS A 1 122 ? 3.723   -12.385 -13.220 1.00 95.97 122 A 1 
ATOM   935  C  C     . LYS A 1 122 ? 5.014   -12.115 -12.466 1.00 96.20 122 A 1 
ATOM   936  O  O     . LYS A 1 122 ? 5.098   -12.334 -11.255 1.00 95.15 122 A 1 
ATOM   937  C  CB    . LYS A 1 122 ? 2.926   -11.073 -13.329 1.00 95.01 122 A 1 
ATOM   938  C  CG    . LYS A 1 122 ? 1.766   -11.110 -14.301 1.00 92.27 122 A 1 
ATOM   939  C  CD    . LYS A 1 122 ? 1.070   -9.753  -14.354 1.00 90.95 122 A 1 
ATOM   940  C  CE    . LYS A 1 122 ? -0.070  -9.741  -15.356 1.00 89.56 122 A 1 
ATOM   941  N  NZ    . LYS A 1 122 ? 0.409   -9.891  -16.762 1.00 87.08 122 A 1 
ATOM   942  N  N     . SER A 1 123 ? 6.026   -11.649 -13.195 1.00 94.29 123 A 1 
ATOM   943  C  CA    . SER A 1 123 ? 7.287   -11.270 -12.581 1.00 94.18 123 A 1 
ATOM   944  C  C     . SER A 1 123 ? 7.150   -9.776  -12.305 1.00 94.78 123 A 1 
ATOM   945  O  O     . SER A 1 123 ? 7.156   -8.967  -13.231 1.00 93.42 123 A 1 
ATOM   946  C  CB    . SER A 1 123 ? 8.453   -11.521 -13.537 1.00 92.17 123 A 1 
ATOM   947  O  OG    . SER A 1 123 ? 8.638   -12.904 -13.756 1.00 82.40 123 A 1 
ATOM   948  N  N     . ILE A 1 124 ? 7.009   -9.431  -11.044 1.00 96.37 124 A 1 
ATOM   949  C  CA    . ILE A 1 124 ? 6.819   -8.036  -10.664 1.00 96.81 124 A 1 
ATOM   950  C  C     . ILE A 1 124 ? 8.023   -7.490  -9.897  1.00 97.19 124 A 1 
ATOM   951  O  O     . ILE A 1 124 ? 8.533   -8.138  -8.981  1.00 96.80 124 A 1 
ATOM   952  C  CB    . ILE A 1 124 ? 5.524   -7.883  -9.821  1.00 96.45 124 A 1 
ATOM   953  C  CG1   . ILE A 1 124 ? 5.382   -6.456  -9.282  1.00 92.18 124 A 1 
ATOM   954  C  CG2   . ILE A 1 124 ? 5.531   -8.882  -8.658  1.00 92.25 124 A 1 
ATOM   955  C  CD1   . ILE A 1 124 ? 5.053   -5.448  -10.346 1.00 90.66 124 A 1 
ATOM   956  N  N     . GLU A 1 125 ? 8.471   -6.316  -10.302 1.00 96.36 125 A 1 
ATOM   957  C  CA    . GLU A 1 125 ? 9.620   -5.684  -9.668  1.00 96.13 125 A 1 
ATOM   958  C  C     . GLU A 1 125 ? 9.299   -4.278  -9.176  1.00 96.79 125 A 1 
ATOM   959  O  O     . GLU A 1 125 ? 8.642   -3.505  -9.870  1.00 96.32 125 A 1 
ATOM   960  C  CB    . GLU A 1 125 ? 10.787  -5.610  -10.653 1.00 94.24 125 A 1 
ATOM   961  C  CG    . GLU A 1 125 ? 12.056  -4.989  -10.081 1.00 89.49 125 A 1 
ATOM   962  C  CD    . GLU A 1 125 ? 13.136  -4.805  -11.141 1.00 87.00 125 A 1 
ATOM   963  O  OE1   . GLU A 1 125 ? 13.031  -3.858  -11.934 1.00 81.92 125 A 1 
ATOM   964  O  OE2   . GLU A 1 125 ? 14.085  -5.619  -11.164 1.00 81.13 125 A 1 
ATOM   965  N  N     . LEU A 1 126 ? 9.772   -3.961  -7.982  1.00 97.43 126 A 1 
ATOM   966  C  CA    . LEU A 1 126 ? 9.587   -2.633  -7.411  1.00 97.80 126 A 1 
ATOM   967  C  C     . LEU A 1 126 ? 10.974  -2.009  -7.325  1.00 97.54 126 A 1 
ATOM   968  O  O     . LEU A 1 126 ? 11.852  -2.537  -6.646  1.00 97.24 126 A 1 
ATOM   969  C  CB    . LEU A 1 126 ? 8.958   -2.731  -6.006  1.00 98.12 126 A 1 
ATOM   970  C  CG    . LEU A 1 126 ? 7.632   -3.481  -5.906  1.00 97.79 126 A 1 
ATOM   971  C  CD1   . LEU A 1 126 ? 7.108   -3.410  -4.474  1.00 97.76 126 A 1 
ATOM   972  C  CD2   . LEU A 1 126 ? 6.615   -2.889  -6.867  1.00 97.40 126 A 1 
ATOM   973  N  N     . ASP A 1 127 ? 11.165  -0.905  -8.021  1.00 96.68 127 A 1 
ATOM   974  C  CA    . ASP A 1 127 ? 12.481  -0.253  -8.075  1.00 96.04 127 A 1 
ATOM   975  C  C     . ASP A 1 127 ? 12.570  0.993   -7.192  1.00 96.31 127 A 1 
ATOM   976  O  O     . ASP A 1 127 ? 12.012  2.041   -7.518  1.00 95.73 127 A 1 
ATOM   977  C  CB    . ASP A 1 127 ? 12.804  0.108   -9.525  1.00 94.51 127 A 1 
ATOM   978  C  CG    . ASP A 1 127 ? 14.253  0.530   -9.720  1.00 92.88 127 A 1 
ATOM   979  O  OD1   . ASP A 1 127 ? 14.951  0.775   -8.724  1.00 89.96 127 A 1 
ATOM   980  O  OD2   . ASP A 1 127 ? 14.688  0.605   -10.888 1.00 88.83 127 A 1 
ATOM   981  N  N     . PHE A 1 128 ? 13.292  0.869   -6.095  1.00 96.75 128 A 1 
ATOM   982  C  CA    . PHE A 1 128 ? 13.486  1.962   -5.150  1.00 97.07 128 A 1 
ATOM   983  C  C     . PHE A 1 128 ? 14.898  2.560   -5.260  1.00 96.54 128 A 1 
ATOM   984  O  O     . PHE A 1 128 ? 15.350  3.248   -4.349  1.00 96.01 128 A 1 
ATOM   985  C  CB    . PHE A 1 128 ? 13.282  1.470   -3.710  1.00 97.52 128 A 1 
ATOM   986  C  CG    . PHE A 1 128 ? 11.892  0.995   -3.414  1.00 98.12 128 A 1 
ATOM   987  C  CD1   . PHE A 1 128 ? 10.891  1.905   -3.099  1.00 98.00 128 A 1 
ATOM   988  C  CD2   . PHE A 1 128 ? 11.590  -0.360  -3.437  1.00 97.93 128 A 1 
ATOM   989  C  CE1   . PHE A 1 128 ? 9.602   1.471   -2.807  1.00 98.06 128 A 1 
ATOM   990  C  CE2   . PHE A 1 128 ? 10.301  -0.801  -3.154  1.00 98.11 128 A 1 
ATOM   991  C  CZ    . PHE A 1 128 ? 9.310   0.111   -2.839  1.00 98.31 128 A 1 
ATOM   992  N  N     . SER A 1 129 ? 15.566  2.283   -6.355  1.00 94.31 129 A 1 
ATOM   993  C  CA    . SER A 1 129 ? 16.930  2.756   -6.567  1.00 93.28 129 A 1 
ATOM   994  C  C     . SER A 1 129 ? 17.121  4.257   -6.367  1.00 93.37 129 A 1 
ATOM   995  O  O     . SER A 1 129 ? 18.152  4.698   -5.877  1.00 91.29 129 A 1 
ATOM   996  C  CB    . SER A 1 129 ? 17.413  2.369   -7.970  1.00 91.06 129 A 1 
ATOM   997  O  OG    . SER A 1 129 ? 17.462  0.971   -8.125  1.00 83.81 129 A 1 
ATOM   998  N  N     . LYS A 1 130 ? 16.112  5.033   -6.743  1.00 94.75 130 A 1 
ATOM   999  C  CA    . LYS A 1 130 ? 16.203  6.483   -6.650  1.00 94.19 130 A 1 
ATOM   1000 C  C     . LYS A 1 130 ? 15.610  7.074   -5.372  1.00 94.93 130 A 1 
ATOM   1001 O  O     . LYS A 1 130 ? 15.611  8.290   -5.183  1.00 93.44 130 A 1 
ATOM   1002 C  CB    . LYS A 1 130 ? 15.539  7.101   -7.881  1.00 92.27 130 A 1 
ATOM   1003 C  CG    . LYS A 1 130 ? 16.161  6.638   -9.193  1.00 89.96 130 A 1 
ATOM   1004 C  CD    . LYS A 1 130 ? 15.233  6.879   -10.385 1.00 84.07 130 A 1 
ATOM   1005 C  CE    . LYS A 1 130 ? 15.031  8.356   -10.647 1.00 78.12 130 A 1 
ATOM   1006 N  NZ    . LYS A 1 130 ? 14.145  8.578   -11.827 1.00 70.40 130 A 1 
ATOM   1007 N  N     . CYS A 1 131 ? 15.120  6.221   -4.503  1.00 96.84 131 A 1 
ATOM   1008 C  CA    . CYS A 1 131 ? 14.527  6.697   -3.261  1.00 97.10 131 A 1 
ATOM   1009 C  C     . CYS A 1 131 ? 14.817  5.754   -2.089  1.00 97.69 131 A 1 
ATOM   1010 O  O     . CYS A 1 131 ? 13.903  5.125   -1.536  1.00 97.27 131 A 1 
ATOM   1011 C  CB    . CYS A 1 131 ? 13.012  6.853   -3.431  1.00 96.30 131 A 1 
ATOM   1012 S  SG    . CYS A 1 131 ? 12.160  5.370   -4.012  1.00 95.51 131 A 1 
ATOM   1013 N  N     . PRO A 1 132 ? 16.084  5.649   -1.701  1.00 97.80 132 A 1 
ATOM   1014 C  CA    . PRO A 1 132 ? 16.471  4.778   -0.586  1.00 97.87 132 A 1 
ATOM   1015 C  C     . PRO A 1 132 ? 15.762  5.086   0.731   1.00 98.28 132 A 1 
ATOM   1016 O  O     . PRO A 1 132 ? 15.484  4.182   1.523   1.00 98.00 132 A 1 
ATOM   1017 C  CB    . PRO A 1 132 ? 17.992  4.983   -0.491  1.00 96.91 132 A 1 
ATOM   1018 C  CG    . PRO A 1 132 ? 18.199  6.349   -1.063  1.00 94.40 132 A 1 
ATOM   1019 C  CD    . PRO A 1 132 ? 17.242  6.383   -2.231  1.00 96.83 132 A 1 
ATOM   1020 N  N     . SER A 1 133 ? 15.465  6.357   0.954   1.00 97.86 133 A 1 
ATOM   1021 C  CA    . SER A 1 133 ? 14.780  6.752   2.185   1.00 97.97 133 A 1 
ATOM   1022 C  C     . SER A 1 133 ? 13.369  6.161   2.252   1.00 98.34 133 A 1 
ATOM   1023 O  O     . SER A 1 133 ? 12.924  5.705   3.306   1.00 98.11 133 A 1 
ATOM   1024 C  CB    . SER A 1 133 ? 14.710  8.277   2.279   1.00 96.98 133 A 1 
ATOM   1025 O  OG    . SER A 1 133 ? 14.113  8.677   3.498   1.00 89.81 133 A 1 
ATOM   1026 N  N     . ALA A 1 134 ? 12.681  6.163   1.117   1.00 98.22 134 A 1 
ATOM   1027 C  CA    . ALA A 1 134 ? 11.332  5.614   1.057   1.00 98.48 134 A 1 
ATOM   1028 C  C     . ALA A 1 134 ? 11.371  4.116   1.332   1.00 98.67 134 A 1 
ATOM   1029 O  O     . ALA A 1 134 ? 10.531  3.589   2.060   1.00 98.53 134 A 1 
ATOM   1030 C  CB    . ALA A 1 134 ? 10.719  5.886   -0.314  1.00 98.04 134 A 1 
ATOM   1031 N  N     . LYS A 1 135 ? 12.348  3.436   0.754   1.00 98.69 135 A 1 
ATOM   1032 C  CA    . LYS A 1 135 ? 12.487  1.997   0.952   1.00 98.64 135 A 1 
ATOM   1033 C  C     . LYS A 1 135 ? 12.761  1.702   2.428   1.00 98.73 135 A 1 
ATOM   1034 O  O     . LYS A 1 135 ? 12.251  0.730   2.983   1.00 98.58 135 A 1 
ATOM   1035 C  CB    . LYS A 1 135 ? 13.605  1.419   0.091   1.00 98.39 135 A 1 
ATOM   1036 C  CG    . LYS A 1 135 ? 13.736  -0.103  0.194   1.00 97.49 135 A 1 
ATOM   1037 C  CD    . LYS A 1 135 ? 14.611  -0.700  -0.909  1.00 96.32 135 A 1 
ATOM   1038 C  CE    . LYS A 1 135 ? 16.087  -0.520  -0.647  1.00 93.74 135 A 1 
ATOM   1039 N  NZ    . LYS A 1 135 ? 16.561  -1.371  0.478   1.00 92.08 135 A 1 
ATOM   1040 N  N     . ASN A 1 136 ? 13.571  2.541   3.040   1.00 98.61 136 A 1 
ATOM   1041 C  CA    . ASN A 1 136 ? 13.916  2.359   4.444   1.00 98.58 136 A 1 
ATOM   1042 C  C     . ASN A 1 136 ? 12.694  2.522   5.343   1.00 98.77 136 A 1 
ATOM   1043 O  O     . ASN A 1 136 ? 12.521  1.793   6.318   1.00 98.44 136 A 1 
ATOM   1044 C  CB    . ASN A 1 136 ? 15.011  3.357   4.842   1.00 98.02 136 A 1 
ATOM   1045 C  CG    . ASN A 1 136 ? 15.805  2.888   6.045   1.00 95.58 136 A 1 
ATOM   1046 O  OD1   . ASN A 1 136 ? 15.815  1.711   6.393   1.00 90.99 136 A 1 
ATOM   1047 N  ND2   . ASN A 1 136 ? 16.509  3.822   6.686   1.00 89.28 136 A 1 
ATOM   1048 N  N     . TYR A 1 137 ? 11.848  3.486   5.014   1.00 98.63 137 A 1 
ATOM   1049 C  CA    . TYR A 1 137 ? 10.627  3.695   5.785   1.00 98.72 137 A 1 
ATOM   1050 C  C     . TYR A 1 137 ? 9.676   2.511   5.607   1.00 98.89 137 A 1 
ATOM   1051 O  O     . TYR A 1 137 ? 9.082   2.033   6.574   1.00 98.70 137 A 1 
ATOM   1052 C  CB    . TYR A 1 137 ? 9.912   4.974   5.352   1.00 98.61 137 A 1 
ATOM   1053 C  CG    . TYR A 1 137 ? 8.505   5.067   5.894   1.00 98.55 137 A 1 
ATOM   1054 C  CD1   . TYR A 1 137 ? 8.268   5.237   7.261   1.00 98.16 137 A 1 
ATOM   1055 C  CD2   . TYR A 1 137 ? 7.406   4.927   5.054   1.00 98.20 137 A 1 
ATOM   1056 C  CE1   . TYR A 1 137 ? 6.981   5.268   7.774   1.00 97.90 137 A 1 
ATOM   1057 C  CE2   . TYR A 1 137 ? 6.109   4.955   5.562   1.00 97.81 137 A 1 
ATOM   1058 C  CZ    . TYR A 1 137 ? 5.903   5.123   6.920   1.00 97.95 137 A 1 
ATOM   1059 O  OH    . TYR A 1 137 ? 4.620   5.146   7.423   1.00 97.30 137 A 1 
ATOM   1060 N  N     . LEU A 1 138 ? 9.557   2.036   4.383   1.00 98.88 138 A 1 
ATOM   1061 C  CA    . LEU A 1 138 ? 8.686   0.900   4.125   1.00 98.84 138 A 1 
ATOM   1062 C  C     . LEU A 1 138 ? 9.187   -0.334  4.867   1.00 98.83 138 A 1 
ATOM   1063 O  O     . LEU A 1 138 ? 8.393   -1.159  5.314   1.00 98.73 138 A 1 
ATOM   1064 C  CB    . LEU A 1 138 ? 8.602   0.621   2.619   1.00 98.79 138 A 1 
ATOM   1065 C  CG    . LEU A 1 138 ? 7.875   1.688   1.796   1.00 98.46 138 A 1 
ATOM   1066 C  CD1   . LEU A 1 138 ? 7.829   1.266   0.329   1.00 98.04 138 A 1 
ATOM   1067 C  CD2   . LEU A 1 138 ? 6.459   1.885   2.326   1.00 97.69 138 A 1 
ATOM   1068 N  N     . ASN A 1 139 ? 10.493  -0.449  5.000   1.00 98.81 139 A 1 
ATOM   1069 C  CA    . ASN A 1 139 ? 11.086  -1.560  5.733   1.00 98.86 139 A 1 
ATOM   1070 C  C     . ASN A 1 139 ? 10.640  -1.467  7.192   1.00 98.83 139 A 1 
ATOM   1071 O  O     . ASN A 1 139 ? 10.291  -2.470  7.822   1.00 98.66 139 A 1 
ATOM   1072 C  CB    . ASN A 1 139 ? 12.613  -1.495  5.641   1.00 98.64 139 A 1 
ATOM   1073 C  CG    . ASN A 1 139 ? 13.307  -2.657  6.333   1.00 98.25 139 A 1 
ATOM   1074 O  OD1   . ASN A 1 139 ? 14.504  -2.600  6.637   1.00 95.82 139 A 1 
ATOM   1075 N  ND2   . ASN A 1 139 ? 12.588  -3.745  6.579   1.00 95.09 139 A 1 
ATOM   1076 N  N     . ARG A 1 140 ? 10.647  -0.255  7.725   1.00 98.82 140 A 1 
ATOM   1077 C  CA    . ARG A 1 140 ? 10.239  -0.024  9.106   1.00 98.82 140 A 1 
ATOM   1078 C  C     . ARG A 1 140 ? 8.753   -0.308  9.294   1.00 98.95 140 A 1 
ATOM   1079 O  O     . ARG A 1 140 ? 8.329   -0.818  10.328  1.00 98.79 140 A 1 
ATOM   1080 C  CB    . ARG A 1 140 ? 10.539  1.427   9.514   1.00 98.75 140 A 1 
ATOM   1081 C  CG    . ARG A 1 140 ? 10.062  1.795   10.921  1.00 98.29 140 A 1 
ATOM   1082 C  CD    . ARG A 1 140 ? 10.829  1.026   11.989  1.00 98.07 140 A 1 
ATOM   1083 N  NE    . ARG A 1 140 ? 10.322  1.321   13.328  1.00 98.15 140 A 1 
ATOM   1084 C  CZ    . ARG A 1 140 ? 9.273   0.728   13.885  1.00 98.32 140 A 1 
ATOM   1085 N  NH1   . ARG A 1 140 ? 8.603   -0.215  13.236  1.00 97.24 140 A 1 
ATOM   1086 N  NH2   . ARG A 1 140 ? 8.880   1.075   15.103  1.00 97.17 140 A 1 
ATOM   1087 N  N     . LEU A 1 141 ? 7.978   0.014   8.276   1.00 98.80 141 A 1 
ATOM   1088 C  CA    . LEU A 1 141 ? 6.539   -0.210  8.297   1.00 98.95 141 A 1 
ATOM   1089 C  C     . LEU A 1 141 ? 6.189   -1.698  8.256   1.00 98.91 141 A 1 
ATOM   1090 O  O     . LEU A 1 141 ? 5.159   -2.118  8.782   1.00 98.81 141 A 1 
ATOM   1091 C  CB    . LEU A 1 141 ? 5.894   0.508   7.111   1.00 98.85 141 A 1 
ATOM   1092 C  CG    . LEU A 1 141 ? 4.397   0.289   6.854   1.00 98.60 141 A 1 
ATOM   1093 C  CD1   . LEU A 1 141 ? 3.581   0.847   8.008   1.00 98.24 141 A 1 
ATOM   1094 C  CD2   . LEU A 1 141 ? 4.007   0.968   5.551   1.00 98.09 141 A 1 
ATOM   1095 N  N     . GLY A 1 142 ? 7.061   -2.493  7.642   1.00 98.80 142 A 1 
ATOM   1096 C  CA    . GLY A 1 142 ? 6.809   -3.921  7.534   1.00 98.83 142 A 1 
ATOM   1097 C  C     . GLY A 1 142 ? 6.365   -4.301  6.135   1.00 98.80 142 A 1 
ATOM   1098 O  O     . GLY A 1 142 ? 5.937   -5.431  5.898   1.00 98.52 142 A 1 
ATOM   1099 N  N     . PHE A 1 143 ? 6.463   -3.348  5.231   1.00 98.88 143 A 1 
ATOM   1100 C  CA    . PHE A 1 143 ? 6.078   -3.523  3.834   1.00 98.83 143 A 1 
ATOM   1101 C  C     . PHE A 1 143 ? 6.665   -4.794  3.211   1.00 98.86 143 A 1 
ATOM   1102 O  O     . PHE A 1 143 ? 5.941   -5.593  2.614   1.00 98.71 143 A 1 
ATOM   1103 C  CB    . PHE A 1 143 ? 6.534   -2.283  3.053   1.00 98.87 143 A 1 
ATOM   1104 C  CG    . PHE A 1 143 ? 6.186   -2.293  1.590   1.00 98.85 143 A 1 
ATOM   1105 C  CD1   . PHE A 1 143 ? 7.016   -2.921  0.663   1.00 98.61 143 A 1 
ATOM   1106 C  CD2   . PHE A 1 143 ? 5.059   -1.627  1.125   1.00 98.61 143 A 1 
ATOM   1107 C  CE1   . PHE A 1 143 ? 6.718   -2.895  -0.696  1.00 98.44 143 A 1 
ATOM   1108 C  CE2   . PHE A 1 143 ? 4.756   -1.585  -0.232  1.00 98.43 143 A 1 
ATOM   1109 C  CZ    . PHE A 1 143 ? 5.590   -2.224  -1.146  1.00 98.57 143 A 1 
ATOM   1110 N  N     . PHE A 1 144 ? 7.960   -4.981  3.367   1.00 98.82 144 A 1 
ATOM   1111 C  CA    . PHE A 1 144 ? 8.619   -6.138  2.772   1.00 98.85 144 A 1 
ATOM   1112 C  C     . PHE A 1 144 ? 8.343   -7.467  3.465   1.00 98.79 144 A 1 
ATOM   1113 O  O     . PHE A 1 144 ? 8.530   -8.528  2.867   1.00 98.36 144 A 1 
ATOM   1114 C  CB    . PHE A 1 144 ? 10.122  -5.877  2.666   1.00 98.77 144 A 1 
ATOM   1115 C  CG    . PHE A 1 144 ? 10.453  -4.650  1.868   1.00 98.82 144 A 1 
ATOM   1116 C  CD1   . PHE A 1 144 ? 10.769  -3.445  2.484   1.00 98.64 144 A 1 
ATOM   1117 C  CD2   . PHE A 1 144 ? 10.385  -4.674  0.474   1.00 98.61 144 A 1 
ATOM   1118 C  CE1   . PHE A 1 144 ? 11.014  -2.300  1.744   1.00 98.49 144 A 1 
ATOM   1119 C  CE2   . PHE A 1 144 ? 10.627  -3.532  -0.279  1.00 98.47 144 A 1 
ATOM   1120 C  CZ    . PHE A 1 144 ? 10.948  -2.342  0.356   1.00 98.61 144 A 1 
ATOM   1121 N  N     . ASP A 1 145 ? 7.901   -7.408  4.705   1.00 98.85 145 A 1 
ATOM   1122 C  CA    . ASP A 1 145 ? 7.571   -8.635  5.428   1.00 98.61 145 A 1 
ATOM   1123 C  C     . ASP A 1 145 ? 6.255   -9.203  4.910   1.00 98.69 145 A 1 
ATOM   1124 O  O     . ASP A 1 145 ? 5.972   -10.390 5.064   1.00 97.86 145 A 1 
ATOM   1125 C  CB    . ASP A 1 145 ? 7.444   -8.371  6.933   1.00 98.43 145 A 1 
ATOM   1126 C  CG    . ASP A 1 145 ? 8.735   -7.883  7.553   1.00 98.04 145 A 1 
ATOM   1127 O  OD1   . ASP A 1 145 ? 9.810   -8.390  7.180   1.00 96.30 145 A 1 
ATOM   1128 O  OD2   . ASP A 1 145 ? 8.671   -6.993  8.415   1.00 95.82 145 A 1 
ATOM   1129 N  N     . HIS A 1 146 ? 5.449   -8.343  4.303   1.00 98.87 146 A 1 
ATOM   1130 C  CA    . HIS A 1 146 ? 4.141   -8.746  3.810   1.00 98.78 146 A 1 
ATOM   1131 C  C     . HIS A 1 146 ? 4.047   -8.677  2.294   1.00 98.78 146 A 1 
ATOM   1132 O  O     . HIS A 1 146 ? 2.962   -8.761  1.716   1.00 98.25 146 A 1 
ATOM   1133 C  CB    . HIS A 1 146 ? 3.068   -7.877  4.461   1.00 98.48 146 A 1 
ATOM   1134 C  CG    . HIS A 1 146 ? 3.053   -7.977  5.956   1.00 95.86 146 A 1 
ATOM   1135 N  ND1   . HIS A 1 146 ? 2.375   -8.969  6.630   1.00 89.61 146 A 1 
ATOM   1136 C  CD2   . HIS A 1 146 ? 3.712   -7.275  6.898   1.00 86.78 146 A 1 
ATOM   1137 C  CE1   . HIS A 1 146 ? 2.609   -8.862  7.915   1.00 88.29 146 A 1 
ATOM   1138 N  NE2   . HIS A 1 146 ? 3.430   -7.839  8.119   1.00 87.31 146 A 1 
ATOM   1139 N  N     . LEU A 1 147 ? 5.202   -8.532  1.665   1.00 98.54 147 A 1 
ATOM   1140 C  CA    . LEU A 1 147 ? 5.284   -8.501  0.217   1.00 98.51 147 A 1 
ATOM   1141 C  C     . LEU A 1 147 ? 5.610   -9.922  -0.237  1.00 98.57 147 A 1 
ATOM   1142 O  O     . LEU A 1 147 ? 6.500   -10.564 0.323   1.00 97.97 147 A 1 
ATOM   1143 C  CB    . LEU A 1 147 ? 6.405   -7.539  -0.214  1.00 98.21 147 A 1 
ATOM   1144 C  CG    . LEU A 1 147 ? 6.536   -7.208  -1.698  1.00 97.24 147 A 1 
ATOM   1145 C  CD1   . LEU A 1 147 ? 5.307   -6.445  -2.169  1.00 96.91 147 A 1 
ATOM   1146 C  CD2   . LEU A 1 147 ? 7.800   -6.380  -1.912  1.00 96.47 147 A 1 
ATOM   1147 N  N     . HIS A 1 148 ? 4.890   -10.411 -1.239  1.00 98.56 148 A 1 
ATOM   1148 C  CA    . HIS A 1 148 ? 5.094   -11.758 -1.752  1.00 98.53 148 A 1 
ATOM   1149 C  C     . HIS A 1 148 ? 6.591   -12.008 -1.987  1.00 98.53 148 A 1 
ATOM   1150 O  O     . HIS A 1 148 ? 7.284   -11.154 -2.544  1.00 98.27 148 A 1 
ATOM   1151 C  CB    . HIS A 1 148 ? 4.323   -11.929 -3.061  1.00 98.27 148 A 1 
ATOM   1152 C  CG    . HIS A 1 148 ? 4.194   -13.356 -3.519  1.00 97.97 148 A 1 
ATOM   1153 N  ND1   . HIS A 1 148 ? 5.265   -14.081 -3.999  1.00 93.78 148 A 1 
ATOM   1154 C  CD2   . HIS A 1 148 ? 3.122   -14.172 -3.585  1.00 93.55 148 A 1 
ATOM   1155 C  CE1   . HIS A 1 148 ? 4.856   -15.291 -4.326  1.00 93.38 148 A 1 
ATOM   1156 N  NE2   . HIS A 1 148 ? 3.554   -15.370 -4.094  1.00 94.27 148 A 1 
ATOM   1157 N  N     . PRO A 1 149 ? 7.105   -13.163 -1.557  1.00 98.16 149 A 1 
ATOM   1158 C  CA    . PRO A 1 149 ? 8.529   -13.469 -1.708  1.00 97.79 149 A 1 
ATOM   1159 C  C     . PRO A 1 149 ? 9.063   -13.440 -3.134  1.00 97.85 149 A 1 
ATOM   1160 O  O     . PRO A 1 149 ? 10.260  -13.226 -3.345  1.00 97.01 149 A 1 
ATOM   1161 C  CB    . PRO A 1 149 ? 8.660   -14.853 -1.069  1.00 96.71 149 A 1 
ATOM   1162 C  CG    . PRO A 1 149 ? 7.290   -15.438 -1.197  1.00 94.55 149 A 1 
ATOM   1163 C  CD    . PRO A 1 149 ? 6.394   -14.262 -0.911  1.00 97.13 149 A 1 
ATOM   1164 N  N     . ASP A 1 150 ? 8.196   -13.640 -4.109  1.00 96.85 150 A 1 
ATOM   1165 C  CA    . ASP A 1 150 ? 8.632   -13.625 -5.506  1.00 96.60 150 A 1 
ATOM   1166 C  C     . ASP A 1 150 ? 8.710   -12.213 -6.096  1.00 97.00 150 A 1 
ATOM   1167 O  O     . ASP A 1 150 ? 9.174   -12.039 -7.222  1.00 95.99 150 A 1 
ATOM   1168 C  CB    . ASP A 1 150 ? 7.714   -14.484 -6.369  1.00 95.55 150 A 1 
ATOM   1169 C  CG    . ASP A 1 150 ? 7.857   -15.968 -6.074  1.00 93.27 150 A 1 
ATOM   1170 O  OD1   . ASP A 1 150 ? 8.900   -16.374 -5.527  1.00 89.03 150 A 1 
ATOM   1171 O  OD2   . ASP A 1 150 ? 6.931   -16.729 -6.410  1.00 87.82 150 A 1 
ATOM   1172 N  N     . VAL A 1 151 ? 8.268   -11.225 -5.352  1.00 97.72 151 A 1 
ATOM   1173 C  CA    . VAL A 1 151 ? 8.334   -9.848  -5.842  1.00 97.91 151 A 1 
ATOM   1174 C  C     . VAL A 1 151 ? 9.786   -9.389  -5.774  1.00 97.73 151 A 1 
ATOM   1175 O  O     . VAL A 1 151 ? 10.419  -9.453  -4.716  1.00 97.31 151 A 1 
ATOM   1176 C  CB    . VAL A 1 151 ? 7.465   -8.896  -5.000  1.00 98.14 151 A 1 
ATOM   1177 C  CG1   . VAL A 1 151 ? 7.659   -7.456  -5.480  1.00 97.89 151 A 1 
ATOM   1178 C  CG2   . VAL A 1 151 ? 6.004   -9.296  -5.103  1.00 97.88 151 A 1 
ATOM   1179 N  N     . LEU A 1 152 ? 10.305  -8.933  -6.909  1.00 96.44 152 A 1 
ATOM   1180 C  CA    . LEU A 1 152 ? 11.678  -8.467  -6.970  1.00 96.10 152 A 1 
ATOM   1181 C  C     . LEU A 1 152 ? 11.759  -7.026  -6.473  1.00 96.94 152 A 1 
ATOM   1182 O  O     . LEU A 1 152 ? 10.847  -6.227  -6.703  1.00 96.62 152 A 1 
ATOM   1183 C  CB    . LEU A 1 152 ? 12.198  -8.540  -8.408  1.00 94.46 152 A 1 
ATOM   1184 C  CG    . LEU A 1 152 ? 12.176  -9.928  -9.049  1.00 88.03 152 A 1 
ATOM   1185 C  CD1   . LEU A 1 152 ? 12.578  -9.828  -10.517 1.00 82.88 152 A 1 
ATOM   1186 C  CD2   . LEU A 1 152 ? 13.129  -10.849 -8.300  1.00 82.46 152 A 1 
ATOM   1187 N  N     . VAL A 1 153 ? 12.854  -6.716  -5.796  1.00 97.06 153 A 1 
ATOM   1188 C  CA    . VAL A 1 153 ? 13.050  -5.367  -5.267  1.00 97.29 153 A 1 
ATOM   1189 C  C     . VAL A 1 153 ? 14.434  -4.850  -5.635  1.00 96.77 153 A 1 
ATOM   1190 O  O     . VAL A 1 153 ? 15.430  -5.541  -5.444  1.00 95.76 153 A 1 
ATOM   1191 C  CB    . VAL A 1 153 ? 12.894  -5.337  -3.731  1.00 97.36 153 A 1 
ATOM   1192 C  CG1   . VAL A 1 153 ? 13.166  -3.937  -3.202  1.00 96.78 153 A 1 
ATOM   1193 C  CG2   . VAL A 1 153 ? 11.495  -5.785  -3.329  1.00 96.91 153 A 1 
ATOM   1194 N  N     . LYS A 1 154 ? 14.475  -3.639  -6.170  1.00 94.24 154 A 1 
ATOM   1195 C  CA    . LYS A 1 154 ? 15.747  -3.022  -6.518  1.00 93.71 154 A 1 
ATOM   1196 C  C     . LYS A 1 154 ? 15.978  -1.843  -5.580  1.00 94.48 154 A 1 
ATOM   1197 O  O     . LYS A 1 154 ? 15.035  -1.114  -5.264  1.00 93.52 154 A 1 
ATOM   1198 C  CB    . LYS A 1 154 ? 15.733  -2.518  -7.970  1.00 91.65 154 A 1 
ATOM   1199 C  CG    . LYS A 1 154 ? 16.097  -3.567  -8.990  1.00 84.51 154 A 1 
ATOM   1200 C  CD    . LYS A 1 154 ? 16.289  -2.941  -10.364 1.00 79.51 154 A 1 
ATOM   1201 C  CE    . LYS A 1 154 ? 16.852  -3.937  -11.361 1.00 73.28 154 A 1 
ATOM   1202 N  NZ    . LYS A 1 154 ? 17.082  -3.319  -12.700 1.00 65.56 154 A 1 
ATOM   1203 N  N     . PRO A 1 155 ? 17.225  -1.643  -5.152  1.00 93.82 155 A 1 
ATOM   1204 C  CA    . PRO A 1 155 ? 18.421  -2.453  -5.443  1.00 93.22 155 A 1 
ATOM   1205 C  C     . PRO A 1 155 ? 18.345  -3.875  -4.907  1.00 93.53 155 A 1 
ATOM   1206 O  O     . PRO A 1 155 ? 18.844  -4.816  -5.520  1.00 91.57 155 A 1 
ATOM   1207 C  CB    . PRO A 1 155 ? 19.552  -1.668  -4.765  1.00 91.09 155 A 1 
ATOM   1208 C  CG    . PRO A 1 155 ? 19.034  -0.271  -4.707  1.00 87.20 155 A 1 
ATOM   1209 C  CD    . PRO A 1 155 ? 17.579  -0.461  -4.363  1.00 90.43 155 A 1 
ATOM   1210 N  N     . GLU A 1 156 ? 17.713  -4.027  -3.752  1.00 94.78 156 A 1 
ATOM   1211 C  CA    . GLU A 1 156 ? 17.593  -5.342  -3.129  1.00 94.67 156 A 1 
ATOM   1212 C  C     . GLU A 1 156 ? 16.607  -5.276  -1.969  1.00 95.64 156 A 1 
ATOM   1213 O  O     . GLU A 1 156 ? 16.359  -4.207  -1.413  1.00 94.66 156 A 1 
ATOM   1214 C  CB    . GLU A 1 156 ? 18.948  -5.826  -2.612  1.00 92.26 156 A 1 
ATOM   1215 C  CG    . GLU A 1 156 ? 19.568  -4.893  -1.567  1.00 81.86 156 A 1 
ATOM   1216 C  CD    . GLU A 1 156 ? 20.929  -5.369  -1.084  1.00 81.51 156 A 1 
ATOM   1217 O  OE1   . GLU A 1 156 ? 21.431  -6.389  -1.593  1.00 74.24 156 A 1 
ATOM   1218 O  OE2   . GLU A 1 156 ? 21.493  -4.722  -0.184  1.00 74.53 156 A 1 
ATOM   1219 N  N     . ARG A 1 157 ? 16.040  -6.431  -1.621  1.00 96.84 157 A 1 
ATOM   1220 C  CA    . ARG A 1 157 ? 15.123  -6.462  -0.495  1.00 97.00 157 A 1 
ATOM   1221 C  C     . ARG A 1 157 ? 15.955  -6.324  0.778   1.00 97.48 157 A 1 
ATOM   1222 O  O     . ARG A 1 157 ? 17.079  -6.818  0.837   1.00 96.50 157 A 1 
ATOM   1223 C  CB    . ARG A 1 157 ? 14.325  -7.774  -0.465  1.00 95.09 157 A 1 
ATOM   1224 C  CG    . ARG A 1 157 ? 13.308  -7.915  -1.584  1.00 91.26 157 A 1 
ATOM   1225 C  CD    . ARG A 1 157 ? 12.578  -9.260  -1.569  1.00 91.59 157 A 1 
ATOM   1226 N  NE    . ARG A 1 157 ? 11.560  -9.327  -0.534  1.00 92.67 157 A 1 
ATOM   1227 C  CZ    . ARG A 1 157 ? 10.274  -9.606  -0.754  1.00 95.36 157 A 1 
ATOM   1228 N  NH1   . ARG A 1 157 ? 9.827   -9.839  -1.987  1.00 89.12 157 A 1 
ATOM   1229 N  NH2   . ARG A 1 157 ? 9.413   -9.662  0.263   1.00 90.59 157 A 1 
ATOM   1230 N  N     . PRO A 1 158 ? 15.416  -5.645  1.796   1.00 97.62 158 A 1 
ATOM   1231 C  CA    . PRO A 1 158 ? 16.149  -5.472  3.046   1.00 97.34 158 A 1 
ATOM   1232 C  C     . PRO A 1 158 ? 16.521  -6.836  3.628   1.00 97.26 158 A 1 
ATOM   1233 O  O     . PRO A 1 158 ? 15.710  -7.767  3.611   1.00 95.96 158 A 1 
ATOM   1234 C  CB    . PRO A 1 158 ? 15.145  -4.732  3.931   1.00 96.50 158 A 1 
ATOM   1235 C  CG    . PRO A 1 158 ? 14.351  -3.940  2.947   1.00 95.07 158 A 1 
ATOM   1236 C  CD    . PRO A 1 158 ? 14.132  -4.917  1.816   1.00 97.17 158 A 1 
ATOM   1237 N  N     . THR A 1 159 ? 17.750  -6.955  4.123   1.00 96.48 159 A 1 
ATOM   1238 C  CA    . THR A 1 159 ? 18.206  -8.214  4.694   1.00 95.87 159 A 1 
ATOM   1239 C  C     . THR A 1 159 ? 17.604  -8.450  6.085   1.00 96.01 159 A 1 
ATOM   1240 O  O     . THR A 1 159 ? 17.397  -9.591  6.493   1.00 92.28 159 A 1 
ATOM   1241 C  CB    . THR A 1 159 ? 19.747  -8.257  4.785   1.00 93.87 159 A 1 
ATOM   1242 O  OG1   . THR A 1 159 ? 20.154  -9.509  5.346   1.00 86.59 159 A 1 
ATOM   1243 C  CG2   . THR A 1 159 ? 20.265  -7.124  5.635   1.00 84.54 159 A 1 
ATOM   1244 N  N     . ASN A 1 160 ? 17.309  -7.364  6.793   1.00 96.08 160 A 1 
ATOM   1245 C  CA    . ASN A 1 160 ? 16.701  -7.471  8.110   1.00 96.58 160 A 1 
ATOM   1246 C  C     . ASN A 1 160 ? 15.413  -6.654  8.145   1.00 97.23 160 A 1 
ATOM   1247 O  O     . ASN A 1 160 ? 15.330  -5.599  7.520   1.00 94.73 160 A 1 
ATOM   1248 C  CB    . ASN A 1 160 ? 17.625  -6.950  9.216   1.00 94.25 160 A 1 
ATOM   1249 C  CG    . ASN A 1 160 ? 19.057  -6.755  8.751   1.00 88.88 160 A 1 
ATOM   1250 O  OD1   . ASN A 1 160 ? 19.764  -7.736  8.499   1.00 81.72 160 A 1 
ATOM   1251 N  ND2   . ASN A 1 160 ? 19.485  -5.511  8.656   1.00 80.48 160 A 1 
ATOM   1252 N  N     . SER A 1 161 ? 14.442  -7.140  8.898   1.00 98.04 161 A 1 
ATOM   1253 C  CA    . SER A 1 161 ? 13.180  -6.434  9.024   1.00 98.46 161 A 1 
ATOM   1254 C  C     . SER A 1 161 ? 13.211  -5.444  10.181  1.00 98.53 161 A 1 
ATOM   1255 O  O     . SER A 1 161 ? 13.353  -5.831  11.338  1.00 98.00 161 A 1 
ATOM   1256 C  CB    . SER A 1 161 ? 12.037  -7.421  9.244   1.00 97.87 161 A 1 
ATOM   1257 O  OG    . SER A 1 161 ? 10.837  -6.741  9.553   1.00 96.96 161 A 1 
ATOM   1258 N  N     . ARG A 1 162 ? 13.096  -4.169  9.856   1.00 98.52 162 A 1 
ATOM   1259 C  CA    . ARG A 1 162 ? 13.080  -3.134  10.875  1.00 98.50 162 A 1 
ATOM   1260 C  C     . ARG A 1 162 ? 11.754  -3.196  11.626  1.00 98.77 162 A 1 
ATOM   1261 O  O     . ARG A 1 162 ? 11.668  -2.814  12.792  1.00 98.28 162 A 1 
ATOM   1262 C  CB    . ARG A 1 162 ? 13.257  -1.755  10.232  1.00 97.95 162 A 1 
ATOM   1263 C  CG    . ARG A 1 162 ? 14.540  -1.599  9.432   1.00 94.55 162 A 1 
ATOM   1264 C  CD    . ARG A 1 162 ? 15.741  -1.373  10.332  1.00 90.82 162 A 1 
ATOM   1265 N  NE    . ARG A 1 162 ? 15.710  -0.032  10.912  1.00 86.34 162 A 1 
ATOM   1266 C  CZ    . ARG A 1 162 ? 16.629  0.454   11.747  1.00 82.93 162 A 1 
ATOM   1267 N  NH1   . ARG A 1 162 ? 17.662  -0.307  12.119  1.00 75.71 162 A 1 
ATOM   1268 N  NH2   . ARG A 1 162 ? 16.523  1.676   12.222  1.00 76.88 162 A 1 
ATOM   1269 N  N     . ALA A 1 163 ? 10.727  -3.685  10.965  1.00 98.75 163 A 1 
ATOM   1270 C  CA    . ALA A 1 163 ? 9.411   -3.812  11.579  1.00 98.77 163 A 1 
ATOM   1271 C  C     . ALA A 1 163 ? 9.455   -4.828  12.715  1.00 98.74 163 A 1 
ATOM   1272 O  O     . ALA A 1 163 ? 8.897   -4.595  13.785  1.00 98.38 163 A 1 
ATOM   1273 C  CB    . ALA A 1 163 ? 8.385   -4.240  10.533  1.00 98.59 163 A 1 
ATOM   1274 N  N     . GLN A 1 164 ? 10.123  -5.943  12.481  1.00 98.57 164 A 1 
ATOM   1275 C  CA    . GLN A 1 164 ? 10.242  -6.977  13.502  1.00 98.36 164 A 1 
ATOM   1276 C  C     . GLN A 1 164 ? 11.139  -6.497  14.642  1.00 98.41 164 A 1 
ATOM   1277 O  O     . GLN A 1 164 ? 10.834  -6.722  15.813  1.00 97.58 164 A 1 
ATOM   1278 C  CB    . GLN A 1 164 ? 10.843  -8.255  12.909  1.00 97.58 164 A 1 
ATOM   1279 C  CG    . GLN A 1 164 ? 9.916   -9.023  11.987  1.00 91.62 164 A 1 
ATOM   1280 C  CD    . GLN A 1 164 ? 10.566  -10.272 11.426  1.00 85.98 164 A 1 
ATOM   1281 O  OE1   . GLN A 1 164 ? 11.260  -10.990 12.139  1.00 78.89 164 A 1 
ATOM   1282 N  NE2   . GLN A 1 164 ? 10.349  -10.535 10.142  1.00 76.22 164 A 1 
ATOM   1283 N  N     . ARG A 1 165 ? 12.227  -5.844  14.282  1.00 98.73 165 A 1 
ATOM   1284 C  CA    . ARG A 1 165 ? 13.188  -5.346  15.263  1.00 98.68 165 A 1 
ATOM   1285 C  C     . ARG A 1 165 ? 12.596  -4.319  16.228  1.00 98.67 165 A 1 
ATOM   1286 O  O     . ARG A 1 165 ? 12.870  -4.359  17.427  1.00 98.00 165 A 1 
ATOM   1287 C  CB    . ARG A 1 165 ? 14.386  -4.739  14.537  1.00 98.07 165 A 1 
ATOM   1288 C  CG    . ARG A 1 165 ? 15.507  -4.258  15.446  1.00 94.33 165 A 1 
ATOM   1289 C  CD    . ARG A 1 165 ? 16.684  -3.795  14.605  1.00 90.92 165 A 1 
ATOM   1290 N  NE    . ARG A 1 165 ? 17.177  -4.877  13.746  1.00 86.27 165 A 1 
ATOM   1291 C  CZ    . ARG A 1 165 ? 17.946  -4.697  12.676  1.00 83.81 165 A 1 
ATOM   1292 N  NH1   . ARG A 1 165 ? 18.321  -3.487  12.321  1.00 75.68 165 A 1 
ATOM   1293 N  NH2   . ARG A 1 165 ? 18.341  -5.743  11.959  1.00 78.98 165 A 1 
ATOM   1294 N  N     . TYR A 1 166 ? 11.780  -3.410  15.716  1.00 98.66 166 A 1 
ATOM   1295 C  CA    . TYR A 1 166 ? 11.206  -2.363  16.547  1.00 98.57 166 A 1 
ATOM   1296 C  C     . TYR A 1 166 ? 9.695   -2.453  16.721  1.00 98.46 166 A 1 
ATOM   1297 O  O     . TYR A 1 166 ? 9.020   -1.445  16.963  1.00 97.42 166 A 1 
ATOM   1298 C  CB    . TYR A 1 166 ? 11.588  -1.003  15.958  1.00 98.26 166 A 1 
ATOM   1299 C  CG    . TYR A 1 166 ? 13.077  -0.824  15.808  1.00 98.12 166 A 1 
ATOM   1300 C  CD1   . TYR A 1 166 ? 13.892  -0.635  16.929  1.00 97.06 166 A 1 
ATOM   1301 C  CD2   . TYR A 1 166 ? 13.692  -0.872  14.559  1.00 97.25 166 A 1 
ATOM   1302 C  CE1   . TYR A 1 166 ? 15.267  -0.506  16.807  1.00 96.75 166 A 1 
ATOM   1303 C  CE2   . TYR A 1 166 ? 15.069  -0.742  14.430  1.00 96.56 166 A 1 
ATOM   1304 C  CZ    . TYR A 1 166 ? 15.854  -0.560  15.554  1.00 96.67 166 A 1 
ATOM   1305 O  OH    . TYR A 1 166 ? 17.218  -0.439  15.435  1.00 95.16 166 A 1 
ATOM   1306 N  N     . GLN A 1 167 ? 9.177   -3.659  16.597  1.00 98.45 167 A 1 
ATOM   1307 C  CA    . GLN A 1 167 ? 7.747   -3.926  16.729  1.00 98.31 167 A 1 
ATOM   1308 C  C     . GLN A 1 167 ? 7.113   -3.250  17.941  1.00 98.41 167 A 1 
ATOM   1309 O  O     . GLN A 1 167 ? 7.503   -3.488  19.084  1.00 97.66 167 A 1 
ATOM   1310 C  CB    . GLN A 1 167 ? 7.530   -5.436  16.817  1.00 97.41 167 A 1 
ATOM   1311 C  CG    . GLN A 1 167 ? 6.078   -5.886  16.950  1.00 93.45 167 A 1 
ATOM   1312 C  CD    . GLN A 1 167 ? 5.265   -5.624  15.706  1.00 92.08 167 A 1 
ATOM   1313 O  OE1   . GLN A 1 167 ? 5.743   -5.797  14.584  1.00 84.27 167 A 1 
ATOM   1314 N  NE2   . GLN A 1 167 ? 4.020   -5.222  15.886  1.00 81.65 167 A 1 
ATOM   1315 N  N     . GLY A 1 168 ? 6.123   -2.403  17.680  1.00 98.48 168 A 1 
ATOM   1316 C  CA    . GLY A 1 168 ? 5.402   -1.726  18.743  1.00 98.29 168 A 1 
ATOM   1317 C  C     . GLY A 1 168 ? 6.142   -0.639  19.507  1.00 98.39 168 A 1 
ATOM   1318 O  O     . GLY A 1 168 ? 5.647   -0.158  20.529  1.00 97.07 168 A 1 
ATOM   1319 N  N     . ASN A 1 169 ? 7.319   -0.256  19.035  1.00 98.42 169 A 1 
ATOM   1320 C  CA    . ASN A 1 169 ? 8.120   0.761   19.721  1.00 98.33 169 A 1 
ATOM   1321 C  C     . ASN A 1 169 ? 7.698   2.213   19.483  1.00 98.48 169 A 1 
ATOM   1322 O  O     . ASN A 1 169 ? 8.148   3.110   20.192  1.00 96.81 169 A 1 
ATOM   1323 C  CB    . ASN A 1 169 ? 9.590   0.604   19.355  1.00 97.48 169 A 1 
ATOM   1324 C  CG    . ASN A 1 169 ? 10.243  -0.576  20.049  1.00 95.56 169 A 1 
ATOM   1325 O  OD1   . ASN A 1 169 ? 9.576   -1.381  20.695  1.00 91.38 169 A 1 
ATOM   1326 N  ND2   . ASN A 1 169 ? 11.559  -0.688  19.919  1.00 90.12 169 A 1 
ATOM   1327 N  N     . SER A 1 170 ? 6.833   2.437   18.502  1.00 98.56 170 A 1 
ATOM   1328 C  CA    . SER A 1 170 ? 6.407   3.797   18.196  1.00 98.60 170 A 1 
ATOM   1329 C  C     . SER A 1 170 ? 4.925   4.030   18.463  1.00 98.70 170 A 1 
ATOM   1330 O  O     . SER A 1 170 ? 4.086   3.192   18.136  1.00 98.47 170 A 1 
ATOM   1331 C  CB    . SER A 1 170 ? 6.710   4.120   16.735  1.00 98.46 170 A 1 
ATOM   1332 O  OG    . SER A 1 170 ? 6.206   5.394   16.387  1.00 97.46 170 A 1 
ATOM   1333 N  N     . ASP A 1 171 ? 4.614   5.182   19.044  1.00 98.64 171 A 1 
ATOM   1334 C  CA    . ASP A 1 171 ? 3.230   5.538   19.307  1.00 98.61 171 A 1 
ATOM   1335 C  C     . ASP A 1 171 ? 2.576   6.100   18.046  1.00 98.62 171 A 1 
ATOM   1336 O  O     . ASP A 1 171 ? 1.364   6.284   18.003  1.00 98.18 171 A 1 
ATOM   1337 C  CB    . ASP A 1 171 ? 3.137   6.587   20.426  1.00 98.18 171 A 1 
ATOM   1338 C  CG    . ASP A 1 171 ? 3.381   6.008   21.805  1.00 97.30 171 A 1 
ATOM   1339 O  OD1   . ASP A 1 171 ? 3.168   4.797   22.007  1.00 94.49 171 A 1 
ATOM   1340 O  OD2   . ASP A 1 171 ? 3.785   6.779   22.700  1.00 94.07 171 A 1 
ATOM   1341 N  N     . ASN A 1 172 ? 3.388   6.372   17.033  1.00 98.74 172 A 1 
ATOM   1342 C  CA    . ASN A 1 172 ? 2.881   6.942   15.790  1.00 98.76 172 A 1 
ATOM   1343 C  C     . ASN A 1 172 ? 2.702   5.935   14.665  1.00 98.88 172 A 1 
ATOM   1344 O  O     . ASN A 1 172 ? 2.319   6.293   13.550  1.00 98.54 172 A 1 
ATOM   1345 C  CB    . ASN A 1 172 ? 3.827   8.045   15.301  1.00 98.51 172 A 1 
ATOM   1346 C  CG    . ASN A 1 172 ? 4.063   9.121   16.335  1.00 97.94 172 A 1 
ATOM   1347 O  OD1   . ASN A 1 172 ? 3.204   9.391   17.183  1.00 94.13 172 A 1 
ATOM   1348 N  ND2   . ASN A 1 172 ? 5.224   9.748   16.281  1.00 93.06 172 A 1 
ATOM   1349 N  N     . LEU A 1 173 ? 2.980   4.689   14.983  1.00 98.89 173 A 1 
ATOM   1350 C  CA    . LEU A 1 173 ? 2.932   3.671   13.942  1.00 98.81 173 A 1 
ATOM   1351 C  C     . LEU A 1 173 ? 2.553   2.281   14.426  1.00 98.97 173 A 1 
ATOM   1352 O  O     . LEU A 1 173 ? 2.973   1.845   15.492  1.00 98.78 173 A 1 
ATOM   1353 C  CB    . LEU A 1 173 ? 4.311   3.604   13.274  1.00 98.55 173 A 1 
ATOM   1354 C  CG    . LEU A 1 173 ? 4.706   2.370   12.451  1.00 97.55 173 A 1 
ATOM   1355 C  CD1   . LEU A 1 173 ? 3.951   2.380   11.129  1.00 96.31 173 A 1 
ATOM   1356 C  CD2   . LEU A 1 173 ? 6.204   2.386   12.203  1.00 96.46 173 A 1 
ATOM   1357 N  N     . VAL A 1 174 ? 1.740   1.606   13.641  1.00 98.90 174 A 1 
ATOM   1358 C  CA    . VAL A 1 174 ? 1.398   0.223   13.901  1.00 98.97 174 A 1 
ATOM   1359 C  C     . VAL A 1 174 ? 1.873   -0.473  12.631  1.00 98.94 174 A 1 
ATOM   1360 O  O     . VAL A 1 174 ? 1.322   -0.244  11.552  1.00 98.91 174 A 1 
ATOM   1361 C  CB    . VAL A 1 174 ? -0.118  -0.028  14.076  1.00 98.91 174 A 1 
ATOM   1362 C  CG1   . VAL A 1 174 ? -0.377  -1.527  14.165  1.00 98.71 174 A 1 
ATOM   1363 C  CG2   . VAL A 1 174 ? -0.609  0.658   15.337  1.00 98.69 174 A 1 
ATOM   1364 N  N     . GLU A 1 175 ? 2.917   -1.270  12.770  1.00 98.91 175 A 1 
ATOM   1365 C  CA    . GLU A 1 175 ? 3.479   -2.007  11.657  1.00 98.99 175 A 1 
ATOM   1366 C  C     . GLU A 1 175 ? 2.415   -2.869  10.993  1.00 98.91 175 A 1 
ATOM   1367 O  O     . GLU A 1 175 ? 1.473   -3.328  11.644  1.00 98.81 175 A 1 
ATOM   1368 C  CB    . GLU A 1 175 ? 4.628   -2.885  12.141  1.00 98.84 175 A 1 
ATOM   1369 C  CG    . GLU A 1 175 ? 5.804   -2.116  12.745  1.00 98.52 175 A 1 
ATOM   1370 C  CD    . GLU A 1 175 ? 5.598   -1.751  14.215  1.00 98.56 175 A 1 
ATOM   1371 O  OE1   . GLU A 1 175 ? 6.530   -1.190  14.814  1.00 97.65 175 A 1 
ATOM   1372 O  OE2   . GLU A 1 175 ? 4.522   -2.033  14.780  1.00 97.73 175 A 1 
ATOM   1373 N  N     . ILE A 1 176 ? 2.570   -3.092  9.702   1.00 98.98 176 A 1 
ATOM   1374 C  CA    . ILE A 1 176 ? 1.615   -3.905  8.960   1.00 98.95 176 A 1 
ATOM   1375 C  C     . ILE A 1 176 ? 1.443   -5.262  9.633   1.00 98.96 176 A 1 
ATOM   1376 O  O     . ILE A 1 176 ? 2.420   -5.944  9.946   1.00 98.76 176 A 1 
ATOM   1377 C  CB    . ILE A 1 176 ? 2.074   -4.109  7.501   1.00 98.89 176 A 1 
ATOM   1378 C  CG1   . ILE A 1 176 ? 2.108   -2.763  6.778   1.00 98.48 176 A 1 
ATOM   1379 C  CG2   . ILE A 1 176 ? 1.134   -5.075  6.787   1.00 98.54 176 A 1 
ATOM   1380 C  CD1   . ILE A 1 176 ? 2.646   -2.831  5.355   1.00 97.68 176 A 1 
ATOM   1381 N  N     . ALA A 1 177 ? 0.188   -5.635  9.856   1.00 98.86 177 A 1 
ATOM   1382 C  CA    . ALA A 1 177 ? -0.127  -6.905  10.491  1.00 98.89 177 A 1 
ATOM   1383 C  C     . ALA A 1 177 ? -1.018  -7.702  9.544   1.00 98.86 177 A 1 
ATOM   1384 O  O     . ALA A 1 177 ? -1.970  -7.158  8.989   1.00 98.64 177 A 1 
ATOM   1385 C  CB    . ALA A 1 177 ? -0.834  -6.679  11.823  1.00 98.60 177 A 1 
ATOM   1386 N  N     . SER A 1 178 ? -0.704  -8.973  9.364   1.00 98.77 178 A 1 
ATOM   1387 C  CA    . SER A 1 178 ? -1.479  -9.823  8.479   1.00 98.64 178 A 1 
ATOM   1388 C  C     . SER A 1 178 ? -2.825  -10.248 9.054   1.00 98.75 178 A 1 
ATOM   1389 O  O     . SER A 1 178 ? -2.930  -10.582 10.234  1.00 98.28 178 A 1 
ATOM   1390 C  CB    . SER A 1 178 ? -0.689  -11.083 8.127   1.00 97.97 178 A 1 
ATOM   1391 O  OG    . SER A 1 178 ? 0.409   -10.789 7.307   1.00 90.71 178 A 1 
ATOM   1392 N  N     . ILE A 1 179 ? -3.837  -10.235 8.204   1.00 98.73 179 A 1 
ATOM   1393 C  CA    . ILE A 1 179 ? -5.165  -10.691 8.578   1.00 98.72 179 A 1 
ATOM   1394 C  C     . ILE A 1 179 ? -5.285  -12.022 7.851   1.00 98.59 179 A 1 
ATOM   1395 O  O     . ILE A 1 179 ? -5.726  -12.083 6.700   1.00 97.92 179 A 1 
ATOM   1396 C  CB    . ILE A 1 179 ? -6.262  -9.719  8.106   1.00 98.67 179 A 1 
ATOM   1397 C  CG1   . ILE A 1 179 ? -6.028  -8.331  8.703   1.00 98.12 179 A 1 
ATOM   1398 C  CG2   . ILE A 1 179 ? -7.632  -10.252 8.528   1.00 98.18 179 A 1 
ATOM   1399 C  CD1   . ILE A 1 179 ? -6.961  -7.258  8.149   1.00 97.73 179 A 1 
ATOM   1400 N  N     . ASP A 1 180 ? -4.848  -13.062 8.519   1.00 98.26 180 A 1 
ATOM   1401 C  CA    . ASP A 1 180 ? -4.851  -14.407 7.959   1.00 97.80 180 A 1 
ATOM   1402 C  C     . ASP A 1 180 ? -6.189  -15.087 8.231   1.00 97.92 180 A 1 
ATOM   1403 O  O     . ASP A 1 180 ? -6.574  -15.276 9.381   1.00 96.63 180 A 1 
ATOM   1404 C  CB    . ASP A 1 180 ? -3.709  -15.217 8.578   1.00 96.68 180 A 1 
ATOM   1405 C  CG    . ASP A 1 180 ? -3.421  -16.496 7.825   1.00 94.58 180 A 1 
ATOM   1406 O  OD1   . ASP A 1 180 ? -4.376  -17.178 7.400   1.00 90.38 180 A 1 
ATOM   1407 O  OD2   . ASP A 1 180 ? -2.228  -16.824 7.658   1.00 89.02 180 A 1 
ATOM   1408 N  N     . LEU A 1 181 ? -6.888  -15.454 7.171   1.00 96.92 181 A 1 
ATOM   1409 C  CA    . LEU A 1 181 ? -8.194  -16.083 7.302   1.00 96.96 181 A 1 
ATOM   1410 C  C     . LEU A 1 181 ? -8.145  -17.457 7.958   1.00 96.75 181 A 1 
ATOM   1411 O  O     . LEU A 1 181 ? -9.136  -17.892 8.554   1.00 94.32 181 A 1 
ATOM   1412 C  CB    . LEU A 1 181 ? -8.870  -16.196 5.936   1.00 95.69 181 A 1 
ATOM   1413 C  CG    . LEU A 1 181 ? -8.958  -14.911 5.103   1.00 93.67 181 A 1 
ATOM   1414 C  CD1   . LEU A 1 181 ? -9.874  -15.138 3.909   1.00 88.79 181 A 1 
ATOM   1415 C  CD2   . LEU A 1 181 ? -9.469  -13.760 5.953   1.00 87.90 181 A 1 
ATOM   1416 N  N     . ASP A 1 182 ? -7.004  -18.126 7.852   1.00 96.61 182 A 1 
ATOM   1417 C  CA    . ASP A 1 182 ? -6.859  -19.449 8.446   1.00 95.86 182 A 1 
ATOM   1418 C  C     . ASP A 1 182 ? -6.198  -19.421 9.815   1.00 96.23 182 A 1 
ATOM   1419 O  O     . ASP A 1 182 ? -6.185  -20.425 10.530  1.00 93.32 182 A 1 
ATOM   1420 C  CB    . ASP A 1 182 ? -6.070  -20.370 7.513   1.00 94.18 182 A 1 
ATOM   1421 C  CG    . ASP A 1 182 ? -6.766  -20.599 6.180   1.00 90.62 182 A 1 
ATOM   1422 O  OD1   . ASP A 1 182 ? -8.003  -20.736 6.177   1.00 84.63 182 A 1 
ATOM   1423 O  OD2   . ASP A 1 182 ? -6.074  -20.648 5.150   1.00 83.82 182 A 1 
ATOM   1424 N  N     . ASP A 1 183 ? -5.655  -18.285 10.185  1.00 95.57 183 A 1 
ATOM   1425 C  CA    . ASP A 1 183 ? -4.997  -18.113 11.474  1.00 96.04 183 A 1 
ATOM   1426 C  C     . ASP A 1 183 ? -5.273  -16.684 11.927  1.00 96.65 183 A 1 
ATOM   1427 O  O     . ASP A 1 183 ? -4.363  -15.857 12.046  1.00 94.16 183 A 1 
ATOM   1428 C  CB    . ASP A 1 183 ? -3.496  -18.365 11.339  1.00 94.53 183 A 1 
ATOM   1429 C  CG    . ASP A 1 183 ? -2.785  -18.378 12.688  1.00 92.46 183 A 1 
ATOM   1430 O  OD1   . ASP A 1 183 ? -3.461  -18.518 13.725  1.00 88.61 183 A 1 
ATOM   1431 O  OD2   . ASP A 1 183 ? -1.544  -18.261 12.704  1.00 86.50 183 A 1 
ATOM   1432 N  N     . PHE A 1 184 ? -6.548  -16.398 12.162  1.00 96.02 184 A 1 
ATOM   1433 C  CA    . PHE A 1 184 ? -7.008  -15.070 12.529  1.00 96.63 184 A 1 
ATOM   1434 C  C     . PHE A 1 184 ? -6.398  -14.525 13.817  1.00 96.97 184 A 1 
ATOM   1435 O  O     . PHE A 1 184 ? -6.464  -15.154 14.864  1.00 94.84 184 A 1 
ATOM   1436 C  CB    . PHE A 1 184 ? -8.531  -15.069 12.645  1.00 95.07 184 A 1 
ATOM   1437 C  CG    . PHE A 1 184 ? -9.135  -13.698 12.641  1.00 95.54 184 A 1 
ATOM   1438 C  CD1   . PHE A 1 184 ? -9.107  -12.922 11.488  1.00 94.52 184 A 1 
ATOM   1439 C  CD2   . PHE A 1 184 ? -9.722  -13.181 13.779  1.00 94.05 184 A 1 
ATOM   1440 C  CE1   . PHE A 1 184 ? -9.665  -11.655 11.473  1.00 92.55 184 A 1 
ATOM   1441 C  CE2   . PHE A 1 184 ? -10.283 -11.909 13.774  1.00 92.76 184 A 1 
ATOM   1442 C  CZ    . PHE A 1 184 ? -10.253 -11.143 12.621  1.00 93.32 184 A 1 
ATOM   1443 N  N     . ASP A 1 185 ? -5.821  -13.349 13.718  1.00 97.26 185 A 1 
ATOM   1444 C  CA    . ASP A 1 185 ? -5.190  -12.692 14.853  1.00 97.42 185 A 1 
ATOM   1445 C  C     . ASP A 1 185 ? -6.163  -11.686 15.461  1.00 97.50 185 A 1 
ATOM   1446 O  O     . ASP A 1 185 ? -6.368  -10.600 14.911  1.00 96.18 185 A 1 
ATOM   1447 C  CB    . ASP A 1 185 ? -3.913  -11.982 14.399  1.00 96.93 185 A 1 
ATOM   1448 C  CG    . ASP A 1 185 ? -3.116  -11.404 15.559  1.00 97.06 185 A 1 
ATOM   1449 O  OD1   . ASP A 1 185 ? -3.653  -11.318 16.680  1.00 94.73 185 A 1 
ATOM   1450 O  OD2   . ASP A 1 185 ? -1.947  -11.038 15.334  1.00 93.86 185 A 1 
ATOM   1451 N  N     . ASN A 1 186 ? -6.754  -12.043 16.589  1.00 97.21 186 A 1 
ATOM   1452 C  CA    . ASN A 1 186 ? -7.713  -11.181 17.259  1.00 96.99 186 A 1 
ATOM   1453 C  C     . ASN A 1 186 ? -7.109  -9.953  17.926  1.00 97.59 186 A 1 
ATOM   1454 O  O     . ASN A 1 186 ? -7.840  -9.086  18.393  1.00 95.33 186 A 1 
ATOM   1455 C  CB    . ASN A 1 186 ? -8.480  -11.989 18.310  1.00 94.50 186 A 1 
ATOM   1456 C  CG    . ASN A 1 186 ? -9.293  -13.107 17.703  1.00 90.84 186 A 1 
ATOM   1457 O  OD1   . ASN A 1 186 ? -10.252 -12.870 16.973  1.00 82.23 186 A 1 
ATOM   1458 N  ND2   . ASN A 1 186 ? -8.913  -14.342 17.997  1.00 80.68 186 A 1 
ATOM   1459 N  N     . SER A 1 187 ? -5.787  -9.879  17.967  1.00 98.54 187 A 1 
ATOM   1460 C  CA    . SER A 1 187 ? -5.120  -8.762  18.618  1.00 98.59 187 A 1 
ATOM   1461 C  C     . SER A 1 187 ? -4.904  -7.529  17.735  1.00 98.77 187 A 1 
ATOM   1462 O  O     . SER A 1 187 ? -4.538  -6.467  18.239  1.00 98.39 187 A 1 
ATOM   1463 C  CB    . SER A 1 187 ? -3.763  -9.210  19.173  1.00 97.69 187 A 1 
ATOM   1464 O  OG    . SER A 1 187 ? -2.839  -9.438  18.123  1.00 94.38 187 A 1 
ATOM   1465 N  N     . ILE A 1 188 ? -5.128  -7.668  16.447  1.00 98.77 188 A 1 
ATOM   1466 C  CA    . ILE A 1 188 ? -4.904  -6.544  15.537  1.00 98.82 188 A 1 
ATOM   1467 C  C     . ILE A 1 188 ? -5.770  -5.321  15.874  1.00 98.87 188 A 1 
ATOM   1468 O  O     . ILE A 1 188 ? -5.255  -4.199  15.910  1.00 98.83 188 A 1 
ATOM   1469 C  CB    . ILE A 1 188 ? -5.113  -6.951  14.066  1.00 98.78 188 A 1 
ATOM   1470 C  CG1   . ILE A 1 188 ? -4.130  -8.070  13.702  1.00 98.14 188 A 1 
ATOM   1471 C  CG2   . ILE A 1 188 ? -4.882  -5.754  13.157  1.00 98.17 188 A 1 
ATOM   1472 C  CD1   . ILE A 1 188 ? -4.284  -8.602  12.285  1.00 96.76 188 A 1 
ATOM   1473 N  N     . PRO A 1 189 ? -7.065  -5.501  16.135  1.00 98.83 189 A 1 
ATOM   1474 C  CA    . PRO A 1 189 ? -7.886  -4.335  16.486  1.00 98.83 189 A 1 
ATOM   1475 C  C     . PRO A 1 189 ? -7.345  -3.630  17.729  1.00 98.80 189 A 1 
ATOM   1476 O  O     . PRO A 1 189 ? -7.393  -2.404  17.830  1.00 98.74 189 A 1 
ATOM   1477 C  CB    . PRO A 1 189 ? -9.269  -4.936  16.727  1.00 98.57 189 A 1 
ATOM   1478 C  CG    . PRO A 1 189 ? -9.290  -6.109  15.808  1.00 97.43 189 A 1 
ATOM   1479 C  CD    . PRO A 1 189 ? -7.908  -6.697  15.983  1.00 98.52 189 A 1 
ATOM   1480 N  N     . VAL A 1 190 ? -6.830  -4.413  18.669  1.00 98.86 190 A 1 
ATOM   1481 C  CA    . VAL A 1 190 ? -6.274  -3.854  19.895  1.00 98.77 190 A 1 
ATOM   1482 C  C     . VAL A 1 190 ? -5.021  -3.040  19.593  1.00 98.84 190 A 1 
ATOM   1483 O  O     . VAL A 1 190 ? -4.850  -1.933  20.110  1.00 98.65 190 A 1 
ATOM   1484 C  CB    . VAL A 1 190 ? -5.926  -4.961  20.912  1.00 98.35 190 A 1 
ATOM   1485 C  CG1   . VAL A 1 190 ? -5.214  -4.362  22.127  1.00 96.14 190 A 1 
ATOM   1486 C  CG2   . VAL A 1 190 ? -7.188  -5.675  21.352  1.00 95.96 190 A 1 
ATOM   1487 N  N     . LYS A 1 191 ? -4.153  -3.579  18.765  1.00 98.84 191 A 1 
ATOM   1488 C  CA    . LYS A 1 191 ? -2.916  -2.886  18.399  1.00 98.74 191 A 1 
ATOM   1489 C  C     . LYS A 1 191 ? -3.218  -1.537  17.760  1.00 98.89 191 A 1 
ATOM   1490 O  O     . LYS A 1 191 ? -2.589  -0.535  18.091  1.00 98.63 191 A 1 
ATOM   1491 C  CB    . LYS A 1 191 ? -2.097  -3.737  17.423  1.00 98.36 191 A 1 
ATOM   1492 C  CG    . LYS A 1 191 ? -1.542  -5.016  18.022  1.00 95.37 191 A 1 
ATOM   1493 C  CD    . LYS A 1 191 ? -0.781  -5.824  16.978  1.00 93.29 191 A 1 
ATOM   1494 C  CE    . LYS A 1 191 ? -0.252  -7.124  17.556  1.00 88.50 191 A 1 
ATOM   1495 N  NZ    . LYS A 1 191 ? 0.438   -7.947  16.526  1.00 82.08 191 A 1 
ATOM   1496 N  N     . LEU A 1 192 ? -4.176  -1.528  16.854  1.00 98.83 192 A 1 
ATOM   1497 C  CA    . LEU A 1 192 ? -4.551  -0.296  16.169  1.00 98.99 192 A 1 
ATOM   1498 C  C     . LEU A 1 192 ? -5.183  0.694   17.144  1.00 98.88 192 A 1 
ATOM   1499 O  O     . LEU A 1 192 ? -4.828  1.872   17.168  1.00 98.73 192 A 1 
ATOM   1500 C  CB    . LEU A 1 192 ? -5.546  -0.592  15.045  1.00 98.88 192 A 1 
ATOM   1501 C  CG    . LEU A 1 192 ? -5.049  -1.465  13.892  1.00 98.64 192 A 1 
ATOM   1502 C  CD1   . LEU A 1 192 ? -6.227  -1.839  12.997  1.00 98.40 192 A 1 
ATOM   1503 C  CD2   . LEU A 1 192 ? -3.995  -0.719  13.096  1.00 98.14 192 A 1 
ATOM   1504 N  N     . THR A 1 193 ? -6.106  0.206   17.952  1.00 98.96 193 A 1 
ATOM   1505 C  CA    . THR A 1 193 ? -6.811  1.050   18.907  1.00 98.87 193 A 1 
ATOM   1506 C  C     . THR A 1 193 ? -5.902  1.688   19.950  1.00 98.80 193 A 1 
ATOM   1507 O  O     . THR A 1 193 ? -6.038  2.872   20.254  1.00 98.63 193 A 1 
ATOM   1508 C  CB    . THR A 1 193 ? -7.917  0.261   19.619  1.00 98.76 193 A 1 
ATOM   1509 O  OG1   . THR A 1 193 ? -8.837  -0.243  18.656  1.00 97.70 193 A 1 
ATOM   1510 C  CG2   . THR A 1 193 ? -8.673  1.150   20.600  1.00 97.90 193 A 1 
ATOM   1511 N  N     . LYS A 1 194 ? -4.978  0.917   20.497  1.00 98.82 194 A 1 
ATOM   1512 C  CA    . LYS A 1 194 ? -4.075  1.435   21.522  1.00 98.74 194 A 1 
ATOM   1513 C  C     . LYS A 1 194 ? -3.260  2.623   21.034  1.00 98.77 194 A 1 
ATOM   1514 O  O     . LYS A 1 194 ? -3.060  3.589   21.769  1.00 98.44 194 A 1 
ATOM   1515 C  CB    . LYS A 1 194 ? -3.152  0.324   22.027  1.00 98.54 194 A 1 
ATOM   1516 C  CG    . LYS A 1 194 ? -3.887  -0.752  22.811  1.00 95.97 194 A 1 
ATOM   1517 C  CD    . LYS A 1 194 ? -2.949  -1.825  23.349  1.00 91.88 194 A 1 
ATOM   1518 C  CE    . LYS A 1 194 ? -2.113  -1.311  24.497  1.00 86.24 194 A 1 
ATOM   1519 N  NZ    . LYS A 1 194 ? -1.295  -2.402  25.109  1.00 78.07 194 A 1 
ATOM   1520 N  N     . LYS A 1 195 ? -2.805  2.568   19.792  1.00 98.81 195 A 1 
ATOM   1521 C  CA    . LYS A 1 195 ? -2.031  3.679   19.242  1.00 98.83 195 A 1 
ATOM   1522 C  C     . LYS A 1 195 ? -2.951  4.836   18.873  1.00 98.72 195 A 1 
ATOM   1523 O  O     . LYS A 1 195 ? -2.594  6.002   19.049  1.00 98.27 195 A 1 
ATOM   1524 C  CB    . LYS A 1 195 ? -1.250  3.236   18.004  1.00 98.71 195 A 1 
ATOM   1525 C  CG    . LYS A 1 195 ? -0.220  2.153   18.271  1.00 97.72 195 A 1 
ATOM   1526 C  CD    . LYS A 1 195 ? 0.813   2.579   19.311  1.00 96.40 195 A 1 
ATOM   1527 C  CE    . LYS A 1 195 ? 1.850   1.502   19.515  1.00 94.56 195 A 1 
ATOM   1528 N  NZ    . LYS A 1 195 ? 2.825   1.855   20.580  1.00 91.49 195 A 1 
ATOM   1529 N  N     . PHE A 1 196 ? -4.126  4.511   18.379  1.00 98.73 196 A 1 
ATOM   1530 C  CA    . PHE A 1 196 ? -5.086  5.541   17.993  1.00 98.61 196 A 1 
ATOM   1531 C  C     . PHE A 1 196 ? -5.486  6.419   19.174  1.00 98.53 196 A 1 
ATOM   1532 O  O     . PHE A 1 196 ? -5.463  7.652   19.087  1.00 98.08 196 A 1 
ATOM   1533 C  CB    . PHE A 1 196 ? -6.339  4.897   17.391  1.00 98.40 196 A 1 
ATOM   1534 C  CG    . PHE A 1 196 ? -7.314  5.887   16.814  1.00 98.00 196 A 1 
ATOM   1535 C  CD1   . PHE A 1 196 ? -7.275  6.229   15.467  1.00 96.58 196 A 1 
ATOM   1536 C  CD2   . PHE A 1 196 ? -8.269  6.496   17.621  1.00 96.42 196 A 1 
ATOM   1537 C  CE1   . PHE A 1 196 ? -8.160  7.149   14.931  1.00 95.23 196 A 1 
ATOM   1538 C  CE2   . PHE A 1 196 ? -9.160  7.427   17.095  1.00 95.09 196 A 1 
ATOM   1539 C  CZ    . PHE A 1 196 ? -9.108  7.758   15.752  1.00 95.19 196 A 1 
ATOM   1540 N  N     . VAL A 1 197 ? -5.854  5.799   20.280  1.00 98.53 197 A 1 
ATOM   1541 C  CA    . VAL A 1 197 ? -6.317  6.553   21.449  1.00 98.47 197 A 1 
ATOM   1542 C  C     . VAL A 1 197 ? -5.220  7.353   22.144  1.00 98.36 197 A 1 
ATOM   1543 O  O     . VAL A 1 197 ? -5.518  8.267   22.908  1.00 97.59 197 A 1 
ATOM   1544 C  CB    . VAL A 1 197 ? -7.009  5.640   22.491  1.00 98.12 197 A 1 
ATOM   1545 C  CG1   . VAL A 1 197 ? -8.231  4.984   21.856  1.00 96.49 197 A 1 
ATOM   1546 C  CG2   . VAL A 1 197 ? -6.044  4.598   23.020  1.00 96.77 197 A 1 
ATOM   1547 N  N     . VAL A 1 198 ? -3.970  7.021   21.878  1.00 98.38 198 A 1 
ATOM   1548 C  CA    . VAL A 1 198 ? -2.870  7.785   22.451  1.00 98.19 198 A 1 
ATOM   1549 C  C     . VAL A 1 198 ? -2.981  9.218   21.948  1.00 98.04 198 A 1 
ATOM   1550 O  O     . VAL A 1 198 ? -2.681  10.175  22.666  1.00 97.10 198 A 1 
ATOM   1551 C  CB    . VAL A 1 198 ? -1.501  7.205   22.033  1.00 97.75 198 A 1 
ATOM   1552 C  CG1   . VAL A 1 198 ? -0.378  8.182   22.359  1.00 95.46 198 A 1 
ATOM   1553 C  CG2   . VAL A 1 198 ? -1.255  5.880   22.742  1.00 95.50 198 A 1 
ATOM   1554 N  N     . HIS A 1 199 ? -3.438  9.361   20.721  1.00 97.72 199 A 1 
ATOM   1555 C  CA    . HIS A 1 199 ? -3.568  10.672  20.097  1.00 97.47 199 A 1 
ATOM   1556 C  C     . HIS A 1 199 ? -4.988  11.239  20.122  1.00 97.02 199 A 1 
ATOM   1557 O  O     . HIS A 1 199 ? -5.176  12.448  20.253  1.00 95.37 199 A 1 
ATOM   1558 C  CB    . HIS A 1 199 ? -3.081  10.601  18.654  1.00 97.37 199 A 1 
ATOM   1559 C  CG    . HIS A 1 199 ? -1.711  10.025  18.506  1.00 97.57 199 A 1 
ATOM   1560 N  ND1   . HIS A 1 199 ? -0.575  10.682  18.931  1.00 94.67 199 A 1 
ATOM   1561 C  CD2   . HIS A 1 199 ? -1.280  8.835   18.021  1.00 94.53 199 A 1 
ATOM   1562 C  CE1   . HIS A 1 199 ? 0.489   9.928   18.710  1.00 94.82 199 A 1 
ATOM   1563 N  NE2   . HIS A 1 199 ? 0.092   8.796   18.156  1.00 95.22 199 A 1 
ATOM   1564 N  N     . ALA A 1 200 ? -5.971  10.372  19.974  1.00 97.24 200 A 1 
ATOM   1565 C  CA    . ALA A 1 200 ? -7.355  10.811  19.942  1.00 96.70 200 A 1 
ATOM   1566 C  C     . ALA A 1 200 ? -8.015  10.912  21.315  1.00 96.24 200 A 1 
ATOM   1567 O  O     . ALA A 1 200 ? -8.937  11.706  21.513  1.00 94.57 200 A 1 
ATOM   1568 C  CB    . ALA A 1 200 ? -8.171  9.881   19.050  1.00 96.05 200 A 1 
ATOM   1569 N  N     . GLY A 1 201 ? -7.532  10.121  22.257  1.00 96.78 201 A 1 
ATOM   1570 C  CA    . GLY A 1 201 ? -8.120  10.136  23.587  1.00 96.73 201 A 1 
ATOM   1571 C  C     . GLY A 1 201 ? -8.613  8.763   24.014  1.00 97.52 201 A 1 
ATOM   1572 O  O     . GLY A 1 201 ? -9.254  8.056   23.238  1.00 97.13 201 A 1 
ATOM   1573 N  N     . GLN A 1 202 ? -8.320  8.403   25.260  1.00 97.23 202 A 1 
ATOM   1574 C  CA    . GLN A 1 202 ? -8.717  7.116   25.814  1.00 97.42 202 A 1 
ATOM   1575 C  C     . GLN A 1 202 ? -10.238 6.953   25.851  1.00 97.46 202 A 1 
ATOM   1576 O  O     . GLN A 1 202 ? -10.755 5.836   25.830  1.00 96.02 202 A 1 
ATOM   1577 C  CB    . GLN A 1 202 ? -8.155  6.969   27.227  1.00 96.84 202 A 1 
ATOM   1578 C  CG    . GLN A 1 202 ? -8.275  5.572   27.834  1.00 90.90 202 A 1 
ATOM   1579 C  CD    . GLN A 1 202 ? -7.440  4.539   27.101  1.00 91.09 202 A 1 
ATOM   1580 O  OE1   . GLN A 1 202 ? -6.431  4.868   26.482  1.00 83.62 202 A 1 
ATOM   1581 N  NE2   . GLN A 1 202 ? -7.852  3.278   27.186  1.00 81.01 202 A 1 
ATOM   1582 N  N     . LYS A 1 203 ? -10.934 8.078   25.896  1.00 96.94 203 A 1 
ATOM   1583 C  CA    . LYS A 1 203 ? -12.396 8.082   25.937  1.00 96.24 203 A 1 
ATOM   1584 C  C     . LYS A 1 203 ? -13.032 7.336   24.761  1.00 95.90 203 A 1 
ATOM   1585 O  O     . LYS A 1 203 ? -14.122 6.783   24.891  1.00 94.04 203 A 1 
ATOM   1586 C  CB    . LYS A 1 203 ? -12.892 9.535   25.952  1.00 94.77 203 A 1 
ATOM   1587 C  CG    . LYS A 1 203 ? -14.389 9.694   25.819  1.00 88.09 203 A 1 
ATOM   1588 C  CD    . LYS A 1 203 ? -14.770 11.163  25.709  1.00 86.08 203 A 1 
ATOM   1589 C  CE    . LYS A 1 203 ? -16.253 11.340  25.486  1.00 77.47 203 A 1 
ATOM   1590 N  NZ    . LYS A 1 203 ? -16.629 12.781  25.324  1.00 71.00 203 A 1 
ATOM   1591 N  N     . TYR A 1 204 ? -12.342 7.313   23.642  1.00 96.32 204 A 1 
ATOM   1592 C  CA    . TYR A 1 204 ? -12.867 6.677   22.446  1.00 95.94 204 A 1 
ATOM   1593 C  C     . TYR A 1 204 ? -12.406 5.239   22.211  1.00 96.57 204 A 1 
ATOM   1594 O  O     . TYR A 1 204 ? -12.647 4.672   21.147  1.00 95.68 204 A 1 
ATOM   1595 C  CB    . TYR A 1 204 ? -12.497 7.522   21.222  1.00 94.49 204 A 1 
ATOM   1596 C  CG    . TYR A 1 204 ? -12.994 8.939   21.301  1.00 93.18 204 A 1 
ATOM   1597 C  CD1   . TYR A 1 204 ? -14.349 9.231   21.146  1.00 89.77 204 A 1 
ATOM   1598 C  CD2   . TYR A 1 204 ? -12.120 9.991   21.562  1.00 89.90 204 A 1 
ATOM   1599 C  CE1   . TYR A 1 204 ? -14.821 10.528  21.235  1.00 88.47 204 A 1 
ATOM   1600 C  CE2   . TYR A 1 204 ? -12.584 11.299  21.659  1.00 88.26 204 A 1 
ATOM   1601 C  CZ    . TYR A 1 204 ? -13.933 11.560  21.492  1.00 88.57 204 A 1 
ATOM   1602 O  OH    . TYR A 1 204 ? -14.394 12.847  21.585  1.00 85.98 204 A 1 
ATOM   1603 N  N     . TYR A 1 205 ? -11.760 4.677   23.208  1.00 97.19 205 A 1 
ATOM   1604 C  CA    . TYR A 1 205 ? -11.232 3.323   23.073  1.00 97.93 205 A 1 
ATOM   1605 C  C     . TYR A 1 205 ? -12.246 2.296   22.550  1.00 98.02 205 A 1 
ATOM   1606 O  O     . TYR A 1 205 ? -11.992 1.635   21.540  1.00 97.69 205 A 1 
ATOM   1607 C  CB    . TYR A 1 205 ? -10.656 2.829   24.398  1.00 97.98 205 A 1 
ATOM   1608 C  CG    . TYR A 1 205 ? -9.866  1.548   24.256  1.00 98.14 205 A 1 
ATOM   1609 C  CD1   . TYR A 1 205 ? -8.478  1.564   24.161  1.00 97.49 205 A 1 
ATOM   1610 C  CD2   . TYR A 1 205 ? -10.510 0.314   24.184  1.00 97.38 205 A 1 
ATOM   1611 C  CE1   . TYR A 1 205 ? -7.750  0.397   23.994  1.00 97.20 205 A 1 
ATOM   1612 C  CE2   . TYR A 1 205 ? -9.798  -0.868  24.011  1.00 97.27 205 A 1 
ATOM   1613 C  CZ    . TYR A 1 205 ? -8.415  -0.814  23.915  1.00 97.58 205 A 1 
ATOM   1614 O  OH    . TYR A 1 205 ? -7.695  -1.980  23.746  1.00 96.96 205 A 1 
ATOM   1615 N  N     . MET A 1 206 ? -13.365 2.159   23.237  1.00 97.70 206 A 1 
ATOM   1616 C  CA    . MET A 1 206 ? -14.357 1.171   22.840  1.00 97.63 206 A 1 
ATOM   1617 C  C     . MET A 1 206 ? -14.945 1.416   21.450  1.00 97.52 206 A 1 
ATOM   1618 O  O     . MET A 1 206 ? -15.157 0.476   20.692  1.00 96.67 206 A 1 
ATOM   1619 C  CB    . MET A 1 206 ? -15.480 1.103   23.877  1.00 97.00 206 A 1 
ATOM   1620 C  CG    . MET A 1 206 ? -15.039 0.529   25.217  1.00 91.53 206 A 1 
ATOM   1621 S  SD    . MET A 1 206 ? -14.113 -1.024  25.064  1.00 88.93 206 A 1 
ATOM   1622 C  CE    . MET A 1 206 ? -15.325 -2.065  24.270  1.00 79.64 206 A 1 
ATOM   1623 N  N     . ALA A 1 207 ? -15.210 2.676   21.136  1.00 96.93 207 A 1 
ATOM   1624 C  CA    . ALA A 1 207 ? -15.775 3.014   19.833  1.00 96.61 207 A 1 
ATOM   1625 C  C     . ALA A 1 207 ? -14.796 2.662   18.712  1.00 97.12 207 A 1 
ATOM   1626 O  O     . ALA A 1 207 ? -15.186 2.074   17.700  1.00 96.55 207 A 1 
ATOM   1627 C  CB    . ALA A 1 207 ? -16.119 4.500   19.782  1.00 95.47 207 A 1 
ATOM   1628 N  N     . VAL A 1 208 ? -13.533 3.033   18.903  1.00 97.50 208 A 1 
ATOM   1629 C  CA    . VAL A 1 208 ? -12.507 2.764   17.904  1.00 97.71 208 A 1 
ATOM   1630 C  C     . VAL A 1 208 ? -12.260 1.265   17.771  1.00 98.06 208 A 1 
ATOM   1631 O  O     . VAL A 1 208 ? -12.149 0.732   16.667  1.00 97.59 208 A 1 
ATOM   1632 C  CB    . VAL A 1 208 ? -11.187 3.476   18.268  1.00 96.97 208 A 1 
ATOM   1633 C  CG1   . VAL A 1 208 ? -10.082 3.057   17.315  1.00 94.48 208 A 1 
ATOM   1634 C  CG2   . VAL A 1 208 ? -11.386 4.987   18.208  1.00 94.60 208 A 1 
ATOM   1635 N  N     . PHE A 1 209 ? -12.180 0.593   18.908  1.00 98.01 209 A 1 
ATOM   1636 C  CA    . PHE A 1 209 ? -11.964 -0.847  18.918  1.00 98.24 209 A 1 
ATOM   1637 C  C     . PHE A 1 209 ? -13.074 -1.555  18.157  1.00 98.32 209 A 1 
ATOM   1638 O  O     . PHE A 1 209 ? -12.825 -2.497  17.405  1.00 98.02 209 A 1 
ATOM   1639 C  CB    . PHE A 1 209 ? -11.916 -1.368  20.352  1.00 98.23 209 A 1 
ATOM   1640 C  CG    . PHE A 1 209 ? -11.818 -2.874  20.452  1.00 98.19 209 A 1 
ATOM   1641 C  CD1   . PHE A 1 209 ? -10.591 -3.510  20.289  1.00 97.43 209 A 1 
ATOM   1642 C  CD2   . PHE A 1 209 ? -12.949 -3.638  20.670  1.00 97.38 209 A 1 
ATOM   1643 C  CE1   . PHE A 1 209 ? -10.493 -4.890  20.350  1.00 97.04 209 A 1 
ATOM   1644 C  CE2   . PHE A 1 209 ? -12.862 -5.020  20.731  1.00 97.09 209 A 1 
ATOM   1645 C  CZ    . PHE A 1 209 ? -11.636 -5.652  20.569  1.00 97.30 209 A 1 
ATOM   1646 N  N     . THR A 1 210 ? -14.296 -1.083  18.361  1.00 97.85 210 A 1 
ATOM   1647 C  CA    . THR A 1 210 ? -15.450 -1.676  17.711  1.00 97.53 210 A 1 
ATOM   1648 C  C     . THR A 1 210 ? -15.408 -1.575  16.188  1.00 97.92 210 A 1 
ATOM   1649 O  O     . THR A 1 210 ? -15.632 -2.567  15.499  1.00 97.45 210 A 1 
ATOM   1650 C  CB    . THR A 1 210 ? -16.762 -1.043  18.222  1.00 96.67 210 A 1 
ATOM   1651 O  OG1   . THR A 1 210 ? -16.889 -1.269  19.630  1.00 93.78 210 A 1 
ATOM   1652 C  CG2   . THR A 1 210 ? -17.966 -1.659  17.511  1.00 93.18 210 A 1 
ATOM   1653 N  N     . ILE A 1 211 ? -15.111 -0.385  15.670  1.00 97.25 211 A 1 
ATOM   1654 C  CA    . ILE A 1 211 ? -15.093 -0.245  14.218  1.00 97.13 211 A 1 
ATOM   1655 C  C     . ILE A 1 211 ? -13.940 -0.997  13.564  1.00 97.96 211 A 1 
ATOM   1656 O  O     . ILE A 1 211 ? -14.100 -1.554  12.489  1.00 97.70 211 A 1 
ATOM   1657 C  CB    . ILE A 1 211 ? -15.063 1.235   13.759  1.00 95.52 211 A 1 
ATOM   1658 C  CG1   . ILE A 1 211 ? -13.720 1.875   14.071  1.00 91.27 211 A 1 
ATOM   1659 C  CG2   . ILE A 1 211 ? -16.196 2.003   14.425  1.00 90.80 211 A 1 
ATOM   1660 C  CD1   . ILE A 1 211 ? -13.378 2.996   13.113  1.00 86.88 211 A 1 
ATOM   1661 N  N     . PHE A 1 212 ? -12.770 -1.012  14.209  1.00 98.48 212 A 1 
ATOM   1662 C  CA    . PHE A 1 212 ? -11.649 -1.737  13.640  1.00 98.50 212 A 1 
ATOM   1663 C  C     . PHE A 1 212 ? -11.926 -3.240  13.683  1.00 98.68 212 A 1 
ATOM   1664 O  O     . PHE A 1 212 ? -11.569 -3.966  12.756  1.00 98.47 212 A 1 
ATOM   1665 C  CB    . PHE A 1 212 ? -10.342 -1.412  14.369  1.00 98.41 212 A 1 
ATOM   1666 C  CG    . PHE A 1 212 ? -9.816  -0.022  14.093  1.00 98.36 212 A 1 
ATOM   1667 C  CD1   . PHE A 1 212 ? -10.077 0.614   12.886  1.00 97.52 212 A 1 
ATOM   1668 C  CD2   . PHE A 1 212 ? -9.033  0.643   15.036  1.00 97.45 212 A 1 
ATOM   1669 C  CE1   . PHE A 1 212 ? -9.585  1.892   12.624  1.00 96.98 212 A 1 
ATOM   1670 C  CE2   . PHE A 1 212 ? -8.535  1.912   14.780  1.00 96.90 212 A 1 
ATOM   1671 C  CZ    . PHE A 1 212 ? -8.814  2.542   13.577  1.00 97.34 212 A 1 
ATOM   1672 N  N     . SER A 1 213 ? -12.566 -3.689  14.753  1.00 98.46 213 A 1 
ATOM   1673 C  CA    . SER A 1 213 ? -12.913 -5.097  14.875  1.00 98.38 213 A 1 
ATOM   1674 C  C     . SER A 1 213 ? -13.917 -5.467  13.786  1.00 98.49 213 A 1 
ATOM   1675 O  O     . SER A 1 213 ? -13.860 -6.548  13.218  1.00 98.18 213 A 1 
ATOM   1676 C  CB    . SER A 1 213 ? -13.535 -5.387  16.244  1.00 97.90 213 A 1 
ATOM   1677 O  OG    . SER A 1 213 ? -12.582 -5.250  17.279  1.00 92.51 213 A 1 
ATOM   1678 N  N     . GLU A 1 214 ? -14.815 -4.542  13.506  1.00 98.34 214 A 1 
ATOM   1679 C  CA    . GLU A 1 214 ? -15.845 -4.749  12.503  1.00 98.16 214 A 1 
ATOM   1680 C  C     . GLU A 1 214 ? -15.239 -4.890  11.105  1.00 98.48 214 A 1 
ATOM   1681 O  O     . GLU A 1 214 ? -15.587 -5.805  10.358  1.00 98.15 214 A 1 
ATOM   1682 C  CB    . GLU A 1 214 ? -16.828 -3.573  12.534  1.00 97.33 214 A 1 
ATOM   1683 C  CG    . GLU A 1 214 ? -18.205 -3.908  12.018  1.00 93.84 214 A 1 
ATOM   1684 C  CD    . GLU A 1 214 ? -18.961 -4.829  12.949  1.00 92.41 214 A 1 
ATOM   1685 O  OE1   . GLU A 1 214 ? -19.208 -4.434  14.104  1.00 89.66 214 A 1 
ATOM   1686 O  OE2   . GLU A 1 214 ? -19.321 -5.948  12.523  1.00 89.32 214 A 1 
ATOM   1687 N  N     . LEU A 1 215 ? -14.334 -3.982  10.758  1.00 98.69 215 A 1 
ATOM   1688 C  CA    . LEU A 1 215 ? -13.711 -4.013  9.441   1.00 98.70 215 A 1 
ATOM   1689 C  C     . LEU A 1 215 ? -12.789 -5.214  9.259   1.00 98.75 215 A 1 
ATOM   1690 O  O     . LEU A 1 215 ? -12.772 -5.835  8.193   1.00 98.62 215 A 1 
ATOM   1691 C  CB    . LEU A 1 215 ? -12.936 -2.717  9.198   1.00 98.60 215 A 1 
ATOM   1692 C  CG    . LEU A 1 215 ? -13.809 -1.463  9.123   1.00 97.95 215 A 1 
ATOM   1693 C  CD1   . LEU A 1 215 ? -12.933 -0.236  8.994   1.00 96.83 215 A 1 
ATOM   1694 C  CD2   . LEU A 1 215 ? -14.765 -1.562  7.940   1.00 96.31 215 A 1 
ATOM   1695 N  N     . ILE A 1 216 ? -12.019 -5.525  10.288  1.00 98.82 216 A 1 
ATOM   1696 C  CA    . ILE A 1 216 ? -11.113 -6.662  10.214  1.00 98.80 216 A 1 
ATOM   1697 C  C     . ILE A 1 216 ? -11.929 -7.952  10.198  1.00 98.72 216 A 1 
ATOM   1698 O  O     . ILE A 1 216 ? -11.585 -8.910  9.518   1.00 98.48 216 A 1 
ATOM   1699 C  CB    . ILE A 1 216 ? -10.119 -6.633  11.400  1.00 98.66 216 A 1 
ATOM   1700 C  CG1   . ILE A 1 216 ? -9.145  -5.467  11.190  1.00 97.53 216 A 1 
ATOM   1701 C  CG2   . ILE A 1 216 ? -9.366  -7.953  11.506  1.00 97.91 216 A 1 
ATOM   1702 C  CD1   . ILE A 1 216 ? -8.252  -5.173  12.371  1.00 93.43 216 A 1 
ATOM   1703 N  N     . GLY A 1 217 ? -13.030 -7.946  10.938  1.00 98.51 217 A 1 
ATOM   1704 C  CA    . GLY A 1 217 ? -13.910 -9.099  10.953  1.00 98.31 217 A 1 
ATOM   1705 C  C     . GLY A 1 217 ? -14.528 -9.311  9.582   1.00 98.47 217 A 1 
ATOM   1706 O  O     . GLY A 1 217 ? -14.759 -10.447 9.160   1.00 97.98 217 A 1 
ATOM   1707 N  N     . ASN A 1 218 ? -14.781 -8.224  8.870   1.00 98.75 218 A 1 
ATOM   1708 C  CA    . ASN A 1 218 ? -15.350 -8.314  7.530   1.00 98.76 218 A 1 
ATOM   1709 C  C     . ASN A 1 218 ? -14.382 -8.991  6.572   1.00 98.74 218 A 1 
ATOM   1710 O  O     . ASN A 1 218 ? -14.793 -9.741  5.695   1.00 98.44 218 A 1 
ATOM   1711 C  CB    . ASN A 1 218 ? -15.713 -6.924  6.996   1.00 98.69 218 A 1 
ATOM   1712 C  CG    . ASN A 1 218 ? -17.038 -6.421  7.537   1.00 98.54 218 A 1 
ATOM   1713 O  OD1   . ASN A 1 218 ? -17.803 -7.168  8.136   1.00 97.37 218 A 1 
ATOM   1714 N  ND2   . ASN A 1 218 ? -17.320 -5.147  7.307   1.00 97.25 218 A 1 
ATOM   1715 N  N     . VAL A 1 219 ? -13.093 -8.717  6.732   1.00 98.88 219 A 1 
ATOM   1716 C  CA    . VAL A 1 219 ? -12.088 -9.330  5.886   1.00 98.78 219 A 1 
ATOM   1717 C  C     . VAL A 1 219 ? -12.162 -10.844 6.101   1.00 98.63 219 A 1 
ATOM   1718 O  O     . VAL A 1 219 ? -12.133 -11.623 5.141   1.00 98.26 219 A 1 
ATOM   1719 C  CB    . VAL A 1 219 ? -10.665 -8.831  6.238   1.00 98.71 219 A 1 
ATOM   1720 C  CG1   . VAL A 1 219 ? -9.614  -9.633  5.471   1.00 98.26 219 A 1 
ATOM   1721 C  CG2   . VAL A 1 219 ? -10.543 -7.350  5.901   1.00 98.41 219 A 1 
ATOM   1722 N  N     . ARG A 1 220 ? -12.270 -11.233 7.361   1.00 98.42 220 A 1 
ATOM   1723 C  CA    . ARG A 1 220 ? -12.350 -12.641 7.716   1.00 98.16 220 A 1 
ATOM   1724 C  C     . ARG A 1 220 ? -13.622 -13.308 7.191   1.00 98.05 220 A 1 
ATOM   1725 O  O     . ARG A 1 220 ? -13.576 -14.409 6.649   1.00 97.23 220 A 1 
ATOM   1726 C  CB    . ARG A 1 220 ? -12.307 -12.796 9.242   1.00 97.38 220 A 1 
ATOM   1727 C  CG    . ARG A 1 220 ? -12.501 -14.217 9.754   1.00 94.44 220 A 1 
ATOM   1728 C  CD    . ARG A 1 220 ? -12.788 -14.206 11.255  1.00 92.98 220 A 1 
ATOM   1729 N  NE    . ARG A 1 220 ? -13.987 -13.439 11.558  1.00 87.81 220 A 1 
ATOM   1730 C  CZ    . ARG A 1 220 ? -14.289 -12.925 12.751  1.00 85.81 220 A 1 
ATOM   1731 N  NH1   . ARG A 1 220 ? -13.468 -13.097 13.774  1.00 78.27 220 A 1 
ATOM   1732 N  NH2   . ARG A 1 220 ? -15.400 -12.227 12.913  1.00 77.67 220 A 1 
ATOM   1733 N  N     . ASP A 1 221 ? -14.747 -12.646 7.349   1.00 97.94 221 A 1 
ATOM   1734 C  CA    . ASP A 1 221 ? -16.038 -13.211 6.972   1.00 97.56 221 A 1 
ATOM   1735 C  C     . ASP A 1 221 ? -16.451 -13.118 5.510   1.00 97.75 221 A 1 
ATOM   1736 O  O     . ASP A 1 221 ? -17.230 -13.944 5.043   1.00 96.83 221 A 1 
ATOM   1737 C  CB    . ASP A 1 221 ? -17.149 -12.585 7.819   1.00 96.72 221 A 1 
ATOM   1738 C  CG    . ASP A 1 221 ? -16.956 -12.793 9.310   1.00 95.69 221 A 1 
ATOM   1739 O  OD1   . ASP A 1 221 ? -16.276 -13.757 9.703   1.00 93.51 221 A 1 
ATOM   1740 O  OD2   . ASP A 1 221 ? -17.494 -11.983 10.091  1.00 92.69 221 A 1 
ATOM   1741 N  N     . HIS A 1 222 ? -15.949 -12.115 4.801   1.00 98.40 222 A 1 
ATOM   1742 C  CA    . HIS A 1 222 ? -16.425 -11.895 3.442   1.00 98.36 222 A 1 
ATOM   1743 C  C     . HIS A 1 222 ? -15.420 -11.848 2.292   1.00 98.30 222 A 1 
ATOM   1744 O  O     . HIS A 1 222 ? -15.806 -12.024 1.144   1.00 97.33 222 A 1 
ATOM   1745 C  CB    . HIS A 1 222 ? -17.233 -10.599 3.392   1.00 98.13 222 A 1 
ATOM   1746 C  CG    . HIS A 1 222 ? -18.222 -10.439 4.503   1.00 98.12 222 A 1 
ATOM   1747 N  ND1   . HIS A 1 222 ? -19.277 -11.296 4.688   1.00 96.77 222 A 1 
ATOM   1748 C  CD2   . HIS A 1 222 ? -18.316 -9.514  5.489   1.00 97.11 222 A 1 
ATOM   1749 C  CE1   . HIS A 1 222 ? -19.988 -10.916 5.736   1.00 96.98 222 A 1 
ATOM   1750 N  NE2   . HIS A 1 222 ? -19.422 -9.828  6.235   1.00 96.97 222 A 1 
ATOM   1751 N  N     . SER A 1 223 ? -14.160 -11.588 2.576   1.00 98.13 223 A 1 
ATOM   1752 C  CA    . SER A 1 223 ? -13.187 -11.442 1.496   1.00 97.97 223 A 1 
ATOM   1753 C  C     . SER A 1 223 ? -12.955 -12.689 0.645   1.00 97.77 223 A 1 
ATOM   1754 O  O     . SER A 1 223 ? -12.865 -12.595 -0.579  1.00 94.74 223 A 1 
ATOM   1755 C  CB    . SER A 1 223 ? -11.847 -10.930 2.044   1.00 97.03 223 A 1 
ATOM   1756 O  OG    . SER A 1 223 ? -11.200 -11.908 2.827   1.00 94.26 223 A 1 
ATOM   1757 N  N     . GLU A 1 224 ? -12.872 -13.842 1.295   1.00 97.85 224 A 1 
ATOM   1758 C  CA    . GLU A 1 224 ? -12.654 -15.103 0.590   1.00 97.18 224 A 1 
ATOM   1759 C  C     . GLU A 1 224 ? -11.413 -15.055 -0.303  1.00 96.51 224 A 1 
ATOM   1760 O  O     . GLU A 1 224 ? -11.442 -15.474 -1.463  1.00 92.26 224 A 1 
ATOM   1761 C  CB    . GLU A 1 224 ? -13.879 -15.472 -0.252  1.00 95.83 224 A 1 
ATOM   1762 C  CG    . GLU A 1 224 ? -15.127 -15.718 0.574   1.00 93.78 224 A 1 
ATOM   1763 C  CD    . GLU A 1 224 ? -16.327 -16.103 -0.281  1.00 93.84 224 A 1 
ATOM   1764 O  OE1   . GLU A 1 224 ? -16.139 -16.827 -1.273  1.00 89.44 224 A 1 
ATOM   1765 O  OE2   . GLU A 1 224 ? -17.464 -15.684 0.045   1.00 89.83 224 A 1 
ATOM   1766 N  N     . SER A 1 225 ? -10.310 -14.526 0.242   1.00 96.89 225 A 1 
ATOM   1767 C  CA    . SER A 1 225 ? -9.077  -14.408 -0.522  1.00 96.68 225 A 1 
ATOM   1768 C  C     . SER A 1 225 ? -7.991  -15.387 -0.086  1.00 97.15 225 A 1 
ATOM   1769 O  O     . SER A 1 225 ? -7.818  -15.639 1.101   1.00 95.31 225 A 1 
ATOM   1770 C  CB    . SER A 1 225 ? -8.528  -12.983 -0.411  1.00 94.16 225 A 1 
ATOM   1771 O  OG    . SER A 1 225 ? -7.291  -12.870 -1.076  1.00 89.58 225 A 1 
ATOM   1772 N  N     . PRO A 1 226 ? -7.251  -15.932 -1.063  1.00 96.89 226 A 1 
ATOM   1773 C  CA    . PRO A 1 226 ? -6.151  -16.841 -0.745  1.00 96.48 226 A 1 
ATOM   1774 C  C     . PRO A 1 226 ? -4.933  -16.041 -0.286  1.00 97.14 226 A 1 
ATOM   1775 O  O     . PRO A 1 226 ? -3.978  -16.590 0.249   1.00 95.23 226 A 1 
ATOM   1776 C  CB    . PRO A 1 226 ? -5.907  -17.556 -2.073  1.00 94.47 226 A 1 
ATOM   1777 C  CG    . PRO A 1 226 ? -6.256  -16.506 -3.072  1.00 91.91 226 A 1 
ATOM   1778 C  CD    . PRO A 1 226 ? -7.494  -15.870 -2.506  1.00 95.09 226 A 1 
ATOM   1779 N  N     . ILE A 1 227 ? -4.991  -14.722 -0.503  1.00 97.98 227 A 1 
ATOM   1780 C  CA    . ILE A 1 227 ? -3.915  -13.821 -0.095  1.00 98.28 227 A 1 
ATOM   1781 C  C     . ILE A 1 227 ? -4.339  -13.146 1.208   1.00 98.36 227 A 1 
ATOM   1782 O  O     . ILE A 1 227 ? -5.419  -12.562 1.277   1.00 98.03 227 A 1 
ATOM   1783 C  CB    . ILE A 1 227 ? -3.660  -12.734 -1.160  1.00 97.99 227 A 1 
ATOM   1784 C  CG1   . ILE A 1 227 ? -3.310  -13.384 -2.500  1.00 96.98 227 A 1 
ATOM   1785 C  CG2   . ILE A 1 227 ? -2.542  -11.811 -0.704  1.00 96.80 227 A 1 
ATOM   1786 C  CD1   . ILE A 1 227 ? -3.160  -12.391 -3.642  1.00 95.63 227 A 1 
ATOM   1787 N  N     . PRO A 1 228 ? -3.499  -13.214 2.241   1.00 98.30 228 A 1 
ATOM   1788 C  CA    . PRO A 1 228 ? -3.833  -12.590 3.519   1.00 98.34 228 A 1 
ATOM   1789 C  C     . PRO A 1 228 ? -4.076  -11.095 3.375   1.00 98.52 228 A 1 
ATOM   1790 O  O     . PRO A 1 228 ? -3.433  -10.425 2.573   1.00 98.32 228 A 1 
ATOM   1791 C  CB    . PRO A 1 228 ? -2.592  -12.867 4.378   1.00 97.36 228 A 1 
ATOM   1792 C  CG    . PRO A 1 228 ? -2.050  -14.130 3.803   1.00 94.88 228 A 1 
ATOM   1793 C  CD    . PRO A 1 228 ? -2.212  -13.925 2.320   1.00 97.50 228 A 1 
ATOM   1794 N  N     . GLY A 1 229 ? -5.027  -10.577 4.150   1.00 98.68 229 A 1 
ATOM   1795 C  CA    . GLY A 1 229 ? -5.286  -9.151  4.123   1.00 98.75 229 A 1 
ATOM   1796 C  C     . GLY A 1 229 ? -4.303  -8.542  5.104   1.00 98.87 229 A 1 
ATOM   1797 O  O     . GLY A 1 229 ? -3.468  -9.241  5.675   1.00 98.63 229 A 1 
ATOM   1798 N  N     . PHE A 1 230 ? -4.386  -7.238  5.335   1.00 98.92 230 A 1 
ATOM   1799 C  CA    . PHE A 1 230 ? -3.501  -6.609  6.296   1.00 98.95 230 A 1 
ATOM   1800 C  C     . PHE A 1 230 ? -4.060  -5.289  6.799   1.00 98.97 230 A 1 
ATOM   1801 O  O     . PHE A 1 230 ? -4.977  -4.720  6.212   1.00 98.88 230 A 1 
ATOM   1802 C  CB    . PHE A 1 230 ? -2.099  -6.387  5.704   1.00 98.87 230 A 1 
ATOM   1803 C  CG    . PHE A 1 230 ? -2.086  -5.469  4.509   1.00 98.88 230 A 1 
ATOM   1804 C  CD1   . PHE A 1 230 ? -2.184  -5.988  3.221   1.00 98.65 230 A 1 
ATOM   1805 C  CD2   . PHE A 1 230 ? -1.957  -4.097  4.668   1.00 98.60 230 A 1 
ATOM   1806 C  CE1   . PHE A 1 230 ? -2.162  -5.149  2.114   1.00 98.36 230 A 1 
ATOM   1807 C  CE2   . PHE A 1 230 ? -1.936  -3.251  3.569   1.00 98.34 230 A 1 
ATOM   1808 C  CZ    . PHE A 1 230 ? -2.042  -3.771  2.285   1.00 98.50 230 A 1 
ATOM   1809 N  N     . ALA A 1 231 ? -3.492  -4.803  7.899   1.00 98.98 231 A 1 
ATOM   1810 C  CA    . ALA A 1 231 ? -3.923  -3.550  8.490   1.00 98.91 231 A 1 
ATOM   1811 C  C     . ALA A 1 231 ? -2.695  -2.823  9.035   1.00 98.97 231 A 1 
ATOM   1812 O  O     . ALA A 1 231 ? -1.728  -3.459  9.445   1.00 98.91 231 A 1 
ATOM   1813 C  CB    . ALA A 1 231 ? -4.923  -3.801  9.610   1.00 98.88 231 A 1 
ATOM   1814 N  N     . ALA A 1 232 ? -2.741  -1.498  9.030   1.00 98.99 232 A 1 
ATOM   1815 C  CA    . ALA A 1 232 ? -1.636  -0.694  9.518   1.00 98.93 232 A 1 
ATOM   1816 C  C     . ALA A 1 232 ? -2.138  0.699   9.870   1.00 98.97 232 A 1 
ATOM   1817 O  O     . ALA A 1 232 ? -3.225  1.106   9.462   1.00 98.87 232 A 1 
ATOM   1818 C  CB    . ALA A 1 232 ? -0.539  -0.601  8.463   1.00 98.91 232 A 1 
ATOM   1819 N  N     . LEU A 1 233 ? -1.331  1.423   10.643  1.00 98.93 233 A 1 
ATOM   1820 C  CA    . LEU A 1 233 ? -1.694  2.765   11.062  1.00 98.93 233 A 1 
ATOM   1821 C  C     . LEU A 1 233 ? -0.459  3.651   11.093  1.00 98.93 233 A 1 
ATOM   1822 O  O     . LEU A 1 233 ? 0.625   3.207   11.473  1.00 98.83 233 A 1 
ATOM   1823 C  CB    . LEU A 1 233 ? -2.352  2.721   12.446  1.00 98.91 233 A 1 
ATOM   1824 C  CG    . LEU A 1 233 ? -2.735  4.033   13.154  1.00 98.74 233 A 1 
ATOM   1825 C  CD1   . LEU A 1 233 ? -3.861  3.757   14.146  1.00 97.84 233 A 1 
ATOM   1826 C  CD2   . LEU A 1 233 ? -1.535  4.634   13.891  1.00 97.60 233 A 1 
ATOM   1827 N  N     . GLN A 1 234 ? -0.630  4.906   10.694  1.00 98.99 234 A 1 
ATOM   1828 C  CA    . GLN A 1 234 ? 0.472   5.851   10.700  1.00 98.94 234 A 1 
ATOM   1829 C  C     . GLN A 1 234 ? -0.045  7.244   11.057  1.00 98.98 234 A 1 
ATOM   1830 O  O     . GLN A 1 234 ? -1.007  7.732   10.470  1.00 98.74 234 A 1 
ATOM   1831 C  CB    . GLN A 1 234 ? 1.152   5.904   9.326   1.00 98.87 234 A 1 
ATOM   1832 C  CG    . GLN A 1 234 ? 2.257   6.954   9.212   1.00 98.57 234 A 1 
ATOM   1833 C  CD    . GLN A 1 234 ? 3.496   6.597   10.020  1.00 98.68 234 A 1 
ATOM   1834 O  OE1   . GLN A 1 234 ? 4.147   5.600   9.752   1.00 96.95 234 A 1 
ATOM   1835 N  NE2   . GLN A 1 234 ? 3.805   7.427   11.011  1.00 96.54 234 A 1 
ATOM   1836 N  N     . LEU A 1 235 ? 0.610   7.858   12.022  1.00 98.87 235 A 1 
ATOM   1837 C  CA    . LEU A 1 235 ? 0.268   9.226   12.388  1.00 98.75 235 A 1 
ATOM   1838 C  C     . LEU A 1 235 ? 1.089   10.161  11.512  1.00 98.74 235 A 1 
ATOM   1839 O  O     . LEU A 1 235 ? 2.282   9.950   11.310  1.00 98.52 235 A 1 
ATOM   1840 C  CB    . LEU A 1 235 ? 0.606   9.504   13.853  1.00 98.53 235 A 1 
ATOM   1841 C  CG    . LEU A 1 235 ? 0.446   10.976  14.274  1.00 97.65 235 A 1 
ATOM   1842 C  CD1   . LEU A 1 235 ? -1.024  11.290  14.522  1.00 95.28 235 A 1 
ATOM   1843 C  CD2   . LEU A 1 235 ? 1.262   11.266  15.525  1.00 95.13 235 A 1 
ATOM   1844 N  N     . TYR A 1 236 ? 0.443   11.201  11.014  1.00 98.59 236 A 1 
ATOM   1845 C  CA    . TYR A 1 236 ? 1.128   12.188  10.200  1.00 98.44 236 A 1 
ATOM   1846 C  C     . TYR A 1 236 ? 0.975   13.541  10.881  1.00 98.13 236 A 1 
ATOM   1847 O  O     . TYR A 1 236 ? -0.129  13.945  11.239  1.00 97.08 236 A 1 
ATOM   1848 C  CB    . TYR A 1 236 ? 0.526   12.245  8.796   1.00 98.34 236 A 1 
ATOM   1849 C  CG    . TYR A 1 236 ? 0.847   11.024  7.956   1.00 98.52 236 A 1 
ATOM   1850 C  CD1   . TYR A 1 236 ? 2.083   10.896  7.338   1.00 98.29 236 A 1 
ATOM   1851 C  CD2   . TYR A 1 236 ? -0.087  10.001  7.809   1.00 98.31 236 A 1 
ATOM   1852 C  CE1   . TYR A 1 236 ? 2.386   9.774   6.574   1.00 98.20 236 A 1 
ATOM   1853 C  CE2   . TYR A 1 236 ? 0.210   8.875   7.058   1.00 98.24 236 A 1 
ATOM   1854 C  CZ    . TYR A 1 236 ? 1.454   8.762   6.442   1.00 98.35 236 A 1 
ATOM   1855 O  OH    . TYR A 1 236 ? 1.757   7.647   5.695   1.00 97.99 236 A 1 
ATOM   1856 N  N     . LYS A 1 237 ? 2.102   14.228  11.069  1.00 96.90 237 A 1 
ATOM   1857 C  CA    . LYS A 1 237 ? 2.059   15.537  11.682  1.00 95.94 237 A 1 
ATOM   1858 C  C     . LYS A 1 237 ? 2.380   16.590  10.634  1.00 94.82 237 A 1 
ATOM   1859 O  O     . LYS A 1 237 ? 2.970   16.293  9.595   1.00 88.63 237 A 1 
ATOM   1860 C  CB    . LYS A 1 237 ? 3.066   15.603  12.844  1.00 94.04 237 A 1 
ATOM   1861 C  CG    . LYS A 1 237 ? 4.496   15.294  12.460  1.00 90.56 237 A 1 
ATOM   1862 C  CD    . LYS A 1 237 ? 5.244   14.641  13.619  1.00 87.26 237 A 1 
ATOM   1863 C  CE    . LYS A 1 237 ? 5.219   15.495  14.870  1.00 81.32 237 A 1 
ATOM   1864 N  NZ    . LYS A 1 237 ? 5.973   14.856  15.994  1.00 73.87 237 A 1 
ATOM   1865 N  N     . GLY A 1 238 ? 1.953   17.790  10.876  1.00 92.52 238 A 1 
ATOM   1866 C  CA    . GLY A 1 238 ? 2.158   18.862  9.922   1.00 91.38 238 A 1 
ATOM   1867 C  C     . GLY A 1 238 ? 1.167   19.970  10.200  1.00 92.12 238 A 1 
ATOM   1868 O  O     . GLY A 1 238 ? 0.909   20.298  11.349  1.00 88.45 238 A 1 
ATOM   1869 N  N     . LYS A 1 239 ? 0.601   20.528  9.142   1.00 93.38 239 A 1 
ATOM   1870 C  CA    . LYS A 1 239 ? -0.387  21.586  9.292   1.00 92.51 239 A 1 
ATOM   1871 C  C     . LYS A 1 239 ? -1.451  21.158  10.298  1.00 92.72 239 A 1 
ATOM   1872 O  O     . LYS A 1 239 ? -1.758  21.875  11.252  1.00 89.13 239 A 1 
ATOM   1873 C  CB    . LYS A 1 239 ? -1.056  21.871  7.952   1.00 90.89 239 A 1 
ATOM   1874 C  CG    . LYS A 1 239 ? -0.454  23.043  7.206   1.00 84.23 239 A 1 
ATOM   1875 C  CD    . LYS A 1 239 ? -0.816  24.363  7.855   1.00 79.70 239 A 1 
ATOM   1876 C  CE    . LYS A 1 239 ? -0.274  25.547  7.077   1.00 74.25 239 A 1 
ATOM   1877 N  NZ    . LYS A 1 239 ? -0.701  26.848  7.662   1.00 67.26 239 A 1 
ATOM   1878 N  N     . ARG A 1 240 ? -1.993  19.985  10.078  1.00 94.22 240 A 1 
ATOM   1879 C  CA    . ARG A 1 240 ? -3.002  19.431  10.962  1.00 94.52 240 A 1 
ATOM   1880 C  C     . ARG A 1 240 ? -2.740  17.940  11.119  1.00 95.54 240 A 1 
ATOM   1881 O  O     . ARG A 1 240 ? -2.736  17.203  10.142  1.00 94.33 240 A 1 
ATOM   1882 C  CB    . ARG A 1 240 ? -4.396  19.664  10.378  1.00 92.06 240 A 1 
ATOM   1883 C  CG    . ARG A 1 240 ? -5.511  19.404  11.364  1.00 87.12 240 A 1 
ATOM   1884 C  CD    . ARG A 1 240 ? -6.868  19.713  10.762  1.00 84.70 240 A 1 
ATOM   1885 N  NE    . ARG A 1 240 ? -7.938  19.614  11.744  1.00 82.38 240 A 1 
ATOM   1886 C  CZ    . ARG A 1 240 ? -9.235  19.744  11.480  1.00 81.06 240 A 1 
ATOM   1887 N  NH1   . ARG A 1 240 ? -9.633  19.975  10.244  1.00 75.42 240 A 1 
ATOM   1888 N  NH2   . ARG A 1 240 ? -10.128 19.635  12.446  1.00 74.43 240 A 1 
ATOM   1889 N  N     . ARG A 1 241 ? -2.499  17.519  12.352  1.00 96.16 241 A 1 
ATOM   1890 C  CA    . ARG A 1 241 ? -2.224  16.113  12.606  1.00 96.31 241 A 1 
ATOM   1891 C  C     . ARG A 1 241 ? -3.379  15.224  12.175  1.00 96.77 241 A 1 
ATOM   1892 O  O     . ARG A 1 241 ? -4.550  15.573  12.354  1.00 95.97 241 A 1 
ATOM   1893 C  CB    . ARG A 1 241 ? -1.936  15.872  14.089  1.00 95.34 241 A 1 
ATOM   1894 C  CG    . ARG A 1 241 ? -0.690  16.559  14.613  1.00 89.79 241 A 1 
ATOM   1895 C  CD    . ARG A 1 241 ? -0.307  15.988  15.966  1.00 89.89 241 A 1 
ATOM   1896 N  NE    . ARG A 1 241 ? -1.416  16.047  16.910  1.00 85.19 241 A 1 
ATOM   1897 C  CZ    . ARG A 1 241 ? -1.736  15.069  17.757  1.00 82.87 241 A 1 
ATOM   1898 N  NH1   . ARG A 1 241 ? -1.034  13.949  17.779  1.00 73.17 241 A 1 
ATOM   1899 N  NH2   . ARG A 1 241 ? -2.775  15.212  18.564  1.00 73.89 241 A 1 
ATOM   1900 N  N     . HIS A 1 242 ? -3.046  14.084  11.614  1.00 97.74 242 A 1 
ATOM   1901 C  CA    . HIS A 1 242 ? -4.074  13.143  11.203  1.00 97.86 242 A 1 
ATOM   1902 C  C     . HIS A 1 242 ? -3.541  11.720  11.240  1.00 98.17 242 A 1 
ATOM   1903 O  O     . HIS A 1 242 ? -2.340  11.492  11.070  1.00 97.98 242 A 1 
ATOM   1904 C  CB    . HIS A 1 242 ? -4.629  13.491  9.818   1.00 97.57 242 A 1 
ATOM   1905 C  CG    . HIS A 1 242 ? -3.615  13.478  8.714   1.00 97.43 242 A 1 
ATOM   1906 N  ND1   . HIS A 1 242 ? -3.538  12.467  7.790   1.00 94.76 242 A 1 
ATOM   1907 C  CD2   . HIS A 1 242 ? -2.669  14.376  8.367   1.00 94.88 242 A 1 
ATOM   1908 C  CE1   . HIS A 1 242 ? -2.584  12.734  6.917   1.00 95.38 242 A 1 
ATOM   1909 N  NE2   . HIS A 1 242 ? -2.036  13.894  7.241   1.00 95.38 242 A 1 
ATOM   1910 N  N     . ILE A 1 243 ? -4.438  10.788  11.500  1.00 98.28 243 A 1 
ATOM   1911 C  CA    . ILE A 1 243 ? -4.069  9.381   11.584  1.00 98.33 243 A 1 
ATOM   1912 C  C     . ILE A 1 243 ? -4.648  8.647   10.390  1.00 98.33 243 A 1 
ATOM   1913 O  O     . ILE A 1 243 ? -5.851  8.673   10.153  1.00 98.01 243 A 1 
ATOM   1914 C  CB    . ILE A 1 243 ? -4.618  8.734   12.870  1.00 98.09 243 A 1 
ATOM   1915 C  CG1   . ILE A 1 243 ? -4.035  9.434   14.097  1.00 96.49 243 A 1 
ATOM   1916 C  CG2   . ILE A 1 243 ? -4.277  7.248   12.887  1.00 96.28 243 A 1 
ATOM   1917 C  CD1   . ILE A 1 243 ? -4.642  8.966   15.405  1.00 94.48 243 A 1 
ATOM   1918 N  N     . GLN A 1 244 ? -3.775  7.998   9.650   1.00 98.60 244 A 1 
ATOM   1919 C  CA    . GLN A 1 244 ? -4.209  7.234   8.496   1.00 98.77 244 A 1 
ATOM   1920 C  C     . GLN A 1 244 ? -4.196  5.764   8.893   1.00 98.73 244 A 1 
ATOM   1921 O  O     . GLN A 1 244 ? -3.167  5.239   9.304   1.00 98.63 244 A 1 
ATOM   1922 C  CB    . GLN A 1 244 ? -3.279  7.481   7.305   1.00 98.48 244 A 1 
ATOM   1923 C  CG    . GLN A 1 244 ? -3.931  7.286   5.958   1.00 96.91 244 A 1 
ATOM   1924 C  CD    . GLN A 1 244 ? -3.103  7.835   4.815   1.00 97.49 244 A 1 
ATOM   1925 O  OE1   . GLN A 1 244 ? -2.230  7.158   4.290   1.00 94.06 244 A 1 
ATOM   1926 N  NE2   . GLN A 1 244 ? -3.379  9.067   4.436   1.00 93.70 244 A 1 
ATOM   1927 N  N     . THR A 1 245 ? -5.350  5.120   8.805   1.00 98.80 245 A 1 
ATOM   1928 C  CA    . THR A 1 245 ? -5.464  3.712   9.153   1.00 98.87 245 A 1 
ATOM   1929 C  C     . THR A 1 245 ? -6.029  2.966   7.957   1.00 98.84 245 A 1 
ATOM   1930 O  O     . THR A 1 245 ? -7.031  3.385   7.380   1.00 98.76 245 A 1 
ATOM   1931 C  CB    . THR A 1 245 ? -6.402  3.500   10.357  1.00 98.67 245 A 1 
ATOM   1932 O  OG1   . THR A 1 245 ? -5.966  4.304   11.455  1.00 95.84 245 A 1 
ATOM   1933 C  CG2   . THR A 1 245 ? -6.395  2.040   10.788  1.00 96.68 245 A 1 
ATOM   1934 N  N     . VAL A 1 246 ? -5.381  1.878   7.593   1.00 98.97 246 A 1 
ATOM   1935 C  CA    . VAL A 1 246 ? -5.828  1.109   6.445   1.00 98.93 246 A 1 
ATOM   1936 C  C     . VAL A 1 246 ? -6.119  -0.350  6.785   1.00 98.95 246 A 1 
ATOM   1937 O  O     . VAL A 1 246 ? -5.381  -0.980  7.543   1.00 98.92 246 A 1 
ATOM   1938 C  CB    . VAL A 1 246 ? -4.788  1.168   5.298   1.00 98.85 246 A 1 
ATOM   1939 C  CG1   . VAL A 1 246 ? -3.476  0.534   5.740   1.00 95.41 246 A 1 
ATOM   1940 C  CG2   . VAL A 1 246 ? -5.317  0.461   4.058   1.00 96.13 246 A 1 
ATOM   1941 N  N     . ILE A 1 247 ? -7.209  -0.860  6.241   1.00 98.93 247 A 1 
ATOM   1942 C  CA    . ILE A 1 247 ? -7.583  -2.258  6.389   1.00 98.96 247 A 1 
ATOM   1943 C  C     . ILE A 1 247 ? -7.780  -2.716  4.953   1.00 98.90 247 A 1 
ATOM   1944 O  O     . ILE A 1 247 ? -8.628  -2.193  4.231   1.00 98.90 247 A 1 
ATOM   1945 C  CB    . ILE A 1 247 ? -8.896  -2.455  7.182   1.00 98.87 247 A 1 
ATOM   1946 C  CG1   . ILE A 1 247 ? -8.698  -2.040  8.647   1.00 97.60 247 A 1 
ATOM   1947 C  CG2   . ILE A 1 247 ? -9.309  -3.923  7.136   1.00 98.50 247 A 1 
ATOM   1948 C  CD1   . ILE A 1 247 ? -8.896  -0.568  8.907   1.00 90.41 247 A 1 
ATOM   1949 N  N     . SER A 1 248 ? -6.976  -3.682  4.526   1.00 98.95 248 A 1 
ATOM   1950 C  CA    . SER A 1 248 ? -6.995  -4.116  3.140   1.00 98.94 248 A 1 
ATOM   1951 C  C     . SER A 1 248 ? -7.078  -5.627  2.954   1.00 98.92 248 A 1 
ATOM   1952 O  O     . SER A 1 248 ? -6.561  -6.395  3.767   1.00 98.78 248 A 1 
ATOM   1953 C  CB    . SER A 1 248 ? -5.743  -3.595  2.440   1.00 98.82 248 A 1 
ATOM   1954 O  OG    . SER A 1 248 ? -5.585  -4.122  1.135   1.00 97.80 248 A 1 
ATOM   1955 N  N     . ASP A 1 249 ? -7.738  -6.043  1.886   1.00 98.93 249 A 1 
ATOM   1956 C  CA    . ASP A 1 249 ? -7.809  -7.448  1.526   1.00 98.95 249 A 1 
ATOM   1957 C  C     . ASP A 1 249 ? -7.782  -7.558  0.008   1.00 98.95 249 A 1 
ATOM   1958 O  O     . ASP A 1 249 ? -8.032  -6.581  -0.697  1.00 98.72 249 A 1 
ATOM   1959 C  CB    . ASP A 1 249 ? -9.061  -8.120  2.109   1.00 98.79 249 A 1 
ATOM   1960 C  CG    . ASP A 1 249 ? -10.364 -7.635  1.492   1.00 98.67 249 A 1 
ATOM   1961 O  OD1   . ASP A 1 249 ? -10.546 -7.785  0.270   1.00 98.11 249 A 1 
ATOM   1962 O  OD2   . ASP A 1 249 ? -11.223 -7.140  2.253   1.00 97.79 249 A 1 
ATOM   1963 N  N     . SER A 1 250 ? -7.480  -8.739  -0.494  1.00 98.86 250 A 1 
ATOM   1964 C  CA    . SER A 1 250 ? -7.415  -8.969  -1.928  1.00 98.75 250 A 1 
ATOM   1965 C  C     . SER A 1 250 ? -8.546  -9.898  -2.352  1.00 98.73 250 A 1 
ATOM   1966 O  O     . SER A 1 250 ? -8.389  -10.743 -3.235  1.00 97.99 250 A 1 
ATOM   1967 C  CB    . SER A 1 250 ? -6.060  -9.588  -2.298  1.00 98.60 250 A 1 
ATOM   1968 O  OG    . SER A 1 250 ? -5.008  -8.677  -2.049  1.00 97.98 250 A 1 
ATOM   1969 N  N     . GLY A 1 251 ? -9.682  -9.744  -1.689  1.00 98.75 251 A 1 
ATOM   1970 C  CA    . GLY A 1 251 ? -10.830 -10.593 -1.946  1.00 98.71 251 A 1 
ATOM   1971 C  C     . GLY A 1 251 ? -11.792 -10.216 -3.055  1.00 98.76 251 A 1 
ATOM   1972 O  O     . GLY A 1 251 ? -11.409 -9.601  -4.046  1.00 98.26 251 A 1 
ATOM   1973 N  N     . LEU A 1 252 ? -13.038 -10.598 -2.865  1.00 98.77 252 A 1 
ATOM   1974 C  CA    . LEU A 1 252 ? -14.077 -10.413 -3.858  1.00 98.57 252 A 1 
ATOM   1975 C  C     . LEU A 1 252 ? -14.622 -8.997  -4.008  1.00 98.65 252 A 1 
ATOM   1976 O  O     . LEU A 1 252 ? -15.078 -8.615  -5.081  1.00 97.65 252 A 1 
ATOM   1977 C  CB    . LEU A 1 252 ? -15.242 -11.356 -3.554  1.00 98.05 252 A 1 
ATOM   1978 C  CG    . LEU A 1 252 ? -14.910 -12.850 -3.522  1.00 96.98 252 A 1 
ATOM   1979 C  CD1   . LEU A 1 252 ? -16.125 -13.637 -3.059  1.00 94.97 252 A 1 
ATOM   1980 C  CD2   . LEU A 1 252 ? -14.466 -13.308 -4.901  1.00 94.58 252 A 1 
ATOM   1981 N  N     . GLY A 1 253 ? -14.573 -8.218  -2.937  1.00 98.62 253 A 1 
ATOM   1982 C  CA    . GLY A 1 253 ? -15.126 -6.879  -3.003  1.00 98.50 253 A 1 
ATOM   1983 C  C     . GLY A 1 253 ? -16.521 -6.869  -2.392  1.00 98.63 253 A 1 
ATOM   1984 O  O     . GLY A 1 253 ? -17.212 -7.886  -2.388  1.00 97.99 253 A 1 
ATOM   1985 N  N     . ILE A 1 254 ? -16.932 -5.722  -1.869  1.00 98.69 254 A 1 
ATOM   1986 C  CA    . ILE A 1 254 ? -18.226 -5.579  -1.218  1.00 98.68 254 A 1 
ATOM   1987 C  C     . ILE A 1 254 ? -19.429 -5.836  -2.124  1.00 98.47 254 A 1 
ATOM   1988 O  O     . ILE A 1 254 ? -20.331 -6.590  -1.771  1.00 98.07 254 A 1 
ATOM   1989 C  CB    . ILE A 1 254 ? -18.365 -4.179  -0.580  1.00 98.67 254 A 1 
ATOM   1990 C  CG1   . ILE A 1 254 ? -17.265 -3.981  0.469   1.00 98.44 254 A 1 
ATOM   1991 C  CG2   . ILE A 1 254 ? -19.744 -4.008  0.045   1.00 98.34 254 A 1 
ATOM   1992 C  CD1   . ILE A 1 254 ? -17.178 -2.570  1.009   1.00 98.11 254 A 1 
ATOM   1993 N  N     . ALA A 1 255 ? -19.436 -5.201  -3.280  1.00 98.11 255 A 1 
ATOM   1994 C  CA    . ALA A 1 255 ? -20.557 -5.348  -4.206  1.00 97.78 255 A 1 
ATOM   1995 C  C     . ALA A 1 255 ? -20.761 -6.789  -4.654  1.00 97.61 255 A 1 
ATOM   1996 O  O     . ALA A 1 255 ? -21.894 -7.271  -4.717  1.00 97.04 255 A 1 
ATOM   1997 C  CB    . ALA A 1 255 ? -20.362 -4.450  -5.421  1.00 96.80 255 A 1 
ATOM   1998 N  N     . THR A 1 256 ? -19.668 -7.471  -4.965  1.00 97.97 256 A 1 
ATOM   1999 C  CA    . THR A 1 256 ? -19.752 -8.857  -5.427  1.00 97.75 256 A 1 
ATOM   2000 C  C     . THR A 1 256 ? -20.412 -9.775  -4.400  1.00 97.72 256 A 1 
ATOM   2001 O  O     . THR A 1 256 ? -21.294 -10.557 -4.733  1.00 97.15 256 A 1 
ATOM   2002 C  CB    . THR A 1 256 ? -18.357 -9.406  -5.775  1.00 97.32 256 A 1 
ATOM   2003 O  OG1   . THR A 1 256 ? -17.819 -8.664  -6.871  1.00 94.34 256 A 1 
ATOM   2004 C  CG2   . THR A 1 256 ? -18.443 -10.879 -6.167  1.00 93.69 256 A 1 
ATOM   2005 N  N     . THR A 1 257 ? -19.976 -9.672  -3.149  1.00 98.23 257 A 1 
ATOM   2006 C  CA    . THR A 1 257 ? -20.540 -10.523 -2.111  1.00 98.11 257 A 1 
ATOM   2007 C  C     . THR A 1 257 ? -21.988 -10.153 -1.790  1.00 97.77 257 A 1 
ATOM   2008 O  O     . THR A 1 257 ? -22.805 -11.025 -1.519  1.00 96.90 257 A 1 
ATOM   2009 C  CB    . THR A 1 257 ? -19.703 -10.480 -0.816  1.00 97.91 257 A 1 
ATOM   2010 O  OG1   . THR A 1 257 ? -19.583 -9.135  -0.356  1.00 95.48 257 A 1 
ATOM   2011 C  CG2   . THR A 1 257 ? -18.312 -11.055 -1.074  1.00 96.26 257 A 1 
ATOM   2012 N  N     . LEU A 1 258 ? -22.300 -8.861  -1.827  1.00 97.37 258 A 1 
ATOM   2013 C  CA    . LEU A 1 258 ? -23.661 -8.415  -1.550  1.00 96.84 258 A 1 
ATOM   2014 C  C     . LEU A 1 258 ? -24.633 -8.844  -2.634  1.00 96.23 258 A 1 
ATOM   2015 O  O     . LEU A 1 258 ? -25.739 -9.307  -2.340  1.00 94.89 258 A 1 
ATOM   2016 C  CB    . LEU A 1 258 ? -23.715 -6.897  -1.397  1.00 96.39 258 A 1 
ATOM   2017 C  CG    . LEU A 1 258 ? -23.576 -6.328  0.015   1.00 94.61 258 A 1 
ATOM   2018 C  CD1   . LEU A 1 258 ? -23.645 -4.806  -0.039  1.00 93.84 258 A 1 
ATOM   2019 C  CD2   . LEU A 1 258 ? -24.694 -6.872  0.908   1.00 93.80 258 A 1 
ATOM   2020 N  N     . LYS A 1 259 ? -24.247 -8.699  -3.891  1.00 96.48 259 A 1 
ATOM   2021 C  CA    . LYS A 1 259 ? -25.120 -9.048  -5.009  1.00 95.66 259 A 1 
ATOM   2022 C  C     . LYS A 1 259 ? -25.447 -10.529 -5.057  1.00 95.26 259 A 1 
ATOM   2023 O  O     . LYS A 1 259 ? -26.489 -10.916 -5.583  1.00 93.69 259 A 1 
ATOM   2024 C  CB    . LYS A 1 259 ? -24.500 -8.612  -6.335  1.00 94.38 259 A 1 
ATOM   2025 C  CG    . LYS A 1 259 ? -24.544 -7.107  -6.559  1.00 91.65 259 A 1 
ATOM   2026 C  CD    . LYS A 1 259 ? -24.141 -6.738  -7.983  1.00 89.82 259 A 1 
ATOM   2027 C  CE    . LYS A 1 259 ? -22.682 -7.013  -8.249  1.00 85.82 259 A 1 
ATOM   2028 N  NZ    . LYS A 1 259 ? -22.277 -6.562  -9.619  1.00 82.90 259 A 1 
ATOM   2029 N  N     . ARG A 1 260 ? -24.578 -11.325 -4.488  1.00 95.59 260 A 1 
ATOM   2030 C  CA    . ARG A 1 260 ? -24.749 -12.771 -4.459  1.00 94.25 260 A 1 
ATOM   2031 C  C     . ARG A 1 260 ? -26.135 -13.195 -3.959  1.00 94.11 260 A 1 
ATOM   2032 O  O     . ARG A 1 260 ? -26.766 -14.077 -4.545  1.00 89.86 260 A 1 
ATOM   2033 C  CB    . ARG A 1 260 ? -23.658 -13.388 -3.574  1.00 91.47 260 A 1 
ATOM   2034 C  CG    . ARG A 1 260 ? -23.712 -14.898 -3.458  1.00 86.59 260 A 1 
ATOM   2035 C  CD    . ARG A 1 260 ? -22.630 -15.385 -2.501  1.00 87.47 260 A 1 
ATOM   2036 N  NE    . ARG A 1 260 ? -21.284 -15.197 -3.025  1.00 87.59 260 A 1 
ATOM   2037 C  CZ    . ARG A 1 260 ? -20.169 -15.274 -2.297  1.00 89.12 260 A 1 
ATOM   2038 N  NH1   . ARG A 1 260 ? -20.251 -15.514 -1.007  1.00 82.02 260 A 1 
ATOM   2039 N  NH2   . ARG A 1 260 ? -18.990 -15.100 -2.867  1.00 81.64 260 A 1 
ATOM   2040 N  N     . ASN A 1 261 ? -26.595 -12.552 -2.892  1.00 94.05 261 A 1 
ATOM   2041 C  CA    . ASN A 1 261 ? -27.907 -12.890 -2.332  1.00 93.12 261 A 1 
ATOM   2042 C  C     . ASN A 1 261 ? -28.797 -11.670 -2.108  1.00 93.47 261 A 1 
ATOM   2043 O  O     . ASN A 1 261 ? -29.673 -11.671 -1.243  1.00 89.85 261 A 1 
ATOM   2044 C  CB    . ASN A 1 261 ? -27.735 -13.630 -1.004  1.00 90.30 261 A 1 
ATOM   2045 C  CG    . ASN A 1 261 ? -27.013 -14.947 -1.160  1.00 87.55 261 A 1 
ATOM   2046 O  OD1   . ASN A 1 261 ? -27.445 -15.831 -1.899  1.00 79.41 261 A 1 
ATOM   2047 N  ND2   . ASN A 1 261 ? -25.900 -15.093 -0.456  1.00 79.01 261 A 1 
ATOM   2048 N  N     . LEU A 1 262 ? -28.572 -10.623 -2.883  1.00 94.25 262 A 1 
ATOM   2049 C  CA    . LEU A 1 262 ? -29.333 -9.395  -2.726  1.00 94.31 262 A 1 
ATOM   2050 C  C     . LEU A 1 262 ? -30.824 -9.558  -2.983  1.00 94.22 262 A 1 
ATOM   2051 O  O     . LEU A 1 262 ? -31.648 -9.122  -2.186  1.00 92.49 262 A 1 
ATOM   2052 C  CB    . LEU A 1 262 ? -28.774 -8.299  -3.643  1.00 93.68 262 A 1 
ATOM   2053 C  CG    . LEU A 1 262 ? -29.321 -6.895  -3.391  1.00 93.32 262 A 1 
ATOM   2054 C  CD1   . LEU A 1 262 ? -28.861 -6.400  -2.026  1.00 91.15 262 A 1 
ATOM   2055 C  CD2   . LEU A 1 262 ? -28.837 -5.947  -4.480  1.00 91.00 262 A 1 
ATOM   2056 N  N     . LYS A 1 263 ? -31.173 -10.200 -4.089  1.00 93.83 263 A 1 
ATOM   2057 C  CA    . LYS A 1 263 ? -32.581 -10.392 -4.435  1.00 93.66 263 A 1 
ATOM   2058 C  C     . LYS A 1 263 ? -33.283 -11.248 -3.393  1.00 93.39 263 A 1 
ATOM   2059 O  O     . LYS A 1 263 ? -34.444 -11.009 -3.059  1.00 90.91 263 A 1 
ATOM   2060 C  CB    . LYS A 1 263 ? -32.709 -11.050 -5.813  1.00 92.41 263 A 1 
ATOM   2061 C  CG    . LYS A 1 263 ? -34.146 -11.194 -6.287  1.00 88.35 263 A 1 
ATOM   2062 C  CD    . LYS A 1 263 ? -34.211 -11.776 -7.690  1.00 85.02 263 A 1 
ATOM   2063 C  CE    . LYS A 1 263 ? -35.655 -11.864 -8.172  1.00 76.84 263 A 1 
ATOM   2064 N  NZ    . LYS A 1 263 ? -35.739 -12.414 -9.558  1.00 70.26 263 A 1 
ATOM   2065 N  N     . LYS A 1 264 ? -32.567 -12.217 -2.877  1.00 93.69 264 A 1 
ATOM   2066 C  CA    . LYS A 1 264 ? -33.109 -13.117 -1.869  1.00 93.28 264 A 1 
ATOM   2067 C  C     . LYS A 1 264 ? -33.442 -12.414 -0.554  1.00 93.20 264 A 1 
ATOM   2068 O  O     . LYS A 1 264 ? -34.525 -12.596 -0.004  1.00 90.44 264 A 1 
ATOM   2069 C  CB    . LYS A 1 264 ? -32.120 -14.247 -1.599  1.00 91.45 264 A 1 
ATOM   2070 C  CG    . LYS A 1 264 ? -32.511 -15.178 -0.462  1.00 83.79 264 A 1 
ATOM   2071 C  CD    . LYS A 1 264 ? -31.418 -16.211 -0.203  1.00 80.74 264 A 1 
ATOM   2072 C  CE    . LYS A 1 264 ? -31.759 -17.090 0.973   1.00 71.36 264 A 1 
ATOM   2073 N  NZ    . LYS A 1 264 ? -30.663 -18.078 1.257   1.00 65.22 264 A 1 
ATOM   2074 N  N     . HIS A 1 265 ? -32.507 -11.615 -0.057  1.00 91.81 265 A 1 
ATOM   2075 C  CA    . HIS A 1 265 ? -32.689 -10.942 1.226   1.00 91.50 265 A 1 
ATOM   2076 C  C     . HIS A 1 265 ? -33.311 -9.548  1.176   1.00 92.41 265 A 1 
ATOM   2077 O  O     . HIS A 1 265 ? -34.024 -9.151  2.097   1.00 90.13 265 A 1 
ATOM   2078 C  CB    . HIS A 1 265 ? -31.350 -10.852 1.962   1.00 90.20 265 A 1 
ATOM   2079 C  CG    . HIS A 1 265 ? -30.720 -12.177 2.248   1.00 89.55 265 A 1 
ATOM   2080 N  ND1   . HIS A 1 265 ? -31.371 -13.185 2.926   1.00 79.55 265 A 1 
ATOM   2081 C  CD2   . HIS A 1 265 ? -29.486 -12.659 1.962   1.00 79.98 265 A 1 
ATOM   2082 C  CE1   . HIS A 1 265 ? -30.569 -14.227 3.035   1.00 81.80 265 A 1 
ATOM   2083 N  NE2   . HIS A 1 265 ? -29.428 -13.935 2.463   1.00 83.57 265 A 1 
ATOM   2084 N  N     . TYR A 1 266 ? -33.040 -8.809  0.114   1.00 92.84 266 A 1 
ATOM   2085 C  CA    . TYR A 1 266 ? -33.534 -7.444  -0.007  1.00 93.16 266 A 1 
ATOM   2086 C  C     . TYR A 1 266 ? -34.083 -7.163  -1.405  1.00 93.23 266 A 1 
ATOM   2087 O  O     . TYR A 1 266 ? -33.478 -6.417  -2.180  1.00 91.32 266 A 1 
ATOM   2088 C  CB    . TYR A 1 266 ? -32.399 -6.462  0.316   1.00 92.63 266 A 1 
ATOM   2089 C  CG    . TYR A 1 266 ? -31.644 -6.811  1.582   1.00 93.50 266 A 1 
ATOM   2090 C  CD1   . TYR A 1 266 ? -32.168 -6.521  2.842   1.00 92.19 266 A 1 
ATOM   2091 C  CD2   . TYR A 1 266 ? -30.409 -7.457  1.522   1.00 92.88 266 A 1 
ATOM   2092 C  CE1   . TYR A 1 266 ? -31.498 -6.865  4.004   1.00 92.15 266 A 1 
ATOM   2093 C  CE2   . TYR A 1 266 ? -29.726 -7.809  2.682   1.00 92.45 266 A 1 
ATOM   2094 C  CZ    . TYR A 1 266 ? -30.275 -7.510  3.920   1.00 92.94 266 A 1 
ATOM   2095 O  OH    . TYR A 1 266 ? -29.599 -7.862  5.072   1.00 91.49 266 A 1 
ATOM   2096 N  N     . PRO A 1 267 ? -35.217 -7.746  -1.730  1.00 93.19 267 A 1 
ATOM   2097 C  CA    . PRO A 1 267 ? -35.824 -7.578  -3.052  1.00 92.95 267 A 1 
ATOM   2098 C  C     . PRO A 1 267 ? -36.078 -6.129  -3.462  1.00 93.04 267 A 1 
ATOM   2099 O  O     . PRO A 1 267 ? -35.961 -5.779  -4.638  1.00 90.87 267 A 1 
ATOM   2100 C  CB    . PRO A 1 267 ? -37.122 -8.386  -2.947  1.00 91.53 267 A 1 
ATOM   2101 C  CG    . PRO A 1 267 ? -37.420 -8.384  -1.483  1.00 89.67 267 A 1 
ATOM   2102 C  CD    . PRO A 1 267 ? -36.069 -8.558  -0.854  1.00 92.33 267 A 1 
ATOM   2103 N  N     . GLU A 1 268 ? -36.403 -5.286  -2.486  1.00 91.92 268 A 1 
ATOM   2104 C  CA    . GLU A 1 268 ? -36.668 -3.883  -2.786  1.00 91.17 268 A 1 
ATOM   2105 C  C     . GLU A 1 268 ? -35.398 -3.167  -3.245  1.00 91.61 268 A 1 
ATOM   2106 O  O     . GLU A 1 268 ? -35.423 -2.386  -4.196  1.00 88.87 268 A 1 
ATOM   2107 C  CB    . GLU A 1 268 ? -37.257 -3.186  -1.558  1.00 89.06 268 A 1 
ATOM   2108 C  CG    . GLU A 1 268 ? -37.802 -1.795  -1.849  1.00 77.78 268 A 1 
ATOM   2109 C  CD    . GLU A 1 268 ? -38.586 -1.231  -0.674  1.00 70.36 268 A 1 
ATOM   2110 O  OE1   . GLU A 1 268 ? -39.510 -1.927  -0.192  1.00 64.00 268 A 1 
ATOM   2111 O  OE2   . GLU A 1 268 ? -38.279 -0.107  -0.248  1.00 64.24 268 A 1 
ATOM   2112 N  N     . ILE A 1 269 ? -34.302 -3.430  -2.561  1.00 91.73 269 A 1 
ATOM   2113 C  CA    . ILE A 1 269 ? -33.030 -2.825  -2.924  1.00 92.23 269 A 1 
ATOM   2114 C  C     . ILE A 1 269 ? -32.564 -3.395  -4.259  1.00 92.45 269 A 1 
ATOM   2115 O  O     . ILE A 1 269 ? -31.971 -2.690  -5.074  1.00 90.46 269 A 1 
ATOM   2116 C  CB    . ILE A 1 269 ? -31.946 -3.096  -1.850  1.00 91.26 269 A 1 
ATOM   2117 C  CG1   . ILE A 1 269 ? -32.356 -2.459  -0.520  1.00 86.31 269 A 1 
ATOM   2118 C  CG2   . ILE A 1 269 ? -30.590 -2.549  -2.296  1.00 85.57 269 A 1 
ATOM   2119 C  CD1   . ILE A 1 269 ? -32.503 -0.950  -0.580  1.00 77.13 269 A 1 
ATOM   2120 N  N     . PHE A 1 270 ? -32.841 -4.667  -4.472  1.00 91.95 270 A 1 
ATOM   2121 C  CA    . PHE A 1 270 ? -32.462 -5.323  -5.716  1.00 91.65 270 A 1 
ATOM   2122 C  C     . PHE A 1 270 ? -33.126 -4.629  -6.903  1.00 90.91 270 A 1 
ATOM   2123 O  O     . PHE A 1 270 ? -32.508 -4.443  -7.951  1.00 88.33 270 A 1 
ATOM   2124 C  CB    . PHE A 1 270 ? -32.881 -6.794  -5.687  1.00 90.72 270 A 1 
ATOM   2125 C  CG    . PHE A 1 270 ? -32.518 -7.543  -6.935  1.00 90.51 270 A 1 
ATOM   2126 C  CD1   . PHE A 1 270 ? -31.213 -7.957  -7.164  1.00 88.26 270 A 1 
ATOM   2127 C  CD2   . PHE A 1 270 ? -33.487 -7.834  -7.897  1.00 87.53 270 A 1 
ATOM   2128 C  CE1   . PHE A 1 270 ? -30.872 -8.641  -8.323  1.00 85.65 270 A 1 
ATOM   2129 C  CE2   . PHE A 1 270 ? -33.150 -8.514  -9.064  1.00 85.61 270 A 1 
ATOM   2130 C  CZ    . PHE A 1 270 ? -31.844 -8.918  -9.274  1.00 84.54 270 A 1 
ATOM   2131 N  N     . GLU A 1 271 ? -34.390 -4.246  -6.725  1.00 92.78 271 A 1 
ATOM   2132 C  CA    . GLU A 1 271 ? -35.126 -3.560  -7.779  1.00 91.94 271 A 1 
ATOM   2133 C  C     . GLU A 1 271 ? -34.493 -2.207  -8.079  1.00 91.42 271 A 1 
ATOM   2134 O  O     . GLU A 1 271 ? -34.387 -1.798  -9.238  1.00 88.38 271 A 1 
ATOM   2135 C  CB    . GLU A 1 271 ? -36.592 -3.383  -7.375  1.00 90.56 271 A 1 
ATOM   2136 C  CG    . GLU A 1 271 ? -37.386 -4.679  -7.410  1.00 80.84 271 A 1 
ATOM   2137 C  CD    . GLU A 1 271 ? -38.810 -4.499  -6.895  1.00 74.47 271 A 1 
ATOM   2138 O  OE1   . GLU A 1 271 ? -39.306 -3.357  -6.881  1.00 67.34 271 A 1 
ATOM   2139 O  OE2   . GLU A 1 271 ? -39.434 -5.507  -6.506  1.00 66.93 271 A 1 
ATOM   2140 N  N     . GLU A 1 272 ? -34.058 -1.510  -7.033  1.00 91.42 272 A 1 
ATOM   2141 C  CA    . GLU A 1 272 ? -33.418 -0.214  -7.205  1.00 90.45 272 A 1 
ATOM   2142 C  C     . GLU A 1 272 ? -32.089 -0.397  -7.931  1.00 90.03 272 A 1 
ATOM   2143 O  O     . GLU A 1 272 ? -31.701 0.431   -8.756  1.00 86.14 272 A 1 
ATOM   2144 C  CB    . GLU A 1 272 ? -33.164 0.450   -5.852  1.00 88.04 272 A 1 
ATOM   2145 C  CG    . GLU A 1 272 ? -34.410 0.953   -5.155  1.00 80.83 272 A 1 
ATOM   2146 C  CD    . GLU A 1 272 ? -34.076 1.740   -3.893  1.00 78.49 272 A 1 
ATOM   2147 O  OE1   . GLU A 1 272 ? -34.363 1.242   -2.797  1.00 72.33 272 A 1 
ATOM   2148 O  OE2   . GLU A 1 272 ? -33.511 2.841   -4.023  1.00 72.37 272 A 1 
ATOM   2149 N  N     . LEU A 1 273 ? -31.401 -1.468  -7.608  1.00 89.19 273 A 1 
ATOM   2150 C  CA    . LEU A 1 273 ? -30.108 -1.759  -8.222  1.00 88.69 273 A 1 
ATOM   2151 C  C     . LEU A 1 273 ? -30.238 -1.947  -9.735  1.00 87.62 273 A 1 
ATOM   2152 O  O     . LEU A 1 273 ? -29.403 -1.468  -10.498 1.00 81.69 273 A 1 
ATOM   2153 C  CB    . LEU A 1 273 ? -29.497 -3.018  -7.601  1.00 85.94 273 A 1 
ATOM   2154 C  CG    . LEU A 1 273 ? -28.036 -3.284  -7.961  1.00 85.46 273 A 1 
ATOM   2155 C  CD1   . LEU A 1 273 ? -27.147 -2.301  -7.222  1.00 81.01 273 A 1 
ATOM   2156 C  CD2   . LEU A 1 273 ? -27.654 -4.723  -7.594  1.00 80.22 273 A 1 
ATOM   2157 N  N     . GLU A 1 274 ? -31.294 -2.634  -10.146 1.00 88.63 274 A 1 
ATOM   2158 C  CA    . GLU A 1 274 ? -31.516 -2.887  -11.563 1.00 87.07 274 A 1 
ATOM   2159 C  C     . GLU A 1 274 ? -31.706 -1.601  -12.362 1.00 86.42 274 A 1 
ATOM   2160 O  O     . GLU A 1 274 ? -31.370 -1.551  -13.548 1.00 80.70 274 A 1 
ATOM   2161 C  CB    . GLU A 1 274 ? -32.742 -3.789  -11.758 1.00 83.31 274 A 1 
ATOM   2162 C  CG    . GLU A 1 274 ? -32.565 -5.205  -11.240 1.00 76.55 274 A 1 
ATOM   2163 C  CD    . GLU A 1 274 ? -33.759 -6.081  -11.552 1.00 71.73 274 A 1 
ATOM   2164 O  OE1   . GLU A 1 274 ? -34.889 -5.696  -11.185 1.00 64.81 274 A 1 
ATOM   2165 O  OE2   . GLU A 1 274 ? -33.569 -7.151  -12.157 1.00 66.04 274 A 1 
ATOM   2166 N  N     . SER A 1 275 ? -32.209 -0.575  -11.714 1.00 86.89 275 A 1 
ATOM   2167 C  CA    . SER A 1 275 ? -32.431 0.698   -12.385 1.00 86.14 275 A 1 
ATOM   2168 C  C     . SER A 1 275 ? -31.235 1.644   -12.249 1.00 85.95 275 A 1 
ATOM   2169 O  O     . SER A 1 275 ? -31.285 2.782   -12.715 1.00 78.44 275 A 1 
ATOM   2170 C  CB    . SER A 1 275 ? -33.690 1.379   -11.832 1.00 81.54 275 A 1 
ATOM   2171 O  OG    . SER A 1 275 ? -33.528 1.726   -10.474 1.00 71.84 275 A 1 
ATOM   2172 N  N     . SER A 1 276 ? -30.181 1.178   -11.611 1.00 84.78 276 A 1 
ATOM   2173 C  CA    . SER A 1 276 ? -28.997 2.005   -11.408 1.00 82.92 276 A 1 
ATOM   2174 C  C     . SER A 1 276 ? -28.031 1.963   -12.589 1.00 83.19 276 A 1 
ATOM   2175 O  O     . SER A 1 276 ? -27.102 2.775   -12.671 1.00 74.82 276 A 1 
ATOM   2176 C  CB    . SER A 1 276 ? -28.257 1.572   -10.147 1.00 78.15 276 A 1 
ATOM   2177 O  OG    . SER A 1 276 ? -29.051 1.795   -9.000  1.00 71.59 276 A 1 
ATOM   2178 N  N     . GLY A 1 277 ? -28.246 1.044   -13.499 1.00 82.17 277 A 1 
ATOM   2179 C  CA    . GLY A 1 277 ? -27.406 0.954   -14.681 1.00 81.90 277 A 1 
ATOM   2180 C  C     . GLY A 1 277 ? -25.947 0.645   -14.415 1.00 84.09 277 A 1 
ATOM   2181 O  O     . GLY A 1 277 ? -25.625 -0.269  -13.662 1.00 76.43 277 A 1 
ATOM   2182 N  N     . GLU A 1 278 ? -25.080 1.418   -15.035 1.00 82.52 278 A 1 
ATOM   2183 C  CA    . GLU A 1 278 ? -23.638 1.214   -14.915 1.00 82.32 278 A 1 
ATOM   2184 C  C     . GLU A 1 278 ? -23.092 1.456   -13.511 1.00 84.89 278 A 1 
ATOM   2185 O  O     . GLU A 1 278 ? -22.009 0.972   -13.176 1.00 79.09 278 A 1 
ATOM   2186 C  CB    . GLU A 1 278 ? -22.895 2.115   -15.902 1.00 76.15 278 A 1 
ATOM   2187 C  CG    . GLU A 1 278 ? -23.212 1.878   -17.380 1.00 67.70 278 A 1 
ATOM   2188 C  CD    . GLU A 1 278 ? -24.585 2.380   -17.780 1.00 60.96 278 A 1 
ATOM   2189 O  OE1   . GLU A 1 278 ? -25.144 3.241   -17.066 1.00 55.97 278 A 1 
ATOM   2190 O  OE2   . GLU A 1 278 ? -25.104 1.920   -18.821 1.00 59.24 278 A 1 
ATOM   2191 N  N     . ASP A 1 279 ? -23.822 2.200   -12.695 1.00 87.18 279 A 1 
ATOM   2192 C  CA    . ASP A 1 279 ? -23.366 2.506   -11.344 1.00 89.70 279 A 1 
ATOM   2193 C  C     . ASP A 1 279 ? -23.966 1.590   -10.272 1.00 92.05 279 A 1 
ATOM   2194 O  O     . ASP A 1 279 ? -24.067 1.978   -9.099  1.00 89.09 279 A 1 
ATOM   2195 C  CB    . ASP A 1 279 ? -23.669 3.963   -10.992 1.00 84.80 279 A 1 
ATOM   2196 C  CG    . ASP A 1 279 ? -22.851 4.940   -11.809 1.00 81.16 279 A 1 
ATOM   2197 O  OD1   . ASP A 1 279 ? -21.790 4.558   -12.342 1.00 75.92 279 A 1 
ATOM   2198 O  OD2   . ASP A 1 279 ? -23.254 6.122   -11.896 1.00 75.76 279 A 1 
ATOM   2199 N  N     . ALA A 1 280 ? -24.372 0.404   -10.663 1.00 93.91 280 A 1 
ATOM   2200 C  CA    . ALA A 1 280 ? -24.980 -0.544  -9.733  1.00 94.42 280 A 1 
ATOM   2201 C  C     . ALA A 1 280 ? -24.093 -0.857  -8.522  1.00 95.42 280 A 1 
ATOM   2202 O  O     . ALA A 1 280 ? -24.537 -0.762  -7.380  1.00 94.58 280 A 1 
ATOM   2203 C  CB    . ALA A 1 280 ? -25.330 -1.831  -10.470 1.00 92.36 280 A 1 
ATOM   2204 N  N     . ASP A 1 281 ? -22.861 -1.229  -8.776  1.00 95.75 281 A 1 
ATOM   2205 C  CA    . ASP A 1 281 ? -21.944 -1.557  -7.690  1.00 96.37 281 A 1 
ATOM   2206 C  C     . ASP A 1 281 ? -21.700 -0.351  -6.787  1.00 96.99 281 A 1 
ATOM   2207 O  O     . ASP A 1 281 ? -21.663 -0.478  -5.562  1.00 96.69 281 A 1 
ATOM   2208 C  CB    . ASP A 1 281 ? -20.610 -2.064  -8.243  1.00 95.73 281 A 1 
ATOM   2209 C  CG    . ASP A 1 281 ? -20.721 -3.450  -8.855  1.00 94.66 281 A 1 
ATOM   2210 O  OD1   . ASP A 1 281 ? -21.824 -4.032  -8.856  1.00 91.25 281 A 1 
ATOM   2211 O  OD2   . ASP A 1 281 ? -19.689 -3.966  -9.330  1.00 90.85 281 A 1 
ATOM   2212 N  N     . LEU A 1 282 ? -21.524 0.799   -7.394  1.00 95.82 282 A 1 
ATOM   2213 C  CA    . LEU A 1 282 ? -21.301 2.029   -6.646  1.00 96.18 282 A 1 
ATOM   2214 C  C     . LEU A 1 282 ? -22.490 2.303   -5.730  1.00 96.30 282 A 1 
ATOM   2215 O  O     . LEU A 1 282 ? -22.319 2.681   -4.570  1.00 95.79 282 A 1 
ATOM   2216 C  CB    . LEU A 1 282 ? -21.113 3.206   -7.614  1.00 95.24 282 A 1 
ATOM   2217 C  CG    . LEU A 1 282 ? -20.845 4.577   -7.007  1.00 92.03 282 A 1 
ATOM   2218 C  CD1   . LEU A 1 282 ? -19.508 4.574   -6.292  1.00 86.64 282 A 1 
ATOM   2219 C  CD2   . LEU A 1 282 ? -20.840 5.634   -8.110  1.00 85.71 282 A 1 
ATOM   2220 N  N     . PHE A 1 283 ? -23.686 2.102   -6.265  1.00 95.23 283 A 1 
ATOM   2221 C  CA    . PHE A 1 283 ? -24.912 2.317   -5.499  1.00 94.88 283 A 1 
ATOM   2222 C  C     . PHE A 1 283 ? -24.972 1.398   -4.279  1.00 95.35 283 A 1 
ATOM   2223 O  O     . PHE A 1 283 ? -25.306 1.837   -3.177  1.00 95.11 283 A 1 
ATOM   2224 C  CB    . PHE A 1 283 ? -26.131 2.079   -6.401  1.00 93.62 283 A 1 
ATOM   2225 C  CG    . PHE A 1 283 ? -27.439 1.979   -5.658  1.00 91.36 283 A 1 
ATOM   2226 C  CD1   . PHE A 1 283 ? -27.937 0.735   -5.269  1.00 88.87 283 A 1 
ATOM   2227 C  CD2   . PHE A 1 283 ? -28.161 3.117   -5.334  1.00 87.97 283 A 1 
ATOM   2228 C  CE1   . PHE A 1 283 ? -29.137 0.631   -4.575  1.00 85.89 283 A 1 
ATOM   2229 C  CE2   . PHE A 1 283 ? -29.363 3.017   -4.640  1.00 85.10 283 A 1 
ATOM   2230 C  CZ    . PHE A 1 283 ? -29.855 1.778   -4.257  1.00 84.34 283 A 1 
ATOM   2231 N  N     . LEU A 1 284 ? -24.649 0.136   -4.476  1.00 96.16 284 A 1 
ATOM   2232 C  CA    . LEU A 1 284 ? -24.680 -0.835  -3.391  1.00 96.32 284 A 1 
ATOM   2233 C  C     . LEU A 1 284 ? -23.712 -0.511  -2.260  1.00 96.85 284 A 1 
ATOM   2234 O  O     . LEU A 1 284 ? -24.084 -0.512  -1.085  1.00 96.63 284 A 1 
ATOM   2235 C  CB    . LEU A 1 284 ? -24.362 -2.233  -3.918  1.00 95.20 284 A 1 
ATOM   2236 C  CG    . LEU A 1 284 ? -25.524 -3.199  -4.150  1.00 90.61 284 A 1 
ATOM   2237 C  CD1   . LEU A 1 284 ? -24.956 -4.585  -4.419  1.00 90.45 284 A 1 
ATOM   2238 C  CD2   . LEU A 1 284 ? -26.439 -3.225  -2.938  1.00 90.74 284 A 1 
ATOM   2239 N  N     . VAL A 1 285 ? -22.472 -0.247  -2.612  1.00 97.36 285 A 1 
ATOM   2240 C  CA    . VAL A 1 285 ? -21.460 0.053   -1.613  1.00 97.79 285 A 1 
ATOM   2241 C  C     . VAL A 1 285 ? -21.794 1.339   -0.860  1.00 97.64 285 A 1 
ATOM   2242 O  O     . VAL A 1 285 ? -21.632 1.418   0.355   1.00 97.46 285 A 1 
ATOM   2243 C  CB    . VAL A 1 285 ? -20.055 0.165   -2.255  1.00 97.79 285 A 1 
ATOM   2244 C  CG1   . VAL A 1 285 ? -19.022 0.525   -1.200  1.00 97.22 285 A 1 
ATOM   2245 C  CG2   . VAL A 1 285 ? -19.699 -1.164  -2.908  1.00 97.38 285 A 1 
ATOM   2246 N  N     . THR A 1 286 ? -22.275 2.331   -1.589  1.00 97.29 286 A 1 
ATOM   2247 C  CA    . THR A 1 286 ? -22.641 3.601   -0.971  1.00 96.92 286 A 1 
ATOM   2248 C  C     . THR A 1 286 ? -23.783 3.383   0.023   1.00 96.77 286 A 1 
ATOM   2249 O  O     . THR A 1 286 ? -23.769 3.917   1.137   1.00 96.16 286 A 1 
ATOM   2250 C  CB    . THR A 1 286 ? -23.087 4.633   -2.025  1.00 96.29 286 A 1 
ATOM   2251 O  OG1   . THR A 1 286 ? -22.007 4.883   -2.928  1.00 92.57 286 A 1 
ATOM   2252 C  CG2   . THR A 1 286 ? -23.494 5.944   -1.357  1.00 91.96 286 A 1 
ATOM   2253 N  N     . HIS A 1 287 ? -24.750 2.590   -0.374  1.00 96.39 287 A 1 
ATOM   2254 C  CA    . HIS A 1 287 ? -25.900 2.306   0.492   1.00 95.91 287 A 1 
ATOM   2255 C  C     . HIS A 1 287 ? -25.471 1.568   1.754   1.00 96.05 287 A 1 
ATOM   2256 O  O     . HIS A 1 287 ? -25.929 1.888   2.853   1.00 95.47 287 A 1 
ATOM   2257 C  CB    . HIS A 1 287 ? -26.934 1.471   -0.261  1.00 95.21 287 A 1 
ATOM   2258 C  CG    . HIS A 1 287 ? -28.235 1.324   0.475   1.00 94.33 287 A 1 
ATOM   2259 N  ND1   . HIS A 1 287 ? -29.318 2.139   0.234   1.00 86.70 287 A 1 
ATOM   2260 C  CD2   . HIS A 1 287 ? -28.621 0.479   1.447   1.00 87.43 287 A 1 
ATOM   2261 C  CE1   . HIS A 1 287 ? -30.311 1.799   1.032   1.00 87.68 287 A 1 
ATOM   2262 N  NE2   . HIS A 1 287 ? -29.914 0.799   1.785   1.00 88.86 287 A 1 
ATOM   2263 N  N     . ALA A 1 288 ? -24.602 0.591   1.599   1.00 97.14 288 A 1 
ATOM   2264 C  CA    . ALA A 1 288 ? -24.125 -0.188  2.737   1.00 97.28 288 A 1 
ATOM   2265 C  C     . ALA A 1 288 ? -23.404 0.692   3.755   1.00 97.39 288 A 1 
ATOM   2266 O  O     . ALA A 1 288 ? -23.555 0.510   4.965   1.00 96.86 288 A 1 
ATOM   2267 C  CB    . ALA A 1 288 ? -23.207 -1.309  2.262   1.00 97.02 288 A 1 
ATOM   2268 N  N     . LEU A 1 289 ? -22.632 1.642   3.266   1.00 97.60 289 A 1 
ATOM   2269 C  CA    . LEU A 1 289 ? -21.879 2.539   4.143   1.00 97.57 289 A 1 
ATOM   2270 C  C     . LEU A 1 289 ? -22.758 3.623   4.769   1.00 96.96 289 A 1 
ATOM   2271 O  O     . LEU A 1 289 ? -22.681 3.880   5.969   1.00 95.91 289 A 1 
ATOM   2272 C  CB    . LEU A 1 289 ? -20.749 3.215   3.359   1.00 97.56 289 A 1 
ATOM   2273 C  CG    . LEU A 1 289 ? -19.571 2.324   2.962   1.00 97.37 289 A 1 
ATOM   2274 C  CD1   . LEU A 1 289 ? -18.775 2.997   1.853   1.00 96.18 289 A 1 
ATOM   2275 C  CD2   . LEU A 1 289 ? -18.683 2.087   4.177   1.00 95.79 289 A 1 
ATOM   2276 N  N     . LYS A 1 290 ? -23.588 4.243   3.955   1.00 96.82 290 A 1 
ATOM   2277 C  CA    . LYS A 1 290 ? -24.428 5.350   4.403   1.00 96.04 290 A 1 
ATOM   2278 C  C     . LYS A 1 290 ? -25.672 4.932   5.186   1.00 95.73 290 A 1 
ATOM   2279 O  O     . LYS A 1 290 ? -25.992 5.538   6.215   1.00 93.90 290 A 1 
ATOM   2280 C  CB    . LYS A 1 290 ? -24.841 6.188   3.193   1.00 94.52 290 A 1 
ATOM   2281 C  CG    . LYS A 1 290 ? -25.589 7.453   3.534   1.00 88.14 290 A 1 
ATOM   2282 C  CD    . LYS A 1 290 ? -25.932 8.227   2.272   1.00 86.77 290 A 1 
ATOM   2283 C  CE    . LYS A 1 290 ? -26.693 9.497   2.583   1.00 80.85 290 A 1 
ATOM   2284 N  NZ    . LYS A 1 290 ? -27.057 10.247  1.350   1.00 74.31 290 A 1 
ATOM   2285 N  N     . ASN A 1 291 ? -26.356 3.912   4.715   1.00 95.71 291 A 1 
ATOM   2286 C  CA    . ASN A 1 291 ? -27.589 3.470   5.366   1.00 95.14 291 A 1 
ATOM   2287 C  C     . ASN A 1 291 ? -27.479 2.163   6.135   1.00 95.22 291 A 1 
ATOM   2288 O  O     . ASN A 1 291 ? -28.193 1.948   7.112   1.00 92.99 291 A 1 
ATOM   2289 C  CB    . ASN A 1 291 ? -28.703 3.348   4.326   1.00 94.01 291 A 1 
ATOM   2290 C  CG    . ASN A 1 291 ? -28.924 4.637   3.566   1.00 92.33 291 A 1 
ATOM   2291 O  OD1   . ASN A 1 291 ? -28.629 4.732   2.375   1.00 82.15 291 A 1 
ATOM   2292 N  ND2   . ASN A 1 291 ? -29.432 5.639   4.256   1.00 80.88 291 A 1 
ATOM   2293 N  N     . GLY A 1 292 ? -26.588 1.290   5.693   1.00 94.35 292 A 1 
ATOM   2294 C  CA    . GLY A 1 292 ? -26.453 0.011   6.353   1.00 94.42 292 A 1 
ATOM   2295 C  C     . GLY A 1 292 ? -27.663 -0.868  6.077   1.00 94.66 292 A 1 
ATOM   2296 O  O     . GLY A 1 292 ? -28.418 -0.617  5.146   1.00 92.43 292 A 1 
ATOM   2297 N  N     . GLY A 1 293 ? -27.839 -1.883  6.911   1.00 93.49 293 A 1 
ATOM   2298 C  CA    . GLY A 1 293 ? -28.971 -2.768  6.732   1.00 92.75 293 A 1 
ATOM   2299 C  C     . GLY A 1 293 ? -28.853 -3.754  5.587   1.00 93.24 293 A 1 
ATOM   2300 O  O     . GLY A 1 293 ? -29.849 -4.371  5.198   1.00 90.92 293 A 1 
ATOM   2301 N  N     . LEU A 1 294 ? -27.654 -3.905  5.052   1.00 95.59 294 A 1 
ATOM   2302 C  CA    . LEU A 1 294 ? -27.434 -4.838  3.961   1.00 95.94 294 A 1 
ATOM   2303 C  C     . LEU A 1 294 ? -26.346 -5.838  4.354   1.00 96.48 294 A 1 
ATOM   2304 O  O     . LEU A 1 294 ? -25.260 -5.445  4.768   1.00 95.56 294 A 1 
ATOM   2305 C  CB    . LEU A 1 294 ? -27.004 -4.116  2.686   1.00 94.92 294 A 1 
ATOM   2306 C  CG    . LEU A 1 294 ? -27.980 -3.119  2.051   1.00 93.82 294 A 1 
ATOM   2307 C  CD1   . LEU A 1 294 ? -27.363 -2.557  0.784   1.00 92.70 294 A 1 
ATOM   2308 C  CD2   . LEU A 1 294 ? -29.299 -3.805  1.746   1.00 92.68 294 A 1 
ATOM   2309 N  N     . SER A 1 295 ? -26.670 -7.115  4.219   1.00 96.43 295 A 1 
ATOM   2310 C  CA    . SER A 1 295 ? -25.723 -8.173  4.549   1.00 96.69 295 A 1 
ATOM   2311 C  C     . SER A 1 295 ? -25.928 -9.320  3.569   1.00 96.57 295 A 1 
ATOM   2312 O  O     . SER A 1 295 ? -27.061 -9.627  3.203   1.00 95.84 295 A 1 
ATOM   2313 C  CB    . SER A 1 295 ? -25.937 -8.679  5.972   1.00 96.20 295 A 1 
ATOM   2314 O  OG    . SER A 1 295 ? -25.127 -9.819  6.226   1.00 95.25 295 A 1 
ATOM   2315 N  N     . GLN A 1 296 ? -24.840 -9.946  3.159   1.00 96.23 296 A 1 
ATOM   2316 C  CA    . GLN A 1 296 ? -24.972 -11.066 2.244   1.00 95.95 296 A 1 
ATOM   2317 C  C     . GLN A 1 296 ? -25.623 -12.252 2.953   1.00 95.43 296 A 1 
ATOM   2318 O  O     . GLN A 1 296 ? -26.068 -13.196 2.310   1.00 93.44 296 A 1 
ATOM   2319 C  CB    . GLN A 1 296 ? -23.607 -11.483 1.675   1.00 95.00 296 A 1 
ATOM   2320 C  CG    . GLN A 1 296 ? -22.672 -12.166 2.654   1.00 93.23 296 A 1 
ATOM   2321 C  CD    . GLN A 1 296 ? -21.504 -12.840 1.954   1.00 94.89 296 A 1 
ATOM   2322 O  OE1   . GLN A 1 296 ? -21.687 -13.531 0.958   1.00 90.35 296 A 1 
ATOM   2323 N  NE2   . GLN A 1 296 ? -20.299 -12.644 2.473   1.00 89.20 296 A 1 
ATOM   2324 N  N     . PHE A 1 297 ? -25.677 -12.179 4.275   1.00 95.47 297 A 1 
ATOM   2325 C  CA    . PHE A 1 297 ? -26.281 -13.238 5.080   1.00 94.42 297 A 1 
ATOM   2326 C  C     . PHE A 1 297 ? -27.716 -12.915 5.473   1.00 93.82 297 A 1 
ATOM   2327 O  O     . PHE A 1 297 ? -28.391 -13.728 6.103   1.00 90.71 297 A 1 
ATOM   2328 C  CB    . PHE A 1 297 ? -25.463 -13.472 6.358   1.00 93.81 297 A 1 
ATOM   2329 C  CG    . PHE A 1 297 ? -24.031 -13.825 6.110   1.00 93.56 297 A 1 
ATOM   2330 C  CD1   . PHE A 1 297 ? -23.680 -14.813 5.193   1.00 90.97 297 A 1 
ATOM   2331 C  CD2   . PHE A 1 297 ? -23.017 -13.181 6.809   1.00 90.89 297 A 1 
ATOM   2332 C  CE1   . PHE A 1 297 ? -22.354 -15.150 4.970   1.00 90.01 297 A 1 
ATOM   2333 C  CE2   . PHE A 1 297 ? -21.682 -13.518 6.593   1.00 90.09 297 A 1 
ATOM   2334 C  CZ    . PHE A 1 297 ? -21.350 -14.498 5.676   1.00 90.20 297 A 1 
ATOM   2335 N  N     . GLY A 1 298 ? -28.173 -11.731 5.105   1.00 90.76 298 A 1 
ATOM   2336 C  CA    . GLY A 1 298 ? -29.519 -11.332 5.443   1.00 89.63 298 A 1 
ATOM   2337 C  C     . GLY A 1 298 ? -29.651 -11.080 6.931   1.00 89.05 298 A 1 
ATOM   2338 O  O     . GLY A 1 298 ? -28.656 -10.997 7.646   1.00 83.12 298 A 1 
ATOM   2339 N  N     . SER A 1 299 ? -30.901 -10.973 7.406   1.00 87.13 299 A 1 
ATOM   2340 C  CA    . SER A 1 299 ? -31.171 -10.750 8.820   1.00 84.21 299 A 1 
ATOM   2341 C  C     . SER A 1 299 ? -32.359 -11.589 9.276   1.00 83.17 299 A 1 
ATOM   2342 O  O     . SER A 1 299 ? -33.497 -11.294 8.936   1.00 73.64 299 A 1 
ATOM   2343 C  CB    . SER A 1 299 ? -31.462 -9.272  9.079   1.00 78.04 299 A 1 
ATOM   2344 O  OG    . SER A 1 299 ? -30.327 -8.478  8.797   1.00 68.86 299 A 1 
ATOM   2345 N  N     . ALA A 1 300 ? -32.061 -12.620 10.045  1.00 79.11 300 A 1 
ATOM   2346 C  CA    . ALA A 1 300 ? -33.105 -13.481 10.562  1.00 77.34 300 A 1 
ATOM   2347 C  C     . ALA A 1 300 ? -33.880 -12.737 11.654  1.00 77.40 300 A 1 
ATOM   2348 O  O     . ALA A 1 300 ? -33.279 -12.045 12.480  1.00 71.98 300 A 1 
ATOM   2349 C  CB    . ALA A 1 300 ? -32.510 -14.763 11.126  1.00 71.35 300 A 1 
ATOM   2350 N  N     . PRO A 1 301 ? -35.212 -12.877 11.674  1.00 77.02 301 A 1 
ATOM   2351 C  CA    . PRO A 1 301 ? -36.071 -12.208 12.660  1.00 75.35 301 A 1 
ATOM   2352 C  C     . PRO A 1 301 ? -35.752 -12.554 14.107  1.00 76.07 301 A 1 
ATOM   2353 O  O     . PRO A 1 301 ? -35.933 -11.731 15.002  1.00 70.22 301 A 1 
ATOM   2354 C  CB    . PRO A 1 301 ? -37.474 -12.673 12.275  1.00 70.86 301 A 1 
ATOM   2355 C  CG    . PRO A 1 301 ? -37.360 -12.982 10.825  1.00 67.91 301 A 1 
ATOM   2356 C  CD    . PRO A 1 301 ? -36.012 -13.642 10.712  1.00 71.84 301 A 1 
ATOM   2357 N  N     . ASP A 1 302 ? -35.284 -13.775 14.332  1.00 78.21 302 A 1 
ATOM   2358 C  CA    . ASP A 1 302 ? -35.005 -14.241 15.685  1.00 76.22 302 A 1 
ATOM   2359 C  C     . ASP A 1 302 ? -33.585 -14.023 16.186  1.00 76.73 302 A 1 
ATOM   2360 O  O     . ASP A 1 302 ? -33.236 -14.458 17.285  1.00 72.18 302 A 1 
ATOM   2361 C  CB    . ASP A 1 302 ? -35.362 -15.728 15.798  1.00 73.72 302 A 1 
ATOM   2362 C  CG    . ASP A 1 302 ? -34.517 -16.591 14.881  1.00 67.38 302 A 1 
ATOM   2363 O  OD1   . ASP A 1 302 ? -34.110 -16.108 13.808  1.00 62.71 302 A 1 
ATOM   2364 O  OD2   . ASP A 1 302 ? -34.278 -17.766 15.233  1.00 62.24 302 A 1 
ATOM   2365 N  N     . GLU A 1 303 ? -32.750 -13.342 15.403  1.00 74.00 303 A 1 
ATOM   2366 C  CA    . GLU A 1 303 ? -31.393 -13.063 15.836  1.00 74.06 303 A 1 
ATOM   2367 C  C     . GLU A 1 303 ? -31.033 -11.595 15.620  1.00 75.71 303 A 1 
ATOM   2368 O  O     . GLU A 1 303 ? -31.814 -10.823 15.070  1.00 69.40 303 A 1 
ATOM   2369 C  CB    . GLU A 1 303 ? -30.386 -13.958 15.096  1.00 67.63 303 A 1 
ATOM   2370 C  CG    . GLU A 1 303 ? -30.420 -13.824 13.584  1.00 61.69 303 A 1 
ATOM   2371 C  CD    . GLU A 1 303 ? -29.369 -14.689 12.910  1.00 56.77 303 A 1 
ATOM   2372 O  OE1   . GLU A 1 303 ? -28.987 -15.721 13.499  1.00 53.08 303 A 1 
ATOM   2373 O  OE2   . GLU A 1 303 ? -28.927 -14.333 11.796  1.00 54.45 303 A 1 
ATOM   2374 N  N     . ALA A 1 304 ? -29.852 -11.219 16.088  1.00 74.58 304 A 1 
ATOM   2375 C  CA    . ALA A 1 304 ? -29.389 -9.847  15.967  1.00 74.50 304 A 1 
ATOM   2376 C  C     . ALA A 1 304 ? -29.372 -9.385  14.513  1.00 77.23 304 A 1 
ATOM   2377 O  O     . ALA A 1 304 ? -29.034 -10.153 13.609  1.00 72.32 304 A 1 
ATOM   2378 C  CB    . ALA A 1 304 ? -28.007 -9.708  16.585  1.00 69.15 304 A 1 
ATOM   2379 N  N     . ALA A 1 305 ? -29.721 -8.122  14.303  1.00 81.18 305 A 1 
ATOM   2380 C  CA    . ALA A 1 305 ? -29.738 -7.555  12.964  1.00 82.05 305 A 1 
ATOM   2381 C  C     . ALA A 1 305 ? -28.336 -7.533  12.367  1.00 84.69 305 A 1 
ATOM   2382 O  O     . ALA A 1 305 ? -27.350 -7.281  13.072  1.00 80.60 305 A 1 
ATOM   2383 C  CB    . ALA A 1 305 ? -30.312 -6.151  13.008  1.00 76.24 305 A 1 
ATOM   2384 N  N     . ARG A 1 306 ? -28.270 -7.776  11.079  1.00 90.06 306 A 1 
ATOM   2385 C  CA    . ARG A 1 306 ? -27.003 -7.787  10.366  1.00 91.85 306 A 1 
ATOM   2386 C  C     . ARG A 1 306 ? -26.868 -6.567  9.470   1.00 93.54 306 A 1 
ATOM   2387 O  O     . ARG A 1 306 ? -27.819 -5.829  9.276   1.00 90.81 306 A 1 
ATOM   2388 C  CB    . ARG A 1 306 ? -26.897 -9.053  9.515   1.00 88.88 306 A 1 
ATOM   2389 C  CG    . ARG A 1 306 ? -26.659 -10.327 10.287  1.00 84.95 306 A 1 
ATOM   2390 C  CD    . ARG A 1 306 ? -25.203 -10.423 10.702  1.00 82.07 306 A 1 
ATOM   2391 N  NE    . ARG A 1 306 ? -24.705 -11.784 10.588  1.00 80.96 306 A 1 
ATOM   2392 C  CZ    . ARG A 1 306 ? -23.452 -12.116 10.271  1.00 80.61 306 A 1 
ATOM   2393 N  NH1   . ARG A 1 306 ? -22.553 -11.166 10.059  1.00 74.28 306 A 1 
ATOM   2394 N  NH2   . ARG A 1 306 ? -23.116 -13.379 10.179  1.00 73.75 306 A 1 
ATOM   2395 N  N     . GLY A 1 307 ? -25.680 -6.372  8.913   1.00 93.28 307 A 1 
ATOM   2396 C  CA    . GLY A 1 307 ? -25.457 -5.263  8.006   1.00 94.58 307 A 1 
ATOM   2397 C  C     . GLY A 1 307 ? -25.258 -3.908  8.650   1.00 95.22 307 A 1 
ATOM   2398 O  O     . GLY A 1 307 ? -25.604 -2.889  8.055   1.00 93.84 307 A 1 
ATOM   2399 N  N     . LEU A 1 308 ? -24.696 -3.892  9.859   1.00 95.99 308 A 1 
ATOM   2400 C  CA    . LEU A 1 308 ? -24.478 -2.637  10.561  1.00 95.49 308 A 1 
ATOM   2401 C  C     . LEU A 1 308 ? -23.001 -2.270  10.715  1.00 96.16 308 A 1 
ATOM   2402 O  O     . LEU A 1 308 ? -22.687 -1.146  11.105  1.00 94.74 308 A 1 
ATOM   2403 C  CB    . LEU A 1 308 ? -25.130 -2.685  11.944  1.00 93.45 308 A 1 
ATOM   2404 C  CG    . LEU A 1 308 ? -26.646 -2.930  11.957  1.00 90.72 308 A 1 
ATOM   2405 C  CD1   . LEU A 1 308 ? -27.131 -3.015  13.391  1.00 85.62 308 A 1 
ATOM   2406 C  CD2   . LEU A 1 308 ? -27.358 -1.815  11.214  1.00 84.90 308 A 1 
ATOM   2407 N  N     . GLY A 1 309 ? -22.122 -3.198  10.424  1.00 96.71 309 A 1 
ATOM   2408 C  CA    . GLY A 1 309 ? -20.695 -2.955  10.565  1.00 96.95 309 A 1 
ATOM   2409 C  C     . GLY A 1 309 ? -20.147 -1.801  9.755   1.00 97.45 309 A 1 
ATOM   2410 O  O     . GLY A 1 309 ? -19.482 -0.917  10.293  1.00 96.98 309 A 1 
ATOM   2411 N  N     . LEU A 1 310 ? -20.428 -1.795  8.468   1.00 98.09 310 A 1 
ATOM   2412 C  CA    . LEU A 1 310 ? -19.921 -0.735  7.607   1.00 98.11 310 A 1 
ATOM   2413 C  C     . LEU A 1 310 ? -20.494 0.625   7.998   1.00 97.71 310 A 1 
ATOM   2414 O  O     . LEU A 1 310 ? -19.778 1.621   8.029   1.00 97.18 310 A 1 
ATOM   2415 C  CB    . LEU A 1 310 ? -20.236 -1.033  6.141   1.00 98.19 310 A 1 
ATOM   2416 C  CG    . LEU A 1 310 ? -19.466 -2.213  5.529   1.00 98.12 310 A 1 
ATOM   2417 C  CD1   . LEU A 1 310 ? -19.901 -2.422  4.091   1.00 97.79 310 A 1 
ATOM   2418 C  CD2   . LEU A 1 310 ? -17.967 -1.951  5.600   1.00 97.54 310 A 1 
ATOM   2419 N  N     . LYS A 1 311 ? -21.781 0.654   8.300   1.00 97.36 311 A 1 
ATOM   2420 C  CA    . LYS A 1 311 ? -22.427 1.906   8.699   1.00 96.78 311 A 1 
ATOM   2421 C  C     . LYS A 1 311 ? -21.835 2.441   10.001  1.00 96.86 311 A 1 
ATOM   2422 O  O     . LYS A 1 311 ? -21.546 3.627   10.113  1.00 95.74 311 A 1 
ATOM   2423 C  CB    . LYS A 1 311 ? -23.935 1.714   8.855   1.00 95.37 311 A 1 
ATOM   2424 C  CG    . LYS A 1 311 ? -24.636 2.951   9.413   1.00 92.32 311 A 1 
ATOM   2425 C  CD    . LYS A 1 311 ? -26.148 2.795   9.417   1.00 87.85 311 A 1 
ATOM   2426 C  CE    . LYS A 1 311 ? -26.810 3.904   10.202  1.00 85.22 311 A 1 
ATOM   2427 N  NZ    . LYS A 1 311 ? -26.372 5.261   9.768   1.00 79.21 311 A 1 
ATOM   2428 N  N     . ARG A 1 312 ? -21.652 1.562   10.984  1.00 96.71 312 A 1 
ATOM   2429 C  CA    . ARG A 1 312 ? -21.091 1.991   12.261  1.00 96.05 312 A 1 
ATOM   2430 C  C     . ARG A 1 312 ? -19.665 2.504   12.129  1.00 96.24 312 A 1 
ATOM   2431 O  O     . ARG A 1 312 ? -19.247 3.377   12.885  1.00 95.34 312 A 1 
ATOM   2432 C  CB    . ARG A 1 312 ? -21.152 0.853   13.286  1.00 94.84 312 A 1 
ATOM   2433 C  CG    . ARG A 1 312 ? -22.535 0.656   13.887  1.00 89.80 312 A 1 
ATOM   2434 C  CD    . ARG A 1 312 ? -22.479 -0.132  15.185  1.00 88.15 312 A 1 
ATOM   2435 N  NE    . ARG A 1 312 ? -22.249 -1.552  14.958  1.00 83.64 312 A 1 
ATOM   2436 C  CZ    . ARG A 1 312 ? -23.151 -2.507  15.154  1.00 82.01 312 A 1 
ATOM   2437 N  NH1   . ARG A 1 312 ? -24.357 -2.189  15.605  1.00 75.25 312 A 1 
ATOM   2438 N  NH2   . ARG A 1 312 ? -22.851 -3.765  14.895  1.00 74.44 312 A 1 
ATOM   2439 N  N     . SER A 1 313 ? -18.927 1.985   11.160  1.00 97.22 313 A 1 
ATOM   2440 C  CA    . SER A 1 313 ? -17.557 2.434   10.956  1.00 97.07 313 A 1 
ATOM   2441 C  C     . SER A 1 313 ? -17.534 3.897   10.521  1.00 97.07 313 A 1 
ATOM   2442 O  O     . SER A 1 313 ? -16.534 4.593   10.703  1.00 95.98 313 A 1 
ATOM   2443 C  CB    . SER A 1 313 ? -16.848 1.569   9.903   1.00 96.37 313 A 1 
ATOM   2444 O  OG    . SER A 1 313 ? -17.303 1.867   8.601   1.00 92.36 313 A 1 
ATOM   2445 N  N     . GLN A 1 314 ? -18.647 4.361   9.960   1.00 96.60 314 A 1 
ATOM   2446 C  CA    . GLN A 1 314 ? -18.732 5.740   9.492   1.00 96.44 314 A 1 
ATOM   2447 C  C     . GLN A 1 314 ? -19.050 6.724   10.613  1.00 95.94 314 A 1 
ATOM   2448 O  O     . GLN A 1 314 ? -18.792 7.923   10.475  1.00 94.36 314 A 1 
ATOM   2449 C  CB    . GLN A 1 314 ? -19.787 5.860   8.389   1.00 95.76 314 A 1 
ATOM   2450 C  CG    . GLN A 1 314 ? -19.484 5.003   7.173   1.00 95.01 314 A 1 
ATOM   2451 C  CD    . GLN A 1 314 ? -18.100 5.289   6.613   1.00 96.22 314 A 1 
ATOM   2452 O  OE1   . GLN A 1 314 ? -17.855 6.365   6.073   1.00 89.66 314 A 1 
ATOM   2453 N  NE2   . GLN A 1 314 ? -17.182 4.337   6.758   1.00 89.20 314 A 1 
ATOM   2454 N  N     . ASP A 1 315 ? -19.595 6.233   11.712  1.00 95.09 315 A 1 
ATOM   2455 C  CA    . ASP A 1 315 ? -19.926 7.106   12.831  1.00 93.39 315 A 1 
ATOM   2456 C  C     . ASP A 1 315 ? -18.683 7.786   13.391  1.00 93.63 315 A 1 
ATOM   2457 O  O     . ASP A 1 315 ? -18.692 8.992   13.662  1.00 91.28 315 A 1 
ATOM   2458 C  CB    . ASP A 1 315 ? -20.624 6.321   13.944  1.00 90.92 315 A 1 
ATOM   2459 C  CG    . ASP A 1 315 ? -21.986 5.791   13.528  1.00 87.74 315 A 1 
ATOM   2460 O  OD1   . ASP A 1 315 ? -22.601 6.370   12.612  1.00 82.89 315 A 1 
ATOM   2461 O  OD2   . ASP A 1 315 ? -22.446 4.807   14.134  1.00 82.13 315 A 1 
ATOM   2462 N  N     . LEU A 1 316 ? -17.617 7.032   13.560  1.00 95.15 316 A 1 
ATOM   2463 C  CA    . LEU A 1 316 ? -16.371 7.593   14.073  1.00 94.51 316 A 1 
ATOM   2464 C  C     . LEU A 1 316 ? -15.770 8.561   13.061  1.00 95.27 316 A 1 
ATOM   2465 O  O     . LEU A 1 316 ? -15.206 9.585   13.431  1.00 93.35 316 A 1 
ATOM   2466 C  CB    . LEU A 1 316 ? -15.373 6.482   14.400  1.00 92.67 316 A 1 
ATOM   2467 C  CG    . LEU A 1 316 ? -14.124 6.935   15.154  1.00 88.97 316 A 1 
ATOM   2468 C  CD1   . LEU A 1 316 ? -14.516 7.438   16.540  1.00 83.64 316 A 1 
ATOM   2469 C  CD2   . LEU A 1 316 ? -13.147 5.776   15.265  1.00 84.21 316 A 1 
ATOM   2470 N  N     . ALA A 1 317 ? -15.898 8.231   11.786  1.00 95.70 317 A 1 
ATOM   2471 C  CA    . ALA A 1 317 ? -15.375 9.088   10.730  1.00 96.04 317 A 1 
ATOM   2472 C  C     . ALA A 1 317 ? -16.044 10.462  10.803  1.00 96.00 317 A 1 
ATOM   2473 O  O     . ALA A 1 317 ? -15.387 11.492  10.638  1.00 94.97 317 A 1 
ATOM   2474 C  CB    . ALA A 1 317 ? -15.633 8.455   9.371   1.00 95.65 317 A 1 
ATOM   2475 N  N     . ALA A 1 318 ? -17.333 10.468  11.053  1.00 96.37 318 A 1 
ATOM   2476 C  CA    . ALA A 1 318 ? -18.091 11.707  11.147  1.00 95.94 318 A 1 
ATOM   2477 C  C     . ALA A 1 318 ? -17.630 12.538  12.340  1.00 95.53 318 A 1 
ATOM   2478 O  O     . ALA A 1 318 ? -17.474 13.757  12.236  1.00 93.69 318 A 1 
ATOM   2479 C  CB    . ALA A 1 318 ? -19.581 11.404  11.276  1.00 94.96 318 A 1 
ATOM   2480 N  N     . LYS A 1 319 ? -17.408 11.890  13.475  1.00 94.59 319 A 1 
ATOM   2481 C  CA    . LYS A 1 319 ? -16.998 12.572  14.694  1.00 93.31 319 A 1 
ATOM   2482 C  C     . LYS A 1 319 ? -15.652 13.285  14.567  1.00 93.38 319 A 1 
ATOM   2483 O  O     . LYS A 1 319 ? -15.446 14.330  15.177  1.00 90.61 319 A 1 
ATOM   2484 C  CB    . LYS A 1 319 ? -16.946 11.579  15.852  1.00 90.87 319 A 1 
ATOM   2485 C  CG    . LYS A 1 319 ? -16.825 12.238  17.216  1.00 83.16 319 A 1 
ATOM   2486 C  CD    . LYS A 1 319 ? -16.950 11.221  18.332  1.00 80.44 319 A 1 
ATOM   2487 C  CE    . LYS A 1 319 ? -17.044 11.912  19.676  1.00 73.77 319 A 1 
ATOM   2488 N  NZ    . LYS A 1 319 ? -18.247 12.793  19.781  1.00 67.20 319 A 1 
ATOM   2489 N  N     . TYR A 1 320 ? -14.756 12.735  13.768  1.00 94.16 320 A 1 
ATOM   2490 C  CA    . TYR A 1 320 ? -13.434 13.333  13.598  1.00 93.70 320 A 1 
ATOM   2491 C  C     . TYR A 1 320 ? -13.240 14.065  12.277  1.00 94.19 320 A 1 
ATOM   2492 O  O     . TYR A 1 320 ? -12.111 14.358  11.880  1.00 92.09 320 A 1 
ATOM   2493 C  CB    . TYR A 1 320 ? -12.363 12.256  13.742  1.00 92.44 320 A 1 
ATOM   2494 C  CG    . TYR A 1 320 ? -12.179 11.768  15.156  1.00 92.00 320 A 1 
ATOM   2495 C  CD1   . TYR A 1 320 ? -11.423 12.501  16.071  1.00 87.72 320 A 1 
ATOM   2496 C  CD2   . TYR A 1 320 ? -12.773 10.596  15.590  1.00 88.56 320 A 1 
ATOM   2497 C  CE1   . TYR A 1 320 ? -11.267 12.075  17.374  1.00 86.50 320 A 1 
ATOM   2498 C  CE2   . TYR A 1 320 ? -12.623 10.161  16.898  1.00 86.65 320 A 1 
ATOM   2499 C  CZ    . TYR A 1 320 ? -11.869 10.904  17.788  1.00 87.48 320 A 1 
ATOM   2500 O  OH    . TYR A 1 320 ? -11.724 10.483  19.089  1.00 84.85 320 A 1 
ATOM   2501 N  N     . ASP A 1 321 ? -14.355 14.374  11.598  1.00 93.99 321 A 1 
ATOM   2502 C  CA    . ASP A 1 321 ? -14.300 15.057  10.312  1.00 94.22 321 A 1 
ATOM   2503 C  C     . ASP A 1 321 ? -13.262 14.380  9.421   1.00 95.38 321 A 1 
ATOM   2504 O  O     . ASP A 1 321 ? -12.387 15.025  8.846   1.00 93.64 321 A 1 
ATOM   2505 C  CB    . ASP A 1 321 ? -13.920 16.532  10.506  1.00 92.08 321 A 1 
ATOM   2506 C  CG    . ASP A 1 321 ? -15.098 17.365  10.975  1.00 89.58 321 A 1 
ATOM   2507 O  OD1   . ASP A 1 321 ? -14.897 18.572  11.250  1.00 86.18 321 A 1 
ATOM   2508 O  OD2   . ASP A 1 321 ? -16.220 16.834  11.064  1.00 85.48 321 A 1 
ATOM   2509 N  N     . ALA A 1 322 ? -13.370 13.081  9.331   1.00 96.54 322 A 1 
ATOM   2510 C  CA    . ALA A 1 322 ? -12.434 12.293  8.557   1.00 97.11 322 A 1 
ATOM   2511 C  C     . ALA A 1 322 ? -12.733 12.227  7.070   1.00 97.60 322 A 1 
ATOM   2512 O  O     . ALA A 1 322 ? -13.785 12.675  6.606   1.00 97.30 322 A 1 
ATOM   2513 C  CB    . ALA A 1 322 ? -12.387 10.874  9.120   1.00 96.15 322 A 1 
ATOM   2514 N  N     . VAL A 1 323 ? -11.791 11.697  6.340   1.00 98.05 323 A 1 
ATOM   2515 C  CA    . VAL A 1 323 ? -11.944 11.449  4.917   1.00 98.18 323 A 1 
ATOM   2516 C  C     . VAL A 1 323 ? -11.817 9.934   4.832   1.00 98.30 323 A 1 
ATOM   2517 O  O     . VAL A 1 323 ? -10.839 9.362   5.311   1.00 98.07 323 A 1 
ATOM   2518 C  CB    . VAL A 1 323 ? -10.838 12.111  4.078   1.00 97.64 323 A 1 
ATOM   2519 C  CG1   . VAL A 1 323 ? -10.930 11.630  2.632   1.00 96.05 323 A 1 
ATOM   2520 C  CG2   . VAL A 1 323 ? -10.983 13.629  4.133   1.00 96.03 323 A 1 
ATOM   2521 N  N     . VAL A 1 324 ? -12.823 9.299   4.258   1.00 98.55 324 A 1 
ATOM   2522 C  CA    . VAL A 1 324 ? -12.811 7.850   4.134   1.00 98.63 324 A 1 
ATOM   2523 C  C     . VAL A 1 324 ? -12.691 7.431   2.683   1.00 98.70 324 A 1 
ATOM   2524 O  O     . VAL A 1 324 ? -13.458 7.888   1.831   1.00 98.53 324 A 1 
ATOM   2525 C  CB    . VAL A 1 324 ? -14.097 7.227   4.725   1.00 98.37 324 A 1 
ATOM   2526 C  CG1   . VAL A 1 324 ? -14.038 5.707   4.637   1.00 97.39 324 A 1 
ATOM   2527 C  CG2   . VAL A 1 324 ? -14.265 7.662   6.178   1.00 97.49 324 A 1 
ATOM   2528 N  N     . LEU A 1 325 ? -11.720 6.580   2.409   1.00 98.84 325 A 1 
ATOM   2529 C  CA    . LEU A 1 325 ? -11.501 6.072   1.063   1.00 98.81 325 A 1 
ATOM   2530 C  C     . LEU A 1 325 ? -11.854 4.589   1.046   1.00 98.81 325 A 1 
ATOM   2531 O  O     . LEU A 1 325 ? -11.378 3.823   1.876   1.00 98.73 325 A 1 
ATOM   2532 C  CB    . LEU A 1 325 ? -10.039 6.243   0.659   1.00 98.60 325 A 1 
ATOM   2533 C  CG    . LEU A 1 325 ? -9.497  7.678   0.632   1.00 97.35 325 A 1 
ATOM   2534 C  CD1   . LEU A 1 325 ? -7.993  7.650   0.358   1.00 95.83 325 A 1 
ATOM   2535 C  CD2   . LEU A 1 325 ? -10.210 8.476   -0.452  1.00 95.31 325 A 1 
ATOM   2536 N  N     . VAL A 1 326 ? -12.712 4.214   0.116   1.00 98.91 326 A 1 
ATOM   2537 C  CA    . VAL A 1 326 ? -13.094 2.817   -0.016  1.00 98.92 326 A 1 
ATOM   2538 C  C     . VAL A 1 326 ? -12.780 2.387   -1.439  1.00 98.93 326 A 1 
ATOM   2539 O  O     . VAL A 1 326 ? -13.535 2.672   -2.368  1.00 98.81 326 A 1 
ATOM   2540 C  CB    . VAL A 1 326 ? -14.601 2.602   0.268   1.00 98.83 326 A 1 
ATOM   2541 C  CG1   . VAL A 1 326 ? -14.943 1.122   0.149   1.00 98.37 326 A 1 
ATOM   2542 C  CG2   . VAL A 1 326 ? -14.940 3.109   1.660   1.00 98.49 326 A 1 
ATOM   2543 N  N     . ARG A 1 327 ? -11.640 1.724   -1.581  1.00 98.94 327 A 1 
ATOM   2544 C  CA    . ARG A 1 327 ? -11.212 1.256   -2.891  1.00 98.95 327 A 1 
ATOM   2545 C  C     . ARG A 1 327 ? -11.792 -0.124  -3.152  1.00 98.95 327 A 1 
ATOM   2546 O  O     . ARG A 1 327 ? -11.590 -1.051  -2.367  1.00 98.76 327 A 1 
ATOM   2547 C  CB    . ARG A 1 327 ? -9.682  1.197   -2.953  1.00 98.78 327 A 1 
ATOM   2548 C  CG    . ARG A 1 327 ? -9.103  0.622   -4.262  1.00 97.89 327 A 1 
ATOM   2549 C  CD    . ARG A 1 327 ? -9.513  1.446   -5.486  1.00 97.25 327 A 1 
ATOM   2550 N  NE    . ARG A 1 327 ? -8.476  1.492   -6.513  1.00 97.46 327 A 1 
ATOM   2551 C  CZ    . ARG A 1 327 ? -8.349  0.631   -7.530  1.00 98.13 327 A 1 
ATOM   2552 N  NH1   . ARG A 1 327 ? -9.199  -0.376  -7.662  1.00 96.36 327 A 1 
ATOM   2553 N  NH2   . ARG A 1 327 ? -7.371  0.768   -8.402  1.00 96.45 327 A 1 
ATOM   2554 N  N     . GLN A 1 328 ? -12.517 -0.242  -4.270  1.00 98.81 328 A 1 
ATOM   2555 C  CA    . GLN A 1 328 ? -13.118 -1.493  -4.679  1.00 98.88 328 A 1 
ATOM   2556 C  C     . GLN A 1 328 ? -12.362 -1.944  -5.930  1.00 98.86 328 A 1 
ATOM   2557 O  O     . GLN A 1 328 ? -11.538 -1.191  -6.446  1.00 98.58 328 A 1 
ATOM   2558 C  CB    . GLN A 1 328 ? -14.606 -1.286  -4.948  1.00 98.73 328 A 1 
ATOM   2559 C  CG    . GLN A 1 328 ? -15.423 -1.110  -3.678  1.00 98.17 328 A 1 
ATOM   2560 C  CD    . GLN A 1 328 ? -15.454 -2.385  -2.858  1.00 98.22 328 A 1 
ATOM   2561 O  OE1   . GLN A 1 328 ? -16.247 -3.294  -3.130  1.00 93.67 328 A 1 
ATOM   2562 N  NE2   . GLN A 1 328 ? -14.575 -2.485  -1.865  1.00 93.20 328 A 1 
ATOM   2563 N  N     . PRO A 1 329 ? -12.617 -3.147  -6.415  1.00 98.73 329 A 1 
ATOM   2564 C  CA    . PRO A 1 329 ? -11.880 -3.651  -7.579  1.00 98.51 329 A 1 
ATOM   2565 C  C     . PRO A 1 329 ? -11.695 -2.688  -8.754  1.00 98.48 329 A 1 
ATOM   2566 O  O     . PRO A 1 329 ? -10.602 -2.627  -9.331  1.00 97.72 329 A 1 
ATOM   2567 C  CB    . PRO A 1 329 ? -12.653 -4.907  -7.959  1.00 98.22 329 A 1 
ATOM   2568 C  CG    . PRO A 1 329 ? -13.080 -5.428  -6.621  1.00 97.35 329 A 1 
ATOM   2569 C  CD    . PRO A 1 329 ? -13.545 -4.177  -5.903  1.00 98.36 329 A 1 
ATOM   2570 N  N     . ASP A 1 330 ? -12.739 -1.939  -9.109  1.00 98.36 330 A 1 
ATOM   2571 C  CA    . ASP A 1 330 ? -12.598 -1.024  -10.234 1.00 97.99 330 A 1 
ATOM   2572 C  C     . ASP A 1 330 ? -13.138 0.393   -10.012 1.00 98.21 330 A 1 
ATOM   2573 O  O     . ASP A 1 330 ? -13.355 1.138   -10.974 1.00 97.24 330 A 1 
ATOM   2574 C  CB    . ASP A 1 330 ? -13.247 -1.623  -11.485 1.00 96.24 330 A 1 
ATOM   2575 C  CG    . ASP A 1 330 ? -14.749 -1.799  -11.320 1.00 94.06 330 A 1 
ATOM   2576 O  OD1   . ASP A 1 330 ? -15.263 -1.639  -10.203 1.00 92.20 330 A 1 
ATOM   2577 O  OD2   . ASP A 1 330 ? -15.405 -2.104  -12.337 1.00 90.00 330 A 1 
ATOM   2578 N  N     . PHE A 1 331 ? -13.341 0.764   -8.764  1.00 98.41 331 A 1 
ATOM   2579 C  CA    . PHE A 1 331 ? -13.773 2.121   -8.460  1.00 98.50 331 A 1 
ATOM   2580 C  C     . PHE A 1 331 ? -13.412 2.494   -7.026  1.00 98.67 331 A 1 
ATOM   2581 O  O     . PHE A 1 331 ? -13.055 1.636   -6.216  1.00 98.52 331 A 1 
ATOM   2582 C  CB    . PHE A 1 331 ? -15.279 2.308   -8.718  1.00 98.32 331 A 1 
ATOM   2583 C  CG    . PHE A 1 331 ? -16.172 1.599   -7.728  1.00 98.37 331 A 1 
ATOM   2584 C  CD1   . PHE A 1 331 ? -16.556 2.222   -6.547  1.00 97.97 331 A 1 
ATOM   2585 C  CD2   . PHE A 1 331 ? -16.671 0.338   -8.005  1.00 97.86 331 A 1 
ATOM   2586 C  CE1   . PHE A 1 331 ? -17.417 1.588   -5.649  1.00 97.57 331 A 1 
ATOM   2587 C  CE2   . PHE A 1 331 ? -17.526 -0.307  -7.115  1.00 97.60 331 A 1 
ATOM   2588 C  CZ    . PHE A 1 331 ? -17.906 0.324   -5.933  1.00 97.73 331 A 1 
ATOM   2589 N  N     . GLU A 1 332 ? -13.504 3.787   -6.734  1.00 98.76 332 A 1 
ATOM   2590 C  CA    . GLU A 1 332 ? -13.177 4.276   -5.409  1.00 98.70 332 A 1 
ATOM   2591 C  C     . GLU A 1 332 ? -14.208 5.282   -4.925  1.00 98.78 332 A 1 
ATOM   2592 O  O     . GLU A 1 332 ? -14.636 6.144   -5.689  1.00 98.28 332 A 1 
ATOM   2593 C  CB    . GLU A 1 332 ? -11.797 4.944   -5.410  1.00 98.49 332 A 1 
ATOM   2594 C  CG    . GLU A 1 332 ? -11.370 5.523   -4.070  1.00 97.44 332 A 1 
ATOM   2595 C  CD    . GLU A 1 332 ? -10.252 6.554   -4.204  1.00 97.14 332 A 1 
ATOM   2596 O  OE1   . GLU A 1 332 ? -10.541 7.679   -4.640  1.00 93.81 332 A 1 
ATOM   2597 O  OE2   . GLU A 1 332 ? -9.098  6.224   -3.882  1.00 93.58 332 A 1 
ATOM   2598 N  N     . LEU A 1 333 ? -14.587 5.157   -3.668  1.00 98.66 333 A 1 
ATOM   2599 C  CA    . LEU A 1 333 ? -15.511 6.095   -3.061  1.00 98.58 333 A 1 
ATOM   2600 C  C     . LEU A 1 333 ? -14.710 6.963   -2.106  1.00 98.73 333 A 1 
ATOM   2601 O  O     . LEU A 1 333 ? -13.826 6.473   -1.405  1.00 98.41 333 A 1 
ATOM   2602 C  CB    . LEU A 1 333 ? -16.594 5.364   -2.266  1.00 97.91 333 A 1 
ATOM   2603 C  CG    . LEU A 1 333 ? -17.807 4.837   -3.027  1.00 93.59 333 A 1 
ATOM   2604 C  CD1   . LEU A 1 333 ? -18.660 3.997   -2.082  1.00 90.74 333 A 1 
ATOM   2605 C  CD2   . LEU A 1 333 ? -18.617 6.000   -3.572  1.00 91.15 333 A 1 
ATOM   2606 N  N     . ARG A 1 334 ? -15.020 8.253   -2.093  1.00 98.63 334 A 1 
ATOM   2607 C  CA    . ARG A 1 334 ? -14.354 9.174   -1.201  1.00 98.69 334 A 1 
ATOM   2608 C  C     . ARG A 1 334 ? -15.437 9.910   -0.427  1.00 98.56 334 A 1 
ATOM   2609 O  O     . ARG A 1 334 ? -16.207 10.681  -0.993  1.00 98.03 334 A 1 
ATOM   2610 C  CB    . ARG A 1 334 ? -13.498 10.175  -1.981  1.00 98.23 334 A 1 
ATOM   2611 C  CG    . ARG A 1 334 ? -12.575 11.000  -1.104  1.00 96.56 334 A 1 
ATOM   2612 C  CD    . ARG A 1 334 ? -11.833 12.064  -1.900  1.00 94.78 334 A 1 
ATOM   2613 N  NE    . ARG A 1 334 ? -10.564 12.435  -1.252  1.00 89.49 334 A 1 
ATOM   2614 C  CZ    . ARG A 1 334 ? -9.415  11.790  -1.448  1.00 85.91 334 A 1 
ATOM   2615 N  NH1   . ARG A 1 334 ? -9.363  10.761  -2.284  1.00 78.60 334 A 1 
ATOM   2616 N  NH2   . ARG A 1 334 ? -8.330  12.177  -0.806  1.00 80.33 334 A 1 
ATOM   2617 N  N     . ILE A 1 335 ? -15.499 9.649   0.872   1.00 98.49 335 A 1 
ATOM   2618 C  CA    . ILE A 1 335 ? -16.504 10.275  1.716   1.00 98.32 335 A 1 
ATOM   2619 C  C     . ILE A 1 335 ? -15.832 11.295  2.620   1.00 98.35 335 A 1 
ATOM   2620 O  O     . ILE A 1 335 ? -14.939 10.952  3.394   1.00 97.95 335 A 1 
ATOM   2621 C  CB    . ILE A 1 335 ? -17.233 9.233   2.583   1.00 98.06 335 A 1 
ATOM   2622 C  CG1   . ILE A 1 335 ? -17.814 8.135   1.695   1.00 96.59 335 A 1 
ATOM   2623 C  CG2   . ILE A 1 335 ? -18.347 9.909   3.380   1.00 96.46 335 A 1 
ATOM   2624 C  CD1   . ILE A 1 335 ? -18.427 6.981   2.459   1.00 92.77 335 A 1 
ATOM   2625 N  N     . THR A 1 336 ? -16.262 12.548  2.518   1.00 98.24 336 A 1 
ATOM   2626 C  CA    . THR A 1 336 ? -15.686 13.613  3.322   1.00 98.17 336 A 1 
ATOM   2627 C  C     . THR A 1 336 ? -16.689 14.102  4.361   1.00 98.14 336 A 1 
ATOM   2628 O  O     . THR A 1 336 ? -17.839 14.393  4.041   1.00 97.37 336 A 1 
ATOM   2629 C  CB    . THR A 1 336 ? -15.268 14.802  2.438   1.00 97.55 336 A 1 
ATOM   2630 O  OG1   . THR A 1 336 ? -14.331 14.355  1.457   1.00 94.07 336 A 1 
ATOM   2631 C  CG2   . THR A 1 336 ? -14.614 15.897  3.280   1.00 93.90 336 A 1 
ATOM   2632 N  N     . TYR A 1 337 ? -16.235 14.185  5.603   1.00 97.53 337 A 1 
ATOM   2633 C  CA    . TYR A 1 337 ? -17.083 14.645  6.687   1.00 97.35 337 A 1 
ATOM   2634 C  C     . TYR A 1 337 ? -16.657 16.029  7.163   1.00 96.71 337 A 1 
ATOM   2635 O  O     . TYR A 1 337 ? -15.472 16.337  7.242   1.00 95.40 337 A 1 
ATOM   2636 C  CB    . TYR A 1 337 ? -17.034 13.672  7.867   1.00 97.13 337 A 1 
ATOM   2637 C  CG    . TYR A 1 337 ? -17.656 12.327  7.579   1.00 97.60 337 A 1 
ATOM   2638 C  CD1   . TYR A 1 337 ? -16.897 11.289  7.032   1.00 96.63 337 A 1 
ATOM   2639 C  CD2   . TYR A 1 337 ? -18.998 12.082  7.853   1.00 96.69 337 A 1 
ATOM   2640 C  CE1   . TYR A 1 337 ? -17.470 10.056  6.754   1.00 96.20 337 A 1 
ATOM   2641 C  CE2   . TYR A 1 337 ? -19.576 10.859  7.583   1.00 96.43 337 A 1 
ATOM   2642 C  CZ    . TYR A 1 337 ? -18.806 9.843   7.036   1.00 96.83 337 A 1 
ATOM   2643 O  OH    . TYR A 1 337 ? -19.383 8.622   6.768   1.00 95.82 337 A 1 
ATOM   2644 N  N     . LYS A 1 338 ? -17.654 16.850  7.497   1.00 96.14 338 A 1 
ATOM   2645 C  CA    . LYS A 1 338 ? -17.413 18.193  7.989   1.00 95.50 338 A 1 
ATOM   2646 C  C     . LYS A 1 338 ? -18.503 18.508  9.007   1.00 95.66 338 A 1 
ATOM   2647 O  O     . LYS A 1 338 ? -19.687 18.299  8.737   1.00 92.53 338 A 1 
ATOM   2648 C  CB    . LYS A 1 338 ? -17.455 19.217  6.853   1.00 93.54 338 A 1 
ATOM   2649 C  CG    . LYS A 1 338 ? -16.163 19.988  6.669   1.00 84.69 338 A 1 
ATOM   2650 C  CD    . LYS A 1 338 ? -16.312 21.083  5.631   1.00 80.04 338 A 1 
ATOM   2651 C  CE    . LYS A 1 338 ? -14.996 21.789  5.376   1.00 72.77 338 A 1 
ATOM   2652 N  NZ    . LYS A 1 338 ? -13.957 20.873  4.840   1.00 64.49 338 A 1 
ATOM   2653 N  N     . ASN A 1 339 ? -18.092 18.984  10.166  1.00 94.13 339 A 1 
ATOM   2654 C  CA    . ASN A 1 339 ? -19.035 19.306  11.233  1.00 94.40 339 A 1 
ATOM   2655 C  C     . ASN A 1 339 ? -19.914 18.113  11.607  1.00 94.72 339 A 1 
ATOM   2656 O  O     . ASN A 1 339 ? -21.102 18.265  11.902  1.00 91.56 339 A 1 
ATOM   2657 C  CB    . ASN A 1 339 ? -19.918 20.499  10.840  1.00 93.35 339 A 1 
ATOM   2658 C  CG    . ASN A 1 339 ? -19.115 21.758  10.612  1.00 90.27 339 A 1 
ATOM   2659 O  OD1   . ASN A 1 339 ? -18.111 22.003  11.276  1.00 80.77 339 A 1 
ATOM   2660 N  ND2   . ASN A 1 339 ? -19.558 22.584  9.671   1.00 79.48 339 A 1 
ATOM   2661 N  N     . GLY A 1 340 ? -19.307 16.933  11.587  1.00 93.09 340 A 1 
ATOM   2662 C  CA    . GLY A 1 340 ? -20.031 15.738  11.977  1.00 92.41 340 A 1 
ATOM   2663 C  C     . GLY A 1 340 ? -20.992 15.117  10.979  1.00 93.74 340 A 1 
ATOM   2664 O  O     . GLY A 1 340 ? -21.679 14.159  11.306  1.00 91.08 340 A 1 
ATOM   2665 N  N     . VAL A 1 341 ? -21.044 15.664  9.776   1.00 95.02 341 A 1 
ATOM   2666 C  CA    . VAL A 1 341 ? -21.947 15.113  8.759   1.00 95.92 341 A 1 
ATOM   2667 C  C     . VAL A 1 341 ? -21.246 14.962  7.417   1.00 96.82 341 A 1 
ATOM   2668 O  O     . VAL A 1 341 ? -20.204 15.567  7.180   1.00 95.70 341 A 1 
ATOM   2669 C  CB    . VAL A 1 341 ? -23.195 16.002  8.568   1.00 94.22 341 A 1 
ATOM   2670 C  CG1   . VAL A 1 341 ? -23.976 16.095  9.862   1.00 87.09 341 A 1 
ATOM   2671 C  CG2   . VAL A 1 341 ? -22.778 17.388  8.091   1.00 86.60 341 A 1 
ATOM   2672 N  N     . ILE A 1 342 ? -21.840 14.161  6.554   1.00 94.52 342 A 1 
ATOM   2673 C  CA    . ILE A 1 342 ? -21.286 13.961  5.226   1.00 94.79 342 A 1 
ATOM   2674 C  C     . ILE A 1 342 ? -21.443 15.259  4.442   1.00 95.39 342 A 1 
ATOM   2675 O  O     . ILE A 1 342 ? -22.553 15.770  4.303   1.00 93.23 342 A 1 
ATOM   2676 C  CB    . ILE A 1 342 ? -22.011 12.831  4.470   1.00 92.42 342 A 1 
ATOM   2677 C  CG1   . ILE A 1 342 ? -21.780 11.501  5.173   1.00 86.43 342 A 1 
ATOM   2678 C  CG2   . ILE A 1 342 ? -21.512 12.772  3.028   1.00 85.50 342 A 1 
ATOM   2679 C  CD1   . ILE A 1 342 ? -22.532 10.335  4.547   1.00 83.98 342 A 1 
ATOM   2680 N  N     . THR A 1 343 ? -20.326 15.778  3.959   1.00 94.86 343 A 1 
ATOM   2681 C  CA    . THR A 1 343 ? -20.370 17.014  3.195   1.00 94.39 343 A 1 
ATOM   2682 C  C     . THR A 1 343 ? -20.235 16.716  1.704   1.00 94.99 343 A 1 
ATOM   2683 O  O     . THR A 1 343 ? -20.656 17.497  0.862   1.00 90.87 343 A 1 
ATOM   2684 C  CB    . THR A 1 343 ? -19.242 17.976  3.621   1.00 91.20 343 A 1 
ATOM   2685 O  OG1   . THR A 1 343 ? -19.439 19.246  2.995   1.00 81.74 343 A 1 
ATOM   2686 C  CG2   . THR A 1 343 ? -17.883 17.431  3.233   1.00 82.44 343 A 1 
ATOM   2687 N  N     . GLU A 1 344 ? -19.659 15.562  1.397   1.00 96.26 344 A 1 
ATOM   2688 C  CA    . GLU A 1 344 ? -19.457 15.203  0.003   1.00 96.47 344 A 1 
ATOM   2689 C  C     . GLU A 1 344 ? -19.090 13.741  -0.189  1.00 96.98 344 A 1 
ATOM   2690 O  O     . GLU A 1 344 ? -18.346 13.165  0.602   1.00 95.15 344 A 1 
ATOM   2691 C  CB    . GLU A 1 344 ? -18.376 16.098  -0.601  1.00 93.68 344 A 1 
ATOM   2692 C  CG    . GLU A 1 344 ? -18.013 15.789  -2.033  1.00 86.55 344 A 1 
ATOM   2693 C  CD    . GLU A 1 344 ? -16.997 16.769  -2.593  1.00 85.80 344 A 1 
ATOM   2694 O  OE1   . GLU A 1 344 ? -17.387 17.897  -2.924  1.00 78.92 344 A 1 
ATOM   2695 O  OE2   . GLU A 1 344 ? -15.810 16.409  -2.687  1.00 79.20 344 A 1 
ATOM   2696 N  N     . ILE A 1 345 ? -19.633 13.150  -1.237  1.00 96.79 345 A 1 
ATOM   2697 C  CA    . ILE A 1 345 ? -19.308 11.780  -1.599  1.00 96.62 345 A 1 
ATOM   2698 C  C     . ILE A 1 345 ? -18.965 11.816  -3.079  1.00 96.92 345 A 1 
ATOM   2699 O  O     . ILE A 1 345 ? -19.826 12.094  -3.912  1.00 95.39 345 A 1 
ATOM   2700 C  CB    . ILE A 1 345 ? -20.496 10.811  -1.390  1.00 95.13 345 A 1 
ATOM   2701 C  CG1   . ILE A 1 345 ? -20.873 10.746  0.089   1.00 90.24 345 A 1 
ATOM   2702 C  CG2   . ILE A 1 345 ? -20.110 9.430   -1.898  1.00 89.81 345 A 1 
ATOM   2703 C  CD1   . ILE A 1 345 ? -22.021 9.803   0.385   1.00 86.14 345 A 1 
ATOM   2704 N  N     . THR A 1 346 ? -17.700 11.562  -3.386  1.00 97.67 346 A 1 
ATOM   2705 C  CA    . THR A 1 346 ? -17.260 11.553  -4.770  1.00 97.72 346 A 1 
ATOM   2706 C  C     . THR A 1 346 ? -16.767 10.156  -5.106  1.00 98.07 346 A 1 
ATOM   2707 O  O     . THR A 1 346 ? -16.550 9.326   -4.220  1.00 97.60 346 A 1 
ATOM   2708 C  CB    . THR A 1 346 ? -16.122 12.565  -5.012  1.00 96.80 346 A 1 
ATOM   2709 O  OG1   . THR A 1 346 ? -15.010 12.254  -4.170  1.00 89.95 346 A 1 
ATOM   2710 C  CG2   . THR A 1 346 ? -16.606 13.971  -4.712  1.00 89.46 346 A 1 
ATOM   2711 N  N     . SER A 1 347 ? -16.585 9.904   -6.384  1.00 98.01 347 A 1 
ATOM   2712 C  CA    . SER A 1 347 ? -16.125 8.596   -6.810  1.00 97.93 347 A 1 
ATOM   2713 C  C     . SER A 1 347 ? -15.241 8.662   -8.037  1.00 98.15 347 A 1 
ATOM   2714 O  O     . SER A 1 347 ? -15.302 9.620   -8.814  1.00 97.42 347 A 1 
ATOM   2715 C  CB    . SER A 1 347 ? -17.327 7.698   -7.115  1.00 96.54 347 A 1 
ATOM   2716 O  OG    . SER A 1 347 ? -18.056 8.190   -8.223  1.00 90.10 347 A 1 
ATOM   2717 N  N     . LYS A 1 348 ? -14.410 7.661   -8.187  1.00 98.23 348 A 1 
ATOM   2718 C  CA    . LYS A 1 348 ? -13.548 7.522   -9.345  1.00 98.20 348 A 1 
ATOM   2719 C  C     . LYS A 1 348 ? -13.960 6.184   -9.941  1.00 98.38 348 A 1 
ATOM   2720 O  O     . LYS A 1 348 ? -13.887 5.160   -9.268  1.00 97.83 348 A 1 
ATOM   2721 C  CB    . LYS A 1 348 ? -12.074 7.476   -8.949  1.00 97.84 348 A 1 
ATOM   2722 C  CG    . LYS A 1 348 ? -11.507 8.802   -8.497  1.00 94.96 348 A 1 
ATOM   2723 C  CD    . LYS A 1 348 ? -10.019 8.672   -8.213  1.00 92.78 348 A 1 
ATOM   2724 C  CE    . LYS A 1 348 ? -9.408  9.967   -7.735  1.00 88.44 348 A 1 
ATOM   2725 N  NZ    . LYS A 1 348 ? -7.956  9.809   -7.446  1.00 81.98 348 A 1 
ATOM   2726 N  N     . LYS A 1 349 ? -14.413 6.203   -11.166 1.00 97.73 349 A 1 
ATOM   2727 C  CA    . LYS A 1 349 ? -14.873 4.992   -11.823 1.00 97.29 349 A 1 
ATOM   2728 C  C     . LYS A 1 349 ? -13.860 4.455   -12.827 1.00 97.07 349 A 1 
ATOM   2729 O  O     . LYS A 1 349 ? -12.935 5.155   -13.224 1.00 94.63 349 A 1 
ATOM   2730 C  CB    . LYS A 1 349 ? -16.197 5.265   -12.535 1.00 95.84 349 A 1 
ATOM   2731 C  CG    . LYS A 1 349 ? -17.270 5.866   -11.649 1.00 92.27 349 A 1 
ATOM   2732 C  CD    . LYS A 1 349 ? -18.496 6.257   -12.449 1.00 89.10 349 A 1 
ATOM   2733 C  CE    . LYS A 1 349 ? -19.523 6.962   -11.587 1.00 82.22 349 A 1 
ATOM   2734 N  NZ    . LYS A 1 349 ? -20.705 7.411   -12.376 1.00 75.79 349 A 1 
ATOM   2735 N  N     . ARG A 1 350 ? -14.060 3.215   -13.205 1.00 97.09 350 A 1 
ATOM   2736 C  CA    . ARG A 1 350 ? -13.204 2.574   -14.197 1.00 96.76 350 A 1 
ATOM   2737 C  C     . ARG A 1 350 ? -11.720 2.602   -13.834 1.00 97.22 350 A 1 
ATOM   2738 O  O     . ARG A 1 350 ? -10.872 2.882   -14.672 1.00 95.99 350 A 1 
ATOM   2739 C  CB    . ARG A 1 350 ? -13.423 3.223   -15.570 1.00 95.46 350 A 1 
ATOM   2740 C  CG    . ARG A 1 350 ? -14.879 3.278   -15.984 1.00 92.06 350 A 1 
ATOM   2741 C  CD    . ARG A 1 350 ? -15.046 3.929   -17.348 1.00 87.10 350 A 1 
ATOM   2742 N  NE    . ARG A 1 350 ? -14.454 3.123   -18.401 1.00 80.05 350 A 1 
ATOM   2743 C  CZ    . ARG A 1 350 ? -14.487 3.424   -19.694 1.00 73.94 350 A 1 
ATOM   2744 N  NH1   . ARG A 1 350 ? -15.099 4.523   -20.100 1.00 66.54 350 A 1 
ATOM   2745 N  NH2   . ARG A 1 350 ? -13.913 2.633   -20.582 1.00 69.22 350 A 1 
ATOM   2746 N  N     . LEU A 1 351 ? -11.418 2.317   -12.569 1.00 97.33 351 A 1 
ATOM   2747 C  CA    . LEU A 1 351 ? -10.035 2.284   -12.116 1.00 97.82 351 A 1 
ATOM   2748 C  C     . LEU A 1 351 ? -9.390  0.973   -12.545 1.00 97.85 351 A 1 
ATOM   2749 O  O     . LEU A 1 351 ? -10.079 -0.015  -12.778 1.00 97.27 351 A 1 
ATOM   2750 C  CB    . LEU A 1 351 ? -9.960  2.419   -10.594 1.00 97.95 351 A 1 
ATOM   2751 C  CG    . LEU A 1 351 ? -10.494 3.709   -9.978  1.00 97.63 351 A 1 
ATOM   2752 C  CD1   . LEU A 1 351 ? -10.288 3.666   -8.472  1.00 97.38 351 A 1 
ATOM   2753 C  CD2   . LEU A 1 351 ? -9.776  4.911   -10.579 1.00 97.02 351 A 1 
ATOM   2754 N  N     . ALA A 1 352 ? -8.069  0.992   -12.649 1.00 98.20 352 A 1 
ATOM   2755 C  CA    . ALA A 1 352 ? -7.342  -0.213  -13.011 1.00 98.22 352 A 1 
ATOM   2756 C  C     . ALA A 1 352 ? -7.593  -1.237  -11.901 1.00 98.57 352 A 1 
ATOM   2757 O  O     . ALA A 1 352 ? -7.639  -0.885  -10.727 1.00 98.19 352 A 1 
ATOM   2758 C  CB    . ALA A 1 352 ? -5.851  0.084   -13.130 1.00 97.71 352 A 1 
ATOM   2759 N  N     . LEU A 1 353 ? -7.745  -2.484  -12.288 1.00 98.20 353 A 1 
ATOM   2760 C  CA    . LEU A 1 353 ? -8.039  -3.542  -11.325 1.00 98.34 353 A 1 
ATOM   2761 C  C     . LEU A 1 353 ? -7.030  -3.753  -10.200 1.00 98.44 353 A 1 
ATOM   2762 O  O     . LEU A 1 353 ? -5.837  -3.913  -10.429 1.00 98.26 353 A 1 
ATOM   2763 C  CB    . LEU A 1 353 ? -8.241  -4.867  -12.063 1.00 97.89 353 A 1 
ATOM   2764 C  CG    . LEU A 1 353 ? -8.548  -6.089  -11.196 1.00 97.06 353 A 1 
ATOM   2765 C  CD1   . LEU A 1 353 ? -9.902  -5.919  -10.517 1.00 96.23 353 A 1 
ATOM   2766 C  CD2   . LEU A 1 353 ? -8.534  -7.353  -12.045 1.00 96.00 353 A 1 
ATOM   2767 N  N     . ILE A 1 354 ? -7.545  -3.736  -8.991  1.00 98.50 354 A 1 
ATOM   2768 C  CA    . ILE A 1 354 ? -6.792  -4.095  -7.787  1.00 98.77 354 A 1 
ATOM   2769 C  C     . ILE A 1 354 ? -7.872  -4.837  -7.013  1.00 98.79 354 A 1 
ATOM   2770 O  O     . ILE A 1 354 ? -8.798  -4.224  -6.469  1.00 98.56 354 A 1 
ATOM   2771 C  CB    . ILE A 1 354 ? -6.318  -2.886  -6.951  1.00 98.69 354 A 1 
ATOM   2772 C  CG1   . ILE A 1 354 ? -5.369  -2.007  -7.771  1.00 98.30 354 A 1 
ATOM   2773 C  CG2   . ILE A 1 354 ? -5.591  -3.406  -5.713  1.00 98.26 354 A 1 
ATOM   2774 C  CD1   . ILE A 1 354 ? -4.833  -0.797  -7.007  1.00 98.08 354 A 1 
ATOM   2775 N  N     . LYS A 1 355 ? -7.771  -6.149  -7.001  1.00 98.74 355 A 1 
ATOM   2776 C  CA    . LYS A 1 355 ? -8.770  -6.976  -6.334  1.00 98.76 355 A 1 
ATOM   2777 C  C     . LYS A 1 355 ? -8.952  -6.669  -4.855  1.00 98.82 355 A 1 
ATOM   2778 O  O     . LYS A 1 355 ? -8.032  -6.219  -4.179  1.00 98.66 355 A 1 
ATOM   2779 C  CB    . LYS A 1 355 ? -8.420  -8.456  -6.500  1.00 98.46 355 A 1 
ATOM   2780 C  CG    . LYS A 1 355 ? -8.465  -8.949  -7.927  1.00 97.08 355 A 1 
ATOM   2781 C  CD    . LYS A 1 355 ? -8.067  -10.430 -8.018  1.00 94.06 355 A 1 
ATOM   2782 C  CE    . LYS A 1 355 ? -8.978  -11.301 -7.169  1.00 88.24 355 A 1 
ATOM   2783 N  NZ    . LYS A 1 355 ? -10.396 -11.183 -7.574  1.00 79.40 355 A 1 
ATOM   2784 N  N     . GLY A 1 356 ? -10.157 -6.929  -4.377  1.00 98.71 356 A 1 
ATOM   2785 C  CA    . GLY A 1 356 ? -10.435 -6.754  -2.970  1.00 98.76 356 A 1 
ATOM   2786 C  C     . GLY A 1 356 ? -11.009 -5.430  -2.525  1.00 98.82 356 A 1 
ATOM   2787 O  O     . GLY A 1 356 ? -11.519 -4.638  -3.327  1.00 98.39 356 A 1 
ATOM   2788 N  N     . THR A 1 357 ? -10.928 -5.206  -1.221  1.00 98.93 357 A 1 
ATOM   2789 C  CA    . THR A 1 357 ? -11.455 -4.007  -0.596  1.00 98.92 357 A 1 
ATOM   2790 C  C     . THR A 1 357 ? -10.373 -3.368  0.252   1.00 98.93 357 A 1 
ATOM   2791 O  O     . THR A 1 357 ? -9.718  -4.040  1.045   1.00 98.86 357 A 1 
ATOM   2792 C  CB    . THR A 1 357 ? -12.649 -4.346  0.312   1.00 98.87 357 A 1 
ATOM   2793 O  OG1   . THR A 1 357 ? -13.725 -4.852  -0.473  1.00 98.23 357 A 1 
ATOM   2794 C  CG2   . THR A 1 357 ? -13.118 -3.115  1.083   1.00 98.47 357 A 1 
ATOM   2795 N  N     . GLN A 1 358 ? -10.182 -2.064  0.082   1.00 98.95 358 A 1 
ATOM   2796 C  CA    . GLN A 1 358 ? -9.208  -1.351  0.889   1.00 98.91 358 A 1 
ATOM   2797 C  C     . GLN A 1 358 ? -9.890  -0.123  1.467   1.00 98.90 358 A 1 
ATOM   2798 O  O     . GLN A 1 358 ? -10.294 0.783   0.744   1.00 98.75 358 A 1 
ATOM   2799 C  CB    . GLN A 1 358 ? -7.988  -0.935  0.075   1.00 98.75 358 A 1 
ATOM   2800 C  CG    . GLN A 1 358 ? -6.940  -0.205  0.910   1.00 96.01 358 A 1 
ATOM   2801 C  CD    . GLN A 1 358 ? -5.641  0.033   0.165   1.00 94.74 358 A 1 
ATOM   2802 O  OE1   . GLN A 1 358 ? -4.992  -0.900  -0.285  1.00 88.61 358 A 1 
ATOM   2803 N  NE2   . GLN A 1 358 ? -5.258  1.298   0.038   1.00 85.75 358 A 1 
ATOM   2804 N  N     . VAL A 1 359 ? -10.027 -0.103  2.782   1.00 98.98 359 A 1 
ATOM   2805 C  CA    . VAL A 1 359 ? -10.642 1.018   3.467   1.00 98.98 359 A 1 
ATOM   2806 C  C     . VAL A 1 359 ? -9.561  1.809   4.173   1.00 98.96 359 A 1 
ATOM   2807 O  O     . VAL A 1 359 ? -8.772  1.259   4.936   1.00 98.83 359 A 1 
ATOM   2808 C  CB    . VAL A 1 359 ? -11.677 0.540   4.506   1.00 98.83 359 A 1 
ATOM   2809 C  CG1   . VAL A 1 359 ? -12.332 1.743   5.183   1.00 98.25 359 A 1 
ATOM   2810 C  CG2   . VAL A 1 359 ? -12.740 -0.318  3.830   1.00 98.37 359 A 1 
ATOM   2811 N  N     . CYS A 1 360 ? -9.521  3.108   3.911   1.00 98.81 360 A 1 
ATOM   2812 C  CA    . CYS A 1 360 ? -8.539  3.966   4.541   1.00 98.82 360 A 1 
ATOM   2813 C  C     . CYS A 1 360 ? -9.245  5.121   5.245   1.00 98.79 360 A 1 
ATOM   2814 O  O     . CYS A 1 360 ? -9.997  5.868   4.626   1.00 98.39 360 A 1 
ATOM   2815 C  CB    . CYS A 1 360 ? -7.558  4.514   3.505   1.00 98.64 360 A 1 
ATOM   2816 S  SG    . CYS A 1 360 ? -6.298  5.599   4.223   1.00 95.46 360 A 1 
ATOM   2817 N  N     . PHE A 1 361 ? -8.998  5.241   6.552   1.00 98.54 361 A 1 
ATOM   2818 C  CA    . PHE A 1 361 ? -9.570  6.323   7.338   1.00 98.31 361 A 1 
ATOM   2819 C  C     . PHE A 1 361 ? -8.486  7.357   7.586   1.00 98.43 361 A 1 
ATOM   2820 O  O     . PHE A 1 361 ? -7.371  7.011   7.985   1.00 97.79 361 A 1 
ATOM   2821 C  CB    . PHE A 1 361 ? -10.055 5.836   8.697   1.00 97.57 361 A 1 
ATOM   2822 C  CG    . PHE A 1 361 ? -11.299 4.995   8.646   1.00 96.64 361 A 1 
ATOM   2823 C  CD1   . PHE A 1 361 ? -11.220 3.644   8.353   1.00 93.48 361 A 1 
ATOM   2824 C  CD2   . PHE A 1 361 ? -12.536 5.557   8.918   1.00 93.58 361 A 1 
ATOM   2825 C  CE1   . PHE A 1 361 ? -12.367 2.860   8.323   1.00 91.30 361 A 1 
ATOM   2826 C  CE2   . PHE A 1 361 ? -13.681 4.790   8.886   1.00 91.00 361 A 1 
ATOM   2827 C  CZ    . PHE A 1 361 ? -13.610 3.436   8.590   1.00 91.40 361 A 1 
ATOM   2828 N  N     . ASP A 1 362 ? -8.805  8.617   7.364   1.00 98.38 362 A 1 
ATOM   2829 C  CA    . ASP A 1 362 ? -7.870  9.686   7.636   1.00 98.12 362 A 1 
ATOM   2830 C  C     . ASP A 1 362 ? -8.566  10.533  8.701   1.00 98.11 362 A 1 
ATOM   2831 O  O     . ASP A 1 362 ? -9.396  11.391  8.392   1.00 96.94 362 A 1 
ATOM   2832 C  CB    . ASP A 1 362 ? -7.596  10.508  6.372   1.00 97.53 362 A 1 
ATOM   2833 C  CG    . ASP A 1 362 ? -6.141  10.929  6.272   1.00 96.66 362 A 1 
ATOM   2834 O  OD1   . ASP A 1 362 ? -5.351  10.588  7.179   1.00 94.04 362 A 1 
ATOM   2835 O  OD2   . ASP A 1 362 ? -5.771  11.583  5.272   1.00 93.49 362 A 1 
ATOM   2836 N  N     . PHE A 1 363 ? -8.238  10.276  9.968   1.00 97.77 363 A 1 
ATOM   2837 C  CA    . PHE A 1 363 ? -8.840  10.988  11.093  1.00 97.68 363 A 1 
ATOM   2838 C  C     . PHE A 1 363 ? -8.050  12.248  11.419  1.00 97.66 363 A 1 
ATOM   2839 O  O     . PHE A 1 363 ? -6.881  12.172  11.767  1.00 96.89 363 A 1 
ATOM   2840 C  CB    . PHE A 1 363 ? -8.863  10.109  12.339  1.00 96.91 363 A 1 
ATOM   2841 C  CG    . PHE A 1 363 ? -9.674  8.849   12.186  1.00 93.82 363 A 1 
ATOM   2842 C  CD1   . PHE A 1 363 ? -9.054  7.633   11.930  1.00 90.27 363 A 1 
ATOM   2843 C  CD2   . PHE A 1 363 ? -11.054 8.882   12.328  1.00 90.69 363 A 1 
ATOM   2844 C  CE1   . PHE A 1 363 ? -9.795  6.465   11.818  1.00 88.23 363 A 1 
ATOM   2845 C  CE2   . PHE A 1 363 ? -11.805 7.721   12.214  1.00 87.26 363 A 1 
ATOM   2846 C  CZ    . PHE A 1 363 ? -11.177 6.504   11.960  1.00 86.18 363 A 1 
ATOM   2847 N  N     . PHE A 1 364 ? -8.699  13.399  11.328  1.00 96.47 364 A 1 
ATOM   2848 C  CA    . PHE A 1 364 ? -8.032  14.659  11.627  1.00 95.99 364 A 1 
ATOM   2849 C  C     . PHE A 1 364 ? -8.205  15.017  13.100  1.00 95.49 364 A 1 
ATOM   2850 O  O     . PHE A 1 364 ? -9.310  15.019  13.625  1.00 93.34 364 A 1 
ATOM   2851 C  CB    . PHE A 1 364 ? -8.566  15.755  10.716  1.00 95.46 364 A 1 
ATOM   2852 C  CG    . PHE A 1 364 ? -8.149  15.564  9.284   1.00 95.62 364 A 1 
ATOM   2853 C  CD1   . PHE A 1 364 ? -6.958  16.106  8.821   1.00 94.03 364 A 1 
ATOM   2854 C  CD2   . PHE A 1 364 ? -8.912  14.783  8.419   1.00 93.74 364 A 1 
ATOM   2855 C  CE1   . PHE A 1 364 ? -6.536  15.899  7.515   1.00 93.12 364 A 1 
ATOM   2856 C  CE2   . PHE A 1 364 ? -8.493  14.559  7.118   1.00 93.27 364 A 1 
ATOM   2857 C  CZ    . PHE A 1 364 ? -7.302  15.110  6.660   1.00 93.60 364 A 1 
ATOM   2858 N  N     . LEU A 1 365 ? -7.086  15.316  13.754  1.00 95.19 365 A 1 
ATOM   2859 C  CA    . LEU A 1 365 ? -7.073  15.582  15.185  1.00 94.15 365 A 1 
ATOM   2860 C  C     . LEU A 1 365 ? -6.984  17.046  15.594  1.00 91.30 365 A 1 
ATOM   2861 O  O     . LEU A 1 365 ? -7.000  17.361  16.781  1.00 80.81 365 A 1 
ATOM   2862 C  CB    . LEU A 1 365 ? -5.919  14.817  15.825  1.00 93.44 365 A 1 
ATOM   2863 C  CG    . LEU A 1 365 ? -5.864  13.327  15.503  1.00 93.93 365 A 1 
ATOM   2864 C  CD1   . LEU A 1 365 ? -4.597  12.714  16.091  1.00 92.29 365 A 1 
ATOM   2865 C  CD2   . LEU A 1 365 ? -7.105  12.636  16.057  1.00 91.30 365 A 1 
ATOM   2866 N  N     . GLY A 1 366 ? -6.862  17.945  14.632  1.00 85.33 366 A 1 
ATOM   2867 C  CA    . GLY A 1 366 ? -6.749  19.354  14.956  1.00 83.13 366 A 1 
ATOM   2868 C  C     . GLY A 1 366 ? -5.310  19.828  14.899  1.00 81.19 366 A 1 
ATOM   2869 O  O     . GLY A 1 366 ? -4.421  19.089  14.465  1.00 71.79 366 A 1 
ATOM   2870 N  N     . TYR A 1 367 ? -5.082  21.056  15.362  1.00 83.81 367 A 1 
ATOM   2871 C  CA    . TYR A 1 367 ? -3.736  21.621  15.343  1.00 81.37 367 A 1 
ATOM   2872 C  C     . TYR A 1 367 ? -3.014  21.428  16.674  1.00 78.23 367 A 1 
ATOM   2873 O  O     . TYR A 1 367 ? -3.646  21.318  17.719  1.00 69.36 367 A 1 
ATOM   2874 C  CB    . TYR A 1 367 ? -3.783  23.107  14.998  1.00 77.02 367 A 1 
ATOM   2875 C  CG    . TYR A 1 367 ? -4.432  23.400  13.673  1.00 76.50 367 A 1 
ATOM   2876 C  CD1   . TYR A 1 367 ? -5.811  23.534  13.575  1.00 72.55 367 A 1 
ATOM   2877 C  CD2   . TYR A 1 367 ? -3.667  23.522  12.514  1.00 73.08 367 A 1 
ATOM   2878 C  CE1   . TYR A 1 367 ? -6.429  23.788  12.346  1.00 69.45 367 A 1 
ATOM   2879 C  CE2   . TYR A 1 367 ? -4.266  23.777  11.284  1.00 70.74 367 A 1 
ATOM   2880 C  CZ    . TYR A 1 367 ? -5.645  23.907  11.205  1.00 70.96 367 A 1 
ATOM   2881 O  OH    . TYR A 1 367 ? -6.233  24.152  9.994   1.00 66.78 367 A 1 
ATOM   2882 N  N     . ASP A 1 368 ? -1.680  21.393  16.598  1.00 73.15 368 A 1 
ATOM   2883 C  CA    . ASP A 1 368 ? -0.859  21.227  17.799  1.00 72.18 368 A 1 
ATOM   2884 C  C     . ASP A 1 368 ? -0.770  22.526  18.605  1.00 67.29 368 A 1 
ATOM   2885 O  O     . ASP A 1 368 ? -0.306  22.487  19.755  1.00 61.72 368 A 1 
ATOM   2886 C  CB    . ASP A 1 368 ? 0.547   20.758  17.410  1.00 66.35 368 A 1 
ATOM   2887 C  CG    . ASP A 1 368 ? 0.563   19.329  16.918  1.00 63.90 368 A 1 
ATOM   2888 O  OD1   . ASP A 1 368 ? -0.142  18.492  17.509  1.00 59.64 368 A 1 
ATOM   2889 O  OD2   . ASP A 1 368 ? 1.302   19.041  15.951  1.00 57.86 368 A 1 
ATOM   2890 O  OXT   . ASP A 1 368 ? -1.127  23.596  18.094  1.00 60.10 368 A 1 
HETATM 2891 P  PG    . ATP B 2 .   ? -22.479 -7.420  10.694  1.00 95.13 1   B 1 
HETATM 2892 O  O1G   . ATP B 2 .   ? -22.125 -8.637  11.457  1.00 93.03 1   B 1 
HETATM 2893 O  O2G   . ATP B 2 .   ? -23.681 -6.699  11.267  1.00 92.32 1   B 1 
HETATM 2894 O  O3G   . ATP B 2 .   ? -21.323 -6.502  10.506  1.00 94.32 1   B 1 
HETATM 2895 P  PB    . ATP B 2 .   ? -22.177 -7.782  7.918   1.00 96.43 1   B 1 
HETATM 2896 O  O1B   . ATP B 2 .   ? -20.737 -8.054  8.123   1.00 94.10 1   B 1 
HETATM 2897 O  O2B   . ATP B 2 .   ? -22.831 -8.657  6.889   1.00 93.37 1   B 1 
HETATM 2898 O  O3B   . ATP B 2 .   ? -22.950 -7.953  9.275   1.00 95.46 1   B 1 
HETATM 2899 P  PA    . ATP B 2 .   ? -21.397 -5.162  7.125   1.00 97.56 1   B 1 
HETATM 2900 O  O1A   . ATP B 2 .   ? -20.165 -5.288  7.938   1.00 94.71 1   B 1 
HETATM 2901 O  O2A   . ATP B 2 .   ? -22.115 -3.841  7.183   1.00 93.52 1   B 1 
HETATM 2902 O  O3A   . ATP B 2 .   ? -22.437 -6.274  7.560   1.00 96.68 1   B 1 
HETATM 2903 O  "O5'" . ATP B 2 .   ? -21.075 -5.529  5.627   1.00 97.57 1   B 1 
HETATM 2904 C  "C5'" . ATP B 2 .   ? -22.122 -5.525  4.702   1.00 97.51 1   B 1 
HETATM 2905 C  "C4'" . ATP B 2 .   ? -21.849 -6.467  3.554   1.00 98.37 1   B 1 
HETATM 2906 O  "O4'" . ATP B 2 .   ? -20.776 -5.953  2.762   1.00 98.50 1   B 1 
HETATM 2907 C  "C3'" . ATP B 2 .   ? -21.398 -7.855  3.967   1.00 98.22 1   B 1 
HETATM 2908 O  "O3'" . ATP B 2 .   ? -22.480 -8.702  4.281   1.00 97.61 1   B 1 
HETATM 2909 C  "C2'" . ATP B 2 .   ? -20.622 -8.314  2.751   1.00 98.42 1   B 1 
HETATM 2910 O  "O2'" . ATP B 2 .   ? -21.474 -8.832  1.752   1.00 97.69 1   B 1 
HETATM 2911 C  "C1'" . ATP B 2 .   ? -19.982 -7.023  2.254   1.00 98.66 1   B 1 
HETATM 2912 N  N9    . ATP B 2 .   ? -18.610 -6.858  2.739   1.00 98.81 1   B 1 
HETATM 2913 C  C8    . ATP B 2 .   ? -18.187 -6.117  3.814   1.00 98.81 1   B 1 
HETATM 2914 N  N7    . ATP B 2 .   ? -16.891 -6.141  3.951   1.00 98.83 1   B 1 
HETATM 2915 C  C5    . ATP B 2 .   ? -16.425 -6.904  2.935   1.00 98.89 1   B 1 
HETATM 2916 C  C6    . ATP B 2 .   ? -15.119 -7.310  2.510   1.00 98.86 1   B 1 
HETATM 2917 N  N6    . ATP B 2 .   ? -14.029 -6.932  3.162   1.00 98.79 1   B 1 
HETATM 2918 N  N1    . ATP B 2 .   ? -15.026 -8.103  1.421   1.00 98.80 1   B 1 
HETATM 2919 C  C2    . ATP B 2 .   ? -16.132 -8.501  0.735   1.00 98.71 1   B 1 
HETATM 2920 N  N3    . ATP B 2 .   ? -17.380 -8.161  1.071   1.00 98.80 1   B 1 
HETATM 2921 C  C4    . ATP B 2 .   ? -17.526 -7.360  2.171   1.00 98.89 1   B 1 
HETATM 2922 MG MG    . MG  C 3 .   ? -19.591 -6.868  9.262   1.00 96.25 1   C 1 
ATOM   2923 O  OP3   . DT  D 4 1   ? 2.300   22.449  0.614   1.00 86.15 1   D 1 
ATOM   2924 P  P     . DT  D 4 1   ? 3.476   21.788  0.810   1.00 86.56 1   D 1 
ATOM   2925 O  OP1   . DT  D 4 1   ? 4.651   22.668  0.600   1.00 82.57 1   D 1 
ATOM   2926 O  OP2   . DT  D 4 1   ? 3.646   20.574  -0.038  1.00 83.97 1   D 1 
ATOM   2927 O  "O5'" . DT  D 4 1   ? 3.698   21.168  2.300   1.00 85.06 1   D 1 
ATOM   2928 C  "C5'" . DT  D 4 1   ? 3.585   21.945  3.504   1.00 87.07 1   D 1 
ATOM   2929 C  "C4'" . DT  D 4 1   ? 3.191   21.089  4.683   1.00 90.58 1   D 1 
ATOM   2930 O  "O4'" . DT  D 4 1   ? 1.854   20.584  4.477   1.00 91.14 1   D 1 
ATOM   2931 C  "C3'" . DT  D 4 1   ? 4.073   19.863  4.888   1.00 91.33 1   D 1 
ATOM   2932 O  "O3'" . DT  D 4 1   ? 4.239   19.639  6.285   1.00 90.58 1   D 1 
ATOM   2933 C  "C2'" . DT  D 4 1   ? 3.289   18.751  4.238   1.00 90.66 1   D 1 
ATOM   2934 C  "C1'" . DT  D 4 1   ? 1.867   19.164  4.469   1.00 91.33 1   D 1 
ATOM   2935 N  N1    . DT  D 4 1   ? 0.900   18.744  3.424   1.00 92.36 1   D 1 
ATOM   2936 C  C2    . DT  D 4 1   ? -0.325  18.278  3.824   1.00 91.95 1   D 1 
ATOM   2937 O  O2    . DT  D 4 1   ? -0.652  18.190  4.995   1.00 90.52 1   D 1 
ATOM   2938 N  N3    . DT  D 4 1   ? -1.161  17.923  2.797   1.00 90.79 1   D 1 
ATOM   2939 C  C4    . DT  D 4 1   ? -0.890  17.990  1.448   1.00 91.12 1   D 1 
ATOM   2940 O  O4    . DT  D 4 1   ? -1.722  17.636  0.614   1.00 90.15 1   D 1 
ATOM   2941 C  C5    . DT  D 4 1   ? 0.410   18.491  1.096   1.00 90.54 1   D 1 
ATOM   2942 C  C7    . DT  D 4 1   ? 0.807   18.608  -0.343  1.00 89.42 1   D 1 
ATOM   2943 C  C6    . DT  D 4 1   ? 1.236   18.842  2.089   1.00 91.01 1   D 1 
ATOM   2944 P  P     . DG  D 4 2   ? 5.341   18.656  6.780   1.00 95.21 2   D 1 
ATOM   2945 O  OP1   . DG  D 4 2   ? 5.683   19.096  8.151   1.00 91.51 2   D 1 
ATOM   2946 O  OP2   . DG  D 4 2   ? 6.392   18.549  5.752   1.00 91.42 2   D 1 
ATOM   2947 O  "O5'" . DG  D 4 2   ? 4.602   17.258  6.865   1.00 94.39 2   D 1 
ATOM   2948 C  "C5'" . DG  D 4 2   ? 3.393   17.121  7.613   1.00 94.88 2   D 1 
ATOM   2949 C  "C4'" . DG  D 4 2   ? 2.872   15.707  7.460   1.00 96.10 2   D 1 
ATOM   2950 O  "O4'" . DG  D 4 2   ? 2.206   15.589  6.185   1.00 96.45 2   D 1 
ATOM   2951 C  "C3'" . DG  D 4 2   ? 3.981   14.677  7.491   1.00 96.45 2   D 1 
ATOM   2952 O  "O3'" . DG  D 4 2   ? 3.762   13.724  8.505   1.00 96.04 2   D 1 
ATOM   2953 C  "C2'" . DG  D 4 2   ? 3.996   14.014  6.126   1.00 96.22 2   D 1 
ATOM   2954 C  "C1'" . DG  D 4 2   ? 2.709   14.484  5.449   1.00 96.35 2   D 1 
ATOM   2955 N  N9    . DG  D 4 2   ? 2.929   14.922  4.073   1.00 96.84 2   D 1 
ATOM   2956 C  C8    . DG  D 4 2   ? 4.094   15.439  3.571   1.00 96.54 2   D 1 
ATOM   2957 N  N7    . DG  D 4 2   ? 4.006   15.752  2.311   1.00 96.22 2   D 1 
ATOM   2958 C  C5    . DG  D 4 2   ? 2.710   15.420  1.958   1.00 96.59 2   D 1 
ATOM   2959 C  C6    . DG  D 4 2   ? 2.044   15.528  0.712   1.00 96.65 2   D 1 
ATOM   2960 O  O6    . DG  D 4 2   ? 2.487   15.951  -0.353  1.00 96.04 2   D 1 
ATOM   2961 N  N1    . DG  D 4 2   ? 0.733   15.081  0.805   1.00 96.46 2   D 1 
ATOM   2962 C  C2    . DG  D 4 2   ? 0.137   14.589  1.941   1.00 96.48 2   D 1 
ATOM   2963 N  N2    . DG  D 4 2   ? -1.141  14.199  1.826   1.00 96.10 2   D 1 
ATOM   2964 N  N3    . DG  D 4 2   ? 0.751   14.476  3.103   1.00 96.84 2   D 1 
ATOM   2965 C  C4    . DG  D 4 2   ? 2.035   14.908  3.043   1.00 97.19 2   D 1 
ATOM   2966 P  P     . DC  D 4 3   ? 4.987   13.393  9.427   1.00 97.45 3   D 1 
ATOM   2967 O  OP1   . DC  D 4 3   ? 4.463   13.027  10.765  1.00 96.21 3   D 1 
ATOM   2968 O  OP2   . DC  D 4 3   ? 5.979   14.489  9.304   1.00 96.30 3   D 1 
ATOM   2969 O  "O5'" . DC  D 4 3   ? 5.629   12.095  8.756   1.00 97.25 3   D 1 
ATOM   2970 C  "C5'" . DC  D 4 3   ? 4.815   10.967  8.455   1.00 97.13 3   D 1 
ATOM   2971 C  "C4'" . DC  D 4 3   ? 5.683   9.744   8.297   1.00 97.76 3   D 1 
ATOM   2972 O  "O4'" . DC  D 4 3   ? 6.446   9.822   7.072   1.00 97.60 3   D 1 
ATOM   2973 C  "C3'" . DC  D 4 3   ? 6.712   9.551   9.411   1.00 97.72 3   D 1 
ATOM   2974 O  "O3'" . DC  D 4 3   ? 6.263   8.517   10.277  1.00 97.49 3   D 1 
ATOM   2975 C  "C2'" . DC  D 4 3   ? 8.002   9.134   8.692   1.00 97.39 3   D 1 
ATOM   2976 C  "C1'" . DC  D 4 3   ? 7.601   9.022   7.231   1.00 97.60 3   D 1 
ATOM   2977 N  N1    . DC  D 4 3   ? 8.617   9.500   6.268   1.00 97.79 3   D 1 
ATOM   2978 C  C2    . DC  D 4 3   ? 9.199   8.585   5.385   1.00 97.70 3   D 1 
ATOM   2979 O  O2    . DC  D 4 3   ? 8.851   7.407   5.425   1.00 97.23 3   D 1 
ATOM   2980 N  N3    . DC  D 4 3   ? 10.126  9.033   4.510   1.00 97.12 3   D 1 
ATOM   2981 C  C4    . DC  D 4 3   ? 10.483  10.317  4.492   1.00 97.17 3   D 1 
ATOM   2982 N  N4    . DC  D 4 3   ? 11.402  10.706  3.615   1.00 96.84 3   D 1 
ATOM   2983 C  C5    . DC  D 4 3   ? 9.904   11.264  5.391   1.00 96.96 3   D 1 
ATOM   2984 C  C6    . DC  D 4 3   ? 8.979   10.811  6.247   1.00 97.15 3   D 1 
ATOM   2985 P  P     . DG  D 4 4   ? 6.784   8.457   11.788  1.00 98.17 4   D 1 
ATOM   2986 O  OP1   . DG  D 4 4   ? 5.715   7.800   12.584  1.00 97.51 4   D 1 
ATOM   2987 O  OP2   . DG  D 4 4   ? 7.296   9.788   12.203  1.00 97.54 4   D 1 
ATOM   2988 O  "O5'" . DG  D 4 4   ? 8.020   7.463   11.701  1.00 97.97 4   D 1 
ATOM   2989 C  "C5'" . DG  D 4 4   ? 7.825   6.114   11.274  1.00 97.84 4   D 1 
ATOM   2990 C  "C4'" . DG  D 4 4   ? 9.041   5.286   11.614  1.00 98.23 4   D 1 
ATOM   2991 O  "O4'" . DG  D 4 4   ? 10.111  5.585   10.693  1.00 98.15 4   D 1 
ATOM   2992 C  "C3'" . DG  D 4 4   ? 9.598   5.525   13.019  1.00 98.22 4   D 1 
ATOM   2993 O  "O3'" . DG  D 4 4   ? 9.995   4.276   13.553  1.00 98.05 4   D 1 
ATOM   2994 C  "C2'" . DG  D 4 4   ? 10.779  6.454   12.777  1.00 98.04 4   D 1 
ATOM   2995 C  "C1'" . DG  D 4 4   ? 11.251  6.058   11.388  1.00 98.15 4   D 1 
ATOM   2996 N  N9    . DG  D 4 4   ? 11.817  7.143   10.582  1.00 98.27 4   D 1 
ATOM   2997 C  C8    . DG  D 4 4   ? 11.366  8.438   10.501  1.00 98.12 4   D 1 
ATOM   2998 N  N7    . DG  D 4 4   ? 12.045  9.156   9.646   1.00 97.91 4   D 1 
ATOM   2999 C  C5    . DG  D 4 4   ? 12.995  8.286   9.136   1.00 97.92 4   D 1 
ATOM   3000 C  C6    . DG  D 4 4   ? 14.004  8.498   8.172   1.00 97.90 4   D 1 
ATOM   3001 O  O6    . DG  D 4 4   ? 14.273  9.533   7.546   1.00 97.58 4   D 1 
ATOM   3002 N  N1    . DG  D 4 4   ? 14.765  7.345   7.943   1.00 97.76 4   D 1 
ATOM   3003 C  C2    . DG  D 4 4   ? 14.559  6.136   8.571   1.00 97.85 4   D 1 
ATOM   3004 N  N2    . DG  D 4 4   ? 15.379  5.131   8.224   1.00 97.63 4   D 1 
ATOM   3005 N  N3    . DG  D 4 4   ? 13.606  5.928   9.478   1.00 97.59 4   D 1 
ATOM   3006 C  C4    . DG  D 4 4   ? 12.869  7.040   9.712   1.00 98.15 4   D 1 
ATOM   3007 P  P     . DC  D 4 5   ? 10.434  4.135   15.059  1.00 98.11 5   D 1 
ATOM   3008 O  OP1   . DC  D 4 5   ? 9.837   2.881   15.581  1.00 97.65 5   D 1 
ATOM   3009 O  OP2   . DC  D 4 5   ? 10.197  5.415   15.774  1.00 97.70 5   D 1 
ATOM   3010 O  "O5'" . DC  D 4 5   ? 12.006  3.920   14.923  1.00 97.85 5   D 1 
ATOM   3011 C  "C5'" . DC  D 4 5   ? 12.489  2.910   14.054  1.00 97.44 5   D 1 
ATOM   3012 C  "C4'" . DC  D 4 5   ? 13.992  3.003   13.915  1.00 98.07 5   D 1 
ATOM   3013 O  "O4'" . DC  D 4 5   ? 14.344  4.128   13.098  1.00 97.92 5   D 1 
ATOM   3014 C  "C3'" . DC  D 4 5   ? 14.728  3.156   15.241  1.00 97.91 5   D 1 
ATOM   3015 O  "O3'" . DC  D 4 5   ? 15.784  2.208   15.279  1.00 97.56 5   D 1 
ATOM   3016 C  "C2'" . DC  D 4 5   ? 15.261  4.580   15.205  1.00 97.42 5   D 1 
ATOM   3017 C  "C1'" . DC  D 4 5   ? 15.357  4.890   13.725  1.00 97.77 5   D 1 
ATOM   3018 N  N1    . DC  D 4 5   ? 15.133  6.304   13.345  1.00 98.01 5   D 1 
ATOM   3019 C  C2    . DC  D 4 5   ? 15.907  6.872   12.328  1.00 97.91 5   D 1 
ATOM   3020 O  O2    . DC  D 4 5   ? 16.792  6.192   11.788  1.00 97.58 5   D 1 
ATOM   3021 N  N3    . DC  D 4 5   ? 15.675  8.163   11.953  1.00 97.52 5   D 1 
ATOM   3022 C  C4    . DC  D 4 5   ? 14.712  8.857   12.563  1.00 97.45 5   D 1 
ATOM   3023 N  N4    . DC  D 4 5   ? 14.514  10.110  12.162  1.00 97.07 5   D 1 
ATOM   3024 C  C5    . DC  D 4 5   ? 13.907  8.308   13.605  1.00 97.26 5   D 1 
ATOM   3025 C  C6    . DC  D 4 5   ? 14.150  7.032   13.957  1.00 97.43 5   D 1 
ATOM   3026 P  P     . DG  D 4 6   ? 16.566  1.917   16.640  1.00 97.56 6   D 1 
ATOM   3027 O  OP1   . DG  D 4 6   ? 16.846  0.464   16.714  1.00 96.81 6   D 1 
ATOM   3028 O  OP2   . DG  D 4 6   ? 15.875  2.603   17.766  1.00 96.85 6   D 1 
ATOM   3029 O  "O5'" . DG  D 4 6   ? 17.931  2.678   16.369  1.00 97.16 6   D 1 
ATOM   3030 C  "C5'" . DG  D 4 6   ? 18.668  2.401   15.183  1.00 96.82 6   D 1 
ATOM   3031 C  "C4'" . DG  D 4 6   ? 19.823  3.359   15.051  1.00 97.34 6   D 1 
ATOM   3032 O  "O4'" . DG  D 4 6   ? 19.348  4.644   14.579  1.00 97.27 6   D 1 
ATOM   3033 C  "C3'" . DG  D 4 6   ? 20.568  3.622   16.356  1.00 97.22 6   D 1 
ATOM   3034 O  "O3'" . DG  D 4 6   ? 21.958  3.561   16.090  1.00 96.78 6   D 1 
ATOM   3035 C  "C2'" . DG  D 4 6   ? 20.133  5.023   16.753  1.00 96.85 6   D 1 
ATOM   3036 C  "C1'" . DG  D 4 6   ? 19.871  5.671   15.403  1.00 97.10 6   D 1 
ATOM   3037 N  N9    . DG  D 4 6   ? 18.909  6.776   15.420  1.00 97.46 6   D 1 
ATOM   3038 C  C8    . DG  D 4 6   ? 17.802  6.900   16.213  1.00 97.18 6   D 1 
ATOM   3039 N  N7    . DG  D 4 6   ? 17.132  7.995   15.993  1.00 97.06 6   D 1 
ATOM   3040 C  C5    . DG  D 4 6   ? 17.846  8.633   14.985  1.00 97.17 6   D 1 
ATOM   3041 C  C6    . DG  D 4 6   ? 17.605  9.873   14.329  1.00 97.11 6   D 1 
ATOM   3042 O  O6    . DG  D 4 6   ? 16.677  10.674  14.518  1.00 96.71 6   D 1 
ATOM   3043 N  N1    . DG  D 4 6   ? 18.579  10.142  13.374  1.00 97.00 6   D 1 
ATOM   3044 C  C2    . DG  D 4 6   ? 19.643  9.328   13.087  1.00 97.05 6   D 1 
ATOM   3045 N  N2    . DG  D 4 6   ? 20.481  9.753   12.133  1.00 96.79 6   D 1 
ATOM   3046 N  N3    . DG  D 4 6   ? 19.879  8.175   13.693  1.00 96.60 6   D 1 
ATOM   3047 C  C4    . DG  D 4 6   ? 18.943  7.891   14.627  1.00 97.26 6   D 1 
ATOM   3048 P  P     . DC  D 4 7   ? 22.999  3.596   17.278  1.00 96.09 7   D 1 
ATOM   3049 O  OP1   . DC  D 4 7   ? 23.864  2.404   17.143  1.00 94.67 7   D 1 
ATOM   3050 O  OP2   . DC  D 4 7   ? 22.286  3.856   18.554  1.00 94.82 7   D 1 
ATOM   3051 O  "O5'" . DC  D 4 7   ? 23.854  4.887   16.922  1.00 95.65 7   D 1 
ATOM   3052 C  "C5'" . DC  D 4 7   ? 24.195  5.136   15.571  1.00 94.99 7   D 1 
ATOM   3053 C  "C4'" . DC  D 4 7   ? 24.472  6.606   15.364  1.00 96.19 7   D 1 
ATOM   3054 O  "O4'" . DC  D 4 7   ? 23.229  7.349   15.325  1.00 96.03 7   D 1 
ATOM   3055 C  "C3'" . DC  D 4 7   ? 25.316  7.236   16.466  1.00 96.01 7   D 1 
ATOM   3056 O  "O3'" . DC  D 4 7   ? 26.520  7.736   15.904  1.00 95.27 7   D 1 
ATOM   3057 C  "C2'" . DC  D 4 7   ? 24.452  8.377   17.019  1.00 95.29 7   D 1 
ATOM   3058 C  "C1'" . DC  D 4 7   ? 23.439  8.606   15.924  1.00 96.01 7   D 1 
ATOM   3059 N  N1    . DC  D 4 7   ? 22.130  9.112   16.409  1.00 96.43 7   D 1 
ATOM   3060 C  C2    . DC  D 4 7   ? 21.624  10.313  15.905  1.00 96.35 7   D 1 
ATOM   3061 O  O2    . DC  D 4 7   ? 22.270  10.924  15.051  1.00 95.59 7   D 1 
ATOM   3062 N  N3    . DC  D 4 7   ? 20.436  10.773  16.370  1.00 95.75 7   D 1 
ATOM   3063 C  C4    . DC  D 4 7   ? 19.764  10.082  17.296  1.00 95.62 7   D 1 
ATOM   3064 N  N4    . DC  D 4 7   ? 18.601  10.582  17.726  1.00 95.01 7   D 1 
ATOM   3065 C  C5    . DC  D 4 7   ? 20.258  8.854   17.820  1.00 95.23 7   D 1 
ATOM   3066 C  C6    . DC  D 4 7   ? 21.431  8.405   17.355  1.00 95.50 7   D 1 
ATOM   3067 P  P     . DG  D 4 8   ? 27.701  8.186   16.850  1.00 92.98 8   D 1 
ATOM   3068 O  OP1   . DG  D 4 8   ? 28.974  7.707   16.247  1.00 90.77 8   D 1 
ATOM   3069 O  OP2   . DG  D 4 8   ? 27.360  7.824   18.248  1.00 91.23 8   D 1 
ATOM   3070 O  "O5'" . DG  D 4 8   ? 27.650  9.774   16.731  1.00 92.12 8   D 1 
ATOM   3071 C  "C5'" . DG  D 4 8   ? 27.610  10.390  15.454  1.00 91.29 8   D 1 
ATOM   3072 C  "C4'" . DG  D 4 8   ? 27.345  11.866  15.601  1.00 92.81 8   D 1 
ATOM   3073 O  "O4'" . DG  D 4 8   ? 25.942  12.089  15.901  1.00 92.77 8   D 1 
ATOM   3074 C  "C3'" . DG  D 4 8   ? 28.142  12.533  16.721  1.00 92.41 8   D 1 
ATOM   3075 O  "O3'" . DG  D 4 8   ? 28.679  13.763  16.244  1.00 91.71 8   D 1 
ATOM   3076 C  "C2'" . DG  D 4 8   ? 27.117  12.761  17.806  1.00 91.98 8   D 1 
ATOM   3077 C  "C1'" . DG  D 4 8   ? 25.834  12.937  17.021  1.00 92.51 8   D 1 
ATOM   3078 N  N9    . DG  D 4 8   ? 24.624  12.574  17.748  1.00 92.93 8   D 1 
ATOM   3079 C  C8    . DG  D 4 8   ? 24.393  11.436  18.479  1.00 92.29 8   D 1 
ATOM   3080 N  N7    . DG  D 4 8   ? 23.209  11.397  19.003  1.00 92.36 8   D 1 
ATOM   3081 C  C5    . DG  D 4 8   ? 22.603  12.576  18.601  1.00 92.81 8   D 1 
ATOM   3082 C  C6    . DG  D 4 8   ? 21.314  13.087  18.864  1.00 92.58 8   D 1 
ATOM   3083 O  O6    . DG  D 4 8   ? 20.404  12.574  19.534  1.00 91.71 8   D 1 
ATOM   3084 N  N1    . DG  D 4 8   ? 21.107  14.325  18.258  1.00 92.31 8   D 1 
ATOM   3085 C  C2    . DG  D 4 8   ? 22.041  14.983  17.501  1.00 92.42 8   D 1 
ATOM   3086 N  N2    . DG  D 4 8   ? 21.661  16.166  17.001  1.00 91.92 8   D 1 
ATOM   3087 N  N3    . DG  D 4 8   ? 23.249  14.519  17.244  1.00 91.70 8   D 1 
ATOM   3088 C  C4    . DG  D 4 8   ? 23.463  13.317  17.824  1.00 92.69 8   D 1 
ATOM   3089 P  P     . DC  D 4 9   ? 29.650  14.614  17.167  1.00 90.94 9   D 1 
ATOM   3090 O  OP1   . DC  D 4 9   ? 30.786  15.079  16.338  1.00 88.94 9   D 1 
ATOM   3091 O  OP2   . DC  D 4 9   ? 29.909  13.865  18.423  1.00 89.49 9   D 1 
ATOM   3092 O  "O5'" . DC  D 4 9   ? 28.746  15.872  17.525  1.00 90.38 9   D 1 
ATOM   3093 C  "C5'" . DC  D 4 9   ? 28.054  16.552  16.489  1.00 89.07 9   D 1 
ATOM   3094 C  "C4'" . DC  D 4 9   ? 27.101  17.565  17.080  1.00 91.55 9   D 1 
ATOM   3095 O  "O4'" . DC  D 4 9   ? 25.942  16.896  17.619  1.00 91.21 9   D 1 
ATOM   3096 C  "C3'" . DC  D 4 9   ? 27.699  18.394  18.212  1.00 90.94 9   D 1 
ATOM   3097 O  "O3'" . DC  D 4 9   ? 27.460  19.767  17.971  1.00 89.50 9   D 1 
ATOM   3098 C  "C2'" . DC  D 4 9   ? 26.957  17.915  19.453  1.00 89.81 9   D 1 
ATOM   3099 C  "C1'" . DC  D 4 9   ? 25.640  17.429  18.889  1.00 91.14 9   D 1 
ATOM   3100 N  N1    . DC  D 4 9   ? 24.979  16.366  19.692  1.00 91.83 9   D 1 
ATOM   3101 C  C2    . DC  D 4 9   ? 23.660  16.543  20.103  1.00 91.63 9   D 1 
ATOM   3102 O  O2    . DC  D 4 9   ? 23.057  17.569  19.786  1.00 90.69 9   D 1 
ATOM   3103 N  N3    . DC  D 4 9   ? 23.066  15.567  20.834  1.00 91.01 9   D 1 
ATOM   3104 C  C4    . DC  D 4 9   ? 23.742  14.460  21.159  1.00 90.71 9   D 1 
ATOM   3105 N  N4    . DC  D 4 9   ? 23.108  13.532  21.886  1.00 89.80 9   D 1 
ATOM   3106 C  C5    . DC  D 4 9   ? 25.099  14.267  20.748  1.00 90.17 9   D 1 
ATOM   3107 C  C6    . DC  D 4 9   ? 25.666  15.232  20.024  1.00 90.36 9   D 1 
ATOM   3108 P  P     . DG  D 4 10  ? 28.251  20.868  18.801  1.00 87.87 10  D 1 
ATOM   3109 O  OP1   . DG  D 4 10  ? 28.816  21.869  17.854  1.00 85.38 10  D 1 
ATOM   3110 O  OP2   . DG  D 4 10  ? 29.151  20.178  19.764  1.00 86.52 10  D 1 
ATOM   3111 O  "O5'" . DG  D 4 10  ? 27.091  21.561  19.630  1.00 87.00 10  D 1 
ATOM   3112 C  "C5'" . DG  D 4 10  ? 25.921  22.042  18.970  1.00 86.30 10  D 1 
ATOM   3113 C  "C4'" . DG  D 4 10  ? 24.878  22.435  19.989  1.00 88.52 10  D 1 
ATOM   3114 O  "O4'" . DG  D 4 10  ? 24.259  21.251  20.546  1.00 88.80 10  D 1 
ATOM   3115 C  "C3'" . DG  D 4 10  ? 25.438  23.235  21.162  1.00 88.21 10  D 1 
ATOM   3116 O  "O3'" . DG  D 4 10  ? 24.554  24.313  21.450  1.00 87.25 10  D 1 
ATOM   3117 C  "C2'" . DG  D 4 10  ? 25.482  22.222  22.296  1.00 87.94 10  D 1 
ATOM   3118 C  "C1'" . DG  D 4 10  ? 24.335  21.297  21.953  1.00 88.64 10  D 1 
ATOM   3119 N  N9    . DG  D 4 10  ? 24.492  19.925  22.440  1.00 89.27 10  D 1 
ATOM   3120 C  C8    . DG  D 4 10  ? 25.597  19.119  22.330  1.00 88.70 10  D 1 
ATOM   3121 N  N7    . DG  D 4 10  ? 25.428  17.936  22.836  1.00 88.70 10  D 1 
ATOM   3122 C  C5    . DG  D 4 10  ? 24.127  17.946  23.315  1.00 89.42 10  D 1 
ATOM   3123 C  C6    . DG  D 4 10  ? 23.376  16.940  23.972  1.00 89.16 10  D 1 
ATOM   3124 O  O6    . DG  D 4 10  ? 23.726  15.789  24.265  1.00 88.19 10  D 1 
ATOM   3125 N  N1    . DG  D 4 10  ? 22.089  17.376  24.289  1.00 88.95 10  D 1 
ATOM   3126 C  C2    . DG  D 4 10  ? 21.593  18.621  24.018  1.00 88.93 10  D 1 
ATOM   3127 N  N2    . DG  D 4 10  ? 20.332  18.856  24.403  1.00 88.17 10  D 1 
ATOM   3128 N  N3    . DG  D 4 10  ? 22.278  19.572  23.402  1.00 87.90 10  D 1 
ATOM   3129 C  C4    . DG  D 4 10  ? 23.540  19.172  23.079  1.00 88.82 10  D 1 
ATOM   3130 P  P     . DC  D 4 11  ? 24.986  25.409  22.525  1.00 85.88 11  D 1 
ATOM   3131 O  OP1   . DC  D 4 11  ? 24.431  26.717  22.108  1.00 83.61 11  D 1 
ATOM   3132 O  OP2   . DC  D 4 11  ? 26.441  25.277  22.787  1.00 83.81 11  D 1 
ATOM   3133 O  "O5'" . DC  D 4 11  ? 24.199  24.919  23.816  1.00 85.38 11  D 1 
ATOM   3134 C  "C5'" . DC  D 4 11  ? 22.802  24.668  23.736  1.00 83.85 11  D 1 
ATOM   3135 C  "C4'" . DC  D 4 11  ? 22.301  24.074  25.039  1.00 86.65 11  D 1 
ATOM   3136 O  "O4'" . DC  D 4 11  ? 22.583  22.653  25.091  1.00 86.16 11  D 1 
ATOM   3137 C  "C3'" . DC  D 4 11  ? 22.928  24.688  26.294  1.00 85.52 11  D 1 
ATOM   3138 O  "O3'" . DC  D 4 11  ? 21.901  24.964  27.236  1.00 83.52 11  D 1 
ATOM   3139 C  "C2'" . DC  D 4 11  ? 23.818  23.571  26.824  1.00 84.19 11  D 1 
ATOM   3140 C  "C1'" . DC  D 4 11  ? 23.067  22.338  26.377  1.00 86.11 11  D 1 
ATOM   3141 N  N1    . DC  D 4 11  ? 23.870  21.095  26.301  1.00 86.79 11  D 1 
ATOM   3142 C  C2    . DC  D 4 11  ? 23.297  19.896  26.766  1.00 86.36 11  D 1 
ATOM   3143 O  O2    . DC  D 4 11  ? 22.144  19.916  27.209  1.00 85.34 11  D 1 
ATOM   3144 N  N3    . DC  D 4 11  ? 24.034  18.757  26.719  1.00 85.88 11  D 1 
ATOM   3145 C  C4    . DC  D 4 11  ? 25.275  18.794  26.236  1.00 85.57 11  D 1 
ATOM   3146 N  N4    . DC  D 4 11  ? 25.956  17.649  26.209  1.00 84.31 11  D 1 
ATOM   3147 C  C5    . DC  D 4 11  ? 25.873  19.990  25.745  1.00 84.73 11  D 1 
ATOM   3148 C  C6    . DC  D 4 11  ? 25.134  21.106  25.796  1.00 84.84 11  D 1 
ATOM   3149 P  P     . DG  D 4 12  ? 22.142  26.070  28.360  1.00 83.18 12  D 1 
ATOM   3150 O  OP1   . DG  D 4 12  ? 21.553  27.346  27.877  1.00 81.10 12  D 1 
ATOM   3151 O  OP2   . DG  D 4 12  ? 23.570  26.025  28.777  1.00 82.19 12  D 1 
ATOM   3152 O  "O5'" . DG  D 4 12  ? 21.256  25.513  29.572  1.00 81.68 12  D 1 
ATOM   3153 C  "C5'" . DG  D 4 12  ? 19.938  25.021  29.321  1.00 81.95 12  D 1 
ATOM   3154 C  "C4'" . DG  D 4 12  ? 19.651  23.807  30.179  1.00 84.34 12  D 1 
ATOM   3155 O  "O4'" . DG  D 4 12  ? 20.510  22.710  29.770  1.00 84.54 12  D 1 
ATOM   3156 C  "C3'" . DG  D 4 12  ? 19.903  24.013  31.673  1.00 83.78 12  D 1 
ATOM   3157 O  "O3'" . DG  D 4 12  ? 18.902  23.328  32.420  1.00 82.75 12  D 1 
ATOM   3158 C  "C2'" . DG  D 4 12  ? 21.253  23.371  31.893  1.00 83.28 12  D 1 
ATOM   3159 C  "C1'" . DG  D 4 12  ? 21.218  22.226  30.896  1.00 84.53 12  D 1 
ATOM   3160 N  N9    . DG  D 4 12  ? 22.530  21.773  30.447  1.00 84.89 12  D 1 
ATOM   3161 C  C8    . DG  D 4 12  ? 23.542  22.534  29.921  1.00 83.33 12  D 1 
ATOM   3162 N  N7    . DG  D 4 12  ? 24.605  21.846  29.603  1.00 83.52 12  D 1 
ATOM   3163 C  C5    . DG  D 4 12  ? 24.274  20.544  29.940  1.00 84.86 12  D 1 
ATOM   3164 C  C6    . DG  D 4 12  ? 25.036  19.342  29.827  1.00 84.49 12  D 1 
ATOM   3165 O  O6    . DG  D 4 12  ? 26.184  19.197  29.386  1.00 82.35 12  D 1 
ATOM   3166 N  N1    . DG  D 4 12  ? 24.318  18.236  30.282  1.00 83.94 12  D 1 
ATOM   3167 C  C2    . DG  D 4 12  ? 23.042  18.281  30.791  1.00 83.78 12  D 1 
ATOM   3168 N  N2    . DG  D 4 12  ? 22.517  17.112  31.183  1.00 82.57 12  D 1 
ATOM   3169 N  N3    . DG  D 4 12  ? 22.321  19.392  30.902  1.00 82.82 12  D 1 
ATOM   3170 C  C4    . DG  D 4 12  ? 23.002  20.475  30.455  1.00 84.63 12  D 1 
#
