# Supplementary material for: A DNA damage-activated kinase phosphorylates a transcriptional repressor to control bacterial immune pathway expression
Source: EMBO J. 2026 Jun 9;45(14):5079–100. doi: 10.1038/s44318-026-00831-y (PMC13373217; doi:10.1038/s44318-026-00831-y)
Supplement: Supplementary file 11 — Source data Fig. 5 [file 44318_2026_831_MOESM11_ESM.zip › Figure5/5B-C/fold_enterobacter_capkxssdna_summary_confidences_0.json]

{
 "chain_iptm": [
  0.95,
  0.68,
  0.54,
  0.44
 ],
 "chain_pair_iptm": [
  [
   0.89,
   0.98,
   0.98,
   0.9
  ],
  [
   0.98,
   0.69,
   0.64,
   0.42
  ],
  [
   0.98,
   0.64,
   null,
   0.01
  ],
  [
   0.9,
   0.42,
   0.01,
   0.02
  ]
 ],
 "chain_pair_pae_min": [
  [
   0.76,
   0.8,
   0.99,
   1.14
  ],
  [
   0.85,
   0.76,
   1.17,
   2.57
  ],
  [
   null,
   null,
   null,
   null
  ],
  [
   1.11,
   2.83,
   3.46,
   0.8
  ]
 ],
 "chain_ptm": [
  0.89,
  0.69,
  null,
  0.02
 ],
 "fraction_disordered": 0.0,
 "has_clash": 0.0,
 "iptm": 0.94,
 "num_recycles": 10.0,
 "ptm": 0.9,
 "ranking_score": 0.93
}
