# Supplementary material for: A DNA damage-activated kinase phosphorylates a transcriptional repressor to control bacterial immune pathway expression
Source: EMBO J. 2026 Jun 9;45(14):5079–100. doi: 10.1038/s44318-026-00831-y (PMC13373217; doi:10.1038/s44318-026-00831-y)
Supplement: Supplementary file 11 — Source data Fig. 5 [file 44318_2026_831_MOESM11_ESM.zip › Figure5/5E/SEC-MALS CapS phosphorylation assay.xlsx]

## Sheet: SEC-MALS phosphorylation
No ATP						+ATP
Time (min)	dRI		Time (min)	MW (g/mol)		Time (min)	dRI		Time (min)	MW (g/mol)
-0.227665	-9.1276e-05		-0.227665			-0.227665	-8.912e-05		-0.227665
-0.219476	-9.1278e-05		-0.219476			-0.219476	-8.91208e-05		-0.219476
-0.211286	-9.12791e-05		-0.211286			-0.211286	-8.91204e-05		-0.211286
-0.203096	-9.12809e-05		-0.203096			-0.203096	-8.91207e-05		-0.203096
-0.194906	-9.12849e-05		-0.194906			-0.194906	-8.91262e-05		-0.194906
-0.186716	-9.12907e-05		-0.186716			-0.186716	-8.91401e-05		-0.186716
-0.178527	-9.1295e-05		-0.178527			-0.178527	-8.91594e-05		-0.178527
-0.170337	-9.12969e-05		-0.170337			-0.170337	-8.91769e-05		-0.170337
-0.162147	-9.12976e-05		-0.162147			-0.162147	-8.91852e-05		-0.162147
-0.153957	-9.12978e-05		-0.153957			-0.153957	-8.91867e-05		-0.153957
-0.145767	-9.12969e-05		-0.145767			-0.145767	-8.91852e-05		-0.145767
-0.137578	-9.12946e-05		-0.137578			-0.137578	-8.91833e-05		-0.137578
-0.129388	-9.12919e-05		-0.129388			-0.129388	-8.91824e-05		-0.129388
-0.121198	-9.12887e-05		-0.121198			-0.121198	-8.91819e-05		-0.121198
-0.113008	-9.12846e-05		-0.113008			-0.113008	-8.91798e-05		-0.113008
-0.104819	-9.12794e-05		-0.104819			-0.104819	-8.91745e-05		-0.104819
-0.0966288	-9.1274e-05		-0.0966288			-0.0966288	-8.91687e-05		-0.0966288
-0.088439	-9.12692e-05		-0.088439			-0.088439	-8.91648e-05		-0.088439
-0.0802492	-9.12647e-05		-0.0802492			-0.0802492	-8.91639e-05		-0.0802492
-0.0720594	-9.12607e-05		-0.0720594			-0.0720594	-8.91647e-05		-0.0720594
-0.0638696	-9.12573e-05		-0.0638696			-0.0638696	-8.9166e-05		-0.0638696
-0.0556799	-9.12533e-05		-0.0556799			-0.0556799	-8.9168e-05		-0.0556799
-0.0474901	-9.12484e-05		-0.0474901			-0.0474901	-8.91712e-05		-0.0474901
-0.0393003	-9.12444e-05		-0.0393003			-0.0393003	-8.91751e-05		-0.0393003
-0.0311105	-9.12419e-05		-0.0311105			-0.0311105	-8.91784e-05		-0.0311105
-0.0229207	-9.12411e-05		-0.0229207			-0.0229207	-8.91813e-05		-0.0229207
-0.0147309	-9.12414e-05		-0.0147309			-0.0147309	-8.91842e-05		-0.0147309
-0.0065412	-9.12429e-05		-0.0065412			-0.00654115	-8.91868e-05		-0.00654115
0.00164863	-9.12452e-05		0.00164863			0.00164864	-8.91888e-05		0.00164864
0.00983841	-9.12482e-05		0.00983841			0.00983842	-8.91911e-05		0.00983842
0.0180282	-9.12511e-05		0.0180282			0.0180282	-8.91939e-05		0.0180282
0.026218	-9.12529e-05		0.026218			0.026218	-8.9197e-05		0.026218
0.0344078	-9.12533e-05		0.0344078			0.0344078	-8.91989e-05		0.0344078
0.0425975	-9.12522e-05		0.0425975			0.0425976	-8.9199e-05		0.0425976
0.0507873	-9.12503e-05		0.0507873			0.0507873	-8.91976e-05		0.0507873
0.0589771	-9.12481e-05		0.0589771			0.0589771	-8.91948e-05		0.0589771
0.0671669	-9.12448e-05		0.0671669			0.0671669	-8.91911e-05		0.0671669
0.0753567	-9.12414e-05		0.0753567			0.0753567	-8.91876e-05		0.0753567
0.0835465	-9.12384e-05		0.0835465			0.0835465	-8.91853e-05		0.0835465
0.0917363	-9.12354e-05		0.0917363			0.0917363	-8.91835e-05		0.0917363
0.0999261	-9.12331e-05		0.0999261			0.0999261	-8.91816e-05		0.0999261
0.108116	-9.12313e-05		0.108116			0.108116	-8.91803e-05		0.108116
0.116306	-9.12298e-05		0.116306			0.116306	-8.91799e-05		0.116306
0.124495	-9.12289e-05		0.124495			0.124495	-8.91804e-05		0.124495
0.132685	-9.1228e-05		0.132685			0.132685	-8.91818e-05		0.132685
0.140875	-9.12272e-05		0.140875			0.140875	-8.91833e-05		0.140875
0.149065	-9.12264e-05		0.149065			0.149065	-8.91852e-05		0.149065
0.157255	-9.12255e-05		0.157255			0.157255	-8.91872e-05		0.157255
0.165444	-9.12242e-05		0.165444			0.165444	-8.91886e-05		0.165444
0.173634	-9.12226e-05		0.173634			0.173634	-8.91894e-05		0.173634
0.181824	-9.12211e-05		0.181824			0.181824	-8.91905e-05		0.181824
0.190014	-9.12197e-05		0.190014			0.190014	-8.91916e-05		0.190014
0.198203	-9.12184e-05		0.198203			0.198203	-8.91926e-05		0.198203
0.206393	-9.1217e-05		0.206393			0.206393	-8.91935e-05		0.206393
0.214583	-9.12156e-05		0.214583			0.214583	-8.91941e-05		0.214583
0.222773	-9.12145e-05		0.222773			0.222773	-8.91944e-05		0.222773
0.230963	-9.12144e-05		0.230963			0.230963	-8.91943e-05		0.230963
0.239152	-9.12146e-05		0.239152			0.239152	-8.91936e-05		0.239152
0.247342	-9.12138e-05		0.247342			0.247342	-8.91929e-05		0.247342
0.255532	-9.12125e-05		0.255532			0.255532	-8.91919e-05		0.255532
0.263722	-9.12111e-05		0.263722			0.263722	-8.91906e-05		0.263722
0.271912	-9.12091e-05		0.271912			0.271912	-8.91893e-05		0.271912
0.280101	-9.12066e-05		0.280101			0.280101	-8.9188e-05		0.280101
0.288291	-9.12039e-05		0.288291			0.288291	-8.91868e-05		0.288291
0.296481	-9.12013e-05		0.296481			0.296481	-8.91853e-05		0.296481
0.304671	-9.11984e-05		0.304671			0.304671	-8.91835e-05		0.304671
0.31286	-9.11948e-05		0.31286			0.31286	-8.91819e-05		0.31286
0.32105	-9.11915e-05		0.32105			0.32105	-8.91808e-05		0.32105
0.32924	-9.11892e-05		0.32924			0.32924	-8.91794e-05		0.32924
0.33743	-9.11873e-05		0.33743			0.33743	-8.91781e-05		0.33743
0.34562	-9.11857e-05		0.34562			0.34562	-8.91769e-05		0.34562
0.353809	-9.11841e-05		0.353809			0.353809	-8.91759e-05		0.353809
0.361999	-9.11833e-05		0.361999			0.361999	-8.9175e-05		0.361999
0.370189	-9.11824e-05		0.370189			0.370189	-8.91739e-05		0.370189
0.378379	-9.11818e-05		0.378379			0.378379	-8.91729e-05		0.378379
0.386569	-9.11814e-05		0.386569			0.386569	-8.91722e-05		0.386569
0.394758	-9.11811e-05		0.394758			0.394758	-8.9172e-05		0.394758
0.402948	-9.11806e-05		0.402948			0.402948	-8.91718e-05		0.402948
0.411138	-9.118e-05		0.411138			0.411138	-8.91716e-05		0.411138
0.419328	-9.11794e-05		0.419328			0.419328	-8.91712e-05		0.419328
0.427517	-9.11792e-05		0.427517			0.427517	-8.91708e-05		0.427517
0.435707	-9.1179e-05		0.435707			0.435707	-8.917e-05		0.435707
0.443897	-9.11786e-05		0.443897			0.443897	-8.91687e-05		0.443897
0.452087	-9.11784e-05		0.452087			0.452087	-8.91675e-05		0.452087
0.460277	-9.11782e-05		0.460277			0.460277	-8.91667e-05		0.460277
0.468466	-9.11779e-05		0.468466			0.468466	-8.91656e-05		0.468466
0.476656	-9.11777e-05		0.476656			0.476656	-8.91643e-05		0.476656
0.484846	-9.11778e-05		0.484846			0.484846	-8.91634e-05		0.484846
0.493036	-9.11787e-05		0.493036			0.493036	-8.91628e-05		0.493036
0.501225	-9.11799e-05		0.501225			0.501226	-8.91625e-05		0.501226
0.509415	-9.11809e-05		0.509415			0.509415	-8.91623e-05		0.509415
0.517605	-9.11816e-05		0.517605			0.517605	-8.9162e-05		0.517605
0.525795	-9.11822e-05		0.525795			0.525795	-8.91618e-05		0.525795
0.533985	-9.11827e-05		0.533985			0.533985	-8.91615e-05		0.533985
0.542174	-9.11832e-05		0.542174			0.542174	-8.91613e-05		0.542174
0.550364	-9.11835e-05		0.550364			0.550364	-8.91611e-05		0.550364
0.558554	-9.1184e-05		0.558554			0.558554	-8.91611e-05		0.558554
0.566744	-9.1185e-05		0.566744			0.566744	-8.9161e-05		0.566744
0.574934	-9.11861e-05		0.574934			0.574934	-8.91606e-05		0.574934
0.583123	-9.11874e-05		0.583123			0.583123	-8.91597e-05		0.583123
0.591313	-9.11892e-05		0.591313			0.591313	-8.91593e-05		0.591313
0.599503	-9.11914e-05		0.599503			0.599503	-8.91595e-05		0.599503
0.607693	-9.11938e-05		0.607693			0.607693	-8.91594e-05		0.607693
0.615882	-9.11962e-05		0.615882			0.615883	-8.9159e-05		0.615883
0.624072	-9.11989e-05		0.624072			0.624072	-8.9159e-05		0.624072
0.632262	-9.12021e-05		0.632262			0.632262	-8.91594e-05		0.632262
0.640452	-9.12051e-05		0.640452			0.640452	-8.91594e-05		0.640452
0.648642	-9.12075e-05		0.648642			0.648642	-8.91589e-05		0.648642
0.656831	-9.12096e-05		0.656831			0.656831	-8.91585e-05		0.656831
0.665021	-9.12123e-05		0.665021			0.665021	-8.91587e-05		0.665021
0.673211	-9.12152e-05		0.673211			0.673211	-8.91594e-05		0.673211
0.681401	-9.12175e-05		0.681401			0.681401	-8.91602e-05		0.681401
0.689591	-9.12189e-05		0.689591			0.689591	-8.91612e-05		0.689591
0.69778	-9.12209e-05		0.69778			0.69778	-8.91621e-05		0.69778
0.70597	-9.12234e-05		0.70597			0.70597	-8.9163e-05		0.70597
0.71416	-9.1226e-05		0.71416			0.71416	-8.91634e-05		0.71416
0.72235	-9.12294e-05		0.72235			0.72235	-8.91639e-05		0.72235
0.730539	-9.12328e-05		0.730539			0.73054	-8.91645e-05		0.73054
0.738729	-9.12366e-05		0.738729			0.738729	-8.91652e-05		0.738729
0.746919	-9.12407e-05		0.746919			0.746919	-8.91655e-05		0.746919
0.755109	-9.12447e-05		0.755109			0.755109	-8.91652e-05		0.755109
0.763299	-9.12488e-05		0.763299			0.763299	-8.9165e-05		0.763299
0.771488	-9.12529e-05		0.771488			0.771488	-8.91649e-05		0.771488
0.779678	-9.12569e-05		0.779678			0.779678	-8.9165e-05		0.779678
0.787868	-9.12607e-05		0.787868			0.787868	-8.91648e-05		0.787868
0.796058	-9.12645e-05		0.796058			0.796058	-8.91647e-05		0.796058
0.804248	-9.12685e-05		0.804248			0.804248	-8.91651e-05		0.804248
0.812437	-9.12723e-05		0.812437			0.812437	-8.91658e-05		0.812437
0.820627	-9.12763e-05		0.820627			0.820627	-8.91665e-05		0.820627
0.828817	-9.12802e-05		0.828817			0.828817	-8.91677e-05		0.828817
0.837007	-9.12849e-05		0.837007			0.837007	-8.91695e-05		0.837007
0.845196	-9.12893e-05		0.845196			0.845196	-8.9171e-05		0.845196
0.853386	-9.12935e-05		0.853386			0.853386	-8.91721e-05		0.853386
0.861576	-9.12979e-05		0.861576			0.861576	-8.91732e-05		0.861576
0.869766	-9.13023e-05		0.869766			0.869766	-8.91746e-05		0.869766
0.877956	-9.13065e-05		0.877956			0.877956	-8.91756e-05		0.877956
0.886145	-9.13108e-05		0.886145			0.886145	-8.91761e-05		0.886145
0.894335	-9.13151e-05		0.894335			0.894335	-8.91765e-05		0.894335
0.902525	-9.13191e-05		0.902525			0.902525	-8.91773e-05		0.902525
0.910715	-9.13237e-05		0.910715			0.910715	-8.91784e-05		0.910715
0.918905	-9.13287e-05		0.918905			0.918905	-8.91795e-05		0.918905
0.927094	-9.13336e-05		0.927094			0.927094	-8.91802e-05		0.927094
0.935284	-9.13385e-05		0.935284			0.935284	-8.91811e-05		0.935284
0.943474	-9.13436e-05		0.943474			0.943474	-8.91823e-05		0.943474
0.951664	-9.13489e-05		0.951664			0.951664	-8.91825e-05		0.951664
0.959853	-9.13534e-05		0.959853			0.959853	-8.91824e-05		0.959853
0.968043	-9.13584e-05		0.968043			0.968043	-8.91825e-05		0.968043
0.976233	-9.13637e-05		0.976233			0.976233	-8.91824e-05		0.976233
0.984423	-9.13691e-05		0.984423			0.984423	-8.9183e-05		0.984423
0.992613	-9.13742e-05		0.992613			0.992613	-8.91836e-05		0.992613
1.0008	-9.13795e-05		1.0008			1.0008	-8.9184e-05		1.0008
1.00899	-9.13846e-05		1.00899			1.00899	-8.91846e-05		1.00899
1.01718	-9.13893e-05		1.01718			1.01718	-8.9185e-05		1.01718
1.02537	-9.1394e-05		1.02537			1.02537	-8.91848e-05		1.02537
1.03356	-9.13985e-05		1.03356			1.03356	-8.91848e-05		1.03356
1.04175	-9.14031e-05		1.04175			1.04175	-8.91854e-05		1.04175
1.04994	-9.14074e-05		1.04994			1.04994	-8.91862e-05		1.04994
1.05813	-9.14118e-05		1.05813			1.05813	-8.91865e-05		1.05813
1.06632	-9.14165e-05		1.06632			1.06632	-8.91866e-05		1.06632
1.07451	-9.14224e-05		1.07451			1.07451	-8.91871e-05		1.07451
1.0827	-9.14284e-05		1.0827			1.0827	-8.91884e-05		1.0827
1.09089	-9.14337e-05		1.09089			1.09089	-8.91889e-05		1.09089
1.09908	-9.14397e-05		1.09908			1.09908	-8.91895e-05		1.09908
1.10727	-9.14457e-05		1.10727			1.10727	-8.91904e-05		1.10727
1.11546	-9.14514e-05		1.11546			1.11546	-8.91912e-05		1.11546
1.12365	-9.14568e-05		1.12365			1.12365	-8.91917e-05		1.12365
1.13184	-9.14621e-05		1.13184			1.13184	-8.91918e-05		1.13184
1.14003	-9.14675e-05		1.14003			1.14003	-8.91922e-05		1.14003
1.14822	-9.14729e-05		1.14822			1.14822	-8.9193e-05		1.14822
1.15641	-9.14781e-05		1.15641			1.15641	-8.91935e-05		1.15641
1.1646	-9.14826e-05		1.1646			1.1646	-8.91937e-05		1.1646
1.17279	-9.14875e-05		1.17279			1.17279	-8.91942e-05		1.17279
1.18098	-9.14923e-05		1.18098			1.18098	-8.91947e-05		1.18098
1.18917	-9.14968e-05		1.18917			1.18917	-8.9195e-05		1.18917
1.19736	-9.15013e-05		1.19736			1.19736	-8.91953e-05		1.19736
1.20555	-9.15057e-05		1.20555			1.20555	-8.91951e-05		1.20555
1.21374	-9.15103e-05		1.21374			1.21374	-8.91947e-05		1.21374
1.22193	-9.15144e-05		1.22193			1.22193	-8.91942e-05		1.22193
1.23012	-9.15185e-05		1.23012			1.23012	-8.91935e-05		1.23012
1.23831	-9.15221e-05		1.23831			1.23831	-8.91933e-05		1.23831
1.2465	-9.15261e-05		1.2465			1.2465	-8.91932e-05		1.2465
1.25469	-9.15305e-05		1.25469			1.25469	-8.91934e-05		1.25469
1.26288	-9.15347e-05		1.26288			1.26288	-8.91938e-05		1.26288
1.27107	-9.15384e-05		1.27107			1.27107	-8.91941e-05		1.27107
1.27926	-9.15419e-05		1.27926			1.27926	-8.91946e-05		1.27926
1.28744	-9.15462e-05		1.28744			1.28744	-8.91951e-05		1.28744
1.29563	-9.15503e-05		1.29563			1.29563	-8.91952e-05		1.29563
1.30382	-9.15543e-05		1.30382			1.30382	-8.91951e-05		1.30382
1.31201	-9.1558e-05		1.31201			1.31201	-8.91952e-05		1.31201
1.3202	-9.15621e-05		1.3202			1.3202	-8.91957e-05		1.3202
1.32839	-9.15662e-05		1.32839			1.32839	-8.9196e-05		1.32839
1.33658	-9.15695e-05		1.33658			1.33658	-8.91957e-05		1.33658
1.34477	-9.15731e-05		1.34477			1.34477	-8.91958e-05		1.34477
1.35296	-9.1577e-05		1.35296			1.35296	-8.91962e-05		1.35296
1.36115	-9.15807e-05		1.36115			1.36115	-8.91963e-05		1.36115
1.36934	-9.15839e-05		1.36934			1.36934	-8.91961e-05		1.36934
1.37753	-9.15871e-05		1.37753			1.37753	-8.91963e-05		1.37753
1.38572	-9.15905e-05		1.38572			1.38572	-8.91967e-05		1.38572
1.39391	-9.15936e-05		1.39391			1.39391	-8.91969e-05		1.39391
1.4021	-9.15962e-05		1.4021			1.4021	-8.9197e-05		1.4021
1.41029	-9.15982e-05		1.41029			1.41029	-8.91974e-05		1.41029
1.41848	-9.16003e-05		1.41848			1.41848	-8.9198e-05		1.41848
1.42667	-9.16027e-05		1.42667			1.42667	-8.91984e-05		1.42667
1.43486	-9.16051e-05		1.43486			1.43486	-8.91985e-05		1.43486
1.44305	-9.16068e-05		1.44305			1.44305	-8.91981e-05		1.44305
1.45124	-9.16093e-05		1.45124			1.45124	-8.91977e-05		1.45124
1.45943	-9.16121e-05		1.45943			1.45943	-8.91981e-05		1.45943
1.46762	-9.16146e-05		1.46762			1.46762	-8.91984e-05		1.46762
1.47581	-9.16172e-05		1.47581			1.47581	-8.91985e-05		1.47581
1.484	-9.16201e-05		1.484			1.484	-8.91986e-05		1.484
1.49219	-9.16228e-05		1.49219			1.49219	-8.91986e-05		1.49219
1.50038	-9.16252e-05		1.50038			1.50038	-8.91986e-05		1.50038
1.50857	-9.16276e-05		1.50857			1.50857	-8.91986e-05		1.50857
1.51676	-9.16302e-05		1.51676			1.51676	-8.91987e-05		1.51676
1.52495	-9.16324e-05		1.52495			1.52495	-8.9199e-05		1.52495
1.53314	-9.16344e-05		1.53314			1.53314	-8.91994e-05		1.53314
1.54133	-9.1636e-05		1.54133			1.54133	-8.91995e-05		1.54133
1.54952	-9.16377e-05		1.54952			1.54952	-8.91996e-05		1.54952
1.55771	-9.164e-05		1.55771			1.55771	-8.92e-05		1.55771
1.5659	-9.16422e-05		1.5659			1.5659	-8.92002e-05		1.5659
1.57409	-9.16434e-05		1.57409			1.57409	-8.92001e-05		1.57409
1.58228	-9.16447e-05		1.58228			1.58228	-8.92002e-05		1.58228
1.59047	-9.16463e-05		1.59047			1.59047	-8.92007e-05		1.59047
1.59866	-9.16477e-05		1.59866			1.59866	-8.92011e-05		1.59866
1.60685	-9.16487e-05		1.60685			1.60685	-8.92016e-05		1.60685
1.61504	-9.16495e-05		1.61504			1.61504	-8.92017e-05		1.61504
1.62323	-9.16508e-05		1.62323			1.62323	-8.92023e-05		1.62323
1.63142	-9.16525e-05		1.63142			1.63142	-8.92035e-05		1.63142
1.63961	-9.16538e-05		1.63961			1.63961	-8.92046e-05		1.63961
1.6478	-9.16544e-05		1.6478			1.6478	-8.92055e-05		1.6478
1.65599	-9.16551e-05		1.65599			1.65599	-8.92069e-05		1.65599
1.66417	-9.1656e-05		1.66417			1.66417	-8.92084e-05		1.66417
1.67236	-9.16567e-05		1.67236			1.67236	-8.92094e-05		1.67236
1.68055	-9.16565e-05		1.68055			1.68055	-8.92095e-05		1.68055
1.68874	-9.16564e-05		1.68874			1.68874	-8.92096e-05		1.68874
1.69693	-9.16565e-05		1.69693			1.69693	-8.92104e-05		1.69693
1.70512	-9.16568e-05		1.70512			1.70512	-8.92104e-05		1.70512
1.71331	-9.16573e-05		1.71331			1.71331	-8.921e-05		1.71331
1.7215	-9.16578e-05		1.7215			1.7215	-8.92098e-05		1.7215
1.72969	-9.16588e-05		1.72969			1.72969	-8.92101e-05		1.72969
1.73788	-9.16599e-05		1.73788			1.73788	-8.92103e-05		1.73788
1.74607	-9.16609e-05		1.74607			1.74607	-8.92102e-05		1.74607
1.75426	-9.16619e-05		1.75426			1.75426	-8.92103e-05		1.75426
1.76245	-9.16632e-05		1.76245			1.76245	-8.92109e-05		1.76245
1.77064	-9.16645e-05		1.77064			1.77064	-8.92113e-05		1.77064
1.77883	-9.16656e-05		1.77883			1.77883	-8.92116e-05		1.77883
1.78702	-9.16664e-05		1.78702			1.78702	-8.92121e-05		1.78702
1.79521	-9.16669e-05		1.79521			1.79521	-8.92129e-05		1.79521
1.8034	-9.16671e-05		1.8034			1.8034	-8.92137e-05		1.8034
1.81159	-9.1667e-05		1.81159			1.81159	-8.92147e-05		1.81159
1.81978	-9.16668e-05		1.81978			1.81978	-8.92155e-05		1.81978
1.82797	-9.16665e-05		1.82797			1.82797	-8.92161e-05		1.82797
1.83616	-9.16665e-05		1.83616			1.83616	-8.92169e-05		1.83616
1.84435	-9.16668e-05		1.84435			1.84435	-8.92179e-05		1.84435
1.85254	-9.1667e-05		1.85254			1.85254	-8.92184e-05		1.85254
1.86073	-9.16673e-05		1.86073			1.86073	-8.92186e-05		1.86073
1.86892	-9.16681e-05		1.86892			1.86892	-8.9219e-05		1.86892
1.87711	-9.16689e-05		1.87711			1.87711	-8.92196e-05		1.87711
1.8853	-9.16695e-05		1.8853			1.8853	-8.92201e-05		1.8853
1.89349	-9.16701e-05		1.89349			1.89349	-8.92207e-05		1.89349
1.90168	-9.16708e-05		1.90168			1.90168	-8.92215e-05		1.90168
1.90987	-9.16711e-05		1.90987			1.90987	-8.92223e-05		1.90987
1.91806	-9.16712e-05		1.91806			1.91806	-8.9223e-05		1.91806
1.92625	-9.16711e-05		1.92625			1.92625	-8.92233e-05		1.92625
1.93444	-9.16711e-05		1.93444			1.93444	-8.92238e-05		1.93444
1.94263	-9.16709e-05		1.94263			1.94263	-8.92246e-05		1.94263
1.95082	-9.16705e-05		1.95082			1.95082	-8.92251e-05		1.95082
1.95901	-9.16701e-05		1.95901			1.95901	-8.92252e-05		1.95901
1.9672	-9.16701e-05		1.9672			1.9672	-8.92253e-05		1.9672
1.97539	-9.16704e-05		1.97539			1.97539	-8.92255e-05		1.97539
1.98358	-9.16705e-05		1.98358			1.98358	-8.92255e-05		1.98358
1.99177	-9.16705e-05		1.99177			1.99177	-8.92251e-05		1.99177
1.99996	-9.16711e-05		1.99996			1.99996	-8.92249e-05		1.99996
2.00815	-9.16721e-05		2.00815			2.00815	-8.92249e-05		2.00815
2.01634	-9.16728e-05		2.01634			2.01634	-8.92247e-05		2.01634
2.02453	-9.16731e-05		2.02453			2.02453	-8.92242e-05		2.02453
2.03272	-9.16733e-05		2.03272			2.03272	-8.92239e-05		2.03272
2.04091	-9.16735e-05		2.04091			2.04091	-8.92241e-05		2.04091
2.04909	-9.16734e-05		2.04909			2.04909	-8.92246e-05		2.04909
2.05728	-9.16735e-05		2.05728			2.05728	-8.92252e-05		2.05728
2.06547	-9.16737e-05		2.06547			2.06547	-8.92255e-05		2.06547
2.07366	-9.16738e-05		2.07366			2.07366	-8.92259e-05		2.07366
2.08185	-9.16741e-05		2.08185			2.08185	-8.92265e-05		2.08185
2.09004	-9.16748e-05		2.09004			2.09004	-8.92266e-05		2.09004
2.09823	-9.16757e-05		2.09823			2.09823	-8.92266e-05		2.09823
2.10642	-9.16767e-05		2.10642			2.10642	-8.92272e-05		2.10642
2.11461	-9.1678e-05		2.11461			2.11461	-8.92277e-05		2.11461
2.1228	-9.1679e-05		2.1228			2.1228	-8.9228e-05		2.1228
2.13099	-9.16795e-05		2.13099			2.13099	-8.92285e-05		2.13099
2.13918	-9.16804e-05		2.13918			2.13918	-8.92291e-05		2.13918
2.14737	-9.16814e-05		2.14737			2.14737	-8.92297e-05		2.14737
2.15556	-9.16815e-05		2.15556			2.15556	-8.923e-05		2.15556
2.16375	-9.16813e-05		2.16375			2.16375	-8.92303e-05		2.16375
2.17194	-9.16814e-05		2.17194			2.17194	-8.92306e-05		2.17194
2.18013	-9.16821e-05		2.18013			2.18013	-8.92307e-05		2.18013
2.18832	-9.16827e-05		2.18832			2.18832	-8.92309e-05		2.18832
2.19651	-9.16833e-05		2.19651			2.19651	-8.92309e-05		2.19651
2.2047	-9.16843e-05		2.2047			2.2047	-8.92314e-05		2.2047
2.21289	-9.16854e-05		2.21289			2.21289	-8.92324e-05		2.21289
2.22108	-9.16863e-05		2.22108			2.22108	-8.92328e-05		2.22108
2.22927	-9.16868e-05		2.22927			2.22927	-8.92329e-05		2.22927
2.23746	-9.16872e-05		2.23746			2.23746	-8.92333e-05		2.23746
2.24565	-9.1688e-05		2.24565			2.24565	-8.9234e-05		2.24565
2.25384	-9.16888e-05		2.25384			2.25384	-8.92344e-05		2.25384
2.26203	-9.1689e-05		2.26203			2.26203	-8.92342e-05		2.26203
2.27022	-9.16894e-05		2.27022			2.27022	-8.92337e-05		2.27022
2.27841	-9.16902e-05		2.27841			2.27841	-8.92338e-05		2.27841
2.2866	-9.1691e-05		2.2866			2.2866	-8.9234e-05		2.2866
2.29479	-9.16914e-05		2.29479			2.29479	-8.92337e-05		2.29479
2.30298	-9.16918e-05		2.30298			2.30298	-8.92336e-05		2.30298
2.31117	-9.16929e-05		2.31117			2.31117	-8.9234e-05		2.31117
2.31936	-9.16945e-05		2.31936			2.31936	-8.92346e-05		2.31936
2.32755	-9.16957e-05		2.32755			2.32755	-8.92348e-05		2.32755
2.33574	-9.16968e-05		2.33574			2.33574	-8.92351e-05		2.33574
2.34393	-9.16979e-05		2.34393			2.34393	-8.92351e-05		2.34393
2.35212	-9.16992e-05		2.35212			2.35212	-8.9235e-05		2.35212
2.36031	-9.17005e-05		2.36031			2.36031	-8.92349e-05		2.36031
2.3685	-9.17017e-05		2.3685			2.3685	-8.92346e-05		2.3685
2.37669	-9.17027e-05		2.37669			2.37669	-8.92345e-05		2.37669
2.38488	-9.1704e-05		2.38488			2.38488	-8.92346e-05		2.38488
2.39307	-9.17056e-05		2.39307			2.39307	-8.92347e-05		2.39307
2.40126	-9.17068e-05		2.40126			2.40126	-8.92346e-05		2.40126
2.40945	-9.17077e-05		2.40945			2.40945	-8.92348e-05		2.40945
2.41764	-9.17089e-05		2.41764			2.41764	-8.92347e-05		2.41764
2.42582	-9.17101e-05		2.42582			2.42583	-8.9234e-05		2.42583
2.43401	-9.17108e-05		2.43401			2.43401	-8.9233e-05		2.43401
2.4422	-9.17119e-05		2.4422			2.4422	-8.92326e-05		2.4422
2.45039	-9.17136e-05		2.45039			2.45039	-8.92327e-05		2.45039
2.45858	-9.17154e-05		2.45858			2.45858	-8.92322e-05		2.45858
2.46677	-9.17168e-05		2.46677			2.46677	-8.92317e-05		2.46677
2.47496	-9.17177e-05		2.47496			2.47496	-8.92315e-05		2.47496
2.48315	-9.17188e-05		2.48315			2.48315	-8.92314e-05		2.48315
2.49134	-9.17205e-05		2.49134			2.49134	-8.92315e-05		2.49134
2.49953	-9.17218e-05		2.49953			2.49953	-8.92314e-05		2.49953
2.50772	-9.17226e-05		2.50772			2.50772	-8.92309e-05		2.50772
2.51591	-9.17238e-05		2.51591			2.51591	-8.92304e-05		2.51591
2.5241	-9.17252e-05		2.5241			2.5241	-8.92302e-05		2.5241
2.53229	-9.17263e-05		2.53229			2.53229	-8.92296e-05		2.53229
2.54048	-9.17272e-05		2.54048			2.54048	-8.92285e-05		2.54048
2.54867	-9.17281e-05		2.54867			2.54867	-8.92272e-05		2.54867
2.55686	-9.1729e-05		2.55686			2.55686	-8.92266e-05		2.55686
2.56505	-9.17296e-05		2.56505			2.56505	-8.92261e-05		2.56505
2.57324	-9.173e-05		2.57324			2.57324	-8.92254e-05		2.57324
2.58143	-9.17305e-05		2.58143			2.58143	-8.9225e-05		2.58143
2.58962	-9.17313e-05		2.58962			2.58962	-8.92249e-05		2.58962
2.59781	-9.17321e-05		2.59781			2.59781	-8.92246e-05		2.59781
2.606	-9.17326e-05		2.606			2.606	-8.92244e-05		2.606
2.61419	-9.17331e-05		2.61419			2.61419	-8.92242e-05		2.61419
2.62238	-9.17344e-05		2.62238			2.62238	-8.92244e-05		2.62238
2.63057	-9.17359e-05		2.63057			2.63057	-8.92246e-05		2.63057
2.63876	-9.17377e-05		2.63876			2.63876	-8.92245e-05		2.63876
2.64695	-9.174e-05		2.64695			2.64695	-8.9224e-05		2.64695
2.65514	-9.17422e-05		2.65514			2.65514	-8.92239e-05		2.65514
2.66333	-9.1744e-05		2.66333			2.66333	-8.92236e-05		2.66333
2.67152	-9.17455e-05		2.67152			2.67152	-8.92228e-05		2.67152
2.67971	-9.17465e-05		2.67971			2.67971	-8.92219e-05		2.67971
2.6879	-9.17474e-05		2.6879			2.6879	-8.92218e-05		2.6879
2.69609	-9.17484e-05		2.69609			2.69609	-8.92218e-05		2.69609
2.70428	-9.17494e-05		2.70428			2.70428	-8.92216e-05		2.70428
2.71247	-9.17504e-05		2.71247			2.71247	-8.92209e-05		2.71247
2.72066	-9.17516e-05		2.72066			2.72066	-8.92204e-05		2.72066
2.72885	-9.17532e-05		2.72885			2.72885	-8.92203e-05		2.72885
2.73704	-9.17546e-05		2.73704			2.73704	-8.92202e-05		2.73704
2.74523	-9.17558e-05		2.74523			2.74523	-8.92197e-05		2.74523
2.75342	-9.17575e-05		2.75342			2.75342	-8.92194e-05		2.75342
2.76161	-9.17597e-05		2.76161			2.76161	-8.92192e-05		2.76161
2.7698	-9.17613e-05		2.7698			2.7698	-8.92189e-05		2.7698
2.77799	-9.17621e-05		2.77799			2.77799	-8.92183e-05		2.77799
2.78618	-9.17628e-05		2.78618			2.78618	-8.92178e-05		2.78618
2.79437	-9.17635e-05		2.79437			2.79437	-8.9218e-05		2.79437
2.80255	-9.17641e-05		2.80255			2.80256	-8.9218e-05		2.80256
2.81074	-9.17644e-05		2.81074			2.81074	-8.92175e-05		2.81074
2.81893	-9.17647e-05		2.81893			2.81893	-8.92174e-05		2.81893
2.82712	-9.17656e-05		2.82712			2.82712	-8.92178e-05		2.82712
2.83531	-9.17668e-05		2.83531			2.83531	-8.92181e-05		2.83531
2.8435	-9.17682e-05		2.8435			2.8435	-8.92179e-05		2.8435
2.85169	-9.17697e-05		2.85169			2.85169	-8.92175e-05		2.85169
2.85988	-9.17716e-05		2.85988			2.85988	-8.92174e-05		2.85988
2.86807	-9.17735e-05		2.86807			2.86807	-8.92173e-05		2.86807
2.87626	-9.17746e-05		2.87626			2.87626	-8.92171e-05		2.87626
2.88445	-9.17755e-05		2.88445			2.88445	-8.92167e-05		2.88445
2.89264	-9.17762e-05		2.89264			2.89264	-8.92165e-05		2.89264
2.90083	-9.17767e-05		2.90083			2.90083	-8.92163e-05		2.90083
2.90902	-9.17765e-05		2.90902			2.90902	-8.92161e-05		2.90902
2.91721	-9.17764e-05		2.91721			2.91721	-8.92157e-05		2.91721
2.9254	-9.17771e-05		2.9254			2.9254	-8.9215e-05		2.9254
2.93359	-9.17783e-05		2.93359			2.93359	-8.92146e-05		2.93359
2.94178	-9.17793e-05		2.94178			2.94178	-8.92145e-05		2.94178
2.94997	-9.17803e-05		2.94997			2.94997	-8.92145e-05		2.94997
2.95816	-9.17815e-05		2.95816			2.95816	-8.92147e-05		2.95816
2.96635	-9.17832e-05		2.96635			2.96635	-8.92155e-05		2.96635
2.97454	-9.17848e-05		2.97454			2.97454	-8.92163e-05		2.97454
2.98273	-9.17861e-05		2.98273			2.98273	-8.92164e-05		2.98273
2.99092	-9.17874e-05		2.99092			2.99092	-8.92166e-05		2.99092
2.99911	-9.17891e-05		2.99911			2.99911	-8.92172e-05		2.99911
3.0073	-9.17911e-05		3.0073			3.0073	-8.92174e-05		3.0073
3.01549	-9.17923e-05		3.01549			3.01549	-8.92172e-05		3.01549
3.02368	-9.17929e-05		3.02368			3.02368	-8.9217e-05		3.02368
3.03187	-9.17941e-05		3.03187			3.03187	-8.9217e-05		3.03187
3.04006	-9.17959e-05		3.04006			3.04006	-8.92172e-05		3.04006
3.04825	-9.17975e-05		3.04825			3.04825	-8.92178e-05		3.04825
3.05644	-9.17991e-05		3.05644			3.05644	-8.92178e-05		3.05644
3.06463	-9.1801e-05		3.06463			3.06463	-8.92178e-05		3.06463
3.07282	-9.18025e-05		3.07282			3.07282	-8.9218e-05		3.07282
3.08101	-9.18036e-05		3.08101			3.08101	-8.92178e-05		3.08101
3.0892	-9.18046e-05		3.0892			3.0892	-8.92179e-05		3.0892
3.09739	-9.18057e-05		3.09739			3.09739	-8.92183e-05		3.09739
3.10558	-9.18065e-05		3.10558			3.10558	-8.92187e-05		3.10558
3.11377	-9.18068e-05		3.11377			3.11377	-8.9219e-05		3.11377
3.12196	-9.18069e-05		3.12196			3.12196	-8.92195e-05		3.12196
3.13015	-9.18076e-05		3.13015			3.13015	-8.92204e-05		3.13015
3.13834	-9.18084e-05		3.13834			3.13834	-8.92216e-05		3.13834
3.14653	-9.18089e-05		3.14653			3.14653	-8.92229e-05		3.14653
3.15472	-9.18094e-05		3.15472			3.15472	-8.92237e-05		3.15472
3.16291	-9.18105e-05		3.16291			3.16291	-8.92242e-05		3.16291
3.1711	-9.18119e-05		3.1711			3.1711	-8.92252e-05		3.1711
3.17929	-9.18133e-05		3.17929			3.17929	-8.92257e-05		3.17929
3.18747	-9.18142e-05		3.18747			3.18748	-8.92257e-05		3.18748
3.19566	-9.18147e-05		3.19566			3.19566	-8.92261e-05		3.19566
3.20385	-9.18154e-05		3.20385			3.20385	-8.92265e-05		3.20385
3.21204	-9.18165e-05		3.21204			3.21204	-8.92271e-05		3.21204
3.22023	-9.18173e-05		3.22023			3.22023	-8.92276e-05		3.22023
3.22842	-9.18178e-05		3.22842			3.22842	-8.9228e-05		3.22842
3.23661	-9.18186e-05		3.23661			3.23661	-8.92286e-05		3.23661
3.2448	-9.18195e-05		3.2448			3.2448	-8.92295e-05		3.2448
3.25299	-9.18202e-05		3.25299			3.25299	-8.92301e-05		3.25299
3.26118	-9.18207e-05		3.26118			3.26118	-8.92305e-05		3.26118
3.26937	-9.18213e-05		3.26937			3.26937	-8.92309e-05		3.26937
3.27756	-9.18223e-05		3.27756			3.27756	-8.92321e-05		3.27756
3.28575	-9.18228e-05		3.28575			3.28575	-8.92333e-05		3.28575
3.29394	-9.18233e-05		3.29394			3.29394	-8.92338e-05		3.29394
3.30213	-9.18238e-05		3.30213			3.30213	-8.92346e-05		3.30213
3.31032	-9.18247e-05		3.31032			3.31032	-8.92356e-05		3.31032
3.31851	-9.18258e-05		3.31851			3.31851	-8.92364e-05		3.31851
3.3267	-9.18268e-05		3.3267			3.3267	-8.92372e-05		3.3267
3.33489	-9.18277e-05		3.33489			3.33489	-8.9238e-05		3.33489
3.34308	-9.1829e-05		3.34308			3.34308	-8.92387e-05		3.34308
3.35127	-9.18305e-05		3.35127			3.35127	-8.92395e-05		3.35127
3.35946	-9.18314e-05		3.35946			3.35946	-8.92405e-05		3.35946
3.36765	-9.18319e-05		3.36765			3.36765	-8.92415e-05		3.36765
3.37584	-9.18329e-05		3.37584			3.37584	-8.92425e-05		3.37584
3.38403	-9.18338e-05		3.38403			3.38403	-8.92434e-05		3.38403
3.39222	-9.18345e-05		3.39222			3.39222	-8.92441e-05		3.39222
3.40041	-9.18346e-05		3.40041			3.40041	-8.92451e-05		3.40041
3.4086	-9.18352e-05		3.4086			3.4086	-8.92465e-05		3.4086
3.41679	-9.18362e-05		3.41679			3.41679	-8.92472e-05		3.41679
3.42498	-9.18372e-05		3.42498			3.42498	-8.9248e-05		3.42498
3.43317	-9.18377e-05		3.43317			3.43317	-8.92485e-05		3.43317
3.44136	-9.18383e-05		3.44136			3.44136	-8.92491e-05		3.44136
3.44955	-9.18395e-05		3.44955			3.44955	-8.92499e-05		3.44955
3.45774	-9.18408e-05		3.45774			3.45774	-8.92506e-05		3.45774
3.46593	-9.18419e-05		3.46593			3.46593	-8.92515e-05		3.46593
3.47412	-9.18429e-05		3.47412			3.47412	-8.92527e-05		3.47412
3.48231	-9.18442e-05		3.48231			3.48231	-8.9254e-05		3.48231
3.4905	-9.18449e-05		3.4905			3.4905	-8.92551e-05		3.4905
3.49869	-9.18455e-05		3.49869			3.49869	-8.92559e-05		3.49869
3.50688	-9.18463e-05		3.50688			3.50688	-8.92568e-05		3.50688
3.51507	-9.18468e-05		3.51507			3.51507	-8.92582e-05		3.51507
3.52326	-9.18476e-05		3.52326			3.52326	-8.92599e-05		3.52326
3.53145	-9.18481e-05		3.53145			3.53145	-8.92613e-05		3.53145
3.53964	-9.18484e-05		3.53964			3.53964	-8.92625e-05		3.53964
3.54783	-9.18486e-05		3.54783			3.54783	-8.92641e-05		3.54783
3.55602	-9.18489e-05		3.55602			3.55602	-8.92653e-05		3.55602
3.5642	-9.18491e-05		3.5642			3.56421	-8.92662e-05		3.56421
3.57239	-9.18492e-05		3.57239			3.57239	-8.92668e-05		3.57239
3.58058	-9.18496e-05		3.58058			3.58058	-8.92677e-05		3.58058
3.58877	-9.18502e-05		3.58877			3.58877	-8.92687e-05		3.58877
3.59696	-9.18502e-05		3.59696			3.59696	-8.92693e-05		3.59696
3.60515	-9.18499e-05		3.60515			3.60515	-8.92694e-05		3.60515
3.61334	-9.18498e-05		3.61334			3.61334	-8.92692e-05		3.61334
3.62153	-9.18505e-05		3.62153			3.62153	-8.92693e-05		3.62153
3.62972	-9.18512e-05		3.62972			3.62972	-8.92694e-05		3.62972
3.63791	-9.18512e-05		3.63791			3.63791	-8.92691e-05		3.63791
3.6461	-9.18516e-05		3.6461			3.6461	-8.9269e-05		3.6461
3.65429	-9.18521e-05		3.65429			3.65429	-8.92696e-05		3.65429
3.66248	-9.18524e-05		3.66248			3.66248	-8.92703e-05		3.66248
3.67067	-9.18527e-05		3.67067			3.67067	-8.92712e-05		3.67067
3.67886	-9.1853e-05		3.67886			3.67886	-8.92729e-05		3.67886
3.68705	-9.18536e-05		3.68705			3.68705	-8.92751e-05		3.68705
3.69524	-9.18541e-05		3.69524			3.69524	-8.92773e-05		3.69524
3.70343	-9.18541e-05		3.70343			3.70343	-8.92791e-05		3.70343
3.71162	-9.1854e-05		3.71162			3.71162	-8.92806e-05		3.71162
3.71981	-9.18543e-05		3.71981			3.71981	-8.9282e-05		3.71981
3.728	-9.18545e-05		3.728			3.728	-8.92829e-05		3.728
3.73619	-9.18543e-05		3.73619			3.73619	-8.92829e-05		3.73619
3.74438	-9.18542e-05		3.74438			3.74438	-8.92827e-05		3.74438
3.75257	-9.18544e-05		3.75257			3.75257	-8.92825e-05		3.75257
3.76076	-9.18555e-05		3.76076			3.76076	-8.92824e-05		3.76076
3.76895	-9.18562e-05		3.76895			3.76895	-8.92817e-05		3.76895
3.77714	-9.18561e-05		3.77714			3.77714	-8.92805e-05		3.77714
3.78533	-9.18567e-05		3.78533			3.78533	-8.92802e-05		3.78533
3.79352	-9.18581e-05		3.79352			3.79352	-8.92806e-05		3.79352
3.80171	-9.18592e-05		3.80171			3.80171	-8.92802e-05		3.80171
3.8099	-9.18597e-05		3.8099			3.8099	-8.92798e-05		3.8099
3.81809	-9.18602e-05		3.81809			3.81809	-8.92802e-05		3.81809
3.82628	-9.18609e-05		3.82628			3.82628	-8.92809e-05		3.82628
3.83447	-9.18614e-05		3.83447			3.83447	-8.92812e-05		3.83447
3.84266	-9.18616e-05		3.84266			3.84266	-8.92813e-05		3.84266
3.85085	-9.18619e-05		3.85085			3.85085	-8.92817e-05		3.85085
3.85904	-9.18624e-05		3.85904			3.85904	-8.92823e-05		3.85904
3.86723	-9.18628e-05		3.86723			3.86723	-8.92829e-05		3.86723
3.87542	-9.18625e-05		3.87542			3.87542	-8.92832e-05		3.87542
3.88361	-9.18622e-05		3.88361			3.88361	-8.92832e-05		3.88361
3.8918	-9.18624e-05		3.8918			3.8918	-8.92834e-05		3.8918
3.89999	-9.18626e-05		3.89999			3.89999	-8.92838e-05		3.89999
3.90818	-9.18627e-05		3.90818			3.90818	-8.92844e-05		3.90818
3.91637	-9.18628e-05		3.91637			3.91637	-8.92853e-05		3.91637
3.92456	-9.18635e-05		3.92456			3.92456	-8.92861e-05		3.92456
3.93275	-9.18645e-05		3.93275			3.93275	-8.92868e-05		3.93275
3.94094	-9.18655e-05		3.94094			3.94094	-8.92871e-05		3.94094
3.94912	-9.18664e-05		3.94912			3.94913	-8.92871e-05		3.94913
3.95731	-9.18674e-05		3.95731			3.95731	-8.9287e-05		3.95731
3.9655	-9.18681e-05		3.9655			3.9655	-8.92864e-05		3.9655
3.97369	-9.18686e-05		3.97369			3.97369	-8.92857e-05		3.97369
3.98188	-9.18687e-05		3.98188			3.98188	-8.92849e-05		3.98188
3.99007	-9.18687e-05		3.99007			3.99007	-8.92842e-05		3.99007
3.99826	-9.18695e-05		3.99826			3.99826	-8.92841e-05		3.99826
4.00645	-9.18703e-05		4.00645			4.00645	-8.92843e-05		4.00645
4.01464	-9.187e-05		4.01464			4.01464	-8.92839e-05		4.01464
4.02283	-9.18699e-05		4.02283			4.02283	-8.92837e-05		4.02283
4.03102	-9.18702e-05		4.03102			4.03102	-8.92838e-05		4.03102
4.03921	-9.18706e-05		4.03921			4.03921	-8.92836e-05		4.03921
4.0474	-9.18709e-05		4.0474			4.0474	-8.92831e-05		4.0474
4.05559	-9.18716e-05		4.05559			4.05559	-8.92822e-05		4.05559
4.06378	-9.18727e-05		4.06378			4.06378	-8.92816e-05		4.06378
4.07197	-9.18739e-05		4.07197			4.07197	-8.9281e-05		4.07197
4.08016	-9.18748e-05		4.08016			4.08016	-8.92803e-05		4.08016
4.08835	-9.18755e-05		4.08835			4.08835	-8.92797e-05		4.08835
4.09654	-9.18765e-05		4.09654			4.09654	-8.92793e-05		4.09654
4.10473	-9.18779e-05		4.10473			4.10473	-8.92789e-05		4.10473
4.11292	-9.18789e-05		4.11292			4.11292	-8.92783e-05		4.11292
4.12111	-9.18797e-05		4.12111			4.12111	-8.92775e-05		4.12111
4.1293	-9.18809e-05		4.1293			4.1293	-8.92768e-05		4.1293
4.13749	-9.18826e-05		4.13749			4.13749	-8.92756e-05		4.13749
4.14568	-9.18832e-05		4.14568			4.14568	-8.92742e-05		4.14568
4.15387	-9.18834e-05		4.15387			4.15387	-8.92725e-05		4.15387
4.16206	-9.18839e-05		4.16206			4.16206	-8.9271e-05		4.16206
4.17025	-9.18845e-05		4.17025			4.17025	-8.92694e-05		4.17025
4.17844	-9.18852e-05		4.17844			4.17844	-8.92682e-05		4.17844
4.18663	-9.18859e-05		4.18663			4.18663	-8.92668e-05		4.18663
4.19482	-9.18865e-05		4.19482			4.19482	-8.92651e-05		4.19482
4.20301	-9.18871e-05		4.20301			4.20301	-8.9264e-05		4.20301
4.2112	-9.18879e-05		4.2112			4.2112	-8.92631e-05		4.2112
4.21939	-9.18887e-05		4.21939			4.21939	-8.9262e-05		4.21939
4.22758	-9.18896e-05		4.22758			4.22758	-8.9261e-05		4.22758
4.23577	-9.18905e-05		4.23577			4.23577	-8.92605e-05		4.23577
4.24396	-9.18911e-05		4.24396			4.24396	-8.92599e-05		4.24396
4.25215	-9.18917e-05		4.25215			4.25215	-8.92589e-05		4.25215
4.26034	-9.1892e-05		4.26034			4.26034	-8.92577e-05		4.26034
4.26853	-9.18929e-05		4.26853			4.26853	-8.92566e-05		4.26853
4.27672	-9.18941e-05		4.27672			4.27672	-8.92555e-05		4.27672
4.28491	-9.1895e-05		4.28491			4.28491	-8.92539e-05		4.28491
4.2931	-9.18956e-05		4.2931			4.2931	-8.92519e-05		4.2931
4.30129	-9.18963e-05		4.30129			4.30129	-8.92498e-05		4.30129
4.30948	-9.18972e-05		4.30948			4.30948	-8.92484e-05		4.30948
4.31767	-9.18983e-05		4.31767			4.31767	-8.92471e-05		4.31767
4.32585	-9.18994e-05		4.32585			4.32586	-8.92458e-05		4.32586
4.33404	-9.19009e-05		4.33404			4.33404	-8.92448e-05		4.33404
4.34223	-9.1903e-05		4.34223			4.34223	-8.92444e-05		4.34223
4.35042	-9.19053e-05		4.35042			4.35042	-8.9244e-05		4.35042
4.35861	-9.19073e-05		4.35861			4.35861	-8.92431e-05		4.35861
4.3668	-9.19094e-05		4.3668			4.3668	-8.92421e-05		4.3668
4.37499	-9.1911e-05		4.37499			4.37499	-8.92413e-05		4.37499
4.38318	-9.19127e-05		4.38318			4.38318	-8.92401e-05		4.38318
4.39137	-9.1914e-05		4.39137			4.39137	-8.92387e-05		4.39137
4.39956	-9.19155e-05		4.39956			4.39956	-8.92371e-05		4.39956
4.40775	-9.1917e-05		4.40775			4.40775	-8.92353e-05		4.40775
4.41594	-9.19183e-05		4.41594			4.41594	-8.92332e-05		4.41594
4.42413	-9.19195e-05		4.42413			4.42413	-8.92314e-05		4.42413
4.43232	-9.19205e-05		4.43232			4.43232	-8.92296e-05		4.43232
4.44051	-9.19217e-05		4.44051			4.44051	-8.92278e-05		4.44051
4.4487	-9.19233e-05		4.4487			4.4487	-8.92261e-05		4.4487
4.45689	-9.19248e-05		4.45689			4.45689	-8.92248e-05		4.45689
4.46508	-9.19259e-05		4.46508			4.46508	-8.92239e-05		4.46508
4.47327	-9.19272e-05		4.47327			4.47327	-8.92233e-05		4.47327
4.48146	-9.19284e-05		4.48146			4.48146	-8.92227e-05		4.48146
4.48965	-9.19297e-05		4.48965			4.48965	-8.92219e-05		4.48965
4.49784	-9.19307e-05		4.49784			4.49784	-8.9221e-05		4.49784
4.50603	-9.19316e-05		4.50603			4.50603	-8.922e-05		4.50603
4.51422	-9.19331e-05		4.51422			4.51422	-8.92192e-05		4.51422
4.52241	-9.19347e-05		4.52241			4.52241	-8.92181e-05		4.52241
4.5306	-9.1936e-05		4.5306			4.5306	-8.92161e-05		4.5306
4.53879	-9.19374e-05		4.53879			4.53879	-8.92145e-05		4.53879
4.54698	-9.1939e-05		4.54698			4.54698	-8.92129e-05		4.54698
4.55517	-9.19403e-05		4.55517			4.55517	-8.92111e-05		4.55517
4.56336	-9.19409e-05		4.56336			4.56336	-8.92094e-05		4.56336
4.57155	-9.19415e-05		4.57155			4.57155	-8.9208e-05		4.57155
4.57974	-9.19427e-05		4.57974			4.57974	-8.92068e-05		4.57974
4.58793	-9.19437e-05		4.58793			4.58793	-8.92059e-05		4.58793
4.59612	-9.19445e-05		4.59612			4.59612	-8.9205e-05		4.59612
4.60431	-9.19458e-05		4.60431			4.60431	-8.92042e-05		4.60431
4.6125	-9.19471e-05		4.6125			4.6125	-8.92036e-05		4.6125
4.62069	-9.19486e-05		4.62069			4.62069	-8.92028e-05		4.62069
4.62888	-9.19499e-05		4.62888			4.62888	-8.92021e-05		4.62888
4.63707	-9.19508e-05		4.63707			4.63707	-8.92017e-05		4.63707
4.64526	-9.19523e-05		4.64526			4.64526	-8.9202e-05		4.64526
4.65345	-9.1954e-05		4.65345			4.65345	-8.92024e-05		4.65345
4.66164	-9.19556e-05		4.66164			4.66164	-8.92025e-05		4.66164
4.66983	-9.1957e-05		4.66983			4.66983	-8.92028e-05		4.66983
4.67802	-9.19588e-05		4.67802			4.67802	-8.92033e-05		4.67802
4.68621	-9.19609e-05		4.68621			4.68621	-8.92038e-05		4.68621
4.6944	-9.19627e-05		4.6944			4.6944	-8.92043e-05		4.6944
4.70259	-9.19643e-05		4.70259			4.70259	-8.92046e-05		4.70259
4.71077	-9.19662e-05		4.71077			4.71078	-8.92047e-05		4.71078
4.71896	-9.19683e-05		4.71896			4.71896	-8.92044e-05		4.71896
4.72715	-9.19695e-05		4.72715			4.72715	-8.92043e-05		4.72715
4.73534	-9.19704e-05		4.73534			4.73534	-8.92043e-05		4.73534
4.74353	-9.19723e-05		4.74353			4.74353	-8.92039e-05		4.74353
4.75172	-9.19745e-05		4.75172			4.75172	-8.92039e-05		4.75172
4.75991	-9.19762e-05		4.75991			4.75991	-8.92042e-05		4.75991
4.7681	-9.19776e-05		4.7681			4.7681	-8.92037e-05		4.7681
4.77629	-9.19792e-05		4.77629			4.77629	-8.92033e-05		4.77629
4.78448	-9.19813e-05		4.78448			4.78448	-8.92035e-05		4.78448
4.79267	-9.19834e-05		4.79267			4.79267	-8.92037e-05		4.79267
4.80086	-9.19848e-05		4.80086			4.80086	-8.92036e-05		4.80086
4.80905	-9.19863e-05		4.80905			4.80905	-8.92035e-05		4.80905
4.81724	-9.1988e-05		4.81724			4.81724	-8.92037e-05		4.81724
4.82543	-9.19896e-05		4.82543			4.82543	-8.92038e-05		4.82543
4.83362	-9.19909e-05		4.83362			4.83362	-8.92036e-05		4.83362
4.84181	-9.19917e-05		4.84181			4.84181	-8.92035e-05		4.84181
4.85	-9.19928e-05		4.85			4.85	-8.92038e-05		4.85
4.85819	-9.19943e-05		4.85819			4.85819	-8.92045e-05		4.85819
4.86638	-9.19953e-05		4.86638			4.86638	-8.92047e-05		4.86638
4.87457	-9.19959e-05		4.87457			4.87457	-8.92045e-05		4.87457
4.88276	-9.19967e-05		4.88276			4.88276	-8.92051e-05		4.88276
4.89095	-9.19976e-05		4.89095			4.89095	-8.92059e-05		4.89095
4.89914	-9.19987e-05		4.89914			4.89914	-8.92063e-05		4.89914
4.90733	-9.19997e-05		4.90733			4.90733	-8.92065e-05		4.90733
4.91552	-9.20007e-05		4.91552			4.91552	-8.92067e-05		4.91552
4.92371	-9.2002e-05		4.92371			4.92371	-8.9207e-05		4.92371
4.9319	-9.20033e-05		4.9319			4.9319	-8.92074e-05		4.9319
4.94009	-9.20043e-05		4.94009			4.94009	-8.92075e-05		4.94009
4.94828	-9.20051e-05		4.94828			4.94828	-8.92079e-05		4.94828
4.95647	-9.20059e-05		4.95647			4.95647	-8.9209e-05		4.95647
4.96466	-9.20072e-05		4.96466			4.96466	-8.921e-05		4.96466
4.97285	-9.20079e-05		4.97285			4.97285	-8.92107e-05		4.97285
4.98104	-9.20084e-05		4.98104			4.98104	-8.92118e-05		4.98104
4.98923	-9.20097e-05		4.98923			4.98923	-8.92135e-05		4.98923
4.99742	-9.20111e-05		4.99742			4.99742	-8.92152e-05		4.99742
5.00561	-9.20117e-05		5.00561			5.00561	-8.92167e-05		5.00561
5.0138	-9.20126e-05		5.0138			5.0138	-8.92185e-05		5.0138
5.02199	-9.20137e-05		5.02199			5.02199	-8.92198e-05		5.02199
5.03018	-9.20147e-05		5.03018			5.03018	-8.9221e-05		5.03018
5.03837	-9.20155e-05		5.03837			5.03837	-8.9222e-05		5.03837
5.04656	-9.20162e-05		5.04656			5.04656	-8.92224e-05		5.04656
5.05475	-9.2017e-05		5.05475			5.05475	-8.92232e-05		5.05475
5.06294	-9.20182e-05		5.06294			5.06294	-8.92243e-05		5.06294
5.07113	-9.20193e-05		5.07113			5.07113	-8.92253e-05		5.07113
5.07932	-9.20201e-05		5.07932			5.07932	-8.92262e-05		5.07932
5.0875	-9.20211e-05		5.0875			5.08751	-8.92271e-05		5.08751
5.09569	-9.20229e-05		5.09569			5.09569	-8.92283e-05		5.09569
5.10388	-9.20241e-05		5.10388			5.10388	-8.92295e-05		5.10388
5.11207	-9.20249e-05		5.11207			5.11207	-8.92307e-05		5.11207
5.12026	-9.20257e-05		5.12026			5.12026	-8.9232e-05		5.12026
5.12845	-9.2027e-05		5.12845			5.12845	-8.92336e-05		5.12845
5.13664	-9.20284e-05		5.13664			5.13664	-8.92349e-05		5.13664
5.14483	-9.20293e-05		5.14483			5.14483	-8.92362e-05		5.14483
5.15302	-9.20301e-05		5.15302			5.15302	-8.92376e-05		5.15302
5.16121	-9.2031e-05		5.16121			5.16121	-8.92392e-05		5.16121
5.1694	-9.20317e-05		5.1694			5.1694	-8.92409e-05		5.1694
5.17759	-9.2032e-05		5.17759			5.17759	-8.92423e-05		5.17759
5.18578	-9.20321e-05		5.18578			5.18578	-8.92435e-05		5.18578
5.19397	-9.20323e-05		5.19397			5.19397	-8.92447e-05		5.19397
5.20216	-9.20326e-05		5.20216			5.20216	-8.92458e-05		5.20216
5.21035	-9.2033e-05		5.21035			5.21035	-8.92469e-05		5.21035
5.21854	-9.20328e-05		5.21854			5.21854	-8.92479e-05		5.21854
5.22673	-9.20318e-05		5.22673			5.22673	-8.9249e-05		5.22673
5.23492	-9.20317e-05		5.23492			5.23492	-8.92503e-05		5.23492
5.24311	-9.20319e-05		5.24311			5.24311	-8.92518e-05		5.24311
5.2513	-9.20318e-05		5.2513			5.2513	-8.92531e-05		5.2513
5.25949	-9.20318e-05		5.25949			5.25949	-8.92544e-05		5.25949
5.26768	-9.20321e-05		5.26768			5.26768	-8.92564e-05		5.26768
5.27587	-9.20324e-05		5.27587			5.27587	-8.92583e-05		5.27587
5.28406	-9.20327e-05		5.28406			5.28406	-8.92598e-05		5.28406
5.29225	-9.2033e-05		5.29225			5.29225	-8.92614e-05		5.29225
5.30044	-9.20336e-05		5.30044			5.30044	-8.92633e-05		5.30044
5.30863	-9.20344e-05		5.30863			5.30863	-8.92651e-05		5.30863
5.31682	-9.2035e-05		5.31682			5.31682	-8.92666e-05		5.31682
5.32501	-9.20359e-05		5.32501			5.32501	-8.92681e-05		5.32501
5.3332	-9.20372e-05		5.3332			5.3332	-8.92701e-05		5.3332
5.34139	-9.20386e-05		5.34139			5.34139	-8.92724e-05		5.34139
5.34958	-9.20395e-05		5.34958			5.34958	-8.92742e-05		5.34958
5.35777	-9.20399e-05		5.35777			5.35777	-8.92756e-05		5.35777
5.36596	-9.20405e-05		5.36596			5.36596	-8.92771e-05		5.36596
5.37415	-9.20418e-05		5.37415			5.37415	-8.92782e-05		5.37415
5.38234	-9.20428e-05		5.38234			5.38234	-8.92788e-05		5.38234
5.39053	-9.20433e-05		5.39053			5.39053	-8.92797e-05		5.39053
5.39872	-9.20438e-05		5.39872			5.39872	-8.92811e-05		5.39872
5.40691	-9.20444e-05		5.40691			5.40691	-8.92827e-05		5.40691
5.4151	-9.20449e-05		5.4151			5.4151	-8.92839e-05		5.4151
5.42329	-9.20451e-05		5.42329			5.42329	-8.92848e-05		5.42329
5.43148	-9.20451e-05		5.43148			5.43148	-8.92865e-05		5.43148
5.43967	-9.20453e-05		5.43967			5.43967	-8.92889e-05		5.43967
5.44786	-9.20454e-05		5.44786			5.44786	-8.92911e-05		5.44786
5.45605	-9.20456e-05		5.45605			5.45605	-8.9293e-05		5.45605
5.46424	-9.20455e-05		5.46424			5.46424	-8.92954e-05		5.46424
5.47242	-9.20454e-05		5.47242			5.47243	-8.92981e-05		5.47243
5.48061	-9.20459e-05		5.48061			5.48061	-8.93e-05		5.48061
5.4888	-9.20458e-05		5.4888			5.4888	-8.93016e-05		5.4888
5.49699	-9.20457e-05		5.49699			5.49699	-8.9303e-05		5.49699
5.50518	-9.2046e-05		5.50518			5.50518	-8.93048e-05		5.50518
5.51337	-9.20463e-05		5.51337			5.51337	-8.9306e-05		5.51337
5.52156	-9.20467e-05		5.52156			5.52156	-8.93067e-05		5.52156
5.52975	-9.20472e-05		5.52975			5.52975	-8.93079e-05		5.52975
5.53794	-9.20478e-05		5.53794			5.53794	-8.93095e-05		5.53794
5.54613	-9.20484e-05		5.54613			5.54613	-8.93111e-05		5.54613
5.55432	-9.20484e-05		5.55432			5.55432	-8.93126e-05		5.55432
5.56251	-9.20481e-05		5.56251			5.56251	-8.93142e-05		5.56251
5.5707	-9.20483e-05		5.5707			5.5707	-8.93158e-05		5.5707
5.57889	-9.2049e-05		5.57889			5.57889	-8.93173e-05		5.57889
5.58708	-9.20493e-05		5.58708			5.58708	-8.93184e-05		5.58708
5.59527	-9.20496e-05		5.59527			5.59527	-8.9319e-05		5.59527
5.60346	-9.20509e-05		5.60346			5.60346	-8.93199e-05		5.60346
5.61165	-9.20523e-05		5.61165			5.61165	-8.93215e-05		5.61165
5.61984	-9.20533e-05		5.61984			5.61984	-8.9323e-05		5.61984
5.62803	-9.2054e-05		5.62803			5.62803	-8.93236e-05		5.62803
5.63622	-9.20544e-05		5.63622			5.63622	-8.93244e-05		5.63622
5.64441	-9.20549e-05		5.64441			5.64441	-8.93256e-05		5.64441
5.6526	-9.20554e-05		5.6526			5.6526	-8.93263e-05		5.6526
5.66079	-9.20555e-05		5.66079			5.66079	-8.93268e-05		5.66079
5.66898	-9.20553e-05		5.66898			5.66898	-8.93279e-05		5.66898
5.67717	-9.20553e-05		5.67717			5.67717	-8.93293e-05		5.67717
5.68536	-9.20553e-05		5.68536			5.68536	-8.93308e-05		5.68536
5.69355	-9.2055e-05		5.69355			5.69355	-8.93323e-05		5.69355
5.70174	-9.20543e-05		5.70174			5.70174	-8.93337e-05		5.70174
5.70993	-9.20538e-05		5.70993			5.70993	-8.93352e-05		5.70993
5.71812	-9.20539e-05		5.71812			5.71812	-8.93366e-05		5.71812
5.72631	-9.20535e-05		5.72631			5.72631	-8.9338e-05		5.72631
5.7345	-9.20522e-05		5.7345			5.7345	-8.93393e-05		5.7345
5.74269	-9.20511e-05		5.74269			5.74269	-8.93406e-05		5.74269
5.75088	-9.20506e-05		5.75088			5.75088	-8.9342e-05		5.75088
5.75907	-9.20506e-05		5.75907			5.75907	-8.9343e-05		5.75907
5.76726	-9.20509e-05		5.76726			5.76726	-8.9344e-05		5.76726
5.77545	-9.20512e-05		5.77545			5.77545	-8.93446e-05		5.77545
5.78364	-9.20516e-05		5.78364			5.78364	-8.93458e-05		5.78364
5.79183	-9.20522e-05		5.79183			5.79183	-8.93469e-05		5.79183
5.80002	-9.20526e-05		5.80002			5.80002	-8.93478e-05		5.80002
5.80821	-9.2053e-05		5.80821			5.80821	-8.93488e-05		5.80821
5.8164	-9.20539e-05		5.8164			5.8164	-8.93503e-05		5.8164
5.82459	-9.20548e-05		5.82459			5.82459	-8.93516e-05		5.82459
5.83278	-9.20545e-05		5.83278			5.83278	-8.93522e-05		5.83278
5.84097	-9.20541e-05		5.84097			5.84097	-8.93524e-05		5.84097
5.84915	-9.20545e-05		5.84915			5.84916	-8.93531e-05		5.84916
5.85734	-9.20548e-05		5.85734			5.85734	-8.9354e-05		5.85734
5.86553	-9.20547e-05		5.86553			5.86553	-8.93547e-05		5.86553
5.87372	-9.20542e-05		5.87372			5.87372	-8.93552e-05		5.87372
5.88191	-9.20539e-05		5.88191			5.88191	-8.93553e-05		5.88191
5.8901	-9.20538e-05		5.8901			5.8901	-8.93556e-05		5.8901
5.89829	-9.20539e-05		5.89829			5.89829	-8.93557e-05		5.89829
5.90648	-9.20538e-05		5.90648			5.90648	-8.93555e-05		5.90648
5.91467	-9.20536e-05		5.91467			5.91467	-8.93558e-05		5.91467
5.92286	-9.20538e-05		5.92286			5.92286	-8.93564e-05		5.92286
5.93105	-9.20542e-05		5.93105			5.93105	-8.93569e-05		5.93105
5.93924	-9.20542e-05		5.93924			5.93924	-8.93576e-05		5.93924
5.94743	-9.20541e-05		5.94743			5.94743	-8.93587e-05		5.94743
5.95562	-9.20543e-05		5.95562			5.95562	-8.936e-05		5.95562
5.96381	-9.20547e-05		5.96381			5.96381	-8.93614e-05		5.96381
5.972	-9.20545e-05		5.972			5.972	-8.93622e-05		5.972
5.98019	-9.20543e-05		5.98019			5.98019	-8.93626e-05		5.98019
5.98838	-9.20549e-05		5.98838			5.98838	-8.93634e-05		5.98838
5.99657	-9.2055e-05		5.99657			5.99657	-8.93636e-05		5.99657
6.00476	-9.20543e-05		6.00476			6.00476	-8.93634e-05		6.00476
6.01295	-9.20534e-05		6.01295			6.01295	-8.93633e-05		6.01295
6.02114	-9.20529e-05		6.02114			6.02114	-8.93639e-05		6.02114
6.02933	-9.20526e-05		6.02933			6.02933	-8.93646e-05		6.02933
6.03752	-9.20518e-05		6.03752			6.03752	-8.93652e-05		6.03752
6.04571	-9.20509e-05		6.04571			6.04571	-8.9366e-05		6.04571
6.0539	-9.20507e-05		6.0539			6.0539	-8.93672e-05		6.0539
6.06209	-9.20511e-05		6.06209			6.06209	-8.93686e-05		6.06209
6.07028	-9.20514e-05		6.07028			6.07028	-8.93698e-05		6.07028
6.07847	-9.20515e-05		6.07847			6.07847	-8.93705e-05		6.07847
6.08666	-9.2052e-05		6.08666			6.08666	-8.93713e-05		6.08666
6.09485	-9.20533e-05		6.09485			6.09485	-8.93725e-05		6.09485
6.10304	-9.2054e-05		6.10304			6.10304	-8.93735e-05		6.10304
6.11123	-9.20548e-05		6.11123			6.11123	-8.93739e-05		6.11123
6.11942	-9.20553e-05		6.11942			6.11942	-8.93742e-05		6.11942
6.12761	-9.20558e-05		6.12761			6.12761	-8.93753e-05		6.12761
6.1358	-9.2056e-05		6.1358			6.1358	-8.93761e-05		6.1358
6.14399	-9.20556e-05		6.14399			6.14399	-8.93763e-05		6.14399
6.15218	-9.20552e-05		6.15218			6.15218	-8.93766e-05		6.15218
6.16037	-9.20551e-05		6.16037			6.16037	-8.93769e-05		6.16037
6.16856	-9.20548e-05		6.16856			6.16856	-8.9377e-05		6.16856
6.17675	-9.20542e-05		6.17675			6.17675	-8.9377e-05		6.17675
6.18494	-9.20532e-05		6.18494			6.18494	-8.93774e-05		6.18494
6.19313	-9.20529e-05		6.19313			6.19313	-8.93781e-05		6.19313
6.20132	-9.20532e-05		6.20132			6.20132	-8.93785e-05		6.20132
6.20951	-9.20531e-05		6.20951			6.20951	-8.93783e-05		6.20951
6.2177	-9.20529e-05		6.2177			6.2177	-8.93782e-05		6.2177
6.22589	-9.20534e-05		6.22589			6.22589	-8.93784e-05		6.22589
6.23407	-9.20538e-05		6.23407			6.23408	-8.93787e-05		6.23408
6.24226	-9.20539e-05		6.24226			6.24226	-8.93779e-05		6.24226
6.25045	-9.20544e-05		6.25045			6.25045	-8.93777e-05		6.25045
6.25864	-9.20552e-05		6.25864			6.25864	-8.93783e-05		6.25864
6.26683	-9.20557e-05		6.26683			6.26683	-8.93791e-05		6.26683
6.27502	-9.20561e-05		6.27502			6.27502	-8.93798e-05		6.27502
6.28321	-9.20561e-05		6.28321			6.28321	-8.93805e-05		6.28321
6.2914	-9.20564e-05		6.2914			6.2914	-8.93813e-05		6.2914
6.29959	-9.20572e-05		6.29959			6.29959	-8.93823e-05		6.29959
6.30778	-9.20582e-05		6.30778			6.30778	-8.93828e-05		6.30778
6.31597	-9.20582e-05		6.31597			6.31597	-8.93827e-05		6.31597
6.32416	-9.20579e-05		6.32416			6.32416	-8.93825e-05		6.32416
6.33235	-9.20585e-05		6.33235			6.33235	-8.93824e-05		6.33235
6.34054	-9.20593e-05		6.34054			6.34054	-8.93823e-05		6.34054
6.34873	-9.20593e-05		6.34873			6.34873	-8.93822e-05		6.34873
6.35692	-9.20593e-05		6.35692			6.35692	-8.93821e-05		6.35692
6.36511	-9.20595e-05		6.36511			6.36511	-8.93824e-05		6.36511
6.3733	-9.20594e-05		6.3733			6.3733	-8.93828e-05		6.3733
6.38149	-9.20593e-05		6.38149			6.38149	-8.93822e-05		6.38149
6.38968	-9.20593e-05		6.38968			6.38968	-8.93817e-05		6.38968
6.39787	-9.20598e-05		6.39787			6.39787	-8.9382e-05		6.39787
6.40606	-9.20607e-05		6.40606			6.40606	-8.93827e-05		6.40606
6.41425	-9.20618e-05		6.41425			6.41425	-8.9383e-05		6.41425
6.42244	-9.2063e-05		6.42244			6.42244	-8.93832e-05		6.42244
6.43063	-9.20643e-05		6.43063			6.43063	-8.93836e-05		6.43063
6.43882	-9.20656e-05		6.43882			6.43882	-8.93843e-05		6.43882
6.44701	-9.20669e-05		6.44701			6.44701	-8.93842e-05		6.44701
6.4552	-9.20677e-05		6.4552			6.4552	-8.93837e-05		6.4552
6.46339	-9.20686e-05		6.46339			6.46339	-8.93835e-05		6.46339
6.47158	-9.207e-05		6.47158			6.47158	-8.93832e-05		6.47158
6.47977	-9.20712e-05		6.47977			6.47977	-8.93826e-05		6.47977
6.48796	-9.20717e-05		6.48796			6.48796	-8.9382e-05		6.48796
6.49615	-9.20723e-05		6.49615			6.49615	-8.93813e-05		6.49615
6.50434	-9.20736e-05		6.50434			6.50434	-8.93809e-05		6.50434
6.51253	-9.20747e-05		6.51253			6.51253	-8.93803e-05		6.51253
6.52072	-9.20754e-05		6.52072			6.52072	-8.93796e-05		6.52072
6.52891	-9.20762e-05		6.52891			6.52891	-8.93793e-05		6.52891
6.5371	-9.20772e-05		6.5371			6.5371	-8.9379e-05		6.5371
6.54529	-9.20781e-05		6.54529			6.54529	-8.93788e-05		6.54529
6.55348	-9.20784e-05		6.55348			6.55348	-8.93787e-05		6.55348
6.56167	-9.20786e-05		6.56167			6.56167	-8.93791e-05		6.56167
6.56986	-9.20796e-05		6.56986			6.56986	-8.93796e-05		6.56986
6.57805	-9.2081e-05		6.57805			6.57805	-8.93799e-05		6.57805
6.58624	-9.20823e-05		6.58624			6.58624	-8.93799e-05		6.58624
6.59443	-9.2083e-05		6.59443			6.59443	-8.93798e-05		6.59443
6.60262	-9.20838e-05		6.60262			6.60262	-8.93794e-05		6.60262
6.6108	-9.20852e-05		6.6108			6.61081	-8.93787e-05		6.61081
6.61899	-9.20861e-05		6.61899			6.61899	-8.93779e-05		6.61899
6.62718	-9.20871e-05		6.62718			6.62718	-8.93768e-05		6.62718
6.63537	-9.20884e-05		6.63537			6.63537	-8.93756e-05		6.63537
6.64356	-9.20899e-05		6.64356			6.64356	-8.93753e-05		6.64356
6.65175	-9.20912e-05		6.65175			6.65175	-8.93753e-05		6.65175
6.65994	-9.20921e-05		6.65994			6.65994	-8.93753e-05		6.65994
6.66813	-9.20932e-05		6.66813			6.66813	-8.93756e-05		6.66813
6.67632	-9.20949e-05		6.67632			6.67632	-8.93758e-05		6.67632
6.68451	-9.20962e-05		6.68451			6.68451	-8.93757e-05		6.68451
6.6927	-9.20968e-05		6.6927			6.6927	-8.93753e-05		6.6927
6.70089	-9.20973e-05		6.70089			6.70089	-8.93746e-05		6.70089
6.70908	-9.20987e-05		6.70908			6.70908	-8.93741e-05		6.70908
6.71727	-9.21e-05		6.71727			6.71727	-8.93736e-05		6.71727
6.72546	-9.21011e-05		6.72546			6.72546	-8.93723e-05		6.72546
6.73365	-9.21023e-05		6.73365			6.73365	-8.9371e-05		6.73365
6.74184	-9.21039e-05		6.74184			6.74184	-8.93703e-05		6.74184
6.75003	-9.2106e-05		6.75003			6.75003	-8.93693e-05		6.75003
6.75822	-9.21081e-05		6.75822			6.75822	-8.93679e-05		6.75822
6.76641	-9.21099e-05		6.76641			6.76641	-8.93669e-05		6.76641
6.7746	-9.21116e-05		6.7746			6.7746	-8.93665e-05		6.7746
6.78279	-9.21139e-05		6.78279			6.78279	-8.93658e-05		6.78279
6.79098	-9.21162e-05		6.79098			6.79098	-8.93648e-05		6.79098
6.79917	-9.21182e-05		6.79917			6.79917	-8.93638e-05		6.79917
6.80736	-9.212e-05		6.80736			6.80736	-8.93631e-05		6.80736
6.81555	-9.21215e-05		6.81555			6.81555	-8.93624e-05		6.81555
6.82374	-9.21226e-05		6.82374			6.82374	-8.93616e-05		6.82374
6.83193	-9.21233e-05		6.83193			6.83193	-8.93604e-05		6.83193
6.84012	-9.21244e-05		6.84012			6.84012	-8.93592e-05		6.84012
6.84831	-9.21256e-05		6.84831			6.84831	-8.93582e-05		6.84831
6.8565	-9.21268e-05		6.8565			6.8565	-8.93572e-05		6.8565
6.86469	-9.21282e-05		6.86469			6.86469	-8.93561e-05		6.86469
6.87288	-9.21302e-05		6.87288			6.87288	-8.93552e-05		6.87288
6.88107	-9.21323e-05		6.88107			6.88107	-8.93547e-05		6.88107
6.88926	-9.21342e-05		6.88926			6.88926	-8.93542e-05		6.88926
6.89745	-9.21362e-05		6.89745			6.89745	-8.93535e-05		6.89745
6.90564	-9.21378e-05		6.90564			6.90564	-8.93528e-05		6.90564
6.91383	-9.21396e-05		6.91383			6.91383	-8.93522e-05		6.91383
6.92202	-9.21414e-05		6.92202			6.92202	-8.93513e-05		6.92202
6.93021	-9.21428e-05		6.93021			6.93021	-8.935e-05		6.93021
6.9384	-9.21435e-05		6.9384			6.9384	-8.93485e-05		6.9384
6.94659	-9.21444e-05		6.94659			6.94659	-8.93472e-05		6.94659
6.95478	-9.21465e-05		6.95478			6.95478	-8.93461e-05		6.95478
6.96297	-9.21479e-05		6.96297			6.96297	-8.93454e-05		6.96297
6.97116	-9.21487e-05		6.97116			6.97116	-8.93444e-05		6.97116
6.97935	-9.21498e-05		6.97935			6.97935	-8.93441e-05		6.97935
6.98753	-9.21513e-05		6.98753			6.98754	-8.93436e-05		6.98754
6.99572	-9.21526e-05		6.99572			6.99573	-8.93428e-05		6.99573
7.00391	-9.21534e-05		7.00391			7.00391	-8.9342e-05		7.00391
7.0121	-9.21544e-05		7.0121			7.0121	-8.93413e-05		7.0121
7.02029	-9.21558e-05		7.02029			7.02029	-8.93408e-05		7.02029
7.02848	-9.21575e-05		7.02848			7.02848	-8.93404e-05		7.02848
7.03667	-9.21593e-05		7.03667			7.03667	-8.93398e-05		7.03667
7.04486	-9.2161e-05		7.04486			7.04486	-8.9339e-05		7.04486
7.05305	-9.21628e-05		7.05305			7.05305	-8.93385e-05		7.05305
7.06124	-9.21644e-05		7.06124			7.06124	-8.93378e-05		7.06124
7.06943	-9.21653e-05		7.06943			7.06943	-8.93369e-05		7.06943
7.07762	-9.21667e-05		7.07762			7.07762	-8.9336e-05		7.07762
7.08581	-9.21683e-05		7.08581			7.08581	-8.93352e-05		7.08581
7.094	-9.21693e-05		7.094			7.094	-8.93341e-05		7.094
7.10219	-9.217e-05		7.10219			7.10219	-8.93326e-05		7.10219
7.11038	-9.21711e-05		7.11038			7.11038	-8.93313e-05		7.11038
7.11857	-9.21725e-05		7.11857			7.11857	-8.93304e-05		7.11857
7.12676	-9.21738e-05		7.12676			7.12676	-8.93296e-05		7.12676
7.13495	-9.21749e-05		7.13495			7.13495	-8.93287e-05		7.13495
7.14314	-9.2176e-05		7.14314			7.14314	-8.93278e-05		7.14314
7.15133	-9.21774e-05		7.15133			7.15133	-8.9327e-05		7.15133
7.15952	-9.2179e-05		7.15952			7.15952	-8.93264e-05		7.15952
7.16771	-9.21809e-05		7.16771			7.16771	-8.9326e-05		7.16771
7.1759	-9.21826e-05		7.1759			7.1759	-8.93257e-05		7.1759
7.18409	-9.21839e-05		7.18409			7.18409	-8.93254e-05		7.18409
7.19228	-9.21857e-05		7.19228			7.19228	-8.93252e-05		7.19228
7.20047	-9.21873e-05		7.20047			7.20047	-8.93249e-05		7.20047
7.20866	-9.21886e-05		7.20866			7.20866	-8.93245e-05		7.20866
7.21685	-9.21902e-05		7.21685			7.21685	-8.93241e-05		7.21685
7.22504	-9.21921e-05		7.22504			7.22504	-8.93237e-05		7.22504
7.23323	-9.21942e-05		7.23323			7.23323	-8.93227e-05		7.23323
7.24142	-9.21959e-05		7.24142			7.24142	-8.93212e-05		7.24142
7.24961	-9.21974e-05		7.24961			7.24961	-8.93199e-05		7.24961
7.2578	-9.21989e-05		7.2578			7.2578	-8.93192e-05		7.2578
7.26599	-9.22007e-05		7.26599			7.26599	-8.93187e-05		7.26599
7.27418	-9.22022e-05		7.27418			7.27418	-8.93184e-05		7.27418
7.28237	-9.22034e-05		7.28237			7.28237	-8.93183e-05		7.28237
7.29056	-9.22047e-05		7.29056			7.29056	-8.93186e-05		7.29056
7.29875	-9.22061e-05		7.29875			7.29875	-8.9319e-05		7.29875
7.30694	-9.22071e-05		7.30694			7.30694	-8.93192e-05		7.30694
7.31513	-9.22074e-05		7.31513			7.31513	-8.93196e-05		7.31513
7.32332	-9.22079e-05		7.32332			7.32332	-8.93205e-05		7.32332
7.33151	-9.22085e-05		7.33151			7.33151	-8.93206e-05		7.33151
7.3397	-9.2209e-05		7.3397			7.3397	-8.93208e-05		7.3397
7.34789	-9.22093e-05		7.34789			7.34789	-8.93211e-05		7.34789
7.35608	-9.22099e-05		7.35608			7.35608	-8.93208e-05		7.35608
7.36427	-9.22109e-05		7.36427			7.36427	-8.93206e-05		7.36427
7.37245	-9.22118e-05		7.37245			7.37246	-8.9321e-05		7.37246
7.38064	-9.22123e-05		7.38064			7.38064	-8.93213e-05		7.38064
7.38883	-9.22127e-05		7.38883			7.38883	-8.93213e-05		7.38883
7.39702	-9.22134e-05		7.39702			7.39702	-8.93215e-05		7.39702
7.40521	-9.22141e-05		7.40521			7.40521	-8.93218e-05		7.40521
7.4134	-9.22145e-05		7.4134			7.4134	-8.93221e-05		7.4134
7.42159	-9.22149e-05		7.42159			7.42159	-8.93227e-05		7.42159
7.42978	-9.22161e-05		7.42978			7.42978	-8.93236e-05		7.42978
7.43797	-9.22169e-05		7.43797			7.43797	-8.93245e-05		7.43797
7.44616	-9.2217e-05		7.44616			7.44616	-8.93248e-05		7.44616
7.45435	-9.2217e-05		7.45435			7.45435	-8.93245e-05		7.45435
7.46254	-9.2217e-05		7.46254			7.46254	-8.93245e-05		7.46254
7.47073	-9.2217e-05		7.47073			7.47073	-8.93243e-05		7.47073
7.47892	-9.2217e-05		7.47892			7.47892	-8.93237e-05		7.47892
7.48711	-9.2217e-05		7.48711			7.48711	-8.93235e-05		7.48711
7.4953	-9.22172e-05		7.4953			7.4953	-8.93235e-05		7.4953
7.50349	-9.22177e-05		7.50349			7.50349	-8.93235e-05		7.50349
7.51168	-9.22181e-05		7.51168			7.51168	-8.93232e-05		7.51168
7.51987	-9.22183e-05		7.51987			7.51987	-8.93229e-05		7.51987
7.52806	-9.22185e-05		7.52806			7.52806	-8.9323e-05		7.52806
7.53625	-9.22192e-05		7.53625			7.53625	-8.93234e-05		7.53625
7.54444	-9.22197e-05		7.54444			7.54444	-8.93238e-05		7.54444
7.55263	-9.22194e-05		7.55263			7.55263	-8.93242e-05		7.55263
7.56082	-9.22193e-05		7.56082			7.56082	-8.93251e-05		7.56082
7.56901	-9.222e-05		7.56901			7.56901	-8.93262e-05		7.56901
7.5772	-9.22207e-05		7.5772			7.5772	-8.93261e-05		7.5772
7.58539	-9.2221e-05		7.58539			7.58539	-8.93259e-05		7.58539
7.59358	-9.22213e-05		7.59358			7.59358	-8.93258e-05		7.59358
7.60177	-9.22217e-05		7.60177			7.60177	-8.93258e-05		7.60177
7.60996	-9.22217e-05		7.60996			7.60996	-8.93258e-05		7.60996
7.61815	-9.22214e-05		7.61815			7.61815	-8.93258e-05		7.61815
7.62634	-9.22212e-05		7.62634			7.62634	-8.93259e-05		7.62634
7.63453	-9.22213e-05		7.63453			7.63453	-8.93263e-05		7.63453
7.64272	-9.22213e-05		7.64272			7.64272	-8.93267e-05		7.64272
7.65091	-9.22211e-05		7.65091			7.65091	-8.9327e-05		7.65091
7.6591	-9.22207e-05		7.6591			7.6591	-8.93277e-05		7.6591
7.66729	-9.22207e-05		7.66729			7.66729	-8.93288e-05		7.66729
7.67548	-9.22211e-05		7.67548			7.67548	-8.93296e-05		7.67548
7.68367	-9.2221e-05		7.68367			7.68367	-8.93303e-05		7.68367
7.69186	-9.22202e-05		7.69186			7.69186	-8.93311e-05		7.69186
7.70005	-9.22196e-05		7.70005			7.70005	-8.93319e-05		7.70005
7.70824	-9.22192e-05		7.70824			7.70824	-8.93326e-05		7.70824
7.71643	-9.22185e-05		7.71643			7.71643	-8.93337e-05		7.71643
7.72462	-9.22179e-05		7.72462			7.72462	-8.93345e-05		7.72462
7.73281	-9.22179e-05		7.73281			7.73281	-8.93351e-05		7.73281
7.741	-9.22179e-05		7.741			7.741	-8.93355e-05		7.741
7.74918	-9.22176e-05		7.74918			7.74919	-8.93357e-05		7.74919
7.75737	-9.22172e-05		7.75737			7.75738	-8.9336e-05		7.75738
7.76556	-9.2217e-05		7.76556			7.76556	-8.93364e-05		7.76556
7.77375	-9.22168e-05		7.77375			7.77375	-8.93369e-05		7.77375
7.78194	-9.22165e-05		7.78194			7.78194	-8.93371e-05		7.78194
7.79013	-9.2216e-05		7.79013			7.79013	-8.93369e-05		7.79013
7.79832	-9.2216e-05		7.79832			7.79832	-8.9337e-05		7.79832
7.80651	-9.22164e-05		7.80651			7.80651	-8.93377e-05		7.80651
7.8147	-9.22161e-05		7.8147			7.8147	-8.93381e-05		7.8147
7.82289	-9.22155e-05		7.82289			7.82289	-8.93381e-05		7.82289
7.83108	-9.22149e-05		7.83108			7.83108	-8.93389e-05		7.83108
7.83927	-9.22141e-05		7.83927			7.83927	-8.934e-05		7.83927
7.84746	-9.2213e-05		7.84746			7.84746	-8.9341e-05		7.84746
7.85565	-9.22117e-05		7.85565			7.85565	-8.93416e-05		7.85565
7.86384	-9.22102e-05		7.86384			7.86384	-8.93424e-05		7.86384
7.87203	-9.22086e-05		7.87203			7.87203	-8.93435e-05		7.87203
7.88022	-9.22075e-05		7.88022			7.88022	-8.93445e-05		7.88022
7.88841	-9.22067e-05		7.88841			7.88841	-8.93452e-05		7.88841
7.8966	-9.22057e-05		7.8966			7.8966	-8.93457e-05		7.8966
7.90479	-9.22053e-05		7.90479			7.90479	-8.93464e-05		7.90479
7.91298	-9.22054e-05		7.91298			7.91298	-8.93473e-05		7.91298
7.92117	-9.22053e-05		7.92117			7.92117	-8.9348e-05		7.92117
7.92936	-9.22053e-05		7.92936			7.92936	-8.93483e-05		7.92936
7.93755	-9.22054e-05		7.93755			7.93755	-8.93484e-05		7.93755
7.94574	-9.22059e-05		7.94574			7.94574	-8.93491e-05		7.94574
7.95393	-9.22067e-05		7.95393			7.95393	-8.93494e-05		7.95393
7.96212	-9.22068e-05		7.96212			7.96212	-8.93496e-05		7.96212
7.97031	-9.22066e-05		7.97031			7.97031	-8.93501e-05		7.97031
7.9785	-9.22066e-05		7.9785			7.9785	-8.93514e-05		7.9785
7.98669	-9.22062e-05		7.98669			7.98669	-8.93531e-05		7.98669
7.99488	-9.22052e-05		7.99488			7.99488	-8.93544e-05		7.99488
8.00307	-9.22043e-05		8.00307			8.00307	-8.93556e-05		8.00307
8.01126	-9.22037e-05		8.01126			8.01126	-8.93569e-05		8.01126
8.01945	-9.2203e-05		8.01945			8.01945	-8.93585e-05		8.01945
8.02764	-9.22024e-05		8.02764			8.02764	-8.93598e-05		8.02764
8.03583	-9.22019e-05		8.03583			8.03583	-8.93607e-05		8.03583
8.04402	-9.22015e-05		8.04402			8.04402	-8.93614e-05		8.04402
8.05221	-9.22007e-05		8.05221			8.05221	-8.93622e-05		8.05221
8.0604	-9.21994e-05		8.0604			8.0604	-8.93628e-05		8.0604
8.06859	-9.2198e-05		8.06859			8.06859	-8.93634e-05		8.06859
8.07678	-9.21967e-05		8.07678			8.07678	-8.93641e-05		8.07678
8.08497	-9.21959e-05		8.08497			8.08497	-8.93647e-05		8.08497
8.09316	-9.21949e-05		8.09316			8.09316	-8.93652e-05		8.09316
8.10135	-9.21934e-05		8.10135			8.10135	-8.93653e-05		8.10135
8.10954	-9.21921e-05		8.10954			8.10954	-8.93652e-05		8.10954
8.11773	-9.21911e-05		8.11773			8.11773	-8.93654e-05		8.11773
8.12592	-9.21902e-05		8.12592			8.12592	-8.93659e-05		8.12592
8.1341	-9.21891e-05		8.1341			8.13411	-8.93664e-05		8.13411
8.14229	-9.21881e-05		8.14229			8.14229	-8.93666e-05		8.14229
8.15048	-9.21874e-05		8.15048			8.15048	-8.93671e-05		8.15048
8.15867	-9.21872e-05		8.15867			8.15867	-8.93675e-05		8.15867
8.16686	-9.21862e-05		8.16686			8.16686	-8.93675e-05		8.16686
8.17505	-9.2185e-05		8.17505			8.17505	-8.93671e-05		8.17505
8.18324	-9.21844e-05		8.18324			8.18324	-8.93667e-05		8.18324
8.19143	-9.21839e-05		8.19143			8.19143	-8.93668e-05		8.19143
8.19962	-9.21831e-05		8.19962			8.19962	-8.93664e-05		8.19962
8.20781	-9.21824e-05		8.20781			8.20781	-8.93655e-05		8.20781
8.216	-9.21817e-05		8.216			8.216	-8.93658e-05		8.216
8.22419	-9.21809e-05		8.22419			8.22419	-8.93671e-05		8.22419
8.23238	-9.21796e-05		8.23238			8.23238	-8.93678e-05		8.23238
8.24057	-9.21776e-05		8.24057			8.24057	-8.93683e-05		8.24057
8.24876	-9.21758e-05		8.24876			8.24876	-8.93693e-05		8.24876
8.25695	-9.21748e-05		8.25695			8.25695	-8.93703e-05		8.25695
8.26514	-9.21736e-05		8.26514			8.26514	-8.93711e-05		8.26514
8.27333	-9.21722e-05		8.27333			8.27333	-8.93718e-05		8.27333
8.28152	-9.21717e-05		8.28152			8.28152	-8.93729e-05		8.28152
8.28971	-9.2172e-05		8.28971			8.28971	-8.93744e-05		8.28971
8.2979	-9.21722e-05		8.2979			8.2979	-8.93755e-05		8.2979
8.30609	-9.21713e-05		8.30609			8.30609	-8.93758e-05		8.30609
8.31428	-9.21706e-05		8.31428			8.31428	-8.93765e-05		8.31428
8.32247	-9.21703e-05		8.32247			8.32247	-8.93776e-05		8.32247
8.33066	-9.21697e-05		8.33066			8.33066	-8.93783e-05		8.33066
8.33885	-9.21687e-05		8.33885			8.33885	-8.93788e-05		8.33885
8.34704	-9.21678e-05		8.34704			8.34704	-8.93792e-05		8.34704
8.35523	-9.2167e-05		8.35523			8.35523	-8.93792e-05		8.35523
8.36342	-9.21666e-05		8.36342			8.36342	-8.93793e-05		8.36342
8.37161	-9.21661e-05		8.37161			8.37161	-8.93794e-05		8.37161
8.3798	-9.21653e-05		8.3798			8.3798	-8.93797e-05		8.3798
8.38799	-9.2165e-05		8.38799			8.38799	-8.93804e-05		8.38799
8.39618	-9.21653e-05		8.39618			8.39618	-8.9381e-05		8.39618
8.40437	-9.21652e-05		8.40437			8.40437	-8.93812e-05		8.40437
8.41256	-9.21648e-05		8.41256			8.41256	-8.93811e-05		8.41256
8.42075	-9.21645e-05		8.42075			8.42075	-8.93812e-05		8.42075
8.42894	-9.21642e-05		8.42894			8.42894	-8.93812e-05		8.42894
8.43713	-9.21638e-05		8.43713			8.43713	-8.93805e-05		8.43713
8.44532	-9.21633e-05		8.44532			8.44532	-8.93796e-05		8.44532
8.45351	-9.21628e-05		8.45351			8.45351	-8.93793e-05		8.45351
8.4617	-9.21623e-05		8.4617			8.4617	-8.93794e-05		8.4617
8.46989	-9.2162e-05		8.46989			8.46989	-8.93795e-05		8.46989
8.47808	-9.21619e-05		8.47808			8.47808	-8.93798e-05		8.47808
8.48627	-9.21619e-05		8.48627			8.48627	-8.93798e-05		8.48627
8.49446	-9.21619e-05		8.49446			8.49446	-8.93801e-05		8.49446
8.50265	-9.21616e-05		8.50265			8.50265	-8.93807e-05		8.50265
8.51083	-9.2161e-05		8.51083			8.51084	-8.93812e-05		8.51084
8.51902	-9.21605e-05		8.51902			8.51903	-8.93812e-05		8.51903
8.52721	-9.216e-05		8.52721			8.52721	-8.93816e-05		8.52721
8.5354	-9.21598e-05		8.5354			8.5354	-8.93821e-05		8.5354
8.54359	-9.21588e-05		8.54359			8.54359	-8.93818e-05		8.54359
8.55178	-9.21578e-05		8.55178			8.55178	-8.93816e-05		8.55178
8.55997	-9.21576e-05		8.55997			8.55997	-8.93818e-05		8.55997
8.56816	-9.21577e-05		8.56816			8.56816	-8.93819e-05		8.56816
8.57635	-9.21575e-05		8.57635			8.57635	-8.93812e-05		8.57635
8.58454	-9.21574e-05		8.58454			8.58454	-8.93803e-05		8.58454
8.59273	-9.21575e-05		8.59273			8.59273	-8.938e-05		8.59273
8.60092	-9.21578e-05		8.60092			8.60092	-8.93801e-05		8.60092
8.60911	-9.21578e-05		8.60911			8.60911	-8.93803e-05		8.60911
8.6173	-9.21578e-05		8.6173			8.6173	-8.93804e-05		8.6173
8.62549	-9.21579e-05		8.62549			8.62549	-8.93805e-05		8.62549
8.63368	-9.21581e-05		8.63368			8.63368	-8.9381e-05		8.63368
8.64187	-9.21578e-05		8.64187			8.64187	-8.93814e-05		8.64187
8.65006	-9.21574e-05		8.65006			8.65006	-8.93812e-05		8.65006
8.65825	-9.21571e-05		8.65825			8.65825	-8.93809e-05		8.65825
8.66644	-9.21566e-05		8.66644			8.66644	-8.93814e-05		8.66644
8.67463	-9.21559e-05		8.67463			8.67463	-8.93816e-05		8.67463
8.68282	-9.2155e-05		8.68282			8.68282	-8.93808e-05		8.68282
8.69101	-9.21547e-05		8.69101			8.69101	-8.93803e-05		8.69101
8.6992	-9.21552e-05		8.6992			8.6992	-8.938e-05		8.6992
8.70739	-9.21557e-05		8.70739			8.70739	-8.93792e-05		8.70739
8.71558	-9.2156e-05		8.71558			8.71558	-8.93779e-05		8.71558
8.72377	-9.21563e-05		8.72377			8.72377	-8.93769e-05		8.72377
8.73196	-9.21568e-05		8.73196			8.73196	-8.93761e-05		8.73196
8.74015	-9.21572e-05		8.74015			8.74015	-8.93753e-05		8.74015
8.74834	-9.21576e-05		8.74834			8.74834	-8.93744e-05		8.74834
8.75653	-9.21579e-05		8.75653			8.75653	-8.93736e-05		8.75653
8.76472	-9.21585e-05		8.76472			8.76472	-8.93732e-05		8.76472
8.77291	-9.21593e-05		8.77291			8.77291	-8.93734e-05		8.77291
8.7811	-9.21599e-05		8.7811			8.7811	-8.93736e-05		8.7811
8.78929	-9.21603e-05		8.78929			8.78929	-8.93736e-05		8.78929
8.79748	-9.21606e-05		8.79748			8.79748	-8.93742e-05		8.79748
8.80567	-9.21611e-05		8.80567			8.80567	-8.93749e-05		8.80567
8.81386	-9.21609e-05		8.81386			8.81386	-8.93748e-05		8.81386
8.82205	-9.21603e-05		8.82205			8.82205	-8.9374e-05		8.82205
8.83024	-9.21602e-05		8.83024			8.83024	-8.93732e-05		8.83024
8.83843	-9.21603e-05		8.83843			8.83843	-8.93729e-05		8.83843
8.84662	-9.21602e-05		8.84662			8.84662	-8.93723e-05		8.84662
8.85481	-9.21599e-05		8.85481			8.85481	-8.93714e-05		8.85481
8.863	-9.21601e-05		8.863			8.863	-8.93709e-05		8.863
8.87119	-9.21607e-05		8.87119			8.87119	-8.93706e-05		8.87119
8.87938	-9.21612e-05		8.87938			8.87938	-8.937e-05		8.87938
8.88757	-9.21609e-05		8.88757			8.88757	-8.93693e-05		8.88757
8.89575	-9.21601e-05		8.89575			8.89576	-8.93689e-05		8.89576
8.90394	-9.21597e-05		8.90394			8.90394	-8.93687e-05		8.90394
8.91213	-9.21599e-05		8.91213			8.91213	-8.93687e-05		8.91213
8.92032	-9.21597e-05		8.92032			8.92032	-8.93687e-05		8.92032
8.92851	-9.21595e-05		8.92851			8.92851	-8.93688e-05		8.92851
8.9367	-9.21603e-05		8.9367			8.9367	-8.93689e-05		8.9367
8.94489	-9.21611e-05		8.94489			8.94489	-8.93689e-05		8.94489
8.95308	-9.21615e-05		8.95308			8.95308	-8.93687e-05		8.95308
8.96127	-9.21616e-05		8.96127			8.96127	-8.93684e-05		8.96127
8.96946	-9.2162e-05		8.96946			8.96946	-8.93684e-05		8.96946
8.97765	-9.21628e-05		8.97765			8.97765	-8.93685e-05		8.97765
8.98584	-9.21637e-05		8.98584			8.98584	-8.9368e-05		8.98584
8.99403	-9.21643e-05		8.99403			8.99403	-8.9367e-05		8.99403
9.00222	-9.21649e-05		9.00222			9.00222	-8.93664e-05		9.00222
9.01041	-9.21661e-05		9.01041			9.01041	-8.9366e-05		9.01041
9.0186	-9.21671e-05		9.0186			9.0186	-8.93655e-05		9.0186
9.02679	-9.21681e-05		9.02679			9.02679	-8.9365e-05		9.02679
9.03498	-9.21691e-05		9.03498			9.03498	-8.93645e-05		9.03498
9.04317	-9.21704e-05		9.04317			9.04317	-8.93645e-05		9.04317
9.05136	-9.21718e-05		9.05136			9.05136	-8.93652e-05		9.05136
9.05955	-9.21724e-05		9.05955			9.05955	-8.93653e-05		9.05955
9.06774	-9.21727e-05		9.06774			9.06774	-8.93652e-05		9.06774
9.07593	-9.21731e-05		9.07593			9.07593	-8.93651e-05		9.07593
9.08412	-9.21735e-05		9.08412			9.08412	-8.93647e-05		9.08412
9.09231	-9.21737e-05		9.09231			9.09231	-8.93644e-05		9.09231
9.1005	-9.21741e-05		9.1005			9.1005	-8.93644e-05		9.1005
9.10869	-9.21746e-05		9.10869			9.10869	-8.93645e-05		9.10869
9.11688	-9.21752e-05		9.11688			9.11688	-8.93647e-05		9.11688
9.12507	-9.21757e-05		9.12507			9.12507	-8.93649e-05		9.12507
9.13326	-9.21758e-05		9.13326			9.13326	-8.93649e-05		9.13326
9.14145	-9.21759e-05		9.14145			9.14145	-8.93651e-05		9.14145
9.14964	-9.21764e-05		9.14964			9.14964	-8.93657e-05		9.14964
9.15783	-9.21764e-05		9.15783			9.15783	-8.93662e-05		9.15783
9.16602	-9.21763e-05		9.16602			9.16602	-8.93661e-05		9.16602
9.17421	-9.21766e-05		9.17421			9.17421	-8.93662e-05		9.17421
9.1824	-9.2177e-05		9.1824			9.1824	-8.9367e-05		9.1824
9.19059	-9.21775e-05		9.19059			9.19059	-8.93675e-05		9.19059
9.19878	-9.21783e-05		9.19878			9.19878	-8.93673e-05		9.19878
9.20697	-9.21792e-05		9.20697			9.20697	-8.93671e-05		9.20697
9.21516	-9.218e-05		9.21516			9.21516	-8.93669e-05		9.21516
9.22335	-9.21806e-05		9.22335			9.22335	-8.93665e-05		9.22335
9.23154	-9.21811e-05		9.23154			9.23154	-8.93658e-05		9.23154
9.23973	-9.2181e-05		9.23973			9.23973	-8.93653e-05		9.23973
9.24792	-9.21809e-05		9.24792			9.24792	-8.93654e-05		9.24792
9.25611	-9.21814e-05		9.25611			9.25611	-8.93654e-05		9.25611
9.2643	-9.21812e-05		9.2643			9.2643	-8.93649e-05		9.2643
9.27248	-9.21809e-05		9.27248			9.27249	-8.9365e-05		9.27249
9.28067	-9.21816e-05		9.28067			9.28068	-8.9366e-05		9.28068
9.28886	-9.21821e-05		9.28886			9.28886	-8.93672e-05		9.28886
9.29705	-9.21824e-05		9.29705			9.29705	-8.9368e-05		9.29705
9.30524	-9.21828e-05		9.30524			9.30524	-8.93688e-05		9.30524
9.31343	-9.21834e-05		9.31343			9.31343	-8.93703e-05		9.31343
9.32162	-9.21843e-05		9.32162			9.32162	-8.9372e-05		9.32162
9.32981	-9.21848e-05		9.32981			9.32981	-8.93733e-05		9.32981
9.338	-9.21848e-05		9.338			9.338	-8.93745e-05		9.338
9.34619	-9.21851e-05		9.34619			9.34619	-8.93759e-05		9.34619
9.35438	-9.2186e-05		9.35438			9.35438	-8.93774e-05		9.35438
9.36257	-9.21874e-05		9.36257			9.36257	-8.93784e-05		9.36257
9.37076	-9.21889e-05		9.37076			9.37076	-8.93788e-05		9.37076
9.37895	-9.21905e-05		9.37895			9.37895	-8.93795e-05		9.37895
9.38714	-9.21928e-05		9.38714			9.38714	-8.93809e-05		9.38714
9.39533	-9.21945e-05		9.39533			9.39533	-8.93822e-05		9.39533
9.40352	-9.21955e-05		9.40352			9.40352	-8.93827e-05		9.40352
9.41171	-9.21967e-05		9.41171			9.41171	-8.93839e-05		9.41171
9.4199	-9.21982e-05		9.4199			9.4199	-8.93856e-05		9.4199
9.42809	-9.21989e-05		9.42809			9.42809	-8.93871e-05		9.42809
9.43628	-9.21988e-05		9.43628			9.43628	-8.93877e-05		9.43628
9.44447	-9.21985e-05		9.44447			9.44447	-8.93887e-05		9.44447
9.45266	-9.21985e-05		9.45266			9.45266	-8.939e-05		9.45266
9.46085	-9.21985e-05		9.46085			9.46085	-8.93911e-05		9.46085
9.46904	-9.21982e-05		9.46904			9.46904	-8.93919e-05		9.46904
9.47723	-9.21976e-05		9.47723			9.47723	-8.93926e-05		9.47723
9.48542	-9.21974e-05		9.48542			9.48542	-8.93933e-05		9.48542
9.49361	-9.21974e-05		9.49361			9.49361	-8.93942e-05		9.49361
9.5018	-9.2197e-05		9.5018			9.5018	-8.93948e-05		9.5018
9.50999	-9.21966e-05		9.50999			9.50999	-8.9395e-05		9.50999
9.51818	-9.21966e-05		9.51818			9.51818	-8.93955e-05		9.51818
9.52637	-9.21971e-05		9.52637			9.52637	-8.93965e-05		9.52637
9.53456	-9.21978e-05		9.53456			9.53456	-8.93969e-05		9.53456
9.54275	-9.2198e-05		9.54275			9.54275	-8.93975e-05		9.54275
9.55094	-9.21982e-05		9.55094			9.55094	-8.93986e-05		9.55094
9.55913	-9.21992e-05		9.55913			9.55913	-8.93998e-05		9.55913
9.56732	-9.22002e-05		9.56732			9.56732	-8.94008e-05		9.56732
9.57551	-9.22006e-05		9.57551			9.57551	-8.9402e-05		9.57551
9.5837	-9.2201e-05		9.5837			9.5837	-8.94033e-05		9.5837
9.59189	-9.22021e-05		9.59189			9.59189	-8.94047e-05		9.59189
9.60008	-9.22033e-05		9.60008			9.60008	-8.9406e-05		9.60008
9.60827	-9.22041e-05		9.60827			9.60827	-8.94069e-05		9.60827
9.61646	-9.22045e-05		9.61646			9.61646	-8.94076e-05		9.61646
9.62465	-9.22052e-05		9.62465			9.62465	-8.94084e-05		9.62465
9.63284	-9.22062e-05		9.63284			9.63284	-8.94088e-05		9.63284
9.64103	-9.22065e-05		9.64103			9.64103	-8.94089e-05		9.64103
9.64922	-9.22073e-05		9.64922			9.64922	-8.94091e-05		9.64922
9.6574	-9.22085e-05		9.6574			9.65741	-8.941e-05		9.65741
9.66559	-9.22097e-05		9.66559			9.66559	-8.94114e-05		9.66559
9.67378	-9.22105e-05		9.67378			9.67378	-8.94124e-05		9.67378
9.68197	-9.2211e-05		9.68197			9.68197	-8.94133e-05		9.68197
9.69016	-9.22116e-05		9.69016			9.69016	-8.94145e-05		9.69016
9.69835	-9.2212e-05		9.69835			9.69835	-8.94161e-05		9.69835
9.70654	-9.22118e-05		9.70654			9.70654	-8.94176e-05		9.70654
9.71473	-9.2211e-05		9.71473			9.71473	-8.94185e-05		9.71473
9.72292	-9.22103e-05		9.72292			9.72292	-8.94195e-05		9.72292
9.73111	-9.22102e-05		9.73111			9.73111	-8.9421e-05		9.73111
9.7393	-9.22101e-05		9.7393			9.7393	-8.94224e-05		9.7393
9.74749	-9.22097e-05		9.74749			9.74749	-8.94234e-05		9.74749
9.75568	-9.22095e-05		9.75568			9.75568	-8.94244e-05		9.75568
9.76387	-9.2211e-05		9.76387			9.76387	-8.94258e-05		9.76387
9.77206	-9.22123e-05		9.77206			9.77206	-8.94265e-05		9.77206
9.78025	-9.22128e-05		9.78025			9.78025	-8.94267e-05		9.78025
9.78844	-9.22137e-05		9.78844			9.78844	-8.94275e-05		9.78844
9.79663	-9.22153e-05		9.79663			9.79663	-8.94287e-05		9.79663
9.80482	-9.22169e-05		9.80482			9.80482	-8.943e-05		9.80482
9.81301	-9.22178e-05		9.81301			9.81301	-8.94312e-05		9.81301
9.8212	-9.22181e-05		9.8212			9.8212	-8.94321e-05		9.8212
9.82939	-9.22188e-05		9.82939			9.82939	-8.94331e-05		9.82939
9.83758	-9.22199e-05		9.83758			9.83758	-8.9434e-05		9.83758
9.84577	-9.22209e-05		9.84577			9.84577	-8.94342e-05		9.84577
9.85396	-9.22218e-05		9.85396			9.85396	-8.94341e-05		9.85396
9.86215	-9.22226e-05		9.86215			9.86215	-8.94344e-05		9.86215
9.87034	-9.22234e-05		9.87034			9.87034	-8.94351e-05		9.87034
9.87853	-9.2224e-05		9.87853			9.87853	-8.94355e-05		9.87853
9.88672	-9.22239e-05		9.88672			9.88672	-8.94355e-05		9.88672
9.89491	-9.22248e-05		9.89491			9.89491	-8.94358e-05		9.89491
9.9031	-9.22262e-05		9.9031			9.9031	-8.94363e-05		9.9031
9.91129	-9.22276e-05		9.91129			9.91129	-8.94368e-05		9.91129
9.91948	-9.22287e-05		9.91948			9.91948	-8.9437e-05		9.91948
9.92767	-9.22298e-05		9.92767			9.92767	-8.94374e-05		9.92767
9.93586	-9.22312e-05		9.93586			9.93586	-8.94383e-05		9.93586
9.94405	-9.22325e-05		9.94405			9.94405	-8.94394e-05		9.94405
9.95224	-9.22332e-05		9.95224			9.95224	-8.94404e-05		9.95224
9.96043	-9.22335e-05		9.96043			9.96043	-8.94415e-05		9.96043
9.96862	-9.22341e-05		9.96862			9.96862	-8.94427e-05		9.96862
9.97681	-9.22353e-05		9.97681			9.97681	-8.94442e-05		9.97681
9.985	-9.22362e-05		9.985			9.985	-8.94456e-05		9.985
9.99319	-9.22366e-05		9.99319			9.99319	-8.94467e-05		9.99319
10.0014	-9.2237e-05		10.0014			10.0014	-8.94478e-05		10.0014
10.0096	-9.2238e-05		10.0096			10.0096	-8.94493e-05		10.0096
10.0178	-9.22385e-05		10.0178			10.0178	-8.94502e-05		10.0178
10.0259	-9.22384e-05		10.0259			10.0259	-8.94505e-05		10.0259
10.0341	-9.22388e-05		10.0341			10.0341	-8.94509e-05		10.0341
10.0423	-9.22396e-05		10.0423			10.0423	-8.94515e-05		10.0423
10.0505	-9.22402e-05		10.0505			10.0505	-8.94515e-05		10.0505
10.0587	-9.22409e-05		10.0587			10.0587	-8.94512e-05		10.0587
10.0669	-9.22421e-05		10.0669			10.0669	-8.94514e-05		10.0669
10.0751	-9.22436e-05		10.0751			10.0751	-8.9452e-05		10.0751
10.0833	-9.2245e-05		10.0833			10.0833	-8.94525e-05		10.0833
10.0915	-9.2246e-05		10.0915			10.0915	-8.94527e-05		10.0915
10.0997	-9.22468e-05		10.0997			10.0997	-8.94529e-05		10.0997
10.1078	-9.22477e-05		10.1078			10.1078	-8.94534e-05		10.1078
10.116	-9.2249e-05		10.116			10.116	-8.94541e-05		10.116
10.1242	-9.22505e-05		10.1242			10.1242	-8.94544e-05		10.1242
10.1324	-9.22515e-05		10.1324			10.1324	-8.94546e-05		10.1324
10.1406	-9.22524e-05		10.1406			10.1406	-8.94549e-05		10.1406
10.1488	-9.22532e-05		10.1488			10.1488	-8.94555e-05		10.1488
10.157	-9.22535e-05		10.157			10.157	-8.94565e-05		10.157
10.1652	-9.22534e-05		10.1652			10.1652	-8.94569e-05		10.1652
10.1734	-9.22537e-05		10.1734			10.1734	-8.94576e-05		10.1734
10.1816	-9.22544e-05		10.1816			10.1816	-8.94584e-05		10.1816
10.1897	-9.22551e-05		10.1897			10.1897	-8.94587e-05		10.1897
10.1979	-9.22557e-05		10.1979			10.1979	-8.94588e-05		10.1979
10.2061	-9.22564e-05		10.2061			10.2061	-8.94591e-05		10.2061
10.2143	-9.22573e-05		10.2143			10.2143	-8.94592e-05		10.2143
10.2225	-9.22581e-05		10.2225			10.2225	-8.94593e-05		10.2225
10.2307	-9.22585e-05		10.2307			10.2307	-8.94598e-05		10.2307
10.2389	-9.2259e-05		10.2389			10.2389	-8.94606e-05		10.2389
10.2471	-9.22602e-05		10.2471			10.2471	-8.94614e-05		10.2471
10.2553	-9.22612e-05		10.2553			10.2553	-8.9462e-05		10.2553
10.2634	-9.22617e-05		10.2634			10.2634	-8.94627e-05		10.2634
10.2716	-9.22623e-05		10.2716			10.2716	-8.94636e-05		10.2716
10.2798	-9.22629e-05		10.2798			10.2798	-8.94646e-05		10.2798
10.288	-9.22635e-05		10.288			10.288	-8.9466e-05		10.288
10.2962	-9.22638e-05		10.2962			10.2962	-8.94668e-05		10.2962
10.3044	-9.22642e-05		10.3044			10.3044	-8.94676e-05		10.3044
10.3126	-9.2265e-05		10.3126			10.3126	-8.94685e-05		10.3126
10.3208	-9.22661e-05		10.3208			10.3208	-8.94692e-05		10.3208
10.329	-9.22672e-05		10.329			10.329	-8.947e-05		10.329
10.3372	-9.2268e-05		10.3372			10.3372	-8.94711e-05		10.3372
10.3453	-9.22688e-05		10.3453			10.3453	-8.94724e-05		10.3453
10.3535	-9.227e-05		10.3535			10.3535	-8.94733e-05		10.3535
10.3617	-9.22711e-05		10.3617			10.3617	-8.9474e-05		10.3617
10.3699	-9.22714e-05		10.3699			10.3699	-8.94744e-05		10.3699
10.3781	-9.22724e-05		10.3781			10.3781	-8.94749e-05		10.3781
10.3863	-9.22736e-05		10.3863			10.3863	-8.94755e-05		10.3863
10.3945	-9.22745e-05		10.3945			10.3945	-8.94754e-05		10.3945
10.4027	-9.22753e-05		10.4027			10.4027	-8.94752e-05		10.4027
10.4109	-9.22763e-05		10.4109			10.4109	-8.94755e-05		10.4109
10.4191	-9.22776e-05		10.4191			10.4191	-8.94765e-05		10.4191
10.4272	-9.22783e-05		10.4272			10.4272	-8.94773e-05		10.4272
10.4354	-9.22787e-05		10.4354			10.4354	-8.94776e-05		10.4354
10.4436	-9.22792e-05		10.4436			10.4436	-8.94783e-05		10.4436
10.4518	-9.22798e-05		10.4518			10.4518	-8.94793e-05		10.4518
10.46	-9.22799e-05		10.46			10.46	-8.94801e-05		10.46
10.4682	-9.22799e-05		10.4682			10.4682	-8.94806e-05		10.4682
10.4764	-9.22804e-05		10.4764			10.4764	-8.94812e-05		10.4764
10.4846	-9.22814e-05		10.4846			10.4846	-8.94816e-05		10.4846
10.4928	-9.22819e-05		10.4928			10.4928	-8.94819e-05		10.4928
10.501	-9.22824e-05		10.501			10.501	-8.94823e-05		10.501
10.5091	-9.22829e-05		10.5091			10.5091	-8.94827e-05		10.5091
10.5173	-9.22834e-05		10.5173			10.5173	-8.94836e-05		10.5173
10.5255	-9.22843e-05		10.5255			10.5255	-8.94843e-05		10.5255
10.5337	-9.22852e-05		10.5337			10.5337	-8.94843e-05		10.5337
10.5419	-9.2286e-05		10.5419			10.5419	-8.94844e-05		10.5419
10.5501	-9.22872e-05		10.5501			10.5501	-8.94852e-05		10.5501
10.5583	-9.22885e-05		10.5583			10.5583	-8.94859e-05		10.5583
10.5665	-9.22893e-05		10.5665			10.5665	-8.94861e-05		10.5665
10.5747	-9.22897e-05		10.5747			10.5747	-8.94865e-05		10.5747
10.5829	-9.22904e-05		10.5829			10.5829	-8.94875e-05		10.5829
10.591	-9.22914e-05		10.591			10.591	-8.94884e-05		10.591
10.5992	-9.22919e-05		10.5992			10.5992	-8.94889e-05		10.5992
10.6074	-9.22925e-05		10.6074			10.6074	-8.94895e-05		10.6074
10.6156	-9.22932e-05		10.6156			10.6156	-8.94907e-05		10.6156
10.6238	-9.2294e-05		10.6238			10.6238	-8.94919e-05		10.6238
10.632	-9.2295e-05		10.632			10.632	-8.94927e-05		10.632
10.6402	-9.22958e-05		10.6402			10.6402	-8.94927e-05		10.6402
10.6484	-9.22965e-05		10.6484			10.6484	-8.94931e-05		10.6484
10.6566	-9.22974e-05		10.6566			10.6566	-8.9494e-05		10.6566
10.6647	-9.22983e-05		10.6647			10.6647	-8.94948e-05		10.6647
10.6729	-9.22984e-05		10.6729			10.6729	-8.94954e-05		10.6729
10.6811	-9.2298e-05		10.6811			10.6811	-8.94963e-05		10.6811
10.6893	-9.22982e-05		10.6893			10.6893	-8.9498e-05		10.6893
10.6975	-9.22985e-05		10.6975			10.6975	-8.94996e-05		10.6975
10.7057	-9.22983e-05		10.7057			10.7057	-8.95006e-05		10.7057
10.7139	-9.2298e-05		10.7139			10.7139	-8.95017e-05		10.7139
10.7221	-9.22985e-05		10.7221			10.7221	-8.95033e-05		10.7221
10.7303	-9.22991e-05		10.7303			10.7303	-8.95048e-05		10.7303
10.7385	-9.22996e-05		10.7385			10.7385	-8.95056e-05		10.7385
10.7466	-9.22997e-05		10.7466			10.7466	-8.9506e-05		10.7466
10.7548	-9.22998e-05		10.7548			10.7548	-8.95068e-05		10.7548
10.763	-9.22998e-05		10.763			10.763	-8.95078e-05		10.763
10.7712	-9.22996e-05		10.7712			10.7712	-8.95083e-05		10.7712
10.7794	-9.22992e-05		10.7794			10.7794	-8.95086e-05		10.7794
10.7876	-9.22989e-05		10.7876			10.7876	-8.95088e-05		10.7876
10.7958	-9.22988e-05		10.7958			10.7958	-8.95089e-05		10.7958
10.804	-9.22983e-05		10.804			10.804	-8.95089e-05		10.804
10.8122	-9.22972e-05		10.8122			10.8122	-8.95086e-05		10.8122
10.8204	-9.22965e-05		10.8204			10.8204	-8.95083e-05		10.8204
10.8285	-9.22966e-05		10.8285			10.8285	-8.95084e-05		10.8285
10.8367	-9.2297e-05		10.8367			10.8367	-8.95089e-05		10.8367
10.8449	-9.2297e-05		10.8449			10.8449	-8.95098e-05		10.8449
10.8531	-9.22973e-05		10.8531			10.8531	-8.95108e-05		10.8531
10.8613	-9.22984e-05		10.8613			10.8613	-8.95122e-05		10.8613
10.8695	-9.22995e-05		10.8695			10.8695	-8.95137e-05		10.8695
10.8777	-9.23e-05		10.8777			10.8777	-8.95145e-05		10.8777
10.8859	-9.23002e-05		10.8859			10.8859	-8.95149e-05		10.8859
10.8941	-9.23007e-05		10.8941			10.8941	-8.95154e-05		10.8941
10.9023	-9.2302e-05		10.9023			10.9023	-8.95157e-05		10.9023
10.9104	-9.2303e-05		10.9104			10.9104	-8.95154e-05		10.9104
10.9186	-9.23035e-05		10.9186			10.9186	-8.9515e-05		10.9186
10.9268	-9.2304e-05		10.9268			10.9268	-8.95148e-05		10.9268
10.935	-9.23047e-05		10.935			10.935	-8.95149e-05		10.935
10.9432	-9.23051e-05		10.9432			10.9432	-8.95147e-05		10.9432
10.9514	-9.23052e-05		10.9514			10.9514	-8.95144e-05		10.9514
10.9596	-9.23052e-05		10.9596			10.9596	-8.95146e-05		10.9596
10.9678	-9.23056e-05		10.9678			10.9678	-8.95154e-05		10.9678
10.976	-9.23054e-05		10.976			10.976	-8.95158e-05		10.976
10.9841	-9.23051e-05		10.9841			10.9842	-8.95159e-05		10.9842
10.9923	-9.23051e-05		10.9923			10.9923	-8.95162e-05		10.9923
11.0005	-9.23054e-05		11.0005			11.0005	-8.95169e-05		11.0005
11.0087	-9.23056e-05		11.0087			11.0087	-8.95174e-05		11.0087
11.0169	-9.23054e-05		11.0169			11.0169	-8.95175e-05		11.0169
11.0251	-9.23057e-05		11.0251			11.0251	-8.95178e-05		11.0251
11.0333	-9.23063e-05		11.0333			11.0333	-8.95185e-05		11.0333
11.0415	-9.23068e-05		11.0415			11.0415	-8.95193e-05		11.0415
11.0497	-9.23071e-05		11.0497			11.0497	-8.95198e-05		11.0497
11.0579	-9.23075e-05		11.0579			11.0579	-8.95202e-05		11.0579
11.066	-9.23081e-05		11.066			11.066	-8.95208e-05		11.066
11.0742	-9.23088e-05		11.0742			11.0742	-8.95214e-05		11.0742
11.0824	-9.23098e-05		11.0824			11.0824	-8.95218e-05		11.0824
11.0906	-9.23105e-05		11.0906			11.0906	-8.9522e-05		11.0906
11.0988	-9.23111e-05		11.0988			11.0988	-8.95226e-05		11.0988
11.107	-9.23123e-05		11.107			11.107	-8.95231e-05		11.107
11.1152	-9.23128e-05		11.1152			11.1152	-8.95229e-05		11.1152
11.1234	-9.23127e-05		11.1234			11.1234	-8.95221e-05		11.1234
11.1316	-9.23128e-05		11.1316			11.1316	-8.95216e-05		11.1316
11.1398	-9.23134e-05		11.1398			11.1398	-8.95217e-05		11.1398
11.1479	-9.2315e-05		11.1479			11.1479	-8.95215e-05		11.1479
11.1561	-9.2318e-05		11.1561			11.1561	-8.95212e-05		11.1561
11.1643	-9.2321e-05		11.1643			11.1643	-8.95216e-05		11.1643
11.1725	-9.23229e-05		11.1725			11.1725	-8.95223e-05		11.1725
11.1807	-9.23235e-05		11.1807			11.1807	-8.95226e-05		11.1807
11.1889	-9.23232e-05		11.1889			11.1889	-8.95225e-05		11.1889
11.1971	-9.23226e-05		11.1971			11.1971	-8.95225e-05		11.1971
11.2053	-9.2322e-05		11.2053			11.2053	-8.95227e-05		11.2053
11.2135	-9.23209e-05		11.2135			11.2135	-8.95225e-05		11.2135
11.2217	-9.23195e-05		11.2217			11.2217	-8.95216e-05		11.2217
11.2298	-9.23185e-05		11.2298			11.2298	-8.95209e-05		11.2298
11.238	-9.23187e-05		11.238			11.238	-8.95208e-05		11.238
11.2462	-9.23194e-05		11.2462			11.2462	-8.95206e-05		11.2462
11.2544	-9.23197e-05		11.2544			11.2544	-8.95205e-05		11.2544
11.2626	-9.23203e-05		11.2626			11.2626	-8.95209e-05		11.2626
11.2708	-9.23215e-05		11.2708			11.2708	-8.95215e-05		11.2708
11.279	-9.23232e-05		11.279			11.279	-8.9522e-05		11.279
11.2872	-9.2325e-05		11.2872			11.2872	-8.95222e-05		11.2872
11.2954	-9.23268e-05		11.2954			11.2954	-8.95224e-05		11.2954
11.3036	-9.23285e-05		11.3036			11.3036	-8.95224e-05		11.3036
11.3117	-9.23302e-05		11.3117			11.3117	-8.95224e-05		11.3117
11.3199	-9.23314e-05		11.3199			11.3199	-8.9522e-05		11.3199
11.3281	-9.23319e-05		11.3281			11.3281	-8.95214e-05		11.3281
11.3363	-9.23325e-05		11.3363			11.3363	-8.9521e-05		11.3363
11.3445	-9.23333e-05		11.3445			11.3445	-8.95204e-05		11.3445
11.3527	-9.23338e-05		11.3527			11.3527	-8.95196e-05		11.3527
11.3609	-9.23339e-05		11.3609			11.3609	-8.9519e-05		11.3609
11.3691	-9.23338e-05		11.3691			11.3691	-8.95184e-05		11.3691
11.3773	-9.23339e-05		11.3773			11.3773	-8.95186e-05		11.3773
11.3854	-9.23336e-05		11.3854			11.3854	-8.95188e-05		11.3854
11.3936	-9.23328e-05		11.3936			11.3936	-8.95189e-05		11.3936
11.4018	-9.23323e-05		11.4018			11.4018	-8.95189e-05		11.4018
11.41	-9.23319e-05		11.41			11.41	-8.95194e-05		11.41
11.4182	-9.23315e-05		11.4182			11.4182	-8.95205e-05		11.4182
11.4264	-9.23314e-05		11.4264			11.4264	-8.95211e-05		11.4264
11.4346	-9.23316e-05		11.4346			11.4346	-8.95213e-05		11.4346
11.4428	-9.2332e-05		11.4428			11.4428	-8.95215e-05		11.4428
11.451	-9.23327e-05		11.451			11.451	-8.95217e-05		11.451
11.4592	-9.2333e-05		11.4592			11.4592	-8.95216e-05		11.4592
11.4673	-9.23326e-05		11.4673			11.4673	-8.95214e-05		11.4673
11.4755	-9.23326e-05		11.4755			11.4755	-8.95215e-05		11.4755
11.4837	-9.23372e-05		11.4837			11.4837	-8.95214e-05		11.4837
11.4919	-9.23515e-05		11.4919			11.4919	-8.95213e-05		11.4919
11.5001	-9.23673e-05		11.5001			11.5001	-8.9521e-05		11.5001
11.5083	-9.23762e-05		11.5083			11.5083	-8.95214e-05		11.5083
11.5165	-9.23798e-05		11.5165			11.5165	-8.95218e-05		11.5165
11.5247	-9.23808e-05		11.5247			11.5247	-8.95221e-05		11.5247
11.5329	-9.23804e-05		11.5329			11.5329	-8.95227e-05		11.5329
11.5411	-9.23788e-05		11.5411			11.5411	-8.95232e-05		11.5411
11.5492	-9.23765e-05		11.5492			11.5492	-8.95238e-05		11.5492
11.5574	-9.23729e-05		11.5574			11.5574	-8.95244e-05		11.5574
11.5656	-9.23678e-05		11.5656			11.5656	-8.95247e-05		11.5656
11.5738	-9.23631e-05		11.5738			11.5738	-8.95245e-05		11.5738
11.582	-9.23597e-05		11.582			11.582	-8.95245e-05		11.582
11.5902	-9.23571e-05		11.5902			11.5902	-8.95248e-05		11.5902
11.5984	-9.23553e-05		11.5984			11.5984	-8.95251e-05		11.5984
11.6066	-9.23555e-05		11.6066			11.6066	-8.95249e-05		11.6066
11.6148	-9.23575e-05		11.6148			11.6148	-8.95248e-05		11.6148
11.623	-9.23602e-05		11.623			11.623	-8.95255e-05		11.623
11.6311	-9.23628e-05		11.6311			11.6311	-8.95255e-05		11.6311
11.6393	-9.23652e-05		11.6393			11.6393	-8.9525e-05		11.6393
11.6475	-9.2367e-05		11.6475			11.6475	-8.95252e-05		11.6475
11.6557	-9.23683e-05		11.6557			11.6557	-8.95252e-05		11.6557
11.6639	-9.23688e-05		11.6639			11.6639	-8.9525e-05		11.6639
11.6721	-9.23684e-05		11.6721			11.6721	-8.95248e-05		11.6721
11.6803	-9.23677e-05		11.6803			11.6803	-8.95247e-05		11.6803
11.6885	-9.2367e-05		11.6885			11.6885	-8.95247e-05		11.6885
11.6967	-9.23654e-05		11.6967			11.6967	-8.95246e-05		11.6967
11.7049	-9.23639e-05		11.7049			11.7049	-8.95248e-05		11.7049
11.713	-9.23627e-05		11.713			11.713	-8.95254e-05		11.713
11.7212	-9.2362e-05		11.7212			11.7212	-8.95262e-05		11.7212
11.7294	-9.23609e-05		11.7294			11.7294	-8.95269e-05		11.7294
11.7376	-9.23599e-05		11.7376			11.7376	-8.95278e-05		11.7376
11.7458	-9.23598e-05		11.7458			11.7458	-8.95285e-05		11.7458
11.754	-9.23609e-05		11.754			11.754	-8.95293e-05		11.754
11.7622	-9.23623e-05		11.7622			11.7622	-8.95299e-05		11.7622
11.7704	-9.23634e-05		11.7704			11.7704	-8.95303e-05		11.7704
11.7786	-9.23644e-05		11.7786			11.7786	-8.95309e-05		11.7786
11.7867	-9.23655e-05		11.7867			11.7867	-8.95317e-05		11.7867
11.7949	-9.23663e-05		11.7949			11.7949	-8.95329e-05		11.7949
11.8031	-9.2367e-05		11.8031			11.8031	-8.95341e-05		11.8031
11.8113	-9.23676e-05		11.8113			11.8113	-8.95351e-05		11.8113
11.8195	-9.23683e-05		11.8195			11.8195	-8.95363e-05		11.8195
11.8277	-9.23693e-05		11.8277			11.8277	-8.95377e-05		11.8277
11.8359	-9.23697e-05		11.8359			11.8359	-8.95389e-05		11.8359
11.8441	-9.23698e-05		11.8441			11.8441	-8.95397e-05		11.8441
11.8523	-9.23705e-05		11.8523			11.8523	-8.95402e-05		11.8523
11.8605	-9.23714e-05		11.8605			11.8605	-8.95405e-05		11.8605
11.8686	-9.2372e-05		11.8686			11.8686	-8.95408e-05		11.8686
11.8768	-9.23719e-05		11.8768			11.8768	-8.95407e-05		11.8768
11.885	-9.23715e-05		11.885			11.885	-8.95407e-05		11.885
11.8932	-9.23711e-05		11.8932			11.8932	-8.95411e-05		11.8932
11.9014	-9.23703e-05		11.9014			11.9014	-8.95415e-05		11.9014
11.9096	-9.23689e-05		11.9096			11.9096	-8.9542e-05		11.9096
11.9178	-9.23675e-05		11.9178			11.9178	-8.9543e-05		11.9178
11.926	-9.23664e-05		11.926			11.926	-8.95445e-05		11.926
11.9342	-9.23651e-05		11.9342			11.9342	-8.95456e-05		11.9342
11.9424	-9.23636e-05		11.9424			11.9424	-8.95465e-05		11.9424
11.9505	-9.23624e-05		11.9505			11.9505	-8.95475e-05		11.9505
11.9587	-9.23614e-05		11.9587			11.9587	-8.95484e-05		11.9587
11.9669	-9.23609e-05		11.9669			11.9669	-8.95492e-05		11.9669
11.9751	-9.23599e-05		11.9751			11.9751	-8.95501e-05		11.9751
11.9833	-9.23593e-05		11.9833			11.9833	-8.95512e-05		11.9833
11.9915	-9.23596e-05		11.9915			11.9915	-8.95525e-05		11.9915
11.9997	-9.23599e-05		11.9997			11.9997	-8.95541e-05		11.9997
12.0079	-9.23606e-05		12.0079			12.0079	-8.9555e-05		12.0079
12.0161	-9.23612e-05		12.0161			12.0161	-8.95553e-05		12.0161
12.0243	-9.23619e-05		12.0243			12.0243	-8.9556e-05		12.0243
12.0324	-9.23628e-05		12.0324			12.0324	-8.95572e-05		12.0324
12.0406	-9.23634e-05		12.0406			12.0406	-8.95582e-05		12.0406
12.0488	-9.23636e-05		12.0488			12.0488	-8.95587e-05		12.0488
12.057	-9.23644e-05		12.057			12.057	-8.95592e-05		12.057
12.0652	-9.23658e-05		12.0652			12.0652	-8.956e-05		12.0652
12.0734	-9.23665e-05		12.0734			12.0734	-8.95603e-05		12.0734
12.0816	-9.23664e-05		12.0816			12.0816	-8.95603e-05		12.0816
12.0898	-9.23669e-05		12.0898			12.0898	-8.95604e-05		12.0898
12.098	-9.23682e-05		12.098			12.098	-8.9561e-05		12.098
12.1062	-9.23694e-05		12.1062			12.1062	-8.95615e-05		12.1062
12.1143	-9.23695e-05		12.1143			12.1143	-8.95616e-05		12.1143
12.1225	-9.23687e-05		12.1225			12.1225	-8.95618e-05		12.1225
12.1307	-9.23679e-05		12.1307			12.1307	-8.9562e-05		12.1307
12.1389	-9.23672e-05		12.1389			12.1389	-8.95621e-05		12.1389
12.1471	-9.23667e-05		12.1471			12.1471	-8.95617e-05		12.1471
12.1553	-9.23665e-05		12.1553			12.1553	-8.95613e-05		12.1553
12.1635	-9.23668e-05		12.1635			12.1635	-8.95613e-05		12.1635
12.1717	-9.23674e-05		12.1717			12.1717	-8.95617e-05		12.1717
12.1799	-9.23678e-05		12.1799			12.1799	-8.95622e-05		12.1799
12.188	-9.23678e-05		12.188			12.188	-8.95627e-05		12.188
12.1962	-9.23682e-05		12.1962			12.1962	-8.95634e-05		12.1962
12.2044	-9.23695e-05		12.2044			12.2044	-8.95646e-05		12.2044
12.2126	-9.23706e-05		12.2126			12.2126	-8.95654e-05		12.2126
12.2208	-9.2371e-05		12.2208			12.2208	-8.95657e-05		12.2208
12.229	-9.23709e-05		12.229			12.229	-8.9566e-05		12.229
12.2372	-9.23708e-05		12.2372			12.2372	-8.95671e-05		12.2372
12.2454	-9.23709e-05		12.2454			12.2454	-8.9568e-05		12.2454
12.2536	-9.23707e-05		12.2536			12.2536	-8.95682e-05		12.2536
12.2618	-9.23704e-05		12.2618			12.2618	-8.95688e-05		12.2618
12.2699	-9.23706e-05		12.2699			12.2699	-8.95694e-05		12.2699
12.2781	-9.2371e-05		12.2781			12.2781	-8.95698e-05		12.2781
12.2863	-9.23711e-05		12.2863			12.2863	-8.95702e-05		12.2863
12.2945	-9.23714e-05		12.2945			12.2945	-8.95704e-05		12.2945
12.3027	-9.23722e-05		12.3027			12.3027	-8.95707e-05		12.3027
12.3109	-9.23733e-05		12.3109			12.3109	-8.9571e-05		12.3109
12.3191	-9.23742e-05		12.3191			12.3191	-8.95706e-05		12.3191
12.3273	-9.23744e-05		12.3273			12.3273	-8.95697e-05		12.3273
12.3355	-9.23756e-05		12.3355			12.3355	-8.95696e-05		12.3355
12.3437	-9.23771e-05		12.3437			12.3437	-8.95701e-05		12.3437
12.3518	-9.23774e-05		12.3518			12.3518	-8.95701e-05		12.3518
12.36	-9.23771e-05		12.36			12.36	-8.95692e-05		12.36
12.3682	-9.23774e-05		12.3682			12.3682	-8.95683e-05		12.3682
12.3764	-9.23783e-05		12.3764			12.3764	-8.95675e-05		12.3764
12.3846	-9.23788e-05		12.3846			12.3846	-8.9566e-05		12.3846
12.3928	-9.23788e-05		12.3928			12.3928	-8.95646e-05		12.3928
12.401	-9.23787e-05		12.401			12.401	-8.9564e-05		12.401
12.4092	-9.23785e-05		12.4092			12.4092	-8.95635e-05		12.4092
12.4174	-9.23777e-05		12.4174			12.4174	-8.95625e-05		12.4174
12.4256	-9.23764e-05		12.4256			12.4256	-8.95614e-05		12.4256
12.4337	-9.23753e-05		12.4337			12.4337	-8.95608e-05		12.4337
12.4419	-9.23747e-05		12.4419			12.4419	-8.95609e-05		12.4419
12.4501	-9.23741e-05		12.4501			12.4501	-8.95612e-05		12.4501
12.4583	-9.23735e-05		12.4583			12.4583	-8.95613e-05		12.4583
12.4665	-9.23731e-05		12.4665			12.4665	-8.95609e-05		12.4665
12.4747	-9.23733e-05		12.4747			12.4747	-8.9561e-05		12.4747
12.4829	-9.23735e-05		12.4829			12.4829	-8.95612e-05		12.4829
12.4911	-9.23735e-05		12.4911			12.4911	-8.95606e-05		12.4911
12.4993	-9.23738e-05		12.4993			12.4993	-8.95601e-05		12.4993
12.5074	-9.23741e-05		12.5074			12.5075	-8.95592e-05		12.5075
12.5156	-9.23742e-05		12.5156			12.5156	-8.95584e-05		12.5156
12.5238	-9.23739e-05		12.5238			12.5238	-8.95571e-05		12.5238
12.532	-9.23736e-05		12.532			12.532	-8.95552e-05		12.532
12.5402	-9.23741e-05		12.5402			12.5402	-8.95537e-05		12.5402
12.5484	-9.2375e-05		12.5484			12.5484	-8.95526e-05		12.5484
12.5566	-9.23756e-05		12.5566			12.5566	-8.95513e-05		12.5566
12.5648	-9.23761e-05		12.5648			12.5648	-8.95497e-05		12.5648
12.573	-9.23771e-05		12.573			12.573	-8.95487e-05		12.573
12.5812	-9.23784e-05		12.5812			12.5812	-8.95483e-05		12.5812
12.5893	-9.23785e-05		12.5893			12.5893	-8.95475e-05		12.5893
12.5975	-9.23781e-05		12.5975			12.5975	-8.95466e-05		12.5975
12.6057	-9.23781e-05		12.6057			12.6057	-8.95457e-05		12.6057
12.6139	-9.23788e-05		12.6139			12.6139	-8.95446e-05		12.6139
12.6221	-9.23795e-05		12.6221			12.6221	-8.95433e-05		12.6221
12.6303	-9.23795e-05		12.6303			12.6303	-8.95415e-05		12.6303
12.6385	-9.23798e-05		12.6385			12.6385	-8.95401e-05		12.6385
12.6467	-9.23807e-05		12.6467			12.6467	-8.95386e-05		12.6467
12.6549	-9.23814e-05		12.6549			12.6549	-8.95368e-05		12.6549
12.6631	-9.2381e-05		12.6631			12.6631	-8.95347e-05		12.6631
12.6712	-9.23804e-05		12.6712			12.6712	-8.95328e-05		12.6712
12.6794	-9.23805e-05		12.6794			12.6794	-8.95314e-05		12.6794
12.6876	-9.23809e-05		12.6876			12.6876	-8.95303e-05		12.6876
12.6958	-9.23809e-05		12.6958			12.6958	-8.95294e-05		12.6958
12.704	-9.23813e-05		12.704			12.704	-8.95281e-05		12.704
12.7122	-9.23822e-05		12.7122			12.7122	-8.95274e-05		12.7122
12.7204	-9.23835e-05		12.7204			12.7204	-8.95273e-05		12.7204
12.7286	-9.23846e-05		12.7286			12.7286	-8.95265e-05		12.7286
12.7368	-9.23855e-05		12.7368			12.7368	-8.95255e-05		12.7368
12.745	-9.23863e-05		12.745			12.745	-8.95247e-05		12.745
12.7531	-9.23869e-05		12.7531			12.7531	-8.95244e-05		12.7531
12.7613	-9.23873e-05		12.7613			12.7613	-8.95238e-05		12.7613
12.7695	-9.23875e-05		12.7695			12.7695	-8.95227e-05		12.7695
12.7777	-9.23876e-05		12.7777			12.7777	-8.95219e-05		12.7777
12.7859	-9.23882e-05		12.7859			12.7859	-8.95216e-05		12.7859
12.7941	-9.23888e-05		12.7941			12.7941	-8.95212e-05		12.7941
12.8023	-9.2389e-05		12.8023			12.8023	-8.95205e-05		12.8023
12.8105	-9.23891e-05		12.8105			12.8105	-8.95198e-05		12.8105
12.8187	-9.23897e-05		12.8187			12.8187	-8.95192e-05		12.8187
12.8269	-9.23903e-05		12.8269			12.8269	-8.95186e-05		12.8269
12.835	-9.23905e-05		12.835			12.835	-8.95178e-05		12.835
12.8432	-9.23904e-05		12.8432			12.8432	-8.95167e-05		12.8432
12.8514	-9.23908e-05		12.8514			12.8514	-8.95158e-05		12.8514
12.8596	-9.23914e-05		12.8596			12.8596	-8.95143e-05		12.8596
12.8678	-9.23917e-05		12.8678			12.8678	-8.95121e-05		12.8678
12.876	-9.23924e-05		12.876			12.876	-8.951e-05		12.876
12.8842	-9.23938e-05		12.8842			12.8842	-8.95087e-05		12.8842
12.8924	-9.23955e-05		12.8924			12.8924	-8.95076e-05		12.8924
12.9006	-9.23973e-05		12.9006			12.9006	-8.95062e-05		12.9006
12.9087	-9.23988e-05		12.9087			12.9087	-8.95044e-05		12.9087
12.9169	-9.24006e-05		12.9169			12.9169	-8.9503e-05		12.9169
12.9251	-9.2403e-05		12.9251			12.9251	-8.9502e-05		12.9251
12.9333	-9.24049e-05		12.9333			12.9333	-8.95011e-05		12.9333
12.9415	-9.24055e-05		12.9415			12.9415	-8.95002e-05		12.9415
12.9497	-9.2406e-05		12.9497			12.9497	-8.94999e-05		12.9497
12.9579	-9.24067e-05		12.9579			12.9579	-8.94996e-05		12.9579
12.9661	-9.24069e-05		12.9661			12.9661	-8.94986e-05		12.9661
12.9743	-9.24069e-05		12.9743			12.9743	-8.94976e-05		12.9743
12.9825	-9.24073e-05		12.9825			12.9825	-8.9497e-05		12.9825
12.9906	-9.24078e-05		12.9906			12.9906	-8.94963e-05		12.9906
12.9988	-9.24083e-05		12.9988			12.9988	-8.94956e-05		12.9988
13.007	-9.24083e-05		13.007			13.007	-8.94947e-05		13.007
13.0152	-9.24082e-05		13.0152			13.0152	-8.94942e-05		13.0152
13.0234	-9.24087e-05		13.0234			13.0234	-8.9494e-05		13.0234
13.0316	-9.24097e-05		13.0316			13.0316	-8.94937e-05		13.0316
13.0398	-9.24104e-05		13.0398			13.0398	-8.94932e-05		13.0398
13.048	-9.24108e-05		13.048			13.048	-8.9493e-05		13.048
13.0562	-9.24119e-05		13.0562			13.0562	-8.94935e-05		13.0562
13.0644	-9.24139e-05		13.0644			13.0644	-8.9494e-05		13.0644
13.0725	-9.24152e-05		13.0725			13.0725	-8.94941e-05		13.0725
13.0807	-9.24163e-05		13.0807			13.0807	-8.94935e-05		13.0807
13.0889	-9.24176e-05		13.0889			13.0889	-8.94928e-05		13.0889
13.0971	-9.24191e-05		13.0971			13.0971	-8.94928e-05		13.0971
13.1053	-9.24203e-05		13.1053			13.1053	-8.94923e-05		13.1053
13.1135	-9.24211e-05		13.1135			13.1135	-8.9492e-05		13.1135
13.1217	-9.24221e-05		13.1217			13.1217	-8.94919e-05		13.1217
13.1299	-9.24233e-05		13.1299			13.1299	-8.9492e-05		13.1299
13.1381	-9.24241e-05		13.1381			13.1381	-8.94921e-05		13.1381
13.1463	-9.24243e-05		13.1463			13.1463	-8.94921e-05		13.1463
13.1544	-9.24245e-05		13.1544			13.1544	-8.94921e-05		13.1544
13.1626	-9.24251e-05		13.1626			13.1626	-8.9492e-05		13.1626
13.1708	-9.24253e-05		13.1708			13.1708	-8.94921e-05		13.1708
13.179	-9.24254e-05		13.179			13.179	-8.94924e-05		13.179
13.1872	-9.24254e-05		13.1872			13.1872	-8.94929e-05		13.1872
13.1954	-9.24258e-05		13.1954			13.1954	-8.94938e-05		13.1954
13.2036	-9.24267e-05		13.2036			13.2036	-8.94951e-05		13.2036
13.2118	-9.24279e-05		13.2118			13.2118	-8.9496e-05		13.2118
13.22	-9.24292e-05		13.22			13.22	-8.9497e-05		13.22
13.2282	-9.2431e-05		13.2282			13.2282	-8.94988e-05		13.2282
13.2363	-9.24329e-05		13.2363			13.2363	-8.95005e-05		13.2363
13.2445	-9.24343e-05		13.2445			13.2445	-8.95017e-05		13.2445
13.2527	-9.24351e-05		13.2527			13.2527	-8.95031e-05		13.2527
13.2609	-9.24359e-05		13.2609			13.2609	-8.95044e-05		13.2609
13.2691	-9.24365e-05		13.2691			13.2691	-8.95054e-05		13.2691
13.2773	-9.24366e-05		13.2773			13.2773	-8.95061e-05		13.2773
13.2855	-9.24362e-05		13.2855			13.2855	-8.95066e-05		13.2855
13.2937	-9.24362e-05		13.2937			13.2937	-8.9507e-05		13.2937
13.3019	-9.24365e-05		13.3019			13.3019	-8.95077e-05		13.3019
13.31	-9.24359e-05		13.31			13.31	-8.95081e-05		13.31
13.3182	-9.2435e-05		13.3182			13.3182	-8.9508e-05		13.3182
13.3264	-9.24352e-05		13.3264			13.3264	-8.95082e-05		13.3264
13.3346	-9.24359e-05		13.3346			13.3346	-8.95086e-05		13.3346
13.3428	-9.24367e-05		13.3428			13.3428	-8.95082e-05		13.3428
13.351	-9.24373e-05		13.351			13.351	-8.9508e-05		13.351
13.3592	-9.24383e-05		13.3592			13.3592	-8.95081e-05		13.3592
13.3674	-9.24397e-05		13.3674			13.3674	-8.95085e-05		13.3674
13.3756	-9.24411e-05		13.3756			13.3756	-8.95091e-05		13.3756
13.3838	-9.24421e-05		13.3838			13.3838	-8.95095e-05		13.3838
13.3919	-9.24427e-05		13.3919			13.3919	-8.95098e-05		13.3919
13.4001	-9.2443e-05		13.4001			13.4001	-8.95104e-05		13.4001
13.4083	-9.2443e-05		13.4083			13.4083	-8.9511e-05		13.4083
13.4165	-9.24421e-05		13.4165			13.4165	-8.95116e-05		13.4165
13.4247	-9.24409e-05		13.4247			13.4247	-8.95122e-05		13.4247
13.4329	-9.24407e-05		13.4329			13.4329	-8.95129e-05		13.4329
13.4411	-9.24407e-05		13.4411			13.4411	-8.95138e-05		13.4411
13.4493	-9.2441e-05		13.4493			13.4493	-8.95145e-05		13.4493
13.4575	-9.24418e-05		13.4575			13.4575	-8.95156e-05		13.4575
13.4657	-9.24428e-05		13.4657			13.4657	-8.95173e-05		13.4657
13.4738	-9.24443e-05		13.4738			13.4738	-8.95185e-05		13.4738
13.482	-9.24455e-05		13.482			13.482	-8.95195e-05		13.482
13.4902	-9.24462e-05		13.4902			13.4902	-8.95206e-05		13.4902
13.4984	-9.24469e-05		13.4984			13.4984	-8.95219e-05		13.4984
13.5066	-9.2448e-05		13.5066			13.5066	-8.95234e-05		13.5066
13.5148	-9.24488e-05		13.5148			13.5148	-8.95244e-05		13.5148
13.523	-9.24487e-05		13.523			13.523	-8.9525e-05		13.523
13.5312	-9.24482e-05		13.5312			13.5312	-8.95257e-05		13.5312
13.5394	-9.24481e-05		13.5394			13.5394	-8.95266e-05		13.5394
13.5476	-9.24483e-05		13.5476			13.5476	-8.95274e-05		13.5476
13.5557	-9.2448e-05		13.5557			13.5557	-8.95278e-05		13.5557
13.5639	-9.24471e-05		13.5639			13.5639	-8.95283e-05		13.5639
13.5721	-9.24469e-05		13.5721			13.5721	-8.95295e-05		13.5721
13.5803	-9.24469e-05		13.5803			13.5803	-8.95301e-05		13.5803
13.5885	-9.24464e-05		13.5885			13.5885	-8.95305e-05		13.5885
13.5967	-9.24457e-05		13.5967			13.5967	-8.95311e-05		13.5967
13.6049	-9.24454e-05		13.6049			13.6049	-8.95328e-05		13.6049
13.6131	-9.24454e-05		13.6131			13.6131	-8.95348e-05		13.6131
13.6213	-9.24452e-05		13.6213			13.6213	-8.95367e-05		13.6213
13.6295	-9.24449e-05		13.6295			13.6295	-8.95385e-05		13.6295
13.6376	-9.24449e-05		13.6376			13.6376	-8.95407e-05		13.6376
13.6458	-9.24451e-05		13.6458			13.6458	-8.9543e-05		13.6458
13.654	-9.24449e-05		13.654			13.654	-8.95448e-05		13.654
13.6622	-9.24445e-05		13.6622			13.6622	-8.95459e-05		13.6622
13.6704	-9.24438e-05		13.6704			13.6704	-8.95465e-05		13.6704
13.6786	-9.24435e-05		13.6786			13.6786	-8.95475e-05		13.6786
13.6868	-9.24434e-05		13.6868			13.6868	-8.95483e-05		13.6868
13.695	-9.24424e-05		13.695			13.695	-8.95483e-05		13.695
13.7032	-9.24418e-05		13.7032			13.7032	-8.95481e-05		13.7032
13.7113	-9.24415e-05		13.7113			13.7113	-8.95484e-05		13.7113
13.7195	-9.24412e-05		13.7195			13.7195	-8.95491e-05		13.7195
13.7277	-9.24407e-05		13.7277			13.7277	-8.95496e-05		13.7277
13.7359	-9.244e-05		13.7359			13.7359	-8.95505e-05		13.7359
13.7441	-9.24398e-05		13.7441			13.7441	-8.9552e-05		13.7441
13.7523	-9.24402e-05		13.7523			13.7523	-8.95537e-05		13.7523
13.7605	-9.24405e-05		13.7605			13.7605	-8.95554e-05		13.7605
13.7687	-9.24405e-05		13.7687			13.7687	-8.95569e-05		13.7687
13.7769	-9.24405e-05		13.7769			13.7769	-8.95583e-05		13.7769
13.7851	-9.2441e-05		13.7851			13.7851	-8.95593e-05		13.7851
13.7932	-9.24416e-05		13.7932			13.7932	-8.95603e-05		13.7932
13.8014	-9.24415e-05		13.8014			13.8014	-8.95612e-05		13.8014
13.8096	-9.24417e-05		13.8096			13.8096	-8.95622e-05		13.8096
13.8178	-9.24423e-05		13.8178			13.8178	-8.95634e-05		13.8178
13.826	-9.24424e-05		13.826			13.826	-8.95643e-05		13.826
13.8342	-9.24419e-05		13.8342			13.8342	-8.95649e-05		13.8342
13.8424	-9.24415e-05		13.8424			13.8424	-8.95658e-05		13.8424
13.8506	-9.24412e-05		13.8506			13.8506	-8.95669e-05		13.8506
13.8588	-9.24408e-05		13.8588			13.8588	-8.95672e-05		13.8588
13.867	-9.24403e-05		13.867			13.867	-8.9568e-05		13.867
13.8751	-9.24402e-05		13.8751			13.8751	-8.95695e-05		13.8751
13.8833	-9.24407e-05		13.8833			13.8833	-8.95712e-05		13.8833
13.8915	-9.24411e-05		13.8915			13.8915	-8.95726e-05		13.8915
13.8997	-9.24409e-05		13.8997			13.8997	-8.95733e-05		13.8997
13.9079	-9.24414e-05		13.9079			13.9079	-8.95738e-05		13.9079
13.9161	-9.2442e-05		13.9161			13.9161	-8.95745e-05		13.9161
13.9243	-9.2442e-05		13.9243			13.9243	-8.95749e-05		13.9243
13.9325	-9.24419e-05		13.9325			13.9325	-8.95746e-05		13.9325
13.9407	-9.24423e-05		13.9407			13.9407	-8.95742e-05		13.9407
13.9489	-9.24433e-05		13.9489			13.9489	-8.95743e-05		13.9489
13.957	-9.24438e-05		13.957			13.957	-8.95742e-05		13.957
13.9652	-9.24434e-05		13.9652			13.9652	-8.95738e-05		13.9652
13.9734	-9.2443e-05		13.9734			13.9734	-8.95743e-05		13.9734
13.9816	-9.24429e-05		13.9816			13.9816	-8.95753e-05		13.9816
13.9898	-9.24427e-05		13.9898			13.9898	-8.95761e-05		13.9898
13.998	-9.24421e-05		13.998			13.998	-8.95766e-05		13.998
14.0062	-9.24416e-05		14.0062			14.0062	-8.9577e-05		14.0062
14.0144	-9.24414e-05		14.0144			14.0144	-8.95775e-05		14.0144
14.0226	-9.24417e-05		14.0226			14.0226	-8.95781e-05		14.0226
14.0307	-9.2442e-05		14.0307			14.0308	-8.95784e-05		14.0308
14.0389	-9.24421e-05		14.0389			14.0389	-8.95787e-05		14.0389
14.0471	-9.24421e-05		14.0471			14.0471	-8.9579e-05		14.0471
14.0553	-9.24424e-05		14.0553			14.0553	-8.9579e-05		14.0553
14.0635	-9.24426e-05		14.0635			14.0635	-8.95788e-05		14.0635
14.0717	-9.24429e-05		14.0717			14.0717	-8.95785e-05		14.0717
14.0799	-9.24429e-05		14.0799			14.0799	-8.95778e-05		14.0799
14.0881	-9.24429e-05		14.0881			14.0881	-8.95776e-05		14.0881
14.0963	-9.24434e-05		14.0963			14.0963	-8.95778e-05		14.0963
14.1045	-9.24437e-05		14.1045			14.1045	-8.95778e-05		14.1045
14.1126	-9.24436e-05		14.1126			14.1126	-8.9578e-05		14.1126
14.1208	-9.24435e-05		14.1208			14.1208	-8.95783e-05		14.1208
14.129	-9.24437e-05		14.129			14.129	-8.95789e-05		14.129
14.1372	-9.24436e-05		14.1372			14.1372	-8.95793e-05		14.1372
14.1454	-9.24432e-05		14.1454			14.1454	-8.95796e-05		14.1454
14.1536	-9.2443e-05		14.1536			14.1536	-8.95801e-05		14.1536
14.1618	-9.24435e-05		14.1618			14.1618	-8.95804e-05		14.1618
14.17	-9.24444e-05		14.17			14.17	-8.958e-05		14.17
14.1782	-9.24452e-05		14.1782			14.1782	-8.95795e-05		14.1782
14.1864	-9.24464e-05		14.1864			14.1864	-8.95793e-05		14.1864
14.1945	-9.2448e-05		14.1945			14.1945	-8.95795e-05		14.1945
14.2027	-9.24497e-05		14.2027			14.2027	-8.95792e-05		14.2027
14.2109	-9.24513e-05		14.2109			14.2109	-8.95785e-05		14.2109
14.2191	-9.24532e-05		14.2191			14.2191	-8.95786e-05		14.2191
14.2273	-9.24552e-05		14.2273			14.2273	-8.95792e-05		14.2273
14.2355	-9.24568e-05		14.2355			14.2355	-8.95797e-05		14.2355
14.2437	-9.24579e-05		14.2437			14.2437	-8.95797e-05		14.2437
14.2519	-9.24589e-05		14.2519			14.2519	-8.95799e-05		14.2519
14.2601	-9.24602e-05		14.2601			14.2601	-8.95807e-05		14.2601
14.2683	-9.24616e-05		14.2683			14.2683	-8.95816e-05		14.2683
14.2764	-9.24622e-05		14.2764			14.2764	-8.95822e-05		14.2764
14.2846	-9.24628e-05		14.2846			14.2846	-8.95828e-05		14.2846
14.2928	-9.24639e-05		14.2928			14.2928	-8.95836e-05		14.2928
14.301	-9.24651e-05		14.301			14.301	-8.95847e-05		14.301
14.3092	-9.24657e-05		14.3092			14.3092	-8.95856e-05		14.3092
14.3174	-9.24664e-05		14.3174			14.3174	-8.95859e-05		14.3174
14.3256	-9.24674e-05		14.3256			14.3256	-8.95869e-05		14.3256
14.3338	-9.24686e-05		14.3338			14.3338	-8.95875e-05		14.3338
14.342	-9.24695e-05		14.342			14.342	-8.95872e-05		14.342
14.3502	-9.24699e-05		14.3502			14.3502	-8.95866e-05		14.3502
14.3583	-9.24703e-05		14.3583			14.3583	-8.95867e-05		14.3583
14.3665	-9.24708e-05		14.3665			14.3665	-8.95869e-05		14.3665
14.3747	-9.24711e-05		14.3747			14.3747	-8.95866e-05		14.3747
14.3829	-9.24711e-05		14.3829			14.3829	-8.95863e-05		14.3829
14.3911	-9.2471e-05		14.3911			14.3911	-8.95863e-05		14.3911
14.3993	-9.24718e-05		14.3993			14.3993	-8.95866e-05		14.3993
14.4075	-9.24732e-05		14.4075			14.4075	-8.95863e-05		14.4075
14.4157	-9.24743e-05		14.4157			14.4157	-8.95853e-05		14.4157
14.4239	-9.24758e-05		14.4239			14.4239	-8.95847e-05		14.4239
14.432	-9.24777e-05		14.432			14.432	-8.95846e-05		14.432
14.4402	-9.24794e-05		14.4402			14.4402	-8.95843e-05		14.4402
14.4484	-9.24808e-05		14.4484			14.4484	-8.95836e-05		14.4484
14.4566	-9.24818e-05		14.4566			14.4566	-8.95835e-05		14.4566
14.4648	-9.24828e-05		14.4648			14.4648	-8.9584e-05		14.4648
14.473	-9.24835e-05		14.473			14.473	-8.95842e-05		14.473
14.4812	-9.24837e-05		14.4812			14.4812	-8.9584e-05		14.4812
14.4894	-9.2484e-05		14.4894			14.4894	-8.95842e-05		14.4894
14.4976	-9.24852e-05		14.4976			14.4976	-8.95846e-05		14.4976
14.5058	-9.24871e-05		14.5058			14.5058	-8.95852e-05		14.5058
14.5139	-9.24885e-05		14.5139			14.5139	-8.95858e-05		14.5139
14.5221	-9.24894e-05		14.5221			14.5221	-8.95864e-05		14.5221
14.5303	-9.24909e-05		14.5303			14.5303	-8.95868e-05		14.5303
14.5385	-9.24926e-05		14.5385			14.5385	-8.95867e-05		14.5385
14.5467	-9.24942e-05		14.5467			14.5467	-8.95856e-05		14.5467
14.5549	-9.24951e-05		14.5549			14.5549	-8.95845e-05		14.5549
14.5631	-9.24965e-05		14.5631			14.5631	-8.95834e-05		14.5631
14.5713	-9.24984e-05		14.5713			14.5713	-8.95827e-05		14.5713
14.5795	-9.25001e-05		14.5795			14.5795	-8.95821e-05		14.5795
14.5877	-9.25019e-05		14.5877			14.5877	-8.95812e-05		14.5877
14.5958	-9.25039e-05		14.5958			14.5958	-8.9581e-05		14.5958
14.604	-9.25059e-05		14.604			14.604	-8.95815e-05		14.604
14.6122	-9.25078e-05		14.6122			14.6122	-8.95817e-05		14.6122
14.6204	-9.25092e-05		14.6204			14.6204	-8.95822e-05		14.6204
14.6286	-9.25104e-05		14.6286			14.6286	-8.95834e-05		14.6286
14.6368	-9.25116e-05		14.6368			14.6368	-8.95849e-05		14.6368
14.645	-9.25129e-05		14.645			14.645	-8.95859e-05		14.645
14.6532	-9.2514e-05		14.6532			14.6532	-8.95861e-05		14.6532
14.6614	-9.25147e-05		14.6614			14.6614	-8.95861e-05		14.6614
14.6696	-9.25156e-05		14.6696			14.6696	-8.9586e-05		14.6696
14.6777	-9.25165e-05		14.6777			14.6777	-8.95856e-05		14.6777
14.6859	-9.25172e-05		14.6859			14.6859	-8.95848e-05		14.6859
14.6941	-9.25178e-05		14.6941			14.6941	-8.95837e-05		14.6941
14.7023	-9.25188e-05		14.7023			14.7023	-8.95823e-05		14.7023
14.7105	-9.252e-05		14.7105			14.7105	-8.95809e-05		14.7105
14.7187	-9.25211e-05		14.7187			14.7187	-8.95798e-05		14.7187
14.7269	-9.25222e-05		14.7269			14.7269	-8.95788e-05		14.7269
14.7351	-9.25235e-05		14.7351			14.7351	-8.95781e-05		14.7351
14.7433	-9.25251e-05		14.7433			14.7433	-8.95779e-05		14.7433
14.7515	-9.25264e-05		14.7515			14.7515	-8.95778e-05		14.7515
14.7596	-9.2527e-05		14.7596			14.7596	-8.95776e-05		14.7596
14.7678	-9.25275e-05		14.7678			14.7678	-8.95778e-05		14.7678
14.776	-9.25288e-05		14.776			14.776	-8.95788e-05		14.776
14.7842	-9.25303e-05		14.7842			14.7842	-8.95794e-05		14.7842
14.7924	-9.2531e-05		14.7924			14.7924	-8.95798e-05		14.7924
14.8006	-9.25312e-05		14.8006			14.8006	-8.95805e-05		14.8006
14.8088	-9.25322e-05		14.8088			14.8088	-8.95816e-05		14.8088
14.817	-9.25334e-05		14.817			14.817	-8.95828e-05		14.817
14.8252	-9.25338e-05		14.8252			14.8252	-8.95834e-05		14.8252
14.8333	-9.25341e-05		14.8333			14.8333	-8.95838e-05		14.8333
14.8415	-9.25348e-05		14.8415			14.8415	-8.95844e-05		14.8415
14.8497	-9.25357e-05		14.8497			14.8497	-8.95853e-05		14.8497
14.8579	-9.25365e-05		14.8579			14.8579	-8.95859e-05		14.8579
14.8661	-9.25376e-05		14.8661			14.8661	-8.95863e-05		14.8661
14.8743	-9.25392e-05		14.8743			14.8743	-8.95872e-05		14.8743
14.8825	-9.25409e-05		14.8825			14.8825	-8.9588e-05		14.8825
14.8907	-9.25425e-05		14.8907			14.8907	-8.95877e-05		14.8907
14.8989	-9.25438e-05		14.8989			14.8989	-8.95871e-05		14.8989
14.9071	-9.25449e-05		14.9071			14.9071	-8.95872e-05		14.9071
14.9152	-9.25466e-05		14.9152			14.9152	-8.95873e-05		14.9152
14.9234	-9.25479e-05		14.9234			14.9234	-8.95869e-05		14.9234
14.9316	-9.2548e-05		14.9316			14.9316	-8.95863e-05		14.9316
14.9398	-9.25485e-05		14.9398			14.9398	-8.95865e-05		14.9398
14.948	-9.25495e-05		14.948			14.948	-8.95866e-05		14.948
14.9562	-9.25505e-05		14.9562			14.9562	-8.95861e-05		14.9562
14.9644	-9.25513e-05		14.9644			14.9644	-8.95859e-05		14.9644
14.9726	-9.25519e-05		14.9726			14.9726	-8.95861e-05		14.9726
14.9808	-9.2553e-05		14.9808			14.9808	-8.95864e-05		14.9808
14.989	-9.25538e-05		14.989			14.989	-8.95863e-05		14.989
14.9971	-9.25539e-05		14.9971			14.9971	-8.95859e-05		14.9971
15.0053	-9.2554e-05		15.0053			15.0053	-8.95858e-05		15.0053
15.0135	-9.25549e-05		15.0135			15.0135	-8.95863e-05		15.0135
15.0217	-9.25559e-05		15.0217			15.0217	-8.95868e-05		15.0217
15.0299	-9.25567e-05		15.0299			15.0299	-8.95866e-05		15.0299
15.0381	-9.25567e-05		15.0381			15.0381	-8.95867e-05		15.0381
15.0463	-9.25569e-05		15.0463			15.0463	-8.95876e-05		15.0463
15.0545	-9.25576e-05		15.0545			15.0545	-8.95891e-05		15.0545
15.0627	-9.25582e-05		15.0627			15.0627	-8.95902e-05		15.0627
15.0709	-9.25583e-05		15.0709			15.0709	-8.95913e-05		15.0709
15.079	-9.25585e-05		15.079			15.079	-8.9593e-05		15.079
15.0872	-9.25592e-05		15.0872			15.0872	-8.9595e-05		15.0872
15.0954	-9.25598e-05		15.0954			15.0954	-8.95964e-05		15.0954
15.1036	-9.25599e-05		15.1036			15.1036	-8.95978e-05		15.1036
15.1118	-9.256e-05		15.1118			15.1118	-8.95999e-05		15.1118
15.12	-9.25601e-05		15.12			15.12	-8.9602e-05		15.12
15.1282	-9.25602e-05		15.1282			15.1282	-8.96038e-05		15.1282
15.1364	-9.25598e-05		15.1364			15.1364	-8.9605e-05		15.1364
15.1446	-9.25592e-05		15.1446			15.1446	-8.96059e-05		15.1446
15.1528	-9.25592e-05		15.1528			15.1528	-8.96071e-05		15.1528
15.1609	-9.25594e-05		15.1609			15.1609	-8.96084e-05		15.1609
15.1691	-9.25595e-05		15.1691			15.1691	-8.96094e-05		15.1691
15.1773	-9.25599e-05		15.1773			15.1773	-8.96101e-05		15.1773
15.1855	-9.25608e-05		15.1855			15.1855	-8.96112e-05		15.1855
15.1937	-9.2562e-05		15.1937			15.1937	-8.96121e-05		15.1937
15.2019	-9.25628e-05		15.2019			15.2019	-8.96128e-05		15.2019
15.2101	-9.25629e-05		15.2101			15.2101	-8.96135e-05		15.2101
15.2183	-9.25626e-05		15.2183			15.2183	-8.96142e-05		15.2183
15.2265	-9.25617e-05		15.2265			15.2265	-8.96151e-05		15.2265
15.2346	-9.25601e-05		15.2346			15.2346	-8.9616e-05		15.2346
15.2428	-9.25583e-05		15.2428			15.2428	-8.96169e-05		15.2428
15.251	-9.25568e-05		15.251			15.251	-8.96182e-05		15.251
15.2592	-9.2555e-05		15.2592			15.2592	-8.96199e-05		15.2592
15.2674	-9.25528e-05		15.2674			15.2674	-8.96211e-05		15.2674
15.2756	-9.25502e-05		15.2756			15.2756	-8.96218e-05		15.2756
15.2838	-9.25489e-05		15.2838			15.2838	-8.96229e-05		15.2838
15.292	-9.25484e-05		15.292			15.292	-8.96245e-05		15.292
15.3002	-9.25476e-05		15.3002			15.3002	-8.96253e-05		15.3002
15.3084	-9.25466e-05		15.3084			15.3084	-8.96256e-05		15.3084
15.3165	-9.25459e-05		15.3165			15.3165	-8.96261e-05		15.3165
15.3247	-9.25456e-05		15.3247			15.3247	-8.9627e-05		15.3247
15.3329	-9.25446e-05		15.3329			15.3329	-8.96279e-05		15.3329
15.3411	-9.25428e-05		15.3411			15.3411	-8.96285e-05		15.3411
15.3493	-9.25411e-05		15.3493			15.3493	-8.9629e-05		15.3493
15.3575	-9.25397e-05		15.3575			15.3575	-8.96298e-05		15.3575
15.3657	-9.25382e-05		15.3657			15.3657	-8.96307e-05		15.3657
15.3739	-9.25358e-05		15.3739			15.3739	-8.9631e-05		15.3739
15.3821	-9.25329e-05		15.3821			15.3821	-8.96314e-05		15.3821
15.3903	-9.25301e-05		15.3903			15.3903	-8.96324e-05		15.3903
15.3984	-9.25277e-05		15.3984			15.3984	-8.96336e-05		15.3984
15.4066	-9.25242e-05		15.4066			15.4066	-8.9634e-05		15.4066
15.4148	-9.252e-05		15.4148			15.4148	-8.96344e-05		15.4148
15.423	-9.25157e-05		15.423			15.423	-8.96353e-05		15.423
15.4312	-9.25113e-05		15.4312			15.4312	-8.96365e-05		15.4312
15.4394	-9.25062e-05		15.4394			15.4394	-8.96377e-05		15.4394
15.4476	-9.25e-05		15.4476			15.4476	-8.96383e-05		15.4476
15.4558	-9.24931e-05		15.4558			15.4558	-8.9639e-05		15.4558
15.464	-9.24865e-05		15.464			15.464	-8.964e-05		15.464
15.4722	-9.24798e-05		15.4722			15.4722	-8.96403e-05		15.4722
15.4803	-9.24724e-05		15.4803			15.4803	-8.964e-05		15.4803
15.4885	-9.24642e-05		15.4885			15.4885	-8.964e-05		15.4885
15.4967	-9.24564e-05		15.4967			15.4967	-8.96403e-05		15.4967
15.5049	-9.24477e-05		15.5049			15.5049	-8.96405e-05		15.5049
15.5131	-9.24387e-05		15.5131			15.5131	-8.96405e-05		15.5131
15.5213	-9.24285e-05		15.5213			15.5213	-8.96406e-05		15.5213
15.5295	-9.2419e-05		15.5295			15.5295	-8.9641e-05		15.5295
15.5377	-9.24083e-05		15.5377			15.5377	-8.9641e-05		15.5377
15.5459	-9.23973e-05		15.5459			15.5459	-8.96407e-05		15.5459
15.554	-9.23844e-05		15.554			15.5541	-8.96411e-05		15.5541
15.5622	-9.23712e-05		15.5622			15.5622	-8.96412e-05		15.5622
15.5704	-9.23568e-05		15.5704			15.5704	-8.96411e-05		15.5704
15.5786	-9.23412e-05		15.5786			15.5786	-8.96406e-05		15.5786
15.5868	-9.23246e-05		15.5868			15.5868	-8.96403e-05		15.5868
15.595	-9.23075e-05		15.595			15.595	-8.96403e-05		15.595
15.6032	-9.229e-05		15.6032			15.6032	-8.96404e-05		15.6032
15.6114	-9.22707e-05		15.6114			15.6114	-8.96403e-05		15.6114
15.6196	-9.22508e-05		15.6196			15.6196	-8.96399e-05		15.6196
15.6278	-9.22301e-05		15.6278			15.6278	-8.96392e-05		15.6278
15.6359	-9.2207e-05		15.6359			15.6359	-8.96388e-05		15.6359
15.6441	-9.21838e-05		15.6441			15.6441	-8.96384e-05		15.6441
15.6523	-9.21573e-05		15.6523			15.6523	-8.9637e-05		15.6523
15.6605	-9.21304e-05		15.6605			15.6605	-8.96356e-05		15.6605
15.6687	-9.21016e-05		15.6687			15.6687	-8.96344e-05		15.6687
15.6769	-9.20732e-05		15.6769			15.6769	-8.9633e-05		15.6769
15.6851	-9.2042e-05		15.6851			15.6851	-8.96308e-05		15.6851
15.6933	-9.20096e-05		15.6933			15.6933	-8.96285e-05		15.6933
15.7015	-9.19761e-05		15.7015			15.7015	-8.96267e-05		15.7015
15.7097	-9.19411e-05		15.7097			15.7097	-8.96251e-05		15.7097
15.7178	-9.19053e-05		15.7178			15.7178	-8.96229e-05		15.7178
15.726	-9.18669e-05		15.726			15.726	-8.96204e-05		15.726
15.7342	-9.18246e-05		15.7342			15.7342	-8.96177e-05		15.7342
15.7424	-9.17808e-05		15.7424			15.7424	-8.96148e-05		15.7424
15.7506	-9.17365e-05		15.7506			15.7506	-8.96111e-05		15.7506
15.7588	-9.16904e-05		15.7588			15.7588	-8.96068e-05		15.7588
15.767	-9.1638e-05		15.767			15.767	-8.96024e-05		15.767
15.7752	-9.15878e-05		15.7752			15.7752	-8.95981e-05		15.7752
15.7834	-9.15309e-05		15.7834			15.7834	-8.95924e-05		15.7834
15.7916	-9.14747e-05		15.7916			15.7916	-8.95866e-05		15.7916
15.7997	-9.14137e-05		15.7997			15.7997	-8.95804e-05		15.7997
15.8079	-9.13521e-05		15.8079			15.8079	-8.95741e-05		15.8079
15.8161	-9.12859e-05		15.8161			15.8161	-8.9567e-05		15.8161
15.8243	-9.12181e-05		15.8243			15.8243	-8.95597e-05		15.8243
15.8325	-9.11478e-05		15.8325			15.8325	-8.95519e-05		15.8325
15.8407	-9.10729e-05		15.8407			15.8407	-8.95436e-05		15.8407
15.8489	-9.09955e-05		15.8489			15.8489	-8.95343e-05		15.8489
15.8571	-9.09135e-05		15.8571			15.8571	-8.95243e-05		15.8571
15.8653	-9.08322e-05		15.8653			15.8653	-8.95141e-05		15.8653
15.8735	-9.07432e-05		15.8735			15.8735	-8.95031e-05		15.8735
15.8816	-9.06547e-05		15.8816			15.8816	-8.94914e-05		15.8816
15.8898	-9.05575e-05		15.8898			15.8898	-8.94782e-05		15.8898
15.898	-9.04611e-05		15.898			15.898	-8.94631e-05		15.898
15.9062	-9.03637e-05		15.9062			15.9062	-8.94478e-05		15.9062
15.9144	-9.02554e-05		15.9144			15.9144	-8.9432e-05		15.9144
15.9226	-9.0148e-05		15.9226			15.9226	-8.94145e-05		15.9226
15.9308	-9.00325e-05		15.9308			15.9308	-8.93946e-05		15.9308
15.939	-8.99168e-05		15.939			15.939	-8.93739e-05		15.939
15.9472	-8.97956e-05		15.9472			15.9472	-8.93514e-05		15.9472
15.9553	-8.967e-05		15.9553			15.9553	-8.93279e-05		15.9553
15.9635	-8.95421e-05		15.9635			15.9635	-8.93023e-05		15.9635
15.9717	-8.94068e-05		15.9717			15.9717	-8.92755e-05		15.9717
15.9799	-8.92704e-05		15.9799			15.9799	-8.9248e-05		15.9799
15.9881	-8.91248e-05		15.9881			15.9881	-8.92179e-05		15.9881
15.9963	-8.8981e-05		15.9963			15.9963	-8.9184e-05		15.9963
16.0045	-8.8835e-05		16.0045			16.0045	-8.91487e-05		16.0045
16.0127	-8.86721e-05		16.0127			16.0127	-8.91123e-05		16.0127
16.0209	-8.85067e-05		16.0209			16.0209	-8.90737e-05		16.0209
16.0291	-8.83436e-05		16.0291			16.0291	-8.90295e-05		16.0291
16.0372	-8.81791e-05		16.0372			16.0372	-8.89866e-05		16.0372
16.0454	-8.79995e-05		16.0454			16.0454	-8.8937e-05		16.0454
16.0536	-8.7822e-05		16.0536			16.0536	-8.88876e-05		16.0536
16.0618	-8.76346e-05		16.0618			16.0618	-8.88327e-05		16.0618
16.07	-8.74445e-05		16.07			16.07	-8.87754e-05		16.07
16.0782	-8.72548e-05		16.0782			16.0782	-8.87127e-05		16.0782
16.0864	-8.70674e-05		16.0864			16.0864	-8.86471e-05		16.0864
16.0946	-8.6884e-05		16.0946			16.0946	-8.8577e-05		16.0946
16.1028	-8.66796e-05		16.1028			16.1028	-8.85027e-05		16.1028
16.111	-8.64702e-05		16.111			16.111	-8.84246e-05		16.111
16.1191	-8.62406e-05		16.1191			16.1191	-8.83405e-05		16.1191
16.1273	-8.60019e-05		16.1273			16.1273	-8.82553e-05		16.1273
[truncated: 4,996 more rows]
