# Supplementary material for: A DNA damage-activated kinase phosphorylates a transcriptional repressor to control bacterial immune pathway expression
Source: EMBO J. 2026 Jun 9;45(14):5079–100. doi: 10.1038/s44318-026-00831-y (PMC13373217; doi:10.1038/s44318-026-00831-y)
Supplement: Supplementary file 12 — Source data Fig. 6 [file 44318_2026_831_MOESM12_ESM.zip]

Archive with 36 entries (27 files):
- Figure6/
- __MACOSX/._Figure6
- Figure6/6F/
- __MACOSX/Figure6/._6F
- Figure6/6H/
- __MACOSX/Figure6/._6H
- Figure6/6I/
- __MACOSX/Figure6/._6I
- Figure6/6G/
- __MACOSX/Figure6/._6G
- Figure6/.DS_Store
- __MACOSX/Figure6/._.DS_Store
- Figure6/6E/
- __MACOSX/Figure6/._6E
- Figure6/6K/
- __MACOSX/Figure6/._6K
- Figure6/6J/
- __MACOSX/Figure6/._6J
- Figure6/6D/
- __MACOSX/Figure6/._6D
- Figure6/6F/Growth Curve WT VapC + WT VapS.xlsx
- __MACOSX/Figure6/6F/._Growth Curve WT VapC + WT VapS.xlsx
- Figure6/6H/Growth Curve WT VapC + Short VapS.xlsx
- __MACOSX/Figure6/6H/._Growth Curve WT VapC + Short VapS.xlsx
- Figure6/6I/Growth Curve WT VapC + S48E VapS.xlsx
- __MACOSX/Figure6/6I/._Growth Curve WT VapC + S48E VapS.xlsx
- Figure6/6G/Growth Curve D28A VapC + WT VapS.xlsx
- __MACOSX/Figure6/6G/._Growth Curve D28A VapC + WT VapS.xlsx
- Figure6/6E/Growth Curve D28A VapC.xlsx
- __MACOSX/Figure6/6E/._Growth Curve D28A VapC.xlsx
- Figure6/6K/Plaque Assay VapKSC.xlsx
- __MACOSX/Figure6/6K/._Plaque Assay VapKSC.xlsx
- Figure6/6J/6J_Coomassie.png
- __MACOSX/Figure6/6J/._6J_Coomassie.png
- Figure6/6D/Growth Curve WT VapC.xlsx
- __MACOSX/Figure6/6D/._Growth Curve WT VapC.xlsx
