# Supplementary material for: A DNA damage-activated kinase phosphorylates a transcriptional repressor to control bacterial immune pathway expression
Source: EMBO J. 2026 Jun 9;45(14):5079–100. doi: 10.1038/s44318-026-00831-y (PMC13373217; doi:10.1038/s44318-026-00831-y)
Supplement: Supplementary file 12 — Source data Fig. 6 [file 44318_2026_831_MOESM12_ESM.zip › Figure6/6F/Growth Curve WT VapC + WT VapS.xlsx]

## Sheet: WT VapC + VapS
Time (hrs)		WT VapC + WT VapS + Arabinose				WT VapC + WT VapS + IPTG				WT VapC + WT VapS + IPTG/Arabinose				WT VapC + WT VapS + LB only
0		0.1114	0.1121	0.1095		0.1099	0.111	0.1107		0.1105	0.1104	0.1117		0.1119	0.1124	0.1127
0.0500047		0.1118	0.113	0.1097		0.1118	0.1118	0.111		0.1107	0.111	0.1118		0.1121	0.1127	0.113
0.100009		0.1121	0.1131	0.11		0.1103	0.1119	0.1111		0.1112	0.1111	0.1123		0.1125	0.1131	0.1135
0.150013		0.1125	0.1138	0.1106		0.114	0.1121	0.1112		0.1114	0.1113	0.1124		0.1127	0.1133	0.1137
0.200018		0.1129	0.1161	0.1112		0.1114	0.1125	0.1117		0.1121	0.112	0.113		0.1131	0.1138	0.1142
0.250021		0.1136	0.1155	0.1117		0.1119	0.1133	0.1123		0.1127	0.1127	0.114		0.1142	0.1146	0.115
0.300023		0.1145	0.1152	0.1123		0.1124	0.1135	0.113		0.1136	0.1135	0.1146		0.1149	0.1153	0.1157
0.350029		0.1153	0.1168	0.1134		0.1132	0.1143	0.1137		0.1143	0.1145	0.1157		0.1159	0.1164	0.117
0.400036		0.1164	0.1176	0.1146		0.115	0.1154	0.1149		0.1155	0.1156	0.1168		0.1171	0.1175	0.118
0.450038		0.1175	0.1184	0.1157		0.115	0.1166	0.1159		0.1165	0.1167	0.1181		0.1181	0.1185	0.1191
0.500041		0.1186	0.1195	0.1169		0.1161	0.1177	0.117		0.1175	0.1176	0.1188		0.1192	0.1196	0.12
0.550044		0.1201	0.1219	0.118		0.1173	0.1188	0.1189		0.1188	0.119	0.1203		0.1204	0.121	0.1214
0.600051		0.1215	0.1219	0.1192		0.1183	0.1201	0.1193		0.1204	0.1205	0.1218		0.1219	0.1224	0.1227
0.650058		0.1227	0.1238	0.1206		0.1197	0.1213	0.1205		0.1215	0.1218	0.1239		0.1229	0.1234	0.1238
0.700063		0.1246	0.1252	0.122		0.1207	0.1224	0.1218		0.1229	0.1233	0.1245		0.1245	0.1249	0.1253
0.750069		0.1256	0.127	0.1234		0.1219	0.1239	0.1232		0.1245	0.1249	0.1261		0.1258	0.1265	0.1268
0.800075		0.1271	0.1284	0.1248		0.1232	0.1248	0.1242		0.1256	0.1264	0.1276		0.1273	0.1276	0.1281
0.850081		0.1288	0.1303	0.1262		0.1244	0.1264	0.1257		0.1271	0.1279	0.1293		0.1288	0.1292	0.1296
0.900083		0.1303	0.1326	0.1281		0.1258	0.1276	0.1274		0.1286	0.1293	0.1307		0.1304	0.1308	0.1313
0.950086		0.1322	0.1337	0.1297		0.1272	0.1293	0.1287		0.1301	0.131	0.1327		0.1323	0.1324	0.1327
1.00009		0.1338	0.1356	0.1311		0.1289	0.1309	0.1303		0.1318	0.1329	0.1342		0.1336	0.134	0.1344
1.0501		0.1361	0.1373	0.1333		0.1303	0.1323	0.1321		0.1335	0.1347	0.1362		0.1354	0.1358	0.1361
1.1001		0.1376	0.1394	0.1352		0.132	0.1344	0.1342		0.1354	0.1369	0.1384		0.1372	0.1375	0.1379
1.15011		0.1406	0.1413	0.1372		0.1339	0.1363	0.1359		0.1376	0.1389	0.1402		0.1392	0.1395	0.1397
1.20011		0.1416	0.1431	0.1398		0.1355	0.138	0.1376		0.1395	0.1407	0.1421		0.141	0.1413	0.1419
1.25011		0.1438	0.1455	0.141		0.1374	0.1397	0.1392		0.1415	0.143	0.1443		0.1431	0.1432	0.1436
1.30011		0.1461	0.1479	0.1441		0.1394	0.1421	0.1418		0.1437	0.1452	0.1467		0.145	0.1454	0.146
1.35012		0.1488	0.1503	0.1469		0.1414	0.1442	0.1439		0.1459	0.1478	0.149		0.1473	0.1476	0.1485
1.40012		0.1516	0.1532	0.1493		0.1435	0.1465	0.1465		0.1484	0.1501	0.1523		0.1499	0.1499	0.1508
1.45013		0.1538	0.1551	0.1508		0.1454	0.1484	0.148		0.1505	0.1526	0.1537		0.1516	0.1522	0.1527
1.50013		0.1568	0.1585	0.1542		0.148	0.1513	0.1508		0.153	0.1552	0.1564		0.1543	0.1547	0.1553
1.55013		0.1588	0.1607	0.1563		0.15	0.1527	0.1529		0.1551	0.1577	0.1586		0.1562	0.1567	0.1575
1.60014		0.1619	0.1632	0.159		0.1524	0.1558	0.1555		0.1576	0.1605	0.1612		0.1586	0.1592	0.1602
1.65014		0.1646	0.1664	0.1621		0.1551	0.158	0.1581		0.1603	0.1631	0.164		0.1615	0.1618	0.1624
1.70014		0.167	0.1683	0.1642		0.1572	0.1605	0.1604		0.1627	0.1654	0.1663		0.1634	0.1641	0.1648
1.75015		0.1699	0.1716	0.1675		0.1596	0.163	0.1632		0.1652	0.1686	0.1694		0.1662	0.167	0.1677
1.80015		0.1726	0.1745	0.1708		0.1627	0.1654	0.166		0.1681	0.1713	0.1719		0.1691	0.1696	0.1706
1.85016		0.1751	0.1767	0.1726		0.1653	0.1682	0.1682		0.1708	0.174	0.1745		0.1718	0.1723	0.1731
1.90016		0.1772	0.1799	0.1749		0.168	0.1715	0.1717		0.1734	0.1764	0.1767		0.1746	0.1753	0.176
1.95017		0.1793	0.1814	0.1766		0.1709	0.1743	0.1746		0.1757	0.1786	0.1788		0.1766	0.1774	0.1786
2.00017		0.1802	0.1823	0.1776		0.1725	0.1762	0.1765		0.1771	0.1803	0.1805		0.1784	0.1794	0.1803
2.05018		0.1812	0.1841	0.1793		0.1745	0.1779	0.1781		0.1786	0.1822	0.1828		0.18	0.1811	0.1821
2.10018		0.1829	0.1856	0.1804		0.1776	0.1808	0.1812		0.1816	0.1851	0.1855		0.1824	0.1833	0.1845
2.15019		0.1835	0.1861	0.1807		0.18	0.1832	0.1837		0.1835	0.1871	0.1874		0.1852	0.1862	0.1871
2.20019		0.1861	0.1871	0.1822		0.1831	0.1867	0.1871		0.1861	0.1901	0.1902		0.1878	0.1886	0.19
2.25019		0.1853	0.188	0.1833		0.1862	0.1895	0.1901		0.1884	0.1925	0.1927		0.1907	0.1916	0.1931
2.3002		0.1881	0.1888	0.1842		0.1893	0.1925	0.1933		0.1912	0.195	0.1951		0.1941	0.1948	0.1964
2.3502		0.1871	0.1902	0.1851		0.1931	0.1963	0.1971		0.1934	0.1975	0.1979		0.1976	0.1986	0.2
2.40021		0.1878	0.1908	0.1859		0.1966	0.2002	0.2013		0.1962	0.2006	0.2007		0.2017	0.2023	0.204
2.45021		0.1891	0.1923	0.1871		0.2014	0.2047	0.2059		0.1993	0.2035	0.2037		0.2057	0.2066	0.2084
2.50021		0.1895	0.1937	0.188		0.2052	0.2089	0.2096		0.202	0.2069	0.207		0.2097	0.2104	0.2126
2.55022		0.1906	0.1942	0.1888		0.2098	0.2132	0.2139		0.205	0.21	0.2098		0.2141	0.2148	0.2172
2.60022		0.193	0.1953	0.1901		0.2141	0.2175	0.2193		0.2081	0.2133	0.2138		0.2187	0.2192	0.2216
2.65023		0.1926	0.1966	0.1911		0.2189	0.2228	0.2239		0.2119	0.2171	0.2169		0.2234	0.2246	0.2269
2.70023		0.1977	0.1972	0.1921		0.2239	0.228	0.2294		0.2176	0.2204	0.2203		0.2279	0.2294	0.2315
2.75023		0.1945	0.1981	0.1933		0.2286	0.2332	0.2348		0.2183	0.2242	0.2238		0.2332	0.2342	0.2369
2.80024		0.2001	0.1994	0.1946		0.234	0.2382	0.2402		0.2223	0.2282	0.2281		0.2385	0.2401	0.2426
2.85024		0.2014	0.2018	0.1957		0.2393	0.2439	0.2456		0.228	0.2323	0.2315		0.2437	0.2455	0.2482
2.90025		0.2011	0.2015	0.1964		0.2449	0.2492	0.251		0.2292	0.2357	0.2355		0.2494	0.2508	0.2535
2.95025		0.1988	0.2029	0.1983		0.2507	0.256	0.2579		0.2336	0.2404	0.2396		0.255	0.2566	0.2596
3.00025		0.2003	0.2044	0.1994		0.2565	0.2621	0.2643		0.2378	0.2451	0.2481		0.2612	0.2632	0.2663
3.05026		0.2009	0.205	0.2005		0.2619	0.2677	0.2706		0.2437	0.2492	0.2488		0.2671	0.2685	0.2719
3.10027		0.2026	0.2071	0.2018		0.2688	0.2743	0.2772		0.2468	0.2545	0.2543		0.2737	0.2757	0.2792
3.15027		0.2036	0.2081	0.203		0.274	0.2805	0.2832		0.2513	0.2592	0.2583		0.2794	0.2812	0.2847
3.20027		0.205	0.2088	0.2044		0.2809	0.2877	0.2904		0.2556	0.2639	0.263		0.286	0.2885	0.2916
3.25028		0.2064	0.2109	0.2056		0.2878	0.2949	0.2976		0.2607	0.2692	0.268		0.2927	0.2947	0.2984
3.30028		0.2072	0.2113	0.2065		0.2946	0.301	0.3036		0.2666	0.2747	0.2751		0.3002	0.3029	0.3061
3.35029		0.2086	0.214	0.2092		0.3017	0.3097	0.3127		0.2704	0.2801	0.2788		0.3068	0.3093	0.3134
3.40029		0.2103	0.2152	0.21		0.3101	0.3186	0.3212		0.2767	0.2854	0.284		0.3149	0.3179	0.3222
3.45029		0.2116	0.2166	0.2112		0.3165	0.3243	0.3273		0.2814	0.2915	0.2896		0.3232	0.3258	0.3294
3.5003		0.2131	0.2175	0.2126		0.3226	0.3302	0.3334		0.2861	0.2972	0.2954		0.3283	0.3312	0.3349
3.5503		0.2148	0.2203	0.2139		0.3278	0.3356	0.3391		0.2922	0.303	0.3008		0.334	0.3368	0.3401
3.60031		0.2163	0.222	0.2161		0.3336	0.3421	0.345		0.2978	0.3082	0.3064		0.3383	0.3417	0.3448
3.65031		0.2175	0.2221	0.2171		0.338	0.3464	0.349		0.3039	0.315	0.3121		0.343	0.3466	0.3496
3.70032		0.2193	0.2246	0.2191		0.3431	0.3528	0.3547		0.31	0.3209	0.3187		0.3473	0.3513	0.3543
3.75032		0.2205	0.2256	0.2204		0.3484	0.3573	0.3589		0.3148	0.3263	0.3226		0.351	0.3549	0.3589
3.80032		0.2219	0.2265	0.2215		0.3547	0.3637	0.3654		0.3194	0.3311	0.3271		0.356	0.3605	0.3639
3.85033		0.2237	0.229	0.2236		0.3611	0.371	0.3724		0.3254	0.3376	0.3341		0.361	0.3663	0.3702
3.90034		0.2262	0.2303	0.2247		0.367	0.3775	0.3787		0.3293	0.3415	0.3378		0.3664	0.3728	0.3761
3.95034		0.2313	0.2318	0.2265		0.3739	0.3843	0.3857		0.3353	0.3471	0.3428		0.3728	0.3789	0.3831
4.00034		0.2277	0.2339	0.2275		0.3808	0.3919	0.3926		0.3415	0.3524	0.3483		0.3796	0.3862	0.3903
4.05035		0.2293	0.2351	0.2294		0.389	0.4003	0.4008		0.3458	0.3577	0.3532		0.3863	0.3937	0.3978
4.10035		0.2307	0.2367	0.2311		0.3966	0.408	0.4085		0.3509	0.3627	0.3582		0.3933	0.4011	0.405
4.15036		0.2324	0.2379	0.2322		0.4048	0.4164	0.4161		0.3557	0.3687	0.3633		0.4009	0.4089	0.4127
4.20036		0.2339	0.2393	0.2338		0.4137	0.4257	0.4259		0.3607	0.3735	0.3675		0.4074	0.4161	0.4197
4.25037		0.2354	0.2414	0.2353		0.4212	0.4346	0.4347		0.3662	0.38	0.3738		0.4158	0.4245	0.4287
4.30037		0.2376	0.2438	0.2368		0.4306	0.4437	0.4434		0.3722	0.3852	0.3791		0.4233	0.4331	0.4372
4.35037		0.2384	0.2452	0.2387		0.4396	0.4537	0.4528		0.3777	0.392	0.3852		0.4309	0.4412	0.4459
4.40038		0.2398	0.2463	0.2401		0.4485	0.4621	0.4623		0.3831	0.397	0.3905		0.4394	0.4505	0.4541
4.45038		0.2409	0.2477	0.2416		0.4569	0.4699	0.4713		0.3897	0.4041	0.3976		0.4474	0.4598	0.4639
4.50039		0.2424	0.2495	0.2424		0.4639	0.4774	0.4781		0.3954	0.4099	0.4026		0.4563	0.4684	0.4726
4.55039		0.2436	0.2499	0.2439		0.4716	0.4861	0.4851		0.4016	0.4167	0.4093		0.4634	0.4744	0.4799
4.6004		0.2452	0.2528	0.2462		0.4793	0.4961	0.4952		0.4089	0.424	0.4164		0.4699	0.4834	0.4876
4.6504		0.2459	0.2534	0.2461		0.4866	0.503	0.5025		0.4142	0.4297	0.4224		0.4767	0.4914	0.4952
4.70041		0.2471	0.2544	0.2474		0.4949	0.5126	0.5114		0.4214	0.4369	0.4287		0.4843	0.5	0.5042
4.75042		0.2484	0.2557	0.2482		0.5027	0.5205	0.5187		0.4284	0.4438	0.4361		0.4926	0.5093	0.5128
4.80042		0.2497	0.2584	0.2496		0.5107	0.5298	0.5285		0.435	0.4495	0.4433		0.5004	0.5183	0.5223
4.85042		0.2506	0.2579	0.251		0.5179	0.5393	0.5376		0.4396	0.4549	0.4482		0.5088	0.5278	0.5313
4.90043		0.2509	0.2589	0.2515		0.5255	0.5466	0.5453		0.4453	0.4606	0.4529		0.5155	0.5359	0.5394
4.95043		0.2518	0.2598	0.2527		0.5329	0.5614	0.5532		0.4527	0.469	0.4592		0.5236	0.5442	0.5475
5.00044		0.2526	0.2604	0.2533		0.547	0.5689	0.5673		0.4591	0.4753	0.4665		0.533	0.5606	0.5633
5.05044		0.254	0.2625	0.2545		0.5528	0.5801	0.5776		0.468	0.4839	0.4749		0.5451	0.5665	0.57
5.10044		0.2549	0.2628	0.255		0.5642	0.588	0.5859		0.4752	0.4922	0.4819		0.5495	0.5769	0.5802
5.15045		0.2554	0.264	0.2564		0.5709	0.5936	0.5927		0.4825	0.4997	0.4901		0.5598	0.5842	0.5871
5.20045		0.2561	0.2642	0.2565		0.5763	0.5983	0.5973		0.4901	0.5076	0.4971		0.5648	0.5885	0.5912
5.25045		0.2566	0.2656	0.2575		0.5818	0.6033	0.6021		0.4978	0.5167	0.5057		0.5689	0.5926	0.596
5.30046		0.2571	0.2646	0.2573		0.5852	0.6051	0.6035		0.5049	0.5228	0.5156		0.5714	0.5957	0.5994
5.35046		0.2581	0.2674	0.259		0.5889	0.6097	0.6083		0.5129	0.5328	0.5218		0.5758	0.5996	0.6035
5.40046		0.2615	0.2681	0.2596		0.5915	0.6129	0.6108		0.5206	0.5397	0.5278		0.5774	0.6016	0.6043
5.45047		0.2627	0.2682	0.2608		0.5948	0.6169	0.6151		0.529	0.5495	0.5421		0.5805	0.6062	0.6095
5.50047		0.26	0.2703	0.262		0.5979	0.6202	0.6186		0.5375	0.5583	0.5458		0.5823	0.6082	0.6113
5.55047		0.261	0.2699	0.2621		0.6004	0.6231	0.6222		0.544	0.5659	0.5543		0.5858	0.6121	0.6153
5.60048		0.2675	0.2701	0.2636		0.603	0.6266	0.6248		0.5511	0.5742	0.5614		0.5864	0.6142	0.6174
5.65048		0.269	0.271	0.2639		0.6047	0.6281	0.6275		0.5603	0.5832	0.5703		0.5902	0.6176	0.6207
5.70049		0.2692	0.2729	0.2656		0.6084	0.6317	0.6302		0.5697	0.5925	0.5831		0.5911	0.6197	0.623
5.75049		0.27	0.272	0.2652		0.6099	0.6338	0.6326		0.5772	0.6011	0.5875		0.5935	0.6221	0.6252
5.8005		0.2692	0.2752	0.2672		0.6126	0.6377	0.6359		0.5845	0.6095	0.5959		0.5961	0.6252	0.6284
5.8505		0.2663	0.2754	0.2677		0.6149	0.64	0.6381		0.5922	0.6183	0.6053		0.5977	0.6278	0.6303
5.90051		0.2678	0.2754	0.2679		0.6173	0.6427	0.6405		0.5992	0.6264	0.6147		0.6002	0.6312	0.634
5.95051		0.2659	0.2772	0.2691		0.6203	0.6468	0.6444		0.6078	0.6351	0.6238		0.6011	0.6336	0.6359
6.00052		0.2658	0.2768	0.2698		0.6224	0.6494	0.6461		0.6149	0.6433	0.6285		0.603	0.6357	0.6392
6.05052		0.2668	0.2788	0.2713		0.6253	0.6532	0.6512		0.6238	0.6523	0.6384		0.6059	0.6394	0.6426
6.10052		0.2674	0.279	0.2719		0.6276	0.6569	0.654		0.6309	0.6613	0.647		0.6083	0.6426	0.6449
6.15053		0.2682	0.2806	0.2727		0.6299	0.6586	0.6561		0.6392	0.6692	0.6576		0.6094	0.6449	0.6474
6.20053		0.2691	0.2811	0.273		0.6326	0.6608	0.6583		0.6483	0.6733	0.6645		0.6106	0.6465	0.6489
6.25053		0.2697	0.2832	0.2745		0.635	0.6649	0.6622		0.6591	0.6918	0.6687		0.6136	0.6496	0.652
6.30053		0.2703	0.2846	0.2755		0.6379	0.6678	0.6649		0.6644	0.6975	0.6882		0.6156	0.6518	0.6541
6.35054		0.2714	0.2832	0.2766		0.6405	0.6704	0.6679		0.6709	0.7049	0.691		0.6169	0.6541	0.657
6.40054		0.272	0.2846	0.2777		0.6426	0.6741	0.6707		0.6768	0.7116	0.6981		0.6185	0.6572	0.6598
6.45054		0.2721	0.2852	0.2781		0.645	0.6766	0.6739		0.6831	0.7187	0.7095		0.6193	0.6592	0.6621
6.50055		0.2731	0.286	0.2795		0.6482	0.6795	0.6759		0.6898	0.7278	0.7198		0.6221	0.662	0.6647
6.55055		0.274	0.288	0.2805		0.6506	0.6831	0.6794		0.6994	0.7389	0.727		0.6232	0.6641	0.6673
6.60056		0.2747	0.2884	0.2814		0.6526	0.6854	0.6822		0.7086	0.7502	0.7417		0.625	0.6665	0.6697
6.65056		0.2754	0.2891	0.2822		0.6555	0.6886	0.6855		0.7188	0.7643	0.7538		0.626	0.6688	0.6715
6.70057		0.2758	0.2902	0.2837		0.6581	0.6911	0.6878		0.7311	0.775	0.7646		0.629	0.6723	0.6745
6.75057		0.2771	0.2914	0.2845		0.6607	0.6947	0.6916		0.7406	0.7831	0.7712		0.6286	0.6734	0.6758
6.80057		0.2772	0.2929	0.2851		0.6626	0.6964	0.6921		0.7468	0.7905	0.7783		0.6308	0.6759	0.6785
6.85058		0.2785	0.2931	0.2863		0.6645	0.6985	0.6949		0.7521	0.7974	0.788		0.6319	0.6778	0.6802
6.90058		0.2795	0.2958	0.2878		0.6674	0.7025	0.6995		0.7558	0.8028	0.7931		0.6334	0.6796	0.6828
6.95059		0.2798	0.2947	0.2879		0.6699	0.7038	0.7008		0.7584	0.8068	0.7942		0.6353	0.6825	0.6851
7.00059		0.2805	0.2968	0.2895		0.6724	0.7072	0.7038		0.7621	0.8119	0.799		0.6353	0.684	0.6866
7.0506		0.28	0.2966	0.2898		0.6747	0.7086	0.7043		0.7659	0.816	0.804		0.6374	0.6867	0.689
7.1006		0.2817	0.2979	0.2915		0.6776	0.7123	0.7088		0.7704	0.8223	0.8103		0.6394	0.6896	0.6913
7.15061		0.2825	0.299	0.292		0.6799	0.7143	0.7106		0.7736	0.8294	0.8201		0.6403	0.6903	0.6923
7.20061		0.2831	0.3011	0.2932		0.6815	0.7171	0.7142		0.7781	0.8417	0.8298		0.6409	0.6925	0.6956
7.25062		0.2834	0.3012	0.2938		0.6833	0.7179	0.7137		0.7817	0.8483	0.8363		0.6421	0.6954	0.6976
7.30062		0.2841	0.302	0.2943		0.6845	0.7195	0.7159		0.7891	0.8548	0.8418		0.6434	0.6958	0.6986
7.35062		0.2848	0.3035	0.2956		0.6864	0.722	0.7189		0.7991	0.864	0.8504		0.6451	0.6979	0.7011
7.40063		0.2855	0.303	0.2963		0.6879	0.7237	0.7196		0.8045	0.8716	0.8597		0.6447	0.6999	0.7029
7.45063		0.287	0.3053	0.2977		0.6894	0.7255	0.7223		0.8127	0.8819	0.868		0.6463	0.7018	0.7049
7.50064		0.2871	0.3056	0.2984		0.6902	0.7271	0.7231		0.8181	0.8882	0.874		0.6466	0.7034	0.707
7.55065		0.2872	0.3048	0.2985		0.6905	0.7279	0.7236		0.8278	0.8928	0.8787		0.6473	0.704	0.7067
7.60065		0.2877	0.308	0.3002		0.6923	0.7303	0.7268		0.8318	0.8978	0.8838		0.6476	0.7057	0.7087
7.65065		0.2888	0.3079	0.3005		0.6934	0.7311	0.7277		0.8364	0.9017	0.8869		0.6474	0.7061	0.7098
7.70066		0.2889	0.3076	0.3015		0.6938	0.7323	0.7289		0.8394	0.9052	0.8904		0.6482	0.7081	0.7105
7.75066		0.2896	0.3082	0.3019		0.6945	0.7334	0.7299		0.8426	0.9087	0.8929		0.6483	0.7081	0.711
7.80067		0.2909	0.3103	0.3029		0.6953	0.7354	0.7314		0.8456	0.9114	0.8954		0.6482	0.7093	0.7125
7.85067		0.2945	0.3104	0.3031		0.6957	0.7387	0.7309		0.8473	0.9129	0.8965		0.6478	0.7098	0.7131
7.90067		0.2913	0.3107	0.304		0.6964	0.7415	0.7318		0.8493	0.9154	0.8991		0.647	0.7105	0.7129
7.95068		0.2918	0.311	0.3044		0.6965	0.7436	0.7374		0.8515	0.9166	0.9002		0.6477	0.7103	0.7139
