# Supplementary material for: A DNA damage-activated kinase phosphorylates a transcriptional repressor to control bacterial immune pathway expression
Source: EMBO J. 2026 Jun 9;45(14):5079–100. doi: 10.1038/s44318-026-00831-y (PMC13373217; doi:10.1038/s44318-026-00831-y)
Supplement: Supplementary file 12 — Source data Fig. 6 [file 44318_2026_831_MOESM12_ESM.zip › Figure6/6H/Growth Curve WT VapC + Short VapS.xlsx]

## Sheet: WT VapC + Short VapS
Time (hrs)		WT VapC + Short VapS + Arabinose				WT VapC + Short VapS + IPTG				WT VapC + Short VapS + IPTG/Arabinose				WT VapC + Short VapS + LB only
0		0.1135	0.1191	0.1145		0.1107	0.1107	0.1229		0.118	0.1143	0.1187		0.1097	0.1175	0.1153
0.0500011		0.1138	0.119	0.1144		0.1108	0.1119	0.1227		0.1181	0.1148	0.1187		0.1098	0.1177	0.1154
0.100003		0.1141	0.1192	0.1146		0.1109	0.1108	0.123		0.1186	0.1146	0.1188		0.1099	0.118	0.1153
0.150007		0.1143	0.1196	0.1153		0.1116	0.1128	0.1235		0.1193	0.1148	0.1192		0.1105	0.119	0.1158
0.200012		0.1148	0.1201	0.1154		0.1116	0.1113	0.1238		0.1198	0.1153	0.1196		0.1108	0.1191	0.1164
0.250016		0.1154	0.1207	0.1161		0.1121	0.1117	0.1245		0.1205	0.1159	0.1202		0.1115	0.1203	0.1169
0.30002		0.1159	0.1213	0.1164		0.1126	0.1122	0.1255		0.1212	0.1165	0.121		0.1122	0.1211	0.1174
0.350025		0.1165	0.1221	0.1171		0.1133	0.1128	0.1265		0.1222	0.1169	0.1216		0.1127	0.1219	0.1184
0.400032		0.1174	0.1232	0.1178		0.1136	0.1132	0.1276		0.1233	0.118	0.1228		0.1133	0.123	0.1188
0.450036		0.1181	0.124	0.1188		0.1144	0.114	0.1287		0.1243	0.1188	0.1236		0.1142	0.1241	0.1198
0.500039		0.1188	0.125	0.1195		0.1149	0.1144	0.1298		0.1252	0.1194	0.1246		0.1151	0.1252	0.1206
0.550045		0.1199	0.126	0.1206		0.1158	0.1154	0.1311		0.1266	0.1206	0.1258		0.116	0.1267	0.1217
0.600049		0.1206	0.1273	0.1218		0.1167	0.1163	0.1327		0.1277	0.1213	0.1269		0.1169	0.128	0.1227
0.650052		0.1215	0.1284	0.1227		0.1173	0.1169	0.1343		0.1288	0.1221	0.1278		0.1179	0.1295	0.1237
0.700053		0.1226	0.1297	0.1239		0.1184	0.1178	0.1358		0.1303	0.1238	0.1295		0.119	0.1313	0.1251
0.750061		0.1236	0.1311	0.1249		0.1194	0.1188	0.1375		0.1319	0.1247	0.1306		0.12	0.1327	0.1263
0.800064		0.1247	0.1326	0.1261		0.1201	0.1196	0.1393		0.1333	0.1259	0.1322		0.1212	0.1346	0.1276
0.850067		0.1258	0.1341	0.1276		0.1212	0.1205	0.1411		0.1351	0.1272	0.1338		0.1225	0.1362	0.1288
0.900069		0.127	0.1357	0.129		0.1224	0.1217	0.1432		0.1367	0.1284	0.1352		0.1238	0.1383	0.1303
0.950072		0.1282	0.1374	0.1302		0.1235	0.1229	0.1452		0.1384	0.1298	0.1369		0.125	0.1404	0.1316
1.00008		0.1299	0.1392	0.1319		0.1247	0.1248	0.147		0.1404	0.1313	0.1387		0.1264	0.1426	0.1334
1.05008		0.1311	0.141	0.1335		0.1258	0.1252	0.1497		0.1424	0.1327	0.1405		0.128	0.1446	0.135
1.10008		0.1323	0.1432	0.1353		0.1271	0.1265	0.1519		0.1444	0.1343	0.1424		0.1296	0.1473	0.1371
1.15009		0.1341	0.1452	0.137		0.1285	0.1279	0.1545		0.1465	0.1364	0.1445		0.1313	0.15	0.139
1.20009		0.1356	0.147	0.1386		0.1303	0.1295	0.1574		0.1489	0.1381	0.1468		0.133	0.1524	0.1409
1.25009		0.1373	0.1494	0.1413		0.1319	0.1318	0.1598		0.1513	0.14	0.149		0.1346	0.1551	0.1429
1.3001		0.1393	0.1522	0.1436		0.1343	0.1324	0.1628		0.154	0.142	0.1516		0.1368	0.1583	0.1452
1.35011		0.1412	0.1547	0.1459		0.1349	0.1341	0.1657		0.1563	0.1441	0.1539		0.139	0.1616	0.1479
1.40011		0.1429	0.1576	0.1478		0.1369	0.136	0.169		0.159	0.1465	0.1566		0.141	0.1645	0.1502
1.45011		0.1451	0.1595	0.1503		0.1389	0.1378	0.172		0.1619	0.149	0.1592		0.1434	0.1679	0.1529
1.50012		0.1467	0.1625	0.1528		0.1462	0.14	0.1754		0.1651	0.1515	0.162		0.1459	0.1713	0.1553
1.55012		0.1489	0.1652	0.1553		0.1481	0.1413	0.1786		0.1678	0.1538	0.165		0.1482	0.1752	0.1585
1.60013		0.1509	0.1685	0.158		0.1507	0.1438	0.1824		0.1709	0.1561	0.1677		0.1508	0.1786	0.1611
1.65013		0.1533	0.1715	0.1609		0.153	0.1459	0.1862		0.174	0.159	0.171		0.1537	0.1825	0.1641
1.70014		0.1556	0.1749	0.1645		0.1559	0.1483	0.1905		0.178	0.1618	0.1742		0.157	0.1864	0.1678
1.75014		0.1578	0.1778	0.167		0.1581	0.1501	0.1941		0.1812	0.1645	0.1773		0.1596	0.1903	0.1709
1.80015		0.1607	0.1816	0.1705		0.1612	0.1528	0.1987		0.1847	0.1678	0.1813		0.1625	0.1948	0.1743
1.85015		0.1632	0.1851	0.1735		0.1642	0.1554	0.2032		0.1882	0.1706	0.1843		0.1657	0.1989	0.1776
1.90015		0.1659	0.1888	0.1772		0.1673	0.1583	0.2073		0.1923	0.1741	0.1883		0.1689	0.2034	0.181
1.95015		0.1684	0.1929	0.1811		0.1704	0.1612	0.2108		0.1956	0.1775	0.1923		0.1722	0.2079	0.1848
2.00016		0.1714	0.1965	0.1847		0.1737	0.1641	0.2145		0.1981	0.1809	0.1956		0.1758	0.212	0.1888
2.05016		0.1742	0.2001	0.1886		0.1775	0.1672	0.2195		0.2009	0.1845	0.1983		0.1792	0.2152	0.1928
2.10017		0.1773	0.2028	0.1918		0.1811	0.1706	0.2243		0.2034	0.1876	0.2008		0.1831	0.2196	0.1969
2.15017		0.1799	0.2062	0.1947		0.1844	0.1738	0.2295		0.2064	0.1901	0.2035		0.1866	0.2248	0.201
2.20018		0.1827	0.2101	0.1981		0.1886	0.1771	0.2345		0.2088	0.1925	0.2063		0.1909	0.2304	0.2045
2.25018		0.1847	0.2138	0.2019		0.1921	0.1811	0.2398		0.2112	0.195	0.2091		0.1939	0.2352	0.2075
2.30018		0.1867	0.2173	0.206		0.1945	0.1837	0.2454		0.2129	0.1969	0.2106		0.197	0.2409	0.2121
2.35018		0.1893	0.2209	0.2092		0.1982	0.187	0.2516		0.2151	0.1995	0.2131		0.2003	0.2463	0.2162
2.40019		0.1917	0.2242	0.2129		0.202	0.1896	0.2576		0.2168	0.2015	0.2151		0.2047	0.2528	0.2217
2.45019		0.1939	0.2274	0.2159		0.2065	0.193	0.2642		0.2187	0.2033	0.2169		0.2099	0.2596	0.227
2.5002		0.196	0.2308	0.2194		0.2111	0.1983	0.2709		0.2209	0.2052	0.2191		0.2141	0.2659	0.2313
2.5502		0.1975	0.2337	0.2227		0.2147	0.2022	0.2776		0.2223	0.2065	0.2204		0.2185	0.272	0.2364
2.60021		0.1993	0.2366	0.226		0.2188	0.2057	0.2848		0.2242	0.2084	0.2227		0.2237	0.2794	0.2424
2.65021		0.2011	0.2401	0.2297		0.2238	0.2095	0.2918		0.2259	0.2096	0.2242		0.2286	0.2866	0.2478
2.70021		0.2021	0.2433	0.2326		0.2283	0.2141	0.2999		0.2275	0.2115	0.2258		0.234	0.2942	0.2538
2.75022		0.2029	0.2467	0.236		0.2332	0.2176	0.307		0.2295	0.2127	0.2278		0.24	0.3025	0.26
2.80022		0.2041	0.25	0.2401		0.2385	0.2233	0.3156		0.2309	0.214	0.2294		0.2455	0.3102	0.2666
2.85023		0.2047	0.2525	0.243		0.2435	0.2271	0.3238		0.2327	0.2156	0.2307		0.2511	0.3186	0.2735
2.90023		0.2063	0.2568	0.2472		0.2494	0.2326	0.3331		0.2345	0.2172	0.2331		0.2577	0.328	0.2803
2.95024		0.2072	0.2599	0.2505		0.2551	0.2379	0.342		0.236	0.2188	0.2348		0.2643	0.3368	0.288
3.00024		0.208	0.2631	0.2541		0.2616	0.2433	0.3519		0.238	0.22	0.2362		0.2715	0.3462	0.2957
3.05025		0.2094	0.2667	0.2577		0.2671	0.2491	0.3614		0.2393	0.2216	0.2378		0.2779	0.3561	0.3034
3.10025		0.2098	0.2698	0.2616		0.2734	0.2572	0.3706		0.2409	0.2229	0.2398		0.2852	0.3663	0.3117
3.15026		0.2106	0.2736	0.2651		0.2801	0.2608	0.3812		0.2426	0.2244	0.2412		0.293	0.3778	0.3207
3.20026		0.2117	0.2771	0.2687		0.287	0.2672	0.3919		0.2441	0.2255	0.2428		0.3007	0.3888	0.3297
3.25027		0.2126	0.2802	0.2721		0.2941	0.2732	0.4023		0.2457	0.227	0.2447		0.3089	0.4001	0.3387
3.30027		0.2133	0.2835	0.2758		0.3008	0.2799	0.413		0.247	0.2282	0.2458		0.3178	0.4121	0.3482
3.35028		0.2141	0.2872	0.2798		0.3089	0.2868	0.4246		0.2489	0.2299	0.2476		0.3264	0.4241	0.3591
3.40028		0.2152	0.2908	0.2835		0.3162	0.2945	0.4371		0.2502	0.231	0.2489		0.3356	0.4362	0.3685
3.45029		0.2161	0.2946	0.2876		0.324	0.3047	0.4483		0.2517	0.2324	0.251		0.3454	0.4498	0.3799
3.50029		0.2168	0.2977	0.2907		0.3321	0.3107	0.4605		0.2532	0.2334	0.2522		0.355	0.463	0.3907
3.55029		0.2175	0.3011	0.2948		0.3401	0.3163	0.4722		0.2547	0.2346	0.2538		0.366	0.4763	0.4019
3.6003		0.2186	0.305	0.2988		0.3498	0.3258	0.4861		0.2565	0.2366	0.2559		0.3758	0.4901	0.414
3.6503		0.2196	0.309	0.303		0.3584	0.3335	0.4991		0.2578	0.2374	0.2568		0.3867	0.5021	0.425
3.70031		0.2204	0.3122	0.3065		0.3669	0.3415	0.5094		0.2594	0.2389	0.2585		0.398	0.5153	0.4378
3.75031		0.2215	0.316	0.3103		0.3763	0.3504	0.5204		0.2608	0.2397	0.2596		0.4087	0.5298	0.4503
3.80031		0.2225	0.3191	0.3142		0.3852	0.3615	0.5332		0.262	0.2408	0.2609		0.4194	0.5439	0.463
3.85032		0.2232	0.323	0.3182		0.3951	0.3686	0.547		0.2637	0.2423	0.2623		0.4321	0.56	0.4758
3.90032		0.2241	0.3273	0.3224		0.404	0.3764	0.5588		0.2649	0.2438	0.264		0.444	0.5762	0.4871
3.95032		0.2249	0.3308	0.3263		0.4154	0.3894	0.5752		0.2667	0.2454	0.2657		0.4569	0.5927	0.5012
4.00033		0.2262	0.334	0.3298		0.4241	0.3983	0.5876		0.2677	0.2463	0.2667		0.4656	0.605	0.5145
4.05033		0.2269	0.338	0.3339		0.4339	0.4076	0.6019		0.2688	0.2476	0.268		0.48	0.6209	0.53
4.10034		0.2276	0.3412	0.3371		0.4441	0.4156	0.6133		0.2703	0.2483	0.2689		0.4947	0.6358	0.5453
4.15034		0.2284	0.3456	0.3418		0.4518	0.4251	0.6248		0.2716	0.25	0.2708		0.5076	0.6492	0.5599
4.20035		0.2288	0.3483	0.3448		0.4603	0.4358	0.6361		0.2727	0.2508	0.2721		0.5208	0.6628	0.5729
4.25035		0.2293	0.3522	0.3484		0.4708	0.4434	0.6467		0.2737	0.2519	0.2733		0.5352	0.6761	0.5863
4.30036		0.2293	0.3553	0.3527		0.4822	0.4547	0.659		0.275	0.2531	0.2743		0.5476	0.6902	0.6003
4.35036		0.2299	0.3589	0.356		0.4917	0.4615	0.6698		0.276	0.2541	0.2755		0.5603	0.7034	0.6137
4.40037		0.23	0.3622	0.3591		0.5021	0.4723	0.6767		0.2773	0.255	0.2766		0.5736	0.7169	0.6276
4.45037		0.2305	0.3665	0.3633		0.5125	0.4823	0.6847		0.2786	0.2564	0.2782		0.5868	0.7309	0.6406
4.50038		0.2303	0.3692	0.3666		0.5232	0.4945	0.6935		0.2796	0.2572	0.279		0.5994	0.7447	0.6527
4.55038		0.2303	0.3729	0.3708		0.5331	0.499	0.7063		0.281	0.2584	0.2806		0.6116	0.7582	0.666
4.60039		0.23	0.3759	0.3733		0.539	0.5078	0.7182		0.2816	0.2591	0.2814		0.6233	0.7723	0.6789
4.65039		0.2298	0.3782	0.3765		0.5459	0.5165	0.7279		0.2828	0.2601	0.2824		0.6356	0.7853	0.6921
4.7004		0.2298	0.3818	0.3797		0.5514	0.5277	0.7353		0.2838	0.2612	0.2839		0.6465	0.7987	0.7045
4.7504		0.2292	0.3844	0.3829		0.5614	0.5366	0.7444		0.2849	0.2624	0.2851		0.6611	0.8135	0.7187
4.80041		0.2288	0.3871	0.3854		0.5724	0.5431	0.7526		0.2858	0.2631	0.2857		0.673	0.8267	0.7325
4.85041		0.2286	0.3905	0.3892		0.5785	0.5493	0.761		0.2872	0.2641	0.2868		0.6854	0.8375	0.745
4.90041		0.2279	0.3927	0.3919		0.5841	0.5564	0.7821		0.2881	0.2652	0.2883		0.6992	0.8506	0.7587
4.95042		0.2273	0.3953	0.3949		0.5897	0.5617	0.7895		0.2889	0.2658	0.289		0.7096	0.8591	0.7696
5.00042		0.2267	0.3986	0.3979		0.5951	0.5676	0.796		0.2897	0.2669	0.2904		0.7216	0.8715	0.7816
5.05043		0.226	0.4009	0.4011		0.6013	0.5744	0.8054		0.2907	0.268	0.2912		0.7324	0.88	0.7922
5.10043		0.2252	0.4042	0.4047		0.6077	0.5809	0.8169		0.2915	0.2686	0.2923		0.7443	0.8889	0.8033
5.15044		0.2244	0.4066	0.4061		0.6143	0.5887	0.8224		0.2928	0.2697	0.2933		0.7549	0.8987	0.8132
5.20044		0.2233	0.4082	0.4062		0.6198	0.5956	0.828		0.2933	0.2699	0.2936		0.766	0.9097	0.8232
5.25044		0.223	0.4126	0.4075		0.6248	0.6023	0.8332		0.2945	0.2713	0.2948		0.7726	0.9185	0.834
5.30045		0.2224	0.4158	0.4085		0.6307	0.6087	0.838		0.2953	0.2722	0.2961		0.7828	0.9287	0.8446
5.35045		0.2212	0.418	0.4103		0.637	0.6169	0.843		0.2963	0.2732	0.2969		0.7926	0.9386	0.8554
5.40046		0.221	0.4195	0.4117		0.6459	0.6232	0.8464		0.2973	0.2743	0.2984		0.8046	0.9481	0.8657
5.45046		0.2199	0.4199	0.4134		0.6609	0.6423	0.8519		0.2983	0.2748	0.2989		0.8155	0.9575	0.8759
5.50047		0.2203	0.4204	0.4141		0.6637	0.6445	0.8539		0.2988	0.2757	0.2999		0.8226	0.9631	0.8835
5.55047		0.2196	0.4216	0.4158		0.666	0.6487	0.8589		0.2992	0.2762	0.3007		0.8327	0.9714	0.8922
5.60047		0.2189	0.4228	0.4178		0.6697	0.653	0.8634		0.3004	0.2771	0.3017		0.8406	0.9782	0.8998
5.65048		0.2183	0.4236	0.419		0.6737	0.657	0.8651		0.3011	0.2779	0.3024		0.8498	0.9874	0.9101
5.70048		0.2178	0.4252	0.4206		0.677	0.6621	0.8678		0.302	0.2788	0.3034		0.8578	0.9939	0.9162
5.75049		0.2169	0.4265	0.4221		0.679	0.6641	0.8689		0.3024	0.2794	0.3041		0.8661	1.0015	0.924
5.80049		0.2162	0.4283	0.4241		0.6808	0.6687	0.8707		0.3036	0.2806	0.3051		0.871	1.0072	0.93
5.8505		0.2152	0.4291	0.4256		0.6833	0.6731	0.8723		0.3041	0.2809	0.3059		0.8798	1.0147	0.9378
5.9005		0.2141	0.4306	0.4273		0.685	0.6768	0.873		0.3052	0.282	0.3066		0.8868	1.021	0.9444
5.9505		0.213	0.4331	0.4299		0.6872	0.6808	0.8744		0.3058	0.2833	0.3083		0.8923	1.027	0.9514
6.00051		0.211	0.4333	0.43		0.6914	0.6811	0.8763		0.3063	0.2839	0.3085		0.8989	1.0336	0.9584
6.05051		0.2093	0.435	0.4316		0.694	0.6833	0.8775		0.3067	0.2841	0.3092		0.9045	1.0397	0.9648
6.10052		0.2075	0.4375	0.4337		0.6963	0.6846	0.8784		0.3078	0.2857	0.3105		0.9103	1.0456	0.9709
6.15052		0.2063	0.4384	0.4351		0.6973	0.6864	0.8807		0.3086	0.2864	0.3114		0.9177	1.0516	0.9788
6.20053		0.2043	0.439	0.4361		0.6977	0.6869	0.8816		0.3086	0.2876	0.3121		0.922	1.0571	0.984
6.25053		0.2022	0.4405	0.4382		0.6985	0.6875	0.8827		0.3091	0.2884	0.3134		0.9264	1.0608	0.9894
6.30054		0.2009	0.4417	0.44		0.6987	0.6888	0.8844		0.3099	0.2894	0.3143		0.9324	1.0673	0.9951
6.35054		0.1992	0.4431	0.4416		0.6989	0.6897	0.8861		0.3107	0.2899	0.3157		0.9366	1.0715	1
6.40055		0.1973	0.4446	0.4438		0.6998	0.6926	0.8875		0.3121	0.2907	0.3169		0.9429	1.0778	1.0067
6.45055		0.1953	0.4452	0.4445		0.7004	0.6927	0.8892		0.3126	0.29	0.3163		0.9477	1.082	1.0103
6.50056		0.1927	0.4469	0.447		0.7005	0.6955	0.8908		0.3136	0.2904	0.3173		0.9517	1.0868	1.0165
6.55056		0.1893	0.4468	0.4477		0.7017	0.6956	0.8926		0.3148	0.2906	0.317		0.9553	1.0909	1.0213
6.60057		0.1872	0.4482	0.4495		0.7026	0.6962	0.8936		0.3155	0.2908	0.3171		0.9583	1.0949	1.0249
6.65057		0.1853	0.4506	0.4518		0.7021	0.6975	0.8947		0.3158	0.2908	0.3177		0.9629	1.0996	1.0296
6.70057		0.182	0.4519	0.4533		0.703	0.6992	0.8961		0.3158	0.2908	0.3174		0.9683	1.1052	1.0359
6.75057		0.1792	0.4525	0.455		0.7037	0.6998	0.8979		0.316	0.2913	0.318		0.9732	1.1093	1.0403
6.80058		0.1767	0.4539	0.4569		0.703	0.7006	0.8986		0.3157	0.2915	0.318		0.9752	1.1132	1.0439
6.85058		0.1738	0.4553	0.4586		0.7036	0.7023	0.9001		0.3159	0.2916	0.318		0.9794	1.1187	1.0482
6.90058		0.1709	0.4563	0.4609		0.7048	0.7036	0.9012		0.3161	0.2916	0.3185		0.9825	1.1223	1.0531
6.95059		0.1677	0.457	0.462		0.7046	0.7047	0.9022		0.316	0.2919	0.319		0.9846	1.1259	1.0573
7.0006		0.1644	0.4581	0.4635		0.706	0.7053	0.9035		0.3156	0.292	0.3187		0.9889	1.1304	1.0614
7.0506		0.1621	0.4589	0.4655		0.7061	0.7069	0.9047		0.3164	0.2924	0.3193		0.9921	1.1334	1.0624
7.1006		0.1585	0.4601	0.4669		0.7074	0.7091	0.9056		0.3162	0.2924	0.3201		0.995	1.1374	1.0665
7.1506		0.1558	0.461	0.4677		0.7078	0.7086	0.9069		0.3165	0.2926	0.32		0.9981	1.1469	1.0702
7.20061		0.1525	0.4627	0.4697		0.7077	0.7089	0.9074		0.3163	0.2928	0.3201		1.0016	1.149	1.0737
7.25061		0.1489	0.4627	0.4699		0.7084	0.7103	0.9091		0.3161	0.2925	0.3196		1.0065	1.1488	1.0743
7.30062		0.1454	0.4637	0.471		0.7089	0.7136	0.9105		0.3164	0.2926	0.3201		1.0082	1.1444	1.0767
7.35062		0.1421	0.4645	0.472		0.7096	0.7118	0.9109		0.3161	0.2927	0.3207		1.0101	1.1441	1.0814
7.40062		0.1387	0.4653	0.4732		0.7098	0.7125	0.9113		0.3164	0.2926	0.3204		1.0121	1.1432	1.0858
7.45063		0.1347	0.4658	0.474		0.71	0.7137	0.9121		0.3161	0.2933	0.3229		1.0161	1.1438	1.0938
7.50063		0.1315	0.4667	0.475		0.7092	0.714	0.9121		0.3164	0.2932	0.3213		1.0175	1.145	1.0965
7.55063		0.1275	0.4677	0.4761		0.7099	0.7153	0.9129		0.3169	0.2932	0.3215		1.0215	1.1473	1.0957
7.60064		0.1235	0.468	0.477		0.7097	0.716	0.9133		0.3166	0.2932	0.3213		1.0254	1.1482	1.0925
7.65064		0.1202	0.4686	0.4784		0.7109	0.7161	0.9131		0.3166	0.2937	0.3221		1.0283	1.1496	1.0917
7.70064		0.1161	0.4688	0.4793		0.7103	0.719	0.9136		0.3171	0.2947	0.3218		1.0269	1.1491	1.094
7.75065		0.1131	0.4708	0.4813		0.7105	0.7172	0.9123		0.3167	0.2951	0.3226		1.0249	1.1465	1.0929
7.80065		0.1105	0.47	0.4819		0.7098	0.7167	0.912		0.3167	0.2941	0.322		1.0223	1.1477	1.0939
7.85066		0.1107	0.47	0.4827		0.7105	0.7176	0.9126		0.3167	0.2942	0.3218		1.0219	1.1481	1.0935
7.90066		0.1055	0.4712	0.4847		0.7105	0.7189	0.9126		0.3169	0.2937	0.3225		1.0181	1.1462	1.0934
7.95067		0.1039	0.4719	0.4857		0.7099	0.7188	0.9118		0.3168	0.2948	0.3225		1.0195	1.1458	1.0944
