# Supplementary material for: A DNA damage-activated kinase phosphorylates a transcriptional repressor to control bacterial immune pathway expression
Source: EMBO J. 2026 Jun 9;45(14):5079–100. doi: 10.1038/s44318-026-00831-y (PMC13373217; doi:10.1038/s44318-026-00831-y)
Supplement: Supplementary file 12 — Source data Fig. 6 [file 44318_2026_831_MOESM12_ESM.zip › Figure6/6I/Growth Curve WT VapC + S48E VapS.xlsx]

## Sheet: WT VapC + S48E VapS
Time (hrs)		WT VapC + S48E VapS + Arabinose				WT VapC + S48E VapS + IPTG				WT VapC + S48E VapS + IPTG/Arabinose				WT VapC + S48E VapS + LB only
0		0.1088	0.1105	0.1114		0.1124	0.1126	0.1189		0.1122	0.1138	0.1153		0.1177	0.1174	0.1173
0.0500011		0.109	0.1104	0.111		0.1127	0.1127	0.1185		0.1123	0.1138	0.1153		0.1178	0.118	0.1175
0.100003		0.1095	0.1107	0.1111		0.1126	0.1129	0.1184		0.1123	0.1139	0.1154		0.1178	0.1184	0.1175
0.150007		0.1094	0.1111	0.1115		0.113	0.1133	0.1184		0.1127	0.1144	0.1157		0.1182	0.1187	0.1179
0.200012		0.1096	0.1113	0.1123		0.1131	0.1134	0.1187		0.1127	0.1144	0.1159		0.1186	0.119	0.1181
0.250016		0.11	0.1133	0.1123		0.1139	0.114	0.119		0.1133	0.1151	0.1165		0.1191	0.1197	0.1188
0.30002		0.1106	0.1126	0.1131		0.1142	0.1141	0.1192		0.1141	0.1158	0.1173		0.1198	0.1205	0.1196
0.350025		0.1114	0.1131	0.1137		0.1149	0.1152	0.1199		0.1144	0.1162	0.118		0.1208	0.1214	0.1209
0.400032		0.112	0.1151	0.1147		0.1157	0.1158	0.1204		0.1153	0.117	0.1188		0.1218	0.1223	0.1219
0.450036		0.1128	0.1149	0.1154		0.1163	0.1163	0.1209		0.116	0.118	0.1199		0.1229	0.1237	0.1229
0.500039		0.1133	0.1163	0.1162		0.1172	0.1171	0.1216		0.1168	0.1186	0.1207		0.1258	0.1249	0.1241
0.550045		0.1145	0.1285	0.1172		0.1183	0.1185	0.122		0.1179	0.1197	0.122		0.1257	0.1264	0.1255
0.600049		0.1153	0.1185	0.1183		0.1195	0.1187	0.1232		0.1186	0.1206	0.1229		0.127	0.1278	0.1269
0.650052		0.1161	0.1187	0.1192		0.1202	0.1196	0.124		0.1196	0.1217	0.1243		0.1284	0.1293	0.1288
0.700053		0.1167	0.1192	0.1198		0.1213	0.1204	0.1247		0.1206	0.1227	0.1254		0.13	0.1308	0.1304
0.750061		0.1178	0.1209	0.1215		0.1224	0.1218	0.1258		0.1217	0.1239	0.1268		0.1316	0.1328	0.1321
0.800064		0.1191	0.1219	0.1226		0.1237	0.123	0.1265		0.1229	0.1254	0.1285		0.1336	0.1345	0.1339
0.850067		0.1203	0.1231	0.124		0.1252	0.124	0.1273		0.1243	0.1267	0.1297		0.1353	0.1366	0.136
0.900069		0.1212	0.1248	0.1253		0.1264	0.1252	0.1287		0.1256	0.1281	0.1313		0.1374	0.1388	0.1379
0.950072		0.1229	0.127	0.1268		0.1281	0.1268	0.1295		0.1271	0.1297	0.1328		0.1395	0.141	0.14
1.00008		0.1235	0.1269	0.128		0.1294	0.1277	0.131		0.1283	0.1309	0.1347		0.1418	0.1432	0.1422
1.05008		0.1256	0.1288	0.1298		0.1309	0.129	0.1322		0.1299	0.1327	0.1368		0.1442	0.1454	0.1446
1.10008		0.1269	0.1306	0.1315		0.1325	0.1305	0.1336		0.1315	0.1344	0.1386		0.1467	0.1479	0.1471
1.15009		0.1287	0.1345	0.1337		0.1342	0.1321	0.1354		0.1332	0.1364	0.1409		0.15	0.1506	0.15
1.20009		0.1298	0.1338	0.135		0.1362	0.1346	0.1365		0.1351	0.1381	0.143		0.1522	0.1536	0.1527
1.25009		0.1321	0.136	0.137		0.1384	0.136	0.1384		0.1371	0.1403	0.1454		0.1547	0.1566	0.1554
1.3001		0.1341	0.1377	0.1394		0.1402	0.1382	0.1402		0.139	0.1422	0.1475		0.1582	0.1597	0.1585
1.35011		0.1356	0.14	0.1411		0.1423	0.1401	0.1422		0.1407	0.1446	0.1501		0.1621	0.1626	0.1619
1.40011		0.138	0.1424	0.1434		0.1446	0.1417	0.1442		0.1432	0.1469	0.1527		0.1647	0.1658	0.1652
1.45011		0.14	0.1446	0.1458		0.1468	0.1441	0.1464		0.1453	0.1491	0.1551		0.168	0.1694	0.1688
1.50012		0.142	0.1469	0.1489		0.1491	0.1457	0.1484		0.1475	0.1515	0.1579		0.1717	0.1733	0.1723
1.55012		0.1454	0.1493	0.1505		0.1517	0.1485	0.1507		0.1503	0.1542	0.1611		0.1755	0.1769	0.1759
1.60013		0.1464	0.1629	0.1536		0.1543	0.1508	0.1533		0.1526	0.1567	0.1641		0.1793	0.1813	0.1799
1.65013		0.149	0.1549	0.1556		0.1574	0.1533	0.1561		0.1555	0.1596	0.1673		0.1832	0.1845	0.1835
1.70014		0.1517	0.1575	0.1584		0.1604	0.1562	0.1587		0.1585	0.1629	0.1708		0.1876	0.189	0.1876
1.75014		0.1544	0.1603	0.161		0.1634	0.1594	0.1617		0.1614	0.1658	0.1738		0.1917	0.1933	0.1918
1.80015		0.1577	0.1636	0.1648		0.1667	0.1622	0.1646		0.164	0.169	0.1779		0.1963	0.1978	0.1962
1.85015		0.1602	0.1669	0.1676		0.1697	0.1647	0.1679		0.167	0.172	0.1814		0.2006	0.2018	0.2002
1.90015		0.1637	0.1704	0.1705		0.1736	0.1684	0.1709		0.1706	0.1754	0.185		0.2053	0.2065	0.2053
1.95015		0.167	0.1742	0.1738		0.177	0.1718	0.1742		0.1742	0.1793	0.1894		0.2099	0.2108	0.2089
2.00016		0.17	0.1769	0.1769		0.1807	0.1751	0.1779		0.1779	0.1834	0.1931		0.2144	0.2149	0.2126
2.05016		0.1735	0.18	0.1803		0.1846	0.1789	0.1812		0.1816	0.1867	0.1962		0.2179	0.2187	0.2168
2.10017		0.177	0.1833	0.1837		0.1873	0.1825	0.1847		0.1845	0.1898	0.1992		0.222	0.2237	0.2219
2.15017		0.1794	0.186	0.1859		0.1905	0.1856	0.1873		0.1872	0.1924	0.2028		0.2279	0.2287	0.2269
2.20018		0.182	0.1897	0.1884		0.1941	0.188	0.1905		0.1903	0.1958	0.2063		0.2331	0.2345	0.2324
2.25018		0.1853	0.1929	0.1919		0.1981	0.1919	0.194		0.1935	0.1993	0.2099		0.238	0.2396	0.2375
2.30018		0.1889	0.1965	0.1949		0.2025	0.1955	0.1981		0.1967	0.2021	0.2132		0.2444	0.2461	0.2434
2.35018		0.1923	0.1996	0.198		0.2067	0.1995	0.2017		0.2001	0.2056	0.2162		0.2495	0.2521	0.2497
2.40019		0.1953	0.2094	0.2007		0.2112	0.2036	0.2062		0.203	0.2083	0.2195		0.2565	0.2587	0.256
2.45019		0.1978	0.2056	0.2029		0.2162	0.2076	0.2106		0.2059	0.2114	0.2225		0.2628	0.2653	0.2624
2.5002		0.2008	0.212	0.2055		0.2207	0.2124	0.2146		0.2088	0.2144	0.226		0.2684	0.2715	0.2692
2.5502		0.2049	0.2131	0.2094		0.2264	0.2176	0.2204		0.2116	0.2169	0.2287		0.2766	0.2799	0.2765
2.60021		0.2078	0.2176	0.2116		0.232	0.2222	0.2252		0.2143	0.2202	0.232		0.2835	0.2874	0.2838
2.65021		0.2108	0.2191	0.2146		0.238	0.2281	0.2306		0.2171	0.2229	0.2349		0.2909	0.2944	0.2913
2.70021		0.2145	0.2291	0.218		0.2439	0.2332	0.2364		0.2201	0.2261	0.2381		0.2995	0.3031	0.2996
2.75022		0.2182	0.2266	0.2207		0.2505	0.2395	0.2425		0.2229	0.2285	0.2412		0.3073	0.3114	0.3077
2.80022		0.2212	0.2305	0.224		0.257	0.2453	0.2488		0.226	0.2323	0.2453		0.3159	0.3207	0.3171
2.85023		0.2242	0.2332	0.226		0.2637	0.2511	0.2543		0.2287	0.2347	0.2487		0.3249	0.3296	0.3258
2.90023		0.2278	0.237	0.2297		0.2709	0.2579	0.2611		0.232	0.2378	0.2513		0.3338	0.3398	0.3355
2.95024		0.231	0.2402	0.232		0.278	0.2647	0.2681		0.2344	0.2407	0.2547		0.3432	0.3491	0.3454
3.00024		0.2346	0.2443	0.2354		0.2857	0.2721	0.2749		0.2374	0.2437	0.2579		0.3543	0.3603	0.3555
3.05025		0.2387	0.2478	0.2384		0.2941	0.2795	0.2822		0.2406	0.247	0.2613		0.3648	0.3706	0.3661
3.10025		0.2423	0.2515	0.2418		0.3023	0.2868	0.29		0.2439	0.25	0.265		0.3758	0.3825	0.3777
3.15026		0.2452	0.2551	0.245		0.3105	0.294	0.2978		0.2465	0.2528	0.2681		0.3863	0.3939	0.3885
3.20026		0.2487	0.2601	0.2479		0.3199	0.3031	0.3064		0.2494	0.2563	0.2715		0.3984	0.4058	0.4007
3.25027		0.2525	0.2626	0.2507		0.3292	0.3118	0.3147		0.2522	0.2591	0.2748		0.4095	0.4176	0.4116
3.30027		0.2563	0.2666	0.2542		0.3393	0.3204	0.3245		0.2554	0.2625	0.2785		0.4227	0.4307	0.4244
3.35028		0.2599	0.2703	0.257		0.3488	0.3294	0.3329		0.2579	0.2651	0.282		0.4357	0.4431	0.4369
3.40028		0.2636	0.2744	0.2609		0.3601	0.3394	0.3432		0.261	0.2684	0.2853		0.4505	0.4575	0.4494
3.45029		0.2661	0.2771	0.2626		0.3691	0.3481	0.3514		0.2644	0.2714	0.2887		0.4615	0.4703	0.4624
3.50029		0.2707	0.2818	0.2665		0.3803	0.3589	0.3623		0.2669	0.2744	0.2924		0.4756	0.4852	0.477
3.55029		0.2744	0.2854	0.2696		0.3915	0.3686	0.3724		0.2701	0.2775	0.2953		0.4894	0.4996	0.491
3.6003		0.279	0.2903	0.274		0.4043	0.3812	0.384		0.2738	0.2813	0.2997		0.5043	0.5138	0.5044
3.6503		0.282	0.2934	0.2767		0.4146	0.3902	0.3944		0.2771	0.2845	0.303		0.5181	0.5265	0.5183
3.70031		0.2859	0.2975	0.2796		0.428	0.4023	0.4051		0.2802	0.2875	0.3068		0.5317	0.5422	0.5325
3.75031		0.2894	0.3048	0.2827		0.4409	0.4132	0.4171		0.2829	0.2907	0.3101		0.5468	0.5571	0.5475
3.80031		0.2934	0.3054	0.2861		0.4545	0.4267	0.4299		0.2858	0.2938	0.3132		0.562	0.5728	0.562
3.85032		0.2966	0.3095	0.2892		0.4665	0.438	0.4424		0.2885	0.2968	0.3164		0.578	0.5876	0.5782
3.90032		0.3008	0.3128	0.2923		0.4784	0.4517	0.4558		0.2918	0.2999	0.3198		0.5933	0.6047	0.5927
3.95032		0.3047	0.3197	0.296		0.4917	0.4642	0.4676		0.2951	0.3032	0.3241		0.6091	0.6197	0.6073
4.00033		0.3087	0.321	0.299		0.505	0.476	0.4799		0.2975	0.3056	0.3266		0.6232	0.6339	0.6209
4.05033		0.3117	0.3242	0.3015		0.5184	0.4884	0.4923		0.3004	0.3085	0.3294		0.637	0.6479	0.6349
4.10034		0.3157	0.3286	0.3046		0.534	0.502	0.5064		0.3034	0.3114	0.3327		0.6511	0.6615	0.6489
4.15034		0.3188	0.3379	0.3079		0.5479	0.5161	0.5204		0.3061	0.3148	0.3364		0.6652	0.6763	0.6628
4.20035		0.3218	0.3349	0.3103		0.5609	0.5288	0.5333		0.3091	0.3174	0.3393		0.679	0.6892	0.6761
4.25035		0.3259	0.339	0.3133		0.5737	0.5434	0.5474		0.3117	0.32	0.3423		0.6929	0.7028	0.6887
4.30036		0.3291	0.3423	0.3157		0.5858	0.5554	0.5598		0.3141	0.3228	0.3456		0.7072	0.7171	0.702
4.35036		0.3324	0.3456	0.3184		0.596	0.5643	0.5695		0.3177	0.3259	0.3484		0.7203	0.7299	0.7158
4.40037		0.3356	0.3488	0.3217		0.6097	0.5767	0.5814		0.3197	0.3285	0.3515		0.7341	0.7446	0.7293
4.45037		0.3389	0.3525	0.324		0.6256	0.5935	0.5965		0.3226	0.3315	0.355		0.7466	0.7566	0.7424
4.50038		0.3412	0.3557	0.3256		0.6346	0.6042	0.6096		0.3249	0.3345	0.3575		0.7608	0.7702	0.7544
4.55038		0.3446	0.3584	0.3281		0.6461	0.6154	0.6199		0.3277	0.3364	0.3606		0.7743	0.7841	0.7678
4.60039		0.3478	0.3614	0.33		0.6568	0.6253	0.6304		0.3305	0.3394	0.3633		0.788	0.7956	0.7812
4.65039		0.3507	0.3646	0.3326		0.6695	0.6373	0.6408		0.3327	0.3417	0.3665		0.8024	0.8107	0.7944
4.7004		0.3529	0.3671	0.3347		0.6803	0.6475	0.6515		0.3355	0.3444	0.3697		0.815	0.8226	0.8062
4.7504		0.3563	0.3708	0.3369		0.6924	0.6596	0.6629		0.3382	0.3474	0.3726		0.8284	0.8353	0.8188
4.80041		0.3587	0.3728	0.3377		0.7049	0.6707	0.6729		0.3402	0.3494	0.3752		0.8398	0.8467	0.8286
4.85041		0.3621	0.377	0.3408		0.7176	0.6829	0.6857		0.3436	0.3525	0.3786		0.8512	0.8568	0.8394
4.90041		0.3641	0.3793	0.342		0.7402	0.6962	0.6979		0.3455	0.3548	0.3811		0.8624	0.8671	0.8486
4.95042		0.3657	0.3807	0.344		0.7573	0.7093	0.7093		0.3482	0.3576	0.3837		0.8722	0.8765	0.8576
5.00042		0.3666	0.3821	0.3459		0.7662	0.7348	0.7332		0.3511	0.3604	0.3866		0.8798	0.8844	0.8653
5.05043		0.3674	0.3827	0.3482		0.7765	0.7449	0.7442		0.3532	0.3629	0.3898		0.8914	0.8955	0.877
5.10043		0.3694	0.3846	0.3507		0.7861	0.7542	0.7546		0.3563	0.3658	0.3923		0.902	0.905	0.8873
5.15044		0.3705	0.3865	0.3528		0.7961	0.7657	0.7635		0.3581	0.3677	0.3946		0.9114	0.9143	0.8952
5.20044		0.3721	0.3874	0.3524		0.8042	0.775	0.7726		0.3593	0.3688	0.3952		0.9207	0.9226	0.9039
5.25044		0.3741	0.3896	0.3531		0.8142	0.7843	0.781		0.3612	0.3702	0.3964		0.9296	0.9313	0.9129
5.30045		0.3761	0.3921	0.3539		0.8255	0.7937	0.7892		0.3616	0.3709	0.3977		0.9384	0.9409	0.9212
5.35045		0.3778	0.3934	0.354		0.8332	0.8067	0.7988		0.3633	0.3729	0.3999		0.947	0.9494	0.9314
5.40046		0.3794	0.395	0.3543		0.8389	0.8135	0.8092		0.3648	0.3743	0.4011		0.9567	0.9574	0.9391
5.45046		0.3817	0.3973	0.3556		0.8451	0.8213	0.8174		0.3656	0.3754	0.403		0.9647	0.9666	0.9474
5.50047		0.3815	0.397	0.3539		0.848	0.8245	0.8198		0.3665	0.376	0.4037		0.9702	0.9733	0.9529
5.55047		0.3844	0.4	0.3566		0.8526	0.8298	0.8249		0.3682	0.3777	0.4054		0.9774	0.9804	0.9617
5.60047		0.386	0.4021	0.3572		0.8559	0.8343	0.8296		0.3692	0.379	0.4071		0.9848	0.9887	0.9695
5.65048		0.3884	0.4046	0.3589		0.8595	0.8385	0.8329		0.3704	0.3804	0.4085		0.9919	0.9959	0.9758
5.70048		0.3899	0.4058	0.3594		0.8629	0.8415	0.836		0.3716	0.3814	0.4092		0.9976	1.0014	0.9829
5.75049		0.391	0.4072	0.3596		0.8658	0.8452	0.8392		0.3729	0.3825	0.4104		1.006	1.0094	0.9893
5.80049		0.3944	0.4101	0.3607		0.8703	0.8491	0.8427		0.3752	0.3846	0.4129		1.0124	1.016	0.9969
5.8505		0.3964	0.4128	0.3621		0.8725	0.8531	0.8456		0.3765	0.386	0.4146		1.0201	1.0237	1.0048
5.9005		0.3979	0.4137	0.3627		0.8753	0.8556	0.849		0.3777	0.3871	0.4164		1.0249	1.0295	1.0113
5.9505		0.401	0.4162	0.3643		0.8792	0.8598	0.8516		0.3795	0.3895	0.4182		1.0314	1.0356	1.0172
6.00051		0.4021	0.4176	0.3646		0.8825	0.8622	0.854		0.3809	0.3907	0.4193		1.0375	1.0417	1.0226
6.05051		0.4042	0.4196	0.3661		0.8849	0.8654	0.8574		0.3823	0.3919	0.4208		1.0444	1.048	1.0302
6.10052		0.407	0.4225	0.3673		0.8885	0.8693	0.8605		0.3839	0.3937	0.4224		1.0499	1.0536	1.0358
6.15052		0.409	0.4315	0.3679		0.8926	0.8733	0.864		0.3856	0.3953	0.4246		1.0568	1.0603	1.0418
6.20053		0.4112	0.4266	0.3691		0.8955	0.8758	0.8671		0.3864	0.3959	0.4251		1.062	1.066	1.0474
6.25053		0.413	0.429	0.3695		0.8985	0.8794	0.8696		0.3882	0.3978	0.4268		1.0668	1.0713	1.0527
6.30054		0.4151	0.4305	0.3706		0.902	0.8828	0.8732		0.3893	0.3989	0.4284		1.0716	1.077	1.0579
6.35054		0.418	0.4333	0.3722		0.9063	0.8862	0.8768		0.3909	0.4007	0.4304		1.0764	1.0818	1.0639
6.40055		0.4203	0.4363	0.3736		0.9115	0.8914	0.8815		0.3927	0.4028	0.4326		1.0828	1.089	1.0709
6.45055		0.4221	0.4372	0.3737		0.9144	0.8942	0.8843		0.3936	0.4037	0.4335		1.0877	1.0927	1.074
6.50056		0.4249	0.4399	0.3753		0.9196	0.8998	0.8884		0.3956	0.4055	0.4351		1.093	1.098	1.08
6.55056		0.4272	0.4424	0.3762		0.9223	0.9038	0.8933		0.3969	0.4067	0.4366		1.0954	1.1016	1.084
6.60057		0.4298	0.4446	0.3777		0.9249	0.9068	0.8969		0.3981	0.4083	0.4382		1.1014	1.1071	1.0891
6.65057		0.4326	0.4475	0.3785		0.9269	0.9096	0.8999		0.3999	0.41	0.4398		1.1044	1.1114	1.0931
6.70057		0.4349	0.4496	0.3793		0.9291	0.9124	0.9016		0.4014	0.4116	0.4415		1.1092	1.1163	1.098
6.75057		0.4375	0.452	0.3807		0.931	0.9142	0.9053		0.4035	0.4137	0.4437		1.1158	1.1222	1.1041
6.80058		0.4401	0.4601	0.3817		0.9331	0.9173	0.9071		0.4053	0.415	0.4448		1.1188	1.1262	1.1077
6.85058		0.4428	0.457	0.3825		0.9359	0.9192	0.9093		0.4065	0.4165	0.4462		1.1234	1.1306	1.1113
6.90058		0.4461	0.4598	0.3838		0.9377	0.9215	0.9113		0.408	0.418	0.4484		1.1271	1.1354	1.1167
6.95059		0.4481	0.4601	0.3857		0.9412	0.9246	0.9136		0.4094	0.4193	0.4496		1.1302	1.1396	1.1212
7.0006		0.4512	0.4616	0.3865		0.943	0.9265	0.9152		0.411	0.4211	0.4511		1.1345	1.1444	1.1325
7.0506		0.4529	0.4627	0.3879		0.9445	0.9285	0.9173		0.413	0.4228	0.4527		1.1384	1.1556	1.1368
7.1006		0.4548	0.4642	0.3875		0.9457	0.9299	0.9186		0.415	0.4243	0.455		1.1431	1.1591	1.137
7.1506		0.4565	0.4661	0.3891		0.9488	0.9328	0.9217		0.4163	0.4259	0.4562		1.1542	1.1586	1.1351
7.20061		0.4579	0.4675	0.3908		0.9494	0.9338	0.9227		0.4177	0.4278	0.458		1.1564	1.1569	1.1361
7.25061		0.4591	0.4691	0.3914		0.9522	0.9355	0.9248		0.4197	0.4295	0.4598		1.1564	1.1583	1.1395
7.30062		0.4598	0.4699	0.3915		0.9526	0.9365	0.9251		0.421	0.431	0.4615		1.1545	1.1624	1.1411
7.35062		0.4629	0.4729	0.3939		0.956	0.9394	0.9281		0.4226	0.4327	0.463		1.1531	1.1637	1.1425
7.40062		0.4643	0.4743	0.395		0.957	0.9407	0.9293		0.4244	0.435	0.465		1.1566	1.1652	1.1453
7.45063		0.4658	0.4762	0.3962		0.9582	0.9421	0.9309		0.4261	0.436	0.4665		1.1562	1.1663	1.1475
7.50063		0.4672	0.479	0.3972		0.9599	0.9438	0.9318		0.4275	0.4379	0.4684		1.157	1.1682	1.1505
7.55063		0.4694	0.4899	0.3981		0.9615	0.9455	0.9333		0.4291	0.4395	0.4697		1.1585	1.1691	1.1505
7.60064		0.4711	0.4824	0.3992		0.9635	0.9468	0.9353		0.4309	0.4414	0.4717		1.1594	1.1694	1.1509
7.65064		0.4736	0.4849	0.4002		0.9678	0.9476	0.9371		0.4327	0.4434	0.4738		1.1603	1.1705	1.1524
7.70064		0.4748	0.4863	0.4006		0.9715	0.9507	0.939		0.4343	0.4449	0.4752		1.161	1.1715	1.1527
7.75065		0.4772	0.489	0.4023		0.9743	0.9547	0.9397		0.4359	0.4463	0.4771		1.1607	1.1704	1.1521
7.80065		0.4794	0.4911	0.4024		0.9772	0.9575	0.9407		0.4374	0.448	0.4784		1.1605	1.1695	1.151
7.85066		0.4809	0.4926	0.4027		0.9777	0.9607	0.9418		0.4391	0.4496	0.4808		1.1605	1.1705	1.1519
7.90066		0.4835	0.4953	0.4044		0.9795	0.963	0.9437		0.441	0.4516	0.4828		1.1596	1.1703	1.1513
7.95067		0.4855	0.4975	0.4059		0.9815	0.9655	0.9457		0.4422	0.4531	0.4839		1.1598	1.1701	1.1515
