# Supplementary material for: A DNA damage-activated kinase phosphorylates a transcriptional repressor to control bacterial immune pathway expression
Source: EMBO J. 2026 Jun 9;45(14):5079–100. doi: 10.1038/s44318-026-00831-y (PMC13373217; doi:10.1038/s44318-026-00831-y)
Supplement: Supplementary file 12 — Source data Fig. 6 [file 44318_2026_831_MOESM12_ESM.zip › Figure6/6G/Growth Curve D28A VapC + WT VapS.xlsx]

## Sheet: D28A VapC + WT VapS
Time (hrs)		D28A VapC + WT VapS + Arabinose				D28A VapC + WT VapS + IPTG				D28A VapC + WT VapS + IPTG/Arabinose				D28A VapC + WT VapS + LB only
0		0.1153	0.1186	0.1198		0.1218	0.1163	0.1228		0.1201	0.1204	0.1168		0.1208	0.1198	0.1209
0.0500011		0.1155	0.1187	0.1196		0.1215	0.1165	0.1231		0.1205	0.1206	0.117		0.1211	0.12	0.1212
0.100003		0.1154	0.1188	0.1199		0.1217	0.1166	0.1232		0.1205	0.1208	0.1173		0.1215	0.1206	0.1216
0.150007		0.1162	0.1196	0.1206		0.1221	0.1178	0.1243		0.1213	0.1215	0.1179		0.122	0.121	0.1225
0.200012		0.1164	0.1201	0.1213		0.1227	0.1187	0.1246		0.1217	0.1218	0.1179		0.1225	0.1216	0.1231
0.250016		0.1171	0.1208	0.1224		0.1235	0.1181	0.1254		0.1226	0.1226	0.1189		0.1237	0.1224	0.1242
0.30002		0.1178	0.1217	0.1228		0.1242	0.119	0.1266		0.1234	0.1238	0.1197		0.1248	0.1237	0.1251
0.350025		0.1186	0.1226	0.1244		0.1257	0.1199	0.128		0.1246	0.125	0.121		0.1259	0.1249	0.1266
0.400032		0.1197	0.1269	0.1253		0.1268	0.1219	0.1293		0.1257	0.126	0.1219		0.1274	0.1262	0.1278
0.450036		0.1207	0.1253	0.1272		0.1281	0.1224	0.1306		0.1269	0.1272	0.1227		0.1289	0.1274	0.1292
0.500039		0.1219	0.1265	0.1278		0.1294	0.1232	0.132		0.1282	0.1286	0.1241		0.1304	0.1289	0.1306
0.550045		0.1232	0.1295	0.1295		0.131	0.1243	0.1339		0.1298	0.1302	0.1252		0.132	0.1305	0.1325
0.600049		0.1245	0.1331	0.1314		0.1328	0.1257	0.1354		0.1311	0.1316	0.1267		0.1338	0.1318	0.1339
0.650052		0.1258	0.1313	0.133		0.1342	0.1271	0.1376		0.1326	0.1328	0.1279		0.1356	0.1336	0.1359
0.700053		0.1275	0.134	0.1346		0.1374	0.1285	0.1392		0.1344	0.1347	0.1294		0.1378	0.1359	0.1384
0.750061		0.1288	0.1346	0.1386		0.138	0.1301	0.141		0.1362	0.1362	0.1307		0.1395	0.1378	0.1404
0.800064		0.1405	0.1366	0.1386		0.1401	0.1316	0.1433		0.1378	0.1381	0.1322		0.1417	0.1397	0.1423
0.850067		0.1321	0.1386	0.1406		0.1419	0.1332	0.1452		0.1401	0.1402	0.1342		0.144	0.1418	0.1449
0.900069		0.1339	0.1406	0.1432		0.1443	0.1351	0.1476		0.1418	0.1422	0.1358		0.1467	0.1441	0.1469
0.950072		0.1355	0.1428	0.1451		0.1463	0.1368	0.1501		0.1441	0.1442	0.1377		0.1491	0.1465	0.1494
1.00008		0.1381	0.1454	0.1476		0.1488	0.1387	0.1526		0.1463	0.1465	0.1394		0.1515	0.1491	0.1516
1.05008		0.1395	0.1474	0.1501		0.1513	0.141	0.1554		0.1486	0.1488	0.1417		0.1546	0.1515	0.1548
1.10008		0.142	0.1518	0.1529		0.1539	0.1429	0.1582		0.151	0.1513	0.1438		0.1576	0.1544	0.1571
1.15009		0.144	0.1531	0.1557		0.1568	0.1452	0.1613		0.1538	0.1541	0.146		0.1606	0.1573	0.1597
1.20009		0.1462	0.1558	0.1588		0.1599	0.1476	0.1643		0.1565	0.1564	0.1483		0.1639	0.1602	0.163
1.25009		0.149	0.1622	0.1619		0.1626	0.1501	0.1673		0.1593	0.1597	0.151		0.1674	0.1636	0.1663
1.3001		0.152	0.1621	0.165		0.1656	0.1528	0.1704		0.1621	0.1625	0.1535		0.1707	0.1668	0.1694
1.35011		0.1544	0.165	0.1681		0.1688	0.1556	0.1742		0.1652	0.1652	0.1558		0.1745	0.1703	0.1724
1.40011		0.1573	0.1702	0.1716		0.1722	0.1585	0.1773		0.1685	0.1686	0.1589		0.1781	0.174	0.1762
1.45011		0.1603	0.1716	0.1752		0.1756	0.1611	0.1811		0.1715	0.1721	0.1618		0.1821	0.1775	0.1801
1.50012		0.1631	0.175	0.1785		0.1792	0.1642	0.1853		0.1749	0.1754	0.1647		0.1861	0.1815	0.1836
1.55012		0.1666	0.1787	0.1827		0.1826	0.1674	0.1885		0.1783	0.1789	0.1677		0.1901	0.1853	0.1872
1.60013		0.1697	0.1824	0.1865		0.1866	0.1708	0.1925		0.1816	0.1821	0.1706		0.1937	0.1887	0.1908
1.65013		0.1733	0.1867	0.191		0.191	0.1742	0.1971		0.1856	0.1866	0.1747		0.1979	0.1927	0.1945
1.70014		0.177	0.1911	0.1951		0.1954	0.1784	0.2014		0.1898	0.1904	0.1795		0.2028	0.1975	0.1991
1.75014		0.1803	0.1949	0.1984		0.1988	0.1811	0.2046		0.1932	0.1939	0.1808		0.2068	0.201	0.203
1.80015		0.1847	0.1987	0.202		0.2028	0.1852	0.2086		0.1973	0.1979	0.1851		0.2118	0.2059	0.2072
1.85015		0.1883	0.2019	0.2055		0.206	0.189	0.2125		0.2002	0.2009	0.1887		0.2154	0.2097	0.2106
1.90015		0.1916	0.2056	0.2113		0.2104	0.1925	0.2173		0.2035	0.2042	0.1919		0.2185	0.2129	0.2137
1.95015		0.1948	0.2102	0.2149		0.2146	0.1953	0.228		0.2081	0.2088	0.1953		0.2235	0.2173	0.2185
2.00016		0.1984	0.2146	0.2196		0.2193	0.199	0.2273		0.2126	0.2134	0.1983		0.2286	0.2218	0.2229
2.05016		0.2027	0.2191	0.2277		0.2244	0.2032	0.2326		0.2165	0.2176	0.2022		0.2338	0.2267	0.2276
2.10017		0.2068	0.2236	0.2295		0.2294	0.2088	0.238		0.2211	0.222	0.2065		0.239	0.2319	0.2333
2.15017		0.2111	0.2288	0.2345		0.2349	0.213	0.2438		0.2261	0.2267	0.2106		0.2446	0.2372	0.2378
2.20018		0.2152	0.2336	0.2399		0.2408	0.2165	0.2498		0.2307	0.2319	0.2148		0.2504	0.2424	0.243
2.25018		0.2199	0.2392	0.2477		0.2466	0.2215	0.2566		0.2364	0.2371	0.2202		0.2566	0.2487	0.2489
2.30018		0.2249	0.2477	0.252		0.2531	0.227	0.2637		0.241	0.2423	0.2244		0.2635	0.2546	0.2551
2.35018		0.2299	0.2508	0.258		0.2595	0.2323	0.2702		0.2473	0.2485	0.2291		0.2699	0.2615	0.2612
2.40019		0.2353	0.2566	0.2643		0.2656	0.238	0.2767		0.2526	0.2539	0.2341		0.2775	0.2677	0.268
2.45019		0.2402	0.2625	0.2713		0.273	0.2441	0.2845		0.2591	0.2602	0.24		0.2844	0.2745	0.2749
2.5002		0.2459	0.2695	0.278		0.2803	0.25	0.2922		0.2657	0.2668	0.2458		0.2917	0.282	0.2815
2.5502		0.252	0.276	0.2868		0.2879	0.2564	0.3		0.2712	0.2724	0.2504		0.2991	0.2889	0.2882
2.60021		0.2572	0.2826	0.2938		0.2957	0.2638	0.3084		0.2784	0.2794	0.2565		0.3074	0.2966	0.2958
2.65021		0.2635	0.2898	0.2991		0.3036	0.2698	0.3168		0.2853	0.2864	0.2623		0.3158	0.3044	0.3029
2.70021		0.2701	0.3004	0.3074		0.3121	0.277	0.3258		0.292	0.2932	0.2686		0.3241	0.3127	0.3106
2.75022		0.2767	0.3043	0.3148		0.3209	0.2842	0.3345		0.2994	0.3004	0.2747		0.333	0.3209	0.3189
2.80022		0.2846	0.3127	0.3238		0.33	0.2926	0.3451		0.3066	0.3081	0.2814		0.3421	0.3302	0.3271
2.85023		0.2905	0.3203	0.3335		0.3392	0.2999	0.3542		0.314	0.3155	0.2884		0.3516	0.3385	0.3351
2.90023		0.2984	0.3291	0.3413		0.3492	0.3087	0.3649		0.3225	0.3242	0.2959		0.362	0.3488	0.3452
2.95024		0.3053	0.3377	0.3503		0.3592	0.3175	0.3753		0.3308	0.3328	0.3033		0.3727	0.3592	0.3551
3.00024		0.3141	0.3468	0.3609		0.3701	0.3262	0.3868		0.3392	0.341	0.3103		0.3835	0.3691	0.3646
3.05025		0.321	0.3557	0.3692		0.3811	0.3357	0.3976		0.3475	0.3493	0.3177		0.3946	0.3799	0.3741
3.10025		0.3294	0.3647	0.3797		0.3912	0.3451	0.4091		0.3573	0.3595	0.3272		0.4059	0.391	0.3854
3.15026		0.34	0.3753	0.3902		0.4028	0.3553	0.4206		0.3664	0.369	0.335		0.4179	0.4021	0.3961
3.20026		0.3467	0.3848	0.4011		0.416	0.3663	0.4331		0.3757	0.3787	0.3438		0.4297	0.4141	0.4075
3.25027		0.3555	0.3956	0.4125		0.4272	0.3774	0.4461		0.3861	0.389	0.353		0.4419	0.4253	0.4183
3.30027		0.3648	0.4056	0.4229		0.4398	0.3875	0.4592		0.396	0.3995	0.3622		0.455	0.4379	0.4299
3.35028		0.3753	0.4166	0.435		0.4523	0.3987	0.4736		0.4069	0.4099	0.3717		0.4684	0.4502	0.4428
3.40028		0.3849	0.4277	0.447		0.4678	0.4161	0.5025		0.4156	0.4199	0.3812		0.4823	0.464	0.4542
3.45029		0.3953	0.439	0.4586		0.481	0.4216	0.5023		0.4273	0.4307	0.391		0.4965	0.477	0.4668
3.50029		0.4053	0.4493	0.4704		0.4956	0.4346	0.517		0.4375	0.4423	0.4022		0.5094	0.4902	0.4798
3.55029		0.4149	0.461	0.484		0.5066	0.4475	0.5288		0.4485	0.4534	0.4117		0.5228	0.5038	0.4914
3.6003		0.4262	0.4739	0.4942		0.5219	0.4666	0.544		0.4601	0.4653	0.4224		0.5387	0.5174	0.5038
3.6503		0.4375	0.4856	0.5044		0.5374	0.4748	0.5603		0.4706	0.4759	0.433		0.5525	0.5311	0.5159
3.70031		0.4482	0.4948	0.5159		0.5528	0.4871	0.5761		0.4817	0.4865	0.4438		0.5692	0.5464	0.5302
3.75031		0.4585	0.5041	0.5284		0.5686	0.5004	0.5918		0.4896	0.4947	0.4541		0.5847	0.5625	0.5446
3.80031		0.4687	0.5151	0.5401		0.5846	0.5149	0.6074		0.4981	0.5045	0.4633		0.6006	0.5772	0.5578
3.85032		0.4779	0.5274	0.5525		0.6004	0.5305	0.6224		0.5087	0.5159	0.4725		0.6149	0.5924	0.5726
3.90032		0.4883	0.5387	0.5654		0.6135	0.5445	0.6365		0.5207	0.5273	0.4823		0.6292	0.6058	0.5856
3.95032		0.4998	0.5517	0.5779		0.6304	0.5615	0.651		0.5322	0.5407	0.4941		0.6438	0.6218	0.6012
4.00033		0.5088	0.561	0.5885		0.6437	0.5756	0.665		0.542	0.5505	0.5047		0.657	0.6332	0.6118
4.05033		0.5201	0.5737	0.601		0.6601	0.5892	0.6811		0.5532	0.5622	0.515		0.672	0.6475	0.625
4.10034		0.5297	0.5838	0.6102		0.6737	0.6056	0.6932		0.5634	0.5728	0.5254		0.6857	0.661	0.6365
4.15034		0.5426	0.5993	0.6229		0.6839	0.617	0.704		0.5766	0.585	0.5371		0.698	0.6741	0.6485
4.20035		0.5521	0.6061	0.6347		0.6944	0.6277	0.7149		0.5864	0.5947	0.5486		0.7124	0.6873	0.6596
4.25035		0.5628	0.6154	0.6433		0.7084	0.6389	0.7298		0.5961	0.6033	0.5583		0.7252	0.7007	0.6713
4.30036		0.5728	0.6263	0.6526		0.7267	0.6555	0.7481		0.6047	0.6139	0.5679		0.7397	0.7143	0.6837
4.35036		0.5808	0.6361	0.6611		0.7391	0.6699	0.7624		0.6145	0.6226	0.5762		0.7529	0.7272	0.6946
4.40037		0.5898	0.6443	0.6676		0.7514	0.6821	0.7725		0.6233	0.6305	0.5868		0.7674	0.741	0.706
4.45037		0.5998	0.6527	0.676		0.764	0.6941	0.7857		0.6314	0.6378	0.5949		0.7804	0.7538	0.7182
4.50038		0.6062	0.6592	0.6831		0.7777	0.7068	0.7988		0.6377	0.6451	0.6007		0.7935	0.7669	0.7288
4.55038		0.6148	0.6679	0.6911		0.7902	0.7183	0.8123		0.6467	0.6536	0.6091		0.8073	0.7792	0.7408
4.60039		0.6231	0.6757	0.6997		0.8137	0.7305	0.836		0.6547	0.6623	0.617		0.8211	0.7941	0.7543
4.65039		0.6301	0.6831	0.7072		0.8279	0.7455	0.8484		0.6618	0.6699	0.6245		0.8319	0.8055	0.7654
4.7004		0.6392	0.6917	0.7153		0.8456	0.767	0.8639		0.6716	0.6799	0.6331		0.8426	0.817	0.7741
4.7504		0.6475	0.7002	0.7243		0.8557	0.786	0.8777		0.6806	0.6892	0.6415		0.8541	0.8284	0.7851
4.80041		0.655	0.7085	0.7316		0.865	0.7955	0.8857		0.6892	0.6986	0.6509		0.8641	0.8392	0.7952
4.85041		0.6655	0.7184	0.7411		0.8753	0.8067	0.8959		0.6989	0.7081	0.6597		0.8729	0.8481	0.8028
4.90041		0.6743	0.7272	0.751		0.8861	0.8178	0.907		0.7093	0.7188	0.6698		0.8856	0.8579	0.8139
4.95042		0.6826	0.7354	0.7592		0.8924	0.8264	0.9141		0.7179	0.727	0.6789		0.8963	0.8708	0.8204
5.00042		0.6918	0.7435	0.7663		0.8993	0.8356	0.9207		0.7282	0.737	0.6879		0.906	0.8822	0.8279
5.05043		0.7003	0.7525	0.7755		0.91	0.8448	0.9297		0.7368	0.7459	0.6967		0.9154	0.8908	0.834
5.10043		0.7125	0.7638	0.786		0.9212	0.8543	0.9418		0.746	0.7553	0.7059		0.9257	0.9007	0.8428
5.15044		0.7198	0.7713	0.793		0.9276	0.8645	0.9485		0.7559	0.7651	0.7159		0.9356	0.9111	0.8547
5.20044		0.7277	0.7792	0.8008		0.9328	0.8725	0.9551		0.7639	0.7736	0.7241		0.9449	0.9202	0.8629
5.25044		0.7372	0.7874	0.8086		0.9362	0.8774	0.9704		0.774	0.7839	0.7334		0.9526	0.9275	0.8694
5.30045		0.7459	0.7953	0.8151		0.9401	0.8816	0.9622		0.7826	0.7922	0.7421		0.9618	0.9378	0.8759
5.35045		0.7545	0.8038	0.8234		0.9443	0.8868	0.9662		0.7922	0.8018	0.7526		0.9699	0.9463	0.8849
5.40046		0.7632	0.8116	0.8301		0.9474	0.8904	0.969		0.8014	0.8106	0.7615		0.978	0.954	0.8923
5.45046		0.772	0.8192	0.8372		0.9522	0.896	0.9732		0.8089	0.8182	0.7688		0.9847	0.9601	0.8976
5.50047		0.7782	0.8239	0.8402		0.953	0.8976	0.9745		0.815	0.8239	0.7755		0.992	0.9675	0.9021
5.55047		0.7852	0.8291	0.8446		0.956	0.9003	0.9768		0.8224	0.8301	0.7823		0.999	0.9755	0.9077
5.60047		0.794	0.8376	0.8516		0.9592	0.9035	0.9805		0.8291	0.8375	0.7903		1.0049	0.981	0.9129
5.65048		0.799	0.8412	0.8559		0.963	0.9077	0.9831		0.8358	0.8439	0.7974		1.014	0.9894	0.9172
5.70048		0.8052	0.8459	0.8581		0.9651	0.911	0.9853		0.8415	0.8503	0.8029		1.021	0.9956	0.9215
5.75049		0.8098	0.8503	0.8655		0.9682	0.9138	0.9883		0.8461	0.8587	0.8067		1.0283	1.0026	0.9251
5.80049		0.8155	0.8542	0.8692		0.9713	0.9161	0.9904		0.8529	0.8621	0.8161		1.034	1.0082	0.9277
5.8505		0.8201	0.8588	0.8723		0.9747	0.9205	0.9946		0.8619	0.8658	0.8209		1.0399	1.015	0.9314
5.9005		0.8259	0.8619	0.8753		0.9778	0.9234	0.9975		0.8647	0.8696	0.8242		1.0464	1.0212	0.9347
5.9505		0.8337	0.8685	0.879		0.981	0.9279	1.0003		0.8689	0.8736	0.8278		1.0517	1.0284	0.9389
6.00051		0.8337	0.8702	0.881		0.9855	0.9308	1.0036		0.8727	0.8773	0.8319		1.0595	1.0325	0.9409
6.05051		0.8358	0.8726	0.8852		0.9894	0.9349	1.0067		0.8769	0.8823	0.8365		1.0649	1.039	0.9436
6.10052		0.841	0.8779	0.8898		0.9934	0.9379	1.0117		0.8832	0.8884	0.8414		1.0697	1.0426	0.9472
6.15052		0.8428	0.8823	0.8949		0.9984	0.9433	1.0159		0.889	0.8941	0.846		1.0745	1.0488	0.9487
6.20053		0.8455	0.8845	0.8986		1.0015	0.9478	1.0188		0.896	0.9015	0.8529		1.08	1.0534	0.952
6.25053		0.8515	0.8904	0.9064		1.0045	0.9519	1.0234		0.9041	0.9088	0.8587		1.085	1.0572	0.9539
6.30054		0.8561	0.8961	0.9148		1.0073	0.956	1.0262		0.9186	0.9199	0.866		1.0905	1.063	0.9562
6.35054		0.8617	0.9038	0.9326		1.0095	0.9595	1.0289		0.9337	0.9389	0.875		1.0942	1.0655	0.958
6.40055		0.8685	0.9183	0.943		1.0134	0.9634	1.0328		0.9428	0.948	0.8857		1.1002	1.0744	0.9607
6.45055		0.8743	0.9291	0.9499		1.0155	0.9654	1.0334		0.9507	0.9514	0.8972		1.1034	1.0742	0.9609
6.50056		0.8847	0.9384	0.9651		1.0179	0.9677	1.0356		0.9637	0.966	0.9094		1.1087	1.0789	0.9634
6.55056		0.902	0.9526	0.9768		1.02	0.972	1.0384		0.9743	0.9761	0.9135		1.1132	1.0837	0.9624
6.60057		0.9098	0.9632	0.9866		1.022	0.9727	1.0397		0.9821	0.9828	0.9152		1.1173	1.0875	0.9647
6.65057		0.9171	0.9755	0.9961		1.0243	0.9757	1.0416		0.9929	0.9917	0.9255		1.1218	1.0926	0.9665
6.70057		0.9281	0.9858	1.006		1.0269	0.9779	1.0449		1.0009	1.0004	0.9344		1.1278	1.0956	0.9685
6.75057		0.9401	0.9967	1.0205		1.0298	0.9807	1.0471		1.0149	1.0136	0.9408		1.1319	1.1021	0.9708
6.80058		0.9504	1.0112	1.0296		1.0316	0.9834	1.0491		1.0232	1.0207	0.9455		1.135	1.1046	0.9707
6.85058		0.96	1.0222	1.0368		1.0346	0.9856	1.0512		1.0297	1.027	0.9524		1.14	1.1085	0.9726
6.90058		0.9731	1.0306	1.0444		1.0355	0.9868	1.0533		1.0363	1.0328	0.9627		1.1427	1.1119	0.9728
6.95059		0.9829	1.0379	1.0501		1.0376	0.9886	1.0549		1.0416	1.0385	0.9681		1.1467	1.1154	0.9736
7.0006		0.9896	1.0446	1.056		1.0409	0.9915	1.0572		1.0465	1.0436	0.9716		1.151	1.1196	0.9741
7.0506		0.9975	1.0516	1.0618		1.042	0.9939	1.0601		1.0523	1.0505	0.9751		1.1541	1.122	0.9749
7.1006		1.002	1.0567	1.0666		1.0446	0.9962	1.0619		1.0618	1.0586	0.9792		1.1647	1.1268	0.9768
7.1506		1.008	1.0615	1.0766		1.046	0.9974	1.065		1.0665	1.0628	0.9821		1.1669	1.1292	0.9795
7.20061		1.0148	1.0676	1.0837		1.0483	0.9999	1.0662		1.0699	1.0658	0.985		1.167	1.1368	0.982
7.25061		1.0185	1.0767	1.0871		1.0533	1.0012	1.0681		1.0717	1.0675	0.9927		1.1639	1.1414	0.9827
7.30062		1.0226	1.084	1.0905		1.0591	1.0071	1.0707		1.0729	1.0698	0.9974		1.1633	1.1421	0.9808
7.35062		1.0316	1.0892	1.0937		1.0608	1.0093	1.0731		1.0726	1.0712	1.0003		1.1665	1.1405	0.9771
7.40062		1.0384	1.0925	1.0943		1.0649	1.0136	1.0759		1.0732	1.0709	1.0015		1.1663	1.1374	0.9731
7.45063		1.042	1.0937	1.0946		1.0672	1.0167	1.0802		1.0728	1.0704	1.0016		1.1663	1.1367	0.9723
7.50063		1.0454	1.0947	1.0963		1.0701	1.0197	1.0846		1.0729	1.0705	1.0036		1.1669	1.1397	0.9737
7.55063		1.047	1.0944	1.0943		1.0729	1.0223	1.0875		1.0734	1.0711	1.0049		1.1693	1.1384	0.9724
7.60064		1.0481	1.0948	1.0951		1.0743	1.027	1.0903		1.0735	1.0707	1.0042		1.1686	1.1383	0.9663
7.65064		1.0479	1.0949	1.0952		1.0763	1.0268	1.094		1.075	1.072	1.0063		1.169	1.1395	0.9628
7.70064		1.0482	1.0978	1.0965		1.0783	1.0289	1.0966		1.0757	1.072	1.0058		1.1706	1.1406	0.9606
7.75065		1.05	1.0975	1.0993		1.0796	1.0302	1.0987		1.0767	1.0736	1.0059		1.1688	1.1402	0.9573
7.80065		1.0478	1.0967	1.0968		1.0804	1.032	1.0999		1.0757	1.073	1.004		1.1694	1.1402	0.956
7.85066		1.0483	1.0975	1.0976		1.0823	1.0325	1.1012		1.0767	1.0734	1.0044		1.1707	1.1412	0.9519
7.90066		1.0497	1.0979	1.0975		1.0828	1.0341	1.1025		1.0788	1.0743	1.0036		1.1673	1.1402	0.9507
7.95067		1.0503	1.1025	1.099		1.0844	1.0358	1.1056		1.0791	1.075	1.0041		1.1696	1.1402	0.9499
