# Supplementary material for: A DNA damage-activated kinase phosphorylates a transcriptional repressor to control bacterial immune pathway expression
Source: EMBO J. 2026 Jun 9;45(14):5079–100. doi: 10.1038/s44318-026-00831-y (PMC13373217; doi:10.1038/s44318-026-00831-y)
Supplement: Supplementary file 12 — Source data Fig. 6 [file 44318_2026_831_MOESM12_ESM.zip › Figure6/6E/Growth Curve D28A VapC.xlsx]

## Sheet: D28A VapC
Time (hrs)		D28A VapC + Arabinose			A12	D28A VapC + LB only
0		0.1114	0.112	0.1128		0.1153	0.1274	0.1142
0.050002		0.1116	0.1176	0.1126		0.1153	0.1136	0.1143
0.100005		0.1118	0.1202	0.1131		0.1164	0.114	0.1146
0.150009		0.1123	0.1216	0.1136		0.116	0.1145	0.1151
0.200011		0.1126	0.1228	0.1141		0.1165	0.1149	0.1154
0.250014		0.1131	0.1242	0.1145		0.1172	0.1156	0.1162
0.300017		0.1138	0.1254	0.1153		0.118	0.1163	0.117
0.350021		0.1147	0.1268	0.1162		0.1188	0.1172	0.118
0.400025		0.1157	0.1275	0.1174		0.12	0.1183	0.1186
0.45003		0.1168	0.1289	0.1182		0.1226	0.1197	0.1198
0.500034		0.1179	0.1303	0.1194		0.1223	0.1208	0.1209
0.550038		0.1189	0.1314	0.1209		0.1234	0.1218	0.1219
0.60004		0.1202	0.1326	0.1219		0.1248	0.1236	0.1233
0.650043		0.1215	0.1341	0.1234		0.1263	0.125	0.1246
0.700049		0.1231	0.1361	0.1252		0.1299	0.1265	0.1259
0.750052		0.1241	0.1369	0.1262		0.1292	0.128	0.1274
0.800057		0.1255	0.1381	0.1275		0.1307	0.1297	0.1289
0.850061		0.1273	0.1403	0.1295		0.1324	0.1317	0.1311
0.900065		0.1291	0.1423	0.1313		0.1345	0.1337	0.1329
0.950071		0.1306	0.1442	0.1329		0.1361	0.1354	0.1346
1.00007		0.1324	0.146	0.1353		0.1389	0.1378	0.1366
1.05008		0.1341	0.1477	0.1372		0.1404	0.1397	0.139
1.10008		0.1363	0.1507	0.1395		0.1421	0.1417	0.1408
1.15008		0.1379	0.1523	0.1414		0.1442	0.1441	0.1434
1.20009		0.1399	0.1551	0.1439		0.1466	0.1466	0.1453
1.25009		0.1423	0.1572	0.1461		0.1489	0.149	0.1476
1.30009		0.1446	0.1595	0.1488		0.1514	0.1517	0.1503
1.3501		0.1467	0.1625	0.1514		0.154	0.1541	0.1527
1.4001		0.1487	0.1647	0.1538		0.156	0.1568	0.1554
1.4501		0.1509	0.1675	0.1567		0.1588	0.1595	0.1581
1.50011		0.1534	0.1702	0.1598		0.1615	0.1624	0.1613
1.55011		0.1564	0.1734	0.163		0.1641	0.1658	0.1642
1.60012		0.1589	0.1763	0.1658		0.1668	0.1683	0.1677
1.65012		0.1618	0.1795	0.1689		0.1699	0.1715	0.1705
1.70013		0.1642	0.1821	0.1715		0.1728	0.1745	0.1737
1.75013		0.1673	0.1854	0.1745		0.1755	0.1772	0.1764
1.80014		0.1707	0.1884	0.178		0.179	0.1814	0.18
1.85014		0.1726	0.1905	0.1802		0.182	0.1841	0.1822
1.90014		0.1746	0.1922	0.182		0.1836	0.1856	0.184
1.95015		0.1768	0.195	0.185		0.186	0.1873	0.1875
2.00015		0.1796	0.1982	0.1883		0.1892	0.1934	0.1914
2.05016		0.1828	0.2016	0.1919		0.193	0.195	0.1948
2.10016		0.1858	0.204	0.1945		0.196	0.1978	0.198
2.15017		0.1887	0.2076	0.1978		0.1994	0.2023	0.2019
2.20017		0.1919	0.2107	0.2013		0.2032	0.2059	0.2066
2.25018		0.1946	0.2134	0.204		0.207	0.2098	0.2094
2.30018		0.1984	0.2176	0.2082		0.2111	0.2146	0.215
2.35019		0.2022	0.2215	0.2122		0.216	0.2194	0.2201
2.40019		0.2056	0.2246	0.2159		0.2205	0.2242	0.2246
2.45019		0.2088	0.2287	0.2199		0.2253	0.2293	0.23
2.5002		0.213	0.2327	0.2242		0.2305	0.2343	0.2353
2.5502		0.217	0.2372	0.2285		0.2354	0.2397	0.2404
2.60021		0.2208	0.241	0.2326		0.2403	0.2453	0.2457
2.65021		0.2252	0.2453	0.237		0.2457	0.2513	0.2516
2.70021		0.2296	0.2503	0.2422		0.2511	0.2687	0.257
2.75022		0.2333	0.2539	0.2462		0.2561	0.2617	0.2619
2.80022		0.2379	0.2588	0.2514		0.262	0.2679	0.2682
2.85023		0.2428	0.264	0.2565		0.268	0.2743	0.2748
2.90023		0.2468	0.2684	0.2618		0.2735	0.2812	0.2813
2.95023		0.252	0.2738	0.2675		0.2803	0.2877	0.288
3.00024		0.2568	0.2792	0.2729		0.2865	0.2949	0.2954
3.05024		0.2617	0.2847	0.2779		0.2933	0.3024	0.302
3.10024		0.2666	0.2894	0.2835		0.3004	0.3094	0.3085
3.15025		0.2719	0.2957	0.2901		0.3059	0.3154	0.3145
3.20025		0.2787	0.3027	0.2973		0.3124	0.322	0.3219
3.25025		0.2833	0.308	0.3028		0.3187	0.3283	0.3276
3.30026		0.2881	0.3138	0.309		0.3253	0.3351	0.333
3.35026		0.2945	0.3206	0.3153		0.3317	0.3419	0.3395
3.40027		0.3001	0.3257	0.3218		0.3377	0.3482	0.3453
3.45027		0.3056	0.3313	0.3272		0.3432	0.3543	0.3499
3.50028		0.3116	0.3378	0.3335		0.3483	0.3594	0.3556
3.55028		0.3177	0.344	0.3398		0.3519	0.3646	0.3625
3.60029		0.3224	0.3478	0.3436		0.3571	0.3709	0.3676
3.65029		0.3281	0.353	0.3485		0.3622	0.377	0.3745
3.7003		0.3331	0.3596	0.3553		0.3685	0.3853	0.3824
3.7503		0.3383	0.363	0.3595		0.3743	0.392	0.3892
3.80031		0.3439	0.3702	0.3673		0.3819	0.4015	0.3987
3.85031		0.349	0.3753	0.3717		0.388	0.4091	0.4063
3.90031		0.3549	0.381	0.3775		0.3965	0.4185	0.4155
3.95032		0.3615	0.3869	0.3836		0.403	0.427	0.4241
4.00032		0.3682	0.3936	0.39		0.4101	0.4357	0.4326
4.05033		0.3752	0.4007	0.3976		0.4187	0.4463	0.4429
4.10033		0.3804	0.4059	0.4029		0.4267	0.4555	0.4519
4.15034		0.3881	0.4133	0.4103		0.4351	0.4657	0.4621
4.20034		0.3956	0.4207	0.4175		0.4424	0.4737	0.4707
4.25035		0.4034	0.4283	0.4253		0.4506	0.4816	0.4789
4.30035		0.4114	0.436	0.4333		0.4594	0.4915	0.4884
4.35036		0.4187	0.4422	0.4394		0.4651	0.5009	0.4967
4.40036		0.4264	0.4481	0.4467		0.4725	0.5107	0.5066
4.45037		0.4309	0.4538	0.4499		0.4787	0.5183	0.5138
4.50037		0.4376	0.461	0.4596		0.4875	0.5307	0.5266
4.55037		0.4454	0.469	0.4668		0.4955	0.5412	0.5359
4.60038		0.4539	0.4774	0.4745		0.5024	0.5505	0.5453
4.65038		0.4619	0.4849	0.4825		0.509	0.56	0.5591
4.70038		0.4699	0.4921	0.4893		0.5143	0.5756	0.5687
4.75039		0.4785	0.5012	0.4983		0.5226	0.5847	0.58
4.80039		0.4868	0.5091	0.5054		0.5351	0.5949	0.5892
4.8504		0.4958	0.5193	0.5155		0.5416	0.6049	0.5979
4.9004		0.5034	0.5265	0.5226		0.5496	0.6111	0.6022
4.95041		0.5124	0.5363	0.531		0.557	0.6151	0.6068
5.00041		0.522	0.5455	0.5411		0.5613	0.6203	0.6117
5.05042		0.5307	0.5542	0.549		0.5654	0.6256	0.6157
5.10042		0.5374	0.5618	0.557		0.5667	0.628	0.6188
5.15043		0.546	0.5689	0.5629		0.5688	0.6311	0.621
5.20043		0.5544	0.5794	0.573		0.5724	0.6358	0.6267
5.25044		0.563	0.5886	0.5818		0.5755	0.6411	0.6311
5.30044		0.5715	0.5974	0.5905		0.5763	0.6445	0.6347
5.35044		0.5795	0.6052	0.5981		0.578	0.6469	0.6381
5.40045		0.5877	0.6145	0.6067		0.5801	0.652	0.6428
5.45045		0.5951	0.6221	0.6145		0.5808	0.6544	0.6459
5.50046		0.6026	0.6309	0.6223		0.583	0.6596	0.6496
5.55046		0.6096	0.6388	0.6301		0.5839	0.6633	0.6535
5.60047		0.6171	0.6459	0.636		0.585	0.6653	0.6556
5.65047		0.6249	0.6548	0.645		0.5874	0.6712	0.6618
5.70048		0.6311	0.6622	0.6516		0.5883	0.674	0.6654
5.75048		0.6386	0.67	0.6588		0.5914	0.679	0.6687
5.80049		0.645	0.6778	0.6665		0.5921	0.6827	0.6732
5.85049		0.6515	0.6852	0.6739		0.5936	0.6864	0.6767
5.9005		0.6572	0.6916	0.6786		0.5937	0.6888	0.6779
5.9505		0.6643	0.6999	0.6872		0.5955	0.6941	0.6847
6.0005		0.672	0.7083	0.6963		0.5955	0.6959	0.6885
6.05051		0.6811	0.7185	0.7066		0.5977	0.7014	0.6931
6.10051		0.6955	0.7397	0.7181		0.5985	0.7042	0.696
6.15052		0.7122	0.7577	0.7359		0.6003	0.7073	0.6983
6.20052		0.7288	0.7737	0.7558		0.5997	0.7102	0.7015
6.25053		0.7413	0.7836	0.7709		0.6011	0.7132	0.7046
6.30053		0.7485	0.7904	0.7782		0.6009	0.7166	0.7085
6.35054		0.7542	0.7961	0.7831		0.6014	0.7186	0.7108
6.40054		0.759	0.8005	0.7862		0.6027	0.7226	0.7134
6.45054		0.7644	0.8058	0.7949		0.6013	0.7233	0.7159
6.50054		0.77	0.8206	0.813		0.6024	0.7264	0.7185
6.55055		0.7843	0.8363	0.8265		0.6022	0.7294	0.7215
6.60055		0.7959	0.8484	0.8379		0.602	0.7305	0.7236
6.65055		0.8078	0.8584	0.848		0.6025	0.7322	0.7264
6.70056		0.8139	0.868	0.8578		0.602	0.7336	0.7275
6.75056		0.8215	0.8755	0.8657		0.6018	0.736	0.7316
6.80057		0.8269	0.882	0.873		0.6027	0.7376	0.7329
6.85057		0.8327	0.8894	0.8796		0.6029	0.7417	0.7356
6.90057		0.8379	0.8943	0.8857		0.6026	0.7433	0.7375
6.95058		0.8425	0.9029	0.894		0.6021	0.7439	0.7375
7.00058		0.8471	0.9132	0.9019		0.6013	0.745	0.7402
7.05059		0.8541	0.9212	0.912		0.6015	0.7462	0.7398
7.10059		0.86	0.9267	0.9185		0.601	0.7467	0.7425
7.15059		0.8717	0.9318	0.9236		0.6002	0.7472	0.7432
7.2006		0.8727	0.9371	0.9289		0.5993	0.7497	0.7459
7.25061		0.8766	0.9422	0.9347		0.5979	0.7506	0.7471
7.30061		0.8803	0.9469	0.9392		0.5961	0.7516	0.7495
7.35061		0.8831	0.9499	0.9422		0.5964	0.7528	0.7481
7.40062		0.8858	0.9517	0.9445		0.595	0.7536	0.751
7.45062		0.8873	0.9541	0.9455		0.5946	0.7556	0.7508
7.50062		0.8895	0.9549	0.9475		0.593	0.7553	0.7524
7.55062		0.8906	0.9567	0.9492		0.5914	0.7589	0.7548
7.60063		0.891	0.9575	0.9499		0.5902	0.7594	0.7554
7.65064		0.8927	0.9594	0.9522		0.5899	0.7617	0.7583
7.70064		0.8927	0.9601	0.9523		0.5887	0.7627	0.7597
7.75064		0.8927	0.9615	0.9541		0.586	0.7621	0.7596
7.80065		0.8956	0.9628	0.9544		0.5865	0.7641	0.7616
7.85065		0.8933	0.9655	0.9561		0.5865	0.7661	0.7618
7.90065		0.8937	0.9657	0.957		0.5849	0.7649	0.7634
7.95066		0.8974	0.9673	0.9584		0.5837	0.7676	0.7641
