# Supplementary material for: A DNA damage-activated kinase phosphorylates a transcriptional repressor to control bacterial immune pathway expression
Source: EMBO J. 2026 Jun 9;45(14):5079–100. doi: 10.1038/s44318-026-00831-y (PMC13373217; doi:10.1038/s44318-026-00831-y)
Supplement: Supplementary file 12 — Source data Fig. 6 [file 44318_2026_831_MOESM12_ESM.zip › Figure6/6K/Plaque Assay VapKSC.xlsx]

## Sheet: VapKSC Phage pfu
	Minimal media - no IPTG			LB - no IPTG			Minimal media - 10 uM IPTG			LB - 10 uM IPTG
Empty Vector	36700000	46700000	33300000	66700000	333000000	66700000	33300000	36700000	63300000	46700000	33300000	66700000
WT VapKSC	6670000	4330000	4000000	10000000	13300000	10000000	330000	330000	330000	330000	330000	330000
VapK mutant	667000000	200000000	200000000	667000000	133000000	66700000	100000000	53300000	100000000	100000000	70000000	23300000
VapS mutant	50000000	40000000	33300000	667000000	100000000	33300000	26700000	100000000	100000000	66700000	100000000	100000000
VapC mutant	300000000	333000000	100000000	66700000	66700000	66700000	667000000	667000000	667000000	667000000	667000000	1330000000
