# Supplementary material for: A DNA damage-activated kinase phosphorylates a transcriptional repressor to control bacterial immune pathway expression
Source: EMBO J. 2026 Jun 9;45(14):5079–100. doi: 10.1038/s44318-026-00831-y (PMC13373217; doi:10.1038/s44318-026-00831-y)
Supplement: Supplementary file 12 — Source data Fig. 6 [file 44318_2026_831_MOESM12_ESM.zip › Figure6/6D/Growth Curve WT VapC.xlsx]

## Sheet: WT VapC alone
Time (hrs)		WT VapC + Arabinose			A12	WT VapC + LB only
0		0.1097	0.1103	0.1119		0.1146	0.1158	0.1118
0.0500047		0.1096	0.1107	0.1123		0.1144	0.1155	0.1119
0.10001		0.1098	0.1105	0.1125		0.1145	0.1154	0.112
0.150015		0.1113	0.1103	0.1125		0.1149	0.1155	0.1121
0.200021		0.1115	0.1115	0.1135		0.1156	0.1163	0.1129
0.250023		0.112	0.1119	0.114		0.1167	0.1171	0.1133
0.300027		0.1137	0.1126	0.1148		0.1175	0.1178	0.1146
0.350029		0.114	0.1135	0.1156		0.1184	0.1187	0.1152
0.400035		0.1146	0.1145	0.1165		0.1195	0.1197	0.1164
0.45004		0.1151	0.1151	0.1175		0.1206	0.1207	0.1171
0.500046		0.1172	0.1159	0.1184		0.1218	0.1217	0.1183
0.55005		0.1176	0.117	0.1195		0.1227	0.1229	0.1192
0.600052		0.1182	0.1178	0.1203		0.1243	0.124	0.1206
0.650057		0.1194	0.1192	0.1215		0.1258	0.1253	0.1217
0.70006		0.1206	0.1205	0.123		0.1275	0.1268	0.1232
0.750067		0.1217	0.1219	0.1244		0.1289	0.1285	0.1245
0.800071		0.1231	0.1229	0.1255		0.1305	0.1297	0.1261
0.850074		0.1245	0.1245	0.1271		0.1326	0.1319	0.1275
0.900079		0.1258	0.1261	0.1288		0.1342	0.1338	0.1293
0.950086		0.1271	0.1275	0.1305		0.1362	0.1357	0.1308
1.00009		0.1286	0.1292	0.1324		0.1385	0.1378	0.1328
1.05009		0.1305	0.1308	0.1341		0.1406	0.1402	0.1348
1.1001		0.1323	0.1329	0.1362		0.143	0.1424	0.1374
1.1501		0.1343	0.1349	0.1385		0.1455	0.145	0.1393
1.2001		0.1362	0.1367	0.1405		0.1479	0.1471	0.1416
1.25011		0.1379	0.1392	0.143		0.1509	0.1502	0.1437
1.30011		0.1401	0.1413	0.1453		0.1536	0.1527	0.1466
1.35012		0.1422	0.1433	0.1476		0.1564	0.1561	0.1492
1.40013		0.1448	0.1459	0.1503		0.1596	0.1589	0.1524
1.45013		0.1477	0.1486	0.1531		0.1631	0.1622	0.1553
1.50014		0.1496	0.1508	0.1557		0.1662	0.1658	0.1583
1.55014		0.1522	0.1534	0.1585		0.1692	0.1683	0.1612
1.60014		0.155	0.1568	0.1619		0.1734	0.1724	0.1654
1.65015		0.1581	0.1589	0.1648		0.1764	0.1758	0.168
1.70015		0.1612	0.1625	0.1682		0.1801	0.1805	0.1712
1.75015		0.1641	0.1667	0.1719		0.1839	0.1838	0.175
1.80016		0.167	0.169	0.1749		0.1876	0.1877	0.1785
1.85017		0.1708	0.1719	0.1794		0.1921	0.1917	0.1828
1.90017		0.1738	0.1742	0.1828		0.1962	0.1956	0.1866
1.95017		0.1764	0.1769	0.1856		0.2001	0.1998	0.1907
2.00018		0.1793	0.1811	0.1886		0.2026	0.2028	0.1943
2.05019		0.1825	0.1842	0.1924		0.2072	0.2069	0.1979
2.10019		0.1868	0.1874	0.1963		0.2124	0.2118	0.2015
2.1502		0.1896	0.1932	0.1992		0.2165	0.2157	0.2047
2.2002		0.1929	0.1928	0.2033		0.2221	0.2208	0.2102
2.25021		0.1957	0.1954	0.206		0.2263	0.2254	0.2145
2.30021		0.1991	0.1991	0.21		0.2322	0.2316	0.2203
2.35021		0.2024	0.2022	0.2128		0.2374	0.2372	0.2251
2.40021		0.2057	0.2046	0.2161		0.2434	0.2424	0.2298
2.45022		0.2087	0.2088	0.2206		0.25	0.2493	0.2366
2.50022		0.2117	0.2105	0.2231		0.2552	0.2542	0.2412
2.55023		0.2148	0.2147	0.2276		0.2627	0.2618	0.2482
2.60023		0.2188	0.2178	0.231		0.2693	0.2695	0.2552
2.65024		0.2216	0.2218	0.2345		0.276	0.2773	0.2622
2.70024		0.2252	0.2248	0.2383		0.2832	0.2826	0.2681
2.75025		0.2296	0.2288	0.2428		0.2912	0.2913	0.2757
2.80025		0.2323	0.2312	0.2454		0.2974	0.2971	0.2822
2.85026		0.2371	0.2352	0.2498		0.3055	0.3058	0.2899
2.90026		0.2421	0.2388	0.2541		0.3142	0.3137	0.2976
2.95026		0.245	0.2428	0.2575		0.3222	0.3227	0.3054
3.00027		0.2485	0.2459	0.262		0.3316	0.3319	0.3147
3.05027		0.2523	0.2496	0.266		0.3404	0.341	0.3236
3.10027		0.2564	0.2542	0.2704		0.3501	0.3515	0.3326
3.15028		0.2597	0.2566	0.2737		0.3594	0.3601	0.341
3.20028		0.2628	0.2606	0.2779		0.3691	0.3705	0.3509
3.25029		0.2666	0.2644	0.2819		0.3795	0.3803	0.361
3.30029		0.2701	0.2679	0.286		0.39	0.3909	0.3702
3.3503		0.2743	0.2721	0.291		0.4006	0.4028	0.3821
3.4003		0.2778	0.2756	0.2951		0.4115	0.4128	0.3926
3.45031		0.2817	0.2802	0.3		0.4227	0.4247	0.4042
3.50031		0.2852	0.2836	0.3034		0.4335	0.4348	0.4146
3.55031		0.2889	0.2871	0.3084		0.4452	0.4472	0.4258
3.60031		0.2933	0.2912	0.3129		0.4581	0.4603	0.4384
3.65032		0.296	0.2938	0.3159		0.469	0.4706	0.4482
3.70032		0.3008	0.2984	0.3213		0.4801	0.483	0.4625
3.75033		0.3049	0.3027	0.3258		0.4926	0.4965	0.4731
3.80033		0.3079	0.3058	0.3296		0.5046	0.5079	0.4855
3.85034		0.3119	0.309	0.3332		0.5166	0.5217	0.497
3.90034		0.3148	0.3124	0.3376		0.5305	0.5361	0.5111
3.95035		0.3186	0.3161	0.341		0.5434	0.5488	0.524
4.00035		0.3221	0.3191	0.3451		0.5558	0.5625	0.5372
4.05036		0.3253	0.3226	0.3484		0.5685	0.5741	0.5495
4.10036		0.3281	0.3252	0.3515		0.5803	0.5883	0.563
4.15036		0.331	0.328	0.3544		0.5925	0.6004	0.5741
4.20037		0.3344	0.3311	0.3586		0.6062	0.6149	0.5893
4.25037		0.3369	0.3328	0.3615		0.6178	0.6251	0.6
4.30038		0.3402	0.3365	0.3646		0.6294	0.6381	0.6128
4.35038		0.3438	0.3398	0.3678		0.6405	0.6511	0.6251
4.40039		0.3458	0.3425	0.3713		0.6531	0.6634	0.6364
4.45039		0.3485	0.3461	0.374		0.664	0.6744	0.6489
4.5004		0.351	0.3478	0.3759		0.6733	0.6854	0.6587
4.5504		0.354	0.3506	0.379		0.6851	0.6972	0.671
4.6004		0.3571	0.3538	0.3828		0.6955	0.7085	0.6831
4.65041		0.3598	0.3565	0.3855		0.7071	0.721	0.6942
4.70041		0.3618	0.3586	0.3885		0.7164	0.7305	0.7039
4.75041		0.3649	0.3623	0.392		0.7278	0.7421	0.716
4.80042		0.3677	0.3648	0.3941		0.7393	0.7535	0.7291
4.85042		0.3701	0.3673	0.3965		0.748	0.7631	0.7374
4.90042		0.3726	0.3691	0.3971		0.7587	0.7747	0.7481
4.95043		0.3733	0.3699	0.3987		0.7691	0.784	0.7585
5.00043		0.3744	0.3714	0.3997		0.7787	0.7941	0.7687
5.05043		0.3754	0.3733	0.4024		0.785	0.8016	0.7764
5.10044		0.3769	0.3741	0.4027		0.7935	0.8093	0.7839
5.15044		0.3792	0.3764	0.405		0.8007	0.8167	0.7926
5.20045		0.3816	0.3785	0.4065		0.8068	0.8231	0.7988
5.25045		0.3831	0.38	0.4086		0.8126	0.8289	0.8042
5.30045		0.3854	0.3821	0.4103		0.8204	0.8358	0.8123
5.35046		0.3869	0.3839	0.4125		0.8267	0.8433	0.8181
5.40046		0.3884	0.3856	0.4144		0.831	0.8487	0.8251
5.45047		0.391	0.3886	0.4164		0.8368	0.8554	0.8307
5.50047		0.3927	0.3903	0.4179		0.8421	0.8622	0.8383
5.55047		0.395	0.3926	0.4207		0.8484	0.8686	0.8446
5.60048		0.3966	0.3945	0.4224		0.8527	0.8731	0.8488
5.65048		0.3991	0.3968	0.425		0.8585	0.8786	0.856
5.70049		0.4012	0.3986	0.4268		0.8629	0.8844	0.861
5.75049		0.403	0.4006	0.4285		0.8681	0.8893	0.8658
5.80049		0.4053	0.4029	0.431		0.8723	0.8932	0.8706
5.8505		0.4073	0.4051	0.4335		0.8762	0.8997	0.8767
5.9005		0.4091	0.4069	0.435		0.8797	0.9031	0.8808
5.9505		0.4107	0.409	0.4374		0.8831	0.9077	0.885
6.00051		0.4175	0.4119	0.4397		0.8867	0.9126	0.8905
6.05051		0.4189	0.413	0.4418		0.8889	0.9146	0.8923
6.10052		0.4207	0.4161	0.4437		0.891	0.919	0.8981
6.15052		0.4242	0.418	0.446		0.8936	0.9224	0.9022
6.20053		0.4252	0.4211	0.4485		0.8961	0.9267	0.9057
6.25053		0.4281	0.4227	0.4507		0.8979	0.9302	0.9089
6.30054		0.4285	0.4246	0.4529		0.8998	0.9334	0.9128
6.35054		0.4315	0.4269	0.4548		0.9006	0.9357	0.9159
6.40055		0.4338	0.4293	0.4571		0.9024	0.9385	0.919
6.45055		0.4392	0.4317	0.459		0.9031	0.941	0.9219
6.50055		0.4403	0.4333	0.4612		0.9037	0.9429	0.9236
6.55056		0.44	0.4357	0.4637		0.9053	0.9462	0.9276
6.60056		0.443	0.4375	0.4659		0.9064	0.9483	0.9303
6.65057		0.446	0.4401	0.4685		0.9065	0.9504	0.9326
6.70057		0.4463	0.4415	0.4704		0.9077	0.9519	0.9351
6.75057		0.4519	0.4431	0.4738		0.9086	0.9544	0.9369
6.80057		0.4534	0.4442	0.4755		0.9098	0.9574	0.9388
6.85058		0.4556	0.446	0.4769		0.9114	0.9601	0.9409
6.90058		0.4565	0.447	0.4794		0.9142	0.9644	0.9452
6.95059		0.46	0.4488	0.4812		0.915	0.9669	0.9486
7.00059		0.4609	0.4498	0.4835		0.918	0.9713	0.9535
7.05059		0.4638	0.4508	0.4852		0.9215	0.9762	0.959
7.1006		0.4644	0.4525	0.487		0.9259	0.98	0.96
7.1506		0.4684	0.4541	0.4891		0.9298	0.9883	0.965
7.20061		0.4698	0.4559	0.4914		0.9348	0.9961	0.9759
7.25061		0.4714	0.4588	0.493		0.939	1.003	0.9826
7.30062		0.4733	0.4585	0.4949		0.9416	1.0079	0.9878
7.35062		0.4746	0.4657	0.4969		0.9447	1.0141	0.9948
7.40063		0.4773	0.4618	0.4989		0.9494	1.0204	1.0006
7.45063		0.4774	0.4644	0.5012		0.955	1.027	1.0077
7.50063		0.4815	0.4647	0.5025		0.9596	1.0312	1.0109
7.55064		0.4836	0.4664	0.5046		0.9628	1.0356	1.0172
7.60064		0.4877	0.4687	0.5063		0.9707	1.0403	1.0206
7.65065		0.4903	0.4695	0.5086		0.9713	1.0426	1.0252
7.70065		0.4922	0.4709	0.5099		0.9765	1.0457	1.0273
7.75066		0.4925	0.4727	0.5125		0.9786	1.0502	1.0325
7.80066		0.4949	0.4737	0.514		0.9824	1.0543	1.035
7.85067		0.4964	0.4721	0.5159		0.9844	1.0579	1.0394
7.90067		0.4955	0.4776	0.5176		0.987	1.0629	1.0436
7.95067		0.5006	0.4867	0.5192		0.9903	1.065	1.047
			2025-12-18 21:08:16
