# Supplementary material for: A DNA damage-activated kinase phosphorylates a transcriptional repressor to control bacterial immune pathway expression
Source: EMBO J. 2026 Jun 9;45(14):5079–100. doi: 10.1038/s44318-026-00831-y (PMC13373217; doi:10.1038/s44318-026-00831-y)
Supplement: Supplementary file 13 — Source Data for Expanded View and Appendix Figures [file 44318_2026_831_MOESM13_ESM.zip]

Archive with 74 entries (58 files):
- Source_Data_for_Expanded_View_and_Appendix/
- __MACOSX/._Source_Data_for_Expanded_View_and_Appendix
- Source_Data_for_Expanded_View_and_Appendix/FigureEV1/
- __MACOSX/Source_Data_for_Expanded_View_and_Appendix/._FigureEV1
- Source_Data_for_Expanded_View_and_Appendix/.DS_Store
- __MACOSX/Source_Data_for_Expanded_View_and_Appendix/._.DS_Store
- Source_Data_for_Expanded_View_and_Appendix/AppendixFigureS6/
- __MACOSX/Source_Data_for_Expanded_View_and_Appendix/._AppendixFigureS6
- Source_Data_for_Expanded_View_and_Appendix/AppendixFigureS1/
- __MACOSX/Source_Data_for_Expanded_View_and_Appendix/._AppendixFigureS1
- Source_Data_for_Expanded_View_and_Appendix/AppendixFigureS4/
- __MACOSX/Source_Data_for_Expanded_View_and_Appendix/._AppendixFigureS4
- Source_Data_for_Expanded_View_and_Appendix/AppendixFigureS3/
- __MACOSX/Source_Data_for_Expanded_View_and_Appendix/._AppendixFigureS3
- Source_Data_for_Expanded_View_and_Appendix/FigureEV2/
- __MACOSX/Source_Data_for_Expanded_View_and_Appendix/._FigureEV2
- Source_Data_for_Expanded_View_and_Appendix/AppendixFigureS5/
- __MACOSX/Source_Data_for_Expanded_View_and_Appendix/._AppendixFigureS5
- Source_Data_for_Expanded_View_and_Appendix/FigureEV4/
- __MACOSX/Source_Data_for_Expanded_View_and_Appendix/._FigureEV4
- Source_Data_for_Expanded_View_and_Appendix/Expanded_view_and_Appendix_Source_Data_Checklist_v1.xlsx
- __MACOSX/Source_Data_for_Expanded_View_and_Appendix/._Expanded_view_and_Appendix_Source_Data_Checklist_v1.xlsx
- Source_Data_for_Expanded_View_and_Appendix/FigureEV1/.DS_Store
- __MACOSX/Source_Data_for_Expanded_View_and_Appendix/FigureEV1/._.DS_Store
- Source_Data_for_Expanded_View_and_Appendix/FigureEV1/EV1A/
- __MACOSX/Source_Data_for_Expanded_View_and_Appendix/FigureEV1/._EV1A
- Source_Data_for_Expanded_View_and_Appendix/AppendixFigureS6/S6A-D/
- __MACOSX/Source_Data_for_Expanded_View_and_Appendix/AppendixFigureS6/._S6A-D
- Source_Data_for_Expanded_View_and_Appendix/AppendixFigureS6/.DS_Store
- __MACOSX/Source_Data_for_Expanded_View_and_Appendix/AppendixFigureS6/._.DS_Store
- Source_Data_for_Expanded_View_and_Appendix/AppendixFigureS1/.DS_Store
- __MACOSX/Source_Data_for_Expanded_View_and_Appendix/AppendixFigureS1/._.DS_Store
- Source_Data_for_Expanded_View_and_Appendix/AppendixFigureS1/S1A/
- __MACOSX/Source_Data_for_Expanded_View_and_Appendix/AppendixFigureS1/._S1A
- Source_Data_for_Expanded_View_and_Appendix/AppendixFigureS4/.DS_Store
- __MACOSX/Source_Data_for_Expanded_View_and_Appendix/AppendixFigureS4/._.DS_Store
- Source_Data_for_Expanded_View_and_Appendix/AppendixFigureS4/S4A-E/
- __MACOSX/Source_Data_for_Expanded_View_and_Appendix/AppendixFigureS4/._S4A-E
- Source_Data_for_Expanded_View_and_Appendix/AppendixFigureS3/SEC-MALS VapS+VapC.xlsx
- __MACOSX/Source_Data_for_Expanded_View_and_Appendix/AppendixFigureS3/._SEC-MALS VapS+VapC.xlsx
- Source_Data_for_Expanded_View_and_Appendix/FigureEV2/.DS_Store
- __MACOSX/Source_Data_for_Expanded_View_and_Appendix/FigureEV2/._.DS_Store
- Source_Data_for_Expanded_View_and_Appendix/FigureEV2/EV2C-D/
- __MACOSX/Source_Data_for_Expanded_View_and_Appendix/FigureEV2/._EV2C-D
- Source_Data_for_Expanded_View_and_Appendix/AppendixFigureS5/.DS_Store
- __MACOSX/Source_Data_for_Expanded_View_and_Appendix/AppendixFigureS5/._.DS_Store
- Source_Data_for_Expanded_View_and_Appendix/AppendixFigureS5/S5A-D/
- __MACOSX/Source_Data_for_Expanded_View_and_Appendix/AppendixFigureS5/._S5A-D
- Source_Data_for_Expanded_View_and_Appendix/FigureEV4/EV4A/
- __MACOSX/Source_Data_for_Expanded_View_and_Appendix/FigureEV4/._EV4A
- Source_Data_for_Expanded_View_and_Appendix/FigureEV4/.DS_Store
- __MACOSX/Source_Data_for_Expanded_View_and_Appendix/FigureEV4/._.DS_Store
- Source_Data_for_Expanded_View_and_Appendix/FigureEV1/EV1A/SEC-MALS WT CapS.xlsx
- __MACOSX/Source_Data_for_Expanded_View_and_Appendix/FigureEV1/EV1A/._SEC-MALS WT CapS.xlsx
- Source_Data_for_Expanded_View_and_Appendix/AppendixFigureS6/S6A-D/fold_ecoli_vapk_x_ssdna_summary_confidences_0.json
- __MACOSX/Source_Data_for_Expanded_View_and_Appendix/AppendixFigureS6/S6A-D/._fold_ecoli_vapk_x_ssdna_summary_confidences_0.json
- Source_Data_for_Expanded_View_and_Appendix/AppendixFigureS6/S6A-D/fold_ecoli_vapk_x_ssdna_model_0.cif
- __MACOSX/Source_Data_for_Expanded_View_and_Appendix/AppendixFigureS6/S6A-D/._fold_ecoli_vapk_x_ssdna_model_0.cif
- Source_Data_for_Expanded_View_and_Appendix/AppendixFigureS6/S6A-D/fold_ecoli_vapk_x_ssdna_full_data_0.json
- __MACOSX/Source_Data_for_Expanded_View_and_Appendix/AppendixFigureS6/S6A-D/._fold_ecoli_vapk_x_ssdna_full_data_0.json
- Source_Data_for_Expanded_View_and_Appendix/AppendixFigureS1/S1A/S1A_gel.png
- __MACOSX/Source_Data_for_Expanded_View_and_Appendix/AppendixFigureS1/S1A/._S1A_gel.png
- Source_Data_for_Expanded_View_and_Appendix/AppendixFigureS4/S4A-E/STARANISO-output.zip
- __MACOSX/Source_Data_for_Expanded_View_and_Appendix/AppendixFigureS4/S4A-E/._STARANISO-output.zip
- Source_Data_for_Expanded_View_and_Appendix/FigureEV2/EV2C-D/FP CapS WT and N145A- wide and narrow.xlsx
- __MACOSX/Source_Data_for_Expanded_View_and_Appendix/FigureEV2/EV2C-D/._FP CapS WT and N145A- wide and narrow.xlsx
- Source_Data_for_Expanded_View_and_Appendix/AppendixFigureS5/S5A-D/fold_ecoli_vaps_x_vapk_summary_confidences_0.json
- __MACOSX/Source_Data_for_Expanded_View_and_Appendix/AppendixFigureS5/S5A-D/._fold_ecoli_vaps_x_vapk_summary_confidences_0.json
- Source_Data_for_Expanded_View_and_Appendix/AppendixFigureS5/S5A-D/fold_ecoli_vaps_x_vapk_full_data_0.json
- __MACOSX/Source_Data_for_Expanded_View_and_Appendix/AppendixFigureS5/S5A-D/._fold_ecoli_vaps_x_vapk_full_data_0.json
- Source_Data_for_Expanded_View_and_Appendix/AppendixFigureS5/S5A-D/fold_ecoli_vaps_x_vapk_model_0.cif
- __MACOSX/Source_Data_for_Expanded_View_and_Appendix/AppendixFigureS5/S5A-D/._fold_ecoli_vaps_x_vapk_model_0.cif
- Source_Data_for_Expanded_View_and_Appendix/FigureEV4/EV4A/EV4A_coomassie.png
- __MACOSX/Source_Data_for_Expanded_View_and_Appendix/FigureEV4/EV4A/._EV4A_coomassie.png
