# Supplementary material for: A DNA damage-activated kinase phosphorylates a transcriptional repressor to control bacterial immune pathway expression
Source: EMBO J. 2026 Jun 9;45(14):5079–100. doi: 10.1038/s44318-026-00831-y (PMC13373217; doi:10.1038/s44318-026-00831-y)
Supplement: Supplementary file 13 — Source Data for Expanded View and Appendix Figures [file 44318_2026_831_MOESM13_ESM.zip › Source_Data_for_Expanded_View_and_Appendix/Expanded_view_and_Appendix_Source_Data_Checklist_v1.xlsx]

## Sheet: MAIN FIGURES
	Figure Source Data Checklist
	Your manuscript number:			EMBOJ-2026-123749
	Example for demonstration				Fig. EV1			Fig. EV2			Fig. EV3			Fig. EV4			Appendix Fig. S1			Appendix Fig. S2			Appendix Fig. S3			Appendix Fig. S4			Appendix Fig. S5			Appendix Fig. S6			Fig. 11			Fig. 12			Fig. 13			Fig. 14
	FALSE	OPT OUT. If the entire figure is supported by deposited large scale dataset, there is no need to check individual panels.			FALSE	OPT OUT. If the entire figure is supported by deposited large scale data, there is no need to check individual panels.		FALSE	OPT OUT. If the entire figure is supported by deposited large scale data, there is no need to check individual panels.		TRUE	OPT OUT. If the entire figure is supported by deposited large scale data, there is no need to check individual panels.		FALSE	OPT OUT. If the entire figure is supported by deposited large scale data, there is no need to check individual panels.		FALSE	OPT OUT. If the entire figure is supported by deposited large scale data, there is no need to check individual panels.		FALSE	OPT OUT. If the entire figure is supported by deposited large scale data, there is no need to check individual panels.		FALSE	OPT OUT. If the entire figure is supported by deposited large scale data, there is no need to check individual panels.		FALSE	OPT OUT. If the entire figure is supported by deposited large scale data, there is no need to check individual panels.		FALSE	OPT OUT. If the entire figure is supported by deposited large scale data, there is no need to check individual panels.		FALSE	OPT OUT. If the entire figure is supported by deposited large scale data, there is no need to check individual panels.		FALSE	OPT OUT. If the entire figure is supported by deposited large scale data, there is no need to check individual panels.		FALSE	OPT OUT. If the entire figure is supported by deposited large scale data, there is no need to check individual panels.		FALSE	OPT OUT. If the entire figure is supported by deposited large scale data, there is no need to check individual panels.		FALSE	OPT OUT. If the entire figure is supported by deposited large scale data, there is no need to check individual panels.
	Panel	Provided?	Source Data Category		Panel	Provided?	Source Data Category	Panel	Provided?	Source Data Category	Panel	Provided?	Source Data Category	Panel	Provided?	Source Data Category	Panel	Provided?	Source Data Category	Panel	Provided?	Source Data Category	Panel	Provided?	Source Data Category	Panel	Provided?	Source Data Category	Panel	Provided?	Source Data Category	Panel	Provided?	Source Data Category	Panel	Provided?	Source Data Category	Panel	Provided?	Source Data Category	Panel	Provided?	Source Data Category	Panel	Provided?	Source Data Category
	A	TRUE	Microscopy images		A	TRUE	Numerical data	A	FALSE	N/A (schematics)	A	FALSE		A	TRUE	Blot/gel images	A	TRUE	Blot/gel images	A	FALSE	N/A (schematics)	A	TRUE	Numerical data	A	TRUE	Numerical data	A	TRUE	Other	A	TRUE	Other	A	FALSE		A	FALSE		A	FALSE		A	FALSE
	B	TRUE	Numerical data		B	FALSE	Data deposited (large datasets)	B	FALSE	N/A (schematics)	B	FALSE		B	FALSE	N/A (schematics)	B	FALSE	N/A (schematics)	B	FALSE	N/A (schematics)	B	FALSE		B	TRUE	Numerical data	B	TRUE	Other	B	TRUE	Other	B	FALSE		B	FALSE		B	FALSE		B	FALSE
	C	TRUE	Blot/Gel img + quantification		C	FALSE	N/A (schematics)	C	TRUE	Numerical data	C	FALSE		C	FALSE		C	FALSE	N/A (schematics)	C	FALSE	N/A (schematics)	C	FALSE		C	TRUE	Numerical data	C	TRUE	Other	C	TRUE	Other	C	FALSE		C	FALSE		C	FALSE		C	FALSE
	D	TRUE	Other: jupyter noteobok		D	FALSE	N/A (schematics)	D	TRUE	Numerical data	D	FALSE		D	FALSE		D	FALSE	N/A (schematics)	D	FALSE	N/A (schematics)	D	FALSE		D	TRUE	Numerical data	D	TRUE	Other	D	TRUE	Other	D	FALSE		D	FALSE		D	FALSE		D	FALSE
	E	FALSE	N/A (schematics)		E	FALSE	N/A (schematics)	E	FALSE		E	FALSE		E	FALSE		E	FALSE	N/A (schematics)	E	FALSE		E	FALSE		E	TRUE	Numerical data	E	FALSE		E	FALSE		E	FALSE		E	FALSE		E	FALSE		E	FALSE
	F	FALSE			F	FALSE		F	FALSE		F	FALSE		F	FALSE		F	FALSE	N/A (schematics)	F	FALSE		F	FALSE		F	FALSE		F	FALSE		F	FALSE		F	FALSE		F	FALSE		F	FALSE		F	FALSE
	G	FALSE			G	FALSE		G	FALSE		G	FALSE		G	FALSE		G	FALSE		G	FALSE		G	FALSE		G	FALSE		G	FALSE		G	FALSE		G	FALSE		G	FALSE		G	FALSE		G	FALSE
	H	FALSE			H	FALSE		H	FALSE		H	FALSE		H	FALSE		H	FALSE		H	FALSE		H	FALSE		H	FALSE		H	FALSE		H	FALSE		H	FALSE		H	FALSE		H	FALSE		H	FALSE
	I	FALSE			I	FALSE		I	FALSE		I	FALSE		I	FALSE		I	FALSE		I	FALSE		I	FALSE		I	FALSE		I	FALSE		I	FALSE		I	FALSE		I	FALSE		I	FALSE		I	FALSE
	J	FALSE			J	FALSE		J	FALSE		J	FALSE		J	FALSE		J	FALSE		J	FALSE		J	FALSE		J	FALSE		J	FALSE		J	FALSE		J	FALSE		J	FALSE		J	FALSE		J	FALSE
	K	FALSE			K	FALSE		K	FALSE		K	FALSE		K	FALSE		K	FALSE		K	FALSE		K	FALSE		K	FALSE		K	FALSE		K	FALSE		K	FALSE		K	FALSE		K	FALSE		K	FALSE
	L	FALSE			L	FALSE		L	FALSE		L	FALSE		L	FALSE		L	FALSE		L	FALSE		L	FALSE		L	FALSE		L	FALSE		L	FALSE		L	FALSE		L	FALSE		L	FALSE		L	FALSE
	M	FALSE			M	FALSE		M	FALSE		M	FALSE		M	FALSE		M	FALSE		M	FALSE		M	FALSE		M	FALSE		M	FALSE		M	FALSE		M	FALSE		M	FALSE		M	FALSE		M	FALSE
	N	FALSE			N	FALSE		N	FALSE		N	FALSE		N	FALSE		N	FALSE		N	FALSE		N	FALSE		N	FALSE		N	FALSE		N	FALSE		N	FALSE		N	FALSE		N	FALSE		N	FALSE
	O	FALSE			O	FALSE		O	FALSE		O	FALSE		O	FALSE		O	FALSE		O	FALSE		O	FALSE		O	FALSE		O	FALSE		O	FALSE		O	FALSE		O	FALSE		O	FALSE		O	FALSE
	P	FALSE			P	FALSE		P	FALSE		P	FALSE		P	FALSE		P	FALSE		P	FALSE		P	FALSE		P	FALSE		P	FALSE		P	FALSE		P	FALSE		P	FALSE		P	FALSE		P	FALSE
	Q	FALSE			Q	FALSE		Q	FALSE		Q	FALSE		Q	FALSE		Q	FALSE		Q	FALSE		Q	FALSE		Q	FALSE		Q	FALSE		Q	FALSE		Q	FALSE		Q	FALSE		Q	FALSE		Q	FALSE
	R	FALSE			R	FALSE		R	FALSE		R	FALSE		R	FALSE		R	FALSE		R	FALSE		R	FALSE		R	FALSE		R	FALSE		R	FALSE		R	FALSE		R	FALSE		R	FALSE		R	FALSE
	S	FALSE			S	FALSE		S	FALSE		S	FALSE		S	FALSE		S	FALSE		S	FALSE		S	FALSE		S	FALSE		S	FALSE		S	FALSE		S	FALSE		S	FALSE		S	FALSE		S	FALSE
	T	FALSE			T	FALSE		T	FALSE		T	FALSE		T	FALSE		T	FALSE		T	FALSE		T	FALSE		T	FALSE		T	FALSE		T	FALSE		T	FALSE		T	FALSE		T	FALSE		T	FALSE
	U	FALSE			U	FALSE		U	FALSE		U	FALSE		U	FALSE		U	FALSE		U	FALSE		U	FALSE		U	FALSE		U	FALSE		U	FALSE		U	FALSE		U	FALSE		U	FALSE		U	FALSE
	V	FALSE			V	FALSE		V	FALSE		V	FALSE		V	FALSE		V	FALSE		V	FALSE		V	FALSE		V	FALSE		V	FALSE		V	FALSE		V	FALSE		V	FALSE		V	FALSE		V	FALSE
	W	FALSE			W	FALSE		W	FALSE		W	FALSE		W	FALSE		W	FALSE		W	FALSE		W	FALSE		W	FALSE		W	FALSE		W	FALSE		W	FALSE		W	FALSE		W	FALSE		W	FALSE
	X	FALSE			X	FALSE		X	FALSE		X	FALSE		X	FALSE		X	FALSE		X	FALSE		X	FALSE		X	FALSE		X	FALSE		X	FALSE		X	FALSE		X	FALSE		X	FALSE		X	FALSE
	Y	FALSE			Y	FALSE		Y	FALSE		Y	FALSE		Y	FALSE		Y	FALSE		Y	FALSE		Y	FALSE		Y	FALSE		Y	FALSE		Y	FALSE		Y	FALSE		Y	FALSE		Y	FALSE		Y	FALSE
	Z	FALSE			Z	FALSE		Z	FALSE		Z	FALSE		Z	FALSE		Z	FALSE		Z	FALSE		Z	FALSE		Z	FALSE		Z	FALSE		Z	FALSE		Z	FALSE		Z	FALSE		Z	FALSE		Z	FALSE
					Comments:			Comments:			Comments:			Comments:			Comments:			Comments:			Comments:			Comments:			Comments:			Comments:			Comments:			Comments:			Comments:			Comments:
