# Supplementary material for: A DNA damage-activated kinase phosphorylates a transcriptional repressor to control bacterial immune pathway expression
Source: EMBO J. 2026 Jun 9;45(14):5079–100. doi: 10.1038/s44318-026-00831-y (PMC13373217; doi:10.1038/s44318-026-00831-y)
Supplement: Supplementary file 13 — Source Data for Expanded View and Appendix Figures [file 44318_2026_831_MOESM13_ESM.zip › Source_Data_for_Expanded_View_and_Appendix/AppendixFigureS3/SEC-MALS VapS+VapC.xlsx]

## Sheet: SEC-MALS VapS+VapC
VapS + VapC
Time (min	UV		Time (min)	MW (g/mol)
-0.225849			-0.225849
-0.217659			-0.217659
-0.209469			-0.209469
-0.201279			-0.201279
-0.19309			-0.19309
-0.1849			-0.1849
-0.17671			-0.17671
-0.16852			-0.16852
-0.16033			-0.16033
-0.152141			-0.152141
-0.143951			-0.143951
-0.135761			-0.135761
-0.127571			-0.127571
-0.119381			-0.119381
-0.111192			-0.111192
-0.103002			-0.103002
-0.0948121			-0.0948121
-0.0866223			-0.0866223
-0.0784326			-0.0784326
-0.0702428			-0.0702428
-0.062053			-0.062053
-0.0538632			-0.0538632
-0.0456734			-0.0456734
-0.0374836			-0.0374836
-0.0292938			-0.0292938
-0.0211041			-0.0211041
-0.0129143			-0.0129143
-0.00472449			-0.00472449
0.0034653	4.40604e-05		0.0034653
0.0116551	4.41128e-05		0.0116551
0.0198449	4.42593e-05		0.0198449
0.0280346	4.43659e-05		0.0280346
0.0362244	4.45796e-05		0.0362244
0.0444142	4.49455e-05		0.0444142
0.052604	4.54262e-05		0.052604
0.0607938	4.58655e-05		0.0607938
0.0689836	4.61684e-05		0.0689836
0.0771734	4.65307e-05		0.0771734
0.0853631	4.68495e-05		0.0853631
0.0935529	4.69756e-05		0.0935529
0.101743	4.67642e-05		0.101743
0.109932	4.62272e-05		0.109932
0.118122	4.57306e-05		0.118122
0.126312	4.55675e-05		0.126312
0.134502	4.57664e-05		0.134502
0.142692	4.61898e-05		0.142692
0.150881	4.65315e-05		0.150881
0.159071	4.61833e-05		0.159071
0.167261	4.52646e-05		0.167261
0.175451	4.42395e-05		0.175451
0.183641	4.34347e-05		0.183641
0.19183	4.29494e-05		0.19183
0.20002	4.25101e-05		0.20002
0.20821	4.1703e-05		0.20821
0.2164	4.08243e-05		0.2164
0.224589	4.01385e-05		0.224589
0.232779	3.98244e-05		0.232779
0.240969	3.98732e-05		0.240969
0.249159	3.9922e-05		0.249159
0.257349	3.99351e-05		0.257349
0.265538	4.02095e-05		0.265538
0.273728	4.09445e-05		0.273728
0.281918	4.21817e-05		0.281918
0.290108	4.36461e-05		0.290108
0.298298	4.45312e-05		0.298298
0.306487	4.47003e-05		0.306487
0.314677	4.42278e-05		0.314677
0.322867	4.33401e-05		0.322867
0.331057	4.24126e-05		0.331057
0.339246	4.19085e-05		0.339246
0.347436	4.17829e-05		0.347436
0.355626	4.19102e-05		0.355626
0.363816	4.21689e-05		0.363816
0.372006	4.24618e-05		0.372006
0.380195	4.27547e-05		0.380195
0.388385	4.29638e-05		0.388385
0.396575	4.29412e-05		0.396575
0.404765	4.26321e-05		0.404765
0.412955	4.21142e-05		0.412955
0.421144	4.16749e-05		0.421144
0.429334	4.17588e-05		0.429334
0.437524	4.22609e-05		0.437524
0.445714	4.29735e-05		0.445714
0.453903	4.36481e-05		0.453903
0.462093	4.40478e-05		0.462093
0.470283	4.40478e-05		0.470283
0.478473	4.3963e-05		0.478473
0.486663	4.39603e-05		0.486663
0.494852	4.40091e-05		0.494852
0.503042	4.4068e-05		0.503042
0.511232	4.41656e-05		0.511232
0.519422	4.45036e-05		0.519422
0.527612	4.51437e-05		0.527612
0.535801	4.57434e-05		0.535801
0.543991	4.6043e-05		0.543991
0.552181	4.59158e-05		0.552181
0.560371	4.55252e-05		0.560371
0.56856	4.54354e-05		0.56856
0.57675	4.55796e-05		0.57675
0.58494	4.58877e-05		0.58494
0.59313	4.62994e-05		0.59313
0.60132	4.67876e-05		0.60132
0.609509	4.74216e-05		0.609509
0.617699	4.78671e-05		0.617699
0.625889	4.80143e-05		0.625889
0.634079	4.78681e-05		0.634079
0.642269	4.75155e-05		0.642269
0.650458	4.70761e-05		0.650458
0.658648	4.65933e-05		0.658648
0.666838	4.60398e-05		0.666838
0.675028	4.55416e-05		0.675028
0.683217	4.5251e-05		0.683217
0.691407	4.53024e-05		0.691407
0.699597	4.57417e-05		0.699597
0.707787	4.62961e-05		0.707787
0.715977	4.67716e-05		0.715977
0.724166	4.70448e-05		0.724166
0.732356	4.70757e-05		0.732356
0.740546	4.69781e-05		0.740546
0.748736	4.72324e-05		0.748736
0.756925	4.78574e-05		0.756925
0.765115	4.85712e-05		0.765115
0.773305	4.90779e-05		0.773305
0.781495	4.91705e-05		0.781495
0.789685	4.89752e-05		0.789685
0.797874	4.87022e-05		0.797874
0.806064	4.84374e-05		0.806064
0.814254	4.82798e-05		0.814254
0.822444	4.82992e-05		0.822444
0.830634	4.84457e-05		0.830634
0.838823	4.87257e-05		0.838823
0.847013	4.89511e-05		0.847013
0.855203	4.91005e-05		0.855203
0.863393	4.91617e-05		0.863393
0.871582	4.91101e-05		0.871582
0.879772	4.89637e-05		0.879772
0.887962	4.87779e-05		0.887962
0.896152	4.87256e-05		0.896152
0.904342	4.89347e-05		0.904342
0.912531	4.94649e-05		0.912531
0.920721	5.0246e-05		0.920721
0.928911	5.05315e-05		0.928911
0.937101	5.00221e-05		0.937101
0.945291	4.8981e-05		0.945291
0.95348	4.79273e-05		0.95348
0.96167	4.75388e-05		0.96167
0.96986	4.84175e-05		0.96986
0.97805	4.96553e-05		0.97805
0.986239	5.06239e-05		0.986239
0.994429	5.10262e-05		0.994429
1.00262	5.0827e-05		1.00262
1.01081	5.03388e-05		1.01081
1.019	4.98507e-05		1.019
1.02719	4.93973e-05		1.02719
1.03538	4.8982e-05		1.03538
1.04357	4.86706e-05		1.04357
1.05176	4.86018e-05		1.05176
1.05995	4.909e-05		1.05995
1.06814	4.9942e-05		1.06814
1.07633	5.08102e-05		1.07633
1.08452	5.13762e-05		1.08452
1.09271	5.14339e-05		1.09271
1.1009	5.10434e-05		1.1009
1.10909	5.05146e-05		1.10909
1.11728	5.01541e-05		1.11728
1.12547	4.99838e-05		1.12547
1.13366	4.99624e-05		1.13366
1.14185	5.00112e-05		1.14185
1.15004	5.006e-05		1.15004
1.15822	4.9986e-05		1.15822
1.16641	4.98884e-05		1.16641
1.1746	4.98682e-05		1.1746
1.18279	4.99744e-05		1.18279
1.19098	5.01209e-05		1.19098
1.19917	5.01275e-05		1.19917
1.20736	5.002e-05		1.20736
1.21555	4.99988e-05		1.21555
1.22374	5.01106e-05		1.22374
1.23193	5.02502e-05		1.23193
1.24012	5.0299e-05		1.24012
1.24831	5.01404e-05		1.24831
1.2565	4.98224e-05		1.2565
1.26469	4.93324e-05		1.26469
1.27288	4.87251e-05		1.27288
1.28107	4.8237e-05		1.28107
1.28926	4.84558e-05		1.28926
1.29745	4.94267e-05		1.29745
1.30564	5.0596e-05		1.30564
1.31383	5.14087e-05		1.31383
1.32202	5.14309e-05		1.32202
1.33021	5.0601e-05		1.33021
1.3384	4.95612e-05		1.3384
1.34659	4.88618e-05		1.34659
1.35478	4.87207e-05		1.35478
1.36297	4.91106e-05		1.36297
1.37116	4.96963e-05		1.37116
1.37935	5.00915e-05		1.37935
1.38754	5.02977e-05		1.38754
1.39573	5.03659e-05		1.39573
1.40392	5.03201e-05		1.40392
1.41211	5.01736e-05		1.41211
1.4203	5.00272e-05		1.4203
1.42849	5.0391e-05		1.42849
1.43668	5.12111e-05		1.43668
1.44487	5.20896e-05		1.44487
1.45306	5.26004e-05		1.45306
1.46125	5.2454e-05		1.46125
1.46944	5.18258e-05		1.46944
1.47763	5.13034e-05		1.47763
1.48582	5.10014e-05		1.48582
1.49401	5.09814e-05		1.49401
1.5022	5.12355e-05		1.5022
1.51039	5.15772e-05		1.51039
1.51858	5.16176e-05		1.51858
1.52677	5.12951e-05		1.52677
1.53496	5.07211e-05		1.53496
1.54314	5.01017e-05		1.54314
1.55133	4.97112e-05		1.55133
1.55952	4.95642e-05		1.55952
1.56771	4.94556e-05		1.56771
1.5759	4.93851e-05		1.5759
1.58409	4.9467e-05		1.58409
1.59228	4.9864e-05		1.59228
1.60047	5.06939e-05		1.60047
1.60866	5.15673e-05		1.60866
1.61685	5.21838e-05		1.61685
1.62504	5.2562e-05		1.62504
1.63323	5.27837e-05		1.63323
1.64142	5.29285e-05		1.64142
1.64961	5.28797e-05		1.64961
1.6578	5.26003e-05		1.6578
1.66599	5.2231e-05		1.66599
1.67418	5.18573e-05		1.67418
1.68237	5.15035e-05		1.68237
1.69056	5.10641e-05		1.69056
1.69875	5.04044e-05		1.69875
1.70694	4.96211e-05		1.70694
1.71513	4.89037e-05		1.71513
1.72332	4.84586e-05		1.72332
1.73151	4.84669e-05		1.73151
1.7397	4.89063e-05		1.7397
1.74789	4.95014e-05		1.74789
1.75608	5.00797e-05		1.75608
1.76427	5.05471e-05		1.76427
1.77246	5.08362e-05		1.77246
1.78065	5.07874e-05		1.78065
1.78884	5.06047e-05		1.78884
1.79703	5.04095e-05		1.79703
1.80522	5.02833e-05		1.80522
1.81341	5.02957e-05		1.81341
1.8216	5.05011e-05		1.8216
1.82979	5.10381e-05		1.82979
1.83798	5.16934e-05		1.83798
1.84617	5.21474e-05		1.84617
1.85436	5.22255e-05		1.85436
1.86255	5.18758e-05		1.86255
1.87074	5.11924e-05		1.87074
1.87893	5.05992e-05		1.87893
1.88712	5.02195e-05		1.88712
1.89531	5.01621e-05		1.89531
1.9035	5.04595e-05		1.9035
1.91169	5.10531e-05		1.91169
1.91987	5.18342e-05		1.91987
1.92806	5.26152e-05		1.92806
1.93625	5.32502e-05		1.93625
1.94444	5.36767e-05		1.94444
1.95263	5.38826e-05		1.95263
1.96082	5.38826e-05		1.96082
1.96901	5.37913e-05		1.96901
1.9772	5.36937e-05		1.9772
1.98539	5.36201e-05		1.98539
1.99358	5.3651e-05		1.99358
2.00177	5.39026e-05		2.00177
2.00996	5.42931e-05		2.00996
2.01815	5.46836e-05		2.01815
2.02634	5.48957e-05		2.02634
2.03453	5.48229e-05		2.03453
2.04272	5.44567e-05		2.04272
2.05091	5.39686e-05		2.05091
2.0591	5.38499e-05		2.0591
2.06729	5.4283e-05		2.06729
2.07548	5.5139e-05		2.07548
2.08367	5.60748e-05		2.08367
2.09186	5.65973e-05		2.09186
2.10005	5.61579e-05		2.10005
2.10824	5.51029e-05		2.10824
2.11643	5.41129e-05		2.11643
2.12462	5.35456e-05		2.12462
2.13281	5.35348e-05		2.13281
2.141	5.39253e-05		2.141
2.14919	5.41757e-05		2.14919
2.15738	5.42043e-05		2.15738
2.16557	5.42811e-05		2.16557
2.17376	5.46053e-05		2.17376
2.18195	5.52435e-05		2.18195
2.19014	5.59269e-05		2.19014
2.19833	5.61115e-05		2.19833
2.20652	5.59629e-05		2.20652
2.21471	5.57899e-05		2.21471
2.2229	5.58727e-05		2.2229
2.23109	5.6312e-05		2.23109
2.23928	5.69403e-05		2.23928
2.24747	5.73563e-05		2.24747
2.25566	5.74416e-05		2.25566
2.26385	5.71912e-05		2.26385
2.27204	5.67152e-05		2.27204
2.28023	5.63735e-05		2.28023
2.28842	5.62422e-05		2.28842
2.29661	5.62072e-05		2.29661
2.30479	5.61662e-05		2.30479
2.31298	5.60394e-05		2.31298
2.32117	5.57953e-05		2.32117
2.32936	5.56467e-05		2.32936
2.33755	5.57589e-05		2.33755
2.34574	5.61112e-05		2.34574
2.35393	5.64917e-05		2.35393
2.36212	5.65694e-05		2.36212
2.37031	5.59836e-05		2.37031
2.3785	5.50996e-05		2.3785
2.38669	5.45857e-05		2.38669
2.39488	5.47345e-05		2.39488
2.40307	5.55282e-05		2.40307
2.41126	5.65533e-05		2.41126
2.41945	5.72888e-05		2.41945
2.42764	5.77587e-05		2.42764
2.43583	5.81759e-05		2.43583
2.44402	5.85834e-05		2.44402
2.45221	5.88741e-05		2.45221
2.4604	5.87276e-05		2.4604
2.46859	5.82361e-05		2.46859
2.47678	5.78609e-05		2.47678
2.48497	5.78482e-05		2.48497
2.49316	5.8276e-05		2.49316
2.50135	5.90082e-05		2.50135
2.50954	5.95941e-05		2.50954
2.51773	5.97619e-05		2.51773
2.52592	5.94842e-05		2.52592
2.53411	5.88159e-05		2.53411
2.5423	5.79053e-05		2.5423
2.55049	5.71242e-05		2.55049
2.55868	5.69543e-05		2.55868
2.56687	5.74483e-05		2.56687
2.57506	5.8428e-05		2.57506
2.58325	5.95806e-05		2.58325
2.59144	6.05022e-05		2.59144
2.59963	6.08439e-05		2.59963
2.60782	6.08774e-05		2.60782
2.61601	6.08009e-05		2.61601
2.6242	6.06863e-05		2.6242
2.63239	6.05091e-05		2.63239
2.64058	6.01186e-05		2.64058
2.64877	5.96397e-05		2.64877
2.65696	5.92517e-05		2.65696
2.66515	5.90908e-05		2.66515
2.67334	5.92105e-05		2.67334
2.68152	5.95501e-05		2.68152
2.68971	5.97942e-05		2.68971
2.6979	5.99211e-05		2.6979
2.70609	6.00188e-05		2.70609
2.71428	6.01688e-05		2.71428
2.72247	6.04195e-05		2.72247
2.73066	6.07124e-05		2.73066
2.73885	6.09606e-05		2.73885
2.74704	6.13064e-05		2.74704
2.75523	6.17432e-05		2.75523
2.76342	6.2145e-05		2.76342
2.77161	6.22715e-05		2.77161
2.7798	6.17833e-05		2.7798
2.78799	6.10973e-05		2.78799
2.79618	6.05378e-05		2.79618
2.80437	6.00984e-05		2.80437
2.81256	5.96015e-05		2.81256
2.82075	5.87717e-05		2.82075
2.82894	5.81679e-05		2.82894
2.83713	5.82708e-05		2.83713
2.84532	5.90159e-05		2.84532
2.85351	6.00873e-05		2.85351
2.8617	6.09817e-05		2.8617
2.86989	6.11282e-05		2.86989
2.87808	6.07134e-05		2.87808
2.88627	6.00299e-05		2.88627
2.89446	5.92859e-05		2.89446
2.90265	5.86643e-05		2.90265
2.91084	5.83714e-05		2.91084
2.91903	5.85359e-05		2.91903
2.92722	5.90108e-05		2.92722
2.93541	5.97174e-05		2.93541
2.9436	6.05205e-05		2.9436
2.95179	6.12424e-05		2.95179
2.95998	6.17794e-05		2.95998
2.96817	6.20727e-05		2.96817
2.97636	6.2108e-05		2.97636
2.98455	6.18772e-05		2.98455
2.99274	6.14461e-05		2.99274
3.00093	6.10555e-05		3.00093
3.00912	6.1174e-05		3.00912
3.01731	6.16752e-05		3.01731
3.0255	6.22851e-05		3.0255
3.03369	6.27597e-05		3.03369
3.04188	6.29332e-05		3.04188
3.05007	6.27867e-05		3.05007
3.05825	6.27637e-05		3.05825
3.06644	6.30975e-05		3.06644
3.07463	6.37713e-05		3.07463
3.08282	6.45974e-05		3.08282
3.09101	6.51832e-05		3.09101
3.0992	6.51607e-05		3.0992
3.10739	6.49319e-05		3.10739
3.11558	6.46642e-05		3.11558
3.12377	6.44345e-05		3.12377
3.13196	6.42429e-05		3.13196
3.14015	6.40965e-05		3.14015
3.14834	6.42416e-05		3.14834
3.15653	6.47455e-05		3.15653
3.16472	6.54089e-05		3.16472
3.17291	6.5997e-05		3.17291
3.1811	6.63875e-05		3.1811
3.18929	6.67307e-05		3.18929
3.19748	6.70725e-05		3.19748
3.20567	6.7234e-05		3.20567
3.21386	6.71294e-05		3.21386
3.22205	6.68002e-05		3.22205
3.23024	6.66049e-05		3.23024
3.23843	6.64097e-05		3.23843
3.24662	6.61203e-05		3.24662
3.25481	6.57786e-05		3.25481
3.263	6.55153e-05		3.263
3.27119	6.55641e-05		3.27119
3.27938	6.59478e-05		3.27938
3.28757	6.62272e-05		3.28757
3.29576	6.6445e-05		3.29576
3.30395	6.6733e-05		3.30395
3.31214	6.72258e-05		3.31214
3.32033	6.77628e-05		3.32033
3.32852	6.79582e-05		3.32852
3.33671	6.77536e-05		3.33671
3.3449	6.72786e-05		3.3449
3.35309	6.67652e-05		3.35309
3.36128	6.65211e-05		3.36128
3.36947	6.68573e-05		3.36947
3.37766	6.76498e-05		3.37766
3.38585	6.87379e-05		3.38585
3.39404	6.98464e-05		3.39404
3.40223	7.06367e-05		3.40223
3.41042	7.06855e-05		3.41042
3.41861	7.01725e-05		3.41861
3.4268	6.97164e-05		3.4268
3.43499	6.95639e-05		3.43499
3.44317	6.96995e-05		3.44317
3.45136	6.97968e-05		3.45136
3.45955	6.96015e-05		3.45955
3.46774	6.93301e-05		3.46774
3.47593	6.92283e-05		3.47593
3.48412	6.93431e-05		3.48412
3.49231	6.95987e-05		3.49231
3.5005	6.99404e-05		3.5005
3.50869	7.01508e-05		3.50869
3.51688	7.02472e-05		3.51688
3.52507	7.0296e-05		3.52507
3.53326	7.03904e-05		3.53326
3.54145	7.06356e-05		3.54145
3.54964	7.09773e-05		3.54964
3.55783	7.12418e-05		3.55783
3.56602	7.13468e-05		3.56602
3.57421	7.13127e-05		3.57421
3.5824	7.11963e-05		3.5824
3.59059	7.09523e-05		3.59059
3.59878	7.05754e-05		3.59878
3.60697	7.04192e-05		3.60697
3.61516	7.05973e-05		3.61516
3.62335	7.10604e-05		3.62335
3.63154	7.15929e-05		3.63154
3.63973	7.19346e-05		3.63973
3.64792	7.23155e-05		3.64792
3.65611	7.2876e-05		3.65611
3.6643	7.36121e-05		3.6643
3.67249	7.43946e-05		3.67249
3.68068	7.48828e-05		3.68068
3.68887	7.50126e-05		3.68887
3.69706	7.49743e-05		3.69706
3.70525	7.49462e-05		3.70525
3.71344	7.49951e-05		3.71344
3.72163	7.50374e-05		3.72163
3.72982	7.48909e-05		3.72982
3.73801	7.45065e-05		3.73801
3.7462	7.41538e-05		3.7462
3.75439	7.39874e-05		3.75439
3.76258	7.40945e-05		3.76258
3.77077	7.45339e-05		3.77077
3.77896	7.50638e-05		3.77896
3.78715	7.54282e-05		3.78715
3.79534	7.55787e-05		3.79534
3.80353	7.5514e-05		3.80353
3.81172	7.52678e-05		3.81172
3.8199	7.49749e-05		3.8199
3.82809	7.4682e-05		3.82809
3.83628	7.44772e-05		3.83628
3.84447	7.44052e-05		3.84447
3.85266	7.45321e-05		3.85266
3.86085	7.50691e-05		3.86085
3.86904	7.57893e-05		3.86904
3.87723	7.64164e-05		3.87723
3.88542	7.67839e-05		3.88542
3.89361	7.68496e-05		3.89361
3.9018	7.66898e-05		3.9018
3.90999	7.62993e-05		3.90999
3.91818	7.57459e-05		3.91818
3.92637	7.52798e-05		3.92637
3.93456	7.52143e-05		3.93456
3.94275	7.57953e-05		3.94275
3.95094	7.70645e-05		3.95094
3.95913	7.82409e-05		3.95913
3.96732	7.8879e-05		3.96732
3.97551	7.89715e-05		3.97551
3.9837	7.86155e-05		3.9837
3.99189	7.79809e-05		3.99189
4.00008	7.73463e-05		4.00008
4.00827	7.70827e-05		4.00827
4.01646	7.72831e-05		4.01646
4.02465	7.78206e-05		4.02465
4.03284	7.84155e-05		4.03284
4.04103	7.86108e-05		4.04103
4.04922	7.81029e-05		4.04922
4.05741	7.75659e-05		4.05741
4.0656	7.73831e-05		4.0656
4.07379	7.77327e-05		4.07379
4.08198	7.85551e-05		4.08198
4.09017	7.92873e-05		4.09017
4.09836	7.95604e-05		4.09836
4.10655	7.96009e-05		4.10655
4.11474	7.96327e-05		4.11474
4.12293	7.9826e-05		4.12293
4.13112	8.02165e-05		4.13112
4.13931	8.03701e-05		4.13931
4.1475	8.05531e-05		4.1475
4.15569	8.08775e-05		4.15569
4.16388	8.13018e-05		4.16388
4.17207	8.16541e-05		4.17207
4.18026	8.16053e-05		4.18026
4.18845	8.14297e-05		4.18845
4.19664	8.15177e-05		4.19664
4.20482	8.18032e-05		4.20482
4.21301	8.20162e-05		4.21301
4.2212	8.17233e-05		4.2212
4.22939	8.05199e-05		4.22939
4.23758	7.92624e-05		4.23758
4.24577	7.85728e-05		4.24577
4.25396	7.87352e-05		4.25396
4.26215	7.96818e-05		4.26215
4.27034	8.08045e-05		4.27034
4.27853	8.1371e-05		4.27853
4.28672	8.16032e-05		4.28672
4.29491	8.17644e-05		4.29491
4.3031	8.20502e-05		4.3031
4.31129	8.24895e-05		4.31129
4.31948	8.26382e-05		4.31948
4.32767	8.25963e-05		4.32767
4.33586	8.25524e-05		4.33586
4.34405	8.25685e-05		4.34405
4.35224	8.2612e-05		4.35224
4.36043	8.2612e-05		4.36043
4.36862	8.28286e-05		4.36862
4.37681	8.33654e-05		4.37681
4.385	8.4027e-05		4.385
4.39319	8.45303e-05		4.39319
4.40138	8.45769e-05		4.40138
4.40957	8.38935e-05		4.40957
4.41776	8.30573e-05		4.41776
4.42595	8.24525e-05		4.42595
4.43414	8.22778e-05		4.43414
4.44233	8.258e-05		4.44233
4.45052	8.33122e-05		4.45052
4.45871	8.42636e-05		4.45871
4.4669	8.51407e-05		4.4669
4.47509	8.58816e-05		4.47509
4.48328	8.6413e-05		4.48328
4.49147	8.66035e-05		4.49147
4.49966	8.64571e-05		4.49966
4.50785	8.61945e-05		4.50785
4.51604	8.61528e-05		4.51604
4.52423	8.64191e-05		4.52423
4.53242	8.68693e-05		4.53242
4.54061	8.70645e-05		4.54061
4.5488	8.68163e-05		4.5488
4.55699	8.63555e-05		4.55699
4.56518	8.5978e-05		4.56518
4.57337	8.59506e-05		4.57337
4.58155	8.64495e-05		4.58155
4.58974	8.7377e-05		4.58974
4.59793	8.83437e-05		4.59793
4.60612	8.91778e-05		4.60612
4.61431	8.9716e-05		4.61431
4.6225	8.98016e-05		4.6225
4.63069	8.92158e-05		4.63069
4.63888	8.8271e-05		4.63888
4.64707	8.76356e-05		4.64707
4.65526	8.76367e-05		4.65526
4.66345	8.82237e-05		4.66345
4.67164	8.89387e-05		4.67164
4.67983	8.91828e-05		4.67983
4.68802	8.89897e-05		4.68802
4.69621	8.86099e-05		4.69621
4.7044	8.82614e-05		4.7044
4.71259	8.81473e-05		4.71259
4.72078	8.8489e-05		4.72078
4.72897	8.93755e-05		4.72897
4.73716	9.01992e-05		4.73716
4.74535	9.06705e-05		4.74535
4.75354	9.06867e-05		4.75354
4.76173	9.0345e-05		4.76173
4.76992	9.00032e-05		4.76992
4.77811	8.99434e-05		4.77811
4.7863	9.01203e-05		4.7863
4.79449	9.05066e-05		4.79449
4.80268	9.10436e-05		4.80268
4.81087	9.15805e-05		4.81087
4.81906	9.1796e-05		4.81906
4.82725	9.17102e-05		4.82725
4.83544	9.14663e-05		4.83544
4.84363	9.12276e-05		4.84363
4.85182	9.11521e-05		4.85182
4.86001	9.1445e-05		4.86001
4.8682	9.18602e-05		4.8682
4.87639	9.22396e-05		4.87639
4.88458	9.237e-05		4.88458
4.89277	9.21073e-05		4.89277
4.90096	9.15216e-05		4.90096
4.90915	9.05642e-05		4.90915
4.91734	8.95523e-05		4.91734
4.92553	8.8751e-05		4.92553
4.93372	8.83763e-05		4.93372
4.94191	8.85589e-05		4.94191
4.9501	8.92423e-05		4.9501
4.95829	9.00497e-05		4.95829
4.96647	9.0849e-05		4.96647
4.97466	9.15314e-05		4.97466
4.98285	9.19968e-05		4.98285
4.99104	9.21432e-05		4.99104
4.99923	9.19139e-05		4.99923
5.00742	9.15613e-05		5.00742
5.01561	9.1247e-05		5.01561
5.0238	9.10759e-05		5.0238
5.03199	9.10911e-05		5.03199
5.04018	9.12864e-05		5.04018
5.04837	9.14817e-05		5.04837
5.05656	9.16769e-05		5.05656
5.06475	9.19532e-05		5.06475
5.07294	9.23532e-05		5.07294
5.08113	9.27925e-05		5.08113
5.08932	9.34218e-05		5.08932
5.09751	9.41665e-05		5.09751
5.1057	9.49994e-05		5.1057
5.11389	9.57873e-05		5.11389
5.12208	9.63168e-05		5.12208
5.13027	9.6268e-05		5.13027
5.13846	9.5965e-05		5.13846
5.14665	9.56549e-05		5.14665
5.15484	9.5362e-05		5.15484
5.16303	9.50691e-05		5.16303
5.17122	9.47762e-05		5.17122
5.17941	9.49634e-05		5.17941
5.1876	9.5717e-05		5.1876
5.19579	9.67767e-05		5.19579
5.20398	9.77605e-05		5.20398
5.21217	9.82881e-05		5.21217
5.22036	9.82881e-05		5.22036
5.22855	9.81165e-05		5.22855
5.23674	9.77608e-05		5.23674
5.24493	9.71085e-05		5.24493
5.25312	9.6139e-05		5.25312
5.26131	9.50163e-05		5.26131
5.2695	9.43789e-05		5.2695
5.27769	9.44614e-05		5.27769
5.28588	9.51856e-05		5.28588
5.29407	9.62757e-05		5.29407
5.30226	9.735e-05		5.30226
5.31045	9.80334e-05		5.31045
5.31864	9.7979e-05		5.31864
5.32683	9.74739e-05		5.32683
5.33502	9.67468e-05		5.33502
5.3432	9.60982e-05		5.3432
5.35139	9.59065e-05		5.35139
5.35958	9.64435e-05		5.35958
5.36777	9.73631e-05		5.36777
5.37596	9.82783e-05		5.37596
5.38415	9.88579e-05		5.38415
5.39234	9.88847e-05		5.39234
5.40053	9.83966e-05		5.40053
5.40872	9.77767e-05		5.40872
5.41691	9.72415e-05		5.41691
5.4251	9.69321e-05		5.4251
5.43329	9.69615e-05		5.43329
5.44148	9.74055e-05		5.44148
5.44967	9.81377e-05		5.44967
5.45786	9.87923e-05		5.45786
5.46605	9.93149e-05		5.46605
5.47424	9.96338e-05		5.47424
5.48243	9.96736e-05		5.48243
5.49062	9.93319e-05		5.49062
5.49881	9.89902e-05		5.49881
5.507	9.89514e-05		5.507
5.51519	9.91862e-05		5.51519
5.52338	9.94681e-05		5.52338
5.53157	9.94038e-05		5.53157
5.53976	9.87692e-05		5.53976
5.54795	9.82133e-05		5.54795
5.55614	9.81041e-05		5.55614
5.56433	9.84412e-05		5.56433
5.57252	9.90062e-05		5.57252
5.58071	9.94455e-05		5.58071
5.5889	9.966e-05		5.5889
5.59709	9.99578e-05		5.59709
5.60528	0.000100323		5.60528
5.61347	0.000100701		5.61347
5.62166	0.000101046		5.62166
5.62985	0.000101485		5.62985
5.63804	0.000102164		5.63804
5.64623	0.000102896		5.64623
5.65442	0.000103446		5.65442
5.66261	0.0001036		5.66261
5.6708	0.000103259		5.6708
5.67899	0.000102644		5.67899
5.68718	0.000102252		5.68718
5.69537	0.000102127		5.69537
5.70356	0.000102189		5.70356
5.71175	0.000102296		5.71175
5.71994	0.000102588		5.71994
5.72812	0.000103285		5.72812
5.73631	0.000104332		5.73631
5.7445	0.000105421		5.7445
5.75269	0.000106164		5.75269
5.76088	0.000106213		5.76088
5.76907	0.000105663		5.76907
5.77726	0.000105007		5.77726
5.78545	0.000104544		5.78545
5.79364	0.000104409		5.79364
5.80183	0.000104561		5.80183
5.81002	0.000104805		5.81002
5.81821	0.000105172		5.81821
5.8264	0.000105592		5.8264
5.83459	0.000106032		5.83459
5.84278	0.000106454		5.84278
5.85097	0.000106796		5.85097
5.85916	0.000107137		5.85916
5.86735	0.000107372		5.86735
5.87554	0.000107417		5.87554
5.88373	0.00010732		5.88373
5.89192	0.000107232		5.89192
5.90011	0.000107281		5.90011
5.9083	0.000107247		5.9083
5.91649	0.000106923		5.91649
5.92468	0.000106355		5.92468
5.93287	0.000105771		5.93287
5.94106	0.000105625		5.94106
5.94925	0.000106419		5.94925
5.95744	0.000107431		5.95744
5.96563	0.000108097		5.96563
5.97382	0.000108081		5.97382
5.98201	0.000107345		5.98201
5.9902	0.000106564		5.9902
5.99839	0.000106496		5.99839
6.00658	0.000107074		6.00658
6.01477	0.000108115		6.01477
6.02296	0.000109346		6.02296
6.03115	0.00011042		6.03115
6.03934	0.00011078		6.03934
6.04753	0.000110423		6.04753
6.05572	0.000109655		6.05572
6.06391	0.000108895		6.06391
6.0721	0.000108602		6.0721
6.08029	0.000109285		6.08029
6.08848	0.000110308		6.08848
6.09667	0.000111002		6.09667
6.10485	0.000111136		6.10485
6.11304	0.000110754		6.11304
6.12123	0.000110217		6.12123
6.12942	0.000110161		6.12942
6.13761	0.000110261		6.13761
6.1458	0.000110381		6.1458
6.15399	0.000110495		6.15399
6.16218	0.000110651		6.16218
6.17037	0.000110895		6.17037
6.17856	0.000111182		6.17856
6.18675	0.000111604		6.18675
6.19494	0.000112156		6.19494
6.20313	0.00011278		6.20313
6.21132	0.000113366		6.21132
6.21951	0.000113319		6.21951
6.2277	0.000112892		6.2277
6.23589	0.000112463		6.23589
6.24408	0.000112333		6.24408
6.25227	0.000112675		6.25227
6.26046	0.000113407		6.26046
6.26865	0.00011414		6.26865
6.27684	0.000114774		6.27684
6.28503	0.000115162		6.28503
6.29322	0.000115198		6.29322
6.30141	0.000114855		6.30141
6.3096	0.000114318		6.3096
6.31779	0.000114049		6.31779
6.32598	0.000114157		6.32598
6.33417	0.000114532		6.33417
6.34236	0.000114942		6.34236
6.35055	0.000115137		6.35055
6.35874	0.000115068		6.35874
6.36693	0.000115004		6.36693
6.37512	0.000114955		6.37512
6.38331	0.000114929		6.38331
6.3915	0.000114982		6.3915
6.39969	0.000115275		6.39969
6.40788	0.000115802		6.40788
6.41607	0.0001165		6.41607
6.42426	0.000117229		6.42426
6.43245	0.000117811		6.43245
6.44064	0.000118055		6.44064
6.44883	0.000117899		6.44883
6.45702	0.000117602		6.45702
6.46521	0.000117536		6.46521
6.4734	0.000117914		6.4734
6.48159	0.000118691		6.48159
6.48977	0.000119325		6.48977
6.49796	0.000119724		6.49796
6.50615	0.000120094		6.50615
6.51434	0.000120573		6.51434
6.52253	0.000121173		6.52253
6.53072	0.000121563		6.53072
6.53891	0.000121458		6.53891
6.5471	0.000120969		6.5471
6.55529	0.000120382		6.55529
6.56348	0.000119997		6.56348
6.57167	0.000120074		6.57167
6.57986	0.000120855		6.57986
6.58805	0.000121836		6.58805
6.59624	0.000122657		6.59624
6.60443	0.000122974		6.60443
6.61262	0.000122582		6.61262
6.62081	0.000121655		6.62081
6.629	0.000120773		6.629
6.63719	0.000120416		6.63719
6.64538	0.00012051		6.64538
6.65357	0.000120878		6.65357
6.66176	0.000121312		6.66176
6.66995	0.000121654		6.66995
6.67814	0.000122077		6.67814
6.68633	0.000122575		6.68633
6.69452	0.000123093		6.69452
6.70271	0.000123557		6.70271
6.7109	0.000123899		6.7109
6.71909	0.000123826		6.71909
6.72728	0.00012341		6.72728
6.73547	0.000122849		6.73547
6.74366	0.000122359		6.74366
6.75185	0.000122145		6.75185
6.76004	0.000122389		6.76004
6.76823	0.000122797		6.76823
6.77642	0.000123176		6.77642
6.78461	0.000123459		6.78461
6.7928	0.000123594		6.7928
6.80099	0.000123448		6.80099
6.80918	0.000123068		6.80918
6.81737	0.000122857		6.81737
6.82556	0.000122886		6.82556
6.83375	0.000123152		6.83375
6.84194	0.000123578		6.84194
6.85013	0.000123822		6.85013
6.85832	0.000123651		6.85832
6.8665	0.000123223		6.8665
6.87469	0.000122706		6.87469
6.88288	0.00012229		6.88288
6.89107	0.000122193		6.89107
6.89926	0.00012219		6.89926
6.90745	0.000122044		6.90745
6.91564	0.0001219		6.91564
6.92383	0.000122024		6.92383
6.93202	0.000122722		6.93202
6.94021	0.000124138		6.94021
6.9484	0.000125512		6.9484
6.95659	0.000126348		6.95659
6.96478	0.000126701		6.96478
6.97297	0.000126876		6.97297
6.98116	0.000127364		6.98116
6.98935	0.000128329		6.98935
6.99754	0.000129157		6.99754
7.00573	0.000129651		7.00573
7.01392	0.000129758		7.01392
7.02211	0.000129562		7.02211
7.0303	0.000129367		7.0303
7.03849	0.00012947		7.03849
7.04668	0.000129965		7.04668
7.05487	0.000130607		7.05487
7.06306	0.000131101		7.06306
7.07125	0.000131248		7.07125
7.07944	0.00013096		7.07944
7.08763	0.000130705		7.08763
7.09582	0.000130487		7.09582
7.10401	0.00013034		7.10401
7.1122	0.000130326		7.1122
7.12039	0.000130619		7.12039
7.12858	0.000131084		7.12858
7.13677	0.000131475		7.13677
7.14496	0.000131688		7.14496
7.15315	0.000131716		7.15315
7.16134	0.000131667		7.16134
7.16953	0.000131667		7.16953
7.17772	0.00013178		7.17772
7.18591	0.00013209		7.18591
7.1941	0.000132513		7.1941
7.20229	0.000132881		7.20229
7.21048	0.000133076		7.21048
7.21867	0.000133141		7.21867
7.22686	0.000133058		7.22686
7.23505	0.000132956		7.23505
7.24323	0.000132952		7.24323
7.25142	0.000133101		7.25142
7.25961	0.00013359		7.25961
7.2678	0.000134039		7.2678
7.27599	0.000134423		7.27599
7.28418	0.000134714		7.28418
7.29237	0.000134873		7.29237
7.30056	0.000134776		7.30056
7.30875	0.000134193		7.30875
7.31694	0.000133392		7.31694
7.32513	0.000132806		7.32513
7.33332	0.000132808		7.33332
7.34151	0.000133599		7.34151
7.3497	0.000134868		7.3497
7.35789	0.000135864		7.35789
7.36608	0.000136482		7.36608
7.37427	0.000136803		7.37427
7.38246	0.000137018		7.38246
7.39065	0.000137359		7.39065
7.39884	0.000137433		7.39884
7.40703	0.00013711		7.40703
7.41522	0.00013653		7.41522
7.42341	0.000135932		7.42341
7.4316	0.000135605		7.4316
7.43979	0.000135751		7.43979
7.44798	0.000135937		7.44798
7.45617	0.000135932		7.45617
7.46436	0.000135749		7.46436
7.47255	0.000135562		7.47255
7.48074	0.000135709		7.48074
7.48893	0.000136487		7.48893
7.49712	0.00013742		7.49712
7.50531	0.000138208		7.50531
7.5135	0.000138692		7.5135
7.52169	0.000138879		7.52169
7.52988	0.000138879		7.52988
7.53807	0.000138879		7.53807
7.54626	0.000138879		7.54626
7.55445	0.000138934		7.55445
7.56264	0.000139096		7.56264
7.57083	0.00013934		7.57083
7.57902	0.000139493		7.57902
7.58721	0.000139604		7.58721
7.5954	0.000139678		7.5954
7.60359	0.000139713		7.60359
7.61178	0.000139713		7.61178
7.61997	0.000139713		7.61997
7.62815	0.000139956		7.62815
7.63634	0.000140517		7.63634
7.64453	0.000141268		7.64453
7.65272	0.000142025		7.65272
7.66091	0.000142659		7.66091
7.6691	0.000143109		7.6691
7.67729	0.000143407		7.67729
7.68548	0.000143553		7.68548
7.69367	0.000143588		7.69367
7.70186	0.000143588		7.70186
7.71005	0.000143588		7.71005
7.71824	0.000143464		7.71824
7.72643	0.000143288		7.72643
7.73462	0.000143131		7.73462
7.74281	0.000143077		7.74281
7.751	0.000143224		7.751
7.75919	0.00014337		7.75919
7.76738	0.000143481		7.76738
7.77557	0.000143603		7.77557
7.78376	0.000143779		7.78376
7.79195	0.00014403		7.79195
7.80014	0.000144371		7.80014
7.80833	0.000144796		7.80833
7.81652	0.000145297		7.81652
7.82471	0.000145814		7.82471
7.8329	0.000146339		7.8329
7.84109	0.000147023		7.84109
7.84928	0.000147895		7.84928
7.85747	0.00014881		7.85747
7.86566	0.000149532		7.86566
7.87385	0.000149906		7.87385
7.88204	0.000149869		7.88204
7.89023	0.00014943		7.89023
7.89842	0.000148906		7.89842
7.90661	0.000148557		7.90661
7.9148	0.000148416		7.9148
7.92299	0.000148435		7.92299
7.93118	0.000148533		7.93118
7.93937	0.000148774		7.93937
7.94756	0.00014935		7.94756
7.95575	0.000150191		7.95575
7.96394	0.00015109		7.96394
7.97213	0.000151763		7.97213
7.98032	0.00015186		7.98032
7.98851	0.000151319		7.98851
7.9967	0.000150588		7.9967
8.00488	0.000149976		8.00488
8.01307	0.000149647		8.01307
8.02126	0.000149549		8.02126
8.02945	0.000149403		8.02945
8.03764	0.000149257		8.03764
8.04583	0.000149164		8.04583
8.05402	0.000149163		8.05402
8.06221	0.000149296		8.06221
8.0704	0.000149735		8.0704
8.07859	0.000150779		8.07859
8.08678	0.00015216		8.08678
8.09497	0.000153566		8.09497
8.10316	0.000154706		8.10316
8.11135	0.000155389		8.11135
8.11954	0.000155633		8.11954
8.12773	0.000155801		8.12773
8.13592	0.000155921		8.13592
8.14411	0.000155936		8.14411
8.1523	0.00015579		8.1523
8.16049	0.000155643		8.16049
8.16868	0.000155671		8.16868
8.17687	0.000155852		8.17687
8.18506	0.00015603		8.18506
8.19325	0.000155992		8.19325
8.20144	0.000155502		8.20144
8.20963	0.000154917		8.20963
8.21782	0.000154639		8.21782
8.22601	0.000154749		8.22601
8.2342	0.000155125		8.2342
8.24239	0.000155564		8.24239
8.25058	0.000156003		8.25058
8.25877	0.000156619		8.25877
8.26696	0.000157588		8.26696
8.27515	0.000158824		8.27515
8.28334	0.000160167		8.28334
8.29153	0.000161424		8.29153
8.29972	0.000162107		8.29972
8.30791	0.000162361		8.30791
8.3161	0.000162366		8.3161
8.32429	0.000162234		8.32429
8.33248	0.000162038		8.33248
8.34067	0.000161843		8.34067
8.34886	0.000161469		8.34886
8.35705	0.000161214		8.35705
8.36524	0.000161273		8.36524
8.37343	0.000161763		8.37343
8.38162	0.000162686		8.38162
8.3898	0.000163467		8.3898
8.39799	0.000163733		8.39799
8.40618	0.000163506		8.40618
8.41437	0.000163108		8.41437
8.42256	0.00016295		8.42256
8.43075	0.000163292		8.43075
8.43894	0.000163814		8.43894
8.44713	0.000164179		8.44713
8.45532	0.000164425		8.45532
8.46351	0.000164658		8.46351
8.4717	0.000164996		8.4717
8.47989	0.00016524		8.47989
8.48808	0.000165364		8.48808
8.49627	0.000165462		8.49627
8.50446	0.000165615		8.50446
8.51265	0.000165851		8.51265
8.52084	0.000166046		8.52084
8.52903	0.000166242		8.52903
8.53722	0.000166472		8.53722
8.54541	0.00016674		8.54541
8.5536	0.000166993		8.5536
8.56179	0.000167126		8.56179
8.56998	0.000167029		8.56998
8.57817	0.000167012		8.57817
8.58636	0.000167102		8.58636
8.59455	0.000167305		8.59455
8.60274	0.00016759		8.60274
8.61093	0.000167834		8.61093
8.61912	0.000168263		8.61912
8.62731	0.000169093		8.62731
8.6355	0.000170267		8.6355
8.64369	0.000171564		8.64369
8.65188	0.000172646		8.65188
8.66007	0.000173134		8.66007
8.66826	0.000173293		8.66826
8.67645	0.00017327		8.67645
8.68464	0.000173152		8.68464
8.69283	0.000172997		8.69283
8.70102	0.000172802		8.70102
8.70921	0.000172887		8.70921
8.7174	0.000173417		8.7174
8.72559	0.000174227		8.72559
8.73378	0.000175039		8.73378
8.74197	0.000175517		8.74197
8.75016	0.000175273		8.75016
8.75835	0.000174738		8.75835
8.76653	0.000174306		8.76653
8.77472	0.000174206		8.77472
8.78291	0.000174487		8.78291
8.7911	0.000174926		8.7911
8.79929	0.000175034		8.79929
8.80748	0.000174949		8.80748
8.81567	0.000174803		8.81567
8.82386	0.000174671		8.82386
8.83205	0.000174582		8.83205
8.84024	0.000174582		8.84024
8.84843	0.000174751		8.84843
8.85662	0.000175229		8.85662
8.86481	0.000175925		8.86481
8.873	0.000176647		8.873
8.88119	0.000177135		8.88119
8.88938	0.000177193		8.88938
8.89757	0.00017713		8.89757
8.90576	0.000177138		8.90576
8.91395	0.000177297		8.91395
8.92214	0.000177586		8.92214
8.93033	0.00017783		8.93033
8.93852	0.000178074		8.93852
8.94671	0.000178318		8.94671
8.9549	0.000178499		8.9549
8.96309	0.000178565		8.96309
8.97128	0.000178516		8.97128
8.97947	0.000178951		8.97947
8.98766	0.000179766		8.98766
8.99585	0.00018064		8.99585
9.00404	0.00018131		9.00404
9.01223	0.000181641		9.01223
9.02042	0.000181885		9.02042
9.02861	0.000182346		9.02861
9.0368	0.000182866		9.0368
9.04499	0.000183252		9.04499
9.05318	0.00018336		9.05318
9.06137	0.000183165		9.06137
9.06956	0.00018297		9.06956
9.07775	0.000183003		9.07775
9.08594	0.000183346		9.08594
9.09413	0.000184049		9.09413
9.10232	0.000185102		9.10232
9.11051	0.000186371		9.11051
9.1187	0.000187334		9.1187
9.12689	0.000187767		9.12689
9.13508	0.000187674		9.13508
9.14327	0.000187144		9.14327
9.15145	0.000186315		9.15145
9.15964	0.000185533		9.15964
9.16783	0.000185023		9.16783
9.17602	0.00018489		9.17602
9.18421	0.000185158		9.18421
9.1924	0.000185775		9.1924
9.20059	0.000186605		9.20059
9.20878	0.000187302		9.20878
9.21697	0.000187818		9.21697
9.22516	0.000188212		9.22516
9.23335	0.000188553		9.23335
9.24154	0.000188901		9.24154
9.24973	0.000189486		9.24973
9.25792	0.000190229		9.25792
9.26611	0.000191038		9.26611
9.2743	0.000191745		9.2743
9.28249	0.000192186		9.28249
9.29068	0.000192332		9.29068
9.29887	0.000192434		9.29887
9.30706	0.000192565		9.30706
9.31525	0.000192735		9.31525
9.32344	0.000192943		9.32344
9.33163	0.000193197		9.33163
9.33982	0.000193734		9.33982
9.34801	0.000194548		9.34801
9.3562	0.0001956		9.3562
9.36439	0.000196663		9.36439
9.37258	0.000197454		9.37258
9.38077	0.000197747		9.38077
9.38896	0.000197814		9.38896
9.39715	0.000197931		9.39715
9.40534	0.000198007		9.40534
9.41353	0.000197903		9.41353
9.42172	0.00019751		9.42172
9.42991	0.000197071		9.42991
9.4381	0.000197034		9.4381
9.44629	0.000197406		9.44629
9.45448	0.000198047		9.45448
9.46267	0.000198756		9.46267
9.47086	0.000199342		9.47086
9.47905	0.000200019		9.47905
9.48724	0.000200738		9.48724
9.49543	0.000201397		9.49543
9.50362	0.000201902		9.50362
9.51181	0.00020219		9.51181
9.52	0.000202385		9.52
9.52818	0.000202702		9.52818
9.53637	0.000203134		9.53637
9.54456	0.000203641		9.54456
9.55275	0.000204186		9.55275
9.56094	0.000204772		9.56094
9.56913	0.000205358		9.56913
9.57732	0.000206086		9.57732
9.58551	0.000206966		9.58551
9.5937	0.000207859		9.5937
9.60189	0.000208523		9.60189
9.61008	0.000208913		9.61008
9.61827	0.000209263		9.61827
9.62646	0.000209665		9.62646
9.63465	0.000210085		9.63465
9.64284	0.000210431		9.64284
9.65103	0.000210577		9.65103
9.65922	0.000210583		9.65922
9.66741	0.000210619		9.66741
9.6756	0.000210542		9.6756
9.68379	0.000210274		9.68379
9.69198	0.000209853		9.69198
9.70017	0.000209658		9.70017
9.70836	0.000210131		9.70836
9.71655	0.000211119		9.71655
9.72474	0.000212299		9.72474
9.73293	0.0002133		9.73293
9.74112	0.000213788		9.74112
9.74931	0.000213754		9.74931
9.7575	0.000213596		9.7575
9.76569	0.000213452		9.76569
9.77388	0.000213505		9.77388
9.78207	0.00021393		9.78207
9.79026	0.000214711		9.79026
9.79845	0.000215788		9.79845
9.80664	0.000217005		9.80664
9.81483	0.000218233		9.81483
9.82302	0.000219295		9.82302
9.83121	0.00021993		9.83121
9.8394	0.000219893		9.8394
9.84759	0.000219547		9.84759
9.85578	0.000219292		9.85578
9.86397	0.000219366		9.86397
9.87216	0.000219815		9.87216
9.88035	0.000220352		9.88035
9.88854	0.000220718		9.88854
9.89673	0.000220803		9.89673
9.90492	0.000220712		9.90492
9.9131	0.000220597		9.9131
9.92129	0.000220597		9.92129
9.92948	0.000220694		9.92948
9.93767	0.000220904		9.93767
9.94586	0.000221337		9.94586
9.95405	0.000222051		9.95405
9.96224	0.000223027		9.96224
9.97043	0.000224004		9.97043
9.97862	0.00022433		9.97862
9.98681	0.000224119		9.98681
9.995	0.000223745		9.995
10.0032	0.000223627		10.0032
10.0114	0.000224117		10.0114
10.0196	0.000225289		10.0196
10.0278	0.000226346		10.0278
10.036	0.000226933		10.036
10.0441	0.000227011		10.0441
10.0523	0.000226761		10.0523
10.0605	0.000226468		10.0605
10.0687	0.000226394		10.0687
10.0769	0.000226643		10.0769
10.0851	0.000227234		10.0851
10.0933	0.000228167		10.0933
10.1015	0.000229434		10.1015
10.1097	0.000230557		10.1097
10.1178	0.000231447		10.1178
10.126	0.000232138		10.126
10.1342	0.000232672		10.1342
10.1424	0.000233067		10.1424
10.1506	0.000233164		10.1506
10.1588	0.00023304		10.1588
10.167	0.000233095		10.167
10.1752	0.000233492		10.1752
10.1834	0.0002342		10.1834
10.1916	0.000234968		10.1916
10.1997	0.000235212		10.1997
10.2079	0.000234906		10.2079
10.2161	0.000234467		10.2161
10.2243	0.000234222		10.2243
10.2325	0.000234388		10.2325
10.2407	0.000234974		10.2407
10.2489	0.000235784		10.2489
10.2571	0.000236716		10.2571
10.2653	0.000237669		10.2653
10.2735	0.000238497		10.2735
10.2816	0.00023902		10.2816
10.2898	0.000239166		10.2898
10.298	0.000239154		10.298
10.3062	0.000239134		10.3062
10.3144	0.000239152		10.3144
10.3226	0.000239238		10.3226
10.3308	0.000239531		10.3308
10.339	0.000240278		10.339
10.3472	0.000241197		10.3472
10.3554	0.000241983		10.3554
10.3635	0.000242373		10.3635
10.3717	0.000242211		10.3717
10.3799	0.000241723		10.3799
10.3881	0.000241396		10.3881
10.3963	0.000241398		10.3963
10.4045	0.00024163		10.4045
10.4127	0.000241931		10.4127
10.4209	0.000242273		10.4209
10.4291	0.000242523		10.4291
10.4373	0.000242731		10.4373
10.4454	0.000242854		10.4454
10.4536	0.00024293		10.4536
10.4618	0.000243109		10.4618
10.47	0.000243842		10.47
10.4782	0.000245023		10.4782
10.4864	0.000246232		10.4864
10.4946	0.000247038		10.4946
10.5028	0.000247173		10.5028
10.511	0.000246782		10.511
10.5191	0.00024667		10.5191
10.5273	0.000247322		10.5273
10.5355	0.000248523		10.5355
10.5437	0.000249889		10.5437
10.5519	0.000250969		10.5519
10.5601	0.000251457		10.5601
10.5683	0.000251738		10.5683
10.5765	0.000252166		10.5765
10.5847	0.000252821		10.5847
10.5929	0.000253633		10.5929
10.601	0.000254365		10.601
10.6092	0.000255003		10.6092
10.6174	0.000255566		10.6174
10.6256	0.000256128		10.6256
10.6338	0.000256772		10.6338
10.642	0.000257565		10.642
10.6502	0.000258492		10.6502
10.6584	0.000259294		10.6584
10.6666	0.00025992		10.6666
10.6748	0.000260396		10.6748
10.6829	0.000260749		10.6829
10.6911	0.000260944		10.6911
10.6993	0.000260997		10.6993
10.7075	0.000261192		10.7075
10.7157	0.000261722		10.7157
10.7239	0.000262533		10.7239
10.7321	0.000263342		10.7321
10.7403	0.00026344		10.7403
10.7485	0.000262732		10.7485
10.7567	0.000261618		10.7567
10.7648	0.000260578		10.7648
10.773	0.000260095		10.773
10.7812	0.000260584		10.7812
10.7894	0.00026208		10.7894
10.7976	0.000263631		10.7976
10.8058	0.000264823		10.8058
10.814	0.000265498		10.814
10.8222	0.000265722		10.8222
10.8304	0.000265771		10.8304
10.8386	0.000265992		10.8386
10.8467	0.000266557		10.8467
10.8549	0.000267502		10.8549
10.8631	0.000268701		10.8631
10.8713	0.000269824		10.8713
10.8795	0.000270364		10.8795
10.8877	0.000270448		10.8877
10.8959	0.000270372		10.8959
10.9041	0.000270356		10.9041
10.9123	0.000270502		10.9123
10.9204	0.000270648		10.9204
10.9286	0.000270621		10.9286
10.9368	0.000270736		10.9368
10.945	0.00027128		10.945
10.9532	0.000272334		10.9532
10.9614	0.00027365		10.9614
10.9696	0.000274528		10.9696
10.9778	0.000275101		10.9778
10.986	0.000275809		10.986
10.9942	0.000276788		10.9942
11.0023	0.0002779		11.0023
11.0105	0.000278583		11.0105
11.0187	0.000278696		11.0187
11.0269	0.000278711		11.0269
11.0351	0.000278935		11.0351
11.0433	0.000279481		11.0433
11.0515	0.000280215		11.0515
11.0597	0.000281094		11.0597
11.0679	0.000282012		11.0679
11.0761	0.000282855		11.0761
11.0842	0.000283602		11.0842
11.0924	0.000284266		11.0924
11.1006	0.000284803		11.1006
11.1088	0.000285206		11.1088
11.117	0.000285529		11.117
11.1252	0.000285937		11.1252
11.1334	0.000286558		11.1334
11.1416	0.000287438		11.1416
11.1498	0.000288366		11.1498
11.158	0.0002889		11.158
11.1661	0.000288968		11.1661
11.1743	0.000288649		11.1743
11.1825	0.000288133		11.1825
11.1907	0.000287742		11.1907
11.1989	0.000288071		11.1989
11.2071	0.000288975		11.2071
11.2153	0.000290238		11.2153
11.2235	0.000291616		11.2235
11.2317	0.000292878		11.2317
11.2398	0.000293952		11.2398
11.248	0.000294787		11.248
11.2562	0.000295364		11.2562
11.2644	0.000295694		11.2644
11.2726	0.000295825		11.2726
11.2808	0.000295874		11.2808
11.289	0.000296105		11.289
11.2972	0.000296418		11.2972
11.3054	0.000296712		11.3054
11.3136	0.000296956		11.3136
11.3217	0.000297217		11.3217
11.3299	0.000297803		11.3299
11.3381	0.000298833		11.3381
11.3463	0.000300014		11.3463
11.3545	0.000301009		11.3545
11.3627	0.000301564		11.3627
11.3709	0.00030171		11.3709
11.3791	0.000302087		11.3791
11.3873	0.000302971		11.3873
11.3955	0.00030424		11.3955
11.4036	0.00030565		11.4036
11.4118	0.000306891		11.4118
11.42	0.000307672		11.42
11.4282	0.000308207		11.4282
11.4364	0.000308665		11.4364
11.4446	0.000309143		11.4446
11.4528	0.000309629		11.4528
11.461	0.000309873		11.461
11.4692	0.000309745		11.4692
11.4774	0.000309527		11.4774
11.4855	0.000309533		11.4855
11.4937	0.000309904		11.4937
11.5019	0.000310594		11.5019
11.5101	0.000311375		11.5101
11.5183	0.000312032		11.5183
11.5265	0.000312698		11.5265
11.5347	0.000313421		11.5347
11.5429	0.000314129		11.5429
11.5511	0.00031452		11.5511
11.5593	0.000314487		11.5593
11.5674	0.000314583		11.5674
11.5756	0.000315086		11.5756
11.5838	0.000316093		11.5838
11.592	0.000317504		11.592
11.6002	0.000318871		11.6002
11.6084	0.000319902		11.6084
11.6166	0.000320692		11.6166
11.6248	0.000321233		11.6248
11.633	0.000321565		11.633
11.6411	0.000321858		11.6411
11.6493	0.000322341		11.6493
11.6575	0.000323087		11.6575
11.6657	0.000324047		11.6657
11.6739	0.000325121		11.6739
11.6821	0.000326212		11.6821
11.6903	0.000327482		11.6903
11.6985	0.000328963		11.6985
11.7067	0.000330413		11.7067
11.7149	0.000331599		11.7149
11.723	0.000332356		11.723
11.7312	0.000332649		11.7312
11.7394	0.000332894		11.7394
11.7476	0.000333287		11.7476
11.7558	0.000333833		11.7558
11.764	0.000334373		11.764
11.7722	0.000334695		11.7722
11.7804	0.000334841		11.7804
11.7886	0.000335117		11.7886
11.7968	0.000335796		11.7968
11.8049	0.000336932		11.8049
11.8131	0.00033846		11.8131
11.8213	0.000340217		11.8213
11.8295	0.000341731		11.8295
11.8377	0.000342752		11.8377
11.8459	0.00034336		11.8459
11.8541	0.000343718		11.8541
11.8623	0.00034405		11.8623
11.8705	0.000344684		11.8705
11.8787	0.000345797		11.8787
11.8868	0.000347231		11.8868
11.895	0.000348727		11.895
11.9032	0.000349987		11.9032
11.9114	0.000350714		11.9114
11.9196	0.000350714		11.9196
11.9278	0.000350675		11.9278
11.936	0.000350958		11.936
11.9442	0.000351797		11.9442
11.9524	0.00035326		11.9524
11.9606	0.000355067		11.9606
11.9687	0.000356609		11.9687
11.9769	0.000357756		11.9769
11.9851	0.00035853		11.9851
11.9933	0.000359079		11.9933
12.0015	0.000359669		12.0015
12.0097	0.000360499		12.0097
12.0179	0.000361446		12.0179
12.0261	0.000362394		12.0261
12.0343	0.000363373		12.0343
12.0424	0.000364454		12.0424
12.0506	0.000365576		12.0506
12.0588	0.000366521		12.0588
12.067	0.000367145		12.067
12.0752	0.00036761		12.0752
12.0834	0.000368122		12.0834
12.0916	0.000368857		12.0916
12.0998	0.000369687		12.0998
12.108	0.000370241		12.108
12.1162	0.000370643		12.1162
12.1243	0.00037111		12.1243
12.1325	0.000371899		12.1325
12.1407	0.000373315		12.1407
12.1489	0.000375181		12.1489
12.1571	0.000377016		12.1571
12.1653	0.000378681		12.1653
12.1735	0.000380131		12.1735
12.1817	0.000381395		12.1817
12.1899	0.000382517		12.1899
12.1981	0.000383281		12.1981
12.2062	0.000383731		12.2062
12.2144	0.000384134		12.2144
12.2226	0.000384826		12.2226
12.2308	0.000386095		12.2308
12.239	0.000387592		12.239
12.2472	0.000388966		12.2472
12.2554	0.000390164		12.2554
12.2636	0.000391145		12.2636
12.2718	0.000391858		12.2718
12.28	0.0003922		12.28
12.2881	0.00039246		12.2881
12.2963	0.000393061		12.2963
12.3045	0.000394174		12.3045
12.3127	0.000395784		12.3127
12.3209	0.000397639		12.3209
12.3291	0.000399264		12.3291
12.3373	0.000400486		12.3373
12.3455	0.000401388		12.3455
12.3537	0.000402107		12.3537
12.3619	0.000402799		12.3619
12.37	0.000403629		12.37
12.3782	0.000404745		12.3782
12.3864	0.000406189		12.3864
12.3946	0.000407819		12.3946
12.4028	0.00040941		12.4028
12.411	0.000410679		12.411
12.4192	0.000411575		12.4192
12.4274	0.000412418		12.4274
12.4356	0.000413223		12.4356
12.4437	0.000413932		12.4437
12.4519	0.000414487		12.4519
12.4601	0.000415268		12.4601
12.4683	0.000416547		12.4683
12.4765	0.00041819		12.4765
12.4847	0.000419917		12.4847
12.4929	0.000421436		12.4929
12.5011	0.000422559		12.5011
12.5093	0.000422927		12.5093
12.5175	0.000422796		12.5175
12.5256	0.000422554		12.5256
12.5338	0.00042261		12.5338
12.542	0.000423325		12.542
12.5502	0.000424936		12.5502
12.5584	0.000426925		12.5584
12.5666	0.000428725		12.5666
12.5748	0.000429997		12.5748
12.583	0.000430632		12.583
12.5912	0.000430876		12.5912
12.5994	0.000431359		12.5994
12.6075	0.000432437		12.6075
12.6157	0.000433941		12.6157
12.6239	0.000435543		12.6239
12.6321	0.000436846		12.6321
12.6403	0.00043753		12.6403
12.6485	0.000437958		12.6485
12.6567	0.000438475		12.6567
12.6649	0.000439187		12.6649
12.6731	0.000440076		12.6731
12.6813	0.000441003		12.6813
12.6894	0.000441641		12.6894
12.6976	0.000442126		12.6976
12.7058	0.000442752		12.7058
12.714	0.000443692		12.714
12.7222	0.000444951		12.7222
12.7304	0.000446122		12.7304
12.7386	0.000446648		12.7386
12.7468	0.000446796		12.7468
12.755	0.000446882		12.755
12.7631	0.000447185		12.7631
12.7713	0.000447868		12.7713
12.7795	0.000448893		12.7795
12.7877	0.000449994		12.7877
12.7959	0.000451008		12.7959
12.8041	0.000451772		12.8041
12.8123	0.000452178		12.8123
12.8205	0.000452324		12.8205
12.8287	0.000452906		12.8287
12.8369	0.000454033		12.8369
12.845	0.000455444		12.845
12.8532	0.000456785		12.8532
12.8614	0.000457709		12.8614
12.8696	0.000458295		12.8696
12.8778	0.000459227		12.8778
12.886	0.000460584		12.886
12.8942	0.000462246		12.8942
12.9024	0.000463979		12.9024
12.9106	0.000465541		12.9106
12.9188	0.000466662		12.9188
12.9269	0.000467202		12.9269
12.9351	0.00046718		12.9351
12.9433	0.000466813		12.9433
12.9515	0.000466535		12.9515
12.9597	0.000467023		12.9597
12.9679	0.000468174		12.9679
12.9761	0.000469605		12.9761
12.9843	0.000471014		12.9843
12.9925	0.000472208		12.9925
13.0007	0.000473233		13.0007
13.0088	0.000474258		13.0088
13.017	0.000475215		13.017
13.0252	0.000476074		13.0252
13.0334	0.000476781		13.0334
13.0416	0.000477274		13.0416
13.0498	0.000477908		13.0498
13.058	0.000478819		13.058
13.0662	0.000479939		13.0662
13.0744	0.00048116		13.0744
13.0826	0.00048238		13.0826
13.0907	0.0004836		13.0907
13.0989	0.000485092		13.0989
13.1071	0.000486708		13.1071
13.1153	0.000488273		13.1153
13.1235	0.000489648		13.1235
13.1317	0.000490767		13.1317
13.1399	0.000491792		13.1399
13.1481	0.000492937		13.1481
13.1563	0.000494197		13.1563
13.1644	0.000495459		13.1644
13.1726	0.000496608		13.1726
13.1808	0.000497633		13.1808
13.189	0.000498658		13.189
13.1972	0.000499683		13.1972
13.2054	0.000500612		13.2054
13.2136	0.000501402		13.2136
13.2218	0.000502095		13.2218
13.23	0.000502974		13.23
13.2382	0.00050438		13.2382
13.2463	0.000506161		13.2463
13.2545	0.00050817		13.2545
13.2627	0.00051022		13.2627
13.2709	0.000512027		13.2709
13.2791	0.000513417		13.2791
13.2873	0.000514536		13.2873
13.2955	0.000515512		13.2955
13.3037	0.000516494		13.3037
13.3119	0.000517636		13.3119
13.3201	0.000519051		13.3201
13.3282	0.000520549		13.3282
13.3364	0.000522123		13.3364
13.3446	0.000523656		13.3446
13.3528	0.00052501		13.3528
13.361	0.000526084		13.361
13.3692	0.000526925		13.3692
13.3774	0.000527898		13.3774
13.3856	0.000529074		13.3856
13.3938	0.000530478		13.3938
13.402	0.0005321		13.402
13.4101	0.000533857		13.4101
13.4183	0.00053549		13.4183
13.4265	0.000536731		13.4265
13.4347	0.000537616		13.4347
13.4429	0.000538309		13.4429
13.4511	0.000539041		13.4511
13.4593	0.00053982		13.4593
13.4675	0.00054031		13.4675
13.4757	0.000540495		13.4757
13.4839	0.000540525		13.4839
13.492	0.000540667		13.492
13.5002	0.000541302		13.5002
13.5084	0.000542358		13.5084
13.5166	0.000543574		13.5166
13.5248	0.000544946		13.5248
13.533	0.000546518		13.533
13.5412	0.000548324		13.5412
13.5494	0.000549987		13.5494
13.5576	0.000551092		13.5576
13.5657	0.000551653		13.5657
13.5739	0.000551897		13.5739
13.5821	0.000552182		13.5821
13.5903	0.000552866		13.5903
13.5985	0.000553677		13.5985
13.6067	0.00055438		13.6067
13.6149	0.000554867		13.6149
13.6231	0.00055517		13.6231
13.6313	0.000555512		13.6313
13.6395	0.000556191		13.6395
13.6476	0.000557025		13.6476
13.6558	0.000557957		13.6558
13.664	0.000558901		13.664
13.6722	0.000559775		13.6722
13.6804	0.000560605		13.6804
13.6886	0.000561219		13.6886
13.6968	0.000561449		13.6968
13.705	0.000561346		13.705
13.7132	0.000561097		13.7132
13.7214	0.000560999		13.7214
13.7295	0.000561438		13.7295
13.7377	0.000562068		13.7377
13.7459	0.000562778		13.7459
13.7541	0.000563478		13.7541
13.7623	0.000564124		13.7623
13.7705	0.000564856		13.7705
13.7787	0.000565326		13.7787
13.7869	0.000565535		13.7869
13.7951	0.000565544		13.7951
13.8033	0.000565458		13.8033
13.8114	0.00056541		13.8114
13.8196	0.00056541		13.8196
13.8278	0.000565371		13.8278
13.836	0.000565461		13.836
13.8442	0.000565707		13.8442
13.8524	0.00056603		13.8524
13.8606	0.000566226		13.8606
13.8688	0.000566554		13.8688
13.877	0.000567229		13.877
13.8852	0.00056815		13.8852
13.8933	0.000569009		13.8933
13.9015	0.000569332		13.9015
13.9097	0.000568795		13.9097
13.9179	0.000568258		13.9179
13.9261	0.000568032		13.9261
13.9343	0.000568225		13.9343
13.9425	0.000568795		13.9425
13.9507	0.000569576		13.9507
13.9589	0.000570447		13.9589
13.967	0.000571359		13.967
13.9752	0.000572217		13.9752
13.9834	0.000572949		13.9834
13.9916	0.000573533		13.9916
13.9998	0.00057407		13.9998
14.008	0.000574726		14.008
14.0162	0.000575352		14.0162
14.0244	0.000575739		14.0244
14.0326	0.000575716		14.0326
14.0408	0.000575276		14.0408
14.0489	0.000574792		14.0489
14.0571	0.000574545		14.0571
14.0653	0.000574446		14.0653
14.0735	0.000574346		14.0735
14.0817	0.000574101		14.0817
14.0899	0.000573857		14.0899
14.0981	0.000573974		14.0981
14.1063	0.000574522		14.1063
14.1145	0.000575395		14.1145
14.1227	0.000576335		14.1227
14.1308	0.000576823		14.1308
14.139	0.000576762		14.139
14.1472	0.00057677		14.1472
14.1554	0.000577036		14.1554
14.1636	0.000577551		14.1636
14.1718	0.000578132		14.1718
14.18	0.00057862		14.18
14.1882	0.000579149		14.1882
14.1964	0.000579715		14.1964
14.2046	0.000580225		14.2046
14.2127	0.000580574		14.2127
14.2209	0.00058072		14.2209
14.2291	0.000580774		14.2291
14.2373	0.000580717		14.2373
14.2455	0.000580545		14.2455
14.2537	0.000580412		14.2537
14.2619	0.000580596		14.2619
14.2701	0.000581329		14.2701
14.2783	0.000582349		14.2783
14.2864	0.000583423		14.2864
14.2946	0.000584399		14.2946
14.3028	0.000585176		14.3028
14.311	0.000585713		14.311
14.3192	0.000585782		14.3192
14.3274	0.000585614		14.3274
14.3356	0.00058537		14.3356
14.3438	0.000585314		14.3438
14.352	0.000585745		14.352
14.3602	0.000586672		14.3602
14.3683	0.000587391		14.3683
14.3765	0.000587611		14.3765
14.3847	0.000587402		14.3847
14.3929	0.000587037		14.3929
14.4011	0.000586988		14.4011
14.4093	0.000587602		14.4093
14.4175	0.000588383		14.4175
14.4257	0.000588852		14.4257
14.4339	0.000588789		14.4339
14.4421	0.00058826		14.4421
14.4502	0.000587821		14.4502
14.4584	0.000588099		14.4584
14.4666	0.000588835		14.4666
14.4748	0.000589701		14.4748
14.483	0.000590413		14.483
14.4912	0.000590852		14.4912
14.4994	0.000591435		14.4994
14.5076	0.000592169		14.5076
14.5158	0.000592871		14.5158
14.524	0.000593429		14.524
14.5321	0.00059381		14.5321
14.5403	0.000594103		14.5403
14.5485	0.000594524		14.5485
14.5567	0.000594963		14.5567
14.5649	0.000595339		14.5649
14.5731	0.000595621		14.5731
14.5813	0.000595865		14.5813
14.5895	0.0005964		14.5895
14.5977	0.000597125		14.5977
14.6059	0.000597852		14.6059
14.614	0.00059852		14.614
14.6222	0.00059917		14.6222
14.6304	0.000599951		14.6304
14.6386	0.000600732		14.6386
14.6468	0.000601188		14.6468
14.655	0.000601243		14.655
14.6632	0.00060101		14.6632
14.6714	0.000600815		14.6714
14.6796	0.00060101		14.6796
14.6877	0.000601434		14.6877
14.6959	0.000601923		14.6959
14.7041	0.000602411		14.7041
14.7123	0.000602928		14.7123
14.7205	0.00060366		14.7205
14.7287	0.000604698		14.7287
14.7369	0.000605937		14.7369
14.7451	0.000607211		14.7451
14.7533	0.000608351		14.7533
14.7615	0.000609225		14.7615
14.7696	0.000609713		14.7696
14.7778	0.000610086		14.7778
14.786	0.000610567		14.786
14.7942	0.000611118		14.7942
14.8024	0.000611569		14.8024
14.8106	0.000611764		14.8106
14.8188	0.000611693		14.8188
14.827	0.000611663		14.827
14.8352	0.000611822		14.8352
14.8434	0.000612235		14.8434
14.8515	0.000612873		14.8515
14.8597	0.000613654		14.8597
14.8679	0.000614474		14.8679
14.8761	0.000615191		14.8761
14.8843	0.000615702		14.8843
14.8925	0.000615934		14.8925
14.9007	0.000615788		14.9007
14.9089	0.000615551		14.9089
14.9171	0.000615682		14.9171
14.9253	0.000616346		14.9253
14.9334	0.000617495		14.9334
14.9416	0.000618852		14.9416
14.9498	0.000619926		14.9498
14.958	0.00062096		14.958
14.9662	0.000622072		14.9662
14.9744	0.000623225		14.9744
14.9826	0.000624282		14.9826
14.9908	0.000624966		14.9908
14.999	0.000625241		14.999
15.0072	0.000625451		15.0072
15.0153	0.000625788		15.0153
15.0235	0.000626445		15.0235
15.0317	0.000627592		15.0317
15.0399	0.000629252		15.0399
15.0481	0.000630831		15.0481
15.0563	0.000632011		15.0563
15.0645	0.000632789		15.0645
15.0727	0.000633342		15.0727
15.0809	0.000633976		15.0809
15.089	0.000634748		15.089
15.0972	0.000635354		15.0972
15.1054	0.000635624		15.1054
15.1136	0.000635637		15.1136
15.1218	0.000635735		15.1218
15.13	0.000636662		15.13
15.1382	0.000638445		15.1382
15.1464	0.000640428		15.1464
15.1546	0.000642065		15.1546
15.1628	0.000642955		15.1628
15.1709	0.000642955		15.1709
15.1791	0.000642723		15.1791
15.1873	0.000642906		15.1873
15.1955	0.00064367		15.1955
15.2037	0.000644883		15.2037
15.2119	0.000646182		15.2119
15.2201	0.000647207		15.2201
15.2283	0.000648109		15.2283
15.2365	0.000649353		15.2365
15.2447	0.000650975		15.2447
15.2528	0.000652865		15.2528
15.261	0.000654915		15.261
15.2692	0.000656731		15.2692
15.2774	0.000658357		15.2774
15.2856	0.000659741		15.2856
15.2938	0.000660845		15.2938
15.302	0.000661649		15.302
15.3102	0.000662137		15.3102
15.3184	0.000662333		15.3184
15.3266	0.000662479		15.3266
15.3347	0.000662909		15.3347
15.3429	0.000663908		15.3429
15.3511	0.000665616		15.3511
15.3593	0.00066742		15.3593
15.3675	0.000668713		15.3675
15.3757	0.000669577		15.3757
15.3839	0.000670302		15.3839
15.3921	0.000671259		15.3921
15.4003	0.000672529		15.4003
15.4085	0.000673629		15.4085
15.4166	0.000674419		15.4166
15.4248	0.000675095		15.4248
15.433	0.000675917		15.433
15.4412	0.000677088		15.4412
15.4494	0.000678643		15.4494
15.4576	0.000680205		15.4576
15.4658	0.000681636		15.4658
15.474	0.000682876		15.474
15.4822	0.000683959		15.4822
15.4903	0.000685131		15.4903
15.4985	0.000686688		15.4985
15.5067	0.000688523		15.5067
15.5149	0.000690433		15.5149
15.5231	0.000692204		15.5231
15.5313	0.000693669		15.5313
15.5395	0.000694794		15.5395
15.5477	0.000695766		15.5477
15.5559	0.000696666		15.5559
15.5641	0.000697529		15.5641
15.5722	0.000698348		15.5722
15.5804	0.00069908		15.5804
15.5886	0.000699769		15.5886
15.5968	0.000700778		15.5968
15.605	0.000702233		15.605
15.6132	0.000703995		15.6132
15.6214	0.000705602		15.6214
15.6296	0.000706286		15.6296
15.6378	0.000706549		15.6378
15.646	0.000706778		15.646
15.6541	0.000707237		15.6541
15.6623	0.00070807		15.6623
15.6705	0.000709291		15.6705
15.6787	0.000710599		15.6787
15.6869	0.000711619		15.6869
15.6951	0.000712275		15.6951
15.7033	0.000712677		15.7033
15.7115	0.000713126		15.7115
15.7197	0.000714249		15.7197
15.7279	0.000715914		15.7279
15.736	0.000717664		15.736
15.7442	0.000719167		15.7442
15.7524	0.000720181		15.7524
15.7606	0.000720474		15.7606
15.7688	0.000720368		15.7688
15.777	0.000720255		15.777
15.7852	0.000720294		15.7852
15.7934	0.000720598		15.7934
15.8016	0.000721241		15.8016
15.8097	0.000722217		15.8097
15.8179	0.000723115		15.8179
15.8261	0.000723766		15.8261
15.8343	0.000724148		15.8343
15.8425	0.000724378		15.8425
15.8507	0.000724817		15.8507
15.8589	0.00072566		15.8589
15.8671	0.00072671		15.8671
15.8753	0.000727692		15.8753
15.8835	0.00072846		15.8835
15.8916	0.000729038		15.8916
15.8998	0.000729429		15.8998
15.908	0.000730018		15.908
15.9162	0.000730769		15.9162
15.9244	0.000731599		15.9244
15.9326	0.000732384		15.9326
15.9408	0.000732921		15.9408
15.949	0.000733276		15.949
15.9572	0.000733514		15.9572
15.9654	0.000733686		15.9654
15.9735	0.000733845		15.9735
15.9817	0.000734052		15.9817
15.9899	0.000734491		15.9899
15.9981	0.000735172		15.9981
16.0063	0.000736081		16.0063
16.0145	0.000737088		16.0145
16.0227	0.000738001		16.0227
16.0309	0.000738586		16.0309
16.0391	0.000738621		16.0391
16.0473	0.00073848		16.0473
16.0554	0.000738358		16.0554
16.0636	0.000738418		16.0636
16.0718	0.00073879		16.0718
16.08	0.000739669		16.08
16.0882	0.000740752		16.0882
16.0964	0.000741724		16.0964
16.1046	0.000742468		16.1046
16.1128	0.00074298		16.1128
16.121	0.00074337		16.121
16.1292	0.000743807		16.1292
[truncated: 5,327 more rows]
