# Supplementary material for: A DNA damage-activated kinase phosphorylates a transcriptional repressor to control bacterial immune pathway expression
Source: EMBO J. 2026 Jun 9;45(14):5079–100. doi: 10.1038/s44318-026-00831-y (PMC13373217; doi:10.1038/s44318-026-00831-y)
Supplement: Supplementary file 13 — Source Data for Expanded View and Appendix Figures [file 44318_2026_831_MOESM13_ESM.zip › Source_Data_for_Expanded_View_and_Appendix/FigureEV1/EV1A/SEC-MALS WT CapS.xlsx]

## Sheet: SEC-MALS CapS
WT CapS
Time (min)	UV		Time (min)	MW (g/mol)
0.000520833	4.29153e-06		-0.163129
0.0105208	5.60284e-06		-0.15494
0.0205208	6.91414e-06		-0.14675
0.0305208	7.62939e-06		-0.13856
0.0405208	7.7486e-06		-0.13037
0.0505208	7.39098e-06		-0.122181
0.0605208	7.15256e-06		-0.113991
0.0705208	7.09295e-06		-0.105801
0.0805208	7.21216e-06		-0.0976112
0.0905208	7.689e-06		-0.0894214
0.100521	8.70228e-06		-0.0812316
0.110521	9.71556e-06		-0.0730419
0.120521	9.89437e-06		-0.0648521
0.130521	9.23872e-06		-0.0566623
0.140521	8.22544e-06		-0.0484725
0.150521	7.27177e-06		-0.0402827
0.160521	6.55651e-06		-0.0320929
0.170521	5.84126e-06		-0.0239031
0.180521	5.06639e-06		-0.0157134
0.190521	4.58956e-06		-0.00752358
0.200521	4.64916e-06		0.00066621
0.210521	4.70877e-06		0.008856
0.220521	4.17233e-06		0.0170458
0.230521	3.33786e-06		0.0252356
0.240521	2.98023e-06		0.0334254
0.250521	3.33786e-06		0.0416151
0.260521	3.75509e-06		0.0498049
0.270521	3.8147e-06		0.0579947
0.280521	3.75509e-06		0.0661845
0.290521	3.99351e-06		0.0743743
0.300521	4.41074e-06		0.0825641
0.310521	4.64916e-06		0.0907538
0.320521	4.58956e-06		0.0989436
0.330521	4.47035e-06		0.107133
0.340521	4.11272e-06		0.115323
0.350521	3.39746e-06		0.123513
0.360521	2.68221e-06		0.131703
0.370521	2.86102e-06		0.139893
0.380521	3.99351e-06		0.148082
0.390521	5.06639e-06		0.156272
0.400521	5.1856e-06		0.164462
0.410521	4.52995e-06		0.172652
0.420521	3.99351e-06		0.180841
0.430521	4.05312e-06		0.189031
0.440521	4.41074e-06		0.197221
0.450521	4.58956e-06		0.205411
0.460521	4.41074e-06		0.213601
0.470521	4.11272e-06		0.22179
0.480521	4.11272e-06		0.22998
0.490521	4.64916e-06		0.23817
0.500521	5.36442e-06		0.24636
0.510521	6.07967e-06		0.25455
0.520521	6.4373e-06		0.262739
0.530521	6.55651e-06		0.270929
0.540521	6.25849e-06		0.279119
0.550521	5.54323e-06		0.287309
0.560521	4.52995e-06		0.295498
0.570521	3.99351e-06		0.303688
0.580521	4.05312e-06		0.311878
0.590521	4.23193e-06		0.320068
0.600521	4.05312e-06		0.328258
0.610521	3.63588e-06		0.336447
0.620521	3.21865e-06		0.344637
0.630521	2.92063e-06		0.352827
0.640521	2.38419e-06		0.361017
0.650521	1.66893e-06		0.369207
0.660521	1.13249e-06		0.377396
0.670521	1.07288e-06		0.385586
0.680521	1.3113e-06		0.393776
0.690521	1.54972e-06		0.401966
0.700521	1.96695e-06		0.410155
0.710521	2.74181e-06		0.418345
0.720521	3.63588e-06		0.426535
0.730521	4.23193e-06		0.434725
0.740521	4.35114e-06		0.442915
0.750521	3.8743e-06		0.451104
0.760521	3.27826e-06		0.459294
0.770521	2.80142e-06		0.467484
0.780521	2.6226e-06		0.475674
0.790521	2.68221e-06		0.483864
0.800521	2.92063e-06		0.492053
0.810521	3.21865e-06		0.500243
0.820521	3.15905e-06		0.508433
0.830521	2.68221e-06		0.516623
0.840521	2.08616e-06		0.524812
0.850521	1.60933e-06		0.533002
0.860521	1.43051e-06		0.541192
0.870521	1.37091e-06		0.549382
0.880521	1.37091e-06		0.557572
0.890521	1.3113e-06		0.565761
0.900521	1.37091e-06		0.573951
0.910521	1.54972e-06		0.582141
0.920521	1.60933e-06		0.590331
0.930521	1.60933e-06		0.598521
0.940521	1.72853e-06		0.60671
0.950521	1.96695e-06		0.6149
0.960521	1.96695e-06		0.62309
0.970521	1.78814e-06		0.63128
0.980521	1.60933e-06		0.639469
0.990521	1.54972e-06		0.647659
1.00052	1.54972e-06		0.655849
1.01052	1.78814e-06		0.664039
1.02052	1.84774e-06		0.672229
1.03052	1.54972e-06		0.680418
1.04052	9.53674e-07		0.688608
1.05052	5.36442e-07		0.696798
1.06052	5.96046e-07		0.704988
1.07052	8.9407e-07		0.713178
1.08052	9.53674e-07		0.721367
1.09052	9.53674e-07		0.729557
1.10052	7.7486e-07		0.737747
1.11052	4.76837e-07		0.745937
1.12052	-1.78814e-07		0.754126
1.13052	-6.55651e-07		0.762316
1.14052	-5.36442e-07		0.770506
1.15052	2.38419e-07		0.778696
1.16052	1.07288e-06		0.786886
1.17052	1.3113e-06		0.795075
1.18052	8.9407e-07		0.803265
1.19052	3.57628e-07		0.811455
1.20052	2.98023e-07		0.819645
1.21052	2.98023e-07		0.827835
1.22052	-1.78814e-07		0.836024
1.23052	-1.07288e-06		0.844214
1.24052	-1.3113e-06		0.852404
1.25052	-2.98023e-07		0.860594
1.26052	1.19209e-06		0.868783
1.27052	1.96695e-06		0.876973
1.28052	1.66893e-06		0.885163
1.29052	8.9407e-07		0.893353
1.30052	1.19209e-07		0.901543
1.31052	-5.96046e-07		0.909732
1.32052	-1.01328e-06		0.917922
1.33052	-8.34465e-07		0.926112
1.34052	-2.38419e-07		0.934302
1.35052	2.38419e-07		0.942492
1.36052	1.78814e-07		0.950681
1.37052	-1.78814e-07		0.958871
1.38052	-6.55651e-07		0.967061
1.39052	-1.01328e-06		0.975251
1.40052	-1.3113e-06		0.98344
1.41052	-1.2517e-06		0.99163
1.42052	-1.01328e-06		0.99982
1.43052	-8.9407e-07		1.00801
1.44052	-9.53674e-07		1.0162
1.45052	-9.53674e-07		1.02439
1.46052	-8.34465e-07		1.03258
1.47052	-6.55651e-07		1.04077
1.48052	-5.36442e-07		1.04896
1.49052	-4.17233e-07		1.05715
1.50052	-2.38419e-07		1.06534
1.51052	-1.19209e-07		1.07353
1.52052	-1.78814e-07		1.08172
1.53052	-4.76837e-07		1.08991
1.54052	-1.01328e-06		1.0981
1.55052	-1.43051e-06		1.10629
1.56052	-1.49012e-06		1.11448
1.57052	-1.07288e-06		1.12267
1.58052	-4.76837e-07		1.13086
1.59052	-2.38419e-07		1.13905
1.60052	-5.96046e-07		1.14724
1.61052	-1.3113e-06		1.15543
1.62052	-1.54972e-06		1.16362
1.63052	-1.2517e-06		1.17181
1.64052	-8.34465e-07		1.18
1.65052	-7.7486e-07		1.18819
1.66052	-8.9407e-07		1.19637
1.67052	-9.53674e-07		1.20456
1.68052	-1.13249e-06		1.21275
1.69052	-1.60933e-06		1.22094
1.70052	-2.08616e-06		1.22913
1.71052	-2.38419e-06		1.23732
1.72052	-2.563e-06		1.24551
1.73052	-2.5034e-06		1.2537
1.74052	-2.02656e-06		1.26189
1.75052	-1.2517e-06		1.27008
1.76052	-8.34465e-07		1.27827
1.77052	-9.53674e-07		1.28646
1.78052	-1.19209e-06		1.29465
1.79052	-1.19209e-06		1.30284
1.80052	-1.13249e-06		1.31103
1.81052	-1.43051e-06		1.31922
1.82052	-2.14577e-06		1.32741
1.83052	-2.6226e-06		1.3356
1.84052	-2.38419e-06		1.34379
1.85052	-1.66893e-06		1.35198
1.86052	-1.37091e-06		1.36017
1.87052	-1.66893e-06		1.36836
1.88052	-2.20537e-06		1.37655
1.89052	-2.5034e-06		1.38474
1.90052	-2.563e-06		1.39293
1.91052	-2.5034e-06		1.40112
1.92052	-2.32458e-06		1.40931
1.93052	-1.96695e-06		1.4175
1.94052	-1.60933e-06		1.42569
1.95052	-1.54972e-06		1.43388
1.96052	-1.96695e-06		1.44207
1.97052	-2.68221e-06		1.45026
1.98052	-3.15905e-06		1.45845
1.99052	-3.27826e-06		1.46664
2.00052	-3.21865e-06		1.47483
2.01052	-3.03984e-06		1.48302
2.02052	-2.86102e-06		1.49121
2.03052	-2.98023e-06		1.4994
2.04052	-3.39746e-06		1.50759
2.05052	-4.11272e-06		1.51578
2.06052	-5.00679e-06		1.52397
2.07052	-5.84126e-06		1.53216
2.08052	-6.49691e-06		1.54035
2.09052	-6.3777e-06		1.54854
2.10052	-5.1856e-06		1.55673
2.11052	-3.57628e-06		1.56492
2.12052	-2.6226e-06		1.5731
2.13052	-2.68221e-06		1.58129
2.14052	-3.21865e-06		1.58948
2.15052	-3.45707e-06		1.59767
2.16052	-3.51667e-06		1.60586
2.17052	-3.51667e-06		1.61405
2.18052	-3.39746e-06		1.62224
2.19052	-3.03984e-06		1.63043
2.20052	-2.5034e-06		1.63862
2.21052	-1.96695e-06		1.64681
2.22052	-1.60933e-06		1.655
2.23052	-1.72853e-06		1.66319
2.24052	-2.02656e-06		1.67138
2.25052	-2.26498e-06		1.67957
2.26052	-2.14577e-06		1.68776
2.27052	-2.20537e-06		1.69595
2.28052	-2.74181e-06		1.70414
2.29052	-3.69549e-06		1.71233
2.30052	-4.47035e-06		1.72052
2.31052	-5.00679e-06		1.72871
2.32052	-5.1856e-06		1.7369
2.33052	-5.06639e-06		1.74509
2.34052	-4.70877e-06		1.75328
2.35052	-4.47035e-06		1.76147
2.36052	-4.58956e-06		1.76966
2.37052	-5.06639e-06		1.77785
2.38052	-5.66244e-06		1.78604
2.39052	-6.02007e-06		1.79423
2.40052	-5.90086e-06		1.80242
2.41052	-5.06639e-06		1.81061
2.42052	-4.11272e-06		1.8188
2.43052	-3.69549e-06		1.82699
2.44052	-3.69549e-06		1.83518
2.45052	-3.69549e-06		1.84337
2.46052	-3.33786e-06		1.85156
2.47052	-2.563e-06		1.85975
2.48052	-1.78814e-06		1.86794
2.49052	-1.37091e-06		1.87613
2.50052	-1.78814e-06		1.88432
2.51052	-2.74181e-06		1.89251
2.52052	-3.51667e-06		1.9007
2.53052	-3.51667e-06		1.90889
2.54052	-3.15905e-06		1.91708
2.55052	-3.03984e-06		1.92527
2.56052	-3.15905e-06		1.93346
2.57052	-3.45707e-06		1.94165
2.58052	-4.17233e-06		1.94984
2.59052	-5.06639e-06		1.95802
2.60052	-5.78165e-06		1.96621
2.61052	-5.78165e-06		1.9744
2.62052	-5.30481e-06		1.98259
2.63052	-4.41074e-06		1.99078
2.64052	-3.51667e-06		1.99897
2.65052	-2.98023e-06		2.00716
2.66052	-2.98023e-06		2.01535
2.67052	-3.33786e-06		2.02354
2.68052	-3.33786e-06		2.03173
2.69052	-2.92063e-06		2.03992
2.70052	-2.44379e-06		2.04811
2.71052	-2.5034e-06		2.0563
2.72052	-2.98023e-06		2.06449
2.73052	-3.45707e-06		2.07268
2.74052	-3.99351e-06		2.08087
2.75052	-4.41074e-06		2.08906
2.76052	-4.70877e-06		2.09725
2.77052	-4.88758e-06		2.10544
2.78052	-5.126e-06		2.11363
2.79052	-5.24521e-06		2.12182
2.80052	-4.88758e-06		2.13001
2.81052	-3.99351e-06		2.1382
2.82052	-3.09944e-06		2.14639
2.83052	-2.92063e-06		2.15458
2.84052	-3.39746e-06		2.16277
2.85052	-3.69549e-06		2.17096
2.86052	-3.51667e-06		2.17915
2.87052	-3.21865e-06		2.18734
2.88052	-3.09944e-06		2.19553
2.89052	-2.80142e-06		2.20372
2.90052	-2.08616e-06		2.21191
2.91052	-1.2517e-06		2.2201
2.92052	-8.9407e-07		2.22829
2.93052	-1.2517e-06		2.23648
2.94052	-2.20537e-06		2.24467
2.95052	-3.51667e-06		2.25286
2.96052	-4.64916e-06		2.26105
2.97052	-5.1856e-06		2.26924
2.98052	-5.30481e-06		2.27743
2.99052	-5.78165e-06		2.28562
3.00052	-6.55651e-06		2.29381
3.01052	-7.15256e-06		2.302
3.02052	-6.97374e-06		2.31019
3.03052	-6.19888e-06		2.31838
3.04052	-5.42402e-06		2.32657
3.05052	-5.1856e-06		2.33476
3.06052	-5.66244e-06		2.34294
3.07052	-6.31809e-06		2.35113
3.08052	-6.4373e-06		2.35932
3.09052	-5.66244e-06		2.36751
3.10052	-4.70877e-06		2.3757
3.11052	-4.11272e-06		2.38389
3.12052	-4.11272e-06		2.39208
3.13052	-4.29153e-06		2.40027
3.14052	-4.35114e-06		2.40846
3.15052	-4.47035e-06		2.41665
3.16052	-4.88758e-06		2.42484
3.17052	-5.54323e-06		2.43303
3.18052	-6.02007e-06		2.44122
3.19052	-6.3777e-06		2.44941
3.20052	-6.67572e-06		2.4576
3.21052	-7.15256e-06		2.46579
3.22052	-7.27177e-06		2.47398
3.23052	-6.79493e-06		2.48217
3.24052	-5.90086e-06		2.49036
3.25052	-4.94719e-06		2.49855
3.26052	-4.29153e-06		2.50674
3.27052	-3.93391e-06		2.51493
3.28052	-3.75509e-06		2.52312
3.29052	-3.75509e-06		2.53131
3.30052	-4.05312e-06		2.5395
3.31052	-4.64916e-06		2.54769
3.32052	-5.36442e-06		2.55588
3.33052	-5.66244e-06		2.56407
3.34052	-5.60284e-06		2.57226
3.35052	-5.30481e-06		2.58045
3.36052	-5.1856e-06		2.58864
3.37052	-5.42402e-06		2.59683
3.38052	-5.54323e-06		2.60502
3.39052	-5.24521e-06		2.61321
3.40052	-5.126e-06		2.6214
3.41052	-5.72205e-06		2.62959
3.42052	-6.91414e-06		2.63778
3.43052	-7.80821e-06		2.64597
3.44052	-8.04663e-06		2.65416
3.45052	-7.45058e-06		2.66235
3.46052	-6.55651e-06		2.67054
3.47052	-5.66244e-06		2.67873
3.48052	-4.88758e-06		2.68692
3.49052	-4.41074e-06		2.69511
3.50052	-4.11272e-06		2.7033
3.51052	-3.8743e-06		2.71149
3.52052	-3.8743e-06		2.71967
3.53052	-4.52995e-06		2.72786
3.54052	-5.72205e-06		2.73605
3.55052	-6.61612e-06		2.74424
3.56052	-6.67572e-06		2.75243
3.57052	-6.3777e-06		2.76062
3.58052	-6.3777e-06		2.76881
3.59052	-6.4373e-06		2.777
3.60052	-6.3777e-06		2.78519
3.61052	-6.25849e-06		2.79338
3.62052	-6.25849e-06		2.80157
3.63052	-6.07967e-06		2.80976
3.64052	-5.48363e-06		2.81795
3.65052	-4.82798e-06		2.82614
3.66052	-4.41074e-06		2.83433
3.67052	-4.17233e-06		2.84252
3.68052	-4.41074e-06		2.85071
3.69052	-5.1856e-06		2.8589
3.70052	-6.19888e-06		2.86709
3.71052	-6.97374e-06		2.87528
3.72052	-7.51019e-06		2.88347
3.73052	-8.22544e-06		2.89166
3.74052	-8.9407e-06		2.89985
3.75052	-9.05991e-06		2.90804
3.76052	-8.28505e-06		2.91623
3.77052	-7.09295e-06		2.92442
3.78052	-6.02007e-06		2.93261
3.79052	-5.60284e-06		2.9408
3.80052	-5.66244e-06		2.94899
3.81052	-5.96046e-06		2.95718
3.82052	-6.31809e-06		2.96537
3.83052	-6.49691e-06		2.97356
3.84052	-6.61612e-06		2.98175
3.85052	-6.49691e-06		2.98994
3.86052	-6.02007e-06		2.99813
3.87052	-5.48363e-06		3.00632
3.88052	-5.36442e-06		3.01451
3.89052	-5.78165e-06		3.0227
3.90052	-6.3777e-06		3.03089
3.91052	-6.67572e-06		3.03908
3.92052	-6.97374e-06		3.04727
3.93052	-7.45058e-06		3.05546
3.94052	-8.16584e-06		3.06365
3.95052	-8.52346e-06		3.07184
3.96052	-8.40425e-06		3.08003
3.97052	-8.28505e-06		3.08822
3.98052	-8.22544e-06		3.09641
3.99052	-7.86781e-06		3.10459
4.00052	-7.09295e-06		3.11278
4.01052	-6.13928e-06		3.12097
4.02052	-5.36442e-06		3.12916
4.03052	-4.76837e-06		3.13735
4.04052	-4.58956e-06		3.14554
4.05052	-4.82798e-06		3.15373
4.06052	-5.42402e-06		3.16192
4.07052	-6.13928e-06		3.17011
4.08052	-6.49691e-06		3.1783
4.09052	-6.02007e-06		3.18649
4.10052	-5.48363e-06		3.19468
4.11052	-5.96046e-06		3.20287
4.12052	-7.7486e-06		3.21106
4.13052	-9.53674e-06		3.21925
4.14052	-1.01328e-05		3.22744
4.15052	-9.41753e-06		3.23563
4.16052	-8.40425e-06		3.24382
4.17052	-7.86781e-06		3.25201
4.18052	-8.10623e-06		3.2602
4.19052	-8.82149e-06		3.26839
4.20052	-9.41753e-06		3.27658
4.21052	-9.47714e-06		3.28477
4.22052	-9.11951e-06		3.29296
4.23052	-8.9407e-06		3.30115
4.24052	-8.88109e-06		3.30934
4.25052	-8.70228e-06		3.31753
4.26052	-8.28505e-06		3.32572
4.27052	-8.04663e-06		3.33391
4.28052	-8.22544e-06		3.3421
4.29052	-8.46386e-06		3.35029
4.30052	-8.52346e-06		3.35848
4.31052	-8.46386e-06		3.36667
4.32052	-8.28505e-06		3.37486
4.33052	-8.16584e-06		3.38305
4.34052	-8.34465e-06		3.39124
4.35052	-9.17912e-06		3.39943
4.36052	-1.04308e-05		3.40762
4.37052	-1.12057e-05		3.41581
4.38052	-1.12057e-05		3.424
4.39052	-1.04308e-05		3.43219
4.40052	-9.35793e-06		3.44038
4.41052	-8.40425e-06		3.44857
4.42052	-8.04663e-06		3.45676
4.43052	-8.34465e-06		3.46495
4.44052	-8.9407e-06		3.47314
4.45052	-9.17912e-06		3.48132
4.46052	-8.82149e-06		3.48951
4.47052	-8.10623e-06		3.4977
4.48052	-7.92742e-06		3.50589
4.49052	-8.22544e-06		3.51408
4.50052	-8.52346e-06		3.52227
4.51052	-8.52346e-06		3.53046
4.52052	-8.58307e-06		3.53865
4.53052	-8.9407e-06		3.54684
4.54052	-9.35793e-06		3.55503
4.55052	-9.23872e-06		3.56322
4.56052	-8.82149e-06		3.57141
4.57052	-8.70228e-06		3.5796
4.58052	-9.05991e-06		3.58779
4.59052	-9.83477e-06		3.59598
4.60052	-1.04904e-05		3.60417
4.61052	-1.06096e-05		3.61236
4.62052	-1.0252e-05		3.62055
4.63052	-9.83477e-06		3.62874
4.64052	-9.89437e-06		3.63693
4.65052	-1.07884e-05		3.64512
4.66052	-1.17421e-05		3.65331
4.67052	-1.2219e-05		3.6615
4.68052	-1.20401e-05		3.66969
4.69052	-1.18017e-05		3.67788
4.70052	-1.16229e-05		3.68607
4.71052	-1.13249e-05		3.69426
4.72052	-1.09076e-05		3.70245
4.73052	-1.055e-05		3.71064
4.74052	-1.01328e-05		3.71883
4.75052	-9.41753e-06		3.72702
4.76052	-8.46386e-06		3.73521
4.77052	-7.62939e-06		3.7434
4.78052	-7.45058e-06		3.75159
4.79052	-7.86781e-06		3.75978
4.80052	-8.64267e-06		3.76797
4.81052	-9.47714e-06		3.77616
4.82052	-1.01924e-05		3.78435
4.83052	-1.0848e-05		3.79254
4.84052	-1.13845e-05		3.80073
4.85052	-1.15633e-05		3.80892
4.86052	-1.13845e-05		3.81711
4.87052	-1.12057e-05		3.8253
4.88052	-1.10269e-05		3.83349
4.89052	-1.09076e-05		3.84168
4.90052	-1.0848e-05		3.84987
4.91052	-1.0848e-05		3.85806
4.92052	-1.09673e-05		3.86624
4.93052	-1.09076e-05		3.87443
4.94052	-1.04308e-05		3.88262
4.95052	-9.77516e-06		3.89081
4.96052	-9.47714e-06		3.899
4.97052	-9.41753e-06		3.90719
4.98052	-9.47714e-06		3.91538
4.99052	-9.35793e-06		3.92357
5.00052	-9.05991e-06		3.93176
5.01052	-8.64267e-06		3.93995
5.02052	-8.40425e-06		3.94814
5.03052	-8.58307e-06		3.95633
5.04052	-9.11951e-06		3.96452
5.05052	-9.71556e-06		3.97271
5.06052	-1.00732e-05		3.9809
5.07052	-1.03116e-05		3.98909
5.08052	-1.0848e-05		3.99728
5.09052	-1.13249e-05		4.00547
5.10052	-1.12057e-05		4.01366
5.11052	-1.055e-05		4.02185
5.12052	-1.04308e-05		4.03004
5.13052	-1.12653e-05		4.03823
5.14052	-1.2219e-05		4.04642
5.15052	-1.2517e-05		4.05461
5.16052	-1.22786e-05		4.0628
5.17052	-1.23978e-05		4.07099
5.18052	-1.31726e-05		4.07918
5.19052	-1.37687e-05		4.08737
5.20052	-1.32918e-05		4.09556
5.21052	-1.18613e-05		4.10375
5.22052	-1.055e-05		4.11194
5.23052	-9.71556e-06		4.12013
5.24052	-9.29832e-06		4.12832
5.25052	-9.11951e-06		4.13651
5.26052	-9.17912e-06		4.1447
5.27052	-9.41753e-06		4.15289
5.28052	-9.53674e-06		4.16108
5.29052	-9.53674e-06		4.16927
5.30052	-9.65595e-06		4.17746
5.31052	-9.89437e-06		4.18565
5.32052	-1.01924e-05		4.19384
5.33052	-1.03116e-05		4.20203
5.34052	-1.04904e-05		4.21022
5.35052	-1.09673e-05		4.21841
5.36052	-1.17421e-05		4.2266
5.37052	-1.2517e-05		4.23479
5.38052	-1.26362e-05		4.24298
5.39052	-1.21593e-05		4.25116
5.40052	-1.18613e-05		4.25935
5.41052	-1.21593e-05		4.26754
5.42052	-1.23978e-05		4.27573
5.43052	-1.18613e-05		4.28392
5.44052	-1.0848e-05		4.29211
5.45052	-1.00136e-05		4.3003
5.46052	-9.71556e-06		4.30849
5.47052	-1.01328e-05		4.31668
5.48052	-1.12653e-05		4.32487
5.49052	-1.25766e-05		4.33306
5.50052	-1.30534e-05		4.34125
5.51052	-1.24574e-05		4.34944
5.52052	-1.16229e-05		4.35763
5.53052	-1.13845e-05		4.36582
5.54052	-1.17421e-05		4.37401
5.55052	-1.18017e-05		4.3822
5.56052	-1.12653e-05		4.39039
5.57052	-1.055e-05		4.39858
5.58052	-1.0848e-05		4.40677
5.59052	-1.20997e-05		4.41496
5.60052	-1.3411e-05		4.42315
5.61052	-1.40071e-05		4.43134
5.62052	-1.40071e-05		4.43953
5.63052	-1.37687e-05		4.44772
5.64052	-1.30534e-05		4.45591
5.65052	-1.20401e-05		4.4641
5.66052	-1.11461e-05		4.47229
5.67052	-1.12057e-05		4.48048
5.68052	-1.22786e-05		4.48867
5.69052	-1.37091e-05		4.49686
5.70052	-1.43647e-05		4.50505
5.71052	-1.38879e-05		4.51324
5.72052	-1.30534e-05		4.52143
5.73052	-1.2517e-05		4.52962
5.74052	-1.25766e-05		4.53781
5.75052	-1.29938e-05		4.546
5.76052	-1.33514e-05		4.55419
5.77052	-1.36495e-05		4.56238
5.78052	-1.38879e-05		4.57057
5.79052	-1.41263e-05		4.57876
5.80052	-1.43647e-05		4.58695
5.81052	-1.47223e-05		4.59514
5.82052	-1.50204e-05		4.60333
5.83052	-1.51396e-05		4.61152
5.84052	-1.44839e-05		4.61971
5.85052	-1.31726e-05		4.62789
5.86052	-1.20997e-05		4.63608
5.87052	-1.19209e-05		4.64427
5.88052	-1.22786e-05		4.65246
5.89052	-1.2517e-05		4.66065
5.90052	-1.26362e-05		4.66884
5.91052	-1.29938e-05		4.67703
5.92052	-1.36495e-05		4.68522
5.93052	-1.42455e-05		4.69341
5.94052	-1.45435e-05		4.7016
5.95052	-1.4782e-05		4.70979
5.96052	-1.47223e-05		4.71798
5.97052	-1.43647e-05		4.72617
5.98052	-1.39475e-05		4.73436
5.99052	-1.40071e-05		4.74255
6.00052	-1.42455e-05		4.75074
6.01052	-1.40667e-05		4.75893
6.02052	-1.35899e-05		4.76712
6.03052	-1.36495e-05		4.77531
6.04052	-1.41859e-05		4.7835
6.05052	-1.47223e-05		4.79169
6.06052	-1.48416e-05		4.79988
6.07052	-1.46627e-05		4.80807
6.08052	-1.40071e-05		4.81626
6.09052	-1.27554e-05		4.82445
6.10052	-1.16229e-05		4.83264
6.11052	-1.15037e-05		4.84083
6.12052	-1.23978e-05		4.84902
6.13052	-1.37091e-05		4.85721
6.14052	-1.48416e-05		4.8654
6.15052	-1.54972e-05		4.87359
6.16052	-1.5676e-05		4.88178
6.17052	-1.55568e-05		4.88997
6.18052	-1.51992e-05		4.89816
6.19052	-1.46031e-05		4.90635
6.20052	-1.41263e-05		4.91454
6.21052	-1.37687e-05		4.92273
6.22052	-1.31726e-05		4.93092
6.23052	-1.22786e-05		4.93911
6.24052	-1.19805e-05		4.9473
6.25052	-1.27554e-05		4.95549
6.26052	-1.39475e-05		4.96368
6.27052	-1.43051e-05		4.97187
6.28052	-1.3411e-05		4.98006
6.29052	-1.23978e-05		4.98825
6.30052	-1.23382e-05		4.99644
6.31052	-1.31726e-05		5.00463
6.32052	-1.39475e-05		5.01281
6.33052	-1.39475e-05		5.021
6.34052	-1.32322e-05		5.02919
6.35052	-1.25766e-05		5.03738
6.36052	-1.23978e-05		5.04557
6.37052	-1.23382e-05		5.05376
6.38052	-1.2219e-05		5.06195
6.39052	-1.22786e-05		5.07014
6.40052	-1.2815e-05		5.07833
6.41052	-1.35303e-05		5.08652
6.42052	-1.39475e-05		5.09471
6.43052	-1.37687e-05		5.1029
6.44052	-1.32322e-05		5.11109
6.45052	-1.29342e-05		5.11928
6.46052	-1.33514e-05		5.12747
6.47052	-1.43647e-05		5.13566
6.48052	-1.53184e-05		5.14385
6.49052	-1.54972e-05		5.15204
6.50052	-1.52588e-05		5.16023
6.51052	-1.51992e-05		5.16842
6.52052	-1.54972e-05		5.17661
6.53052	-1.55568e-05		5.1848
6.54052	-1.52588e-05		5.19299
6.55052	-1.48416e-05		5.20118
6.56052	-1.46627e-05		5.20937
6.57052	-1.4782e-05		5.21756
6.58052	-1.4782e-05		5.22575
6.59052	-1.46627e-05		5.23394
6.60052	-1.46031e-05		5.24213
6.61052	-1.44243e-05		5.25032
6.62052	-1.38879e-05		5.25851
6.63052	-1.32322e-05		5.2667
6.64052	-1.29938e-05		5.27489
6.65052	-1.3411e-05		5.28308
6.66052	-1.41263e-05		5.29127
6.67052	-1.44839e-05		5.29946
6.68052	-1.41263e-05		5.30765
6.69052	-1.35303e-05		5.31584
6.70052	-1.34706e-05		5.32403
6.71052	-1.42455e-05		5.33222
6.72052	-1.50204e-05		5.34041
6.73052	-1.48416e-05		5.3486
6.74052	-1.36495e-05		5.35679
6.75052	-1.26362e-05		5.36498
6.76052	-1.23978e-05		5.37317
6.77052	-1.2517e-05		5.38136
6.78052	-1.25766e-05		5.38954
6.79052	-1.26958e-05		5.39773
6.80052	-1.3411e-05		5.40592
6.81052	-1.45435e-05		5.41411
6.82052	-1.51396e-05		5.4223
6.83052	-1.4782e-05		5.43049
6.84052	-1.39475e-05		5.43868
6.85052	-1.35303e-05		5.44687
6.86052	-1.37091e-05		5.45506
6.87052	-1.42455e-05		5.46325
6.88052	-1.45435e-05		5.47144
6.89052	-1.44243e-05		5.47963
6.90052	-1.41263e-05		5.48782
6.91052	-1.37687e-05		5.49601
6.92052	-1.33514e-05		5.5042
6.93052	-1.3113e-05		5.51239
6.94052	-1.32322e-05		5.52058
6.95052	-1.3411e-05		5.52877
6.96052	-1.31726e-05		5.53696
6.97052	-1.26958e-05		5.54515
6.98052	-1.26362e-05		5.55334
6.99052	-1.30534e-05		5.56153
7.00052	-1.3411e-05		5.56972
7.01052	-1.32918e-05		5.57791
7.02052	-1.32322e-05		5.5861
7.03052	-1.35303e-05		5.59429
7.04052	-1.41263e-05		5.60248
7.05052	-1.46031e-05		5.61067
7.06052	-1.44839e-05		5.61886
7.07052	-1.37687e-05		5.62705
7.08052	-1.32918e-05		5.63524
7.09052	-1.36495e-05		5.64343
7.10052	-1.43051e-05		5.65162
7.11052	-1.44243e-05		5.65981
7.12052	-1.36495e-05		5.668
7.13052	-1.26362e-05		5.67619
7.14052	-1.20997e-05		5.68438
7.15052	-1.21593e-05		5.69257
7.16052	-1.25766e-05		5.70076
7.17052	-1.29938e-05		5.70895
7.18052	-1.35303e-05		5.71714
7.19052	-1.41859e-05		5.72533
7.20052	-1.48416e-05		5.73352
7.21052	-1.5378e-05		5.74171
7.22052	-1.57356e-05		5.7499
7.23052	-1.5676e-05		5.75809
7.24052	-1.51396e-05		5.76628
7.25052	-1.44243e-05		5.77446
7.26052	-1.40071e-05		5.78265
7.27052	-1.42455e-05		5.79084
7.28052	-1.4782e-05		5.79903
7.29052	-1.50204e-05		5.80722
7.30052	-1.45435e-05		5.81541
7.31052	-1.37091e-05		5.8236
7.32052	-1.31726e-05		5.83179
7.33052	-1.32918e-05		5.83998
7.34052	-1.40667e-05		5.84817
7.35052	-1.49608e-05		5.85636
7.36052	-1.55568e-05		5.86455
7.37052	-1.55568e-05		5.87274
7.38052	-1.50204e-05		5.88093
7.39052	-1.45435e-05		5.88912
7.40052	-1.4782e-05		5.89731
7.41052	-1.55568e-05		5.9055
7.42052	-1.62721e-05		5.91369
7.43052	-1.63913e-05		5.92188
7.44052	-1.62721e-05		5.93007
7.45052	-1.60933e-05		5.93826
7.46052	-1.58548e-05		5.94645
7.47052	-1.55568e-05		5.95464
7.48052	-1.54376e-05		5.96283
7.49052	-1.56164e-05		5.97102
7.50052	-1.58548e-05		5.97921
7.51052	-1.57952e-05		5.9874
7.52052	-1.51992e-05		5.99559
7.53052	-1.46031e-05		6.00378
7.54052	-1.43647e-05		6.01197
7.55052	-1.46031e-05		6.02016
7.56052	-1.52588e-05		6.02835
7.57052	-1.58548e-05		6.03654
7.58052	-1.62125e-05		6.04473
7.59052	-1.63913e-05		6.05292
7.60052	-1.66297e-05		6.06111
7.61052	-1.69873e-05		6.0693
7.62052	-1.74046e-05		6.07749
7.63052	-1.77622e-05		6.08568
7.64052	-1.75238e-05		6.09387
7.65052	-1.68681e-05		6.10206
7.66052	-1.62721e-05		6.11025
7.67052	-1.62125e-05		6.11844
7.68052	-1.63317e-05		6.12663
7.69052	-1.62721e-05		6.13482
7.70052	-1.60933e-05		6.14301
7.71052	-1.60933e-05		6.1512
7.72052	-1.62125e-05		6.15938
7.73052	-1.65701e-05		6.16757
7.74052	-1.71661e-05		6.17576
7.75052	-1.78814e-05		6.18395
7.76052	-1.80006e-05		6.19214
7.77052	-1.74642e-05		6.20033
7.78052	-1.65701e-05		6.20852
7.79052	-1.59144e-05		6.21671
7.80052	-1.5676e-05		6.2249
7.81052	-1.5974e-05		6.23309
7.82052	-1.65105e-05		6.24128
7.83052	-1.66893e-05		6.24947
7.84052	-1.63913e-05		6.25766
7.85052	-1.5974e-05		6.26585
7.86052	-1.59144e-05		6.27404
7.87052	-1.62125e-05		6.28223
7.88052	-1.66893e-05		6.29042
7.89052	-1.71065e-05		6.29861
7.90052	-1.74046e-05		6.3068
7.91052	-1.75238e-05		6.31499
7.92052	-1.7643e-05		6.32318
7.93052	-1.77622e-05		6.33137
7.94052	-1.78218e-05		6.33956
7.95052	-1.77026e-05		6.34775
7.96052	-1.75834e-05		6.35594
7.97052	-1.75834e-05		6.36413
7.98052	-1.78814e-05		6.37232
7.99052	-1.81794e-05		6.38051
8.00052	-1.84774e-05		6.3887
8.01052	-1.84774e-05		6.39689
8.02052	-1.81198e-05		6.40508
8.03052	-1.77026e-05		6.41327
8.04052	-1.75238e-05		6.42146
8.05052	-1.77026e-05		6.42965
8.06052	-1.78814e-05		6.43784
8.07052	-1.77622e-05		6.44603
8.08052	-1.7345e-05		6.45422
8.09052	-1.72853e-05		6.46241
8.10052	-1.80006e-05		6.4706
8.11052	-1.90735e-05		6.47879
8.12052	-1.96695e-05		6.48698
8.13052	-1.94311e-05		6.49517
8.14052	-1.86563e-05		6.50336
8.15052	-1.8239e-05		6.51155
8.16052	-1.84774e-05		6.51974
8.17052	-1.88947e-05		6.52793
8.18052	-1.87755e-05		6.53611
8.19052	-1.8239e-05		6.5443
8.20052	-1.75834e-05		6.55249
8.21052	-1.7345e-05		6.56068
8.22052	-1.75238e-05		6.56887
8.23052	-1.78814e-05		6.57706
8.24052	-1.81198e-05		6.58525
8.25052	-1.82986e-05		6.59344
8.26052	-1.81794e-05		6.60163
8.27052	-1.7643e-05		6.60982
8.28052	-1.68085e-05		6.61801
8.29052	-1.63317e-05		6.6262
8.30052	-1.62721e-05		6.63439
8.31052	-1.62125e-05		6.64258
8.32052	-1.5974e-05		6.65077
8.33052	-1.58548e-05		6.65896
8.34052	-1.63913e-05		6.66715
8.35052	-1.74046e-05		6.67534
8.36052	-1.80602e-05		6.68353
8.37052	-1.80006e-05		6.69172
8.38052	-1.77026e-05		6.69991
8.39052	-1.75834e-05		6.7081
8.40052	-1.7643e-05		6.71629
8.41052	-1.75238e-05		6.72448
8.42052	-1.71661e-05		6.73267
8.43052	-1.65701e-05		6.74086
8.44052	-1.59144e-05		6.74905
8.45052	-1.52588e-05		6.75724
8.46052	-1.4782e-05		6.76543
8.47052	-1.47223e-05		6.77362
8.48052	-1.51992e-05		6.78181
8.49052	-1.57952e-05		6.79
8.50052	-1.63317e-05		6.79819
8.51052	-1.68085e-05		6.80638
8.52052	-1.74046e-05		6.81457
8.53052	-1.7941e-05		6.82276
8.54052	-1.8239e-05		6.83095
8.55052	-1.80006e-05		6.83914
8.56052	-1.75238e-05		6.84733
8.57052	-1.71661e-05		6.85552
8.58052	-1.71065e-05		6.86371
8.59052	-1.69873e-05		6.8719
8.60052	-1.69277e-05		6.88009
8.61052	-1.72853e-05		6.88828
8.62052	-1.80006e-05		6.89647
8.63052	-1.90139e-05		6.90466
8.64052	-2.02656e-05		6.91285
8.65052	-2.14577e-05		6.92103
8.66052	-2.13385e-05		6.92922
8.67052	-1.99676e-05		6.93741
8.68052	-1.87159e-05		6.9456
8.69052	-1.84774e-05		6.95379
8.70052	-1.90139e-05		6.96198
8.71052	-1.94311e-05		6.97017
8.72052	-1.94311e-05		6.97836
8.73052	-1.92523e-05		6.98655
8.74052	-1.91927e-05		6.99474
8.75052	-1.90735e-05		7.00293
8.76052	-1.87755e-05		7.01112
8.77052	-1.85966e-05		7.01931
8.78052	-1.87159e-05		7.0275
8.79052	-1.88351e-05		7.03569
8.80052	-1.87755e-05		7.04388
8.81052	-1.86563e-05		7.05207
8.82052	-1.85966e-05		7.06026
8.83052	-1.84178e-05		7.06845
8.84052	-1.80602e-05		7.07664
8.85052	-1.77026e-05		7.08483
8.86052	-1.75834e-05		7.09302
8.87052	-1.77622e-05		7.10121
8.88052	-1.80602e-05		7.1094
8.89052	-1.83582e-05		7.11759
8.90052	-1.8537e-05		7.12578
8.91052	-1.85966e-05		7.13397
8.92052	-1.83582e-05		7.14216
8.93052	-1.80602e-05		7.15035
8.94052	-1.78814e-05		7.15854
8.95052	-1.78218e-05		7.16673
8.96052	-1.74642e-05		7.17492
8.97052	-1.66893e-05		7.18311
8.98052	-1.5974e-05		7.1913
8.99052	-1.5676e-05		7.19949
9.00052	-1.57952e-05		7.20768
9.01052	-1.63913e-05		7.21587
9.02052	-1.7345e-05		7.22406
9.03052	-1.80006e-05		7.23225
9.04052	-1.80602e-05		7.24044
9.05052	-1.77026e-05		7.24863
9.06052	-1.74046e-05		7.25682
9.07052	-1.7345e-05		7.26501
9.08052	-1.75238e-05		7.2732
9.09052	-1.78814e-05		7.28139
9.10052	-1.8239e-05		7.28958
9.11052	-1.82986e-05		7.29776
9.12052	-1.80602e-05		7.30595
9.13052	-1.78218e-05		7.31414
9.14052	-1.77622e-05		7.32233
9.15052	-1.77622e-05		7.33052
9.16052	-1.75238e-05		7.33871
9.17052	-1.69277e-05		7.3469
9.18052	-1.62721e-05		7.35509
9.19052	-1.64509e-05		7.36328
9.20052	-1.77026e-05		7.37147
9.21052	-1.90735e-05		7.37966
9.22052	-1.96099e-05		7.38785
9.23052	-1.90735e-05		7.39604
9.24052	-1.7941e-05		7.40423
9.25052	-1.68085e-05		7.41242
9.26052	-1.62125e-05		7.42061
9.27052	-1.62721e-05		7.4288
9.28052	-1.65701e-05		7.43699
9.29052	-1.66297e-05		7.44518
9.30052	-1.65701e-05		7.45337
9.31052	-1.66893e-05		7.46156
9.32052	-1.69873e-05		7.46975
9.33052	-1.68681e-05		7.47794
9.34052	-1.62125e-05		7.48613
9.35052	-1.54972e-05		7.49432
9.36052	-1.5378e-05		7.50251
9.37052	-1.62721e-05		7.5107
9.38052	-1.74046e-05		7.51889
9.39052	-1.80602e-05		7.52708
9.40052	-1.81794e-05		7.53527
9.41052	-1.81794e-05		7.54346
9.42052	-1.81198e-05		7.55165
9.43052	-1.78814e-05		7.55984
9.44052	-1.75834e-05		7.56803
9.45052	-1.74642e-05		7.57622
9.46052	-1.74642e-05		7.58441
9.47052	-1.71661e-05		7.5926
9.48052	-1.64509e-05		7.60079
9.49052	-1.57356e-05		7.60898
9.50052	-1.54972e-05		7.61717
9.51052	-1.57952e-05		7.62536
9.52052	-1.64509e-05		7.63355
9.53052	-1.72257e-05		7.64174
9.54052	-1.77622e-05		7.64993
9.55052	-1.80602e-05		7.65812
9.56052	-1.7941e-05		7.66631
9.57052	-1.74046e-05		7.6745
9.58052	-1.68681e-05		7.68268
9.59052	-1.70469e-05		7.69087
9.60052	-1.78814e-05		7.69906
9.61052	-1.87159e-05		7.70725
9.62052	-1.91331e-05		7.71544
9.63052	-1.91331e-05		7.72363
9.64052	-1.87755e-05		7.73182
9.65052	-1.7941e-05		7.74001
9.66052	-1.71661e-05		7.7482
9.67052	-1.70469e-05		7.75639
9.68052	-1.74642e-05		7.76458
9.69052	-1.7643e-05		7.77277
9.70052	-1.7345e-05		7.78096
9.71052	-1.71065e-05		7.78915
9.72052	-1.71661e-05		7.79734
9.73052	-1.71661e-05		7.80553
9.74052	-1.67489e-05		7.81372
9.75052	-1.5974e-05		7.82191
9.76052	-1.54376e-05		7.8301
9.77052	-1.55568e-05		7.83829
9.78052	-1.60933e-05		7.84648
9.79052	-1.65701e-05		7.85467
9.80052	-1.65701e-05		7.86286
9.81052	-1.63913e-05		7.87105
9.82052	-1.66297e-05		7.87924
9.83052	-1.7345e-05		7.88743
9.84052	-1.80006e-05		7.89562
9.85052	-1.78218e-05		7.90381
9.86052	-1.67489e-05		7.912
9.87052	-1.5676e-05		7.92019
9.88052	-1.53184e-05		7.92838
9.89052	-1.52588e-05		7.93657
9.90052	-1.51396e-05		7.94476
9.91052	-1.54376e-05		7.95295
9.92052	-1.62721e-05		7.96114
9.93052	-1.71065e-05		7.96933
9.94052	-1.75834e-05		7.97752
9.95052	-1.78814e-05		7.98571
9.96052	-1.80602e-05		7.9939
9.97052	-1.78814e-05		8.00209
9.98052	-1.74046e-05		8.01028
9.99052	-1.69277e-05		8.01847
10.0005	-1.63913e-05		8.02666
10.0105	-1.58548e-05		8.03485
10.0205	-1.56164e-05		8.04304
10.0305	-1.59144e-05		8.05123
10.0405	-1.63913e-05		8.05942
10.0505	-1.66297e-05		8.0676
10.0605	-1.62721e-05		8.07579
10.0705	-1.54972e-05		8.08398
10.0805	-1.49012e-05		8.09217
10.0905	-1.52588e-05		8.10036
10.1005	-1.62125e-05		8.10855
10.1105	-1.68681e-05		8.11674
10.1205	-1.69277e-05		8.12493
10.1305	-1.71065e-05		8.13312
10.1405	-1.78218e-05		8.14131
10.1505	-1.85966e-05		8.1495
10.1605	-1.87159e-05		8.15769
10.1705	-1.8239e-05		8.16588
10.1805	-1.77026e-05		8.17407
10.1905	-1.74046e-05		8.18226
10.2005	-1.74642e-05		8.19045
10.2105	-1.77026e-05		8.19864
10.2205	-1.80006e-05		8.20683
10.2305	-1.81198e-05		8.21502
10.2405	-1.80006e-05		8.22321
10.2505	-1.80602e-05		8.2314
10.2605	-1.86563e-05		8.23959
10.2705	-1.94907e-05		8.24778
10.2805	-1.98483e-05		8.25597
10.2905	-1.96695e-05		8.26416
10.3005	-1.94907e-05		8.27235
10.3105	-1.94311e-05		8.28054
10.3205	-1.90139e-05		8.28873
10.3305	-1.84178e-05		8.29692
10.3405	-1.81198e-05		8.30511
10.3505	-1.82986e-05		8.3133
10.3605	-1.84178e-05		8.32149
10.3705	-1.80602e-05		8.32968
10.3805	-1.77026e-05		8.33787
10.3905	-1.7643e-05		8.34606
10.4005	-1.7941e-05		8.35425
10.4105	-1.82986e-05		8.36244
10.4205	-1.81794e-05		8.37063
10.4305	-1.74642e-05		8.37882
10.4405	-1.64509e-05		8.38701
10.4505	-1.57952e-05		8.3952
10.4605	-1.57952e-05		8.40339
10.4705	-1.62125e-05		8.41158
10.4805	-1.66297e-05		8.41977
10.4905	-1.68681e-05		8.42796
10.5005	-1.72257e-05		8.43615
10.5105	-1.7941e-05		8.44433
10.5205	-1.87755e-05		8.45252
10.5305	-1.92523e-05		8.46071
10.5405	-1.91331e-05		8.4689
10.5505	-1.85966e-05		8.47709
10.5605	-1.81198e-05		8.48528
10.5705	-1.81198e-05		8.49347
10.5805	-1.85966e-05		8.50166
10.5905	-1.93119e-05		8.50985
10.6005	-1.96099e-05		8.51804
10.6105	-1.89543e-05		8.52623
10.6205	-1.75834e-05		8.53442
10.6305	-1.62721e-05		8.54261
10.6405	-1.54972e-05		8.5508
10.6505	-1.51992e-05		8.55899
10.6605	-1.51396e-05		8.56718
10.6705	-1.52588e-05		8.57537
10.6805	-1.58548e-05		8.58356
10.6905	-1.66893e-05		8.59175
10.7005	-1.74642e-05		8.59994
10.7105	-1.77622e-05		8.60813
10.7205	-1.77026e-05		8.61632
10.7305	-1.77026e-05		8.62451
10.7405	-1.80602e-05		8.6327
10.7505	-1.85966e-05		8.64089
10.7605	-1.88947e-05		8.64908
10.7705	-1.88351e-05		8.65727
10.7805	-1.8537e-05		8.66546
10.7905	-1.8239e-05		8.67365
10.8005	-1.81198e-05		8.68184
10.8105	-1.80602e-05		8.69003
10.8205	-1.7941e-05		8.69822
10.8305	-1.80006e-05		8.70641
10.8405	-1.83582e-05		8.7146
10.8505	-1.90139e-05		8.72279
10.8605	-1.92523e-05		8.73098
10.8705	-1.85966e-05		8.73917
10.8805	-1.72853e-05		8.74736
10.8905	-1.62125e-05		8.75555
10.9005	-1.58548e-05		8.76374
10.9105	-1.5974e-05		8.77193
10.9205	-1.61529e-05		8.78012
10.9305	-1.61529e-05		8.78831
10.9405	-1.60336e-05		8.7965
10.9505	-1.59144e-05		8.80469
10.9605	-1.5974e-05		8.81288
10.9705	-1.5974e-05		8.82107
10.9805	-1.57356e-05		8.82925
10.9905	-1.5676e-05		8.83744
11.0005	-1.65105e-05		8.84563
11.0105	-1.7941e-05		8.85382
11.0205	-1.90139e-05		8.86201
11.0305	-1.94907e-05		8.8702
11.0405	-1.97291e-05		8.87839
11.0505	-1.94907e-05		8.88658
11.0605	-1.86563e-05		8.89477
11.0705	-1.7941e-05		8.90296
11.0805	-1.7941e-05		8.91115
11.0905	-1.81198e-05		8.91934
11.1005	-1.80006e-05		8.92753
11.1105	-1.78218e-05		8.93572
11.1205	-1.81198e-05		8.94391
11.1305	-1.90139e-05		8.9521
11.1405	-1.96099e-05		8.96029
11.1505	-1.92523e-05		8.96848
11.1605	-1.80602e-05		8.97667
11.1705	-1.68681e-05		8.98486
11.1805	-1.64509e-05		8.99305
11.1905	-1.66297e-05		9.00124
11.2005	-1.68085e-05		9.00943
11.2105	-1.66297e-05		9.01762
11.2205	-1.64509e-05		9.02581
11.2305	-1.67489e-05		9.034
11.2405	-1.7643e-05		9.04219
11.2505	-1.86563e-05		9.05038
11.2605	-1.91331e-05		9.05857
11.2705	-1.87159e-05		9.06676
11.2805	-1.78218e-05		9.07495
11.2905	-1.71065e-05		9.08314
11.3005	-1.71065e-05		9.09133
11.3105	-1.77622e-05		9.09952
11.3205	-1.87755e-05		9.10771
11.3305	-1.94907e-05		9.1159
11.3405	-1.99676e-05		9.12409
11.3505	-2.02656e-05		9.13228
11.3605	-2.03848e-05		9.14047
11.3705	-2.02656e-05		9.14866
11.3805	-1.99676e-05		9.15685
11.3905	-1.97887e-05		9.16504
11.4005	-1.9908e-05		9.17323
11.4105	-2.03252e-05		9.18142
11.4205	-2.09212e-05		9.18961
11.4305	-2.14577e-05		9.1978
11.4405	-2.18749e-05		9.20598
11.4505	-2.17557e-05		9.21417
11.4605	-2.11e-05		9.22236
11.4705	-2.0206e-05		9.23055
11.4805	-1.94907e-05		9.23874
11.4905	-1.94311e-05		9.24693
11.5005	-2.0206e-05		9.25512
11.5105	-2.11e-05		9.26331
11.5205	-2.12193e-05		9.2715
11.5305	-2.0206e-05		9.27969
11.5405	-1.89543e-05		9.28788
11.5505	-1.85966e-05		9.29607
11.5605	-1.91927e-05		9.30426
11.5705	-2.00868e-05		9.31245
11.5805	-2.06828e-05		9.32064
11.5905	-2.11596e-05		9.32883
11.6005	-2.16961e-05		9.33702
11.6105	-2.19941e-05		9.34521
11.6205	-2.16961e-05		9.3534
11.6305	-2.09212e-05		9.36159
11.6405	-2.04444e-05		9.36978
11.6505	-2.05636e-05		9.37797
11.6605	-2.06232e-05		9.38616
11.6705	-2.02656e-05		9.39435
11.6805	-1.97291e-05		9.40254
11.6905	-1.91927e-05		9.41073
11.7005	-1.8537e-05		9.41892
11.7105	-1.81198e-05		9.42711
11.7205	-1.82986e-05		9.4353
11.7305	-1.87159e-05		9.44349
11.7405	-1.89543e-05		9.45168
11.7505	-1.92523e-05		9.45987
11.7605	-1.95503e-05		9.46806
11.7705	-1.94907e-05		9.47625
11.7805	-1.91331e-05		9.48444
11.7905	-1.88351e-05		9.49263
11.8005	-1.88351e-05		9.50082
11.8105	-1.89543e-05		9.50901
11.8205	-1.93119e-05		9.5172
11.8305	-2.00868e-05		9.52539
11.8405	-2.0802e-05		9.53358
11.8505	-2.10404e-05		9.54177
11.8605	-2.06828e-05		9.54996
11.8705	-2.0206e-05		9.55815
11.8805	-1.98483e-05		9.56634
11.8905	-1.93715e-05		9.57453
11.9005	-1.88351e-05		9.58272
11.9105	-1.83582e-05		9.5909
11.9205	-1.81198e-05		9.59909
11.9305	-1.81198e-05		9.60728
11.9405	-1.80602e-05		9.61547
11.9505	-1.77622e-05		9.62366
11.9605	-1.71661e-05		9.63185
11.9705	-1.66893e-05		9.64004
11.9805	-1.66893e-05		9.64823
11.9905	-1.7345e-05		9.65642
12.0005	-1.81198e-05		9.66461
12.0105	-1.85966e-05		9.6728
12.0205	-1.84178e-05		9.68099
12.0305	-1.80006e-05		9.68918
12.0405	-1.80006e-05		9.69737
12.0505	-1.84178e-05		9.70556
12.0605	-1.84774e-05		9.71375
12.0705	-1.7941e-05		9.72194
12.0805	-1.70469e-05		9.73013
12.0905	-1.67489e-05		9.73832
12.1005	-1.71065e-05		9.74651
12.1105	-1.77026e-05		9.7547
12.1205	-1.78218e-05		9.76289
12.1305	-1.71661e-05		9.77108
12.1405	-1.64509e-05		9.77927
12.1505	-1.65701e-05		9.78746
12.1605	-1.75238e-05		9.79565
12.1705	-1.83582e-05		9.80384
12.1805	-1.84178e-05		9.81203
12.1905	-1.7941e-05		9.82022
12.2005	-1.74642e-05		9.82841
12.2105	-1.70469e-05		9.8366
12.2205	-1.66297e-05		9.84479
12.2305	-1.66297e-05		9.85298
12.2405	-1.69277e-05		9.86117
12.2505	-1.75238e-05		9.86936
12.2605	-1.80006e-05		9.87755
12.2705	-1.7941e-05		9.88574
12.2805	-1.71661e-05		9.89393
12.2905	-1.62125e-05		9.90212
12.3005	-1.60336e-05		9.91031
12.3105	-1.68681e-05		9.9185
12.3205	-1.81794e-05		9.92669
12.3305	-1.94311e-05		9.93488
12.3405	-2.01464e-05		9.94307
12.3505	-1.9908e-05		9.95126
12.3605	-1.88351e-05		9.95945
12.3705	-1.78218e-05		9.96763
12.3805	-1.78218e-05		9.97582
12.3905	-1.84178e-05		9.98401
12.4005	-1.87755e-05		9.9922
12.4105	-1.8537e-05		10.0004
12.4205	-1.81198e-05		10.0086
12.4305	-1.75238e-05		10.0168
12.4405	-1.72853e-05		10.025
12.4505	-1.7643e-05		10.0332
12.4605	-1.80602e-05		10.0413
12.4705	-1.77026e-05		10.0495
12.4805	-1.65701e-05		10.0577
12.4905	-1.56164e-05		10.0659
12.5005	-1.54972e-05		10.0741
12.5105	-1.57952e-05		10.0823
12.5205	-1.62721e-05		10.0905
12.5305	-1.69873e-05		10.0987
12.5405	-1.80006e-05		10.1069
12.5505	-1.86563e-05		10.1151
12.5605	-1.84178e-05		10.1232
12.5705	-1.77622e-05		10.1314
12.5805	-1.74046e-05		10.1396
12.5905	-1.77026e-05		10.1478
12.6005	-1.80602e-05		10.156
12.6105	-1.80006e-05		10.1642
12.6205	-1.77622e-05		10.1724
12.6305	-1.7941e-05		10.1806
12.6405	-1.86563e-05		10.1888
12.6505	-1.91331e-05		10.1969
12.6605	-1.88947e-05		10.2051
12.6705	-1.8537e-05		10.2133
12.6805	-1.88351e-05		10.2215
12.6905	-1.97291e-05		10.2297
12.7005	-2.01464e-05		10.2379
12.7105	-1.97887e-05		10.2461
12.7205	-1.89543e-05		10.2543
12.7305	-1.81198e-05		10.2625
12.7405	-1.75834e-05		10.2707
12.7505	-1.7643e-05		10.2788
12.7605	-1.80602e-05		10.287
12.7705	-1.85966e-05		10.2952
12.7805	-1.92523e-05		10.3034
12.7905	-2.00272e-05		10.3116
12.8005	-2.0802e-05		10.3198
12.8105	-2.10404e-05		10.328
12.8205	-2.03848e-05		10.3362
12.8305	-1.92523e-05		10.3444
12.8405	-1.8537e-05		10.3526
12.8505	-1.86563e-05		10.3607
12.8605	-1.91927e-05		10.3689
12.8705	-1.96695e-05		10.3771
12.8805	-1.99676e-05		10.3853
12.8905	-1.99676e-05		10.3935
12.9005	-2.00272e-05		10.4017
12.9105	-1.98483e-05		10.4099
12.9205	-1.94907e-05		10.4181
12.9305	-1.90735e-05		10.4263
12.9405	-1.90735e-05		10.4345
12.9505	-1.93119e-05		10.4426
12.9605	-1.94907e-05		10.4508
12.9705	-1.97291e-05		10.459
12.9805	-1.99676e-05		10.4672
12.9905	-1.96695e-05		10.4754
13.0005	-1.87755e-05		10.4836
13.0105	-1.8239e-05		10.4918
13.0205	-1.84774e-05		10.5
13.0305	-1.93119e-05		10.5082
13.0405	-1.98483e-05		10.5164
13.0505	-2.01464e-05		10.5245
13.0605	-2.04444e-05		10.5327
13.0705	-2.0802e-05		10.5409
13.0805	-2.09808e-05		10.5491
13.0905	-2.0802e-05		10.5573
13.1005	-2.03252e-05		10.5655
13.1105	-1.98483e-05		10.5737
13.1205	-1.96695e-05		10.5819
13.1305	-1.97887e-05		10.5901
13.1405	-2.00272e-05		10.5982
13.1505	-1.9908e-05		10.6064
13.1605	-1.93119e-05		10.6146
13.1705	-1.8537e-05		10.6228
13.1805	-1.81794e-05		10.631
13.1905	-1.82986e-05		10.6392
13.2005	-1.87159e-05		10.6474
13.2105	-1.91331e-05		10.6556
13.2205	-1.94311e-05		10.6638
13.2305	-1.96099e-05		10.672
13.2405	-1.91927e-05		10.6801
13.2505	-1.84178e-05		10.6883
13.2605	-1.7643e-05		10.6965
13.2705	-1.72257e-05		10.7047
13.2805	-1.71661e-05		10.7129
13.2905	-1.7345e-05		10.7211
13.3005	-1.7941e-05		10.7293
13.3105	-1.87755e-05		10.7375
13.3205	-1.93715e-05		10.7457
13.3305	-1.97291e-05		10.7539
13.3405	-2.01464e-05		10.762
13.3505	-2.04444e-05		10.7702
13.3605	-2.0206e-05		10.7784
13.3705	-1.91927e-05		10.7866
13.3805	-1.7941e-05		10.7948
13.3905	-1.71065e-05		10.803
13.4005	-1.71065e-05		10.8112
13.4105	-1.74642e-05		10.8194
13.4205	-1.75834e-05		10.8276
13.4305	-1.7643e-05		10.8358
13.4405	-1.81794e-05		10.8439
13.4505	-1.96695e-05		10.8521
13.4605	-2.11e-05		10.8603
13.4705	-2.14577e-05		10.8685
13.4805	-2.10404e-05		10.8767
13.4905	-2.06828e-05		10.8849
13.5005	-2.09212e-05		10.8931
13.5105	-2.09212e-05		10.9013
13.5205	-2.00868e-05		10.9095
13.5305	-1.87755e-05		10.9177
13.5405	-1.7941e-05		10.9258
13.5505	-1.83582e-05		10.934
13.5605	-1.94907e-05		10.9422
13.5705	-2.03848e-05		10.9504
13.5805	-2.06828e-05		10.9586
13.5905	-2.06232e-05		10.9668
13.6005	-2.06828e-05		10.975
13.6105	-2.09808e-05		10.9832
13.6205	-2.12789e-05		10.9914
13.6305	-2.12193e-05		10.9995
13.6405	-2.06232e-05		11.0077
13.6505	-2.00272e-05		11.0159
13.6605	-1.96099e-05		11.0241
13.6705	-1.93715e-05		11.0323
13.6805	-1.91331e-05		11.0405
13.6905	-1.88947e-05		11.0487
13.7005	-1.85966e-05		11.0569
13.7105	-1.81794e-05		11.0651
13.7205	-1.77622e-05		11.0733
13.7305	-1.74642e-05		11.0814
13.7405	-1.75834e-05		11.0896
13.7505	-1.81794e-05		11.0978
13.7605	-1.88947e-05		11.106
13.7705	-1.93715e-05		11.1142
13.7805	-1.94311e-05		11.1224
13.7905	-1.93715e-05		11.1306
13.8005	-1.91927e-05		11.1388
13.8105	-1.90735e-05		11.147
13.8205	-1.89543e-05		11.1552
13.8305	-1.87755e-05		11.1633
13.8405	-1.82986e-05		11.1715
13.8505	-1.77026e-05		11.1797
13.8605	-1.7345e-05		11.1879
13.8705	-1.72853e-05		11.1961
13.8805	-1.7345e-05		11.2043
13.8905	-1.72257e-05		11.2125
13.9005	-1.71661e-05		11.2207
13.9105	-1.71065e-05		11.2289
13.9205	-1.69277e-05		11.2371
13.9305	-1.63913e-05		11.2452
13.9405	-1.5676e-05		11.2534
13.9505	-1.508e-05		11.2616
13.9605	-1.45435e-05		11.2698
13.9705	-1.42455e-05		11.278
13.9805	-1.41263e-05		11.2862
13.9905	-1.43051e-05		11.2944
14.0005	-1.4782e-05		11.3026
14.0105	-1.53184e-05		11.3108
14.0205	-1.56164e-05		11.3189
14.0305	-1.51992e-05		11.3271
14.0405	-1.41263e-05		11.3353
14.0505	-1.29938e-05		11.3435
14.0605	-1.25766e-05		11.3517
14.0705	-1.3113e-05		11.3599
14.0805	-1.43647e-05		11.3681
14.0905	-1.54972e-05		11.3763
14.1005	-1.54972e-05		11.3845
14.1105	-1.41859e-05		11.3927
14.1205	-1.26958e-05		11.4008
14.1305	-1.21593e-05		11.409
14.1405	-1.26362e-05		11.4172
14.1505	-1.28746e-05		11.4254
14.1605	-1.20997e-05		11.4336
14.1705	-1.10865e-05		11.4418
14.1805	-1.09673e-05		11.45
14.1905	-1.16229e-05		11.4582
14.2005	-1.22786e-05		11.4664
14.2105	-1.25766e-05		11.4746
14.2205	-1.28746e-05		11.4827
14.2305	-1.31726e-05		11.4909
14.2405	-1.32322e-05		11.4991
14.2505	-1.29342e-05		11.5073
14.2605	-1.2517e-05		11.5155
14.2705	-1.2219e-05		11.5237
14.2805	-1.20401e-05		11.5319
14.2905	-1.16229e-05		11.5401
14.3005	-1.09076e-05		11.5483
14.3105	-1.0252e-05		11.5565
14.3205	-1.01328e-05		11.5646
14.3305	-1.06096e-05		11.5728
14.3405	-1.12057e-05		11.581
14.3505	-1.13845e-05		11.5892
14.3605	-1.15633e-05		11.5974
14.3705	-1.20401e-05		11.6056
14.3805	-1.28746e-05		11.6138
14.3905	-1.35303e-05		11.622
14.4005	-1.38879e-05		11.6302
14.4105	-1.38283e-05		11.6384
14.4205	-1.30534e-05		11.6465
14.4305	-1.17421e-05		11.6547
14.4405	-1.07288e-05		11.6629
14.4505	-1.0252e-05		11.6711
14.4605	-9.95398e-06		11.6793
14.4705	-9.41753e-06		11.6875
14.4805	-8.88109e-06		11.6957
14.4905	-8.70228e-06		11.7039
14.5005	-8.76188e-06		11.7121
14.5105	-8.76188e-06		11.7202
14.5205	-8.46386e-06		11.7284
14.5305	-7.98702e-06		11.7366
14.5405	-7.56979e-06		11.7448
14.5505	-7.27177e-06		11.753
14.5605	-6.97374e-06		11.7612
14.5705	-6.73532e-06		11.7694
14.5805	-6.97374e-06		11.7776
14.5905	-7.51019e-06		11.7858
14.6005	-8.04663e-06		11.794
14.6105	-7.92742e-06		11.8021
14.6205	-7.33137e-06		11.8103
14.6305	-6.79493e-06		11.8185
14.6405	-6.73532e-06		11.8267
14.6505	-6.85453e-06		11.8349
14.6605	-7.03335e-06		11.8431
14.6705	-7.03335e-06		11.8513
14.6805	-6.91414e-06		11.8595
14.6905	-6.79493e-06		11.8677
14.7005	-6.79493e-06		11.8759
14.7105	-6.97374e-06		11.884
14.7205	-7.09295e-06		11.8922
14.7305	-7.21216e-06		11.9004
14.7405	-7.39098e-06		11.9086
14.7505	-7.62939e-06		11.9168
14.7605	-7.56979e-06		11.925
14.7705	-7.15256e-06		11.9332
14.7805	-6.61612e-06		11.9414
14.7905	-5.90086e-06		11.9496
14.8005	-5.126e-06		11.9578
14.8105	-4.41074e-06		11.9659
14.8205	-4.05312e-06		11.9741
14.8305	-3.99351e-06		11.9823
14.8405	-4.17233e-06		11.9905
14.8505	-4.29153e-06		11.9987
14.8605	-4.11272e-06		12.0069
14.8705	-3.63588e-06		12.0151
14.8805	-3.09944e-06		12.0233
14.8905	-2.92063e-06		12.0315
14.9005	-3.03984e-06		12.0397
14.9105	-3.15905e-06		12.0478
14.9205	-3.27826e-06		12.056
14.9305	-3.39746e-06		12.0642
14.9405	-3.57628e-06		12.0724
14.9505	-3.51667e-06		12.0806
14.9605	-3.15905e-06		12.0888
14.9705	-2.6226e-06		12.097
14.9805	-2.20537e-06		12.1052
14.9905	-2.26498e-06		12.1134
15.0005	-2.6226e-06		12.1215
15.0105	-2.86102e-06		12.1297
15.0205	-2.32458e-06		12.1379
15.0305	-1.60933e-06		12.1461
15.0405	-1.43051e-06		12.1543
15.0505	-1.90735e-06		12.1625
15.0605	-2.38419e-06		12.1707
15.0705	-2.20537e-06		12.1789
15.0805	-1.60933e-06		12.1871
15.0905	-1.3113e-06		12.1953
15.1005	-1.54972e-06		12.2034
15.1105	-2.08616e-06		12.2116
15.1205	-2.26498e-06		12.2198
15.1305	-2.14577e-06		12.228
15.1405	-1.90735e-06		12.2362
15.1505	-1.66893e-06		12.2444
15.1605	-1.37091e-06		12.2526
15.1705	-1.19209e-06		12.2608
15.1805	-1.2517e-06		12.269
15.1905	-1.49012e-06		12.2772
15.2005	-1.43051e-06		12.2853
15.2105	-1.19209e-06		12.2935
15.2205	-9.53674e-07		12.3017
15.2305	-8.34465e-07		12.3099
15.2405	-7.15256e-07		12.3181
15.2505	-7.15256e-07		12.3263
15.2605	-1.07288e-06		12.3345
15.2705	-1.66893e-06		12.3427
15.2805	-1.90735e-06		12.3509
15.2905	-1.54972e-06		12.3591
15.3005	-1.01328e-06		12.3672
15.3105	-1.07288e-06		12.3754
15.3205	-1.78814e-06		12.3836
15.3305	-2.6226e-06		12.3918
15.3405	-3.03984e-06		12.4
15.3505	-2.86102e-06		12.4082
15.3605	-2.32458e-06		12.4164
15.3705	-1.66893e-06		12.4246
15.3805	-1.2517e-06		12.4328
15.3905	-8.9407e-07		12.441
15.4005	-5.36442e-07		12.4491
15.4105	-5.96046e-08		12.4573
15.4205	2.98023e-07		12.4655
15.4305	3.57628e-07		12.4737
15.4405	4.76837e-07		12.4819
15.4505	5.96046e-07		12.4901
15.4605	5.36442e-07		12.4983
15.4705	5.96046e-08		12.5065
15.4805	-7.7486e-07		12.5147
15.4905	-1.90735e-06		12.5228
15.5005	-2.80142e-06		12.531
15.5105	-2.92063e-06		12.5392
15.5205	-2.14577e-06		12.5474
15.5305	-1.07288e-06		12.5556
15.5405	-4.76837e-07		12.5638
15.5505	-7.7486e-07		12.572
15.5605	-1.43051e-06		12.5802
15.5705	-1.78814e-06		12.5884
15.5805	-1.66893e-06		12.5966
15.5905	-1.60933e-06		12.6047
15.6005	-1.84774e-06		12.6129
15.6105	-2.20537e-06		12.6211
15.6205	-2.20537e-06		12.6293
15.6305	-1.84774e-06		12.6375
15.6405	-1.60933e-06		12.6457
15.6505	-1.78814e-06		12.6539
15.6605	-2.20537e-06		12.6621
15.6705	-2.38419e-06		12.6703
15.6805	-2.563e-06		12.6785
15.6905	-3.09944e-06		12.6866
15.7005	-3.75509e-06		12.6948
15.7105	-4.23193e-06		12.703
15.7205	-4.52995e-06		12.7112
15.7305	-4.94719e-06		12.7194
15.7405	-5.30481e-06		12.7276
15.7505	-5.60284e-06		12.7358
15.7605	-6.07967e-06		12.744
15.7705	-6.61612e-06		12.7522
15.7805	-6.61612e-06		12.7604
15.7905	-5.66244e-06		12.7685
15.8005	-4.47035e-06		12.7767
15.8105	-4.17233e-06		12.7849
15.8205	-5.00679e-06		12.7931
15.8305	-6.13928e-06		12.8013
15.8405	-6.85453e-06		12.8095
15.8505	-6.91414e-06		12.8177
15.8605	-6.55651e-06		12.8259
15.8705	-5.72205e-06		12.8341
15.8805	-5.00679e-06		12.8422
15.8905	-4.82798e-06		12.8504
15.9005	-5.54323e-06		12.8586
15.9105	-6.4373e-06		12.8668
15.9205	-7.03335e-06		12.875
15.9305	-7.45058e-06		12.8832
15.9405	-8.10623e-06		12.8914
15.9505	-8.82149e-06		12.8996
15.9605	-9.47714e-06		12.9078
15.9705	-9.89437e-06		12.916
15.9805	-9.71556e-06		12.9241
15.9905	-8.82149e-06		12.9323
16.0005	-7.86781e-06		12.9405
16.0105	-7.62939e-06		12.9487
16.0205	-7.98702e-06		12.9569
16.0305	-8.22544e-06		12.9651
16.0405	-7.98702e-06		12.9733
16.0505	-7.62939e-06		12.9815
16.0605	-7.689e-06		12.9897
16.0705	-8.28505e-06		12.9979
16.0805	-9.05991e-06		13.006
16.0905	-9.77516e-06		13.0142
16.1005	-1.01328e-05		13.0224
16.1105	-9.83477e-06		13.0306
16.1205	-9.0003e-06		13.0388
16.1305	-8.40425e-06		13.047
16.1405	-8.46386e-06		13.0552
16.1505	-9.0003e-06		13.0634
16.1605	-9.47714e-06		13.0716
16.1705	-9.35793e-06		13.0798
16.1805	-8.64267e-06		13.0879
16.1905	-7.689e-06		13.0961
16.2005	-6.97374e-06		13.1043
16.2105	-6.73532e-06		13.1125
16.2205	-6.91414e-06		13.1207
16.2305	-7.03335e-06		13.1289
16.2405	-7.03335e-06		13.1371
16.2505	-7.03335e-06		13.1453
16.2605	-7.45058e-06		13.1535
16.2705	-8.22544e-06		13.1617
16.2805	-8.70228e-06		13.1698
16.2905	-8.9407e-06		13.178
16.3005	-9.17912e-06		13.1862
16.3105	-9.41753e-06		13.1944
16.3205	-9.17912e-06		13.2026
16.3305	-8.52346e-06		13.2108
16.3405	-7.80821e-06		13.219
16.3505	-7.39098e-06		13.2272
16.3605	-7.09295e-06		13.2354
16.3705	-6.85453e-06		13.2435
16.3805	-6.67572e-06		13.2517
16.3905	-6.3777e-06		13.2599
16.4005	-6.31809e-06		13.2681
16.4105	-6.49691e-06		13.2763
16.4205	-6.79493e-06		13.2845
16.4305	-7.09295e-06		13.2927
16.4405	-7.27177e-06		13.3009
16.4505	-7.56979e-06		13.3091
16.4605	-7.98702e-06		13.3173
16.4705	-8.28505e-06		13.3254
16.4805	-8.28505e-06		13.3336
16.4905	-7.7486e-06		13.3418
16.5005	-6.67572e-06		13.35
16.5105	-5.36442e-06		13.3582
16.5205	-4.41074e-06		13.3664
16.5305	-4.05312e-06		13.3746
16.5405	-4.47035e-06		13.3828
16.5505	-4.94719e-06		13.391
16.5605	-4.82798e-06		13.3992
16.5705	-4.41074e-06		13.4073
16.5805	-4.47035e-06		13.4155
16.5905	-4.94719e-06		13.4237
16.6005	-5.06639e-06		13.4319
16.6105	-4.82798e-06		13.4401
16.6205	-4.52995e-06		13.4483
16.6305	-4.47035e-06		13.4565
16.6405	-4.35114e-06		13.4647
16.6505	-3.93391e-06		13.4729
16.6605	-3.51667e-06		13.4811
16.6705	-3.21865e-06		13.4892
16.6805	-2.74181e-06		13.4974
16.6905	-1.96695e-06		13.5056
16.7005	-1.2517e-06		13.5138
16.7105	-1.13249e-06		13.522
16.7205	-1.37091e-06		13.5302
16.7305	-1.49012e-06		13.5384
16.7405	-1.43051e-06		13.5466
16.7505	-1.3113e-06		13.5548
16.7605	-1.3113e-06		13.563
16.7705	-1.43051e-06		13.5711
16.7805	-1.49012e-06		13.5793
16.7905	-1.19209e-06		13.5875
16.8005	-5.36442e-07		13.5957
16.8105	3.57628e-07		13.6039
16.8205	1.37091e-06		13.6121
16.8305	2.32458e-06		13.6203
16.8405	3.15905e-06		13.6285
16.8505	3.8147e-06		13.6367
16.8605	4.17233e-06		13.6448
16.8705	4.23193e-06		13.653
16.8805	4.35114e-06		13.6612
16.8905	4.58956e-06		13.6694
16.9005	4.88758e-06		13.6776
16.9105	5.06639e-06		13.6858
16.9205	4.82798e-06		13.694
16.9305	4.47035e-06		13.7022
16.9405	4.64916e-06		13.7104
16.9505	5.90086e-06		13.7186
16.9605	7.62939e-06		13.7267
16.9705	8.40425e-06		13.7349
16.9805	7.7486e-06		13.7431
16.9905	6.61612e-06		13.7513
17.0005	6.25849e-06		13.7595
17.0105	6.97374e-06		13.7677
17.0205	7.98702e-06		13.7759
17.0305	8.82149e-06		13.7841
17.0405	9.23872e-06		13.7923
17.0505	9.53674e-06		13.8005
17.0605	9.89437e-06		13.8086
17.0705	1.01328e-05		13.8168
17.0805	1.01328e-05		13.825
17.0905	1.00136e-05		13.8332
17.1005	9.89437e-06		13.8414
17.1105	9.89437e-06		13.8496
17.1205	9.65595e-06		13.8578
17.1305	9.0003e-06		13.866
17.1405	8.40425e-06		13.8742
17.1505	8.16584e-06		13.8824
17.1605	8.22544e-06		13.8905
17.1705	8.10623e-06		13.8987
17.1805	7.62939e-06		13.9069
17.1905	7.21216e-06		13.9151
17.2005	7.39098e-06		13.9233
17.2105	8.04663e-06		13.9315
17.2205	8.22544e-06		13.9397
17.2305	7.92742e-06		13.9479
17.2405	7.86781e-06		13.9561
17.2505	8.52346e-06		13.9643
17.2605	9.89437e-06		13.9724
17.2705	1.10865e-05		13.9806
17.2805	1.16825e-05		13.9888
17.2905	1.14441e-05		13.997
17.3005	1.09673e-05		14.0052
17.3105	1.055e-05		14.0134
17.3205	1.01924e-05		14.0216
17.3305	9.71556e-06		14.0298
17.3405	9.05991e-06		14.038
17.3505	8.34465e-06		14.0461
17.3605	7.33137e-06		14.0543
17.3705	6.31809e-06		14.0625
17.3805	5.66244e-06		14.0707
17.3905	5.54323e-06		14.0789
17.4005	5.66244e-06		14.0871
17.4105	5.72205e-06		14.0953
17.4205	5.84126e-06		14.1035
17.4305	5.96046e-06		14.1117
17.4405	5.84126e-06		14.1199
17.4505	5.30481e-06		14.128
17.4605	4.58956e-06		14.1362
17.4705	4.05312e-06		14.1444
17.4805	3.8743e-06		14.1526
17.4905	3.8147e-06		14.1608
17.5005	3.8147e-06		14.169
17.5105	3.8147e-06		14.1772
17.5205	3.57628e-06		14.1854
17.5305	2.86102e-06		14.1936
17.5405	1.60933e-06		14.2018
17.5505	1.78814e-07		14.2099
17.5605	-8.34465e-07		14.2181
17.5705	-1.01328e-06		14.2263
17.5805	-6.55651e-07		14.2345
17.5905	-2.38419e-07		14.2427
17.6005	1.19209e-07		14.2509
17.6105	6.55651e-07		14.2591
17.6205	1.13249e-06		14.2673
17.6305	8.9407e-07		14.2755
17.6405	1.78814e-07		14.2837
17.6505	-5.36442e-07		14.2918
17.6605	-1.01328e-06		14.3
17.6705	-1.43051e-06		14.3082
17.6805	-1.84774e-06		14.3164
17.6905	-2.02656e-06		14.3246
17.7005	-2.20537e-06		14.3328
17.7105	-2.74181e-06		14.341
17.7205	-3.33786e-06		14.3492
17.7305	-3.45707e-06		14.3574
17.7405	-2.98023e-06		14.3655
17.7505	-2.86102e-06		14.3737
17.7605	-3.63588e-06		14.3819
17.7705	-4.94719e-06		14.3901
17.7805	-5.72205e-06		14.3983
17.7905	-5.66244e-06		14.4065
17.8005	-5.36442e-06		14.4147
17.8105	-5.30481e-06		14.4229
17.8205	-5.30481e-06		14.4311
17.8305	-5.00679e-06		14.4393
17.8405	-4.70877e-06		14.4474
17.8505	-4.76837e-06		14.4556
17.8605	-5.06639e-06		14.4638
17.8705	-5.1856e-06		14.472
17.8805	-5.1856e-06		14.4802
17.8905	-5.36442e-06		14.4884
17.9005	-5.72205e-06		14.4966
17.9105	-6.4373e-06		14.5048
17.9205	-7.15256e-06		14.513
17.9305	-7.56979e-06		14.5212
17.9405	-7.51019e-06		14.5293
17.9505	-7.21216e-06		14.5375
17.9605	-7.21216e-06		14.5457
17.9705	-7.45058e-06		14.5539
17.9805	-7.689e-06		14.5621
17.9905	-7.92742e-06		14.5703
18.0005	-8.40425e-06		14.5785
18.0105	-9.29832e-06		14.5867
18.0205	-9.95398e-06		14.5949
18.0305	-1.00136e-05		14.6031
18.0405	-9.47714e-06		14.6112
18.0505	-9.0003e-06		14.6194
18.0605	-8.76188e-06		14.6276
18.0705	-8.76188e-06		14.6358
18.0805	-8.70228e-06		14.644
18.0905	-8.82149e-06		14.6522
18.1005	-8.88109e-06		14.6604
18.1105	-8.64267e-06		14.6686
18.1205	-8.10623e-06		14.6768
18.1305	-7.98702e-06		14.685
18.1405	-8.76188e-06		14.6931
18.1505	-9.95398e-06		14.7013
18.1605	-1.03712e-05		14.7095
18.1705	-9.29832e-06		14.7177
18.1805	-7.56979e-06		14.7259
18.1905	-6.55651e-06		14.7341
18.2005	-6.85453e-06		14.7423
18.2105	-7.92742e-06		14.7505
18.2205	-9.0003e-06		14.7587
18.2305	-9.65595e-06		14.7668
18.2405	-9.95398e-06		14.775
18.2505	-9.95398e-06		14.7832
18.2605	-9.83477e-06		14.7914
18.2705	-9.65595e-06		14.7996
18.2805	-9.89437e-06		14.8078
18.2905	-1.09673e-05		14.816
18.3005	-1.22786e-05		14.8242
18.3105	-1.27554e-05		14.8324
18.3205	-1.19209e-05		14.8406
18.3305	-1.0848e-05		14.8487
18.3405	-1.04308e-05		14.8569
18.3505	-1.055e-05		14.8651
18.3605	-1.07884e-05		14.8733
18.3705	-1.0848e-05		14.8815
18.3805	-1.07288e-05		14.8897
18.3905	-1.055e-05		14.8979
18.4005	-1.03712e-05		14.9061
18.4105	-1.04904e-05		14.9143
18.4205	-1.09076e-05		14.9225
18.4305	-1.18613e-05		14.9306
18.4405	-1.30534e-05		14.9388
18.4505	-1.37687e-05		14.947
18.4605	-1.34706e-05		14.9552
18.4705	-1.23382e-05		14.9634
18.4805	-1.09673e-05		14.9716
18.4905	-1.01924e-05		14.9798
18.5005	-1.03712e-05		14.988
18.5105	-1.11461e-05		14.9962
18.5205	-1.20997e-05		15.0044
18.5305	-1.2815e-05		15.0125
18.5405	-1.29342e-05		15.0207
18.5505	-1.25766e-05		15.0289
18.5605	-1.20401e-05		15.0371
18.5705	-1.18017e-05		15.0453
18.5805	-1.20401e-05		15.0535
18.5905	-1.24574e-05		15.0617
18.6005	-1.26958e-05		15.0699
18.6105	-1.27554e-05		15.0781
18.6205	-1.29342e-05		15.0863
18.6305	-1.33514e-05		15.0944
18.6405	-1.38879e-05		15.1026
18.6505	-1.41859e-05		15.1108
18.6605	-1.41263e-05		15.119
18.6705	-1.38879e-05		15.1272
18.6805	-1.37687e-05		15.1354
18.6905	-1.40071e-05		15.1436
18.7005	-1.44243e-05		15.1518
18.7105	-1.48416e-05		15.16
18.7205	-1.48416e-05		15.1681
18.7305	-1.44243e-05		15.1763
18.7405	-1.41263e-05		15.1845
18.7505	-1.42455e-05		15.1927
18.7605	-1.44839e-05		15.2009
18.7705	-1.44839e-05		15.2091
18.7805	-1.41263e-05		15.2173
18.7905	-1.38283e-05		15.2255
18.8005	-1.37687e-05		15.2337
18.8105	-1.38879e-05		15.2419
18.8205	-1.40071e-05		15.25
18.8305	-1.39475e-05		15.2582
18.8405	-1.37687e-05		15.2664
18.8505	-1.34706e-05		15.2746
18.8605	-1.29342e-05		15.2828
18.8705	-1.23382e-05		15.291
18.8805	-1.19209e-05		15.2992
18.8905	-1.21593e-05		15.3074
18.9005	-1.28746e-05		15.3156
18.9105	-1.36495e-05		15.3238
18.9205	-1.43647e-05		15.3319
18.9305	-1.51396e-05		15.3401
18.9405	-1.56164e-05		15.3483
18.9505	-1.54972e-05		15.3565
18.9605	-1.49608e-05		15.3647
18.9705	-1.4782e-05		15.3729
18.9805	-1.51992e-05		15.3811
18.9905	-1.57356e-05		15.3893
19.0005	-1.58548e-05		15.3975
19.0105	-1.56164e-05		15.4057
19.0205	-1.53184e-05		15.4138
19.0305	-1.50204e-05		15.422
19.0405	-1.47223e-05		15.4302
19.0505	-1.44839e-05		15.4384
19.0605	-1.43051e-05		15.4466
19.0705	-1.42455e-05		15.4548
19.0805	-1.41263e-05		15.463
19.0905	-1.38283e-05		15.4712
19.1005	-1.34706e-05		15.4794
19.1105	-1.32918e-05		15.4876
19.1205	-1.37091e-05		15.4957
19.1305	-1.44839e-05		15.5039
19.1405	-1.53184e-05		15.5121
19.1505	-1.59144e-05		15.5203
19.1605	-1.62125e-05		15.5285
19.1705	-1.62125e-05		15.5367
19.1805	-1.60336e-05		15.5449
19.1905	-1.57952e-05		15.5531
19.2005	-1.54972e-05		15.5613
19.2105	-1.51396e-05		15.5694
19.2205	-1.48416e-05		15.5776
19.2305	-1.44243e-05		15.5858
19.2405	-1.39475e-05		15.594
19.2505	-1.35303e-05		15.6022
19.2605	-1.34706e-05		15.6104
19.2705	-1.38283e-05		15.6186
19.2805	-1.45435e-05		15.6268
19.2905	-1.54376e-05		15.635
19.3005	-1.62721e-05		15.6432
19.3105	-1.65105e-05		15.6513
19.3205	-1.61529e-05		15.6595
19.3305	-1.54972e-05		15.6677
19.3405	-1.49012e-05		15.6759
19.3505	-1.44839e-05		15.6841
19.3605	-1.42455e-05		15.6923
19.3705	-1.42455e-05		15.7005
19.3805	-1.44243e-05		15.7087
19.3905	-1.45435e-05		15.7169
19.4005	-1.44243e-05		15.7251
19.4105	-1.41859e-05		15.7332
19.4205	-1.41859e-05		15.7414
19.4305	-1.43051e-05		15.7496
19.4405	-1.41859e-05		15.7578
19.4505	-1.38283e-05		15.766
19.4605	-1.35899e-05		15.7742
19.4705	-1.38879e-05		15.7824
19.4805	-1.46627e-05		15.7906
19.4905	-1.53184e-05		15.7988
19.5005	-1.53184e-05		15.807
19.5105	-1.4782e-05		15.8151
19.5205	-1.42455e-05		15.8233
19.5305	-1.41263e-05		15.8315
19.5405	-1.41859e-05		15.8397
19.5505	-1.40071e-05		15.8479
19.5605	-1.35899e-05		15.8561
19.5705	-1.3411e-05		15.8643
19.5805	-1.34706e-05		15.8725
19.5905	-1.3411e-05		15.8807
19.6005	-1.29342e-05		15.8888
19.6105	-1.2517e-05		15.897
19.6205	-1.26362e-05		15.9052
19.6305	-1.36495e-05		15.9134
19.6405	-1.49608e-05		15.9216
19.6505	-1.60336e-05		15.9298
19.6605	-1.65105e-05		15.938
19.6705	-1.65701e-05		15.9462
19.6805	-1.63317e-05		15.9544
19.6905	-1.57952e-05		15.9626
19.7005	-1.4782e-05		15.9707
19.7105	-1.41263e-05		15.9789
19.7205	-1.43051e-05		15.9871
19.7305	-1.51992e-05		15.9953
19.7405	-1.57952e-05		16.0035
19.7505	-1.52588e-05		16.0117
19.7605	-1.40667e-05		16.0199
19.7705	-1.31726e-05		16.0281
19.7805	-1.29938e-05		16.0363
19.7905	-1.32918e-05		16.0445
19.8005	-1.35899e-05		16.0526
19.8105	-1.37687e-05		16.0608
19.8205	-1.37687e-05		16.069
19.8305	-1.38879e-05		16.0772
19.8405	-1.41859e-05		16.0854
19.8505	-1.44839e-05		16.0936
19.8605	-1.46031e-05		16.1018
19.8705	-1.45435e-05		16.11
19.8805	-1.44839e-05		16.1182
19.8905	-1.44839e-05		16.1264
19.9005	-1.46627e-05		16.1345
19.9105	-1.49012e-05		16.1427
19.9205	-1.48416e-05		16.1509
19.9305	-1.42455e-05		16.1591
19.9405	-1.32918e-05		16.1673
19.9505	-1.25766e-05		16.1755
19.9605	-1.23382e-05		16.1837
19.9705	-1.23978e-05		16.1919
[truncated: 4,510 more rows]
