# Supplementary material for: A DNA damage-activated kinase phosphorylates a transcriptional repressor to control bacterial immune pathway expression
Source: EMBO J. 2026 Jun 9;45(14):5079–100. doi: 10.1038/s44318-026-00831-y (PMC13373217; doi:10.1038/s44318-026-00831-y)
Supplement: Supplementary file 13 — Source Data for Expanded View and Appendix Figures [file 44318_2026_831_MOESM13_ESM.zip › Source_Data_for_Expanded_View_and_Appendix/AppendixFigureS6/S6A-D/fold_ecoli_vapk_x_ssdna_summary_confidences_0.json]

{
 "chain_iptm": [
  0.92,
  0.64,
  0.53,
  0.38
 ],
 "chain_pair_iptm": [
  [
   0.9,
   0.97,
   0.97,
   0.83
  ],
  [
   0.97,
   0.69,
   0.64,
   0.32
  ],
  [
   0.97,
   0.64,
   null,
   0.0
  ],
  [
   0.83,
   0.32,
   0.0,
   0.02
  ]
 ],
 "chain_pair_pae_min": [
  [
   0.76,
   0.81,
   1.12,
   1.91
  ],
  [
   0.84,
   0.76,
   1.26,
   2.57
  ],
  [
   null,
   null,
   null,
   null
  ],
  [
   2.88,
   7.43,
   7.81,
   0.88
  ]
 ],
 "chain_ptm": [
  0.9,
  0.69,
  null,
  0.02
 ],
 "fraction_disordered": 0.04,
 "has_clash": 0.0,
 "iptm": 0.94,
 "num_recycles": 10.0,
 "ptm": 0.9,
 "ranking_score": 0.95
}
