# Supplementary material for: A DNA damage-activated kinase phosphorylates a transcriptional repressor to control bacterial immune pathway expression
Source: EMBO J. 2026 Jun 9;45(14):5079–100. doi: 10.1038/s44318-026-00831-y (PMC13373217; doi:10.1038/s44318-026-00831-y)
Supplement: Supplementary file 13 — Source Data for Expanded View and Appendix Figures [file 44318_2026_831_MOESM13_ESM.zip › Source_Data_for_Expanded_View_and_Appendix/AppendixFigureS6/S6A-D/fold_ecoli_vapk_x_ssdna_model_0.cif]

# By using this file you agree to the legally binding terms of use found at alphafoldserver.com/output-terms
data_4592284347390e7f
#
_entry.id 4592284347390e7f
#
loop_
_atom_type.symbol
C  
MG 
N  
O  
P  
S  
#
loop_
_audit_author.name
_audit_author.pdbx_ordinal
"Google DeepMind" 1 
"Isomorphic Labs" 2 
#
_audit_conform.dict_location https://raw.githubusercontent.com/ihmwg/ModelCIF/master/dist/mmcif_ma.dic
_audit_conform.dict_name     mmcif_ma.dic
_audit_conform.dict_version  1.4.5
#
loop_
_chem_comp.formula
_chem_comp.formula_weight
_chem_comp.id
_chem_comp.mon_nstd_flag
_chem_comp.name
_chem_comp.pdbx_smiles
_chem_comp.pdbx_synonyms
_chem_comp.type
"C3 H7 N O2"        89.093  ALA y ALANINE                      C[C@H](N)C(O)=O                                                                       ? "L-PEPTIDE LINKING" 
"C6 H15 N4 O2"      175.209 ARG y ARGININE                     N[C@@H](CCCNC(N)=[NH2+])C(O)=O                                                        ? "L-PEPTIDE LINKING" 
"C4 H8 N2 O3"       132.118 ASN y ASPARAGINE                   N[C@@H](CC(N)=O)C(O)=O                                                                ? "L-PEPTIDE LINKING" 
"C4 H7 N O4"        133.103 ASP y "ASPARTIC ACID"              N[C@@H](CC(O)=O)C(O)=O                                                                ? "L-PEPTIDE LINKING" 
"C10 H16 N5 O13 P3" 507.181 ATP . "ADENOSINE-5'-TRIPHOSPHATE"  Nc1ncnc2n(cnc12)[C@@H]3O[C@H](CO[P@](O)(=O)O[P@@](O)(=O)O[P](O)(O)=O)[C@@H](O)[C@H]3O ? NON-POLYMER         
"C3 H7 N O2 S"      121.158 CYS y CYSTEINE                     N[C@@H](CS)C(O)=O                                                                     ? "L-PEPTIDE LINKING" 
"C10 H15 N2 O8 P"   322.208 DT  y "THYMIDINE-5'-MONOPHOSPHATE" CC1=CN([C@H]2C[C@H](O)[C@@H](CO[P](O)(O)=O)O2)C(=O)NC1=O                              ? "DNA LINKING"       
"C5 H10 N2 O3"      146.144 GLN y GLUTAMINE                    N[C@@H](CCC(N)=O)C(O)=O                                                               ? "L-PEPTIDE LINKING" 
"C5 H9 N O4"        147.129 GLU y "GLUTAMIC ACID"              N[C@@H](CCC(O)=O)C(O)=O                                                               ? "L-PEPTIDE LINKING" 
"C2 H5 N O2"        75.067  GLY y GLYCINE                      NCC(O)=O                                                                              ? "PEPTIDE LINKING"   
"C6 H10 N3 O2"      156.162 HIS y HISTIDINE                    N[C@@H](Cc1c[nH]c[nH+]1)C(O)=O                                                        ? "L-PEPTIDE LINKING" 
"C6 H13 N O2"       131.173 ILE y ISOLEUCINE                   CC[C@H](C)[C@H](N)C(O)=O                                                              ? "L-PEPTIDE LINKING" 
"C6 H13 N O2"       131.173 LEU y LEUCINE                      CC(C)C[C@H](N)C(O)=O                                                                  ? "L-PEPTIDE LINKING" 
"C6 H15 N2 O2"      147.195 LYS y LYSINE                       N[C@@H](CCCC[NH3+])C(O)=O                                                             ? "L-PEPTIDE LINKING" 
"C5 H11 N O2 S"     149.211 MET y METHIONINE                   CSCC[C@H](N)C(O)=O                                                                    ? "L-PEPTIDE LINKING" 
Mg                  24.305  MG  . "MAGNESIUM ION"              "[Mg++]"                                                                              ? NON-POLYMER         
"C9 H11 N O2"       165.189 PHE y PHENYLALANINE                N[C@@H](Cc1ccccc1)C(O)=O                                                              ? "L-PEPTIDE LINKING" 
"C5 H9 N O2"        115.130 PRO y PROLINE                      OC(=O)[C@@H]1CCCN1                                                                    ? "L-PEPTIDE LINKING" 
"C3 H7 N O3"        105.093 SER y SERINE                       N[C@@H](CO)C(O)=O                                                                     ? "L-PEPTIDE LINKING" 
"C4 H9 N O3"        119.119 THR y THREONINE                    C[C@@H](O)[C@H](N)C(O)=O                                                              ? "L-PEPTIDE LINKING" 
"C11 H12 N2 O2"     204.225 TRP y TRYPTOPHAN                   N[C@@H](Cc1c[nH]c2ccccc12)C(O)=O                                                      ? "L-PEPTIDE LINKING" 
"C9 H11 N O3"       181.189 TYR y TYROSINE                     N[C@@H](Cc1ccc(O)cc1)C(O)=O                                                           ? "L-PEPTIDE LINKING" 
"C5 H11 N O2"       117.146 VAL y VALINE                       CC(C)[C@H](N)C(O)=O                                                                   ? "L-PEPTIDE LINKING" 
#
_citation.book_publisher          ?
_citation.country                 UK
_citation.id                      primary
_citation.journal_full            Nature
_citation.journal_id_ASTM         NATUAS
_citation.journal_id_CSD          0006
_citation.journal_id_ISSN         0028-0836
_citation.journal_volume          630
_citation.page_first              493
_citation.page_last               500
_citation.pdbx_database_id_DOI    10.1038/s41586-024-07487-w
_citation.pdbx_database_id_PubMed 38718835
_citation.title                   "Accurate structure prediction of biomolecular interactions with AlphaFold 3"
_citation.year                    2024
#
loop_
_citation_author.citation_id
_citation_author.name
_citation_author.ordinal
primary "Google DeepMind" 1 
primary "Isomorphic Labs" 2 
#
loop_
_entity.id
_entity.pdbx_description
_entity.type
1 . polymer     
2 . non-polymer 
3 . non-polymer 
4 . polymer     
#
loop_
_entity_poly.entity_id
_entity_poly.pdbx_strand_id
_entity_poly.type
1 A polypeptide(L)          
4 D polydeoxyribonucleotide 
#
loop_
_entity_poly_seq.entity_id
_entity_poly_seq.hetero
_entity_poly_seq.mon_id
_entity_poly_seq.num
1 n MET 1   
1 n ALA 2   
1 n GLY 3   
1 n ARG 4   
1 n ASN 5   
1 n MET 6   
1 n PHE 7   
1 n ASN 8   
1 n THR 9   
1 n LYS 10  
1 n THR 11  
1 n GLY 12  
1 n LEU 13  
1 n THR 14  
1 n ILE 15  
1 n MET 16  
1 n ILE 17  
1 n PRO 18  
1 n THR 19  
1 n LEU 20  
1 n ASN 21  
1 n ASP 22  
1 n GLY 23  
1 n GLU 24  
1 n GLY 25  
1 n ASP 26  
1 n PHE 27  
1 n MET 28  
1 n ARG 29  
1 n LEU 30  
1 n PHE 31  
1 n MET 32  
1 n ILE 33  
1 n TYR 34  
1 n LYS 35  
1 n GLN 36  
1 n VAL 37  
1 n MET 38  
1 n GLU 39  
1 n THR 40  
1 n ASP 41  
1 n ALA 42  
1 n PRO 43  
1 n GLN 44  
1 n ILE 45  
1 n THR 46  
1 n PHE 47  
1 n ILE 48  
1 n PHE 49  
1 n THR 50  
1 n HIS 51  
1 n CYS 52  
1 n ARG 53  
1 n PHE 54  
1 n LEU 55  
1 n ARG 56  
1 n PRO 57  
1 n ASN 58  
1 n ALA 59  
1 n VAL 60  
1 n ALA 61  
1 n PHE 62  
1 n LEU 63  
1 n GLY 64  
1 n GLY 65  
1 n THR 66  
1 n ILE 67  
1 n ARG 68  
1 n SER 69  
1 n LEU 70  
1 n GLN 71  
1 n LYS 72  
1 n LYS 73  
1 n GLY 74  
1 n VAL 75  
1 n THR 76  
1 n VAL 77  
1 n PHE 78  
1 n VAL 79  
1 n ASP 80  
1 n TRP 81  
1 n LYS 82  
1 n SER 83  
1 n ILE 84  
1 n PRO 85  
1 n SER 86  
1 n ALA 87  
1 n VAL 88  
1 n MET 89  
1 n ALA 90  
1 n SER 91  
1 n LEU 92  
1 n LYS 93  
1 n GLN 94  
1 n ASN 95  
1 n THR 96  
1 n PHE 97  
1 n CYS 98  
1 n SER 99  
1 n LYS 100 
1 n LEU 101 
1 n GLY 102 
1 n TYR 103 
1 n SER 104 
1 n SER 105 
1 n HIS 106 
1 n THR 107 
1 n ASN 108 
1 n PRO 109 
1 n GLY 110 
1 n HIS 111 
1 n ALA 112 
1 n ILE 113 
1 n PRO 114 
1 n TYR 115 
1 n ARG 116 
1 n GLU 117 
1 n ASP 118 
1 n PRO 119 
1 n LYS 120 
1 n GLU 121 
1 n ASP 122 
1 n ALA 123 
1 n ASN 124 
1 n SER 125 
1 n ILE 126 
1 n LEU 127 
1 n ASP 128 
1 n TYR 129 
1 n LEU 130 
1 n THR 131 
1 n GLN 132 
1 n ASN 133 
1 n TRP 134 
1 n ILE 135 
1 n GLY 136 
1 n LYS 137 
1 n GLY 138 
1 n TRP 139 
1 n VAL 140 
1 n LYS 141 
1 n VAL 142 
1 n SER 143 
1 n GLU 144 
1 n PRO 145 
1 n LEU 146 
1 n ARG 147 
1 n ASP 148 
1 n ALA 149 
1 n ILE 150 
1 n ALA 151 
1 n GLY 152 
1 n LYS 153 
1 n VAL 154 
1 n TRP 155 
1 n GLU 156 
1 n ILE 157 
1 n TYR 158 
1 n ALA 159 
1 n ASN 160 
1 n SER 161 
1 n PHE 162 
1 n GLU 163 
1 n HIS 164 
1 n SER 165 
1 n LYS 166 
1 n SER 167 
1 n LYS 168 
1 n ILE 169 
1 n GLY 170 
1 n VAL 171 
1 n PHE 172 
1 n SER 173 
1 n CYS 174 
1 n GLY 175 
1 n GLN 176 
1 n HIS 177 
1 n PHE 178 
1 n ILE 179 
1 n LYS 180 
1 n LYS 181 
1 n ASN 182 
1 n GLU 183 
1 n LEU 184 
1 n VAL 185 
1 n LEU 186 
1 n SER 187 
1 n VAL 188 
1 n VAL 189 
1 n ASP 190 
1 n PHE 191 
1 n GLY 192 
1 n VAL 193 
1 n GLY 194 
1 n ILE 195 
1 n PRO 196 
1 n HIS 197 
1 n ASN 198 
1 n VAL 199 
1 n ARG 200 
1 n GLU 201 
1 n PHE 202 
1 n LEU 203 
1 n SER 204 
1 n SER 205 
1 n ASP 206 
1 n ALA 207 
1 n ARG 208 
1 n ALA 209 
1 n ALA 210 
1 n SER 211 
1 n LEU 212 
1 n SER 213 
1 n ALA 214 
1 n GLU 215 
1 n SER 216 
1 n CYS 217 
1 n LEU 218 
1 n LYS 219 
1 n TRP 220 
1 n ALA 221 
1 n CYS 222 
1 n GLN 223 
1 n SER 224 
1 n GLY 225 
1 n ASN 226 
1 n THR 227 
1 n THR 228 
1 n ALA 229 
1 n THR 230 
1 n ALA 231 
1 n ASN 232 
1 n GLY 233 
1 n VAL 234 
1 n PRO 235 
1 n ARG 236 
1 n GLY 237 
1 n LEU 238 
1 n GLY 239 
1 n LEU 240 
1 n HIS 241 
1 n LEU 242 
1 n LEU 243 
1 n LYS 244 
1 n GLU 245 
1 n LEU 246 
1 n VAL 247 
1 n ARG 248 
1 n VAL 249 
1 n ASN 250 
1 n ASN 251 
1 n GLY 252 
1 n LYS 253 
1 n LEU 254 
1 n GLU 255 
1 n LEU 256 
1 n TYR 257 
1 n SER 258 
1 n HIS 259 
1 n ASN 260 
1 n GLY 261 
1 n TYR 262 
1 n VAL 263 
1 n LYS 264 
1 n MET 265 
1 n SER 266 
1 n SER 267 
1 n GLN 268 
1 n GLY 269 
1 n GLU 270 
1 n GLU 271 
1 n TYR 272 
1 n LYS 273 
1 n THR 274 
1 n GLN 275 
1 n PRO 276 
1 n PHE 277 
1 n TYR 278 
1 n PHE 279 
1 n GLU 280 
1 n GLY 281 
1 n THR 282 
1 n ILE 283 
1 n LEU 284 
1 n ASN 285 
1 n ILE 286 
1 n THR 287 
1 n LEU 288 
1 n LEU 289 
1 n CYS 290 
1 n ASP 291 
1 n GLU 292 
1 n LYS 293 
1 n TYR 294 
1 n TYR 295 
1 n ARG 296 
1 n LEU 297 
1 n THR 298 
1 n SER 299 
1 n GLU 300 
1 n LEU 301 
1 n GLY 302 
4 n DT  1   
4 n DT  2   
4 n DT  3   
4 n DT  4   
4 n DT  5   
4 n DT  6   
4 n DT  7   
#
_ma_data.content_type "model coordinates"
_ma_data.id           1
_ma_data.name         Model
#
_ma_model_list.data_id          1
_ma_model_list.model_group_id   1
_ma_model_list.model_group_name "AlphaFold-beta-20231127 (2b86f29d-618d-47cf-8aef-20020b1102eb @ 2025-06-03 10:20:46)"
_ma_model_list.model_id         1
_ma_model_list.model_name       "Top ranked model"
_ma_model_list.model_type       "Ab initio model"
_ma_model_list.ordinal_id       1
#
loop_
_ma_protocol_step.method_type
_ma_protocol_step.ordinal_id
_ma_protocol_step.protocol_id
_ma_protocol_step.step_id
"coevolution MSA" 1 1 1 
"template search" 2 1 2 
modeling          3 1 3 
#
loop_
_ma_qa_metric.id
_ma_qa_metric.mode
_ma_qa_metric.name
_ma_qa_metric.software_group_id
_ma_qa_metric.type
1 global pLDDT 1 pLDDT 
2 local  pLDDT 1 pLDDT 
#
_ma_qa_metric_global.metric_id    1
_ma_qa_metric_global.metric_value 88.88
_ma_qa_metric_global.model_id     1
_ma_qa_metric_global.ordinal_id   1
#
_ma_software_group.group_id    1
_ma_software_group.ordinal_id  1
_ma_software_group.software_id 1
#
loop_
_ma_target_entity.data_id
_ma_target_entity.entity_id
_ma_target_entity.origin
1 1 . 
1 2 . 
1 3 . 
1 4 . 
#
loop_
_ma_target_entity_instance.asym_id
_ma_target_entity_instance.details
_ma_target_entity_instance.entity_id
A . 1 
B . 2 
C . 3 
D . 4 
#
loop_
_pdbx_data_usage.details
_pdbx_data_usage.id
_pdbx_data_usage.type
_pdbx_data_usage.url
;NON-COMMERCIAL USE ONLY, BY USING THIS FILE YOU AGREE TO THE TERMS OF USE FOUND
AT alphafoldserver.com/output-terms.
;
1 license    ? 
;THE INFORMATION IS NOT INTENDED FOR, HAS NOT BEEN VALIDATED FOR, AND IS NOT
APPROVED FOR CLINICAL USE. IT SHOULD NOT BE USED FOR CLINICAL PURPOSE OR RELIED
ON FOR MEDICAL OR OTHER PROFESSIONAL ADVICE. IT IS THEORETICAL MODELLING ONLY
AND CAUTION SHOULD BE EXERCISED IN ITS USE. IT IS PROVIDED "AS-IS" WITHOUT ANY
WARRANTY OF ANY KIND, WHETHER EXPRESSED OR IMPLIED. NO WARRANTY IS GIVEN THAT
USE OF THE INFORMATION SHALL NOT INFRINGE THE RIGHTS OF ANY THIRD PARTY.
;
2 disclaimer ? 
#
loop_
_pdbx_nonpoly_scheme.asym_id
_pdbx_nonpoly_scheme.auth_seq_num
_pdbx_nonpoly_scheme.entity_id
_pdbx_nonpoly_scheme.mon_id
_pdbx_nonpoly_scheme.pdb_ins_code
_pdbx_nonpoly_scheme.pdb_seq_num
_pdbx_nonpoly_scheme.pdb_strand_id
B 1 2 ATP . 1 B 
C 1 3 MG  . 1 C 
#
loop_
_pdbx_poly_seq_scheme.asym_id
_pdbx_poly_seq_scheme.auth_seq_num
_pdbx_poly_seq_scheme.entity_id
_pdbx_poly_seq_scheme.hetero
_pdbx_poly_seq_scheme.mon_id
_pdbx_poly_seq_scheme.pdb_ins_code
_pdbx_poly_seq_scheme.pdb_seq_num
_pdbx_poly_seq_scheme.pdb_strand_id
_pdbx_poly_seq_scheme.seq_id
A 1   1 n MET . 1   A 1   
A 2   1 n ALA . 2   A 2   
A 3   1 n GLY . 3   A 3   
A 4   1 n ARG . 4   A 4   
A 5   1 n ASN . 5   A 5   
A 6   1 n MET . 6   A 6   
A 7   1 n PHE . 7   A 7   
A 8   1 n ASN . 8   A 8   
A 9   1 n THR . 9   A 9   
A 10  1 n LYS . 10  A 10  
A 11  1 n THR . 11  A 11  
A 12  1 n GLY . 12  A 12  
A 13  1 n LEU . 13  A 13  
A 14  1 n THR . 14  A 14  
A 15  1 n ILE . 15  A 15  
A 16  1 n MET . 16  A 16  
A 17  1 n ILE . 17  A 17  
A 18  1 n PRO . 18  A 18  
A 19  1 n THR . 19  A 19  
A 20  1 n LEU . 20  A 20  
A 21  1 n ASN . 21  A 21  
A 22  1 n ASP . 22  A 22  
A 23  1 n GLY . 23  A 23  
A 24  1 n GLU . 24  A 24  
A 25  1 n GLY . 25  A 25  
A 26  1 n ASP . 26  A 26  
A 27  1 n PHE . 27  A 27  
A 28  1 n MET . 28  A 28  
A 29  1 n ARG . 29  A 29  
A 30  1 n LEU . 30  A 30  
A 31  1 n PHE . 31  A 31  
A 32  1 n MET . 32  A 32  
A 33  1 n ILE . 33  A 33  
A 34  1 n TYR . 34  A 34  
A 35  1 n LYS . 35  A 35  
A 36  1 n GLN . 36  A 36  
A 37  1 n VAL . 37  A 37  
A 38  1 n MET . 38  A 38  
A 39  1 n GLU . 39  A 39  
A 40  1 n THR . 40  A 40  
A 41  1 n ASP . 41  A 41  
A 42  1 n ALA . 42  A 42  
A 43  1 n PRO . 43  A 43  
A 44  1 n GLN . 44  A 44  
A 45  1 n ILE . 45  A 45  
A 46  1 n THR . 46  A 46  
A 47  1 n PHE . 47  A 47  
A 48  1 n ILE . 48  A 48  
A 49  1 n PHE . 49  A 49  
A 50  1 n THR . 50  A 50  
A 51  1 n HIS . 51  A 51  
A 52  1 n CYS . 52  A 52  
A 53  1 n ARG . 53  A 53  
A 54  1 n PHE . 54  A 54  
A 55  1 n LEU . 55  A 55  
A 56  1 n ARG . 56  A 56  
A 57  1 n PRO . 57  A 57  
A 58  1 n ASN . 58  A 58  
A 59  1 n ALA . 59  A 59  
A 60  1 n VAL . 60  A 60  
A 61  1 n ALA . 61  A 61  
A 62  1 n PHE . 62  A 62  
A 63  1 n LEU . 63  A 63  
A 64  1 n GLY . 64  A 64  
A 65  1 n GLY . 65  A 65  
A 66  1 n THR . 66  A 66  
A 67  1 n ILE . 67  A 67  
A 68  1 n ARG . 68  A 68  
A 69  1 n SER . 69  A 69  
A 70  1 n LEU . 70  A 70  
A 71  1 n GLN . 71  A 71  
A 72  1 n LYS . 72  A 72  
A 73  1 n LYS . 73  A 73  
A 74  1 n GLY . 74  A 74  
A 75  1 n VAL . 75  A 75  
A 76  1 n THR . 76  A 76  
A 77  1 n VAL . 77  A 77  
A 78  1 n PHE . 78  A 78  
A 79  1 n VAL . 79  A 79  
A 80  1 n ASP . 80  A 80  
A 81  1 n TRP . 81  A 81  
A 82  1 n LYS . 82  A 82  
A 83  1 n SER . 83  A 83  
A 84  1 n ILE . 84  A 84  
A 85  1 n PRO . 85  A 85  
A 86  1 n SER . 86  A 86  
A 87  1 n ALA . 87  A 87  
A 88  1 n VAL . 88  A 88  
A 89  1 n MET . 89  A 89  
A 90  1 n ALA . 90  A 90  
A 91  1 n SER . 91  A 91  
A 92  1 n LEU . 92  A 92  
A 93  1 n LYS . 93  A 93  
A 94  1 n GLN . 94  A 94  
A 95  1 n ASN . 95  A 95  
A 96  1 n THR . 96  A 96  
A 97  1 n PHE . 97  A 97  
A 98  1 n CYS . 98  A 98  
A 99  1 n SER . 99  A 99  
A 100 1 n LYS . 100 A 100 
A 101 1 n LEU . 101 A 101 
A 102 1 n GLY . 102 A 102 
A 103 1 n TYR . 103 A 103 
A 104 1 n SER . 104 A 104 
A 105 1 n SER . 105 A 105 
A 106 1 n HIS . 106 A 106 
A 107 1 n THR . 107 A 107 
A 108 1 n ASN . 108 A 108 
A 109 1 n PRO . 109 A 109 
A 110 1 n GLY . 110 A 110 
A 111 1 n HIS . 111 A 111 
A 112 1 n ALA . 112 A 112 
A 113 1 n ILE . 113 A 113 
A 114 1 n PRO . 114 A 114 
A 115 1 n TYR . 115 A 115 
A 116 1 n ARG . 116 A 116 
A 117 1 n GLU . 117 A 117 
A 118 1 n ASP . 118 A 118 
A 119 1 n PRO . 119 A 119 
A 120 1 n LYS . 120 A 120 
A 121 1 n GLU . 121 A 121 
A 122 1 n ASP . 122 A 122 
A 123 1 n ALA . 123 A 123 
A 124 1 n ASN . 124 A 124 
A 125 1 n SER . 125 A 125 
A 126 1 n ILE . 126 A 126 
A 127 1 n LEU . 127 A 127 
A 128 1 n ASP . 128 A 128 
A 129 1 n TYR . 129 A 129 
A 130 1 n LEU . 130 A 130 
A 131 1 n THR . 131 A 131 
A 132 1 n GLN . 132 A 132 
A 133 1 n ASN . 133 A 133 
A 134 1 n TRP . 134 A 134 
A 135 1 n ILE . 135 A 135 
A 136 1 n GLY . 136 A 136 
A 137 1 n LYS . 137 A 137 
A 138 1 n GLY . 138 A 138 
A 139 1 n TRP . 139 A 139 
A 140 1 n VAL . 140 A 140 
A 141 1 n LYS . 141 A 141 
A 142 1 n VAL . 142 A 142 
A 143 1 n SER . 143 A 143 
A 144 1 n GLU . 144 A 144 
A 145 1 n PRO . 145 A 145 
A 146 1 n LEU . 146 A 146 
A 147 1 n ARG . 147 A 147 
A 148 1 n ASP . 148 A 148 
A 149 1 n ALA . 149 A 149 
A 150 1 n ILE . 150 A 150 
A 151 1 n ALA . 151 A 151 
A 152 1 n GLY . 152 A 152 
A 153 1 n LYS . 153 A 153 
A 154 1 n VAL . 154 A 154 
A 155 1 n TRP . 155 A 155 
A 156 1 n GLU . 156 A 156 
A 157 1 n ILE . 157 A 157 
A 158 1 n TYR . 158 A 158 
A 159 1 n ALA . 159 A 159 
A 160 1 n ASN . 160 A 160 
A 161 1 n SER . 161 A 161 
A 162 1 n PHE . 162 A 162 
A 163 1 n GLU . 163 A 163 
A 164 1 n HIS . 164 A 164 
A 165 1 n SER . 165 A 165 
A 166 1 n LYS . 166 A 166 
A 167 1 n SER . 167 A 167 
A 168 1 n LYS . 168 A 168 
A 169 1 n ILE . 169 A 169 
A 170 1 n GLY . 170 A 170 
A 171 1 n VAL . 171 A 171 
A 172 1 n PHE . 172 A 172 
A 173 1 n SER . 173 A 173 
A 174 1 n CYS . 174 A 174 
A 175 1 n GLY . 175 A 175 
A 176 1 n GLN . 176 A 176 
A 177 1 n HIS . 177 A 177 
A 178 1 n PHE . 178 A 178 
A 179 1 n ILE . 179 A 179 
A 180 1 n LYS . 180 A 180 
A 181 1 n LYS . 181 A 181 
A 182 1 n ASN . 182 A 182 
A 183 1 n GLU . 183 A 183 
A 184 1 n LEU . 184 A 184 
A 185 1 n VAL . 185 A 185 
A 186 1 n LEU . 186 A 186 
A 187 1 n SER . 187 A 187 
A 188 1 n VAL . 188 A 188 
A 189 1 n VAL . 189 A 189 
A 190 1 n ASP . 190 A 190 
A 191 1 n PHE . 191 A 191 
A 192 1 n GLY . 192 A 192 
A 193 1 n VAL . 193 A 193 
A 194 1 n GLY . 194 A 194 
A 195 1 n ILE . 195 A 195 
A 196 1 n PRO . 196 A 196 
A 197 1 n HIS . 197 A 197 
A 198 1 n ASN . 198 A 198 
A 199 1 n VAL . 199 A 199 
A 200 1 n ARG . 200 A 200 
A 201 1 n GLU . 201 A 201 
A 202 1 n PHE . 202 A 202 
A 203 1 n LEU . 203 A 203 
A 204 1 n SER . 204 A 204 
A 205 1 n SER . 205 A 205 
A 206 1 n ASP . 206 A 206 
A 207 1 n ALA . 207 A 207 
A 208 1 n ARG . 208 A 208 
A 209 1 n ALA . 209 A 209 
A 210 1 n ALA . 210 A 210 
A 211 1 n SER . 211 A 211 
A 212 1 n LEU . 212 A 212 
A 213 1 n SER . 213 A 213 
A 214 1 n ALA . 214 A 214 
A 215 1 n GLU . 215 A 215 
A 216 1 n SER . 216 A 216 
A 217 1 n CYS . 217 A 217 
A 218 1 n LEU . 218 A 218 
A 219 1 n LYS . 219 A 219 
A 220 1 n TRP . 220 A 220 
A 221 1 n ALA . 221 A 221 
A 222 1 n CYS . 222 A 222 
A 223 1 n GLN . 223 A 223 
A 224 1 n SER . 224 A 224 
A 225 1 n GLY . 225 A 225 
A 226 1 n ASN . 226 A 226 
A 227 1 n THR . 227 A 227 
A 228 1 n THR . 228 A 228 
A 229 1 n ALA . 229 A 229 
A 230 1 n THR . 230 A 230 
A 231 1 n ALA . 231 A 231 
A 232 1 n ASN . 232 A 232 
A 233 1 n GLY . 233 A 233 
A 234 1 n VAL . 234 A 234 
A 235 1 n PRO . 235 A 235 
A 236 1 n ARG . 236 A 236 
A 237 1 n GLY . 237 A 237 
A 238 1 n LEU . 238 A 238 
A 239 1 n GLY . 239 A 239 
A 240 1 n LEU . 240 A 240 
A 241 1 n HIS . 241 A 241 
A 242 1 n LEU . 242 A 242 
A 243 1 n LEU . 243 A 243 
A 244 1 n LYS . 244 A 244 
A 245 1 n GLU . 245 A 245 
A 246 1 n LEU . 246 A 246 
A 247 1 n VAL . 247 A 247 
A 248 1 n ARG . 248 A 248 
A 249 1 n VAL . 249 A 249 
A 250 1 n ASN . 250 A 250 
A 251 1 n ASN . 251 A 251 
A 252 1 n GLY . 252 A 252 
A 253 1 n LYS . 253 A 253 
A 254 1 n LEU . 254 A 254 
A 255 1 n GLU . 255 A 255 
A 256 1 n LEU . 256 A 256 
A 257 1 n TYR . 257 A 257 
A 258 1 n SER . 258 A 258 
A 259 1 n HIS . 259 A 259 
A 260 1 n ASN . 260 A 260 
A 261 1 n GLY . 261 A 261 
A 262 1 n TYR . 262 A 262 
A 263 1 n VAL . 263 A 263 
A 264 1 n LYS . 264 A 264 
A 265 1 n MET . 265 A 265 
A 266 1 n SER . 266 A 266 
A 267 1 n SER . 267 A 267 
A 268 1 n GLN . 268 A 268 
A 269 1 n GLY . 269 A 269 
A 270 1 n GLU . 270 A 270 
A 271 1 n GLU . 271 A 271 
A 272 1 n TYR . 272 A 272 
A 273 1 n LYS . 273 A 273 
A 274 1 n THR . 274 A 274 
A 275 1 n GLN . 275 A 275 
A 276 1 n PRO . 276 A 276 
A 277 1 n PHE . 277 A 277 
A 278 1 n TYR . 278 A 278 
A 279 1 n PHE . 279 A 279 
A 280 1 n GLU . 280 A 280 
A 281 1 n GLY . 281 A 281 
A 282 1 n THR . 282 A 282 
A 283 1 n ILE . 283 A 283 
A 284 1 n LEU . 284 A 284 
A 285 1 n ASN . 285 A 285 
A 286 1 n ILE . 286 A 286 
A 287 1 n THR . 287 A 287 
A 288 1 n LEU . 288 A 288 
A 289 1 n LEU . 289 A 289 
A 290 1 n CYS . 290 A 290 
A 291 1 n ASP . 291 A 291 
A 292 1 n GLU . 292 A 292 
A 293 1 n LYS . 293 A 293 
A 294 1 n TYR . 294 A 294 
A 295 1 n TYR . 295 A 295 
A 296 1 n ARG . 296 A 296 
A 297 1 n LEU . 297 A 297 
A 298 1 n THR . 298 A 298 
A 299 1 n SER . 299 A 299 
A 300 1 n GLU . 300 A 300 
A 301 1 n LEU . 301 A 301 
A 302 1 n GLY . 302 A 302 
D 1   4 n DT  . 1   D 1   
D 2   4 n DT  . 2   D 2   
D 3   4 n DT  . 3   D 3   
D 4   4 n DT  . 4   D 4   
D 5   4 n DT  . 5   D 5   
D 6   4 n DT  . 6   D 6   
D 7   4 n DT  . 7   D 7   
#
_software.classification other
_software.date           ?
_software.description    "Structure prediction"
_software.name           AlphaFold
_software.pdbx_ordinal   1
_software.type           package
_software.version        "AlphaFold-beta-20231127 (2b86f29d-618d-47cf-8aef-20020b1102eb @ 2025-06-03 10:20:46)"
#
loop_
_struct_asym.entity_id
_struct_asym.id
1 A 
2 B 
3 C 
4 D 
#
loop_
_atom_site.group_PDB
_atom_site.id
_atom_site.type_symbol
_atom_site.label_atom_id
_atom_site.label_alt_id
_atom_site.label_comp_id
_atom_site.label_asym_id
_atom_site.label_entity_id
_atom_site.label_seq_id
_atom_site.pdbx_PDB_ins_code
_atom_site.Cartn_x
_atom_site.Cartn_y
_atom_site.Cartn_z
_atom_site.occupancy
_atom_site.B_iso_or_equiv
_atom_site.auth_seq_id
_atom_site.auth_asym_id
_atom_site.pdbx_PDB_model_num
ATOM   1    N  N     . MET A 1 1   ? -48.074 -26.419 25.511  1.00 34.53 1   A 1 
ATOM   2    C  CA    . MET A 1 1   ? -47.258 -25.184 25.599  1.00 50.62 1   A 1 
ATOM   3    C  C     . MET A 1 1   ? -46.170 -25.269 24.537  1.00 60.36 1   A 1 
ATOM   4    O  O     . MET A 1 1   ? -45.241 -26.045 24.717  1.00 58.83 1   A 1 
ATOM   5    C  CB    . MET A 1 1   ? -46.627 -25.020 26.988  1.00 48.67 1   A 1 
ATOM   6    C  CG    . MET A 1 1   ? -47.636 -24.646 28.071  1.00 43.87 1   A 1 
ATOM   7    S  SD    . MET A 1 1   ? -46.858 -24.532 29.705  1.00 36.18 1   A 1 
ATOM   8    C  CE    . MET A 1 1   ? -48.313 -24.351 30.757  1.00 30.11 1   A 1 
ATOM   9    N  N     . ALA A 1 2   ? -46.313 -24.580 23.394  1.00 45.33 2   A 1 
ATOM   10   C  CA    . ALA A 1 2   ? -45.300 -24.589 22.345  1.00 48.30 2   A 1 
ATOM   11   C  C     . ALA A 1 2   ? -44.074 -23.808 22.854  1.00 51.39 2   A 1 
ATOM   12   O  O     . ALA A 1 2   ? -44.178 -22.606 23.115  1.00 47.77 2   A 1 
ATOM   13   C  CB    . ALA A 1 2   ? -45.893 -23.988 21.071  1.00 45.72 2   A 1 
ATOM   14   N  N     . GLY A 1 3   ? -42.950 -24.510 23.052  1.00 51.18 3   A 1 
ATOM   15   C  CA    . GLY A 1 3   ? -41.694 -23.867 23.410  1.00 51.94 3   A 1 
ATOM   16   C  C     . GLY A 1 3   ? -41.342 -22.873 22.299  1.00 53.71 3   A 1 
ATOM   17   O  O     . GLY A 1 3   ? -41.130 -23.280 21.162  1.00 50.56 3   A 1 
ATOM   18   N  N     . ARG A 1 4   ? -41.328 -21.569 22.615  1.00 49.47 4   A 1 
ATOM   19   C  CA    . ARG A 1 4   ? -40.793 -20.561 21.699  1.00 51.04 4   A 1 
ATOM   20   C  C     . ARG A 1 4   ? -39.324 -20.905 21.496  1.00 52.11 4   A 1 
ATOM   21   O  O     . ARG A 1 4   ? -38.532 -20.668 22.400  1.00 48.99 4   A 1 
ATOM   22   C  CB    . ARG A 1 4   ? -40.949 -19.127 22.260  1.00 48.95 4   A 1 
ATOM   23   C  CG    . ARG A 1 4   ? -42.365 -18.576 22.112  1.00 45.11 4   A 1 
ATOM   24   C  CD    . ARG A 1 4   ? -42.414 -17.128 22.606  1.00 43.51 4   A 1 
ATOM   25   N  NE    . ARG A 1 4   ? -43.767 -16.549 22.480  1.00 39.35 4   A 1 
ATOM   26   C  CZ    . ARG A 1 4   ? -44.129 -15.305 22.783  1.00 36.90 4   A 1 
ATOM   27   N  NH1   . ARG A 1 4   ? -43.271 -14.435 23.251  1.00 34.74 4   A 1 
ATOM   28   N  NH2   . ARG A 1 4   ? -45.357 -14.911 22.622  1.00 36.13 4   A 1 
ATOM   29   N  N     . ASN A 1 5   ? -38.976 -21.470 20.326  1.00 50.45 5   A 1 
ATOM   30   C  CA    . ASN A 1 5   ? -37.604 -21.499 19.854  1.00 50.20 5   A 1 
ATOM   31   C  C     . ASN A 1 5   ? -37.148 -20.045 19.786  1.00 49.29 5   A 1 
ATOM   32   O  O     . ASN A 1 5   ? -37.520 -19.302 18.877  1.00 46.43 5   A 1 
ATOM   33   C  CB    . ASN A 1 5   ? -37.500 -22.210 18.494  1.00 46.03 5   A 1 
ATOM   34   C  CG    . ASN A 1 5   ? -37.223 -23.704 18.619  1.00 37.89 5   A 1 
ATOM   35   O  OD1   . ASN A 1 5   ? -36.810 -24.199 19.641  1.00 35.98 5   A 1 
ATOM   36   N  ND2   . ASN A 1 5   ? -37.420 -24.450 17.547  1.00 37.06 5   A 1 
ATOM   37   N  N     . MET A 1 6   ? -36.429 -19.630 20.818  1.00 49.30 6   A 1 
ATOM   38   C  CA    . MET A 1 6   ? -35.745 -18.368 20.860  1.00 52.09 6   A 1 
ATOM   39   C  C     . MET A 1 6   ? -34.639 -18.498 19.804  1.00 55.10 6   A 1 
ATOM   40   O  O     . MET A 1 6   ? -33.581 -19.053 20.085  1.00 53.33 6   A 1 
ATOM   41   C  CB    . MET A 1 6   ? -35.225 -18.106 22.287  1.00 50.76 6   A 1 
ATOM   42   C  CG    . MET A 1 6   ? -35.216 -16.625 22.659  1.00 47.97 6   A 1 
ATOM   43   S  SD    . MET A 1 6   ? -34.577 -16.263 24.330  1.00 43.48 6   A 1 
ATOM   44   C  CE    . MET A 1 6   ? -35.770 -17.115 25.384  1.00 39.80 6   A 1 
ATOM   45   N  N     . PHE A 1 7   ? -34.950 -18.128 18.542  1.00 54.60 7   A 1 
ATOM   46   C  CA    . PHE A 1 7   ? -33.955 -17.980 17.496  1.00 53.12 7   A 1 
ATOM   47   C  C     . PHE A 1 7   ? -32.957 -16.965 18.031  1.00 55.08 7   A 1 
ATOM   48   O  O     . PHE A 1 7   ? -33.216 -15.763 18.026  1.00 50.38 7   A 1 
ATOM   49   C  CB    . PHE A 1 7   ? -34.597 -17.530 16.176  1.00 47.91 7   A 1 
ATOM   50   C  CG    . PHE A 1 7   ? -35.319 -18.627 15.431  1.00 44.84 7   A 1 
ATOM   51   C  CD1   . PHE A 1 7   ? -34.611 -19.429 14.514  1.00 40.36 7   A 1 
ATOM   52   C  CD2   . PHE A 1 7   ? -36.688 -18.848 15.625  1.00 41.66 7   A 1 
ATOM   53   C  CE1   . PHE A 1 7   ? -35.272 -20.442 13.804  1.00 40.34 7   A 1 
ATOM   54   C  CE2   . PHE A 1 7   ? -37.353 -19.861 14.916  1.00 40.00 7   A 1 
ATOM   55   C  CZ    . PHE A 1 7   ? -36.650 -20.660 14.006  1.00 43.58 7   A 1 
ATOM   56   N  N     . ASN A 1 8   ? -31.848 -17.470 18.591  1.00 50.44 8   A 1 
ATOM   57   C  CA    . ASN A 1 8   ? -30.731 -16.648 18.998  1.00 48.81 8   A 1 
ATOM   58   C  C     . ASN A 1 8   ? -30.097 -16.127 17.703  1.00 47.28 8   A 1 
ATOM   59   O  O     . ASN A 1 8   ? -29.160 -16.713 17.167  1.00 44.44 8   A 1 
ATOM   60   C  CB    . ASN A 1 8   ? -29.792 -17.480 19.892  1.00 45.10 8   A 1 
ATOM   61   C  CG    . ASN A 1 8   ? -28.763 -16.627 20.618  1.00 37.64 8   A 1 
ATOM   62   O  OD1   . ASN A 1 8   ? -28.722 -15.413 20.514  1.00 36.34 8   A 1 
ATOM   63   N  ND2   . ASN A 1 8   ? -27.917 -17.241 21.404  1.00 35.80 8   A 1 
ATOM   64   N  N     . THR A 1 9   ? -30.696 -15.069 17.149  1.00 55.43 9   A 1 
ATOM   65   C  CA    . THR A 1 9   ? -30.159 -14.294 16.047  1.00 54.33 9   A 1 
ATOM   66   C  C     . THR A 1 9   ? -28.898 -13.644 16.587  1.00 54.45 9   A 1 
ATOM   67   O  O     . THR A 1 9   ? -28.930 -12.524 17.077  1.00 50.48 9   A 1 
ATOM   68   C  CB    . THR A 1 9   ? -31.164 -13.234 15.540  1.00 49.98 9   A 1 
ATOM   69   O  OG1   . THR A 1 9   ? -31.719 -12.510 16.620  1.00 44.99 9   A 1 
ATOM   70   C  CG2   . THR A 1 9   ? -32.329 -13.874 14.780  1.00 44.83 9   A 1 
ATOM   71   N  N     . LYS A 1 10  ? -27.772 -14.398 16.567  1.00 65.08 10  A 1 
ATOM   72   C  CA    . LYS A 1 10  ? -26.446 -13.852 16.819  1.00 66.26 10  A 1 
ATOM   73   C  C     . LYS A 1 10  ? -26.264 -12.729 15.803  1.00 69.87 10  A 1 
ATOM   74   O  O     . LYS A 1 10  ? -26.011 -12.990 14.628  1.00 63.68 10  A 1 
ATOM   75   C  CB    . LYS A 1 10  ? -25.355 -14.925 16.690  1.00 58.21 10  A 1 
ATOM   76   C  CG    . LYS A 1 10  ? -25.297 -15.878 17.895  1.00 51.57 10  A 1 
ATOM   77   C  CD    . LYS A 1 10  ? -24.056 -16.770 17.800  1.00 47.26 10  A 1 
ATOM   78   C  CE    . LYS A 1 10  ? -23.925 -17.662 19.031  1.00 40.88 10  A 1 
ATOM   79   N  NZ    . LYS A 1 10  ? -22.626 -18.395 19.053  1.00 36.54 10  A 1 
ATOM   80   N  N     . THR A 1 11  ? -26.537 -11.496 16.241  1.00 74.63 11  A 1 
ATOM   81   C  CA    . THR A 1 11  ? -26.604 -10.317 15.392  1.00 77.68 11  A 1 
ATOM   82   C  C     . THR A 1 11  ? -25.208 -10.072 14.837  1.00 81.77 11  A 1 
ATOM   83   O  O     . THR A 1 11  ? -24.263 -9.886  15.598  1.00 74.57 11  A 1 
ATOM   84   C  CB    . THR A 1 11  ? -27.119 -9.100  16.167  1.00 66.59 11  A 1 
ATOM   85   O  OG1   . THR A 1 11  ? -26.483 -9.007  17.418  1.00 58.20 11  A 1 
ATOM   86   C  CG2   . THR A 1 11  ? -28.620 -9.211  16.441  1.00 55.91 11  A 1 
ATOM   87   N  N     . GLY A 1 12  ? -25.086 -10.122 13.504  1.00 88.98 12  A 1 
ATOM   88   C  CA    . GLY A 1 12  ? -23.836 -9.798  12.843  1.00 93.98 12  A 1 
ATOM   89   C  C     . GLY A 1 12  ? -23.423 -8.352  13.125  1.00 96.15 12  A 1 
ATOM   90   O  O     . GLY A 1 12  ? -24.267 -7.478  13.304  1.00 94.10 12  A 1 
ATOM   91   N  N     . LEU A 1 13  ? -22.126 -8.099  13.159  1.00 96.80 13  A 1 
ATOM   92   C  CA    . LEU A 1 13  ? -21.597 -6.751  13.329  1.00 97.66 13  A 1 
ATOM   93   C  C     . LEU A 1 13  ? -21.688 -5.990  12.003  1.00 98.26 13  A 1 
ATOM   94   O  O     . LEU A 1 13  ? -21.250 -6.469  10.961  1.00 97.89 13  A 1 
ATOM   95   C  CB    . LEU A 1 13  ? -20.163 -6.838  13.867  1.00 96.54 13  A 1 
ATOM   96   C  CG    . LEU A 1 13  ? -19.481 -5.466  14.079  1.00 95.14 13  A 1 
ATOM   97   C  CD1   . LEU A 1 13  ? -20.188 -4.627  15.139  1.00 92.51 13  A 1 
ATOM   98   C  CD2   . LEU A 1 13  ? -18.038 -5.680  14.537  1.00 92.38 13  A 1 
ATOM   99   N  N     . THR A 1 14  ? -22.217 -4.770  12.046  1.00 98.17 14  A 1 
ATOM   100  C  CA    . THR A 1 14  ? -22.216 -3.854  10.909  1.00 98.22 14  A 1 
ATOM   101  C  C     . THR A 1 14  ? -21.150 -2.777  11.103  1.00 98.45 14  A 1 
ATOM   102  O  O     . THR A 1 14  ? -21.124 -2.112  12.138  1.00 97.78 14  A 1 
ATOM   103  C  CB    . THR A 1 14  ? -23.601 -3.235  10.693  1.00 97.61 14  A 1 
ATOM   104  O  OG1   . THR A 1 14  ? -24.520 -4.255  10.375  1.00 91.88 14  A 1 
ATOM   105  C  CG2   . THR A 1 14  ? -23.613 -2.258  9.528   1.00 89.97 14  A 1 
ATOM   106  N  N     . ILE A 1 15  ? -20.290 -2.595  10.103  1.00 98.58 15  A 1 
ATOM   107  C  CA    . ILE A 1 15  ? -19.222 -1.591  10.104  1.00 98.66 15  A 1 
ATOM   108  C  C     . ILE A 1 15  ? -19.494 -0.551  9.029   1.00 98.72 15  A 1 
ATOM   109  O  O     . ILE A 1 15  ? -19.549 -0.863  7.840   1.00 98.56 15  A 1 
ATOM   110  C  CB    . ILE A 1 15  ? -17.845 -2.253  9.912   1.00 98.28 15  A 1 
ATOM   111  C  CG1   . ILE A 1 15  ? -17.536 -3.323  10.986  1.00 96.86 15  A 1 
ATOM   112  C  CG2   . ILE A 1 15  ? -16.735 -1.198  9.873   1.00 97.40 15  A 1 
ATOM   113  C  CD1   . ILE A 1 15  ? -17.443 -2.786  12.420  1.00 93.24 15  A 1 
ATOM   114  N  N     . MET A 1 16  ? -19.623 0.700   9.447   1.00 98.79 16  A 1 
ATOM   115  C  CA    . MET A 1 16  ? -19.702 1.842   8.540   1.00 98.79 16  A 1 
ATOM   116  C  C     . MET A 1 16  ? -18.294 2.251   8.105   1.00 98.89 16  A 1 
ATOM   117  O  O     . MET A 1 16  ? -17.484 2.643   8.935   1.00 98.48 16  A 1 
ATOM   118  C  CB    . MET A 1 16  ? -20.427 3.009   9.218   1.00 98.34 16  A 1 
ATOM   119  C  CG    . MET A 1 16  ? -21.882 2.690   9.586   1.00 94.05 16  A 1 
ATOM   120  S  SD    . MET A 1 16  ? -22.968 2.185   8.217   1.00 88.07 16  A 1 
ATOM   121  C  CE    . MET A 1 16  ? -22.952 3.662   7.188   1.00 74.96 16  A 1 
ATOM   122  N  N     . ILE A 1 17  ? -18.013 2.194   6.794   1.00 98.95 17  A 1 
ATOM   123  C  CA    . ILE A 1 17  ? -16.746 2.650   6.222   1.00 98.91 17  A 1 
ATOM   124  C  C     . ILE A 1 17  ? -16.853 4.146   5.877   1.00 98.99 17  A 1 
ATOM   125  O  O     . ILE A 1 17  ? -17.644 4.532   5.022   1.00 98.85 17  A 1 
ATOM   126  C  CB    . ILE A 1 17  ? -16.348 1.791   5.012   1.00 98.90 17  A 1 
ATOM   127  C  CG1   . ILE A 1 17  ? -16.143 0.304   5.387   1.00 98.56 17  A 1 
ATOM   128  C  CG2   . ILE A 1 17  ? -15.082 2.342   4.337   1.00 98.71 17  A 1 
ATOM   129  C  CD1   . ILE A 1 17  ? -15.065 0.043   6.463   1.00 97.36 17  A 1 
ATOM   130  N  N     . PRO A 1 18  ? -16.046 5.013   6.531   1.00 98.83 18  A 1 
ATOM   131  C  CA    . PRO A 1 18  ? -16.022 6.435   6.226   1.00 98.82 18  A 1 
ATOM   132  C  C     . PRO A 1 18  ? -15.212 6.721   4.956   1.00 98.86 18  A 1 
ATOM   133  O  O     . PRO A 1 18  ? -14.619 5.833   4.351   1.00 98.65 18  A 1 
ATOM   134  C  CB    . PRO A 1 18  ? -15.410 7.073   7.473   1.00 98.62 18  A 1 
ATOM   135  C  CG    . PRO A 1 18  ? -14.405 6.023   7.926   1.00 98.30 18  A 1 
ATOM   136  C  CD    . PRO A 1 18  ? -15.092 4.710   7.593   1.00 98.63 18  A 1 
ATOM   137  N  N     . THR A 1 19  ? -15.140 7.996   4.566   1.00 98.74 19  A 1 
ATOM   138  C  CA    . THR A 1 19  ? -14.114 8.469   3.634   1.00 98.76 19  A 1 
ATOM   139  C  C     . THR A 1 19  ? -12.735 8.257   4.256   1.00 98.78 19  A 1 
ATOM   140  O  O     . THR A 1 19  ? -12.518 8.658   5.401   1.00 98.52 19  A 1 
ATOM   141  C  CB    . THR A 1 19  ? -14.316 9.948   3.309   1.00 98.53 19  A 1 
ATOM   142  O  OG1   . THR A 1 19  ? -15.572 10.116  2.677   1.00 97.54 19  A 1 
ATOM   143  C  CG2   . THR A 1 19  ? -13.259 10.519  2.364   1.00 97.59 19  A 1 
ATOM   144  N  N     . LEU A 1 20  ? -11.819 7.631   3.506   1.00 98.83 20  A 1 
ATOM   145  C  CA    . LEU A 1 20  ? -10.485 7.273   3.978   1.00 98.84 20  A 1 
ATOM   146  C  C     . LEU A 1 20  ? -9.424  7.756   2.992   1.00 98.76 20  A 1 
ATOM   147  O  O     . LEU A 1 20  ? -9.343  7.304   1.850   1.00 98.43 20  A 1 
ATOM   148  C  CB    . LEU A 1 20  ? -10.403 5.757   4.201   1.00 98.81 20  A 1 
ATOM   149  C  CG    . LEU A 1 20  ? -11.251 5.244   5.383   1.00 98.70 20  A 1 
ATOM   150  C  CD1   . LEU A 1 20  ? -11.342 3.724   5.346   1.00 98.43 20  A 1 
ATOM   151  C  CD2   . LEU A 1 20  ? -10.657 5.668   6.731   1.00 98.32 20  A 1 
ATOM   152  N  N     . ASN A 1 21  ? -8.604  8.700   3.462   1.00 98.51 21  A 1 
ATOM   153  C  CA    . ASN A 1 21  ? -7.429  9.233   2.788   1.00 98.49 21  A 1 
ATOM   154  C  C     . ASN A 1 21  ? -6.158  8.573   3.355   1.00 98.48 21  A 1 
ATOM   155  O  O     . ASN A 1 21  ? -6.203  7.428   3.818   1.00 97.45 21  A 1 
ATOM   156  C  CB    . ASN A 1 21  ? -7.467  10.771  2.878   1.00 98.01 21  A 1 
ATOM   157  C  CG    . ASN A 1 21  ? -8.661  11.361  2.156   1.00 96.94 21  A 1 
ATOM   158  O  OD1   . ASN A 1 21  ? -8.781  11.316  0.941   1.00 92.59 21  A 1 
ATOM   159  N  ND2   . ASN A 1 21  ? -9.595  11.943  2.879   1.00 91.93 21  A 1 
ATOM   160  N  N     . ASP A 1 22  ? -5.013  9.257   3.323   1.00 98.08 22  A 1 
ATOM   161  C  CA    . ASP A 1 22  ? -3.713  8.771   3.802   1.00 97.74 22  A 1 
ATOM   162  C  C     . ASP A 1 22  ? -3.029  9.726   4.791   1.00 97.93 22  A 1 
ATOM   163  O  O     . ASP A 1 22  ? -1.813  9.674   4.968   1.00 96.56 22  A 1 
ATOM   164  C  CB    . ASP A 1 22  ? -2.807  8.408   2.607   1.00 96.26 22  A 1 
ATOM   165  C  CG    . ASP A 1 22  ? -2.566  9.554   1.614   1.00 95.62 22  A 1 
ATOM   166  O  OD1   . ASP A 1 22  ? -3.174  10.640  1.732   1.00 93.59 22  A 1 
ATOM   167  O  OD2   . ASP A 1 22  ? -1.864  9.318   0.611   1.00 92.40 22  A 1 
ATOM   168  N  N     . GLY A 1 23  ? -3.806  10.594  5.449   1.00 97.89 23  A 1 
ATOM   169  C  CA    . GLY A 1 23  ? -3.315  11.342  6.594   1.00 97.88 23  A 1 
ATOM   170  C  C     . GLY A 1 23  ? -3.301  10.502  7.878   1.00 98.20 23  A 1 
ATOM   171  O  O     . GLY A 1 23  ? -3.955  9.461   7.963   1.00 97.92 23  A 1 
ATOM   172  N  N     . GLU A 1 24  ? -2.619  10.976  8.921   1.00 97.62 24  A 1 
ATOM   173  C  CA    . GLU A 1 24  ? -2.530  10.279  10.216  1.00 97.69 24  A 1 
ATOM   174  C  C     . GLU A 1 24  ? -3.913  9.903   10.784  1.00 98.15 24  A 1 
ATOM   175  O  O     . GLU A 1 24  ? -4.147  8.791   11.242  1.00 97.68 24  A 1 
ATOM   176  C  CB    . GLU A 1 24  ? -1.789  11.158  11.245  1.00 96.18 24  A 1 
ATOM   177  C  CG    . GLU A 1 24  ? -0.339  11.491  10.857  1.00 88.15 24  A 1 
ATOM   178  C  CD    . GLU A 1 24  ? 0.398   12.296  11.956  1.00 86.51 24  A 1 
ATOM   179  O  OE1   . GLU A 1 24  ? 1.604   12.538  11.820  1.00 80.25 24  A 1 
ATOM   180  O  OE2   . GLU A 1 24  ? -0.213  12.682  12.977  1.00 81.06 24  A 1 
ATOM   181  N  N     . GLY A 1 25  ? -4.881  10.811  10.687  1.00 98.26 25  A 1 
ATOM   182  C  CA    . GLY A 1 25  ? -6.252  10.554  11.138  1.00 98.33 25  A 1 
ATOM   183  C  C     . GLY A 1 25  ? -6.989  9.491   10.322  1.00 98.50 25  A 1 
ATOM   184  O  O     . GLY A 1 25  ? -7.905  8.854   10.845  1.00 98.26 25  A 1 
ATOM   185  N  N     . ASP A 1 26  ? -6.609  9.260   9.057   1.00 98.64 26  A 1 
ATOM   186  C  CA    . ASP A 1 26  ? -7.186  8.213   8.218   1.00 98.73 26  A 1 
ATOM   187  C  C     . ASP A 1 26  ? -6.591  6.839   8.567   1.00 98.89 26  A 1 
ATOM   188  O  O     . ASP A 1 26  ? -7.344  5.869   8.698   1.00 98.69 26  A 1 
ATOM   189  C  CB    . ASP A 1 26  ? -6.975  8.534   6.732   1.00 98.67 26  A 1 
ATOM   190  C  CG    . ASP A 1 26  ? -7.596  9.876   6.353   1.00 98.43 26  A 1 
ATOM   191  O  OD1   . ASP A 1 26  ? -8.842  9.997   6.429   1.00 96.96 26  A 1 
ATOM   192  O  OD2   . ASP A 1 26  ? -6.833  10.792  5.977   1.00 96.94 26  A 1 
ATOM   193  N  N     . PHE A 1 27  ? -5.293  6.764   8.820   1.00 98.89 27  A 1 
ATOM   194  C  CA    . PHE A 1 27  ? -4.652  5.566   9.349   1.00 98.85 27  A 1 
ATOM   195  C  C     . PHE A 1 27  ? -5.203  5.200   10.732  1.00 98.80 27  A 1 
ATOM   196  O  O     . PHE A 1 27  ? -5.519  4.039   10.971  1.00 98.63 27  A 1 
ATOM   197  C  CB    . PHE A 1 27  ? -3.136  5.741   9.363   1.00 98.74 27  A 1 
ATOM   198  C  CG    . PHE A 1 27  ? -2.507  5.577   7.997   1.00 98.61 27  A 1 
ATOM   199  C  CD1   . PHE A 1 27  ? -2.340  4.290   7.463   1.00 97.99 27  A 1 
ATOM   200  C  CD2   . PHE A 1 27  ? -2.110  6.690   7.250   1.00 97.99 27  A 1 
ATOM   201  C  CE1   . PHE A 1 27  ? -1.759  4.113   6.198   1.00 97.33 27  A 1 
ATOM   202  C  CE2   . PHE A 1 27  ? -1.531  6.525   5.977   1.00 97.22 27  A 1 
ATOM   203  C  CZ    . PHE A 1 27  ? -1.355  5.233   5.451   1.00 97.36 27  A 1 
ATOM   204  N  N     . MET A 1 28  ? -5.429  6.173   11.609  1.00 98.71 28  A 1 
ATOM   205  C  CA    . MET A 1 28  ? -6.090  5.947   12.892  1.00 98.76 28  A 1 
ATOM   206  C  C     . MET A 1 28  ? -7.467  5.297   12.705  1.00 98.84 28  A 1 
ATOM   207  O  O     . MET A 1 28  ? -7.761  4.296   13.357  1.00 98.64 28  A 1 
ATOM   208  C  CB    . MET A 1 28  ? -6.210  7.270   13.655  1.00 98.50 28  A 1 
ATOM   209  C  CG    . MET A 1 28  ? -6.808  7.085   15.052  1.00 95.28 28  A 1 
ATOM   210  S  SD    . MET A 1 28  ? -6.962  8.621   16.015  1.00 90.31 28  A 1 
ATOM   211  C  CE    . MET A 1 28  ? -8.238  9.482   15.070  1.00 78.27 28  A 1 
ATOM   212  N  N     . ARG A 1 29  ? -8.300  5.808   11.784  1.00 98.87 29  A 1 
ATOM   213  C  CA    . ARG A 1 29  ? -9.628  5.225   11.495  1.00 98.83 29  A 1 
ATOM   214  C  C     . ARG A 1 29  ? -9.511  3.803   10.937  1.00 98.81 29  A 1 
ATOM   215  O  O     . ARG A 1 29  ? -10.264 2.936   11.368  1.00 98.66 29  A 1 
ATOM   216  C  CB    . ARG A 1 29  ? -10.396 6.106   10.504  1.00 98.61 29  A 1 
ATOM   217  C  CG    . ARG A 1 29  ? -10.861 7.435   11.110  1.00 96.04 29  A 1 
ATOM   218  C  CD    . ARG A 1 29  ? -11.491 8.315   10.032  1.00 94.01 29  A 1 
ATOM   219  N  NE    . ARG A 1 29  ? -11.648 9.706   10.481  1.00 87.23 29  A 1 
ATOM   220  C  CZ    . ARG A 1 29  ? -10.926 10.743  10.077  1.00 81.17 29  A 1 
ATOM   221  N  NH1   . ARG A 1 29  ? -10.000 10.642  9.159   1.00 73.40 29  A 1 
ATOM   222  N  NH2   . ARG A 1 29  ? -11.120 11.920  10.597  1.00 75.21 29  A 1 
ATOM   223  N  N     . LEU A 1 30  ? -8.572  3.553   10.016  1.00 98.81 30  A 1 
ATOM   224  C  CA    . LEU A 1 30  ? -8.307  2.223   9.481   1.00 98.88 30  A 1 
ATOM   225  C  C     . LEU A 1 30  ? -7.937  1.229   10.596  1.00 98.88 30  A 1 
ATOM   226  O  O     . LEU A 1 30  ? -8.509  0.149   10.671  1.00 98.69 30  A 1 
ATOM   227  C  CB    . LEU A 1 30  ? -7.182  2.296   8.437   1.00 98.61 30  A 1 
ATOM   228  C  CG    . LEU A 1 30  ? -7.635  2.830   7.065   1.00 96.97 30  A 1 
ATOM   229  C  CD1   . LEU A 1 30  ? -6.420  3.204   6.222   1.00 95.45 30  A 1 
ATOM   230  C  CD2   . LEU A 1 30  ? -8.430  1.768   6.306   1.00 95.12 30  A 1 
ATOM   231  N  N     . PHE A 1 31  ? -7.030  1.608   11.497  1.00 98.84 31  A 1 
ATOM   232  C  CA    . PHE A 1 31  ? -6.575  0.739   12.580  1.00 98.83 31  A 1 
ATOM   233  C  C     . PHE A 1 31  ? -7.655  0.516   13.638  1.00 98.82 31  A 1 
ATOM   234  O  O     . PHE A 1 31  ? -7.782  -0.589  14.154  1.00 98.60 31  A 1 
ATOM   235  C  CB    . PHE A 1 31  ? -5.293  1.319   13.193  1.00 98.81 31  A 1 
ATOM   236  C  CG    . PHE A 1 31  ? -4.118  1.492   12.244  1.00 98.74 31  A 1 
ATOM   237  C  CD1   . PHE A 1 31  ? -4.053  0.834   11.007  1.00 98.25 31  A 1 
ATOM   238  C  CD2   . PHE A 1 31  ? -3.063  2.338   12.628  1.00 98.18 31  A 1 
ATOM   239  C  CE1   . PHE A 1 31  ? -2.947  1.012   10.155  1.00 97.60 31  A 1 
ATOM   240  C  CE2   . PHE A 1 31  ? -1.958  2.512   11.784  1.00 97.67 31  A 1 
ATOM   241  C  CZ    . PHE A 1 31  ? -1.898  1.854   10.551  1.00 97.81 31  A 1 
ATOM   242  N  N     . MET A 1 32  ? -8.511  1.516   13.914  1.00 98.70 32  A 1 
ATOM   243  C  CA    . MET A 1 32  ? -9.684  1.351   14.770  1.00 98.74 32  A 1 
ATOM   244  C  C     . MET A 1 32  ? -10.708 0.381   14.166  1.00 98.77 32  A 1 
ATOM   245  O  O     . MET A 1 32  ? -11.229 -0.462  14.888  1.00 98.50 32  A 1 
ATOM   246  C  CB    . MET A 1 32  ? -10.345 2.702   15.035  1.00 98.42 32  A 1 
ATOM   247  C  CG    . MET A 1 32  ? -9.540  3.573   16.003  1.00 91.85 32  A 1 
ATOM   248  S  SD    . MET A 1 32  ? -10.284 5.206   16.297  1.00 80.50 32  A 1 
ATOM   249  C  CE    . MET A 1 32  ? -11.737 4.730   17.248  1.00 70.38 32  A 1 
ATOM   250  N  N     . ILE A 1 33  ? -10.964 0.462   12.852  1.00 98.85 33  A 1 
ATOM   251  C  CA    . ILE A 1 33  ? -11.832 -0.496  12.148  1.00 98.81 33  A 1 
ATOM   252  C  C     . ILE A 1 33  ? -11.251 -1.903  12.258  1.00 98.89 33  A 1 
ATOM   253  O  O     . ILE A 1 33  ? -11.965 -2.822  12.659  1.00 98.70 33  A 1 
ATOM   254  C  CB    . ILE A 1 33  ? -12.039 -0.077  10.671  1.00 98.76 33  A 1 
ATOM   255  C  CG1   . ILE A 1 33  ? -12.936 1.176   10.591  1.00 98.21 33  A 1 
ATOM   256  C  CG2   . ILE A 1 33  ? -12.663 -1.221  9.838   1.00 98.29 33  A 1 
ATOM   257  C  CD1   . ILE A 1 33  ? -12.844 1.907   9.243   1.00 96.62 33  A 1 
ATOM   258  N  N     . TYR A 1 34  ? -9.969  -2.087  11.964  1.00 98.81 34  A 1 
ATOM   259  C  CA    . TYR A 1 34  ? -9.302  -3.388  12.063  1.00 98.85 34  A 1 
ATOM   260  C  C     . TYR A 1 34  ? -9.410  -3.964  13.474  1.00 98.85 34  A 1 
ATOM   261  O  O     . TYR A 1 34  ? -9.862  -5.099  13.639  1.00 98.69 34  A 1 
ATOM   262  C  CB    . TYR A 1 34  ? -7.836  -3.260  11.637  1.00 98.86 34  A 1 
ATOM   263  C  CG    . TYR A 1 34  ? -7.089  -4.576  11.700  1.00 98.81 34  A 1 
ATOM   264  C  CD1   . TYR A 1 34  ? -6.220  -4.858  12.766  1.00 98.46 34  A 1 
ATOM   265  C  CD2   . TYR A 1 34  ? -7.297  -5.543  10.699  1.00 98.48 34  A 1 
ATOM   266  C  CE1   . TYR A 1 34  ? -5.552  -6.095  12.827  1.00 98.06 34  A 1 
ATOM   267  C  CE2   . TYR A 1 34  ? -6.633  -6.783  10.750  1.00 98.08 34  A 1 
ATOM   268  C  CZ    . TYR A 1 34  ? -5.759  -7.051  11.816  1.00 98.14 34  A 1 
ATOM   269  O  OH    . TYR A 1 34  ? -5.110  -8.260  11.867  1.00 97.16 34  A 1 
ATOM   270  N  N     . LYS A 1 35  ? -9.078  -3.177  14.492  1.00 98.70 35  A 1 
ATOM   271  C  CA    . LYS A 1 35  ? -9.193  -3.582  15.888  1.00 98.65 35  A 1 
ATOM   272  C  C     . LYS A 1 35  ? -10.621 -4.026  16.224  1.00 98.54 35  A 1 
ATOM   273  O  O     . LYS A 1 35  ? -10.811 -5.135  16.715  1.00 97.97 35  A 1 
ATOM   274  C  CB    . LYS A 1 35  ? -8.708  -2.429  16.782  1.00 98.31 35  A 1 
ATOM   275  C  CG    . LYS A 1 35  ? -8.736  -2.850  18.250  1.00 94.87 35  A 1 
ATOM   276  C  CD    . LYS A 1 35  ? -8.184  -1.770  19.190  1.00 91.33 35  A 1 
ATOM   277  C  CE    . LYS A 1 35  ? -8.327  -2.370  20.588  1.00 83.03 35  A 1 
ATOM   278  N  NZ    . LYS A 1 35  ? -7.838  -1.500  21.667  1.00 75.43 35  A 1 
ATOM   279  N  N     . GLN A 1 36  ? -11.627 -3.218  15.899  1.00 98.50 36  A 1 
ATOM   280  C  CA    . GLN A 1 36  ? -13.029 -3.509  16.189  1.00 98.27 36  A 1 
ATOM   281  C  C     . GLN A 1 36  ? -13.494 -4.827  15.559  1.00 98.21 36  A 1 
ATOM   282  O  O     . GLN A 1 36  ? -14.155 -5.626  16.219  1.00 97.07 36  A 1 
ATOM   283  C  CB    . GLN A 1 36  ? -13.884 -2.330  15.705  1.00 97.69 36  A 1 
ATOM   284  C  CG    . GLN A 1 36  ? -15.365 -2.500  16.088  1.00 91.38 36  A 1 
ATOM   285  C  CD    . GLN A 1 36  ? -16.264 -1.383  15.569  1.00 89.39 36  A 1 
ATOM   286  O  OE1   . GLN A 1 36  ? -15.865 -0.487  14.839  1.00 82.91 36  A 1 
ATOM   287  N  NE2   . GLN A 1 36  ? -17.528 -1.407  15.911  1.00 79.08 36  A 1 
ATOM   288  N  N     . VAL A 1 37  ? -13.152 -5.080  14.283  1.00 98.44 37  A 1 
ATOM   289  C  CA    . VAL A 1 37  ? -13.591 -6.297  13.590  1.00 98.42 37  A 1 
ATOM   290  C  C     . VAL A 1 37  ? -12.810 -7.542  14.011  1.00 98.19 37  A 1 
ATOM   291  O  O     . VAL A 1 37  ? -13.344 -8.646  13.944  1.00 97.08 37  A 1 
ATOM   292  C  CB    . VAL A 1 37  ? -13.598 -6.148  12.059  1.00 98.14 37  A 1 
ATOM   293  C  CG1   . VAL A 1 37  ? -14.468 -4.975  11.618  1.00 96.71 37  A 1 
ATOM   294  C  CG2   . VAL A 1 37  ? -12.195 -5.991  11.458  1.00 97.03 37  A 1 
ATOM   295  N  N     . MET A 1 38  ? -11.557 -7.396  14.449  1.00 98.48 38  A 1 
ATOM   296  C  CA    . MET A 1 38  ? -10.739 -8.519  14.903  1.00 98.34 38  A 1 
ATOM   297  C  C     . MET A 1 38  ? -11.047 -8.935  16.346  1.00 97.94 38  A 1 
ATOM   298  O  O     . MET A 1 38  ? -10.876 -10.110 16.682  1.00 96.46 38  A 1 
ATOM   299  C  CB    . MET A 1 38  ? -9.254  -8.205  14.706  1.00 98.15 38  A 1 
ATOM   300  C  CG    . MET A 1 38  ? -8.853  -8.170  13.224  1.00 97.22 38  A 1 
ATOM   301  S  SD    . MET A 1 38  ? -9.130  -9.706  12.276  1.00 96.92 38  A 1 
ATOM   302  C  CE    . MET A 1 38  ? -7.970  -10.818 13.105  1.00 92.13 38  A 1 
ATOM   303  N  N     . GLU A 1 39  ? -11.540 -8.004  17.185  1.00 97.89 39  A 1 
ATOM   304  C  CA    . GLU A 1 39  ? -11.892 -8.254  18.590  1.00 97.35 39  A 1 
ATOM   305  C  C     . GLU A 1 39  ? -13.332 -8.758  18.790  1.00 96.76 39  A 1 
ATOM   306  O  O     . GLU A 1 39  ? -13.645 -9.282  19.850  1.00 93.52 39  A 1 
ATOM   307  C  CB    . GLU A 1 39  ? -11.643 -6.981  19.417  1.00 96.42 39  A 1 
ATOM   308  C  CG    . GLU A 1 39  ? -10.144 -6.685  19.593  1.00 92.87 39  A 1 
ATOM   309  C  CD    . GLU A 1 39  ? -9.850  -5.396  20.372  1.00 90.35 39  A 1 
ATOM   310  O  OE1   . GLU A 1 39  ? -8.670  -5.194  20.755  1.00 84.92 39  A 1 
ATOM   311  O  OE2   . GLU A 1 39  ? -10.741 -4.542  20.570  1.00 85.93 39  A 1 
ATOM   312  N  N     . THR A 1 40  ? -14.212 -8.634  17.785  1.00 96.17 40  A 1 
ATOM   313  C  CA    . THR A 1 40  ? -15.588 -9.103  17.913  1.00 95.40 40  A 1 
ATOM   314  C  C     . THR A 1 40  ? -15.700 -10.627 17.814  1.00 95.24 40  A 1 
ATOM   315  O  O     . THR A 1 40  ? -14.994 -11.285 17.042  1.00 92.22 40  A 1 
ATOM   316  C  CB    . THR A 1 40  ? -16.520 -8.408  16.906  1.00 93.85 40  A 1 
ATOM   317  O  OG1   . THR A 1 40  ? -17.864 -8.682  17.218  1.00 87.64 40  A 1 
ATOM   318  C  CG2   . THR A 1 40  ? -16.290 -8.842  15.469  1.00 86.40 40  A 1 
ATOM   319  N  N     . ASP A 1 41  ? -16.680 -11.196 18.537  1.00 95.60 41  A 1 
ATOM   320  C  CA    . ASP A 1 41  ? -17.102 -12.598 18.417  1.00 95.40 41  A 1 
ATOM   321  C  C     . ASP A 1 41  ? -18.252 -12.798 17.417  1.00 96.35 41  A 1 
ATOM   322  O  O     . ASP A 1 41  ? -18.835 -13.883 17.318  1.00 93.50 41  A 1 
ATOM   323  C  CB    . ASP A 1 41  ? -17.467 -13.138 19.799  1.00 92.21 41  A 1 
ATOM   324  C  CG    . ASP A 1 41  ? -16.262 -13.207 20.730  1.00 85.28 41  A 1 
ATOM   325  O  OD1   . ASP A 1 41  ? -15.165 -13.575 20.238  1.00 75.85 41  A 1 
ATOM   326  O  OD2   . ASP A 1 41  ? -16.455 -12.911 21.925  1.00 78.58 41  A 1 
ATOM   327  N  N     . ALA A 1 42  ? -18.619 -11.759 16.661  1.00 95.36 42  A 1 
ATOM   328  C  CA    . ALA A 1 42  ? -19.661 -11.853 15.652  1.00 96.36 42  A 1 
ATOM   329  C  C     . ALA A 1 42  ? -19.244 -12.840 14.543  1.00 96.98 42  A 1 
ATOM   330  O  O     . ALA A 1 42  ? -18.177 -12.693 13.947  1.00 96.14 42  A 1 
ATOM   331  C  CB    . ALA A 1 42  ? -19.957 -10.461 15.081  1.00 95.17 42  A 1 
ATOM   332  N  N     . PRO A 1 43  ? -20.105 -13.840 14.206  1.00 97.23 43  A 1 
ATOM   333  C  CA    . PRO A 1 43  ? -19.795 -14.813 13.161  1.00 97.22 43  A 1 
ATOM   334  C  C     . PRO A 1 43  ? -19.913 -14.241 11.749  1.00 97.72 43  A 1 
ATOM   335  O  O     . PRO A 1 43  ? -19.504 -14.867 10.776  1.00 96.77 43  A 1 
ATOM   336  C  CB    . PRO A 1 43  ? -20.795 -15.946 13.402  1.00 96.00 43  A 1 
ATOM   337  C  CG    . PRO A 1 43  ? -22.017 -15.213 13.959  1.00 93.36 43  A 1 
ATOM   338  C  CD    . PRO A 1 43  ? -21.397 -14.110 14.806  1.00 95.78 43  A 1 
ATOM   339  N  N     . GLN A 1 44  ? -20.527 -13.066 11.627  1.00 97.81 44  A 1 
ATOM   340  C  CA    . GLN A 1 44  ? -20.776 -12.366 10.377  1.00 98.01 44  A 1 
ATOM   341  C  C     . GLN A 1 44  ? -20.486 -10.880 10.545  1.00 98.36 44  A 1 
ATOM   342  O  O     . GLN A 1 44  ? -20.921 -10.260 11.520  1.00 97.75 44  A 1 
ATOM   343  C  CB    . GLN A 1 44  ? -22.229 -12.612 9.956   1.00 95.92 44  A 1 
ATOM   344  C  CG    . GLN A 1 44  ? -22.594 -11.878 8.665   1.00 84.68 44  A 1 
ATOM   345  C  CD    . GLN A 1 44  ? -24.063 -12.079 8.269   1.00 85.23 44  A 1 
ATOM   346  O  OE1   . GLN A 1 44  ? -24.655 -13.120 8.477   1.00 77.66 44  A 1 
ATOM   347  N  NE2   . GLN A 1 44  ? -24.684 -11.091 7.684   1.00 73.37 44  A 1 
ATOM   348  N  N     . ILE A 1 45  ? -19.814 -10.276 9.562   1.00 98.30 45  A 1 
ATOM   349  C  CA    . ILE A 1 45  ? -19.559 -8.837  9.503   1.00 98.47 45  A 1 
ATOM   350  C  C     . ILE A 1 45  ? -20.023 -8.299  8.154   1.00 98.55 45  A 1 
ATOM   351  O  O     . ILE A 1 45  ? -19.718 -8.873  7.111   1.00 98.24 45  A 1 
ATOM   352  C  CB    . ILE A 1 45  ? -18.072 -8.527  9.791   1.00 98.19 45  A 1 
ATOM   353  C  CG1   . ILE A 1 45  ? -17.731 -8.989  11.224  1.00 96.41 45  A 1 
ATOM   354  C  CG2   . ILE A 1 45  ? -17.784 -7.027  9.612   1.00 96.84 45  A 1 
ATOM   355  C  CD1   . ILE A 1 45  ? -16.283 -8.760  11.644  1.00 89.27 45  A 1 
ATOM   356  N  N     . THR A 1 46  ? -20.750 -7.175  8.170   1.00 98.59 46  A 1 
ATOM   357  C  CA    . THR A 1 46  ? -21.186 -6.471  6.964   1.00 98.64 46  A 1 
ATOM   358  C  C     . THR A 1 46  ? -20.541 -5.087  6.902   1.00 98.66 46  A 1 
ATOM   359  O  O     . THR A 1 46  ? -20.693 -4.290  7.826   1.00 98.47 46  A 1 
ATOM   360  C  CB    . THR A 1 46  ? -22.714 -6.357  6.893   1.00 98.32 46  A 1 
ATOM   361  O  OG1   . THR A 1 46  ? -23.295 -7.641  6.972   1.00 96.06 46  A 1 
ATOM   362  C  CG2   . THR A 1 46  ? -23.195 -5.736  5.580   1.00 95.79 46  A 1 
ATOM   363  N  N     . PHE A 1 47  ? -19.852 -4.782  5.806   1.00 98.71 47  A 1 
ATOM   364  C  CA    . PHE A 1 47  ? -19.292 -3.461  5.536   1.00 98.82 47  A 1 
ATOM   365  C  C     . PHE A 1 47  ? -20.257 -2.621  4.703   1.00 98.70 47  A 1 
ATOM   366  O  O     . PHE A 1 47  ? -20.655 -3.031  3.608   1.00 98.58 47  A 1 
ATOM   367  C  CB    . PHE A 1 47  ? -17.928 -3.604  4.851   1.00 98.82 47  A 1 
ATOM   368  C  CG    . PHE A 1 47  ? -16.863 -4.207  5.731   1.00 98.82 47  A 1 
ATOM   369  C  CD1   . PHE A 1 47  ? -16.196 -3.416  6.683   1.00 98.52 47  A 1 
ATOM   370  C  CD2   . PHE A 1 47  ? -16.525 -5.568  5.617   1.00 98.48 47  A 1 
ATOM   371  C  CE1   . PHE A 1 47  ? -15.198 -3.963  7.508   1.00 98.09 47  A 1 
ATOM   372  C  CE2   . PHE A 1 47  ? -15.529 -6.127  6.443   1.00 98.17 47  A 1 
ATOM   373  C  CZ    . PHE A 1 47  ? -14.869 -5.320  7.384   1.00 98.36 47  A 1 
ATOM   374  N  N     . ILE A 1 48  ? -20.617 -1.436  5.197   1.00 98.85 48  A 1 
ATOM   375  C  CA    . ILE A 1 48  ? -21.527 -0.477  4.563   1.00 98.87 48  A 1 
ATOM   376  C  C     . ILE A 1 48  ? -20.777 0.824   4.267   1.00 98.94 48  A 1 
ATOM   377  O  O     . ILE A 1 48  ? -20.065 1.351   5.111   1.00 98.75 48  A 1 
ATOM   378  C  CB    . ILE A 1 48  ? -22.783 -0.238  5.433   1.00 98.60 48  A 1 
ATOM   379  C  CG1   . ILE A 1 48  ? -23.529 -1.573  5.676   1.00 96.75 48  A 1 
ATOM   380  C  CG2   . ILE A 1 48  ? -23.709 0.802   4.785   1.00 96.77 48  A 1 
ATOM   381  C  CD1   . ILE A 1 48  ? -24.854 -1.442  6.437   1.00 87.79 48  A 1 
ATOM   382  N  N     . PHE A 1 49  ? -20.957 1.380   3.062   1.00 98.86 49  A 1 
ATOM   383  C  CA    . PHE A 1 49  ? -20.177 2.499   2.537   1.00 98.80 49  A 1 
ATOM   384  C  C     . PHE A 1 49  ? -20.999 3.771   2.294   1.00 98.87 49  A 1 
ATOM   385  O  O     . PHE A 1 49  ? -20.513 4.702   1.653   1.00 98.46 49  A 1 
ATOM   386  C  CB    . PHE A 1 49  ? -19.458 2.048   1.260   1.00 98.80 49  A 1 
ATOM   387  C  CG    . PHE A 1 49  ? -18.401 0.974   1.462   1.00 98.77 49  A 1 
ATOM   388  C  CD1   . PHE A 1 49  ? -17.037 1.303   1.406   1.00 98.56 49  A 1 
ATOM   389  C  CD2   . PHE A 1 49  ? -18.775 -0.358  1.690   1.00 98.51 49  A 1 
ATOM   390  C  CE1   . PHE A 1 49  ? -16.060 0.315   1.572   1.00 98.21 49  A 1 
ATOM   391  C  CE2   . PHE A 1 49  ? -17.796 -1.360  1.868   1.00 98.19 49  A 1 
ATOM   392  C  CZ    . PHE A 1 49  ? -16.440 -1.018  1.808   1.00 98.17 49  A 1 
ATOM   393  N  N     . THR A 1 50  ? -22.226 3.845   2.817   1.00 98.77 50  A 1 
ATOM   394  C  CA    . THR A 1 50  ? -23.198 4.927   2.532   1.00 98.74 50  A 1 
ATOM   395  C  C     . THR A 1 50  ? -22.622 6.346   2.669   1.00 98.63 50  A 1 
ATOM   396  O  O     . THR A 1 50  ? -22.935 7.237   1.874   1.00 97.61 50  A 1 
ATOM   397  C  CB    . THR A 1 50  ? -24.402 4.785   3.474   1.00 98.33 50  A 1 
ATOM   398  O  OG1   . THR A 1 50  ? -24.908 3.473   3.394   1.00 91.20 50  A 1 
ATOM   399  C  CG2   . THR A 1 50  ? -25.550 5.728   3.136   1.00 88.71 50  A 1 
ATOM   400  N  N     . HIS A 1 51  ? -21.739 6.564   3.652   1.00 98.51 51  A 1 
ATOM   401  C  CA    . HIS A 1 51  ? -21.125 7.874   3.922   1.00 98.32 51  A 1 
ATOM   402  C  C     . HIS A 1 51  ? -19.704 8.016   3.358   1.00 98.49 51  A 1 
ATOM   403  O  O     . HIS A 1 51  ? -19.107 9.093   3.457   1.00 97.20 51  A 1 
ATOM   404  C  CB    . HIS A 1 51  ? -21.195 8.175   5.424   1.00 97.79 51  A 1 
ATOM   405  C  CG    . HIS A 1 51  ? -22.611 8.172   5.927   1.00 96.46 51  A 1 
ATOM   406  N  ND1   . HIS A 1 51  ? -23.648 8.947   5.451   1.00 86.41 51  A 1 
ATOM   407  C  CD2   . HIS A 1 51  ? -23.140 7.358   6.897   1.00 87.36 51  A 1 
ATOM   408  C  CE1   . HIS A 1 51  ? -24.768 8.614   6.114   1.00 87.67 51  A 1 
ATOM   409  N  NE2   . HIS A 1 51  ? -24.493 7.650   6.999   1.00 89.31 51  A 1 
ATOM   410  N  N     . CYS A 1 52  ? -19.176 6.978   2.732   1.00 98.69 52  A 1 
ATOM   411  C  CA    . CYS A 1 52  ? -17.865 7.021   2.096   1.00 98.65 52  A 1 
ATOM   412  C  C     . CYS A 1 52  ? -17.927 7.861   0.812   1.00 98.51 52  A 1 
ATOM   413  O  O     . CYS A 1 52  ? -18.771 7.633   -0.057  1.00 98.09 52  A 1 
ATOM   414  C  CB    . CYS A 1 52  ? -17.386 5.590   1.845   1.00 98.67 52  A 1 
ATOM   415  S  SG    . CYS A 1 52  ? -15.724 5.629   1.127   1.00 98.62 52  A 1 
ATOM   416  N  N     . ARG A 1 53  ? -17.013 8.842   0.659   1.00 98.35 53  A 1 
ATOM   417  C  CA    . ARG A 1 53  ? -16.918 9.698   -0.530  1.00 98.19 53  A 1 
ATOM   418  C  C     . ARG A 1 53  ? -15.657 9.444   -1.348  1.00 98.16 53  A 1 
ATOM   419  O  O     . ARG A 1 53  ? -15.617 9.794   -2.525  1.00 96.50 53  A 1 
ATOM   420  C  CB    . ARG A 1 53  ? -17.008 11.173  -0.113  1.00 97.42 53  A 1 
ATOM   421  C  CG    . ARG A 1 53  ? -18.360 11.549  0.518   1.00 93.80 53  A 1 
ATOM   422  C  CD    . ARG A 1 53  ? -19.518 11.444  -0.481  1.00 86.72 53  A 1 
ATOM   423  N  NE    . ARG A 1 53  ? -20.817 11.750  0.138   1.00 79.62 53  A 1 
ATOM   424  C  CZ    . ARG A 1 53  ? -21.693 10.863  0.590   1.00 70.87 53  A 1 
ATOM   425  N  NH1   . ARG A 1 53  ? -21.464 9.582   0.529   1.00 62.45 53  A 1 
ATOM   426  N  NH2   . ARG A 1 53  ? -22.822 11.253  1.107   1.00 65.97 53  A 1 
ATOM   427  N  N     . PHE A 1 54  ? -14.635 8.843   -0.736  1.00 98.42 54  A 1 
ATOM   428  C  CA    . PHE A 1 54  ? -13.397 8.476   -1.409  1.00 98.46 54  A 1 
ATOM   429  C  C     . PHE A 1 54  ? -12.637 7.427   -0.597  1.00 98.66 54  A 1 
ATOM   430  O  O     . PHE A 1 54  ? -12.676 7.453   0.637   1.00 98.42 54  A 1 
ATOM   431  C  CB    . PHE A 1 54  ? -12.537 9.736   -1.595  1.00 97.91 54  A 1 
ATOM   432  C  CG    . PHE A 1 54  ? -11.349 9.531   -2.496  1.00 97.06 54  A 1 
ATOM   433  C  CD1   . PHE A 1 54  ? -10.052 9.529   -1.952  1.00 94.84 54  A 1 
ATOM   434  C  CD2   . PHE A 1 54  ? -11.526 9.329   -3.864  1.00 94.67 54  A 1 
ATOM   435  C  CE1   . PHE A 1 54  ? -8.934  9.323   -2.786  1.00 93.35 54  A 1 
ATOM   436  C  CE2   . PHE A 1 54  ? -10.416 9.117   -4.701  1.00 92.94 54  A 1 
ATOM   437  C  CZ    . PHE A 1 54  ? -9.123  9.111   -4.166  1.00 92.59 54  A 1 
ATOM   438  N  N     . LEU A 1 55  ? -11.938 6.518   -1.283  1.00 98.59 55  A 1 
ATOM   439  C  CA    . LEU A 1 55  ? -10.994 5.575   -0.704  1.00 98.67 55  A 1 
ATOM   440  C  C     . LEU A 1 55  ? -9.664  5.713   -1.440  1.00 98.62 55  A 1 
ATOM   441  O  O     . LEU A 1 55  ? -9.595  5.438   -2.639  1.00 98.23 55  A 1 
ATOM   442  C  CB    . LEU A 1 55  ? -11.540 4.135   -0.806  1.00 98.55 55  A 1 
ATOM   443  C  CG    . LEU A 1 55  ? -12.799 3.860   0.019   1.00 97.96 55  A 1 
ATOM   444  C  CD1   . LEU A 1 55  ? -13.321 2.455   -0.284  1.00 97.57 55  A 1 
ATOM   445  C  CD2   . LEU A 1 55  ? -12.531 3.942   1.524   1.00 97.38 55  A 1 
ATOM   446  N  N     . ARG A 1 56  ? -8.616  6.144   -0.724  1.00 98.62 56  A 1 
ATOM   447  C  CA    . ARG A 1 56  ? -7.260  6.147   -1.279  1.00 98.62 56  A 1 
ATOM   448  C  C     . ARG A 1 56  ? -6.695  4.728   -1.361  1.00 98.89 56  A 1 
ATOM   449  O  O     . ARG A 1 56  ? -7.195  3.834   -0.683  1.00 98.74 56  A 1 
ATOM   450  C  CB    . ARG A 1 56  ? -6.336  7.078   -0.473  1.00 98.18 56  A 1 
ATOM   451  C  CG    . ARG A 1 56  ? -6.590  8.554   -0.822  1.00 94.97 56  A 1 
ATOM   452  C  CD    . ARG A 1 56  ? -5.600  9.493   -0.125  1.00 92.19 56  A 1 
ATOM   453  N  NE    . ARG A 1 56  ? -4.265  9.493   -0.744  1.00 89.09 56  A 1 
ATOM   454  C  CZ    . ARG A 1 56  ? -3.751  10.390  -1.581  1.00 87.11 56  A 1 
ATOM   455  N  NH1   . ARG A 1 56  ? -4.460  11.376  -2.046  1.00 79.22 56  A 1 
ATOM   456  N  NH2   . ARG A 1 56  ? -2.512  10.303  -1.942  1.00 81.86 56  A 1 
ATOM   457  N  N     . PRO A 1 57  ? -5.641  4.490   -2.183  1.00 98.75 57  A 1 
ATOM   458  C  CA    . PRO A 1 57  ? -5.050  3.158   -2.352  1.00 98.77 57  A 1 
ATOM   459  C  C     . PRO A 1 57  ? -4.666  2.451   -1.048  1.00 98.83 57  A 1 
ATOM   460  O  O     . PRO A 1 57  ? -4.922  1.252   -0.912  1.00 98.78 57  A 1 
ATOM   461  C  CB    . PRO A 1 57  ? -3.832  3.385   -3.244  1.00 98.31 57  A 1 
ATOM   462  C  CG    . PRO A 1 57  ? -4.246  4.575   -4.102  1.00 96.69 57  A 1 
ATOM   463  C  CD    . PRO A 1 57  ? -5.034  5.429   -3.125  1.00 98.17 57  A 1 
ATOM   464  N  N     . ASN A 1 58  ? -4.128  3.168   -0.054  1.00 98.87 58  A 1 
ATOM   465  C  CA    . ASN A 1 58  ? -3.809  2.626   1.267   1.00 98.84 58  A 1 
ATOM   466  C  C     . ASN A 1 58  ? -5.046  2.034   1.957   1.00 98.94 58  A 1 
ATOM   467  O  O     . ASN A 1 58  ? -4.987  0.930   2.490   1.00 98.85 58  A 1 
ATOM   468  C  CB    . ASN A 1 58  ? -3.160  3.710   2.152   1.00 98.75 58  A 1 
ATOM   469  C  CG    . ASN A 1 58  ? -4.071  4.905   2.387   1.00 98.48 58  A 1 
ATOM   470  O  OD1   . ASN A 1 58  ? -4.585  5.491   1.458   1.00 95.54 58  A 1 
ATOM   471  N  ND2   . ASN A 1 58  ? -4.349  5.256   3.616   1.00 95.91 58  A 1 
ATOM   472  N  N     . ALA A 1 59  ? -6.188  2.719   1.899   1.00 98.99 59  A 1 
ATOM   473  C  CA    . ALA A 1 59  ? -7.432  2.235   2.456   1.00 98.99 59  A 1 
ATOM   474  C  C     . ALA A 1 59  ? -7.959  1.011   1.695   1.00 98.96 59  A 1 
ATOM   475  O  O     . ALA A 1 59  ? -8.417  0.058   2.321   1.00 98.89 59  A 1 
ATOM   476  C  CB    . ALA A 1 59  ? -8.453  3.378   2.464   1.00 98.85 59  A 1 
ATOM   477  N  N     . VAL A 1 60  ? -7.856  0.994   0.366   1.00 98.94 60  A 1 
ATOM   478  C  CA    . VAL A 1 60  ? -8.275  -0.151  -0.460  1.00 98.93 60  A 1 
ATOM   479  C  C     . VAL A 1 60  ? -7.444  -1.395  -0.139  1.00 98.98 60  A 1 
ATOM   480  O  O     . VAL A 1 60  ? -8.014  -2.442  0.149   1.00 98.91 60  A 1 
ATOM   481  C  CB    . VAL A 1 60  ? -8.221  0.186   -1.960  1.00 98.88 60  A 1 
ATOM   482  C  CG1   . VAL A 1 60  ? -8.610  -1.005  -2.839  1.00 98.66 60  A 1 
ATOM   483  C  CG2   . VAL A 1 60  ? -9.180  1.338   -2.296  1.00 98.65 60  A 1 
ATOM   484  N  N     . ALA A 1 61  ? -6.111  -1.272  -0.129  1.00 98.93 61  A 1 
ATOM   485  C  CA    . ALA A 1 61  ? -5.216  -2.377  0.205   1.00 98.95 61  A 1 
ATOM   486  C  C     . ALA A 1 61  ? -5.464  -2.889  1.637   1.00 98.96 61  A 1 
ATOM   487  O  O     . ALA A 1 61  ? -5.627  -4.093  1.855   1.00 98.93 61  A 1 
ATOM   488  C  CB    . ALA A 1 61  ? -3.765  -1.911  0.009   1.00 98.95 61  A 1 
ATOM   489  N  N     . PHE A 1 62  ? -5.600  -1.979  2.609   1.00 98.95 62  A 1 
ATOM   490  C  CA    . PHE A 1 62  ? -5.839  -2.321  4.007   1.00 98.90 62  A 1 
ATOM   491  C  C     . PHE A 1 62  ? -7.201  -2.987  4.236   1.00 98.91 62  A 1 
ATOM   492  O  O     . PHE A 1 62  ? -7.296  -3.962  4.983   1.00 98.91 62  A 1 
ATOM   493  C  CB    . PHE A 1 62  ? -5.706  -1.054  4.856   1.00 98.95 62  A 1 
ATOM   494  C  CG    . PHE A 1 62  ? -5.718  -1.332  6.341   1.00 98.93 62  A 1 
ATOM   495  C  CD1   . PHE A 1 62  ? -6.930  -1.372  7.056   1.00 98.76 62  A 1 
ATOM   496  C  CD2   . PHE A 1 62  ? -4.510  -1.578  7.012   1.00 98.76 62  A 1 
ATOM   497  C  CE1   . PHE A 1 62  ? -6.923  -1.654  8.428   1.00 98.53 62  A 1 
ATOM   498  C  CE2   . PHE A 1 62  ? -4.503  -1.863  8.386   1.00 98.51 62  A 1 
ATOM   499  C  CZ    . PHE A 1 62  ? -5.715  -1.901  9.095   1.00 98.57 62  A 1 
ATOM   500  N  N     . LEU A 1 63  ? -8.267  -2.513  3.585   1.00 98.98 63  A 1 
ATOM   501  C  CA    . LEU A 1 63  ? -9.590  -3.133  3.675   1.00 98.97 63  A 1 
ATOM   502  C  C     . LEU A 1 63  ? -9.603  -4.527  3.039   1.00 98.93 63  A 1 
ATOM   503  O  O     . LEU A 1 63  ? -10.205 -5.431  3.607   1.00 98.89 63  A 1 
ATOM   504  C  CB    . LEU A 1 63  ? -10.646 -2.226  3.028   1.00 98.86 63  A 1 
ATOM   505  C  CG    . LEU A 1 63  ? -11.003 -0.972  3.849   1.00 97.00 63  A 1 
ATOM   506  C  CD1   . LEU A 1 63  ? -11.941 -0.081  3.020   1.00 95.40 63  A 1 
ATOM   507  C  CD2   . LEU A 1 63  ? -11.705 -1.321  5.161   1.00 95.40 63  A 1 
ATOM   508  N  N     . GLY A 1 64  ? -8.907  -4.721  1.919   1.00 98.98 64  A 1 
ATOM   509  C  CA    . GLY A 1 64  ? -8.725  -6.040  1.319   1.00 98.98 64  A 1 
ATOM   510  C  C     . GLY A 1 64  ? -8.087  -7.025  2.293   1.00 98.94 64  A 1 
ATOM   511  O  O     . GLY A 1 64  ? -8.664  -8.071  2.592   1.00 98.88 64  A 1 
ATOM   512  N  N     . GLY A 1 65  ? -6.950  -6.655  2.885   1.00 98.93 65  A 1 
ATOM   513  C  CA    . GLY A 1 65  ? -6.276  -7.478  3.890   1.00 98.97 65  A 1 
ATOM   514  C  C     . GLY A 1 65  ? -7.087  -7.683  5.173   1.00 98.92 65  A 1 
ATOM   515  O  O     . GLY A 1 65  ? -7.088  -8.780  5.734   1.00 98.86 65  A 1 
ATOM   516  N  N     . THR A 1 66  ? -7.852  -6.679  5.602   1.00 98.94 66  A 1 
ATOM   517  C  CA    . THR A 1 66  ? -8.786  -6.804  6.738   1.00 98.92 66  A 1 
ATOM   518  C  C     . THR A 1 66  ? -9.852  -7.867  6.451   1.00 98.93 66  A 1 
ATOM   519  O  O     . THR A 1 66  ? -10.080 -8.744  7.279   1.00 98.83 66  A 1 
ATOM   520  C  CB    . THR A 1 66  ? -9.456  -5.458  7.063   1.00 98.91 66  A 1 
ATOM   521  O  OG1   . THR A 1 66  ? -8.483  -4.512  7.425   1.00 98.34 66  A 1 
ATOM   522  C  CG2   . THR A 1 66  ? -10.429 -5.554  8.237   1.00 98.37 66  A 1 
ATOM   523  N  N     . ILE A 1 67  ? -10.452 -7.856  5.262   1.00 98.87 67  A 1 
ATOM   524  C  CA    . ILE A 1 67  ? -11.430 -8.864  4.850   1.00 98.83 67  A 1 
ATOM   525  C  C     . ILE A 1 67  ? -10.791 -10.257 4.819   1.00 98.88 67  A 1 
ATOM   526  O  O     . ILE A 1 67  ? -11.368 -11.200 5.366   1.00 98.69 67  A 1 
ATOM   527  C  CB    . ILE A 1 67  ? -12.065 -8.469  3.497   1.00 98.80 67  A 1 
ATOM   528  C  CG1   . ILE A 1 67  ? -12.981 -7.238  3.698   1.00 98.56 67  A 1 
ATOM   529  C  CG2   . ILE A 1 67  ? -12.856 -9.640  2.885   1.00 98.54 67  A 1 
ATOM   530  C  CD1   . ILE A 1 67  ? -13.395 -6.552  2.390   1.00 97.87 67  A 1 
ATOM   531  N  N     . ARG A 1 68  ? -9.584  -10.405 4.266   1.00 98.75 68  A 1 
ATOM   532  C  CA    . ARG A 1 68  ? -8.876  -11.693 4.254   1.00 98.75 68  A 1 
ATOM   533  C  C     . ARG A 1 68  ? -8.482  -12.164 5.655   1.00 98.69 68  A 1 
ATOM   534  O  O     . ARG A 1 68  ? -8.579  -13.353 5.932   1.00 98.25 68  A 1 
ATOM   535  C  CB    . ARG A 1 68  ? -7.649  -11.637 3.338   1.00 98.55 68  A 1 
ATOM   536  C  CG    . ARG A 1 68  ? -7.968  -11.393 1.847   1.00 97.74 68  A 1 
ATOM   537  C  CD    . ARG A 1 68  ? -8.960  -12.386 1.275   1.00 96.33 68  A 1 
ATOM   538  N  NE    . ARG A 1 68  ? -9.120  -12.165 -0.166  1.00 95.55 68  A 1 
ATOM   539  C  CZ    . ARG A 1 68  ? -10.105 -12.569 -0.944  1.00 94.85 68  A 1 
ATOM   540  N  NH1   . ARG A 1 68  ? -11.094 -13.300 -0.503  1.00 91.71 68  A 1 
ATOM   541  N  NH2   . ARG A 1 68  ? -10.106 -12.220 -2.191  1.00 92.30 68  A 1 
ATOM   542  N  N     . SER A 1 69  ? -8.124  -11.249 6.561   1.00 98.88 69  A 1 
ATOM   543  C  CA    . SER A 1 69  ? -7.855  -11.557 7.968   1.00 98.75 69  A 1 
ATOM   544  C  C     . SER A 1 69  ? -9.093  -12.133 8.672   1.00 98.72 69  A 1 
ATOM   545  O  O     . SER A 1 69  ? -9.003  -13.162 9.337   1.00 98.36 69  A 1 
ATOM   546  C  CB    . SER A 1 69  ? -7.383  -10.314 8.724   1.00 98.68 69  A 1 
ATOM   547  O  OG    . SER A 1 69  ? -6.175  -9.825  8.177   1.00 96.45 69  A 1 
ATOM   548  N  N     . LEU A 1 70  ? -10.262 -11.520 8.454   1.00 98.63 70  A 1 
ATOM   549  C  CA    . LEU A 1 70  ? -11.537 -12.001 8.993   1.00 98.66 70  A 1 
ATOM   550  C  C     . LEU A 1 70  ? -11.918 -13.373 8.427   1.00 98.44 70  A 1 
ATOM   551  O  O     . LEU A 1 70  ? -12.257 -14.280 9.188   1.00 97.98 70  A 1 
ATOM   552  C  CB    . LEU A 1 70  ? -12.630 -10.975 8.676   1.00 98.55 70  A 1 
ATOM   553  C  CG    . LEU A 1 70  ? -12.505 -9.662  9.466   1.00 98.27 70  A 1 
ATOM   554  C  CD1   . LEU A 1 70  ? -13.499 -8.660  8.895   1.00 97.90 70  A 1 
ATOM   555  C  CD2   . LEU A 1 70  ? -12.790 -9.878  10.951  1.00 97.73 70  A 1 
ATOM   556  N  N     . GLN A 1 71  ? -11.795 -13.567 7.111   1.00 98.38 71  A 1 
ATOM   557  C  CA    . GLN A 1 71  ? -12.058 -14.854 6.456   1.00 98.16 71  A 1 
ATOM   558  C  C     . GLN A 1 71  ? -11.114 -15.943 6.981   1.00 97.99 71  A 1 
ATOM   559  O  O     . GLN A 1 71  ? -11.554 -17.061 7.259   1.00 97.13 71  A 1 
ATOM   560  C  CB    . GLN A 1 71  ? -11.906 -14.686 4.940   1.00 98.06 71  A 1 
ATOM   561  C  CG    . GLN A 1 71  ? -13.077 -13.897 4.334   1.00 97.79 71  A 1 
ATOM   562  C  CD    . GLN A 1 71  ? -12.872 -13.566 2.857   1.00 97.46 71  A 1 
ATOM   563  O  OE1   . GLN A 1 71  ? -11.788 -13.621 2.312   1.00 94.81 71  A 1 
ATOM   564  N  NE2   . GLN A 1 71  ? -13.934 -13.199 2.160   1.00 93.73 71  A 1 
ATOM   565  N  N     . LYS A 1 72  ? -9.834  -15.621 7.206   1.00 98.32 72  A 1 
ATOM   566  C  CA    . LYS A 1 72  ? -8.864  -16.546 7.799   1.00 98.08 72  A 1 
ATOM   567  C  C     . LYS A 1 72  ? -9.229  -16.948 9.232   1.00 97.85 72  A 1 
ATOM   568  O  O     . LYS A 1 72  ? -8.956  -18.080 9.630   1.00 96.62 72  A 1 
ATOM   569  C  CB    . LYS A 1 72  ? -7.460  -15.909 7.736   1.00 97.69 72  A 1 
ATOM   570  C  CG    . LYS A 1 72  ? -6.315  -16.839 8.190   1.00 94.57 72  A 1 
ATOM   571  C  CD    . LYS A 1 72  ? -6.162  -18.027 7.239   1.00 87.68 72  A 1 
ATOM   572  C  CE    . LYS A 1 72  ? -4.936  -18.859 7.637   1.00 82.52 72  A 1 
ATOM   573  N  NZ    . LYS A 1 72  ? -4.666  -19.933 6.651   1.00 73.20 72  A 1 
ATOM   574  N  N     . LYS A 1 73  ? -9.866  -16.051 9.987   1.00 97.64 73  A 1 
ATOM   575  C  CA    . LYS A 1 73  ? -10.430 -16.300 11.324  1.00 96.95 73  A 1 
ATOM   576  C  C     . LYS A 1 73  ? -11.737 -17.133 11.280  1.00 97.22 73  A 1 
ATOM   577  O  O     . LYS A 1 73  ? -12.212 -17.565 12.319  1.00 95.75 73  A 1 
ATOM   578  C  CB    . LYS A 1 73  ? -10.601 -14.940 12.046  1.00 94.58 73  A 1 
ATOM   579  C  CG    . LYS A 1 73  ? -10.954 -15.034 13.536  1.00 86.82 73  A 1 
ATOM   580  C  CD    . LYS A 1 73  ? -11.189 -13.647 14.163  1.00 87.35 73  A 1 
ATOM   581  C  CE    . LYS A 1 73  ? -11.745 -13.795 15.594  1.00 81.46 73  A 1 
ATOM   582  N  NZ    . LYS A 1 73  ? -12.192 -12.501 16.183  1.00 77.74 73  A 1 
ATOM   583  N  N     . GLY A 1 74  ? -12.321 -17.369 10.089  1.00 97.34 74  A 1 
ATOM   584  C  CA    . GLY A 1 74  ? -13.586 -18.095 9.917   1.00 97.29 74  A 1 
ATOM   585  C  C     . GLY A 1 74  ? -14.832 -17.211 9.976   1.00 97.58 74  A 1 
ATOM   586  O  O     . GLY A 1 74  ? -15.945 -17.728 10.044  1.00 96.24 74  A 1 
ATOM   587  N  N     . VAL A 1 75  ? -14.676 -15.891 9.955   1.00 97.27 75  A 1 
ATOM   588  C  CA    . VAL A 1 75  ? -15.799 -14.938 9.929   1.00 97.63 75  A 1 
ATOM   589  C  C     . VAL A 1 75  ? -16.347 -14.825 8.507   1.00 97.82 75  A 1 
ATOM   590  O  O     . VAL A 1 75  ? -15.601 -14.642 7.543   1.00 97.43 75  A 1 
ATOM   591  C  CB    . VAL A 1 75  ? -15.371 -13.563 10.467  1.00 97.33 75  A 1 
ATOM   592  C  CG1   . VAL A 1 75  ? -16.530 -12.559 10.456  1.00 95.98 75  A 1 
ATOM   593  C  CG2   . VAL A 1 75  ? -14.855 -13.667 11.908  1.00 96.05 75  A 1 
ATOM   594  N  N     . THR A 1 76  ? -17.672 -14.886 8.357   1.00 97.91 76  A 1 
ATOM   595  C  CA    . THR A 1 76  ? -18.335 -14.605 7.080   1.00 98.00 76  A 1 
ATOM   596  C  C     . THR A 1 76  ? -18.399 -13.093 6.861   1.00 98.16 76  A 1 
ATOM   597  O  O     . THR A 1 76  ? -18.962 -12.361 7.672   1.00 97.72 76  A 1 
ATOM   598  C  CB    . THR A 1 76  ? -19.740 -15.217 7.031   1.00 97.58 76  A 1 
ATOM   599  O  OG1   . THR A 1 76  ? -19.658 -16.604 7.268   1.00 94.25 76  A 1 
ATOM   600  C  CG2   . THR A 1 76  ? -20.386 -15.053 5.654   1.00 92.94 76  A 1 
ATOM   601  N  N     . VAL A 1 77  ? -17.837 -12.625 5.750   1.00 98.16 77  A 1 
ATOM   602  C  CA    . VAL A 1 77  ? -17.784 -11.194 5.423   1.00 98.32 77  A 1 
ATOM   603  C  C     . VAL A 1 77  ? -18.707 -10.881 4.259   1.00 98.22 77  A 1 
ATOM   604  O  O     . VAL A 1 77  ? -18.597 -11.479 3.189   1.00 97.73 77  A 1 
ATOM   605  C  CB    . VAL A 1 77  ? -16.349 -10.726 5.125   1.00 98.25 77  A 1 
ATOM   606  C  CG1   . VAL A 1 77  ? -16.310 -9.218  4.871   1.00 97.64 77  A 1 
ATOM   607  C  CG2   . VAL A 1 77  ? -15.414 -11.033 6.302   1.00 97.60 77  A 1 
ATOM   608  N  N     . PHE A 1 78  ? -19.575 -9.888  4.438   1.00 98.13 78  A 1 
ATOM   609  C  CA    . PHE A 1 78  ? -20.387 -9.301  3.388   1.00 98.16 78  A 1 
ATOM   610  C  C     . PHE A 1 78  ? -19.969 -7.853  3.125   1.00 98.36 78  A 1 
ATOM   611  O  O     . PHE A 1 78  ? -19.713 -7.076  4.043   1.00 98.13 78  A 1 
ATOM   612  C  CB    . PHE A 1 78  ? -21.876 -9.396  3.742   1.00 97.66 78  A 1 
ATOM   613  C  CG    . PHE A 1 78  ? -22.373 -10.819 3.826   1.00 95.90 78  A 1 
ATOM   614  C  CD1   . PHE A 1 78  ? -22.707 -11.522 2.652   1.00 93.27 78  A 1 
ATOM   615  C  CD2   . PHE A 1 78  ? -22.493 -11.463 5.060   1.00 92.89 78  A 1 
ATOM   616  C  CE1   . PHE A 1 78  ? -23.161 -12.843 2.719   1.00 90.82 78  A 1 
ATOM   617  C  CE2   . PHE A 1 78  ? -22.942 -12.791 5.139   1.00 90.68 78  A 1 
ATOM   618  C  CZ    . PHE A 1 78  ? -23.278 -13.489 3.966   1.00 90.13 78  A 1 
ATOM   619  N  N     . VAL A 1 79  ? -19.934 -7.471  1.846   1.00 98.39 79  A 1 
ATOM   620  C  CA    . VAL A 1 79  ? -19.801 -6.081  1.409   1.00 98.46 79  A 1 
ATOM   621  C  C     . VAL A 1 79  ? -21.147 -5.664  0.831   1.00 98.42 79  A 1 
ATOM   622  O  O     . VAL A 1 79  ? -21.628 -6.282  -0.121  1.00 98.02 79  A 1 
ATOM   623  C  CB    . VAL A 1 79  ? -18.667 -5.917  0.389   1.00 98.16 79  A 1 
ATOM   624  C  CG1   . VAL A 1 79  ? -18.570 -4.467  -0.107  1.00 97.37 79  A 1 
ATOM   625  C  CG2   . VAL A 1 79  ? -17.310 -6.295  1.002   1.00 97.49 79  A 1 
ATOM   626  N  N     . ASP A 1 80  ? -21.775 -4.624  1.384   1.00 98.31 80  A 1 
ATOM   627  C  CA    . ASP A 1 80  ? -22.975 -4.045  0.787   1.00 98.33 80  A 1 
ATOM   628  C  C     . ASP A 1 80  ? -22.583 -3.180  -0.424  1.00 98.33 80  A 1 
ATOM   629  O  O     . ASP A 1 80  ? -22.438 -1.956  -0.353  1.00 98.00 80  A 1 
ATOM   630  C  CB    . ASP A 1 80  ? -23.817 -3.282  1.823   1.00 98.28 80  A 1 
ATOM   631  C  CG    . ASP A 1 80  ? -25.121 -2.740  1.207   1.00 97.59 80  A 1 
ATOM   632  O  OD1   . ASP A 1 80  ? -25.349 -2.940  -0.013  1.00 94.97 80  A 1 
ATOM   633  O  OD2   . ASP A 1 80  ? -25.890 -2.092  1.950   1.00 93.78 80  A 1 
ATOM   634  N  N     . TRP A 1 81  ? -22.413 -3.848  -1.575  1.00 97.74 81  A 1 
ATOM   635  C  CA    . TRP A 1 81  ? -22.032 -3.208  -2.834  1.00 97.61 81  A 1 
ATOM   636  C  C     . TRP A 1 81  ? -23.019 -2.120  -3.273  1.00 97.77 81  A 1 
ATOM   637  O  O     . TRP A 1 81  ? -22.625 -1.161  -3.933  1.00 97.14 81  A 1 
ATOM   638  C  CB    . TRP A 1 81  ? -21.923 -4.279  -3.925  1.00 97.08 81  A 1 
ATOM   639  C  CG    . TRP A 1 81  ? -20.917 -5.351  -3.640  1.00 96.85 81  A 1 
ATOM   640  C  CD1   . TRP A 1 81  ? -21.191 -6.635  -3.311  1.00 95.98 81  A 1 
ATOM   641  C  CD2   . TRP A 1 81  ? -19.457 -5.234  -3.617  1.00 96.73 81  A 1 
ATOM   642  N  NE1   . TRP A 1 81  ? -20.006 -7.327  -3.105  1.00 95.41 81  A 1 
ATOM   643  C  CE2   . TRP A 1 81  ? -18.916 -6.496  -3.275  1.00 95.90 81  A 1 
ATOM   644  C  CE3   . TRP A 1 81  ? -18.555 -4.174  -3.858  1.00 95.78 81  A 1 
ATOM   645  C  CZ2   . TRP A 1 81  ? -17.520 -6.718  -3.168  1.00 94.97 81  A 1 
ATOM   646  C  CZ3   . TRP A 1 81  ? -17.171 -4.382  -3.750  1.00 95.29 81  A 1 
ATOM   647  C  CH2   . TRP A 1 81  ? -16.657 -5.644  -3.404  1.00 94.87 81  A 1 
ATOM   648  N  N     . LYS A 1 82  ? -24.314 -2.231  -2.904  1.00 97.59 82  A 1 
ATOM   649  C  CA    . LYS A 1 82  ? -25.345 -1.249  -3.265  1.00 97.56 82  A 1 
ATOM   650  C  C     . LYS A 1 82  ? -25.246 0.029   -2.430  1.00 97.89 82  A 1 
ATOM   651  O  O     . LYS A 1 82  ? -25.682 1.076   -2.891  1.00 97.33 82  A 1 
ATOM   652  C  CB    . LYS A 1 82  ? -26.743 -1.864  -3.130  1.00 96.70 82  A 1 
ATOM   653  C  CG    . LYS A 1 82  ? -26.986 -3.022  -4.113  1.00 90.12 82  A 1 
ATOM   654  C  CD    . LYS A 1 82  ? -28.412 -3.562  -3.926  1.00 80.06 82  A 1 
ATOM   655  C  CE    . LYS A 1 82  ? -28.688 -4.722  -4.888  1.00 70.88 82  A 1 
ATOM   656  N  NZ    . LYS A 1 82  ? -30.039 -5.289  -4.671  1.00 59.42 82  A 1 
ATOM   657  N  N     . SER A 1 83  ? -24.662 -0.048  -1.238  1.00 98.37 83  A 1 
ATOM   658  C  CA    . SER A 1 83  ? -24.438 1.126   -0.381  1.00 98.56 83  A 1 
ATOM   659  C  C     . SER A 1 83  ? -23.338 2.060   -0.892  1.00 98.57 83  A 1 
ATOM   660  O  O     . SER A 1 83  ? -23.273 3.222   -0.482  1.00 98.33 83  A 1 
ATOM   661  C  CB    . SER A 1 83  ? -24.114 0.688   1.044   1.00 98.58 83  A 1 
ATOM   662  O  OG    . SER A 1 83  ? -22.783 0.226   1.170   1.00 98.53 83  A 1 
ATOM   663  N  N     . ILE A 1 84  ? -22.472 1.572   -1.795  1.00 98.18 84  A 1 
ATOM   664  C  CA    . ILE A 1 84  ? -21.293 2.297   -2.250  1.00 98.03 84  A 1 
ATOM   665  C  C     . ILE A 1 84  ? -21.702 3.421   -3.217  1.00 97.96 84  A 1 
ATOM   666  O  O     . ILE A 1 84  ? -22.258 3.149   -4.288  1.00 97.58 84  A 1 
ATOM   667  C  CB    . ILE A 1 84  ? -20.245 1.355   -2.883  1.00 98.03 84  A 1 
ATOM   668  C  CG1   . ILE A 1 84  ? -19.872 0.217   -1.901  1.00 97.65 84  A 1 
ATOM   669  C  CG2   . ILE A 1 84  ? -18.988 2.153   -3.284  1.00 97.55 84  A 1 
ATOM   670  C  CD1   . ILE A 1 84  ? -18.838 -0.783  -2.425  1.00 96.87 84  A 1 
ATOM   671  N  N     . PRO A 1 85  ? -21.393 4.701   -2.913  1.00 98.02 85  A 1 
ATOM   672  C  CA    . PRO A 1 85  ? -21.686 5.802   -3.817  1.00 97.75 85  A 1 
ATOM   673  C  C     . PRO A 1 85  ? -21.032 5.626   -5.196  1.00 97.42 85  A 1 
ATOM   674  O  O     . PRO A 1 85  ? -19.918 5.113   -5.299  1.00 96.94 85  A 1 
ATOM   675  C  CB    . PRO A 1 85  ? -21.166 7.060   -3.112  1.00 97.65 85  A 1 
ATOM   676  C  CG    . PRO A 1 85  ? -21.225 6.669   -1.634  1.00 97.05 85  A 1 
ATOM   677  C  CD    . PRO A 1 85  ? -20.872 5.191   -1.660  1.00 97.92 85  A 1 
ATOM   678  N  N     . SER A 1 86  ? -21.690 6.102   -6.252  1.00 96.87 86  A 1 
ATOM   679  C  CA    . SER A 1 86  ? -21.285 5.859   -7.641  1.00 96.38 86  A 1 
ATOM   680  C  C     . SER A 1 86  ? -19.830 6.227   -7.959  1.00 96.34 86  A 1 
ATOM   681  O  O     . SER A 1 86  ? -19.148 5.479   -8.657  1.00 95.55 86  A 1 
ATOM   682  C  CB    . SER A 1 86  ? -22.220 6.611   -8.592  1.00 95.21 86  A 1 
ATOM   683  O  OG    . SER A 1 86  ? -22.214 7.995   -8.289  1.00 83.77 86  A 1 
ATOM   684  N  N     . ALA A 1 87  ? -19.324 7.329   -7.413  1.00 96.90 87  A 1 
ATOM   685  C  CA    . ALA A 1 87  ? -17.934 7.753   -7.606  1.00 96.72 87  A 1 
ATOM   686  C  C     . ALA A 1 87  ? -16.926 6.780   -6.958  1.00 97.03 87  A 1 
ATOM   687  O  O     . ALA A 1 87  ? -15.904 6.447   -7.564  1.00 96.27 87  A 1 
ATOM   688  C  CB    . ALA A 1 87  ? -17.775 9.169   -7.054  1.00 95.90 87  A 1 
ATOM   689  N  N     . VAL A 1 88  ? -17.225 6.284   -5.753  1.00 97.12 88  A 1 
ATOM   690  C  CA    . VAL A 1 88  ? -16.390 5.289   -5.059  1.00 97.51 88  A 1 
ATOM   691  C  C     . VAL A 1 88  ? -16.482 3.947   -5.779  1.00 97.42 88  A 1 
ATOM   692  O  O     . VAL A 1 88  ? -15.456 3.332   -6.048  1.00 97.18 88  A 1 
ATOM   693  C  CB    . VAL A 1 88  ? -16.790 5.154   -3.577  1.00 97.83 88  A 1 
ATOM   694  C  CG1   . VAL A 1 88  ? -15.910 4.140   -2.841  1.00 97.72 88  A 1 
ATOM   695  C  CG2   . VAL A 1 88  ? -16.672 6.500   -2.856  1.00 97.79 88  A 1 
ATOM   696  N  N     . MET A 1 89  ? -17.682 3.542   -6.184  1.00 97.01 89  A 1 
ATOM   697  C  CA    . MET A 1 89  ? -17.900 2.323   -6.962  1.00 96.96 89  A 1 
ATOM   698  C  C     . MET A 1 89  ? -17.111 2.340   -8.283  1.00 96.81 89  A 1 
ATOM   699  O  O     . MET A 1 89  ? -16.503 1.336   -8.640  1.00 96.36 89  A 1 
ATOM   700  C  CB    . MET A 1 89  ? -19.406 2.143   -7.210  1.00 96.55 89  A 1 
ATOM   701  C  CG    . MET A 1 89  ? -19.739 0.909   -8.048  1.00 94.69 89  A 1 
ATOM   702  S  SD    . MET A 1 89  ? -19.154 -0.667  -7.390  1.00 93.42 89  A 1 
ATOM   703  C  CE    . MET A 1 89  ? -20.363 -0.945  -6.090  1.00 86.29 89  A 1 
ATOM   704  N  N     . ALA A 1 90  ? -17.082 3.462   -9.003  1.00 96.56 90  A 1 
ATOM   705  C  CA    . ALA A 1 90  ? -16.291 3.601   -10.223 1.00 96.18 90  A 1 
ATOM   706  C  C     . ALA A 1 90  ? -14.793 3.361   -9.957  1.00 96.37 90  A 1 
ATOM   707  O  O     . ALA A 1 90  ? -14.173 2.557   -10.655 1.00 95.84 90  A 1 
ATOM   708  C  CB    . ALA A 1 90  ? -16.551 4.977   -10.836 1.00 95.44 90  A 1 
ATOM   709  N  N     . SER A 1 91  ? -14.239 3.959   -8.899  1.00 96.97 91  A 1 
ATOM   710  C  CA    . SER A 1 91  ? -12.843 3.756   -8.501  1.00 96.90 91  A 1 
ATOM   711  C  C     . SER A 1 91  ? -12.553 2.301   -8.107  1.00 97.30 91  A 1 
ATOM   712  O  O     . SER A 1 91  ? -11.568 1.716   -8.568  1.00 97.07 91  A 1 
ATOM   713  C  CB    . SER A 1 91  ? -12.511 4.703   -7.344  1.00 96.40 91  A 1 
ATOM   714  O  OG    . SER A 1 91  ? -11.152 4.628   -7.005  1.00 85.87 91  A 1 
ATOM   715  N  N     . LEU A 1 92  ? -13.443 1.658   -7.325  1.00 97.05 92  A 1 
ATOM   716  C  CA    . LEU A 1 92  ? -13.276 0.269   -6.882  1.00 97.30 92  A 1 
ATOM   717  C  C     . LEU A 1 92  ? -13.449 -0.758  -8.008  1.00 97.17 92  A 1 
ATOM   718  O  O     . LEU A 1 92  ? -12.944 -1.876  -7.914  1.00 96.92 92  A 1 
ATOM   719  C  CB    . LEU A 1 92  ? -14.266 -0.033  -5.742  1.00 97.68 92  A 1 
ATOM   720  C  CG    . LEU A 1 92  ? -14.003 0.719   -4.422  1.00 97.62 92  A 1 
ATOM   721  C  CD1   . LEU A 1 92  ? -15.048 0.277   -3.396  1.00 97.66 92  A 1 
ATOM   722  C  CD2   . LEU A 1 92  ? -12.614 0.446   -3.861  1.00 97.37 92  A 1 
ATOM   723  N  N     . LYS A 1 93  ? -14.140 -0.400  -9.092  1.00 96.75 93  A 1 
ATOM   724  C  CA    . LYS A 1 93  ? -14.180 -1.195  -10.324 1.00 96.41 93  A 1 
ATOM   725  C  C     . LYS A 1 93  ? -12.877 -1.047  -11.113 1.00 96.57 93  A 1 
ATOM   726  O  O     . LYS A 1 93  ? -12.315 -2.050  -11.539 1.00 96.01 93  A 1 
ATOM   727  C  CB    . LYS A 1 93  ? -15.391 -0.791  -11.172 1.00 96.07 93  A 1 
ATOM   728  C  CG    . LYS A 1 93  ? -16.702 -1.327  -10.588 1.00 94.70 93  A 1 
ATOM   729  C  CD    . LYS A 1 93  ? -17.890 -0.825  -11.414 1.00 92.42 93  A 1 
ATOM   730  C  CE    . LYS A 1 93  ? -19.183 -1.408  -10.860 1.00 88.88 93  A 1 
ATOM   731  N  NZ    . LYS A 1 93  ? -20.310 -1.212  -11.791 1.00 82.64 93  A 1 
ATOM   732  N  N     . GLN A 1 94  ? -12.388 0.177   -11.260 1.00 96.76 94  A 1 
ATOM   733  C  CA    . GLN A 1 94  ? -11.162 0.463   -12.015 1.00 96.72 94  A 1 
ATOM   734  C  C     . GLN A 1 94  ? -9.916  -0.176  -11.397 1.00 97.06 94  A 1 
ATOM   735  O  O     . GLN A 1 94  ? -9.134  -0.800  -12.116 1.00 96.85 94  A 1 
ATOM   736  C  CB    . GLN A 1 94  ? -10.955 1.978   -12.104 1.00 96.25 94  A 1 
ATOM   737  C  CG    . GLN A 1 94  ? -11.909 2.606   -13.114 1.00 93.79 94  A 1 
ATOM   738  C  CD    . GLN A 1 94  ? -11.658 4.106   -13.253 1.00 91.90 94  A 1 
ATOM   739  O  OE1   . GLN A 1 94  ? -11.366 4.804   -12.302 1.00 85.79 94  A 1 
ATOM   740  N  NE2   . GLN A 1 94  ? -11.743 4.610   -14.455 1.00 82.87 94  A 1 
ATOM   741  N  N     . ASN A 1 95  ? -9.752  -0.090  -10.086 1.00 97.12 95  A 1 
ATOM   742  C  CA    . ASN A 1 95  ? -8.633  -0.725  -9.389  1.00 97.52 95  A 1 
ATOM   743  C  C     . ASN A 1 95  ? -8.833  -2.231  -9.139  1.00 97.61 95  A 1 
ATOM   744  O  O     . ASN A 1 95  ? -8.060  -2.838  -8.409  1.00 97.39 95  A 1 
ATOM   745  C  CB    . ASN A 1 95  ? -8.302  0.076   -8.120  1.00 97.65 95  A 1 
ATOM   746  C  CG    . ASN A 1 95  ? -9.359  -0.019  -7.032  1.00 97.77 95  A 1 
ATOM   747  O  OD1   . ASN A 1 95  ? -10.151 -0.938  -6.956  1.00 95.01 95  A 1 
ATOM   748  N  ND2   . ASN A 1 95  ? -9.389  0.956   -6.152  1.00 94.78 95  A 1 
ATOM   749  N  N     . THR A 1 96  ? -9.861  -2.837  -9.722  1.00 97.13 96  A 1 
ATOM   750  C  CA    . THR A 1 96  ? -10.186 -4.277  -9.645  1.00 97.16 96  A 1 
ATOM   751  C  C     . THR A 1 96  ? -10.594 -4.795  -8.261  1.00 97.26 96  A 1 
ATOM   752  O  O     . THR A 1 96  ? -10.893 -5.983  -8.148  1.00 96.76 96  A 1 
ATOM   753  C  CB    . THR A 1 96  ? -9.112  -5.181  -10.283 1.00 96.63 96  A 1 
ATOM   754  O  OG1   . THR A 1 96  ? -7.986  -5.338  -9.444  1.00 94.77 96  A 1 
ATOM   755  C  CG2   . THR A 1 96  ? -8.603  -4.659  -11.641 1.00 92.44 96  A 1 
ATOM   756  N  N     . PHE A 1 97  ? -10.707 -3.954  -7.228  1.00 97.60 97  A 1 
ATOM   757  C  CA    . PHE A 1 97  ? -11.121 -4.381  -5.883  1.00 97.73 97  A 1 
ATOM   758  C  C     . PHE A 1 97  ? -12.467 -5.123  -5.910  1.00 97.58 97  A 1 
ATOM   759  O  O     . PHE A 1 97  ? -12.593 -6.201  -5.338  1.00 97.26 97  A 1 
ATOM   760  C  CB    . PHE A 1 97  ? -11.197 -3.160  -4.971  1.00 97.97 97  A 1 
ATOM   761  C  CG    . PHE A 1 97  ? -11.590 -3.473  -3.548  1.00 98.19 97  A 1 
ATOM   762  C  CD1   . PHE A 1 97  ? -12.930 -3.318  -3.118  1.00 97.96 97  A 1 
ATOM   763  C  CD2   . PHE A 1 97  ? -10.617 -3.874  -2.624  1.00 98.00 97  A 1 
ATOM   764  C  CE1   . PHE A 1 97  ? -13.271 -3.531  -1.781  1.00 97.79 97  A 1 
ATOM   765  C  CE2   . PHE A 1 97  ? -10.958 -4.084  -1.279  1.00 97.85 97  A 1 
ATOM   766  C  CZ    . PHE A 1 97  ? -12.282 -3.901  -0.853  1.00 98.00 97  A 1 
ATOM   767  N  N     . CYS A 1 98  ? -13.443 -4.597  -6.666  1.00 97.42 98  A 1 
ATOM   768  C  CA    . CYS A 1 98  ? -14.740 -5.245  -6.842  1.00 97.04 98  A 1 
ATOM   769  C  C     . CYS A 1 98  ? -14.610 -6.669  -7.402  1.00 96.88 98  A 1 
ATOM   770  O  O     . CYS A 1 98  ? -15.156 -7.603  -6.829  1.00 94.94 98  A 1 
ATOM   771  C  CB    . CYS A 1 98  ? -15.613 -4.401  -7.777  1.00 96.16 98  A 1 
ATOM   772  S  SG    . CYS A 1 98  ? -16.126 -2.863  -6.961  1.00 92.00 98  A 1 
ATOM   773  N  N     . SER A 1 99  ? -13.882 -6.858  -8.508  1.00 96.53 99  A 1 
ATOM   774  C  CA    . SER A 1 99  ? -13.743 -8.175  -9.139  1.00 96.01 99  A 1 
ATOM   775  C  C     . SER A 1 99  ? -12.944 -9.161  -8.282  1.00 96.14 99  A 1 
ATOM   776  O  O     . SER A 1 99  ? -13.329 -10.328 -8.185  1.00 94.66 99  A 1 
ATOM   777  C  CB    . SER A 1 99  ? -13.144 -8.053  -10.541 1.00 94.58 99  A 1 
ATOM   778  O  OG    . SER A 1 99  ? -11.871 -7.448  -10.517 1.00 83.58 99  A 1 
ATOM   779  N  N     . LYS A 1 100 ? -11.903 -8.704  -7.592  1.00 96.73 100 A 1 
ATOM   780  C  CA    . LYS A 1 100 ? -11.098 -9.533  -6.676  1.00 96.38 100 A 1 
ATOM   781  C  C     . LYS A 1 100 ? -11.888 -9.995  -5.439  1.00 96.34 100 A 1 
ATOM   782  O  O     . LYS A 1 100 ? -11.593 -11.049 -4.899  1.00 95.06 100 A 1 
ATOM   783  C  CB    . LYS A 1 100 ? -9.836  -8.768  -6.242  1.00 95.86 100 A 1 
ATOM   784  C  CG    . LYS A 1 100 ? -8.829  -8.489  -7.371  1.00 93.13 100 A 1 
ATOM   785  C  CD    . LYS A 1 100 ? -8.039  -9.711  -7.816  1.00 87.97 100 A 1 
ATOM   786  C  CE    . LYS A 1 100 ? -7.028  -9.349  -8.915  1.00 85.47 100 A 1 
ATOM   787  N  NZ    . LYS A 1 100 ? -5.943  -8.456  -8.408  1.00 77.28 100 A 1 
ATOM   788  N  N     . LEU A 1 101 ? -12.905 -9.240  -5.036  1.00 96.84 101 A 1 
ATOM   789  C  CA    . LEU A 1 101 ? -13.809 -9.589  -3.927  1.00 96.57 101 A 1 
ATOM   790  C  C     . LEU A 1 101 ? -15.148 -10.198 -4.390  1.00 95.71 101 A 1 
ATOM   791  O  O     . LEU A 1 101 ? -16.080 -10.302 -3.606  1.00 91.42 101 A 1 
ATOM   792  C  CB    . LEU A 1 101 ? -13.990 -8.372  -3.010  1.00 96.02 101 A 1 
ATOM   793  C  CG    . LEU A 1 101 ? -12.722 -7.946  -2.258  1.00 94.19 101 A 1 
ATOM   794  C  CD1   . LEU A 1 101 ? -13.092 -6.792  -1.333  1.00 87.95 101 A 1 
ATOM   795  C  CD2   . LEU A 1 101 ? -12.137 -9.061  -1.381  1.00 87.33 101 A 1 
ATOM   796  N  N     . GLY A 1 102 ? -15.248 -10.614 -5.663  1.00 95.04 102 A 1 
ATOM   797  C  CA    . GLY A 1 102 ? -16.395 -11.359 -6.181  1.00 94.23 102 A 1 
ATOM   798  C  C     . GLY A 1 102 ? -17.522 -10.514 -6.781  1.00 94.95 102 A 1 
ATOM   799  O  O     . GLY A 1 102 ? -18.503 -11.073 -7.269  1.00 91.63 102 A 1 
ATOM   800  N  N     . TYR A 1 103 ? -17.411 -9.187  -6.789  1.00 94.56 103 A 1 
ATOM   801  C  CA    . TYR A 1 103 ? -18.353 -8.322  -7.496  1.00 94.26 103 A 1 
ATOM   802  C  C     . TYR A 1 103 ? -17.842 -8.034  -8.910  1.00 92.06 103 A 1 
ATOM   803  O  O     . TYR A 1 103 ? -17.148 -7.055  -9.165  1.00 84.25 103 A 1 
ATOM   804  C  CB    . TYR A 1 103 ? -18.632 -7.058  -6.686  1.00 92.97 103 A 1 
ATOM   805  C  CG    . TYR A 1 103 ? -19.788 -6.250  -7.233  1.00 93.12 103 A 1 
ATOM   806  C  CD1   . TYR A 1 103 ? -19.559 -5.132  -8.058  1.00 91.02 103 A 1 
ATOM   807  C  CD2   . TYR A 1 103 ? -21.115 -6.626  -6.945  1.00 91.12 103 A 1 
ATOM   808  C  CE1   . TYR A 1 103 ? -20.632 -4.389  -8.570  1.00 90.10 103 A 1 
ATOM   809  C  CE2   . TYR A 1 103 ? -22.199 -5.887  -7.452  1.00 90.10 103 A 1 
ATOM   810  C  CZ    . TYR A 1 103 ? -21.947 -4.770  -8.265  1.00 90.48 103 A 1 
ATOM   811  O  OH    . TYR A 1 103 ? -23.002 -4.040  -8.756  1.00 88.38 103 A 1 
ATOM   812  N  N     . SER A 1 104 ? -18.176 -8.931  -9.848  1.00 87.84 104 A 1 
ATOM   813  C  CA    . SER A 1 104 ? -17.686 -8.842  -11.225 1.00 85.25 104 A 1 
ATOM   814  C  C     . SER A 1 104 ? -18.234 -7.606  -11.944 1.00 84.21 104 A 1 
ATOM   815  O  O     . SER A 1 104 ? -19.438 -7.354  -11.973 1.00 73.71 104 A 1 
ATOM   816  C  CB    . SER A 1 104 ? -18.017 -10.113 -12.010 1.00 76.60 104 A 1 
ATOM   817  O  OG    . SER A 1 104 ? -17.328 -10.084 -13.241 1.00 67.12 104 A 1 
ATOM   818  N  N     . SER A 1 105 ? -17.334 -6.834  -12.551 1.00 82.67 105 A 1 
ATOM   819  C  CA    . SER A 1 105 ? -17.675 -5.739  -13.442 1.00 79.46 105 A 1 
ATOM   820  C  C     . SER A 1 105 ? -16.480 -5.441  -14.344 1.00 79.84 105 A 1 
ATOM   821  O  O     . SER A 1 105 ? -15.416 -5.083  -13.852 1.00 70.10 105 A 1 
ATOM   822  C  CB    . SER A 1 105 ? -18.045 -4.495  -12.637 1.00 68.72 105 A 1 
ATOM   823  O  OG    . SER A 1 105 ? -18.390 -3.421  -13.490 1.00 59.90 105 A 1 
ATOM   824  N  N     . HIS A 1 106 ? -16.673 -5.538  -15.658 1.00 84.13 106 A 1 
ATOM   825  C  CA    . HIS A 1 106 ? -15.677 -5.090  -16.617 1.00 83.52 106 A 1 
ATOM   826  C  C     . HIS A 1 106 ? -15.661 -3.562  -16.649 1.00 84.48 106 A 1 
ATOM   827  O  O     . HIS A 1 106 ? -16.681 -2.912  -16.888 1.00 76.14 106 A 1 
ATOM   828  C  CB    . HIS A 1 106 ? -15.945 -5.691  -17.996 1.00 76.55 106 A 1 
ATOM   829  C  CG    . HIS A 1 106 ? -15.750 -7.182  -18.011 1.00 69.38 106 A 1 
ATOM   830  N  ND1   . HIS A 1 106 ? -14.540 -7.841  -17.949 1.00 59.54 106 A 1 
ATOM   831  C  CD2   . HIS A 1 106 ? -16.725 -8.150  -18.028 1.00 59.42 106 A 1 
ATOM   832  C  CE1   . HIS A 1 106 ? -14.776 -9.164  -17.937 1.00 55.24 106 A 1 
ATOM   833  N  NE2   . HIS A 1 106 ? -16.095 -9.384  -17.978 1.00 58.27 106 A 1 
ATOM   834  N  N     . THR A 1 107 ? -14.502 -2.978  -16.360 1.00 87.44 107 A 1 
ATOM   835  C  CA    . THR A 1 107 ? -14.307 -1.523  -16.379 1.00 88.34 107 A 1 
ATOM   836  C  C     . THR A 1 107 ? -12.893 -1.226  -16.849 1.00 89.67 107 A 1 
ATOM   837  O  O     . THR A 1 107 ? -11.953 -1.924  -16.480 1.00 84.15 107 A 1 
ATOM   838  C  CB    . THR A 1 107 ? -14.587 -0.910  -15.002 1.00 82.37 107 A 1 
ATOM   839  O  OG1   . THR A 1 107 ? -15.892 -1.239  -14.587 1.00 73.57 107 A 1 
ATOM   840  C  CG2   . THR A 1 107 ? -14.538 0.622   -15.010 1.00 74.18 107 A 1 
ATOM   841  N  N     . ASN A 1 108 ? -12.733 -0.176  -17.645 1.00 90.92 108 A 1 
ATOM   842  C  CA    . ASN A 1 108 ? -11.414 0.312   -18.031 1.00 92.15 108 A 1 
ATOM   843  C  C     . ASN A 1 108 ? -10.657 0.760   -16.762 1.00 93.39 108 A 1 
ATOM   844  O  O     . ASN A 1 108 ? -11.221 1.543   -15.991 1.00 90.68 108 A 1 
ATOM   845  C  CB    . ASN A 1 108 ? -11.604 1.455   -19.051 1.00 89.25 108 A 1 
ATOM   846  C  CG    . ASN A 1 108 ? -10.287 1.988   -19.596 1.00 81.67 108 A 1 
ATOM   847  O  OD1   . ASN A 1 108 ? -9.293  2.095   -18.921 1.00 72.19 108 A 1 
ATOM   848  N  ND2   . ASN A 1 108 ? -10.258 2.362   -20.855 1.00 71.64 108 A 1 
ATOM   849  N  N     . PRO A 1 109 ? -9.405  0.312   -16.540 1.00 92.92 109 A 1 
ATOM   850  C  CA    . PRO A 1 109 ? -8.642  0.676   -15.349 1.00 92.82 109 A 1 
ATOM   851  C  C     . PRO A 1 109 ? -8.343  2.177   -15.250 1.00 93.89 109 A 1 
ATOM   852  O  O     . PRO A 1 109 ? -8.075  2.676   -14.152 1.00 89.29 109 A 1 
ATOM   853  C  CB    . PRO A 1 109 ? -7.365  -0.155  -15.429 1.00 89.61 109 A 1 
ATOM   854  C  CG    . PRO A 1 109 ? -7.186  -0.407  -16.922 1.00 86.54 109 A 1 
ATOM   855  C  CD    . PRO A 1 109 ? -8.623  -0.544  -17.418 1.00 90.14 109 A 1 
ATOM   856  N  N     . GLY A 1 110 ? -8.407  2.912   -16.352 1.00 93.58 110 A 1 
ATOM   857  C  CA    . GLY A 1 110 ? -8.107  4.336   -16.368 1.00 93.52 110 A 1 
ATOM   858  C  C     . GLY A 1 110 ? -6.717  4.624   -15.795 1.00 94.85 110 A 1 
ATOM   859  O  O     . GLY A 1 110 ? -5.718  4.145   -16.316 1.00 92.32 110 A 1 
ATOM   860  N  N     . HIS A 1 111 ? -6.674  5.358   -14.687 1.00 96.03 111 A 1 
ATOM   861  C  CA    . HIS A 1 111 ? -5.457  5.723   -13.961 1.00 96.56 111 A 1 
ATOM   862  C  C     . HIS A 1 111 ? -5.285  4.943   -12.650 1.00 97.26 111 A 1 
ATOM   863  O  O     . HIS A 1 111 ? -4.512  5.350   -11.782 1.00 96.58 111 A 1 
ATOM   864  C  CB    . HIS A 1 111 ? -5.442  7.240   -13.752 1.00 95.77 111 A 1 
ATOM   865  C  CG    . HIS A 1 111 ? -5.275  7.973   -15.055 1.00 94.53 111 A 1 
ATOM   866  N  ND1   . HIS A 1 111 ? -4.074  8.327   -15.627 1.00 88.40 111 A 1 
ATOM   867  C  CD2   . HIS A 1 111 ? -6.250  8.357   -15.941 1.00 88.12 111 A 1 
ATOM   868  C  CE1   . HIS A 1 111 ? -4.315  8.917   -16.807 1.00 88.30 111 A 1 
ATOM   869  N  NE2   . HIS A 1 111 ? -5.635  8.949   -17.041 1.00 88.95 111 A 1 
ATOM   870  N  N     . ALA A 1 112 ? -6.003  3.831   -12.478 1.00 97.30 112 A 1 
ATOM   871  C  CA    . ALA A 1 112 ? -5.836  2.970   -11.326 1.00 97.67 112 A 1 
ATOM   872  C  C     . ALA A 1 112 ? -4.664  1.995   -11.531 1.00 97.83 112 A 1 
ATOM   873  O  O     . ALA A 1 112 ? -4.467  1.453   -12.614 1.00 97.49 112 A 1 
ATOM   874  C  CB    . ALA A 1 112 ? -7.150  2.227   -11.052 1.00 97.37 112 A 1 
ATOM   875  N  N     . ILE A 1 113 ? -3.922  1.748   -10.454 1.00 98.23 113 A 1 
ATOM   876  C  CA    . ILE A 1 113 ? -2.974  0.645   -10.331 1.00 98.37 113 A 1 
ATOM   877  C  C     . ILE A 1 113 ? -3.723  -0.468  -9.593  1.00 98.47 113 A 1 
ATOM   878  O  O     . ILE A 1 113 ? -4.233  -0.214  -8.496  1.00 98.43 113 A 1 
ATOM   879  C  CB    . ILE A 1 113 ? -1.712  1.105   -9.591  1.00 98.27 113 A 1 
ATOM   880  C  CG1   . ILE A 1 113 ? -0.984  2.215   -10.377 1.00 97.09 113 A 1 
ATOM   881  C  CG2   . ILE A 1 113 ? -0.771  -0.079  -9.347  1.00 97.65 113 A 1 
ATOM   882  C  CD1   . ILE A 1 113 ? -0.141  3.110   -9.477  1.00 90.87 113 A 1 
ATOM   883  N  N     . PRO A 1 114 ? -3.858  -1.674  -10.182 1.00 98.17 114 A 1 
ATOM   884  C  CA    . PRO A 1 114 ? -4.772  -2.685  -9.681  1.00 98.27 114 A 1 
ATOM   885  C  C     . PRO A 1 114 ? -4.574  -3.035  -8.205  1.00 98.50 114 A 1 
ATOM   886  O  O     . PRO A 1 114 ? -3.441  -3.173  -7.736  1.00 98.49 114 A 1 
ATOM   887  C  CB    . PRO A 1 114 ? -4.558  -3.899  -10.585 1.00 97.65 114 A 1 
ATOM   888  C  CG    . PRO A 1 114 ? -4.113  -3.274  -11.905 1.00 95.75 114 A 1 
ATOM   889  C  CD    . PRO A 1 114 ? -3.297  -2.074  -11.457 1.00 97.47 114 A 1 
ATOM   890  N  N     . TYR A 1 115 ? -5.674  -3.237  -7.489  1.00 98.34 115 A 1 
ATOM   891  C  CA    . TYR A 1 115 ? -5.641  -3.954  -6.217  1.00 98.46 115 A 1 
ATOM   892  C  C     . TYR A 1 115 ? -5.128  -5.378  -6.462  1.00 98.32 115 A 1 
ATOM   893  O  O     . TYR A 1 115 ? -5.573  -6.075  -7.378  1.00 98.03 115 A 1 
ATOM   894  C  CB    . TYR A 1 115 ? -7.028  -3.952  -5.580  1.00 98.51 115 A 1 
ATOM   895  C  CG    . TYR A 1 115 ? -7.148  -4.896  -4.403  1.00 98.63 115 A 1 
ATOM   896  C  CD1   . TYR A 1 115 ? -7.734  -6.163  -4.569  1.00 98.52 115 A 1 
ATOM   897  C  CD2   . TYR A 1 115 ? -6.638  -4.526  -3.144  1.00 98.58 115 A 1 
ATOM   898  C  CE1   . TYR A 1 115 ? -7.819  -7.050  -3.486  1.00 98.47 115 A 1 
ATOM   899  C  CE2   . TYR A 1 115 ? -6.717  -5.414  -2.047  1.00 98.51 115 A 1 
ATOM   900  C  CZ    . TYR A 1 115 ? -7.314  -6.679  -2.233  1.00 98.57 115 A 1 
ATOM   901  O  OH    . TYR A 1 115 ? -7.392  -7.537  -1.173  1.00 98.30 115 A 1 
ATOM   902  N  N     . ARG A 1 116 ? -4.186  -5.811  -5.628  1.00 98.66 116 A 1 
ATOM   903  C  CA    . ARG A 1 116 ? -3.487  -7.084  -5.760  1.00 98.59 116 A 1 
ATOM   904  C  C     . ARG A 1 116 ? -3.346  -7.750  -4.399  1.00 98.76 116 A 1 
ATOM   905  O  O     . ARG A 1 116 ? -3.122  -7.076  -3.396  1.00 98.57 116 A 1 
ATOM   906  C  CB    . ARG A 1 116 ? -2.129  -6.805  -6.430  1.00 97.53 116 A 1 
ATOM   907  C  CG    . ARG A 1 116 ? -1.309  -8.065  -6.661  1.00 94.69 116 A 1 
ATOM   908  C  CD    . ARG A 1 116 ? 0.001   -7.753  -7.374  1.00 94.39 116 A 1 
ATOM   909  N  NE    . ARG A 1 116 ? 0.796   -8.970  -7.483  1.00 93.86 116 A 1 
ATOM   910  C  CZ    . ARG A 1 116 ? 1.090   -9.679  -8.552  1.00 95.74 116 A 1 
ATOM   911  N  NH1   . ARG A 1 116 ? 0.754   -9.328  -9.758  1.00 89.46 116 A 1 
ATOM   912  N  NH2   . ARG A 1 116 ? 1.745   -10.786 -8.403  1.00 90.53 116 A 1 
ATOM   913  N  N     . GLU A 1 117 ? -3.499  -9.078  -4.399  1.00 98.73 117 A 1 
ATOM   914  C  CA    . GLU A 1 117 ? -3.232  -9.939  -3.251  1.00 98.66 117 A 1 
ATOM   915  C  C     . GLU A 1 117 ? -2.103  -10.895 -3.640  1.00 98.60 117 A 1 
ATOM   916  O  O     . GLU A 1 117 ? -2.242  -11.616 -4.631  1.00 98.08 117 A 1 
ATOM   917  C  CB    . GLU A 1 117 ? -4.490  -10.729 -2.864  1.00 98.32 117 A 1 
ATOM   918  C  CG    . GLU A 1 117 ? -5.696  -9.851  -2.506  1.00 97.55 117 A 1 
ATOM   919  C  CD    . GLU A 1 117 ? -6.963  -10.641 -2.173  1.00 97.80 117 A 1 
ATOM   920  O  OE1   . GLU A 1 117 ? -8.085  -10.106 -2.312  1.00 95.44 117 A 1 
ATOM   921  O  OE2   . GLU A 1 117 ? -6.895  -11.815 -1.759  1.00 96.28 117 A 1 
ATOM   922  N  N     . ASP A 1 118 ? -1.026  -10.913 -2.864  1.00 98.82 118 A 1 
ATOM   923  C  CA    . ASP A 1 118 ? 0.086   -11.839 -3.021  1.00 98.84 118 A 1 
ATOM   924  C  C     . ASP A 1 118 ? 0.159   -12.744 -1.787  1.00 98.82 118 A 1 
ATOM   925  O  O     . ASP A 1 118 ? 0.874   -12.446 -0.827  1.00 98.47 118 A 1 
ATOM   926  C  CB    . ASP A 1 118 ? 1.390   -11.059 -3.282  1.00 98.72 118 A 1 
ATOM   927  C  CG    . ASP A 1 118 ? 1.385   -10.459 -4.681  1.00 98.34 118 A 1 
ATOM   928  O  OD1   . ASP A 1 118 ? 1.579   -11.210 -5.666  1.00 96.09 118 A 1 
ATOM   929  O  OD2   . ASP A 1 118 ? 1.139   -9.243  -4.834  1.00 96.15 118 A 1 
ATOM   930  N  N     . PRO A 1 119 ? -0.614  -13.873 -1.754  1.00 98.50 119 A 1 
ATOM   931  C  CA    . PRO A 1 119 ? -0.642  -14.769 -0.598  1.00 98.31 119 A 1 
ATOM   932  C  C     . PRO A 1 119 ? 0.682   -15.504 -0.379  1.00 98.34 119 A 1 
ATOM   933  O  O     . PRO A 1 119 ? 0.922   -16.039 0.703   1.00 96.77 119 A 1 
ATOM   934  C  CB    . PRO A 1 119 ? -1.788  -15.739 -0.888  1.00 97.47 119 A 1 
ATOM   935  C  CG    . PRO A 1 119 ? -1.854  -15.773 -2.416  1.00 95.32 119 A 1 
ATOM   936  C  CD    . PRO A 1 119 ? -1.495  -14.342 -2.805  1.00 97.81 119 A 1 
ATOM   937  N  N     . LYS A 1 120 ? 1.515   -15.567 -1.411  1.00 98.07 120 A 1 
ATOM   938  C  CA    . LYS A 1 120 ? 2.867   -16.104 -1.418  1.00 97.74 120 A 1 
ATOM   939  C  C     . LYS A 1 120 ? 3.743   -15.216 -2.298  1.00 98.09 120 A 1 
ATOM   940  O  O     . LYS A 1 120 ? 3.229   -14.543 -3.193  1.00 96.26 120 A 1 
ATOM   941  C  CB    . LYS A 1 120 ? 2.893   -17.545 -1.946  1.00 95.68 120 A 1 
ATOM   942  C  CG    . LYS A 1 120 ? 2.120   -18.521 -1.055  1.00 87.04 120 A 1 
ATOM   943  C  CD    . LYS A 1 120 ? 2.284   -19.949 -1.582  1.00 80.31 120 A 1 
ATOM   944  C  CE    . LYS A 1 120 ? 1.529   -20.939 -0.697  1.00 69.95 120 A 1 
ATOM   945  N  NZ    . LYS A 1 120 ? 1.721   -22.325 -1.168  1.00 60.53 120 A 1 
ATOM   946  N  N     . GLU A 1 121 ? 5.047   -15.275 -2.067  1.00 97.24 121 A 1 
ATOM   947  C  CA    . GLU A 1 121 ? 6.021   -14.579 -2.890  1.00 97.10 121 A 1 
ATOM   948  C  C     . GLU A 1 121 ? 6.036   -15.134 -4.319  1.00 97.00 121 A 1 
ATOM   949  O  O     . GLU A 1 121 ? 6.201   -16.334 -4.537  1.00 94.36 121 A 1 
ATOM   950  C  CB    . GLU A 1 121 ? 7.397   -14.696 -2.222  1.00 95.71 121 A 1 
ATOM   951  C  CG    . GLU A 1 121 ? 8.451   -13.845 -2.907  1.00 94.34 121 A 1 
ATOM   952  C  CD    . GLU A 1 121 ? 9.771   -13.778 -2.105  1.00 94.23 121 A 1 
ATOM   953  O  OE1   . GLU A 1 121 ? 10.622  -12.934 -2.453  1.00 89.03 121 A 1 
ATOM   954  O  OE2   . GLU A 1 121 ? 9.916   -14.552 -1.130  1.00 90.08 121 A 1 
ATOM   955  N  N     . ASP A 1 122 ? 5.852   -14.247 -5.299  1.00 97.65 122 A 1 
ATOM   956  C  CA    . ASP A 1 122 ? 6.081   -14.486 -6.723  1.00 97.61 122 A 1 
ATOM   957  C  C     . ASP A 1 122 ? 6.795   -13.251 -7.279  1.00 98.06 122 A 1 
ATOM   958  O  O     . ASP A 1 122 ? 6.168   -12.274 -7.705  1.00 97.19 122 A 1 
ATOM   959  C  CB    . ASP A 1 122 ? 4.759   -14.784 -7.442  1.00 96.42 122 A 1 
ATOM   960  C  CG    . ASP A 1 122 ? 4.935   -15.052 -8.947  1.00 94.46 122 A 1 
ATOM   961  O  OD1   . ASP A 1 122 ? 6.019   -14.772 -9.507  1.00 91.94 122 A 1 
ATOM   962  O  OD2   . ASP A 1 122 ? 3.937   -15.496 -9.564  1.00 89.99 122 A 1 
ATOM   963  N  N     . ALA A 1 123 ? 8.125   -13.281 -7.227  1.00 97.91 123 A 1 
ATOM   964  C  CA    . ALA A 1 123 ? 8.972   -12.152 -7.582  1.00 97.93 123 A 1 
ATOM   965  C  C     . ALA A 1 123 ? 8.738   -11.666 -9.013  1.00 98.25 123 A 1 
ATOM   966  O  O     . ALA A 1 123 ? 8.584   -10.465 -9.239  1.00 97.61 123 A 1 
ATOM   967  C  CB    . ALA A 1 123 ? 10.435  -12.546 -7.359  1.00 96.71 123 A 1 
ATOM   968  N  N     . ASN A 1 124 ? 8.638   -12.589 -9.977  1.00 98.12 124 A 1 
ATOM   969  C  CA    . ASN A 1 124 ? 8.444   -12.231 -11.380 1.00 98.04 124 A 1 
ATOM   970  C  C     . ASN A 1 124 ? 7.098   -11.543 -11.594 1.00 98.27 124 A 1 
ATOM   971  O  O     . ASN A 1 124 ? 7.035   -10.462 -12.181 1.00 97.79 124 A 1 
ATOM   972  C  CB    . ASN A 1 124 ? 8.569   -13.493 -12.249 1.00 97.28 124 A 1 
ATOM   973  C  CG    . ASN A 1 124 ? 9.992   -14.042 -12.299 1.00 92.97 124 A 1 
ATOM   974  O  OD1   . ASN A 1 124 ? 10.970  -13.350 -12.124 1.00 83.94 124 A 1 
ATOM   975  N  ND2   . ASN A 1 124 ? 10.133  -15.323 -12.557 1.00 81.87 124 A 1 
ATOM   976  N  N     . SER A 1 125 ? 6.020   -12.093 -11.032 1.00 98.40 125 A 1 
ATOM   977  C  CA    . SER A 1 125 ? 4.689   -11.498 -11.142 1.00 98.55 125 A 1 
ATOM   978  C  C     . SER A 1 125 ? 4.591   -10.122 -10.476 1.00 98.67 125 A 1 
ATOM   979  O  O     . SER A 1 125 ? 3.873   -9.245  -10.961 1.00 98.33 125 A 1 
ATOM   980  C  CB    . SER A 1 125 ? 3.669   -12.459 -10.531 1.00 98.07 125 A 1 
ATOM   981  O  OG    . SER A 1 125 ? 2.352   -11.987 -10.730 1.00 92.79 125 A 1 
ATOM   982  N  N     . ILE A 1 126 ? 5.293   -9.904  -9.363  1.00 98.78 126 A 1 
ATOM   983  C  CA    . ILE A 1 126 ? 5.343   -8.602  -8.694  1.00 98.70 126 A 1 
ATOM   984  C  C     . ILE A 1 126 ? 6.177   -7.605  -9.496  1.00 98.72 126 A 1 
ATOM   985  O  O     . ILE A 1 126 ? 5.748   -6.464  -9.661  1.00 98.54 126 A 1 
ATOM   986  C  CB    . ILE A 1 126 ? 5.832   -8.753  -7.237  1.00 98.62 126 A 1 
ATOM   987  C  CG1   . ILE A 1 126 ? 4.766   -9.493  -6.399  1.00 97.88 126 A 1 
ATOM   988  C  CG2   . ILE A 1 126 ? 6.130   -7.372  -6.616  1.00 98.07 126 A 1 
ATOM   989  C  CD1   . ILE A 1 126 ? 5.287   -10.014 -5.063  1.00 95.83 126 A 1 
ATOM   990  N  N     . LEU A 1 127 ? 7.322   -8.014  -10.045 1.00 98.52 127 A 1 
ATOM   991  C  CA    . LEU A 1 127 ? 8.139   -7.157  -10.909 1.00 98.44 127 A 1 
ATOM   992  C  C     . LEU A 1 127 ? 7.390   -6.763  -12.185 1.00 98.31 127 A 1 
ATOM   993  O  O     . LEU A 1 127 ? 7.431   -5.587  -12.567 1.00 97.97 127 A 1 
ATOM   994  C  CB    . LEU A 1 127 ? 9.469   -7.865  -11.242 1.00 97.92 127 A 1 
ATOM   995  C  CG    . LEU A 1 127 ? 10.463  -7.892  -10.067 1.00 94.14 127 A 1 
ATOM   996  C  CD1   . LEU A 1 127 ? 11.631  -8.826  -10.397 1.00 91.18 127 A 1 
ATOM   997  C  CD2   . LEU A 1 127 ? 11.042  -6.502  -9.783  1.00 91.43 127 A 1 
ATOM   998  N  N     . ASP A 1 128 ? 6.622   -7.669  -12.783 1.00 98.41 128 A 1 
ATOM   999  C  CA    . ASP A 1 128 ? 5.734   -7.365  -13.905 1.00 98.31 128 A 1 
ATOM   1000 C  C     . ASP A 1 128 ? 4.656   -6.352  -13.506 1.00 98.42 128 A 1 
ATOM   1001 O  O     . ASP A 1 128 ? 4.386   -5.386  -14.227 1.00 98.04 128 A 1 
ATOM   1002 C  CB    . ASP A 1 128 ? 5.056   -8.644  -14.413 1.00 98.09 128 A 1 
ATOM   1003 C  CG    . ASP A 1 128 ? 5.956   -9.542  -15.254 1.00 95.24 128 A 1 
ATOM   1004 O  OD1   . ASP A 1 128 ? 7.022   -9.072  -15.706 1.00 92.01 128 A 1 
ATOM   1005 O  OD2   . ASP A 1 128 ? 5.511   -10.688 -15.515 1.00 91.41 128 A 1 
ATOM   1006 N  N     . TYR A 1 129 ? 4.060   -6.502  -12.321 1.00 98.53 129 A 1 
ATOM   1007 C  CA    . TYR A 1 129 ? 3.092   -5.535  -11.798 1.00 98.63 129 A 1 
ATOM   1008 C  C     . TYR A 1 129 ? 3.718   -4.152  -11.598 1.00 98.59 129 A 1 
ATOM   1009 O  O     . TYR A 1 129 ? 3.150   -3.145  -12.038 1.00 98.17 129 A 1 
ATOM   1010 C  CB    . TYR A 1 129 ? 2.499   -6.083  -10.497 1.00 98.65 129 A 1 
ATOM   1011 C  CG    . TYR A 1 129 ? 1.651   -5.092  -9.731  1.00 98.77 129 A 1 
ATOM   1012 C  CD1   . TYR A 1 129 ? 2.175   -4.441  -8.591  1.00 98.64 129 A 1 
ATOM   1013 C  CD2   . TYR A 1 129 ? 0.330   -4.851  -10.125 1.00 98.70 129 A 1 
ATOM   1014 C  CE1   . TYR A 1 129 ? 1.369   -3.582  -7.834  1.00 98.65 129 A 1 
ATOM   1015 C  CE2   . TYR A 1 129 ? -0.480  -3.992  -9.380  1.00 98.68 129 A 1 
ATOM   1016 C  CZ    . TYR A 1 129 ? 0.033   -3.364  -8.219  1.00 98.76 129 A 1 
ATOM   1017 O  OH    . TYR A 1 129 ? -0.778  -2.573  -7.466  1.00 98.62 129 A 1 
ATOM   1018 N  N     . LEU A 1 130 ? 4.911   -4.085  -10.998 1.00 98.62 130 A 1 
ATOM   1019 C  CA    . LEU A 1 130 ? 5.606   -2.823  -10.750 1.00 98.46 130 A 1 
ATOM   1020 C  C     . LEU A 1 130 ? 6.043   -2.138  -12.050 1.00 98.06 130 A 1 
ATOM   1021 O  O     . LEU A 1 130 ? 5.910   -0.923  -12.168 1.00 97.26 130 A 1 
ATOM   1022 C  CB    . LEU A 1 130 ? 6.818   -3.080  -9.836  1.00 98.44 130 A 1 
ATOM   1023 C  CG    . LEU A 1 130 ? 6.454   -3.481  -8.393  1.00 98.30 130 A 1 
ATOM   1024 C  CD1   . LEU A 1 130 ? 7.731   -3.837  -7.631  1.00 98.10 130 A 1 
ATOM   1025 C  CD2   . LEU A 1 130 ? 5.726   -2.368  -7.645  1.00 97.94 130 A 1 
ATOM   1026 N  N     . THR A 1 131 ? 6.505   -2.899  -13.043 1.00 98.08 131 A 1 
ATOM   1027 C  CA    . THR A 1 131 ? 6.955   -2.365  -14.335 1.00 97.53 131 A 1 
ATOM   1028 C  C     . THR A 1 131 ? 5.785   -2.020  -15.254 1.00 97.06 131 A 1 
ATOM   1029 O  O     . THR A 1 131 ? 5.719   -0.907  -15.762 1.00 95.42 131 A 1 
ATOM   1030 C  CB    . THR A 1 131 ? 7.928   -3.313  -15.049 1.00 96.71 131 A 1 
ATOM   1031 O  OG1   . THR A 1 131 ? 7.365   -4.594  -15.175 1.00 89.41 131 A 1 
ATOM   1032 C  CG2   . THR A 1 131 ? 9.241   -3.456  -14.294 1.00 88.38 131 A 1 
ATOM   1033 N  N     . GLN A 1 132 ? 4.805   -2.912  -15.426 1.00 97.48 132 A 1 
ATOM   1034 C  CA    . GLN A 1 132 ? 3.749   -2.744  -16.430 1.00 97.01 132 A 1 
ATOM   1035 C  C     . GLN A 1 132 ? 2.509   -1.997  -15.910 1.00 97.07 132 A 1 
ATOM   1036 O  O     . GLN A 1 132 ? 1.802   -1.348  -16.693 1.00 95.59 132 A 1 
ATOM   1037 C  CB    . GLN A 1 132 ? 3.311   -4.117  -16.962 1.00 96.17 132 A 1 
ATOM   1038 C  CG    . GLN A 1 132 ? 4.461   -4.929  -17.573 1.00 92.18 132 A 1 
ATOM   1039 C  CD    . GLN A 1 132 ? 4.005   -6.330  -17.998 1.00 85.49 132 A 1 
ATOM   1040 O  OE1   . GLN A 1 132 ? 2.817   -6.625  -18.055 1.00 77.70 132 A 1 
ATOM   1041 N  NE2   . GLN A 1 132 ? 4.921   -7.219  -18.300 1.00 74.16 132 A 1 
ATOM   1042 N  N     . ASN A 1 133 ? 2.201   -2.085  -14.611 1.00 97.71 133 A 1 
ATOM   1043 C  CA    . ASN A 1 133 ? 1.010   -1.466  -14.030 1.00 97.67 133 A 1 
ATOM   1044 C  C     . ASN A 1 133 ? 1.308   -0.212  -13.207 1.00 97.68 133 A 1 
ATOM   1045 O  O     . ASN A 1 133 ? 0.380   0.567   -12.980 1.00 96.46 133 A 1 
ATOM   1046 C  CB    . ASN A 1 133 ? 0.213   -2.491  -13.206 1.00 97.40 133 A 1 
ATOM   1047 C  CG    . ASN A 1 133 ? -0.283  -3.648  -14.052 1.00 96.19 133 A 1 
ATOM   1048 O  OD1   . ASN A 1 133 ? 0.323   -4.686  -14.174 1.00 85.33 133 A 1 
ATOM   1049 N  ND2   . ASN A 1 133 ? -1.433  -3.491  -14.672 1.00 84.92 133 A 1 
ATOM   1050 N  N     . TRP A 1 134 ? 2.551   -0.007  -12.777 1.00 97.39 134 A 1 
ATOM   1051 C  CA    . TRP A 1 134 ? 2.939   1.136   -11.947 1.00 97.20 134 A 1 
ATOM   1052 C  C     . TRP A 1 134 ? 3.925   2.051   -12.674 1.00 96.82 134 A 1 
ATOM   1053 O  O     . TRP A 1 134 ? 3.474   2.917   -13.437 1.00 95.05 134 A 1 
ATOM   1054 C  CB    . TRP A 1 134 ? 3.418   0.629   -10.572 1.00 96.94 134 A 1 
ATOM   1055 C  CG    . TRP A 1 134 ? 3.785   1.707   -9.593  1.00 96.78 134 A 1 
ATOM   1056 C  CD1   . TRP A 1 134 ? 2.945   2.618   -9.078  1.00 95.28 134 A 1 
ATOM   1057 C  CD2   . TRP A 1 134 ? 5.097   1.991   -9.024  1.00 96.53 134 A 1 
ATOM   1058 N  NE1   . TRP A 1 134 ? 3.641   3.473   -8.229  1.00 94.50 134 A 1 
ATOM   1059 C  CE2   . TRP A 1 134 ? 4.965   3.115   -8.174  1.00 95.69 134 A 1 
ATOM   1060 C  CE3   . TRP A 1 134 ? 6.375   1.399   -9.155  1.00 94.42 134 A 1 
ATOM   1061 C  CZ2   . TRP A 1 134 ? 6.068   3.661   -7.478  1.00 94.60 134 A 1 
ATOM   1062 C  CZ3   . TRP A 1 134 ? 7.468   1.941   -8.454  1.00 92.82 134 A 1 
ATOM   1063 C  CH2   . TRP A 1 134 ? 7.313   3.059   -7.633  1.00 93.29 134 A 1 
ATOM   1064 N  N     . ILE A 1 135 ? 5.218   1.893   -12.519 1.00 96.57 135 A 1 
ATOM   1065 C  CA    . ILE A 1 135 ? 6.216   2.858   -13.002 1.00 95.97 135 A 1 
ATOM   1066 C  C     . ILE A 1 135 ? 6.315   2.907   -14.537 1.00 95.12 135 A 1 
ATOM   1067 O  O     . ILE A 1 135 ? 6.528   3.978   -15.105 1.00 92.80 135 A 1 
ATOM   1068 C  CB    . ILE A 1 135 ? 7.591   2.603   -12.342 1.00 94.94 135 A 1 
ATOM   1069 C  CG1   . ILE A 1 135 ? 8.606   3.736   -12.536 1.00 91.71 135 A 1 
ATOM   1070 C  CG2   . ILE A 1 135 ? 8.220   1.272   -12.801 1.00 92.00 135 A 1 
ATOM   1071 C  CD1   . ILE A 1 135 ? 8.167   5.063   -11.900 1.00 87.68 135 A 1 
ATOM   1072 N  N     . GLY A 1 136 ? 6.091   1.781   -15.216 1.00 94.80 136 A 1 
ATOM   1073 C  CA    . GLY A 1 136 ? 6.167   1.663   -16.679 1.00 93.76 136 A 1 
ATOM   1074 C  C     . GLY A 1 136 ? 4.836   1.870   -17.406 1.00 93.76 136 A 1 
ATOM   1075 O  O     . GLY A 1 136 ? 4.745   1.628   -18.602 1.00 90.86 136 A 1 
ATOM   1076 N  N     . LYS A 1 137 ? 3.790   2.348   -16.709 1.00 94.45 137 A 1 
ATOM   1077 C  CA    . LYS A 1 137 ? 2.462   2.549   -17.319 1.00 93.62 137 A 1 
ATOM   1078 C  C     . LYS A 1 137 ? 2.411   3.729   -18.312 1.00 92.93 137 A 1 
ATOM   1079 O  O     . LYS A 1 137 ? 1.405   3.894   -19.006 1.00 88.26 137 A 1 
ATOM   1080 C  CB    . LYS A 1 137 ? 1.415   2.684   -16.209 1.00 92.38 137 A 1 
ATOM   1081 C  CG    . LYS A 1 137 ? -0.029  2.481   -16.680 1.00 88.71 137 A 1 
ATOM   1082 C  CD    . LYS A 1 137 ? -0.263  1.067   -17.199 1.00 86.24 137 A 1 
ATOM   1083 C  CE    . LYS A 1 137 ? -1.712  0.832   -17.570 1.00 83.84 137 A 1 
ATOM   1084 N  NZ    . LYS A 1 137 ? -1.927  -0.578  -17.957 1.00 76.27 137 A 1 
ATOM   1085 N  N     . GLY A 1 138 ? 3.452   4.552   -18.378 1.00 91.70 138 A 1 
ATOM   1086 C  CA    . GLY A 1 138 ? 3.545   5.736   -19.239 1.00 91.04 138 A 1 
ATOM   1087 C  C     . GLY A 1 138 ? 3.113   7.050   -18.581 1.00 91.82 138 A 1 
ATOM   1088 O  O     . GLY A 1 138 ? 3.132   8.095   -19.222 1.00 88.73 138 A 1 
ATOM   1089 N  N     . TRP A 1 139 ? 2.722   7.007   -17.290 1.00 91.05 139 A 1 
ATOM   1090 C  CA    . TRP A 1 139 ? 2.396   8.226   -16.537 1.00 90.67 139 A 1 
ATOM   1091 C  C     . TRP A 1 139 ? 3.644   8.982   -16.062 1.00 88.94 139 A 1 
ATOM   1092 O  O     . TRP A 1 139 ? 3.575   10.179  -15.805 1.00 85.53 139 A 1 
ATOM   1093 C  CB    . TRP A 1 139 ? 1.542   7.850   -15.331 1.00 91.28 139 A 1 
ATOM   1094 C  CG    . TRP A 1 139 ? 0.266   7.136   -15.641 1.00 92.39 139 A 1 
ATOM   1095 C  CD1   . TRP A 1 139 ? -0.599  7.473   -16.626 1.00 90.21 139 A 1 
ATOM   1096 C  CD2   . TRP A 1 139 ? -0.309  5.987   -14.958 1.00 93.48 139 A 1 
ATOM   1097 N  NE1   . TRP A 1 139 ? -1.688  6.601   -16.590 1.00 90.84 139 A 1 
ATOM   1098 C  CE2   . TRP A 1 139 ? -1.544  5.683   -15.573 1.00 92.92 139 A 1 
ATOM   1099 C  CE3   . TRP A 1 139 ? 0.103   5.191   -13.864 1.00 92.80 139 A 1 
ATOM   1100 C  CZ2   . TRP A 1 139 ? -2.375  4.632   -15.127 1.00 93.16 139 A 1 
ATOM   1101 C  CZ3   . TRP A 1 139 ? -0.717  4.140   -13.420 1.00 91.64 139 A 1 
ATOM   1102 C  CH2   . TRP A 1 139 ? -1.938  3.862   -14.046 1.00 92.43 139 A 1 
ATOM   1103 N  N     . VAL A 1 140 ? 4.756   8.271   -15.958 1.00 89.87 140 A 1 
ATOM   1104 C  CA    . VAL A 1 140 ? 6.077   8.818   -15.658 1.00 88.02 140 A 1 
ATOM   1105 C  C     . VAL A 1 140 ? 6.961   8.583   -16.870 1.00 87.71 140 A 1 
ATOM   1106 O  O     . VAL A 1 140 ? 6.985   7.472   -17.398 1.00 83.97 140 A 1 
ATOM   1107 C  CB    . VAL A 1 140 ? 6.673   8.147   -14.415 1.00 85.24 140 A 1 
ATOM   1108 C  CG1   . VAL A 1 140 ? 8.008   8.800   -14.078 1.00 78.03 140 A 1 
ATOM   1109 C  CG2   . VAL A 1 140 ? 5.757   8.256   -13.193 1.00 78.80 140 A 1 
ATOM   1110 N  N     . LYS A 1 141 ? 7.691   9.617   -17.325 1.00 86.97 141 A 1 
ATOM   1111 C  CA    . LYS A 1 141 ? 8.672   9.454   -18.402 1.00 85.53 141 A 1 
ATOM   1112 C  C     . LYS A 1 141 ? 9.969   8.916   -17.812 1.00 85.90 141 A 1 
ATOM   1113 O  O     . LYS A 1 141 ? 10.711  9.641   -17.157 1.00 82.02 141 A 1 
ATOM   1114 C  CB    . LYS A 1 141 ? 8.878   10.749  -19.174 1.00 81.92 141 A 1 
ATOM   1115 C  CG    . LYS A 1 141 ? 7.623   11.138  -19.973 1.00 73.02 141 A 1 
ATOM   1116 C  CD    . LYS A 1 141 ? 7.999   12.197  -21.006 1.00 65.03 141 A 1 
ATOM   1117 C  CE    . LYS A 1 141 ? 6.805   12.836  -21.675 1.00 57.14 141 A 1 
ATOM   1118 N  NZ    . LYS A 1 141 ? 7.229   14.053  -22.422 1.00 49.37 141 A 1 
ATOM   1119 N  N     . VAL A 1 142 ? 10.217  7.631   -18.046 1.00 87.73 142 A 1 
ATOM   1120 C  CA    . VAL A 1 142 ? 11.431  6.932   -17.619 1.00 88.67 142 A 1 
ATOM   1121 C  C     . VAL A 1 142 ? 11.952  6.067   -18.753 1.00 89.36 142 A 1 
ATOM   1122 O  O     . VAL A 1 142 ? 11.166  5.483   -19.497 1.00 87.92 142 A 1 
ATOM   1123 C  CB    . VAL A 1 142 ? 11.199  6.083   -16.350 1.00 87.24 142 A 1 
ATOM   1124 C  CG1   . VAL A 1 142 ? 10.929  6.971   -15.142 1.00 80.90 142 A 1 
ATOM   1125 C  CG2   . VAL A 1 142 ? 10.049  5.077   -16.472 1.00 81.34 142 A 1 
ATOM   1126 N  N     . SER A 1 143 ? 13.277  5.966   -18.882 1.00 89.07 143 A 1 
ATOM   1127 C  CA    . SER A 1 143 ? 13.901  4.959   -19.734 1.00 89.74 143 A 1 
ATOM   1128 C  C     . SER A 1 143 ? 13.619  3.553   -19.198 1.00 90.95 143 A 1 
ATOM   1129 O  O     . SER A 1 143 ? 13.340  3.383   -18.009 1.00 91.01 143 A 1 
ATOM   1130 C  CB    . SER A 1 143 ? 15.410  5.218   -19.849 1.00 88.72 143 A 1 
ATOM   1131 O  OG    . SER A 1 143 ? 16.048  5.023   -18.605 1.00 86.57 143 A 1 
ATOM   1132 N  N     . GLU A 1 144 ? 13.712  2.516   -20.034 1.00 90.90 144 A 1 
ATOM   1133 C  CA    . GLU A 1 144 ? 13.538  1.135   -19.574 1.00 91.73 144 A 1 
ATOM   1134 C  C     . GLU A 1 144 ? 14.537  0.747   -18.467 1.00 92.69 144 A 1 
ATOM   1135 O  O     . GLU A 1 144 ? 14.092  0.234   -17.440 1.00 91.97 144 A 1 
ATOM   1136 C  CB    . GLU A 1 144 ? 13.620  0.139   -20.743 1.00 90.67 144 A 1 
ATOM   1137 C  CG    . GLU A 1 144 ? 12.494  0.338   -21.757 1.00 83.32 144 A 1 
ATOM   1138 C  CD    . GLU A 1 144 ? 12.443  -0.783  -22.794 1.00 79.64 144 A 1 
ATOM   1139 O  OE1   . GLU A 1 144 ? 11.314  -1.095  -23.226 1.00 74.67 144 A 1 
ATOM   1140 O  OE2   . GLU A 1 144 ? 13.508  -1.344  -23.130 1.00 74.61 144 A 1 
ATOM   1141 N  N     . PRO A 1 145 ? 15.840  1.066   -18.553 1.00 91.60 145 A 1 
ATOM   1142 C  CA    . PRO A 1 145 ? 16.780  0.784   -17.471 1.00 91.76 145 A 1 
ATOM   1143 C  C     . PRO A 1 145 ? 16.409  1.477   -16.157 1.00 92.27 145 A 1 
ATOM   1144 O  O     . PRO A 1 145 ? 16.542  0.895   -15.083 1.00 91.14 145 A 1 
ATOM   1145 C  CB    . PRO A 1 145 ? 18.143  1.250   -17.981 1.00 91.09 145 A 1 
ATOM   1146 C  CG    . PRO A 1 145 ? 18.012  1.169   -19.502 1.00 88.97 145 A 1 
ATOM   1147 C  CD    . PRO A 1 145 ? 16.555  1.564   -19.727 1.00 91.18 145 A 1 
ATOM   1148 N  N     . LEU A 1 146 ? 15.920  2.722   -16.221 1.00 91.81 146 A 1 
ATOM   1149 C  CA    . LEU A 1 146 ? 15.494  3.449   -15.025 1.00 91.61 146 A 1 
ATOM   1150 C  C     . LEU A 1 146 ? 14.200  2.866   -14.444 1.00 92.62 146 A 1 
ATOM   1151 O  O     . LEU A 1 146 ? 14.092  2.719   -13.229 1.00 91.98 146 A 1 
ATOM   1152 C  CB    . LEU A 1 146 ? 15.356  4.944   -15.350 1.00 89.62 146 A 1 
ATOM   1153 C  CG    . LEU A 1 146 ? 14.916  5.811   -14.155 1.00 85.08 146 A 1 
ATOM   1154 C  CD1   . LEU A 1 146 ? 15.832  5.681   -12.939 1.00 80.90 146 A 1 
ATOM   1155 C  CD2   . LEU A 1 146 ? 14.906  7.281   -14.580 1.00 80.14 146 A 1 
ATOM   1156 N  N     . ARG A 1 147 ? 13.235  2.501   -15.290 1.00 92.14 147 A 1 
ATOM   1157 C  CA    . ARG A 1 147 ? 12.006  1.794   -14.896 1.00 93.13 147 A 1 
ATOM   1158 C  C     . ARG A 1 147 ? 12.350  0.524   -14.123 1.00 93.73 147 A 1 
ATOM   1159 O  O     . ARG A 1 147 ? 11.829  0.327   -13.027 1.00 93.98 147 A 1 
ATOM   1160 C  CB    . ARG A 1 147 ? 11.196  1.464   -16.164 1.00 92.96 147 A 1 
ATOM   1161 C  CG    . ARG A 1 147 ? 9.918   0.659   -15.888 1.00 91.21 147 A 1 
ATOM   1162 C  CD    . ARG A 1 147 ? 9.428   -0.050  -17.157 1.00 90.60 147 A 1 
ATOM   1163 N  NE    . ARG A 1 147 ? 10.313  -1.150  -17.538 1.00 87.02 147 A 1 
ATOM   1164 C  CZ    . ARG A 1 147 ? 10.413  -1.753  -18.717 1.00 86.43 147 A 1 
ATOM   1165 N  NH1   . ARG A 1 147 ? 9.628   -1.449  -19.716 1.00 78.48 147 A 1 
ATOM   1166 N  NH2   . ARG A 1 147 ? 11.319  -2.664  -18.900 1.00 79.35 147 A 1 
ATOM   1167 N  N     . ASP A 1 148 ? 13.249  -0.287  -14.655 1.00 93.92 148 A 1 
ATOM   1168 C  CA    . ASP A 1 148 ? 13.631  -1.561  -14.052 1.00 94.67 148 A 1 
ATOM   1169 C  C     . ASP A 1 148 ? 14.406  -1.347  -12.745 1.00 95.17 148 A 1 
ATOM   1170 O  O     . ASP A 1 148 ? 14.157  -2.028  -11.753 1.00 94.63 148 A 1 
ATOM   1171 C  CB    . ASP A 1 148 ? 14.416  -2.395  -15.069 1.00 94.61 148 A 1 
ATOM   1172 C  CG    . ASP A 1 148 ? 13.584  -2.778  -16.303 1.00 93.94 148 A 1 
ATOM   1173 O  OD1   . ASP A 1 148 ? 12.339  -2.658  -16.276 1.00 91.06 148 A 1 
ATOM   1174 O  OD2   . ASP A 1 148 ? 14.182  -3.172  -17.325 1.00 90.96 148 A 1 
ATOM   1175 N  N     . ALA A 1 149 ? 15.273  -0.336  -12.683 1.00 94.45 149 A 1 
ATOM   1176 C  CA    . ALA A 1 149 ? 15.971  0.027   -11.456 1.00 93.98 149 A 1 
ATOM   1177 C  C     . ALA A 1 149 ? 15.028  0.534   -10.351 1.00 94.46 149 A 1 
ATOM   1178 O  O     . ALA A 1 149 ? 15.252  0.246   -9.170  1.00 93.67 149 A 1 
ATOM   1179 C  CB    . ALA A 1 149 ? 17.038  1.076   -11.791 1.00 92.91 149 A 1 
ATOM   1180 N  N     . ILE A 1 150 ? 13.975  1.286   -10.700 1.00 94.79 150 A 1 
ATOM   1181 C  CA    . ILE A 1 150 ? 12.951  1.736   -9.747  1.00 94.82 150 A 1 
ATOM   1182 C  C     . ILE A 1 150 ? 12.100  0.549   -9.285  1.00 95.66 150 A 1 
ATOM   1183 O  O     . ILE A 1 150 ? 11.900  0.392   -8.081  1.00 95.50 150 A 1 
ATOM   1184 C  CB    . ILE A 1 150 ? 12.095  2.872   -10.353 1.00 94.14 150 A 1 
ATOM   1185 C  CG1   . ILE A 1 150 ? 12.934  4.155   -10.477 1.00 92.70 150 A 1 
ATOM   1186 C  CG2   . ILE A 1 150 ? 10.850  3.143   -9.491  1.00 92.94 150 A 1 
ATOM   1187 C  CD1   . ILE A 1 150 ? 12.270  5.256   -11.309 1.00 89.56 150 A 1 
ATOM   1188 N  N     . ALA A 1 151 ? 11.644  -0.293  -10.213 1.00 96.16 151 A 1 
ATOM   1189 C  CA    . ALA A 1 151 ? 10.880  -1.492  -9.881  1.00 96.72 151 A 1 
ATOM   1190 C  C     . ALA A 1 151 ? 11.669  -2.423  -8.945  1.00 96.98 151 A 1 
ATOM   1191 O  O     . ALA A 1 151 ? 11.136  -2.838  -7.926  1.00 96.67 151 A 1 
ATOM   1192 C  CB    . ALA A 1 151 ? 10.473  -2.191  -11.177 1.00 96.80 151 A 1 
ATOM   1193 N  N     . GLY A 1 152 ? 12.948  -2.646  -9.212  1.00 96.69 152 A 1 
ATOM   1194 C  CA    . GLY A 1 152 ? 13.833  -3.444  -8.364  1.00 96.48 152 A 1 
ATOM   1195 C  C     . GLY A 1 152 ? 14.033  -2.867  -6.959  1.00 96.62 152 A 1 
ATOM   1196 O  O     . GLY A 1 152 ? 14.123  -3.624  -5.996  1.00 95.87 152 A 1 
ATOM   1197 N  N     . LYS A 1 153 ? 14.038  -1.542  -6.789  1.00 96.42 153 A 1 
ATOM   1198 C  CA    . LYS A 1 153 ? 14.089  -0.917  -5.455  1.00 96.33 153 A 1 
ATOM   1199 C  C     . LYS A 1 153 ? 12.753  -1.019  -4.716  1.00 97.01 153 A 1 
ATOM   1200 O  O     . LYS A 1 153 ? 12.737  -1.196  -3.499  1.00 96.32 153 A 1 
ATOM   1201 C  CB    . LYS A 1 153 ? 14.518  0.547   -5.559  1.00 95.36 153 A 1 
ATOM   1202 C  CG    . LYS A 1 153 ? 16.002  0.695   -5.905  1.00 91.70 153 A 1 
ATOM   1203 C  CD    . LYS A 1 153 ? 16.358  2.184   -6.087  1.00 84.36 153 A 1 
ATOM   1204 C  CE    . LYS A 1 153 ? 17.814  2.387   -6.498  1.00 81.49 153 A 1 
ATOM   1205 N  NZ    . LYS A 1 153 ? 18.084  1.872   -7.861  1.00 72.19 153 A 1 
ATOM   1206 N  N     . VAL A 1 154 ? 11.637  -0.908  -5.426  1.00 97.40 154 A 1 
ATOM   1207 C  CA    . VAL A 1 154 ? 10.304  -1.046  -4.818  1.00 97.76 154 A 1 
ATOM   1208 C  C     . VAL A 1 154 ? 9.981   -2.502  -4.498  1.00 98.07 154 A 1 
ATOM   1209 O  O     . VAL A 1 154 ? 9.262   -2.757  -3.532  1.00 97.72 154 A 1 
ATOM   1210 C  CB    . VAL A 1 154 ? 9.240   -0.378  -5.704  1.00 97.44 154 A 1 
ATOM   1211 C  CG1   . VAL A 1 154 ? 7.809   -0.589  -5.199  1.00 96.14 154 A 1 
ATOM   1212 C  CG2   . VAL A 1 154 ? 9.488   1.135   -5.722  1.00 96.22 154 A 1 
ATOM   1213 N  N     . TRP A 1 155 ? 10.579  -3.456  -5.219  1.00 97.84 155 A 1 
ATOM   1214 C  CA    . TRP A 1 155 ? 10.555  -4.875  -4.875  1.00 97.98 155 A 1 
ATOM   1215 C  C     . TRP A 1 155 ? 11.015  -5.149  -3.438  1.00 98.10 155 A 1 
ATOM   1216 O  O     . TRP A 1 155 ? 10.424  -5.983  -2.764  1.00 97.64 155 A 1 
ATOM   1217 C  CB    . TRP A 1 155 ? 11.406  -5.653  -5.880  1.00 97.60 155 A 1 
ATOM   1218 C  CG    . TRP A 1 155 ? 11.731  -7.045  -5.447  1.00 97.01 155 A 1 
ATOM   1219 C  CD1   . TRP A 1 155 ? 12.937  -7.489  -5.023  1.00 94.10 155 A 1 
ATOM   1220 C  CD2   . TRP A 1 155 ? 10.800  -8.153  -5.255  1.00 95.61 155 A 1 
ATOM   1221 N  NE1   . TRP A 1 155 ? 12.828  -8.799  -4.582  1.00 91.69 155 A 1 
ATOM   1222 C  CE2   . TRP A 1 155 ? 11.531  -9.232  -4.688  1.00 94.44 155 A 1 
ATOM   1223 C  CE3   . TRP A 1 155 ? 9.424   -8.323  -5.483  1.00 91.51 155 A 1 
ATOM   1224 C  CZ2   . TRP A 1 155 ? 10.900  -10.442 -4.320  1.00 93.76 155 A 1 
ATOM   1225 C  CZ3   . TRP A 1 155 ? 8.795   -9.537  -5.128  1.00 89.14 155 A 1 
ATOM   1226 C  CH2   . TRP A 1 155 ? 9.531   -10.572 -4.539  1.00 90.70 155 A 1 
ATOM   1227 N  N     . GLU A 1 156 ? 11.965  -4.365  -2.906  1.00 97.40 156 A 1 
ATOM   1228 C  CA    . GLU A 1 156 ? 12.437  -4.496  -1.520  1.00 97.20 156 A 1 
ATOM   1229 C  C     . GLU A 1 156 ? 11.311  -4.380  -0.482  1.00 97.87 156 A 1 
ATOM   1230 O  O     . GLU A 1 156 ? 11.390  -4.959  0.596   1.00 97.17 156 A 1 
ATOM   1231 C  CB    . GLU A 1 156 ? 13.484  -3.412  -1.226  1.00 95.88 156 A 1 
ATOM   1232 C  CG    . GLU A 1 156 ? 14.774  -3.541  -2.048  1.00 90.05 156 A 1 
ATOM   1233 C  CD    . GLU A 1 156 ? 15.634  -4.753  -1.650  1.00 87.38 156 A 1 
ATOM   1234 O  OE1   . GLU A 1 156 ? 16.363  -5.249  -2.530  1.00 81.20 156 A 1 
ATOM   1235 O  OE2   . GLU A 1 156 ? 15.589  -5.129  -0.459  1.00 83.41 156 A 1 
ATOM   1236 N  N     . ILE A 1 157 ? 10.215  -3.664  -0.794  1.00 97.91 157 A 1 
ATOM   1237 C  CA    . ILE A 1 157 ? 9.031   -3.592  0.069   1.00 98.20 157 A 1 
ATOM   1238 C  C     . ILE A 1 157 ? 8.390   -4.977  0.203   1.00 98.45 157 A 1 
ATOM   1239 O  O     . ILE A 1 157 ? 8.054   -5.406  1.302   1.00 98.30 157 A 1 
ATOM   1240 C  CB    . ILE A 1 157 ? 7.999   -2.578  -0.480  1.00 97.91 157 A 1 
ATOM   1241 C  CG1   . ILE A 1 157 ? 8.613   -1.166  -0.609  1.00 96.93 157 A 1 
ATOM   1242 C  CG2   . ILE A 1 157 ? 6.739   -2.552  0.406   1.00 96.89 157 A 1 
ATOM   1243 C  CD1   . ILE A 1 157 ? 7.675   -0.098  -1.201  1.00 96.00 157 A 1 
ATOM   1244 N  N     . TYR A 1 158 ? 8.229   -5.672  -0.925  1.00 98.76 158 A 1 
ATOM   1245 C  CA    . TYR A 1 158 ? 7.621   -6.993  -0.971  1.00 98.75 158 A 1 
ATOM   1246 C  C     . TYR A 1 158 ? 8.558   -8.046  -0.379  1.00 98.79 158 A 1 
ATOM   1247 O  O     . TYR A 1 158 ? 8.130   -8.833  0.456   1.00 98.46 158 A 1 
ATOM   1248 C  CB    . TYR A 1 158 ? 7.251   -7.349  -2.410  1.00 98.77 158 A 1 
ATOM   1249 C  CG    . TYR A 1 158 ? 6.171   -6.467  -3.007  1.00 98.82 158 A 1 
ATOM   1250 C  CD1   . TYR A 1 158 ? 4.820   -6.849  -2.914  1.00 98.59 158 A 1 
ATOM   1251 C  CD2   . TYR A 1 158 ? 6.510   -5.265  -3.647  1.00 98.59 158 A 1 
ATOM   1252 C  CE1   . TYR A 1 158 ? 3.813   -6.057  -3.482  1.00 98.41 158 A 1 
ATOM   1253 C  CE2   . TYR A 1 158 ? 5.508   -4.449  -4.217  1.00 98.41 158 A 1 
ATOM   1254 C  CZ    . TYR A 1 158 ? 4.166   -4.852  -4.132  1.00 98.57 158 A 1 
ATOM   1255 O  OH    . TYR A 1 158 ? 3.186   -4.067  -4.694  1.00 98.11 158 A 1 
ATOM   1256 N  N     . ALA A 1 159 ? 9.842   -8.005  -0.735  1.00 98.40 159 A 1 
ATOM   1257 C  CA    . ALA A 1 159 ? 10.858  -8.891  -0.176  1.00 98.17 159 A 1 
ATOM   1258 C  C     . ALA A 1 159 ? 10.898  -8.800  1.357   1.00 98.25 159 A 1 
ATOM   1259 O  O     . ALA A 1 159 ? 10.844  -9.826  2.040   1.00 97.73 159 A 1 
ATOM   1260 C  CB    . ALA A 1 159 ? 12.215  -8.527  -0.801  1.00 97.37 159 A 1 
ATOM   1261 N  N     . ASN A 1 160 ? 10.869  -7.594  1.915   1.00 98.52 160 A 1 
ATOM   1262 C  CA    . ASN A 1 160 ? 10.800  -7.376  3.353   1.00 98.51 160 A 1 
ATOM   1263 C  C     . ASN A 1 160 ? 9.550   -8.002  3.977   1.00 98.69 160 A 1 
ATOM   1264 O  O     . ASN A 1 160 ? 9.639   -8.653  5.015   1.00 98.31 160 A 1 
ATOM   1265 C  CB    . ASN A 1 160 ? 10.828  -5.873  3.651   1.00 98.44 160 A 1 
ATOM   1266 C  CG    . ASN A 1 160 ? 12.209  -5.257  3.542   1.00 98.11 160 A 1 
ATOM   1267 O  OD1   . ASN A 1 160 ? 13.237  -5.890  3.674   1.00 96.36 160 A 1 
ATOM   1268 N  ND2   . ASN A 1 160 ? 12.277  -3.957  3.383   1.00 96.16 160 A 1 
ATOM   1269 N  N     . SER A 1 161 ? 8.376   -7.815  3.361   1.00 98.86 161 A 1 
ATOM   1270 C  CA    . SER A 1 161 ? 7.141   -8.397  3.875   1.00 98.88 161 A 1 
ATOM   1271 C  C     . SER A 1 161 ? 7.161   -9.927  3.846   1.00 98.81 161 A 1 
ATOM   1272 O  O     . SER A 1 161 ? 6.795   -10.546 4.831   1.00 98.55 161 A 1 
ATOM   1273 C  CB    . SER A 1 161 ? 5.927   -7.863  3.115   1.00 98.69 161 A 1 
ATOM   1274 O  OG    . SER A 1 161 ? 5.749   -6.477  3.377   1.00 96.14 161 A 1 
ATOM   1275 N  N     . PHE A 1 162 ? 7.655   -10.550 2.776   1.00 98.70 162 A 1 
ATOM   1276 C  CA    . PHE A 1 162 ? 7.730   -12.009 2.703   1.00 98.62 162 A 1 
ATOM   1277 C  C     . PHE A 1 162 ? 8.795   -12.602 3.634   1.00 98.50 162 A 1 
ATOM   1278 O  O     . PHE A 1 162 ? 8.530   -13.594 4.309   1.00 98.07 162 A 1 
ATOM   1279 C  CB    . PHE A 1 162 ? 7.953   -12.452 1.251   1.00 98.63 162 A 1 
ATOM   1280 C  CG    . PHE A 1 162 ? 6.768   -12.201 0.346   1.00 98.55 162 A 1 
ATOM   1281 C  CD1   . PHE A 1 162 ? 5.523   -12.800 0.632   1.00 97.97 162 A 1 
ATOM   1282 C  CD2   . PHE A 1 162 ? 6.880   -11.356 -0.768  1.00 97.99 162 A 1 
ATOM   1283 C  CE1   . PHE A 1 162 ? 4.411   -12.544 -0.180  1.00 97.43 162 A 1 
ATOM   1284 C  CE2   . PHE A 1 162 ? 5.773   -11.097 -1.582  1.00 97.44 162 A 1 
ATOM   1285 C  CZ    . PHE A 1 162 ? 4.533   -11.688 -1.287  1.00 97.50 162 A 1 
ATOM   1286 N  N     . GLU A 1 163 ? 9.965   -11.979 3.748   1.00 98.10 163 A 1 
ATOM   1287 C  CA    . GLU A 1 163 ? 11.067  -12.476 4.581   1.00 97.71 163 A 1 
ATOM   1288 C  C     . GLU A 1 163 ? 10.844  -12.220 6.075   1.00 97.80 163 A 1 
ATOM   1289 O  O     . GLU A 1 163 ? 11.117  -13.089 6.914   1.00 97.12 163 A 1 
ATOM   1290 C  CB    . GLU A 1 163 ? 12.390  -11.847 4.089   1.00 96.96 163 A 1 
ATOM   1291 C  CG    . GLU A 1 163 ? 13.615  -12.475 4.771   1.00 95.14 163 A 1 
ATOM   1292 C  CD    . GLU A 1 163 ? 14.971  -11.870 4.326   1.00 93.86 163 A 1 
ATOM   1293 O  OE1   . GLU A 1 163 ? 16.012  -12.215 4.938   1.00 90.18 163 A 1 
ATOM   1294 O  OE2   . GLU A 1 163 ? 15.044  -11.041 3.405   1.00 89.76 163 A 1 
ATOM   1295 N  N     . HIS A 1 164 ? 10.333  -11.038 6.439   1.00 98.57 164 A 1 
ATOM   1296 C  CA    . HIS A 1 164 ? 10.388  -10.570 7.825   1.00 98.50 164 A 1 
ATOM   1297 C  C     . HIS A 1 164 ? 9.039   -10.462 8.541   1.00 98.64 164 A 1 
ATOM   1298 O  O     . HIS A 1 164 ? 9.007   -10.564 9.773   1.00 98.29 164 A 1 
ATOM   1299 C  CB    . HIS A 1 164 ? 11.105  -9.216  7.877   1.00 98.22 164 A 1 
ATOM   1300 C  CG    . HIS A 1 164 ? 12.492  -9.221  7.301   1.00 97.96 164 A 1 
ATOM   1301 N  ND1   . HIS A 1 164 ? 13.504  -10.125 7.586   1.00 95.48 164 A 1 
ATOM   1302 C  CD2   . HIS A 1 164 ? 13.011  -8.317  6.409   1.00 95.98 164 A 1 
ATOM   1303 C  CE1   . HIS A 1 164 ? 14.581  -9.775  6.876   1.00 95.24 164 A 1 
ATOM   1304 N  NE2   . HIS A 1 164 ? 14.325  -8.669  6.166   1.00 95.59 164 A 1 
ATOM   1305 N  N     . SER A 1 165 ? 7.919   -10.256 7.827   1.00 98.66 165 A 1 
ATOM   1306 C  CA    . SER A 1 165 ? 6.639   -9.957  8.478   1.00 98.76 165 A 1 
ATOM   1307 C  C     . SER A 1 165 ? 5.984   -11.169 9.133   1.00 98.78 165 A 1 
ATOM   1308 O  O     . SER A 1 165 ? 5.211   -11.021 10.074  1.00 98.12 165 A 1 
ATOM   1309 C  CB    . SER A 1 165 ? 5.653   -9.311  7.495   1.00 98.42 165 A 1 
ATOM   1310 O  OG    . SER A 1 165 ? 5.055   -10.279 6.659   1.00 96.79 165 A 1 
ATOM   1311 N  N     . LYS A 1 166 ? 6.259   -12.379 8.637   1.00 98.72 166 A 1 
ATOM   1312 C  CA    . LYS A 1 166 ? 5.566   -13.615 9.020   1.00 98.60 166 A 1 
ATOM   1313 C  C     . LYS A 1 166 ? 4.044   -13.552 8.783   1.00 98.76 166 A 1 
ATOM   1314 O  O     . LYS A 1 166 ? 3.283   -14.309 9.390   1.00 97.77 166 A 1 
ATOM   1315 C  CB    . LYS A 1 166 ? 5.952   -14.049 10.453  1.00 98.12 166 A 1 
ATOM   1316 C  CG    . LYS A 1 166 ? 7.480   -14.155 10.693  1.00 96.04 166 A 1 
ATOM   1317 C  CD    . LYS A 1 166 ? 7.803   -14.438 12.164  1.00 90.24 166 A 1 
ATOM   1318 C  CE    . LYS A 1 166 ? 9.321   -14.414 12.390  1.00 83.65 166 A 1 
ATOM   1319 N  NZ    . LYS A 1 166 ? 9.710   -14.428 13.826  1.00 71.53 166 A 1 
ATOM   1320 N  N     . SER A 1 167 ? 3.566   -12.684 7.889   1.00 98.41 167 A 1 
ATOM   1321 C  CA    . SER A 1 167 ? 2.152   -12.564 7.525   1.00 98.47 167 A 1 
ATOM   1322 C  C     . SER A 1 167 ? 1.624   -13.875 6.952   1.00 98.47 167 A 1 
ATOM   1323 O  O     . SER A 1 167 ? 2.122   -14.395 5.961   1.00 97.56 167 A 1 
ATOM   1324 C  CB    . SER A 1 167 ? 1.942   -11.431 6.522   1.00 97.94 167 A 1 
ATOM   1325 O  OG    . SER A 1 167 ? 0.564   -11.353 6.178   1.00 95.67 167 A 1 
ATOM   1326 N  N     . LYS A 1 168 ? 0.556   -14.413 7.572   1.00 98.40 168 A 1 
ATOM   1327 C  CA    . LYS A 1 168 ? -0.060  -15.685 7.152   1.00 98.14 168 A 1 
ATOM   1328 C  C     . LYS A 1 168 ? -1.053  -15.535 5.994   1.00 98.35 168 A 1 
ATOM   1329 O  O     . LYS A 1 168 ? -1.577  -16.541 5.516   1.00 96.49 168 A 1 
ATOM   1330 C  CB    . LYS A 1 168 ? -0.720  -16.372 8.354   1.00 96.89 168 A 1 
ATOM   1331 C  CG    . LYS A 1 168 ? 0.309   -16.768 9.422   1.00 92.25 168 A 1 
ATOM   1332 C  CD    . LYS A 1 168 ? -0.343  -17.585 10.545  1.00 78.96 168 A 1 
ATOM   1333 C  CE    . LYS A 1 168 ? 0.719   -17.926 11.591  1.00 73.62 168 A 1 
ATOM   1334 N  NZ    . LYS A 1 168 ? 0.180   -18.707 12.726  1.00 61.30 168 A 1 
ATOM   1335 N  N     . ILE A 1 169 ? -1.346  -14.311 5.587   1.00 98.77 169 A 1 
ATOM   1336 C  CA    . ILE A 1 169 ? -2.284  -13.976 4.515   1.00 98.77 169 A 1 
ATOM   1337 C  C     . ILE A 1 169 ? -1.600  -13.259 3.345   1.00 98.86 169 A 1 
ATOM   1338 O  O     . ILE A 1 169 ? -2.277  -12.869 2.405   1.00 98.34 169 A 1 
ATOM   1339 C  CB    . ILE A 1 169 ? -3.498  -13.195 5.060   1.00 98.54 169 A 1 
ATOM   1340 C  CG1   . ILE A 1 169 ? -3.070  -11.864 5.712   1.00 97.75 169 A 1 
ATOM   1341 C  CG2   . ILE A 1 169 ? -4.297  -14.071 6.042   1.00 96.99 169 A 1 
ATOM   1342 C  CD1   . ILE A 1 169 ? -4.247  -10.931 5.992   1.00 96.74 169 A 1 
ATOM   1343 N  N     . GLY A 1 170 ? -0.273  -13.126 3.383   1.00 98.53 170 A 1 
ATOM   1344 C  CA    . GLY A 1 170 ? 0.526   -12.498 2.347   1.00 98.54 170 A 1 
ATOM   1345 C  C     . GLY A 1 170 ? 0.504   -10.976 2.403   1.00 98.72 170 A 1 
ATOM   1346 O  O     . GLY A 1 170 ? 0.418   -10.378 3.482   1.00 98.35 170 A 1 
ATOM   1347 N  N     . VAL A 1 171 ? 0.613   -10.364 1.215   1.00 98.95 171 A 1 
ATOM   1348 C  CA    . VAL A 1 171 ? 0.813   -8.928  1.017   1.00 98.96 171 A 1 
ATOM   1349 C  C     . VAL A 1 171 ? -0.301  -8.368  0.137   1.00 98.98 171 A 1 
ATOM   1350 O  O     . VAL A 1 171 ? -0.747  -9.008  -0.809  1.00 98.82 171 A 1 
ATOM   1351 C  CB    . VAL A 1 171 ? 2.203   -8.656  0.404   1.00 98.73 171 A 1 
ATOM   1352 C  CG1   . VAL A 1 171 ? 2.484   -7.163  0.287   1.00 97.68 171 A 1 
ATOM   1353 C  CG2   . VAL A 1 171 ? 3.317   -9.286  1.249   1.00 97.75 171 A 1 
ATOM   1354 N  N     . PHE A 1 172 ? -0.749  -7.157  0.446   1.00 98.90 172 A 1 
ATOM   1355 C  CA    . PHE A 1 172 ? -1.836  -6.473  -0.241  1.00 98.95 172 A 1 
ATOM   1356 C  C     . PHE A 1 172 ? -1.336  -5.174  -0.842  1.00 98.92 172 A 1 
ATOM   1357 O  O     . PHE A 1 172 ? -0.679  -4.385  -0.164  1.00 98.89 172 A 1 
ATOM   1358 C  CB    . PHE A 1 172 ? -2.993  -6.220  0.728   1.00 98.95 172 A 1 
ATOM   1359 C  CG    . PHE A 1 172 ? -3.563  -7.481  1.321   1.00 98.92 172 A 1 
ATOM   1360 C  CD1   . PHE A 1 172 ? -4.670  -8.106  0.730   1.00 98.73 172 A 1 
ATOM   1361 C  CD2   . PHE A 1 172 ? -2.917  -8.095  2.404   1.00 98.73 172 A 1 
ATOM   1362 C  CE1   . PHE A 1 172 ? -5.114  -9.341  1.187   1.00 98.45 172 A 1 
ATOM   1363 C  CE2   . PHE A 1 172 ? -3.358  -9.352  2.870   1.00 98.42 172 A 1 
ATOM   1364 C  CZ    . PHE A 1 172 ? -4.449  -9.971  2.255   1.00 98.42 172 A 1 
ATOM   1365 N  N     . SER A 1 173 ? -1.690  -4.918  -2.103  1.00 98.94 173 A 1 
ATOM   1366 C  CA    . SER A 1 173 ? -1.229  -3.741  -2.844  1.00 98.94 173 A 1 
ATOM   1367 C  C     . SER A 1 173 ? -2.391  -3.020  -3.516  1.00 98.90 173 A 1 
ATOM   1368 O  O     . SER A 1 173 ? -3.343  -3.636  -3.978  1.00 98.81 173 A 1 
ATOM   1369 C  CB    . SER A 1 173 ? -0.184  -4.130  -3.893  1.00 98.70 173 A 1 
ATOM   1370 O  OG    . SER A 1 173 ? 0.850   -4.911  -3.331  1.00 96.69 173 A 1 
ATOM   1371 N  N     . CYS A 1 174 ? -2.301  -1.705  -3.608  1.00 98.93 174 A 1 
ATOM   1372 C  CA    . CYS A 1 174 ? -3.143  -0.890  -4.475  1.00 98.96 174 A 1 
ATOM   1373 C  C     . CYS A 1 174 ? -2.444  0.431   -4.778  1.00 98.81 174 A 1 
ATOM   1374 O  O     . CYS A 1 174 ? -1.663  0.931   -3.965  1.00 98.73 174 A 1 
ATOM   1375 C  CB    . CYS A 1 174 ? -4.508  -0.669  -3.813  1.00 98.84 174 A 1 
ATOM   1376 S  SG    . CYS A 1 174 ? -5.698  0.000   -5.023  1.00 98.51 174 A 1 
ATOM   1377 N  N     . GLY A 1 175 ? -2.739  1.030   -5.932  1.00 98.67 175 A 1 
ATOM   1378 C  CA    . GLY A 1 175 ? -2.162  2.308   -6.290  1.00 98.63 175 A 1 
ATOM   1379 C  C     . GLY A 1 175 ? -3.091  3.177   -7.134  1.00 98.61 175 A 1 
ATOM   1380 O  O     . GLY A 1 175 ? -4.202  2.783   -7.499  1.00 98.27 175 A 1 
ATOM   1381 N  N     . GLN A 1 176 ? -2.637  4.392   -7.421  1.00 98.30 176 A 1 
ATOM   1382 C  CA    . GLN A 1 176 ? -3.370  5.343   -8.241  1.00 98.10 176 A 1 
ATOM   1383 C  C     . GLN A 1 176 ? -2.426  6.394   -8.828  1.00 97.98 176 A 1 
ATOM   1384 O  O     . GLN A 1 176 ? -1.619  6.990   -8.115  1.00 97.35 176 A 1 
ATOM   1385 C  CB    . GLN A 1 176 ? -4.450  6.013   -7.370  1.00 97.76 176 A 1 
ATOM   1386 C  CG    . GLN A 1 176 ? -5.378  6.977   -8.109  1.00 95.87 176 A 1 
ATOM   1387 C  CD    . GLN A 1 176 ? -6.335  6.281   -9.079  1.00 95.20 176 A 1 
ATOM   1388 O  OE1   . GLN A 1 176 ? -6.971  5.300   -8.757  1.00 89.04 176 A 1 
ATOM   1389 N  NE2   . GLN A 1 176 ? -6.484  6.808   -10.276 1.00 87.31 176 A 1 
ATOM   1390 N  N     . HIS A 1 177 ? -2.591  6.682   -10.115 1.00 97.33 177 A 1 
ATOM   1391 C  CA    . HIS A 1 177 ? -2.064  7.898   -10.711 1.00 97.04 177 A 1 
ATOM   1392 C  C     . HIS A 1 177 ? -3.063  9.045   -10.501 1.00 97.05 177 A 1 
ATOM   1393 O  O     . HIS A 1 177 ? -4.194  9.005   -10.977 1.00 96.26 177 A 1 
ATOM   1394 C  CB    . HIS A 1 177 ? -1.764  7.645   -12.198 1.00 96.52 177 A 1 
ATOM   1395 C  CG    . HIS A 1 177 ? -1.331  8.864   -12.952 1.00 95.65 177 A 1 
ATOM   1396 N  ND1   . HIS A 1 177 ? -1.756  9.220   -14.216 1.00 87.26 177 A 1 
ATOM   1397 C  CD2   . HIS A 1 177 ? -0.459  9.840   -12.549 1.00 88.99 177 A 1 
ATOM   1398 C  CE1   . HIS A 1 177 ? -1.144  10.349  -14.570 1.00 89.78 177 A 1 
ATOM   1399 N  NE2   . HIS A 1 177 ? -0.358  10.765  -13.573 1.00 90.82 177 A 1 
ATOM   1400 N  N     . PHE A 1 178 ? -2.655  10.073  -9.770  1.00 96.34 178 A 1 
ATOM   1401 C  CA    . PHE A 1 178 ? -3.454  11.265  -9.523  1.00 96.04 178 A 1 
ATOM   1402 C  C     . PHE A 1 178 ? -3.102  12.360  -10.535 1.00 95.18 178 A 1 
ATOM   1403 O  O     . PHE A 1 178 ? -2.285  13.241  -10.259 1.00 93.88 178 A 1 
ATOM   1404 C  CB    . PHE A 1 178 ? -3.267  11.745  -8.081  1.00 96.45 178 A 1 
ATOM   1405 C  CG    . PHE A 1 178 ? -3.799  10.791  -7.038  1.00 96.87 178 A 1 
ATOM   1406 C  CD1   . PHE A 1 178 ? -5.187  10.637  -6.860  1.00 96.32 178 A 1 
ATOM   1407 C  CD2   . PHE A 1 178 ? -2.909  10.053  -6.247  1.00 96.33 178 A 1 
ATOM   1408 C  CE1   . PHE A 1 178 ? -5.688  9.754   -5.895  1.00 96.26 178 A 1 
ATOM   1409 C  CE2   . PHE A 1 178 ? -3.408  9.167   -5.276  1.00 96.25 178 A 1 
ATOM   1410 C  CZ    . PHE A 1 178 ? -4.799  9.018   -5.096  1.00 96.49 178 A 1 
ATOM   1411 N  N     . ILE A 1 179 ? -3.784  12.363  -11.675 1.00 94.84 179 A 1 
ATOM   1412 C  CA    . ILE A 1 179 ? -3.541  13.275  -12.798 1.00 94.04 179 A 1 
ATOM   1413 C  C     . ILE A 1 179 ? -3.432  14.737  -12.346 1.00 93.40 179 A 1 
ATOM   1414 O  O     . ILE A 1 179 ? -2.481  15.435  -12.690 1.00 90.96 179 A 1 
ATOM   1415 C  CB    . ILE A 1 179 ? -4.671  13.155  -13.843 1.00 92.81 179 A 1 
ATOM   1416 C  CG1   . ILE A 1 179 ? -4.903  11.700  -14.307 1.00 85.70 179 A 1 
ATOM   1417 C  CG2   . ILE A 1 179 ? -4.376  14.056  -15.060 1.00 85.07 179 A 1 
ATOM   1418 C  CD1   . ILE A 1 179 ? -6.227  11.547  -15.056 1.00 78.08 179 A 1 
ATOM   1419 N  N     . LYS A 1 180 ? -4.392  15.204  -11.541 1.00 94.25 180 A 1 
ATOM   1420 C  CA    . LYS A 1 180 ? -4.445  16.602  -11.090 1.00 93.56 180 A 1 
ATOM   1421 C  C     . LYS A 1 180 ? -3.285  17.010  -10.176 1.00 92.80 180 A 1 
ATOM   1422 O  O     . LYS A 1 180 ? -3.020  18.191  -10.043 1.00 89.95 180 A 1 
ATOM   1423 C  CB    . LYS A 1 180 ? -5.770  16.884  -10.371 1.00 93.12 180 A 1 
ATOM   1424 C  CG    . LYS A 1 180 ? -6.989  16.796  -11.299 1.00 88.14 180 A 1 
ATOM   1425 C  CD    . LYS A 1 180 ? -8.237  17.266  -10.557 1.00 79.37 180 A 1 
ATOM   1426 C  CE    . LYS A 1 180 ? -9.457  17.215  -11.484 1.00 73.89 180 A 1 
ATOM   1427 N  NZ    . LYS A 1 180 ? -10.681 17.728  -10.821 1.00 64.09 180 A 1 
ATOM   1428 N  N     . LYS A 1 181 ? -2.661  16.043  -9.496  1.00 92.69 181 A 1 
ATOM   1429 C  CA    . LYS A 1 181 ? -1.535  16.271  -8.586  1.00 91.54 181 A 1 
ATOM   1430 C  C     . LYS A 1 181 ? -0.191  15.918  -9.213  1.00 90.92 181 A 1 
ATOM   1431 O  O     . LYS A 1 181 ? 0.834   16.183  -8.607  1.00 88.00 181 A 1 
ATOM   1432 C  CB    . LYS A 1 181 ? -1.730  15.468  -7.307  1.00 90.76 181 A 1 
ATOM   1433 C  CG    . LYS A 1 181 ? -2.918  15.965  -6.463  1.00 87.69 181 A 1 
ATOM   1434 C  CD    . LYS A 1 181 ? -2.856  15.243  -5.131  1.00 82.38 181 A 1 
ATOM   1435 C  CE    . LYS A 1 181 ? -3.819  15.794  -4.092  1.00 77.37 181 A 1 
ATOM   1436 N  NZ    . LYS A 1 181 ? -3.443  15.239  -2.774  1.00 68.93 181 A 1 
ATOM   1437 N  N     . ASN A 1 182 ? -0.205  15.296  -10.386 1.00 91.78 182 A 1 
ATOM   1438 C  CA    . ASN A 1 182 ? 0.968   14.723  -11.020 1.00 90.82 182 A 1 
ATOM   1439 C  C     . ASN A 1 182 ? 1.703   13.730  -10.098 1.00 91.43 182 A 1 
ATOM   1440 O  O     . ASN A 1 182 ? 2.924   13.725  -10.013 1.00 89.23 182 A 1 
ATOM   1441 C  CB    . ASN A 1 182 ? 1.834   15.862  -11.585 1.00 88.15 182 A 1 
ATOM   1442 C  CG    . ASN A 1 182 ? 2.628   15.434  -12.795 1.00 80.11 182 A 1 
ATOM   1443 O  OD1   . ASN A 1 182 ? 2.228   14.568  -13.542 1.00 71.15 182 A 1 
ATOM   1444 N  ND2   . ASN A 1 182 ? 3.752   16.075  -13.048 1.00 69.58 182 A 1 
ATOM   1445 N  N     . GLU A 1 183 ? 0.943   12.910  -9.353  1.00 93.84 183 A 1 
ATOM   1446 C  CA    . GLU A 1 183 ? 1.457   11.958  -8.371  1.00 94.37 183 A 1 
ATOM   1447 C  C     . GLU A 1 183 ? 1.142   10.519  -8.780  1.00 95.05 183 A 1 
ATOM   1448 O  O     . GLU A 1 183 ? 0.020   10.198  -9.183  1.00 94.59 183 A 1 
ATOM   1449 C  CB    . GLU A 1 183 ? 0.848   12.222  -6.974  1.00 93.53 183 A 1 
ATOM   1450 C  CG    . GLU A 1 183 ? 1.389   13.465  -6.245  1.00 90.93 183 A 1 
ATOM   1451 C  CD    . GLU A 1 183 ? 0.595   13.781  -4.948  1.00 91.02 183 A 1 
ATOM   1452 O  OE1   . GLU A 1 183 ? 0.925   14.772  -4.265  1.00 86.64 183 A 1 
ATOM   1453 O  OE2   . GLU A 1 183 ? -0.412  13.095  -4.639  1.00 87.35 183 A 1 
ATOM   1454 N  N     . LEU A 1 184 ? 2.119   9.631   -8.607  1.00 95.56 184 A 1 
ATOM   1455 C  CA    . LEU A 1 184 ? 1.974   8.186   -8.702  1.00 95.97 184 A 1 
ATOM   1456 C  C     . LEU A 1 184 ? 2.118   7.588   -7.303  1.00 96.32 184 A 1 
ATOM   1457 O  O     . LEU A 1 184 ? 3.182   7.692   -6.694  1.00 95.77 184 A 1 
ATOM   1458 C  CB    . LEU A 1 184 ? 3.035   7.656   -9.686  1.00 95.24 184 A 1 
ATOM   1459 C  CG    . LEU A 1 184 ? 2.879   6.159   -10.007 1.00 92.65 184 A 1 
ATOM   1460 C  CD1   . LEU A 1 184 ? 1.607   5.903   -10.806 1.00 90.02 184 A 1 
ATOM   1461 C  CD2   . LEU A 1 184 ? 4.068   5.693   -10.838 1.00 90.01 184 A 1 
ATOM   1462 N  N     . VAL A 1 185 ? 1.052   6.980   -6.778  1.00 97.35 185 A 1 
ATOM   1463 C  CA    . VAL A 1 185 ? 1.009   6.419   -5.419  1.00 97.76 185 A 1 
ATOM   1464 C  C     . VAL A 1 185 ? 0.874   4.908   -5.484  1.00 98.11 185 A 1 
ATOM   1465 O  O     . VAL A 1 185 ? 0.043   4.391   -6.234  1.00 98.00 185 A 1 
ATOM   1466 C  CB    . VAL A 1 185 ? -0.123  7.043   -4.592  1.00 97.36 185 A 1 
ATOM   1467 C  CG1   . VAL A 1 185 ? -0.152  6.507   -3.155  1.00 93.81 185 A 1 
ATOM   1468 C  CG2   . VAL A 1 185 ? 0.020   8.566   -4.514  1.00 93.08 185 A 1 
ATOM   1469 N  N     . LEU A 1 186 ? 1.648   4.201   -4.653  1.00 98.31 186 A 1 
ATOM   1470 C  CA    . LEU A 1 186 ? 1.525   2.769   -4.402  1.00 98.53 186 A 1 
ATOM   1471 C  C     . LEU A 1 186 ? 1.517   2.522   -2.888  1.00 98.69 186 A 1 
ATOM   1472 O  O     . LEU A 1 186 ? 2.381   3.028   -2.171  1.00 98.47 186 A 1 
ATOM   1473 C  CB    . LEU A 1 186 ? 2.668   2.024   -5.099  1.00 98.51 186 A 1 
ATOM   1474 C  CG    . LEU A 1 186 ? 2.649   0.495   -4.913  1.00 98.30 186 A 1 
ATOM   1475 C  CD1   . LEU A 1 186 ? 1.454   -0.143  -5.606  1.00 97.77 186 A 1 
ATOM   1476 C  CD2   . LEU A 1 186 ? 3.918   -0.111  -5.509  1.00 97.61 186 A 1 
ATOM   1477 N  N     . SER A 1 187 ? 0.548   1.739   -2.417  1.00 98.96 187 A 1 
ATOM   1478 C  CA    . SER A 1 187 ? 0.453   1.295   -1.034  1.00 98.97 187 A 1 
ATOM   1479 C  C     . SER A 1 187 ? 0.633   -0.212  -0.964  1.00 98.91 187 A 1 
ATOM   1480 O  O     . SER A 1 187 ? -0.023  -0.937  -1.716  1.00 98.87 187 A 1 
ATOM   1481 C  CB    . SER A 1 187 ? -0.892  1.683   -0.427  1.00 98.80 187 A 1 
ATOM   1482 O  OG    . SER A 1 187 ? -1.071  3.088   -0.502  1.00 89.89 187 A 1 
ATOM   1483 N  N     . VAL A 1 188 ? 1.486   -0.676  -0.045  1.00 98.90 188 A 1 
ATOM   1484 C  CA    . VAL A 1 188 ? 1.773   -2.078  0.214   1.00 98.90 188 A 1 
ATOM   1485 C  C     . VAL A 1 188 ? 1.568   -2.342  1.706   1.00 98.98 188 A 1 
ATOM   1486 O  O     . VAL A 1 188 ? 2.058   -1.585  2.542   1.00 98.88 188 A 1 
ATOM   1487 C  CB    . VAL A 1 188 ? 3.193   -2.466  -0.228  1.00 98.89 188 A 1 
ATOM   1488 C  CG1   . VAL A 1 188 ? 3.423   -3.971  -0.087  1.00 98.58 188 A 1 
ATOM   1489 C  CG2   . VAL A 1 188 ? 3.444   -2.081  -1.696  1.00 98.67 188 A 1 
ATOM   1490 N  N     . VAL A 1 189 ? 0.803   -3.385  2.033   1.00 98.98 189 A 1 
ATOM   1491 C  CA    . VAL A 1 189 ? 0.378   -3.702  3.401   1.00 98.99 189 A 1 
ATOM   1492 C  C     . VAL A 1 189 ? 0.620   -5.179  3.677   1.00 98.96 189 A 1 
ATOM   1493 O  O     . VAL A 1 189 ? 0.170   -6.026  2.912   1.00 98.88 189 A 1 
ATOM   1494 C  CB    . VAL A 1 189 ? -1.110  -3.373  3.610   1.00 98.87 189 A 1 
ATOM   1495 C  CG1   . VAL A 1 189 ? -1.526  -3.561  5.068   1.00 98.06 189 A 1 
ATOM   1496 C  CG2   . VAL A 1 189 ? -1.448  -1.932  3.205   1.00 98.29 189 A 1 
ATOM   1497 N  N     . ASP A 1 190 ? 1.262   -5.482  4.797   1.00 98.92 190 A 1 
ATOM   1498 C  CA    . ASP A 1 190 ? 1.259   -6.814  5.384   1.00 98.98 190 A 1 
ATOM   1499 C  C     . ASP A 1 190 ? 0.616   -6.794  6.773   1.00 98.99 190 A 1 
ATOM   1500 O  O     . ASP A 1 190 ? 0.556   -5.768  7.452   1.00 98.77 190 A 1 
ATOM   1501 C  CB    . ASP A 1 190 ? 2.674   -7.419  5.375   1.00 98.84 190 A 1 
ATOM   1502 C  CG    . ASP A 1 190 ? 3.619   -6.800  6.401   1.00 98.77 190 A 1 
ATOM   1503 O  OD1   . ASP A 1 190 ? 3.356   -6.954  7.623   1.00 98.18 190 A 1 
ATOM   1504 O  OD2   . ASP A 1 190 ? 4.645   -6.228  5.986   1.00 97.91 190 A 1 
ATOM   1505 N  N     . PHE A 1 191 ? 0.108   -7.942  7.211   1.00 98.81 191 A 1 
ATOM   1506 C  CA    . PHE A 1 191 ? -0.550  -8.155  8.503   1.00 98.87 191 A 1 
ATOM   1507 C  C     . PHE A 1 191 ? 0.311   -9.062  9.382   1.00 98.72 191 A 1 
ATOM   1508 O  O     . PHE A 1 191 ? -0.181  -10.004 10.008  1.00 97.60 191 A 1 
ATOM   1509 C  CB    . PHE A 1 191 ? -1.977  -8.664  8.274   1.00 98.76 191 A 1 
ATOM   1510 C  CG    . PHE A 1 191 ? -2.916  -7.636  7.662   1.00 98.79 191 A 1 
ATOM   1511 C  CD1   . PHE A 1 191 ? -3.865  -6.989  8.471   1.00 98.51 191 A 1 
ATOM   1512 C  CD2   . PHE A 1 191 ? -2.818  -7.287  6.306   1.00 98.51 191 A 1 
ATOM   1513 C  CE1   . PHE A 1 191 ? -4.715  -6.011  7.938   1.00 98.24 191 A 1 
ATOM   1514 C  CE2   . PHE A 1 191 ? -3.654  -6.298  5.764   1.00 98.20 191 A 1 
ATOM   1515 C  CZ    . PHE A 1 191 ? -4.602  -5.657  6.580   1.00 98.40 191 A 1 
ATOM   1516 N  N     . GLY A 1 192 ? 1.616   -8.820  9.371   1.00 98.86 192 A 1 
ATOM   1517 C  CA    . GLY A 1 192 ? 2.609   -9.588  10.097  1.00 98.80 192 A 1 
ATOM   1518 C  C     . GLY A 1 192 ? 2.917   -9.025  11.485  1.00 98.89 192 A 1 
ATOM   1519 O  O     . GLY A 1 192 ? 2.137   -8.279  12.062  1.00 98.64 192 A 1 
ATOM   1520 N  N     . VAL A 1 193 ? 4.093   -9.399  12.012  1.00 98.85 193 A 1 
ATOM   1521 C  CA    . VAL A 1 193 ? 4.528   -9.046  13.377  1.00 98.80 193 A 1 
ATOM   1522 C  C     . VAL A 1 193 ? 5.016   -7.600  13.521  1.00 98.84 193 A 1 
ATOM   1523 O  O     . VAL A 1 193 ? 5.178   -7.099  14.630  1.00 98.65 193 A 1 
ATOM   1524 C  CB    . VAL A 1 193 ? 5.599   -10.022 13.894  1.00 98.65 193 A 1 
ATOM   1525 C  CG1   . VAL A 1 193 ? 5.073   -11.464 13.922  1.00 97.80 193 A 1 
ATOM   1526 C  CG2   . VAL A 1 193 ? 6.894   -9.982  13.064  1.00 97.83 193 A 1 
ATOM   1527 N  N     . GLY A 1 194 ? 5.281   -6.916  12.429  1.00 98.87 194 A 1 
ATOM   1528 C  CA    . GLY A 1 194 ? 5.788   -5.553  12.408  1.00 98.85 194 A 1 
ATOM   1529 C  C     . GLY A 1 194 ? 7.302   -5.423  12.615  1.00 98.84 194 A 1 
ATOM   1530 O  O     . GLY A 1 194 ? 7.957   -6.241  13.268  1.00 98.49 194 A 1 
ATOM   1531 N  N     . ILE A 1 195 ? 7.868   -4.345  12.088  1.00 98.72 195 A 1 
ATOM   1532 C  CA    . ILE A 1 195 ? 9.305   -4.028  12.207  1.00 98.79 195 A 1 
ATOM   1533 C  C     . ILE A 1 195 ? 9.737   -3.893  13.679  1.00 98.62 195 A 1 
ATOM   1534 O  O     . ILE A 1 195 ? 10.747  -4.494  14.041  1.00 98.37 195 A 1 
ATOM   1535 C  CB    . ILE A 1 195 ? 9.667   -2.772  11.378  1.00 98.77 195 A 1 
ATOM   1536 C  CG1   . ILE A 1 195 ? 9.410   -3.024  9.877   1.00 98.56 195 A 1 
ATOM   1537 C  CG2   . ILE A 1 195 ? 11.128  -2.353  11.620  1.00 98.50 195 A 1 
ATOM   1538 C  CD1   . ILE A 1 195 ? 9.549   -1.779  8.995   1.00 97.93 195 A 1 
ATOM   1539 N  N     . PRO A 1 196 ? 9.000   -3.188  14.559  1.00 97.97 196 A 1 
ATOM   1540 C  CA    . PRO A 1 196 ? 9.419   -3.036  15.950  1.00 97.70 196 A 1 
ATOM   1541 C  C     . PRO A 1 196 ? 9.514   -4.352  16.716  1.00 97.20 196 A 1 
ATOM   1542 O  O     . PRO A 1 196 ? 10.365  -4.466  17.593  1.00 96.86 196 A 1 
ATOM   1543 C  CB    . PRO A 1 196 ? 8.398   -2.098  16.587  1.00 97.75 196 A 1 
ATOM   1544 C  CG    . PRO A 1 196 ? 7.881   -1.292  15.401  1.00 97.64 196 A 1 
ATOM   1545 C  CD    . PRO A 1 196 ? 7.855   -2.340  14.300  1.00 98.03 196 A 1 
ATOM   1546 N  N     . HIS A 1 197 ? 8.683   -5.349  16.397  1.00 97.00 197 A 1 
ATOM   1547 C  CA    . HIS A 1 197 ? 8.790   -6.687  16.981  1.00 96.76 197 A 1 
ATOM   1548 C  C     . HIS A 1 197 ? 10.139  -7.326  16.631  1.00 96.41 197 A 1 
ATOM   1549 O  O     . HIS A 1 197 ? 10.898  -7.672  17.534  1.00 95.82 197 A 1 
ATOM   1550 C  CB    . HIS A 1 197 ? 7.616   -7.554  16.520  1.00 96.67 197 A 1 
ATOM   1551 C  CG    . HIS A 1 197 ? 7.709   -8.968  16.998  1.00 96.23 197 A 1 
ATOM   1552 N  ND1   . HIS A 1 197 ? 7.282   -9.446  18.221  1.00 88.53 197 A 1 
ATOM   1553 C  CD2   . HIS A 1 197 ? 8.256   -10.031 16.327  1.00 90.10 197 A 1 
ATOM   1554 C  CE1   . HIS A 1 197 ? 7.570   -10.754 18.279  1.00 90.57 197 A 1 
ATOM   1555 N  NE2   . HIS A 1 197 ? 8.164   -11.145 17.140  1.00 91.66 197 A 1 
ATOM   1556 N  N     . ASN A 1 198 ? 10.466  -7.395  15.346  1.00 97.24 198 A 1 
ATOM   1557 C  CA    . ASN A 1 198 ? 11.711  -8.010  14.883  1.00 97.09 198 A 1 
ATOM   1558 C  C     . ASN A 1 198 ? 12.954  -7.304  15.438  1.00 96.44 198 A 1 
ATOM   1559 O  O     . ASN A 1 198 ? 13.912  -7.967  15.821  1.00 95.73 198 A 1 
ATOM   1560 C  CB    . ASN A 1 198 ? 11.732  -8.017  13.352  1.00 97.50 198 A 1 
ATOM   1561 C  CG    . ASN A 1 198 ? 10.747  -8.986  12.733  1.00 97.76 198 A 1 
ATOM   1562 O  OD1   . ASN A 1 198 ? 10.284  -9.947  13.330  1.00 94.76 198 A 1 
ATOM   1563 N  ND2   . ASN A 1 198 ? 10.406  -8.775  11.480  1.00 94.63 198 A 1 
ATOM   1564 N  N     . VAL A 1 199 ? 12.948  -5.981  15.520  1.00 96.87 199 A 1 
ATOM   1565 C  CA    . VAL A 1 199 ? 14.069  -5.212  16.069  1.00 96.56 199 A 1 
ATOM   1566 C  C     . VAL A 1 199 ? 14.248  -5.483  17.559  1.00 95.83 199 A 1 
ATOM   1567 O  O     . VAL A 1 199 ? 15.373  -5.711  18.001  1.00 95.09 199 A 1 
ATOM   1568 C  CB    . VAL A 1 199 ? 13.909  -3.708  15.790  1.00 96.61 199 A 1 
ATOM   1569 C  CG1   . VAL A 1 199 ? 15.017  -2.876  16.448  1.00 96.32 199 A 1 
ATOM   1570 C  CG2   . VAL A 1 199 ? 13.961  -3.424  14.284  1.00 96.43 199 A 1 
ATOM   1571 N  N     . ARG A 1 200 ? 13.161  -5.509  18.346  1.00 95.62 200 A 1 
ATOM   1572 C  CA    . ARG A 1 200 ? 13.233  -5.820  19.784  1.00 95.00 200 A 1 
ATOM   1573 C  C     . ARG A 1 200 ? 13.710  -7.254  20.036  1.00 94.28 200 A 1 
ATOM   1574 O  O     . ARG A 1 200 ? 14.520  -7.458  20.927  1.00 93.20 200 A 1 
ATOM   1575 C  CB    . ARG A 1 200 ? 11.875  -5.612  20.459  1.00 95.01 200 A 1 
ATOM   1576 C  CG    . ARG A 1 200 ? 11.506  -4.132  20.594  1.00 93.91 200 A 1 
ATOM   1577 C  CD    . ARG A 1 200 ? 10.151  -4.016  21.274  1.00 93.00 200 A 1 
ATOM   1578 N  NE    . ARG A 1 200 ? 9.589   -2.660  21.162  1.00 92.01 200 A 1 
ATOM   1579 C  CZ    . ARG A 1 200 ? 8.448   -2.332  20.578  1.00 92.47 200 A 1 
ATOM   1580 N  NH1   . ARG A 1 200 ? 7.675   -3.230  20.021  1.00 86.52 200 A 1 
ATOM   1581 N  NH2   . ARG A 1 200 ? 8.061   -1.097  20.551  1.00 88.22 200 A 1 
ATOM   1582 N  N     . GLU A 1 201 ? 13.215  -8.206  19.248  1.00 94.15 201 A 1 
ATOM   1583 C  CA    . GLU A 1 201 ? 13.632  -9.611  19.341  1.00 93.50 201 A 1 
ATOM   1584 C  C     . GLU A 1 201 ? 15.127  -9.770  19.006  1.00 93.27 201 A 1 
ATOM   1585 O  O     . GLU A 1 201 ? 15.864  -10.387 19.769  1.00 91.84 201 A 1 
ATOM   1586 C  CB    . GLU A 1 201 ? 12.732  -10.466 18.432  1.00 92.92 201 A 1 
ATOM   1587 C  CG    . GLU A 1 201 ? 12.997  -11.975 18.572  1.00 83.70 201 A 1 
ATOM   1588 C  CD    . GLU A 1 201 ? 11.994  -12.822 17.749  1.00 79.12 201 A 1 
ATOM   1589 O  OE1   . GLU A 1 201 ? 11.265  -13.625 18.345  1.00 72.87 201 A 1 
ATOM   1590 O  OE2   . GLU A 1 201 ? 11.935  -12.665 16.497  1.00 74.63 201 A 1 
ATOM   1591 N  N     . PHE A 1 202 ? 15.598  -9.136  17.926  1.00 94.59 202 A 1 
ATOM   1592 C  CA    . PHE A 1 202 ? 16.996  -9.182  17.509  1.00 93.79 202 A 1 
ATOM   1593 C  C     . PHE A 1 202 ? 17.950  -8.550  18.526  1.00 92.80 202 A 1 
ATOM   1594 O  O     . PHE A 1 202 ? 19.027  -9.081  18.793  1.00 90.83 202 A 1 
ATOM   1595 C  CB    . PHE A 1 202 ? 17.117  -8.490  16.147  1.00 93.53 202 A 1 
ATOM   1596 C  CG    . PHE A 1 202 ? 18.531  -8.473  15.604  1.00 93.87 202 A 1 
ATOM   1597 C  CD1   . PHE A 1 202 ? 19.308  -7.303  15.683  1.00 92.94 202 A 1 
ATOM   1598 C  CD2   . PHE A 1 202 ? 19.083  -9.635  15.051  1.00 93.17 202 A 1 
ATOM   1599 C  CE1   . PHE A 1 202 ? 20.626  -7.288  15.195  1.00 92.43 202 A 1 
ATOM   1600 C  CE2   . PHE A 1 202 ? 20.400  -9.633  14.560  1.00 92.57 202 A 1 
ATOM   1601 C  CZ    . PHE A 1 202 ? 21.168  -8.456  14.637  1.00 92.36 202 A 1 
ATOM   1602 N  N     . LEU A 1 203 ? 17.541  -7.426  19.126  1.00 92.60 203 A 1 
ATOM   1603 C  CA    . LEU A 1 203 ? 18.337  -6.710  20.124  1.00 91.46 203 A 1 
ATOM   1604 C  C     . LEU A 1 203 ? 18.097  -7.225  21.556  1.00 89.59 203 A 1 
ATOM   1605 O  O     . LEU A 1 203 ? 18.574  -6.596  22.497  1.00 84.44 203 A 1 
ATOM   1606 C  CB    . LEU A 1 203 ? 18.096  -5.196  19.997  1.00 90.90 203 A 1 
ATOM   1607 C  CG    . LEU A 1 203 ? 18.490  -4.575  18.645  1.00 90.69 203 A 1 
ATOM   1608 C  CD1   . LEU A 1 203 ? 18.174  -3.080  18.663  1.00 88.21 203 A 1 
ATOM   1609 C  CD2   . LEU A 1 203 ? 19.977  -4.741  18.328  1.00 87.91 203 A 1 
ATOM   1610 N  N     . SER A 1 204 ? 17.394  -8.340  21.737  1.00 87.05 204 A 1 
ATOM   1611 C  CA    . SER A 1 204 ? 16.977  -8.848  23.056  1.00 85.09 204 A 1 
ATOM   1612 C  C     . SER A 1 204 ? 18.125  -9.134  24.029  1.00 84.60 204 A 1 
ATOM   1613 O  O     . SER A 1 204 ? 17.898  -9.196  25.235  1.00 77.75 204 A 1 
ATOM   1614 C  CB    . SER A 1 204 ? 16.135  -10.111 22.887  1.00 79.37 204 A 1 
ATOM   1615 O  OG    . SER A 1 204 ? 16.864  -11.123 22.216  1.00 71.77 204 A 1 
ATOM   1616 N  N     . SER A 1 205 ? 19.365  -9.288  23.538  1.00 81.56 205 A 1 
ATOM   1617 C  CA    . SER A 1 205 ? 20.571  -9.389  24.359  1.00 79.50 205 A 1 
ATOM   1618 C  C     . SER A 1 205 ? 20.917  -8.087  25.092  1.00 80.66 205 A 1 
ATOM   1619 O  O     . SER A 1 205 ? 21.598  -8.125  26.113  1.00 74.92 205 A 1 
ATOM   1620 C  CB    . SER A 1 205 ? 21.749  -9.814  23.481  1.00 74.70 205 A 1 
ATOM   1621 O  OG    . SER A 1 205 ? 21.938  -8.893  22.425  1.00 68.90 205 A 1 
ATOM   1622 N  N     . ASP A 1 206 ? 20.456  -6.932  24.599  1.00 80.90 206 A 1 
ATOM   1623 C  CA    . ASP A 1 206 ? 20.515  -5.667  25.316  1.00 80.01 206 A 1 
ATOM   1624 C  C     . ASP A 1 206 ? 19.260  -5.528  26.190  1.00 80.29 206 A 1 
ATOM   1625 O  O     . ASP A 1 206 ? 18.143  -5.439  25.687  1.00 77.01 206 A 1 
ATOM   1626 C  CB    . ASP A 1 206 ? 20.691  -4.498  24.334  1.00 75.42 206 A 1 
ATOM   1627 C  CG    . ASP A 1 206 ? 20.946  -3.143  25.021  1.00 70.38 206 A 1 
ATOM   1628 O  OD1   . ASP A 1 206 ? 20.566  -2.926  26.189  1.00 68.03 206 A 1 
ATOM   1629 O  OD2   . ASP A 1 206 ? 21.557  -2.248  24.381  1.00 65.79 206 A 1 
ATOM   1630 N  N     . ALA A 1 207 ? 19.444  -5.470  27.499  1.00 80.77 207 A 1 
ATOM   1631 C  CA    . ALA A 1 207 ? 18.346  -5.332  28.458  1.00 80.64 207 A 1 
ATOM   1632 C  C     . ALA A 1 207 ? 17.425  -4.129  28.174  1.00 82.02 207 A 1 
ATOM   1633 O  O     . ALA A 1 207 ? 16.254  -4.126  28.555  1.00 75.84 207 A 1 
ATOM   1634 C  CB    . ALA A 1 207 ? 18.959  -5.242  29.860  1.00 75.37 207 A 1 
ATOM   1635 N  N     . ARG A 1 208 ? 17.927  -3.097  27.468  1.00 81.57 208 A 1 
ATOM   1636 C  CA    . ARG A 1 208 ? 17.159  -1.909  27.077  1.00 81.40 208 A 1 
ATOM   1637 C  C     . ARG A 1 208 ? 16.269  -2.161  25.855  1.00 83.17 208 A 1 
ATOM   1638 O  O     . ARG A 1 208 ? 15.322  -1.406  25.651  1.00 79.39 208 A 1 
ATOM   1639 C  CB    . ARG A 1 208 ? 18.109  -0.742  26.819  1.00 77.29 208 A 1 
ATOM   1640 C  CG    . ARG A 1 208 ? 18.967  -0.404  28.051  1.00 71.41 208 A 1 
ATOM   1641 C  CD    . ARG A 1 208 ? 20.058  0.608   27.700  1.00 65.06 208 A 1 
ATOM   1642 N  NE    . ARG A 1 208 ? 21.007  0.041   26.745  1.00 60.38 208 A 1 
ATOM   1643 C  CZ    . ARG A 1 208 ? 22.044  0.642   26.183  1.00 54.95 208 A 1 
ATOM   1644 N  NH1   . ARG A 1 208 ? 22.353  1.878   26.495  1.00 52.27 208 A 1 
ATOM   1645 N  NH2   . ARG A 1 208 ? 22.768  0.002   25.313  1.00 49.99 208 A 1 
ATOM   1646 N  N     . ALA A 1 209 ? 16.520  -3.199  25.067  1.00 80.22 209 A 1 
ATOM   1647 C  CA    . ALA A 1 209 ? 15.821  -3.444  23.808  1.00 78.51 209 A 1 
ATOM   1648 C  C     . ALA A 1 209 ? 14.311  -3.644  23.988  1.00 81.56 209 A 1 
ATOM   1649 O  O     . ALA A 1 209 ? 13.518  -3.125  23.203  1.00 79.30 209 A 1 
ATOM   1650 C  CB    . ALA A 1 209 ? 16.438  -4.659  23.133  1.00 72.48 209 A 1 
ATOM   1651 N  N     . ALA A 1 210 ? 13.896  -4.332  25.060  1.00 80.28 210 A 1 
ATOM   1652 C  CA    . ALA A 1 210 ? 12.486  -4.538  25.374  1.00 78.65 210 A 1 
ATOM   1653 C  C     . ALA A 1 210 ? 11.718  -3.218  25.593  1.00 80.71 210 A 1 
ATOM   1654 O  O     . ALA A 1 210 ? 10.520  -3.132  25.319  1.00 76.24 210 A 1 
ATOM   1655 C  CB    . ALA A 1 210 ? 12.397  -5.438  26.609  1.00 73.37 210 A 1 
ATOM   1656 N  N     . SER A 1 211 ? 12.410  -2.165  26.047  1.00 84.86 211 A 1 
ATOM   1657 C  CA    . SER A 1 211 ? 11.859  -0.838  26.309  1.00 85.63 211 A 1 
ATOM   1658 C  C     . SER A 1 211 ? 11.953  0.129   25.125  1.00 87.80 211 A 1 
ATOM   1659 O  O     . SER A 1 211 ? 11.475  1.257   25.227  1.00 82.55 211 A 1 
ATOM   1660 C  CB    . SER A 1 211 ? 12.512  -0.247  27.562  1.00 78.93 211 A 1 
ATOM   1661 O  OG    . SER A 1 211 ? 13.861  0.111   27.336  1.00 69.38 211 A 1 
ATOM   1662 N  N     . LEU A 1 212 ? 12.549  -0.292  23.991  1.00 89.85 212 A 1 
ATOM   1663 C  CA    . LEU A 1 212 ? 12.669  0.572   22.820  1.00 92.59 212 A 1 
ATOM   1664 C  C     . LEU A 1 212 ? 11.287  0.946   22.283  1.00 95.03 212 A 1 
ATOM   1665 O  O     . LEU A 1 212 ? 10.441  0.088   22.018  1.00 94.13 212 A 1 
ATOM   1666 C  CB    . LEU A 1 212 ? 13.514  -0.099  21.719  1.00 89.26 212 A 1 
ATOM   1667 C  CG    . LEU A 1 212 ? 15.018  -0.199  22.028  1.00 84.86 212 A 1 
ATOM   1668 C  CD1   . LEU A 1 212 ? 15.713  -0.971  20.914  1.00 80.46 212 A 1 
ATOM   1669 C  CD2   . LEU A 1 212 ? 15.675  1.182   22.128  1.00 80.13 212 A 1 
ATOM   1670 N  N     . SER A 1 213 ? 11.078  2.245   22.068  1.00 95.32 213 A 1 
ATOM   1671 C  CA    . SER A 1 213 ? 9.881   2.732   21.395  1.00 96.27 213 A 1 
ATOM   1672 C  C     . SER A 1 213 ? 9.808   2.182   19.966  1.00 97.09 213 A 1 
ATOM   1673 O  O     . SER A 1 213 ? 10.828  1.873   19.347  1.00 97.06 213 A 1 
ATOM   1674 C  CB    . SER A 1 213 ? 9.834   4.268   21.407  1.00 95.54 213 A 1 
ATOM   1675 O  OG    . SER A 1 213 ? 10.797  4.798   20.532  1.00 94.05 213 A 1 
ATOM   1676 N  N     . ALA A 1 214 ? 8.599   2.064   19.422  1.00 97.13 214 A 1 
ATOM   1677 C  CA    . ALA A 1 214 ? 8.429   1.669   18.028  1.00 97.68 214 A 1 
ATOM   1678 C  C     . ALA A 1 214 ? 9.140   2.645   17.080  1.00 97.88 214 A 1 
ATOM   1679 O  O     . ALA A 1 214 ? 9.784   2.202   16.134  1.00 97.71 214 A 1 
ATOM   1680 C  CB    . ALA A 1 214 ? 6.942   1.565   17.718  1.00 97.45 214 A 1 
ATOM   1681 N  N     . GLU A 1 215 ? 9.110   3.933   17.389  1.00 97.66 215 A 1 
ATOM   1682 C  CA    . GLU A 1 215 ? 9.855   4.973   16.684  1.00 97.54 215 A 1 
ATOM   1683 C  C     . GLU A 1 215 ? 11.369  4.685   16.656  1.00 97.77 215 A 1 
ATOM   1684 O  O     . GLU A 1 215 ? 11.980  4.684   15.588  1.00 97.18 215 A 1 
ATOM   1685 C  CB    . GLU A 1 215 ? 9.574   6.302   17.386  1.00 95.82 215 A 1 
ATOM   1686 C  CG    . GLU A 1 215 ? 10.221  7.507   16.696  1.00 90.55 215 A 1 
ATOM   1687 C  CD    . GLU A 1 215 ? 10.106  8.769   17.548  1.00 91.55 215 A 1 
ATOM   1688 O  OE1   . GLU A 1 215 ? 11.028  9.596   17.483  1.00 86.24 215 A 1 
ATOM   1689 O  OE2   . GLU A 1 215 ? 9.106   8.891   18.300  1.00 87.59 215 A 1 
ATOM   1690 N  N     . SER A 1 216 ? 11.964  4.356   17.797  1.00 97.22 216 A 1 
ATOM   1691 C  CA    . SER A 1 216 ? 13.387  4.009   17.877  1.00 96.85 216 A 1 
ATOM   1692 C  C     . SER A 1 216 ? 13.719  2.736   17.092  1.00 97.17 216 A 1 
ATOM   1693 O  O     . SER A 1 216 ? 14.752  2.674   16.438  1.00 96.72 216 A 1 
ATOM   1694 C  CB    . SER A 1 216 ? 13.816  3.812   19.332  1.00 95.96 216 A 1 
ATOM   1695 O  OG    . SER A 1 216 ? 13.629  5.000   20.076  1.00 90.34 216 A 1 
ATOM   1696 N  N     . CYS A 1 217 ? 12.825  1.739   17.118  1.00 97.18 217 A 1 
ATOM   1697 C  CA    . CYS A 1 217 ? 12.978  0.522   16.319  1.00 97.24 217 A 1 
ATOM   1698 C  C     . CYS A 1 217 ? 12.941  0.814   14.812  1.00 97.41 217 A 1 
ATOM   1699 O  O     . CYS A 1 217 ? 13.750  0.275   14.066  1.00 97.41 217 A 1 
ATOM   1700 C  CB    . CYS A 1 217 ? 11.876  -0.473  16.691  1.00 97.06 217 A 1 
ATOM   1701 S  SG    . CYS A 1 217 ? 12.028  -1.031  18.412  1.00 96.62 217 A 1 
ATOM   1702 N  N     . LEU A 1 218 ? 12.029  1.670   14.362  1.00 98.23 218 A 1 
ATOM   1703 C  CA    . LEU A 1 218 ? 11.943  2.075   12.961  1.00 98.32 218 A 1 
ATOM   1704 C  C     . LEU A 1 218 ? 13.181  2.876   12.540  1.00 98.18 218 A 1 
ATOM   1705 O  O     . LEU A 1 218 ? 13.744  2.606   11.488  1.00 97.86 218 A 1 
ATOM   1706 C  CB    . LEU A 1 218 ? 10.661  2.888   12.708  1.00 98.39 218 A 1 
ATOM   1707 C  CG    . LEU A 1 218 ? 9.351   2.107   12.851  1.00 97.61 218 A 1 
ATOM   1708 C  CD1   . LEU A 1 218 ? 8.185   2.982   12.410  1.00 96.34 218 A 1 
ATOM   1709 C  CD2   . LEU A 1 218 ? 9.315   0.830   12.017  1.00 95.67 218 A 1 
ATOM   1710 N  N     . LYS A 1 219 ? 13.642  3.791   13.387  1.00 97.85 219 A 1 
ATOM   1711 C  CA    . LYS A 1 219 ? 14.867  4.555   13.150  1.00 97.65 219 A 1 
ATOM   1712 C  C     . LYS A 1 219 ? 16.078  3.641   12.986  1.00 97.42 219 A 1 
ATOM   1713 O  O     . LYS A 1 219 ? 16.860  3.836   12.062  1.00 96.54 219 A 1 
ATOM   1714 C  CB    . LYS A 1 219 ? 15.052  5.572   14.275  1.00 97.08 219 A 1 
ATOM   1715 C  CG    . LYS A 1 219 ? 16.210  6.529   13.976  1.00 89.88 219 A 1 
ATOM   1716 C  CD    . LYS A 1 219 ? 16.264  7.650   15.019  1.00 87.71 219 A 1 
ATOM   1717 C  CE    . LYS A 1 219 ? 17.373  8.628   14.652  1.00 78.23 219 A 1 
ATOM   1718 N  NZ    . LYS A 1 219 ? 17.383  9.804   15.564  1.00 70.46 219 A 1 
ATOM   1719 N  N     . TRP A 1 220 ? 16.201  2.619   13.836  1.00 97.17 220 A 1 
ATOM   1720 C  CA    . TRP A 1 220 ? 17.253  1.606   13.704  1.00 96.98 220 A 1 
ATOM   1721 C  C     . TRP A 1 220 ? 17.127  0.833   12.391  1.00 97.23 220 A 1 
ATOM   1722 O  O     . TRP A 1 220 ? 18.099  0.751   11.640  1.00 96.94 220 A 1 
ATOM   1723 C  CB    . TRP A 1 220 ? 17.213  0.670   14.919  1.00 96.46 220 A 1 
ATOM   1724 C  CG    . TRP A 1 220 ? 18.299  -0.365  14.943  1.00 96.13 220 A 1 
ATOM   1725 C  CD1   . TRP A 1 220 ? 19.480  -0.250  15.593  1.00 95.36 220 A 1 
ATOM   1726 C  CD2   . TRP A 1 220 ? 18.324  -1.671  14.289  1.00 95.97 220 A 1 
ATOM   1727 N  NE1   . TRP A 1 220 ? 20.246  -1.393  15.389  1.00 94.95 220 A 1 
ATOM   1728 C  CE2   . TRP A 1 220 ? 19.572  -2.279  14.589  1.00 95.35 220 A 1 
ATOM   1729 C  CE3   . TRP A 1 220 ? 17.423  -2.378  13.475  1.00 95.41 220 A 1 
ATOM   1730 C  CZ2   . TRP A 1 220 ? 19.920  -3.563  14.099  1.00 94.48 220 A 1 
ATOM   1731 C  CZ3   . TRP A 1 220 ? 17.772  -3.650  12.980  1.00 94.75 220 A 1 
ATOM   1732 C  CH2   . TRP A 1 220 ? 19.003  -4.232  13.286  1.00 94.51 220 A 1 
ATOM   1733 N  N     . ALA A 1 221 ? 15.944  0.323   12.060  1.00 97.51 221 A 1 
ATOM   1734 C  CA    . ALA A 1 221 ? 15.703  -0.466  10.852  1.00 97.87 221 A 1 
ATOM   1735 C  C     . ALA A 1 221 ? 15.935  0.320   9.548   1.00 97.70 221 A 1 
ATOM   1736 O  O     . ALA A 1 221 ? 16.303  -0.267  8.527   1.00 97.42 221 A 1 
ATOM   1737 C  CB    . ALA A 1 221 ? 14.276  -1.012  10.914  1.00 98.02 221 A 1 
ATOM   1738 N  N     . CYS A 1 222 ? 15.746  1.635   9.563   1.00 97.98 222 A 1 
ATOM   1739 C  CA    . CYS A 1 222 ? 15.939  2.504   8.404   1.00 97.78 222 A 1 
ATOM   1740 C  C     . CYS A 1 222 ? 17.396  2.944   8.186   1.00 97.37 222 A 1 
ATOM   1741 O  O     . CYS A 1 222 ? 17.691  3.615   7.192   1.00 96.15 222 A 1 
ATOM   1742 C  CB    . CYS A 1 222 ? 15.003  3.712   8.525   1.00 97.60 222 A 1 
ATOM   1743 S  SG    . CYS A 1 222 ? 13.275  3.185   8.412   1.00 96.49 222 A 1 
ATOM   1744 N  N     . GLN A 1 223 ? 18.311  2.602   9.091   1.00 97.16 223 A 1 
ATOM   1745 C  CA    . GLN A 1 223 ? 19.735  2.893   8.916   1.00 96.63 223 A 1 
ATOM   1746 C  C     . GLN A 1 223 ? 20.378  1.868   7.982   1.00 96.70 223 A 1 
ATOM   1747 O  O     . GLN A 1 223 ? 20.156  0.670   8.109   1.00 95.44 223 A 1 
ATOM   1748 C  CB    . GLN A 1 223 ? 20.450  2.942   10.270  1.00 95.33 223 A 1 
ATOM   1749 C  CG    . GLN A 1 223 ? 20.072  4.195   11.070  1.00 87.34 223 A 1 
ATOM   1750 C  CD    . GLN A 1 223 ? 20.676  4.220   12.475  1.00 81.30 223 A 1 
ATOM   1751 O  OE1   . GLN A 1 223 ? 21.274  3.281   12.960  1.00 73.05 223 A 1 
ATOM   1752 N  NE2   . GLN A 1 223 ? 20.539  5.308   13.184  1.00 67.67 223 A 1 
ATOM   1753 N  N     . SER A 1 224 ? 21.193  2.343   7.049   1.00 95.71 224 A 1 
ATOM   1754 C  CA    . SER A 1 224 ? 21.921  1.483   6.109   1.00 95.55 224 A 1 
ATOM   1755 C  C     . SER A 1 224 ? 22.805  0.475   6.849   1.00 95.39 224 A 1 
ATOM   1756 O  O     . SER A 1 224 ? 23.572  0.855   7.729   1.00 92.26 224 A 1 
ATOM   1757 C  CB    . SER A 1 224 ? 22.778  2.324   5.168   1.00 93.97 224 A 1 
ATOM   1758 O  OG    . SER A 1 224 ? 23.320  1.511   4.149   1.00 87.87 224 A 1 
ATOM   1759 N  N     . GLY A 1 225 ? 22.683  -0.806  6.480   1.00 94.97 225 A 1 
ATOM   1760 C  CA    . GLY A 1 225 ? 23.435  -1.907  7.076   1.00 94.67 225 A 1 
ATOM   1761 C  C     . GLY A 1 225 ? 22.750  -2.583  8.268   1.00 95.05 225 A 1 
ATOM   1762 O  O     . GLY A 1 225 ? 23.140  -3.702  8.622   1.00 93.23 225 A 1 
ATOM   1763 N  N     . ASN A 1 226 ? 21.720  -1.983  8.858   1.00 95.62 226 A 1 
ATOM   1764 C  CA    . ASN A 1 226 ? 20.990  -2.609  9.956   1.00 96.06 226 A 1 
ATOM   1765 C  C     . ASN A 1 226 ? 19.993  -3.650  9.433   1.00 96.19 226 A 1 
ATOM   1766 O  O     . ASN A 1 226 ? 19.111  -3.359  8.633   1.00 94.48 226 A 1 
ATOM   1767 C  CB    . ASN A 1 226 ? 20.308  -1.553  10.826  1.00 95.47 226 A 1 
ATOM   1768 C  CG    . ASN A 1 226 ? 21.277  -0.798  11.718  1.00 94.81 226 A 1 
ATOM   1769 O  OD1   . ASN A 1 226 ? 22.449  -1.088  11.820  1.00 91.24 226 A 1 
ATOM   1770 N  ND2   . ASN A 1 226 ? 20.783  0.182   12.430  1.00 91.44 226 A 1 
ATOM   1771 N  N     . THR A 1 227 ? 20.125  -4.878  9.936   1.00 95.57 227 A 1 
ATOM   1772 C  CA    . THR A 1 227 ? 19.258  -6.006  9.592   1.00 95.50 227 A 1 
ATOM   1773 C  C     . THR A 1 227 ? 19.042  -6.888  10.810  1.00 95.70 227 A 1 
ATOM   1774 O  O     . THR A 1 227 ? 19.925  -7.015  11.648  1.00 94.90 227 A 1 
ATOM   1775 C  CB    . THR A 1 227 ? 19.835  -6.809  8.417   1.00 94.53 227 A 1 
ATOM   1776 O  OG1   . THR A 1 227 ? 18.967  -7.864  8.075   1.00 93.15 227 A 1 
ATOM   1777 C  CG2   . THR A 1 227 ? 21.213  -7.420  8.685   1.00 92.88 227 A 1 
ATOM   1778 N  N     . THR A 1 228 ? 17.856  -7.511  10.905  1.00 95.98 228 A 1 
ATOM   1779 C  CA    . THR A 1 228 ? 17.593  -8.569  11.886  1.00 95.31 228 A 1 
ATOM   1780 C  C     . THR A 1 228 ? 17.871  -9.962  11.325  1.00 94.52 228 A 1 
ATOM   1781 O  O     . THR A 1 228 ? 17.786  -10.942 12.060  1.00 92.67 228 A 1 
ATOM   1782 C  CB    . THR A 1 228 ? 16.151  -8.504  12.418  1.00 94.99 228 A 1 
ATOM   1783 O  OG1   . THR A 1 228 ? 15.220  -8.747  11.394  1.00 94.09 228 A 1 
ATOM   1784 C  CG2   . THR A 1 228 ? 15.824  -7.129  13.014  1.00 94.09 228 A 1 
ATOM   1785 N  N     . ALA A 1 229 ? 18.186  -10.060 10.035  1.00 93.90 229 A 1 
ATOM   1786 C  CA    . ALA A 1 229 ? 18.554  -11.317 9.408   1.00 91.96 229 A 1 
ATOM   1787 C  C     . ALA A 1 229 ? 20.029  -11.650 9.674   1.00 89.81 229 A 1 
ATOM   1788 O  O     . ALA A 1 229 ? 20.891  -10.773 9.662   1.00 82.89 229 A 1 
ATOM   1789 C  CB    . ALA A 1 229 ? 18.247  -11.259 7.909   1.00 89.57 229 A 1 
ATOM   1790 N  N     . THR A 1 230 ? 20.324  -12.939 9.854   1.00 87.22 230 A 1 
ATOM   1791 C  CA    . THR A 1 230 ? 21.705  -13.412 9.948   1.00 83.98 230 A 1 
ATOM   1792 C  C     . THR A 1 230 ? 22.375  -13.285 8.589   1.00 82.44 230 A 1 
ATOM   1793 O  O     . THR A 1 230 ? 21.953  -13.912 7.618   1.00 72.66 230 A 1 
ATOM   1794 C  CB    . THR A 1 230 ? 21.764  -14.859 10.451  1.00 77.18 230 A 1 
ATOM   1795 O  OG1   . THR A 1 230 ? 20.899  -15.027 11.556  1.00 66.52 230 A 1 
ATOM   1796 C  CG2   . THR A 1 230 ? 23.172  -15.230 10.918  1.00 64.14 230 A 1 
ATOM   1797 N  N     . ALA A 1 231 ? 23.403  -12.454 8.489   1.00 78.20 231 A 1 
ATOM   1798 C  CA    . ALA A 1 231 ? 24.128  -12.221 7.244   1.00 74.39 231 A 1 
ATOM   1799 C  C     . ALA A 1 231 ? 25.132  -13.359 6.991   1.00 74.79 231 A 1 
ATOM   1800 O  O     . ALA A 1 231 ? 26.225  -13.371 7.551   1.00 67.32 231 A 1 
ATOM   1801 C  CB    . ALA A 1 231 ? 24.784  -10.842 7.309   1.00 66.50 231 A 1 
ATOM   1802 N  N     . ASN A 1 232 ? 24.790  -14.286 6.090   1.00 76.97 232 A 1 
ATOM   1803 C  CA    . ASN A 1 232 ? 25.697  -15.350 5.633   1.00 76.18 232 A 1 
ATOM   1804 C  C     . ASN A 1 232 ? 26.679  -14.820 4.571   1.00 77.73 232 A 1 
ATOM   1805 O  O     . ASN A 1 232 ? 26.673  -15.264 3.424   1.00 69.30 232 A 1 
ATOM   1806 C  CB    . ASN A 1 232 ? 24.878  -16.556 5.145   1.00 69.81 232 A 1 
ATOM   1807 C  CG    . ASN A 1 232 ? 24.175  -17.308 6.262   1.00 63.67 232 A 1 
ATOM   1808 O  OD1   . ASN A 1 232 ? 24.452  -17.159 7.435   1.00 56.40 232 A 1 
ATOM   1809 N  ND2   . ASN A 1 232 ? 23.243  -18.173 5.913   1.00 56.88 232 A 1 
ATOM   1810 N  N     . GLY A 1 233 ? 27.477  -13.817 4.919   1.00 79.16 233 A 1 
ATOM   1811 C  CA    . GLY A 1 233 ? 28.497  -13.239 4.030   1.00 78.53 233 A 1 
ATOM   1812 C  C     . GLY A 1 233 ? 27.976  -12.294 2.941   1.00 80.50 233 A 1 
ATOM   1813 O  O     . GLY A 1 233 ? 28.776  -11.630 2.282   1.00 74.80 233 A 1 
ATOM   1814 N  N     . VAL A 1 234 ? 26.657  -12.187 2.755   1.00 84.57 234 A 1 
ATOM   1815 C  CA    . VAL A 1 234 ? 26.052  -11.232 1.823   1.00 85.16 234 A 1 
ATOM   1816 C  C     . VAL A 1 234 ? 25.701  -9.944  2.579   1.00 86.49 234 A 1 
ATOM   1817 O  O     . VAL A 1 234 ? 25.071  -10.031 3.640   1.00 82.29 234 A 1 
ATOM   1818 C  CB    . VAL A 1 234 ? 24.812  -11.822 1.128   1.00 79.65 234 A 1 
ATOM   1819 C  CG1   . VAL A 1 234 ? 24.248  -10.867 0.079   1.00 69.65 234 A 1 
ATOM   1820 C  CG2   . VAL A 1 234 ? 25.166  -13.143 0.416   1.00 71.74 234 A 1 
ATOM   1821 N  N     . PRO A 1 235 ? 26.056  -8.749  2.060   1.00 85.16 235 A 1 
ATOM   1822 C  CA    . PRO A 1 235 ? 25.626  -7.492  2.658   1.00 85.38 235 A 1 
ATOM   1823 C  C     . PRO A 1 235 ? 24.096  -7.438  2.798   1.00 87.27 235 A 1 
ATOM   1824 O  O     . PRO A 1 235 ? 23.365  -7.680  1.842   1.00 82.38 235 A 1 
ATOM   1825 C  CB    . PRO A 1 235 ? 26.156  -6.389  1.740   1.00 80.52 235 A 1 
ATOM   1826 C  CG    . PRO A 1 235 ? 27.348  -7.042  1.046   1.00 78.39 235 A 1 
ATOM   1827 C  CD    . PRO A 1 235 ? 26.909  -8.501  0.908   1.00 81.24 235 A 1 
ATOM   1828 N  N     . ARG A 1 236 ? 23.602  -7.129  3.999   1.00 89.65 236 A 1 
ATOM   1829 C  CA    . ARG A 1 236 ? 22.173  -7.006  4.330   1.00 91.77 236 A 1 
ATOM   1830 C  C     . ARG A 1 236 ? 21.864  -5.629  4.918   1.00 93.27 236 A 1 
ATOM   1831 O  O     . ARG A 1 236 ? 22.769  -4.847  5.226   1.00 90.50 236 A 1 
ATOM   1832 C  CB    . ARG A 1 236 ? 21.755  -8.143  5.283   1.00 89.00 236 A 1 
ATOM   1833 C  CG    . ARG A 1 236 ? 21.877  -9.584  4.726   1.00 86.55 236 A 1 
ATOM   1834 C  CD    . ARG A 1 236 ? 21.044  -9.850  3.463   1.00 83.47 236 A 1 
ATOM   1835 N  NE    . ARG A 1 236 ? 19.609  -9.626  3.676   1.00 83.56 236 A 1 
ATOM   1836 C  CZ    . ARG A 1 236 ? 18.662  -10.500 4.028   1.00 83.46 236 A 1 
ATOM   1837 N  NH1   . ARG A 1 236 ? 18.913  -11.756 4.260   1.00 77.43 236 A 1 
ATOM   1838 N  NH2   . ARG A 1 236 ? 17.446  -10.112 4.146   1.00 76.76 236 A 1 
ATOM   1839 N  N     . GLY A 1 237 ? 20.595  -5.327  5.099   1.00 94.28 237 A 1 
ATOM   1840 C  CA    . GLY A 1 237 ? 20.152  -4.057  5.693   1.00 95.26 237 A 1 
ATOM   1841 C  C     . GLY A 1 237 ? 20.148  -2.890  4.705   1.00 95.62 237 A 1 
ATOM   1842 O  O     . GLY A 1 237 ? 20.235  -1.739  5.120   1.00 93.95 237 A 1 
ATOM   1843 N  N     . LEU A 1 238 ? 20.058  -3.176  3.403   1.00 95.35 238 A 1 
ATOM   1844 C  CA    . LEU A 1 238 ? 20.081  -2.159  2.354   1.00 95.16 238 A 1 
ATOM   1845 C  C     . LEU A 1 238 ? 18.687  -1.782  1.838   1.00 95.67 238 A 1 
ATOM   1846 O  O     . LEU A 1 238 ? 18.520  -0.666  1.357   1.00 93.67 238 A 1 
ATOM   1847 C  CB    . LEU A 1 238 ? 20.999  -2.619  1.206   1.00 93.18 238 A 1 
ATOM   1848 C  CG    . LEU A 1 238 ? 22.472  -2.890  1.609   1.00 90.47 238 A 1 
ATOM   1849 C  CD1   . LEU A 1 238 ? 23.257  -3.338  0.384   1.00 83.79 238 A 1 
ATOM   1850 C  CD2   . LEU A 1 238 ? 23.147  -1.647  2.197   1.00 82.87 238 A 1 
ATOM   1851 N  N     . GLY A 1 239 ? 17.685  -2.653  1.959   1.00 96.30 239 A 1 
ATOM   1852 C  CA    . GLY A 1 239 ? 16.365  -2.468  1.334   1.00 96.58 239 A 1 
ATOM   1853 C  C     . GLY A 1 239 ? 15.682  -1.144  1.671   1.00 96.88 239 A 1 
ATOM   1854 O  O     . GLY A 1 239 ? 15.387  -0.337  0.788   1.00 96.29 239 A 1 
ATOM   1855 N  N     . LEU A 1 240 ? 15.503  -0.841  2.965   1.00 97.49 240 A 1 
ATOM   1856 C  CA    . LEU A 1 240 ? 14.896  0.427   3.393   1.00 97.49 240 A 1 
ATOM   1857 C  C     . LEU A 1 240 ? 15.769  1.644   3.058   1.00 97.14 240 A 1 
ATOM   1858 O  O     . LEU A 1 240 ? 15.240  2.712   2.752   1.00 96.56 240 A 1 
ATOM   1859 C  CB    . LEU A 1 240 ? 14.584  0.388   4.902   1.00 97.69 240 A 1 
ATOM   1860 C  CG    . LEU A 1 240 ? 13.489  -0.620  5.307   1.00 97.57 240 A 1 
ATOM   1861 C  CD1   . LEU A 1 240 ? 13.301  -0.596  6.827   1.00 97.01 240 A 1 
ATOM   1862 C  CD2   . LEU A 1 240 ? 12.133  -0.303  4.667   1.00 96.56 240 A 1 
ATOM   1863 N  N     . HIS A 1 241 ? 17.088  1.493   3.054   1.00 96.12 241 A 1 
ATOM   1864 C  CA    . HIS A 1 241 ? 18.006  2.556   2.635   1.00 95.55 241 A 1 
ATOM   1865 C  C     . HIS A 1 241 ? 17.887  2.847   1.136   1.00 95.43 241 A 1 
ATOM   1866 O  O     . HIS A 1 241 ? 17.811  4.012   0.740   1.00 94.30 241 A 1 
ATOM   1867 C  CB    . HIS A 1 241 ? 19.435  2.183   3.024   1.00 94.49 241 A 1 
ATOM   1868 C  CG    . HIS A 1 241 ? 20.428  3.232   2.617   1.00 93.00 241 A 1 
ATOM   1869 N  ND1   . HIS A 1 241 ? 20.570  4.477   3.190   1.00 83.42 241 A 1 
ATOM   1870 C  CD2   . HIS A 1 241 ? 21.324  3.163   1.578   1.00 83.96 241 A 1 
ATOM   1871 C  CE1   . HIS A 1 241 ? 21.539  5.137   2.518   1.00 84.22 241 A 1 
ATOM   1872 N  NE2   . HIS A 1 241 ? 22.017  4.368   1.535   1.00 86.25 241 A 1 
ATOM   1873 N  N     . LEU A 1 242 ? 17.779  1.811   0.296   1.00 95.99 242 A 1 
ATOM   1874 C  CA    . LEU A 1 242 ? 17.581  1.966   -1.146  1.00 95.40 242 A 1 
ATOM   1875 C  C     . LEU A 1 242 ? 16.237  2.648   -1.470  1.00 95.43 242 A 1 
ATOM   1876 O  O     . LEU A 1 242 ? 16.176  3.475   -2.382  1.00 94.34 242 A 1 
ATOM   1877 C  CB    . LEU A 1 242 ? 17.659  0.596   -1.837  1.00 94.55 242 A 1 
ATOM   1878 C  CG    . LEU A 1 242 ? 19.059  -0.040  -1.846  1.00 92.01 242 A 1 
ATOM   1879 C  CD1   . LEU A 1 242 ? 18.971  -1.457  -2.407  1.00 87.40 242 A 1 
ATOM   1880 C  CD2   . LEU A 1 242 ? 20.050  0.757   -2.707  1.00 87.63 242 A 1 
ATOM   1881 N  N     . LEU A 1 243 ? 15.183  2.344   -0.707  1.00 96.27 243 A 1 
ATOM   1882 C  CA    . LEU A 1 243 ? 13.892  3.021   -0.816  1.00 96.47 243 A 1 
ATOM   1883 C  C     . LEU A 1 243 ? 13.977  4.493   -0.401  1.00 96.33 243 A 1 
ATOM   1884 O  O     . LEU A 1 243 ? 13.436  5.357   -1.093  1.00 95.35 243 A 1 
ATOM   1885 C  CB    . LEU A 1 243 ? 12.867  2.290   0.060   1.00 96.22 243 A 1 
ATOM   1886 C  CG    . LEU A 1 243 ? 12.438  0.935   -0.520  1.00 94.39 243 A 1 
ATOM   1887 C  CD1   . LEU A 1 243 ? 11.709  0.138   0.563   1.00 92.60 243 A 1 
ATOM   1888 C  CD2   . LEU A 1 243 ? 11.501  1.125   -1.712  1.00 92.08 243 A 1 
ATOM   1889 N  N     . LYS A 1 244 ? 14.694  4.787   0.682   1.00 96.03 244 A 1 
ATOM   1890 C  CA    . LYS A 1 244 ? 14.959  6.158   1.120   1.00 95.68 244 A 1 
ATOM   1891 C  C     . LYS A 1 244 ? 15.680  6.967   0.043   1.00 95.38 244 A 1 
ATOM   1892 O  O     . LYS A 1 244 ? 15.244  8.067   -0.295  1.00 94.47 244 A 1 
ATOM   1893 C  CB    . LYS A 1 244 ? 15.757  6.109   2.426   1.00 94.79 244 A 1 
ATOM   1894 C  CG    . LYS A 1 244 ? 16.159  7.522   2.893   1.00 89.97 244 A 1 
ATOM   1895 C  CD    . LYS A 1 244 ? 16.777  7.472   4.297   1.00 87.45 244 A 1 
ATOM   1896 C  CE    . LYS A 1 244 ? 18.125  6.769   4.349   1.00 79.62 244 A 1 
ATOM   1897 N  NZ    . LYS A 1 244 ? 18.604  6.732   5.751   1.00 74.71 244 A 1 
ATOM   1898 N  N     . GLU A 1 245 ? 16.741  6.398   -0.542  1.00 94.71 245 A 1 
ATOM   1899 C  CA    . GLU A 1 245 ? 17.478  7.039   -1.634  1.00 93.70 245 A 1 
ATOM   1900 C  C     . GLU A 1 245 ? 16.607  7.236   -2.882  1.00 93.44 245 A 1 
ATOM   1901 O  O     . GLU A 1 245 ? 16.630  8.312   -3.488  1.00 91.77 245 A 1 
ATOM   1902 C  CB    . GLU A 1 245 ? 18.733  6.218   -1.963  1.00 92.66 245 A 1 
ATOM   1903 C  CG    . GLU A 1 245 ? 19.850  6.405   -0.929  1.00 84.87 245 A 1 
ATOM   1904 C  CD    . GLU A 1 245 ? 20.323  7.872   -0.920  1.00 78.28 245 A 1 
ATOM   1905 O  OE1   . GLU A 1 245 ? 20.104  8.593   0.074   1.00 71.11 245 A 1 
ATOM   1906 O  OE2   . GLU A 1 245 ? 20.812  8.341   -1.966  1.00 71.65 245 A 1 
ATOM   1907 N  N     . LEU A 1 246 ? 15.755  6.260   -3.228  1.00 93.87 246 A 1 
ATOM   1908 C  CA    . LEU A 1 246 ? 14.827  6.367   -4.351  1.00 93.66 246 A 1 
ATOM   1909 C  C     . LEU A 1 246 ? 13.911  7.582   -4.213  1.00 93.41 246 A 1 
ATOM   1910 O  O     . LEU A 1 246 ? 13.796  8.374   -5.147  1.00 92.15 246 A 1 
ATOM   1911 C  CB    . LEU A 1 246 ? 14.018  5.062   -4.469  1.00 93.47 246 A 1 
ATOM   1912 C  CG    . LEU A 1 246 ? 12.878  5.120   -5.501  1.00 92.77 246 A 1 
ATOM   1913 C  CD1   . LEU A 1 246 ? 13.410  5.284   -6.925  1.00 89.47 246 A 1 
ATOM   1914 C  CD2   . LEU A 1 246 ? 12.044  3.845   -5.432  1.00 89.17 246 A 1 
ATOM   1915 N  N     . VAL A 1 247 ? 13.247  7.755   -3.064  1.00 93.71 247 A 1 
ATOM   1916 C  CA    . VAL A 1 247 ? 12.325  8.889   -2.870  1.00 93.74 247 A 1 
ATOM   1917 C  C     . VAL A 1 247 ? 13.064  10.212  -2.736  1.00 92.51 247 A 1 
ATOM   1918 O  O     . VAL A 1 247 ? 12.565  11.228  -3.206  1.00 90.20 247 A 1 
ATOM   1919 C  CB    . VAL A 1 247 ? 11.338  8.681   -1.712  1.00 93.83 247 A 1 
ATOM   1920 C  CG1   . VAL A 1 247 ? 10.438  7.482   -1.989  1.00 90.35 247 A 1 
ATOM   1921 C  CG2   . VAL A 1 247 ? 12.013  8.505   -0.353  1.00 91.60 247 A 1 
ATOM   1922 N  N     . ARG A 1 248 ? 14.274  10.207  -2.161  1.00 92.51 248 A 1 
ATOM   1923 C  CA    . ARG A 1 248 ? 15.117  11.394  -2.064  1.00 91.60 248 A 1 
ATOM   1924 C  C     . ARG A 1 248 ? 15.530  11.916  -3.440  1.00 90.79 248 A 1 
ATOM   1925 O  O     . ARG A 1 248 ? 15.378  13.104  -3.696  1.00 88.49 248 A 1 
ATOM   1926 C  CB    . ARG A 1 248 ? 16.353  11.061  -1.207  1.00 90.82 248 A 1 
ATOM   1927 C  CG    . ARG A 1 248 ? 17.200  12.305  -0.896  1.00 82.47 248 A 1 
ATOM   1928 C  CD    . ARG A 1 248 ? 18.490  11.928  -0.140  1.00 80.78 248 A 1 
ATOM   1929 N  NE    . ARG A 1 248 ? 19.447  11.193  -0.977  1.00 73.57 248 A 1 
ATOM   1930 C  CZ    . ARG A 1 248 ? 20.250  11.697  -1.919  1.00 67.80 248 A 1 
ATOM   1931 N  NH1   . ARG A 1 248 ? 20.264  12.970  -2.212  1.00 60.50 248 A 1 
ATOM   1932 N  NH2   . ARG A 1 248 ? 21.053  10.917  -2.574  1.00 58.93 248 A 1 
ATOM   1933 N  N     . VAL A 1 249 ? 16.003  11.038  -4.314  1.00 89.71 249 A 1 
ATOM   1934 C  CA    . VAL A 1 249 ? 16.500  11.403  -5.653  1.00 88.15 249 A 1 
ATOM   1935 C  C     . VAL A 1 249 ? 15.363  11.807  -6.584  1.00 87.41 249 A 1 
ATOM   1936 O  O     . VAL A 1 249 ? 15.514  12.739  -7.370  1.00 84.38 249 A 1 
ATOM   1937 C  CB    . VAL A 1 249 ? 17.332  10.248  -6.250  1.00 85.99 249 A 1 
ATOM   1938 C  CG1   . VAL A 1 249 ? 17.725  10.490  -7.711  1.00 80.97 249 A 1 
ATOM   1939 C  CG2   . VAL A 1 249 ? 18.636  10.067  -5.464  1.00 80.89 249 A 1 
ATOM   1940 N  N     . ASN A 1 250 ? 14.195  11.155  -6.484  1.00 88.06 250 A 1 
ATOM   1941 C  CA    . ASN A 1 250 ? 13.060  11.398  -7.365  1.00 87.06 250 A 1 
ATOM   1942 C  C     . ASN A 1 250 ? 12.040  12.407  -6.802  1.00 87.69 250 A 1 
ATOM   1943 O  O     . ASN A 1 250 ? 10.909  12.445  -7.266  1.00 84.84 250 A 1 
ATOM   1944 C  CB    . ASN A 1 250 ? 12.418  10.060  -7.761  1.00 84.55 250 A 1 
ATOM   1945 C  CG    . ASN A 1 250 ? 13.389  9.197   -8.550  1.00 81.00 250 A 1 
ATOM   1946 O  OD1   . ASN A 1 250 ? 13.727  9.489   -9.675  1.00 73.23 250 A 1 
ATOM   1947 N  ND2   . ASN A 1 250 ? 13.872  8.126   -7.968  1.00 72.67 250 A 1 
ATOM   1948 N  N     . ASN A 1 251 ? 12.407  13.195  -5.781  1.00 87.97 251 A 1 
ATOM   1949 C  CA    . ASN A 1 251 ? 11.511  14.126  -5.072  1.00 88.49 251 A 1 
ATOM   1950 C  C     . ASN A 1 251 ? 10.190  13.486  -4.621  1.00 90.19 251 A 1 
ATOM   1951 O  O     . ASN A 1 251 ? 9.153   14.148  -4.525  1.00 87.87 251 A 1 
ATOM   1952 C  CB    . ASN A 1 251 ? 11.336  15.411  -5.894  1.00 85.30 251 A 1 
ATOM   1953 C  CG    . ASN A 1 251 ? 12.570  16.287  -5.850  1.00 79.09 251 A 1 
ATOM   1954 O  OD1   . ASN A 1 251 ? 13.248  16.414  -4.849  1.00 70.70 251 A 1 
ATOM   1955 N  ND2   . ASN A 1 251 ? 12.898  16.947  -6.923  1.00 68.24 251 A 1 
ATOM   1956 N  N     . GLY A 1 252 ? 10.228  12.181  -4.339  1.00 92.01 252 A 1 
ATOM   1957 C  CA    . GLY A 1 252 ? 9.096   11.430  -3.849  1.00 93.30 252 A 1 
ATOM   1958 C  C     . GLY A 1 252 ? 8.947   11.501  -2.334  1.00 94.99 252 A 1 
ATOM   1959 O  O     . GLY A 1 252 ? 9.622   12.252  -1.626  1.00 94.85 252 A 1 
ATOM   1960 N  N     . LYS A 1 253 ? 8.044   10.661  -1.824  1.00 96.29 253 A 1 
ATOM   1961 C  CA    . LYS A 1 253 ? 7.790   10.499  -0.397  1.00 96.85 253 A 1 
ATOM   1962 C  C     . LYS A 1 253 ? 7.567   9.022   -0.099  1.00 97.47 253 A 1 
ATOM   1963 O  O     . LYS A 1 253 ? 6.841   8.356   -0.825  1.00 96.97 253 A 1 
ATOM   1964 C  CB    . LYS A 1 253 ? 6.574   11.354  -0.011  1.00 95.51 253 A 1 
ATOM   1965 C  CG    . LYS A 1 253 ? 6.220   11.264  1.483   1.00 90.98 253 A 1 
ATOM   1966 C  CD    . LYS A 1 253 ? 4.938   12.049  1.840   1.00 89.88 253 A 1 
ATOM   1967 C  CE    . LYS A 1 253 ? 3.725   11.479  1.090   1.00 80.13 253 A 1 
ATOM   1968 N  NZ    . LYS A 1 253 ? 2.431   11.829  1.714   1.00 74.37 253 A 1 
ATOM   1969 N  N     . LEU A 1 254 ? 8.145   8.523   0.989   1.00 98.04 254 A 1 
ATOM   1970 C  CA    . LEU A 1 254 ? 7.841   7.232   1.566   1.00 98.19 254 A 1 
ATOM   1971 C  C     . LEU A 1 254 ? 7.283   7.449   2.965   1.00 98.42 254 A 1 
ATOM   1972 O  O     . LEU A 1 254 ? 7.908   8.127   3.770   1.00 98.11 254 A 1 
ATOM   1973 C  CB    . LEU A 1 254 ? 9.110   6.365   1.568   1.00 97.50 254 A 1 
ATOM   1974 C  CG    . LEU A 1 254 ? 8.926   4.951   2.158   1.00 95.00 254 A 1 
ATOM   1975 C  CD1   . LEU A 1 254 ? 8.029   4.105   1.271   1.00 89.98 254 A 1 
ATOM   1976 C  CD2   . LEU A 1 254 ? 10.286  4.276   2.275   1.00 89.79 254 A 1 
ATOM   1977 N  N     . GLU A 1 255 ? 6.122   6.880   3.243   1.00 98.51 255 A 1 
ATOM   1978 C  CA    . GLU A 1 255 ? 5.535   6.827   4.578   1.00 98.61 255 A 1 
ATOM   1979 C  C     . GLU A 1 255 ? 5.435   5.373   5.032   1.00 98.72 255 A 1 
ATOM   1980 O  O     . GLU A 1 255 ? 5.025   4.508   4.264   1.00 98.44 255 A 1 
ATOM   1981 C  CB    . GLU A 1 255 ? 4.172   7.526   4.608   1.00 98.20 255 A 1 
ATOM   1982 C  CG    . GLU A 1 255 ? 4.318   9.040   4.430   1.00 95.56 255 A 1 
ATOM   1983 C  CD    . GLU A 1 255 ? 2.970   9.774   4.324   1.00 94.10 255 A 1 
ATOM   1984 O  OE1   . GLU A 1 255 ? 2.660   10.602  5.187   1.00 88.34 255 A 1 
ATOM   1985 O  OE2   . GLU A 1 255 ? 2.290   9.600   3.288   1.00 89.20 255 A 1 
ATOM   1986 N  N     . LEU A 1 256 ? 5.827   5.113   6.283   1.00 98.84 256 A 1 
ATOM   1987 C  CA    . LEU A 1 256 ? 5.834   3.796   6.890   1.00 98.87 256 A 1 
ATOM   1988 C  C     . LEU A 1 256 ? 5.104   3.857   8.231   1.00 98.83 256 A 1 
ATOM   1989 O  O     . LEU A 1 256 ? 5.429   4.683   9.081   1.00 98.66 256 A 1 
ATOM   1990 C  CB    . LEU A 1 256 ? 7.297   3.321   6.986   1.00 98.28 256 A 1 
ATOM   1991 C  CG    . LEU A 1 256 ? 7.497   1.853   7.422   1.00 93.42 256 A 1 
ATOM   1992 C  CD1   . LEU A 1 256 ? 8.916   1.406   7.063   1.00 86.69 256 A 1 
ATOM   1993 C  CD2   . LEU A 1 256 ? 7.333   1.653   8.926   1.00 87.31 256 A 1 
ATOM   1994 N  N     . TYR A 1 257 ? 4.156   2.952   8.439   1.00 98.94 257 A 1 
ATOM   1995 C  CA    . TYR A 1 257 ? 3.497   2.710   9.715   1.00 98.96 257 A 1 
ATOM   1996 C  C     . TYR A 1 257 ? 3.755   1.270   10.143  1.00 98.98 257 A 1 
ATOM   1997 O  O     . TYR A 1 257 ? 3.516   0.346   9.374   1.00 98.80 257 A 1 
ATOM   1998 C  CB    . TYR A 1 257 ? 1.987   2.966   9.601   1.00 98.91 257 A 1 
ATOM   1999 C  CG    . TYR A 1 257 ? 1.611   4.408   9.343   1.00 98.89 257 A 1 
ATOM   2000 C  CD1   . TYR A 1 257 ? 1.210   5.234   10.418  1.00 98.65 257 A 1 
ATOM   2001 C  CD2   . TYR A 1 257 ? 1.645   4.939   8.043   1.00 98.66 257 A 1 
ATOM   2002 C  CE1   . TYR A 1 257 ? 0.842   6.568   10.196  1.00 98.37 257 A 1 
ATOM   2003 C  CE2   . TYR A 1 257 ? 1.290   6.279   7.807   1.00 98.42 257 A 1 
ATOM   2004 C  CZ    . TYR A 1 257 ? 0.888   7.091   8.890   1.00 98.46 257 A 1 
ATOM   2005 O  OH    . TYR A 1 257 ? 0.548   8.397   8.663   1.00 97.71 257 A 1 
ATOM   2006 N  N     . SER A 1 258 ? 4.224   1.063   11.381  1.00 98.99 258 A 1 
ATOM   2007 C  CA    . SER A 1 258 ? 4.334   -0.258  11.986  1.00 98.90 258 A 1 
ATOM   2008 C  C     . SER A 1 258 ? 4.281   -0.142  13.512  1.00 98.94 258 A 1 
ATOM   2009 O  O     . SER A 1 258 ? 4.985   0.691   14.095  1.00 98.71 258 A 1 
ATOM   2010 C  CB    . SER A 1 258 ? 5.618   -0.953  11.535  1.00 98.86 258 A 1 
ATOM   2011 O  OG    . SER A 1 258 ? 5.539   -2.335  11.854  1.00 98.57 258 A 1 
ATOM   2012 N  N     . HIS A 1 259 ? 3.454   -0.971  14.158  1.00 98.67 259 A 1 
ATOM   2013 C  CA    . HIS A 1 259 ? 3.055   -0.752  15.551  1.00 98.65 259 A 1 
ATOM   2014 C  C     . HIS A 1 259 ? 2.507   0.674   15.744  1.00 98.50 259 A 1 
ATOM   2015 O  O     . HIS A 1 259 ? 1.630   1.091   14.981  1.00 97.22 259 A 1 
ATOM   2016 C  CB    . HIS A 1 259 ? 4.198   -1.141  16.518  1.00 98.31 259 A 1 
ATOM   2017 C  CG    . HIS A 1 259 ? 4.507   -2.610  16.592  1.00 98.32 259 A 1 
ATOM   2018 N  ND1   . HIS A 1 259 ? 5.095   -3.222  17.692  1.00 94.42 259 A 1 
ATOM   2019 C  CD2   . HIS A 1 259 ? 4.261   -3.586  15.674  1.00 95.05 259 A 1 
ATOM   2020 C  CE1   . HIS A 1 259 ? 5.193   -4.525  17.434  1.00 95.00 259 A 1 
ATOM   2021 N  NE2   . HIS A 1 259 ? 4.691   -4.794  16.213  1.00 95.38 259 A 1 
ATOM   2022 N  N     . ASN A 1 260 ? 2.995   1.421   16.720  1.00 98.83 260 A 1 
ATOM   2023 C  CA    . ASN A 1 260 ? 2.688   2.841   16.894  1.00 98.76 260 A 1 
ATOM   2024 C  C     . ASN A 1 260 ? 3.824   3.764   16.412  1.00 98.76 260 A 1 
ATOM   2025 O  O     . ASN A 1 260 ? 3.888   4.927   16.801  1.00 98.16 260 A 1 
ATOM   2026 C  CB    . ASN A 1 260 ? 2.272   3.105   18.353  1.00 98.06 260 A 1 
ATOM   2027 C  CG    . ASN A 1 260 ? 3.414   2.933   19.340  1.00 97.23 260 A 1 
ATOM   2028 O  OD1   . ASN A 1 260 ? 4.309   2.117   19.187  1.00 92.43 260 A 1 
ATOM   2029 N  ND2   . ASN A 1 260 ? 3.404   3.698   20.399  1.00 90.95 260 A 1 
ATOM   2030 N  N     . GLY A 1 261 ? 4.728   3.238   15.584  1.00 98.74 261 A 1 
ATOM   2031 C  CA    . GLY A 1 261 ? 5.783   4.011   14.954  1.00 98.74 261 A 1 
ATOM   2032 C  C     . GLY A 1 261 ? 5.382   4.490   13.561  1.00 98.80 261 A 1 
ATOM   2033 O  O     . GLY A 1 261 ? 4.685   3.784   12.828  1.00 98.65 261 A 1 
ATOM   2034 N  N     . TYR A 1 262 ? 5.848   5.672   13.214  1.00 98.86 262 A 1 
ATOM   2035 C  CA    . TYR A 1 262 ? 5.693   6.301   11.916  1.00 98.81 262 A 1 
ATOM   2036 C  C     . TYR A 1 262 ? 7.034   6.829   11.410  1.00 98.82 262 A 1 
ATOM   2037 O  O     . TYR A 1 262 ? 7.819   7.380   12.178  1.00 98.59 262 A 1 
ATOM   2038 C  CB    . TYR A 1 262 ? 4.682   7.439   12.033  1.00 98.72 262 A 1 
ATOM   2039 C  CG    . TYR A 1 262 ? 4.619   8.360   10.832  1.00 98.67 262 A 1 
ATOM   2040 C  CD1   . TYR A 1 262 ? 5.214   9.645   10.870  1.00 98.17 262 A 1 
ATOM   2041 C  CD2   . TYR A 1 262 ? 3.952   7.957   9.664   1.00 98.21 262 A 1 
ATOM   2042 C  CE1   . TYR A 1 262 ? 5.098   10.521  9.778   1.00 97.67 262 A 1 
ATOM   2043 C  CE2   . TYR A 1 262 ? 3.827   8.828   8.568   1.00 97.66 262 A 1 
ATOM   2044 C  CZ    . TYR A 1 262 ? 4.391   10.113  8.644   1.00 97.75 262 A 1 
ATOM   2045 O  OH    . TYR A 1 262 ? 4.218   10.983  7.590   1.00 96.56 262 A 1 
ATOM   2046 N  N     . VAL A 1 263 ? 7.261   6.686   10.114  1.00 98.78 263 A 1 
ATOM   2047 C  CA    . VAL A 1 263 ? 8.388   7.303   9.415   1.00 98.77 263 A 1 
ATOM   2048 C  C     . VAL A 1 263 ? 7.875   7.997   8.175   1.00 98.79 263 A 1 
ATOM   2049 O  O     . VAL A 1 263 ? 7.077   7.430   7.433   1.00 98.42 263 A 1 
ATOM   2050 C  CB    . VAL A 1 263 ? 9.471   6.285   9.016   1.00 97.98 263 A 1 
ATOM   2051 C  CG1   . VAL A 1 263 ? 10.741  7.000   8.528   1.00 92.95 263 A 1 
ATOM   2052 C  CG2   . VAL A 1 263 ? 9.867   5.368   10.177  1.00 93.50 263 A 1 
ATOM   2053 N  N     . LYS A 1 264 ? 8.390   9.192   7.911   1.00 98.65 264 A 1 
ATOM   2054 C  CA    . LYS A 1 264 ? 8.250   9.868   6.623   1.00 98.57 264 A 1 
ATOM   2055 C  C     . LYS A 1 264 ? 9.618   10.209  6.081   1.00 98.42 264 A 1 
ATOM   2056 O  O     . LYS A 1 264 ? 10.392  10.919  6.713   1.00 97.79 264 A 1 
ATOM   2057 C  CB    . LYS A 1 264 ? 7.358   11.095  6.816   1.00 98.13 264 A 1 
ATOM   2058 C  CG    . LYS A 1 264 ? 7.209   11.941  5.549   1.00 96.97 264 A 1 
ATOM   2059 C  CD    . LYS A 1 264 ? 6.366   13.162  5.933   1.00 94.43 264 A 1 
ATOM   2060 C  CE    . LYS A 1 264 ? 6.318   14.210  4.833   1.00 88.36 264 A 1 
ATOM   2061 N  NZ    . LYS A 1 264 ? 5.799   15.473  5.419   1.00 82.01 264 A 1 
ATOM   2062 N  N     . MET A 1 265 ? 9.901   9.734   4.875   1.00 98.02 265 A 1 
ATOM   2063 C  CA    . MET A 1 265 ? 11.122  10.018  4.143   1.00 97.83 265 A 1 
ATOM   2064 C  C     . MET A 1 265 ? 10.785  10.834  2.897   1.00 97.94 265 A 1 
ATOM   2065 O  O     . MET A 1 265 ? 9.818   10.540  2.195   1.00 96.89 265 A 1 
ATOM   2066 C  CB    . MET A 1 265 ? 11.837  8.719   3.755   1.00 96.73 265 A 1 
ATOM   2067 C  CG    . MET A 1 265 ? 12.208  7.872   4.972   1.00 92.33 265 A 1 
ATOM   2068 S  SD    . MET A 1 265 ? 12.955  6.290   4.503   1.00 90.13 265 A 1 
ATOM   2069 C  CE    . MET A 1 265 ? 13.357  5.663   6.140   1.00 81.50 265 A 1 
ATOM   2070 N  N     . SER A 1 266 ? 11.589  11.854  2.615   1.00 96.69 266 A 1 
ATOM   2071 C  CA    . SER A 1 266 ? 11.456  12.676  1.416   1.00 96.36 266 A 1 
ATOM   2072 C  C     . SER A 1 266 ? 12.784  13.364  1.080   1.00 95.82 266 A 1 
ATOM   2073 O  O     . SER A 1 266 ? 13.784  13.165  1.773   1.00 93.68 266 A 1 
ATOM   2074 C  CB    . SER A 1 266 ? 10.347  13.724  1.628   1.00 94.99 266 A 1 
ATOM   2075 O  OG    . SER A 1 266 ? 10.733  14.686  2.598   1.00 92.57 266 A 1 
ATOM   2076 N  N     . SER A 1 267 ? 12.787  14.215  0.054   1.00 93.31 267 A 1 
ATOM   2077 C  CA    . SER A 1 267 ? 13.935  15.078  -0.245  1.00 91.69 267 A 1 
ATOM   2078 C  C     . SER A 1 267 ? 14.276  16.063  0.881   1.00 92.12 267 A 1 
ATOM   2079 O  O     . SER A 1 267 ? 15.391  16.565  0.926   1.00 87.99 267 A 1 
ATOM   2080 C  CB    . SER A 1 267 ? 13.672  15.853  -1.539  1.00 87.87 267 A 1 
ATOM   2081 O  OG    . SER A 1 267 ? 12.490  16.615  -1.423  1.00 77.95 267 A 1 
ATOM   2082 N  N     . GLN A 1 268 ? 13.331  16.317  1.809   1.00 93.70 268 A 1 
ATOM   2083 C  CA    . GLN A 1 268 ? 13.517  17.197  2.971   1.00 94.15 268 A 1 
ATOM   2084 C  C     . GLN A 1 268 ? 14.133  16.474  4.183   1.00 94.79 268 A 1 
ATOM   2085 O  O     . GLN A 1 268 ? 14.379  17.106  5.210   1.00 90.86 268 A 1 
ATOM   2086 C  CB    . GLN A 1 268 ? 12.180  17.856  3.344   1.00 92.27 268 A 1 
ATOM   2087 C  CG    . GLN A 1 268 ? 11.551  18.657  2.196   1.00 87.43 268 A 1 
ATOM   2088 C  CD    . GLN A 1 268 ? 12.477  19.763  1.672   1.00 78.57 268 A 1 
ATOM   2089 O  OE1   . GLN A 1 268 ? 13.198  20.401  2.413   1.00 70.24 268 A 1 
ATOM   2090 N  NE2   . GLN A 1 268 ? 12.488  20.013  0.383   1.00 67.12 268 A 1 
ATOM   2091 N  N     . GLY A 1 269 ? 14.368  15.158  4.079   1.00 95.33 269 A 1 
ATOM   2092 C  CA    . GLY A 1 269 ? 14.931  14.348  5.157   1.00 95.32 269 A 1 
ATOM   2093 C  C     . GLY A 1 269 ? 13.957  13.314  5.700   1.00 96.31 269 A 1 
ATOM   2094 O  O     . GLY A 1 269 ? 13.014  12.892  5.027   1.00 95.03 269 A 1 
ATOM   2095 N  N     . GLU A 1 270 ? 14.235  12.879  6.932   1.00 96.24 270 A 1 
ATOM   2096 C  CA    . GLU A 1 270 ? 13.516  11.808  7.614   1.00 96.41 270 A 1 
ATOM   2097 C  C     . GLU A 1 270 ? 12.828  12.355  8.869   1.00 97.26 270 A 1 
ATOM   2098 O  O     . GLU A 1 270 ? 13.466  13.022  9.692   1.00 96.08 270 A 1 
ATOM   2099 C  CB    . GLU A 1 270 ? 14.482  10.670  7.992   1.00 93.69 270 A 1 
ATOM   2100 C  CG    . GLU A 1 270 ? 15.144  10.012  6.773   1.00 88.22 270 A 1 
ATOM   2101 C  CD    . GLU A 1 270 ? 16.266  9.040   7.160   1.00 88.82 270 A 1 
ATOM   2102 O  OE1   . GLU A 1 270 ? 17.361  9.127   6.566   1.00 82.29 270 A 1 
ATOM   2103 O  OE2   . GLU A 1 270 ? 16.068  8.161   8.021   1.00 83.53 270 A 1 
ATOM   2104 N  N     . GLU A 1 271 ? 11.547  12.048  9.029   1.00 97.96 271 A 1 
ATOM   2105 C  CA    . GLU A 1 271 ? 10.759  12.340  10.217  1.00 98.16 271 A 1 
ATOM   2106 C  C     . GLU A 1 271 ? 10.357  11.014  10.870  1.00 98.42 271 A 1 
ATOM   2107 O  O     . GLU A 1 271 ? 9.780   10.151  10.215  1.00 97.88 271 A 1 
ATOM   2108 C  CB    . GLU A 1 271 ? 9.544   13.192  9.823   1.00 96.94 271 A 1 
ATOM   2109 C  CG    . GLU A 1 271 ? 8.666   13.620  11.006  1.00 88.35 271 A 1 
ATOM   2110 C  CD    . GLU A 1 271 ? 7.383   14.355  10.567  1.00 85.00 271 A 1 
ATOM   2111 O  OE1   . GLU A 1 271 ? 6.486   14.520  11.429  1.00 77.89 271 A 1 
ATOM   2112 O  OE2   . GLU A 1 271 ? 7.259   14.746  9.378   1.00 79.50 271 A 1 
ATOM   2113 N  N     . TYR A 1 272 ? 10.643  10.857  12.157  1.00 98.30 272 A 1 
ATOM   2114 C  CA    . TYR A 1 272 ? 10.248  9.716   12.967  1.00 98.38 272 A 1 
ATOM   2115 C  C     . TYR A 1 272 ? 9.291   10.195  14.056  1.00 98.11 272 A 1 
ATOM   2116 O  O     . TYR A 1 272 ? 9.545   11.208  14.700  1.00 96.96 272 A 1 
ATOM   2117 C  CB    . TYR A 1 272 ? 11.472  9.034   13.578  1.00 97.88 272 A 1 
ATOM   2118 C  CG    . TYR A 1 272 ? 12.444  8.467   12.568  1.00 97.83 272 A 1 
ATOM   2119 C  CD1   . TYR A 1 272 ? 12.328  7.131   12.148  1.00 96.72 272 A 1 
ATOM   2120 C  CD2   . TYR A 1 272 ? 13.462  9.267   12.018  1.00 96.88 272 A 1 
ATOM   2121 C  CE1   . TYR A 1 272 ? 13.212  6.597   11.192  1.00 95.76 272 A 1 
ATOM   2122 C  CE2   . TYR A 1 272 ? 14.348  8.757   11.057  1.00 95.96 272 A 1 
ATOM   2123 C  CZ    . TYR A 1 272 ? 14.214  7.416   10.643  1.00 95.89 272 A 1 
ATOM   2124 O  OH    . TYR A 1 272 ? 15.051  6.908   9.686   1.00 93.99 272 A 1 
ATOM   2125 N  N     . LYS A 1 273 ? 8.192   9.467   14.282  1.00 98.20 273 A 1 
ATOM   2126 C  CA    . LYS A 1 273 ? 7.158   9.875   15.232  1.00 97.92 273 A 1 
ATOM   2127 C  C     . LYS A 1 273 ? 6.503   8.663   15.894  1.00 98.49 273 A 1 
ATOM   2128 O  O     . LYS A 1 273 ? 6.240   7.653   15.249  1.00 97.92 273 A 1 
ATOM   2129 C  CB    . LYS A 1 273 ? 6.139   10.755  14.477  1.00 94.84 273 A 1 
ATOM   2130 C  CG    . LYS A 1 273 ? 5.062   11.368  15.375  1.00 84.51 273 A 1 
ATOM   2131 C  CD    . LYS A 1 273 ? 4.145   12.253  14.525  1.00 86.92 273 A 1 
ATOM   2132 C  CE    . LYS A 1 273 ? 2.966   12.801  15.329  1.00 79.03 273 A 1 
ATOM   2133 N  NZ    . LYS A 1 273 ? 2.014   13.506  14.438  1.00 73.02 273 A 1 
ATOM   2134 N  N     . THR A 1 274 ? 6.196   8.796   17.179  1.00 98.12 274 A 1 
ATOM   2135 C  CA    . THR A 1 274 ? 5.292   7.888   17.891  1.00 97.99 274 A 1 
ATOM   2136 C  C     . THR A 1 274 ? 3.854   8.371   17.718  1.00 98.13 274 A 1 
ATOM   2137 O  O     . THR A 1 274 ? 3.533   9.517   18.023  1.00 97.50 274 A 1 
ATOM   2138 C  CB    . THR A 1 274 ? 5.669   7.794   19.376  1.00 96.84 274 A 1 
ATOM   2139 O  OG1   . THR A 1 274 ? 6.986   7.308   19.502  1.00 93.55 274 A 1 
ATOM   2140 C  CG2   . THR A 1 274 ? 4.768   6.828   20.134  1.00 93.30 274 A 1 
ATOM   2141 N  N     . GLN A 1 275 ? 2.978   7.486   17.223  1.00 98.34 275 A 1 
ATOM   2142 C  CA    . GLN A 1 275 ? 1.571   7.765   16.991  1.00 98.31 275 A 1 
ATOM   2143 C  C     . GLN A 1 275 ? 0.703   7.329   18.186  1.00 98.40 275 A 1 
ATOM   2144 O  O     . GLN A 1 275 ? 1.050   6.380   18.893  1.00 97.72 275 A 1 
ATOM   2145 C  CB    . GLN A 1 275 ? 1.129   7.077   15.689  1.00 97.68 275 A 1 
ATOM   2146 C  CG    . GLN A 1 275 ? 1.811   7.612   14.417  1.00 95.75 275 A 1 
ATOM   2147 C  CD    . GLN A 1 275 ? 1.412   9.035   14.030  1.00 94.88 275 A 1 
ATOM   2148 O  OE1   . GLN A 1 275 ? 0.862   9.812   14.792  1.00 87.19 275 A 1 
ATOM   2149 N  NE2   . GLN A 1 275 ? 1.671   9.436   12.806  1.00 84.30 275 A 1 
ATOM   2150 N  N     . PRO A 1 276 ? -0.460  7.972   18.419  1.00 98.33 276 A 1 
ATOM   2151 C  CA    . PRO A 1 276 ? -1.394  7.580   19.482  1.00 98.07 276 A 1 
ATOM   2152 C  C     . PRO A 1 276 ? -2.262  6.362   19.119  1.00 98.10 276 A 1 
ATOM   2153 O  O     . PRO A 1 276 ? -3.241  6.063   19.794  1.00 96.59 276 A 1 
ATOM   2154 C  CB    . PRO A 1 276 ? -2.228  8.844   19.727  1.00 97.26 276 A 1 
ATOM   2155 C  CG    . PRO A 1 276 ? -2.305  9.469   18.343  1.00 95.43 276 A 1 
ATOM   2156 C  CD    . PRO A 1 276 ? -0.930  9.168   17.738  1.00 97.52 276 A 1 
ATOM   2157 N  N     . PHE A 1 277 ? -1.934  5.658   18.039  1.00 98.21 277 A 1 
ATOM   2158 C  CA    . PHE A 1 277 ? -2.644  4.490   17.526  1.00 98.32 277 A 1 
ATOM   2159 C  C     . PHE A 1 277 ? -1.651  3.401   17.096  1.00 98.57 277 A 1 
ATOM   2160 O  O     . PHE A 1 277 ? -0.470  3.668   16.894  1.00 98.09 277 A 1 
ATOM   2161 C  CB    . PHE A 1 277 ? -3.593  4.903   16.389  1.00 97.87 277 A 1 
ATOM   2162 C  CG    . PHE A 1 277 ? -2.955  5.731   15.301  1.00 98.11 277 A 1 
ATOM   2163 C  CD1   . PHE A 1 277 ? -3.115  7.133   15.292  1.00 96.95 277 A 1 
ATOM   2164 C  CD2   . PHE A 1 277 ? -2.198  5.127   14.287  1.00 97.10 277 A 1 
ATOM   2165 C  CE1   . PHE A 1 277 ? -2.527  7.908   14.282  1.00 95.81 277 A 1 
ATOM   2166 C  CE2   . PHE A 1 277 ? -1.603  5.901   13.271  1.00 96.11 277 A 1 
ATOM   2167 C  CZ    . PHE A 1 277 ? -1.774  7.299   13.263  1.00 96.38 277 A 1 
ATOM   2168 N  N     . TYR A 1 278 ? -2.145  2.168   16.976  1.00 98.62 278 A 1 
ATOM   2169 C  CA    . TYR A 1 278 ? -1.317  0.984   16.807  1.00 98.76 278 A 1 
ATOM   2170 C  C     . TYR A 1 278 ? -1.864  0.083   15.699  1.00 98.70 278 A 1 
ATOM   2171 O  O     . TYR A 1 278 ? -3.069  -0.138  15.598  1.00 98.31 278 A 1 
ATOM   2172 C  CB    . TYR A 1 278 ? -1.250  0.239   18.147  1.00 98.39 278 A 1 
ATOM   2173 C  CG    . TYR A 1 278 ? -0.456  -1.047  18.118  1.00 98.21 278 A 1 
ATOM   2174 C  CD1   . TYR A 1 278 ? -1.065  -2.253  17.721  1.00 97.43 278 A 1 
ATOM   2175 C  CD2   . TYR A 1 278 ? 0.895   -1.046  18.489  1.00 97.34 278 A 1 
ATOM   2176 C  CE1   . TYR A 1 278 ? -0.332  -3.449  17.700  1.00 96.55 278 A 1 
ATOM   2177 C  CE2   . TYR A 1 278 ? 1.648   -2.244  18.477  1.00 96.51 278 A 1 
ATOM   2178 C  CZ    . TYR A 1 278 ? 1.021   -3.445  18.076  1.00 96.60 278 A 1 
ATOM   2179 O  OH    . TYR A 1 278 ? 1.738   -4.610  18.064  1.00 95.42 278 A 1 
ATOM   2180 N  N     . PHE A 1 279 ? -0.952  -0.489  14.912  1.00 98.86 279 A 1 
ATOM   2181 C  CA    . PHE A 1 279 ? -1.203  -1.596  13.996  1.00 98.82 279 A 1 
ATOM   2182 C  C     . PHE A 1 279 ? -0.014  -2.558  14.048  1.00 98.80 279 A 1 
ATOM   2183 O  O     . PHE A 1 279 ? 1.124   -2.131  13.883  1.00 98.71 279 A 1 
ATOM   2184 C  CB    . PHE A 1 279 ? -1.413  -1.049  12.582  1.00 98.77 279 A 1 
ATOM   2185 C  CG    . PHE A 1 279 ? -1.523  -2.119  11.520  1.00 98.83 279 A 1 
ATOM   2186 C  CD1   . PHE A 1 279 ? -0.608  -2.148  10.451  1.00 98.60 279 A 1 
ATOM   2187 C  CD2   . PHE A 1 279 ? -2.521  -3.101  11.599  1.00 98.64 279 A 1 
ATOM   2188 C  CE1   . PHE A 1 279 ? -0.696  -3.139  9.466   1.00 98.40 279 A 1 
ATOM   2189 C  CE2   . PHE A 1 279 ? -2.606  -4.103  10.622  1.00 98.42 279 A 1 
ATOM   2190 C  CZ    . PHE A 1 279 ? -1.699  -4.123  9.554   1.00 98.48 279 A 1 
ATOM   2191 N  N     . GLU A 1 280 ? -0.272  -3.828  14.302  1.00 98.75 280 A 1 
ATOM   2192 C  CA    . GLU A 1 280 ? 0.796   -4.820  14.487  1.00 98.75 280 A 1 
ATOM   2193 C  C     . GLU A 1 280 ? 1.657   -5.003  13.229  1.00 98.88 280 A 1 
ATOM   2194 O  O     . GLU A 1 280 ? 2.880   -5.046  13.327  1.00 98.43 280 A 1 
ATOM   2195 C  CB    . GLU A 1 280 ? 0.158   -6.146  14.924  1.00 98.20 280 A 1 
ATOM   2196 C  CG    . GLU A 1 280 ? 1.197   -7.196  15.344  1.00 92.61 280 A 1 
ATOM   2197 C  CD    . GLU A 1 280 ? 0.543   -8.486  15.876  1.00 87.90 280 A 1 
ATOM   2198 O  OE1   . GLU A 1 280 ? 1.289   -9.479  16.051  1.00 79.52 280 A 1 
ATOM   2199 O  OE2   . GLU A 1 280 ? -0.682  -8.493  16.108  1.00 79.79 280 A 1 
ATOM   2200 N  N     . GLY A 1 281 ? 1.019   -5.044  12.055  1.00 98.89 281 A 1 
ATOM   2201 C  CA    . GLY A 1 281 ? 1.691   -5.218  10.771  1.00 98.87 281 A 1 
ATOM   2202 C  C     . GLY A 1 281 ? 2.464   -3.989  10.283  1.00 98.92 281 A 1 
ATOM   2203 O  O     . GLY A 1 281 ? 2.848   -3.104  11.055  1.00 98.68 281 A 1 
ATOM   2204 N  N     . THR A 1 282 ? 2.689   -3.930  8.978   1.00 98.93 282 A 1 
ATOM   2205 C  CA    . THR A 1 282 ? 3.457   -2.857  8.338   1.00 98.90 282 A 1 
ATOM   2206 C  C     . THR A 1 282 ? 2.722   -2.317  7.115   1.00 98.94 282 A 1 
ATOM   2207 O  O     . THR A 1 282 ? 2.214   -3.066  6.285   1.00 98.88 282 A 1 
ATOM   2208 C  CB    . THR A 1 282 ? 4.866   -3.340  7.973   1.00 98.88 282 A 1 
ATOM   2209 O  OG1   . THR A 1 282 ? 5.515   -3.828  9.121   1.00 97.95 282 A 1 
ATOM   2210 C  CG2   . THR A 1 282 ? 5.753   -2.232  7.407   1.00 98.27 282 A 1 
ATOM   2211 N  N     . ILE A 1 283 ? 2.671   -0.996  6.994   1.00 98.93 283 A 1 
ATOM   2212 C  CA    . ILE A 1 283 ? 2.148   -0.294  5.821   1.00 98.80 283 A 1 
ATOM   2213 C  C     . ILE A 1 283 ? 3.245   0.595   5.265   1.00 98.96 283 A 1 
ATOM   2214 O  O     . ILE A 1 283 ? 3.800   1.418   5.986   1.00 98.66 283 A 1 
ATOM   2215 C  CB    . ILE A 1 283 ? 0.898   0.540   6.143   1.00 98.44 283 A 1 
ATOM   2216 C  CG1   . ILE A 1 283 ? -0.173  -0.342  6.812   1.00 94.97 283 A 1 
ATOM   2217 C  CG2   . ILE A 1 283 ? 0.377   1.224   4.868   1.00 96.20 283 A 1 
ATOM   2218 C  CD1   . ILE A 1 283 ? -1.486  0.384   7.111   1.00 86.65 283 A 1 
ATOM   2219 N  N     . LEU A 1 284 ? 3.502   0.471   3.953   1.00 98.84 284 A 1 
ATOM   2220 C  CA    . LEU A 1 284 ? 4.365   1.353   3.192   1.00 98.78 284 A 1 
ATOM   2221 C  C     . LEU A 1 284 ? 3.534   2.067   2.126   1.00 98.79 284 A 1 
ATOM   2222 O  O     . LEU A 1 284 ? 2.834   1.428   1.350   1.00 98.30 284 A 1 
ATOM   2223 C  CB    . LEU A 1 284 ? 5.512   0.530   2.594   1.00 98.28 284 A 1 
ATOM   2224 C  CG    . LEU A 1 284 ? 6.613   0.268   3.632   1.00 92.60 284 A 1 
ATOM   2225 C  CD1   . LEU A 1 284 ? 7.316   -1.064  3.390   1.00 84.62 284 A 1 
ATOM   2226 C  CD2   . LEU A 1 284 ? 7.681   1.361   3.560   1.00 86.83 284 A 1 
ATOM   2227 N  N     . ASN A 1 285 ? 3.618   3.390   2.098   1.00 98.62 285 A 1 
ATOM   2228 C  CA    . ASN A 1 285 ? 2.955   4.232   1.115   1.00 98.45 285 A 1 
ATOM   2229 C  C     . ASN A 1 285 ? 4.007   5.059   0.381   1.00 98.50 285 A 1 
ATOM   2230 O  O     . ASN A 1 285 ? 4.592   5.972   0.960   1.00 97.89 285 A 1 
ATOM   2231 C  CB    . ASN A 1 285 ? 1.897   5.087   1.835   1.00 97.65 285 A 1 
ATOM   2232 C  CG    . ASN A 1 285 ? 0.944   5.780   0.876   1.00 94.41 285 A 1 
ATOM   2233 O  OD1   . ASN A 1 285 ? 0.675   5.322   -0.221  1.00 84.87 285 A 1 
ATOM   2234 N  ND2   . ASN A 1 285 ? 0.354   6.881   1.283   1.00 84.53 285 A 1 
ATOM   2235 N  N     . ILE A 1 286 ? 4.267   4.725   -0.885  1.00 98.27 286 A 1 
ATOM   2236 C  CA    . ILE A 1 286 ? 5.244   5.420   -1.718  1.00 98.11 286 A 1 
ATOM   2237 C  C     . ILE A 1 286 ? 4.529   6.338   -2.708  1.00 97.93 286 A 1 
ATOM   2238 O  O     . ILE A 1 286 ? 3.595   5.939   -3.397  1.00 97.31 286 A 1 
ATOM   2239 C  CB    . ILE A 1 286 ? 6.250   4.443   -2.375  1.00 97.61 286 A 1 
ATOM   2240 C  CG1   . ILE A 1 286 ? 7.380   5.224   -3.076  1.00 93.16 286 A 1 
ATOM   2241 C  CG2   . ILE A 1 286 ? 5.571   3.440   -3.325  1.00 91.81 286 A 1 
ATOM   2242 C  CD1   . ILE A 1 286 ? 8.546   4.347   -3.541  1.00 90.03 286 A 1 
ATOM   2243 N  N     . THR A 1 287 ? 4.975   7.588   -2.772  1.00 97.02 287 A 1 
ATOM   2244 C  CA    . THR A 1 287 ? 4.500   8.598   -3.717  1.00 96.65 287 A 1 
ATOM   2245 C  C     . THR A 1 287 ? 5.672   9.084   -4.550  1.00 96.05 287 A 1 
ATOM   2246 O  O     . THR A 1 287 ? 6.657   9.551   -3.989  1.00 94.68 287 A 1 
ATOM   2247 C  CB    . THR A 1 287 ? 3.850   9.780   -2.992  1.00 96.39 287 A 1 
ATOM   2248 O  OG1   . THR A 1 287 ? 2.805   9.341   -2.151  1.00 94.23 287 A 1 
ATOM   2249 C  CG2   . THR A 1 287 ? 3.245   10.793  -3.964  1.00 94.07 287 A 1 
ATOM   2250 N  N     . LEU A 1 288 ? 5.547   9.011   -5.877  1.00 95.04 288 A 1 
ATOM   2251 C  CA    . LEU A 1 288 ? 6.490   9.608   -6.810  1.00 94.12 288 A 1 
ATOM   2252 C  C     . LEU A 1 288 ? 5.805   10.735  -7.585  1.00 93.55 288 A 1 
ATOM   2253 O  O     . LEU A 1 288 ? 4.605   10.663  -7.866  1.00 91.23 288 A 1 
ATOM   2254 C  CB    . LEU A 1 288 ? 7.061   8.548   -7.767  1.00 93.39 288 A 1 
ATOM   2255 C  CG    . LEU A 1 288 ? 7.813   7.386   -7.092  1.00 92.37 288 A 1 
ATOM   2256 C  CD1   . LEU A 1 288 ? 8.373   6.445   -8.157  1.00 90.19 288 A 1 
ATOM   2257 C  CD2   . LEU A 1 288 ? 8.989   7.865   -6.237  1.00 89.71 288 A 1 
ATOM   2258 N  N     . LEU A 1 289 ? 6.559   11.769  -7.956  1.00 89.90 289 A 1 
ATOM   2259 C  CA    . LEU A 1 289 ? 6.074   12.822  -8.838  1.00 88.16 289 A 1 
ATOM   2260 C  C     . LEU A 1 289 ? 6.252   12.394  -10.292 1.00 86.71 289 A 1 
ATOM   2261 O  O     . LEU A 1 289 ? 7.312   11.899  -10.663 1.00 80.90 289 A 1 
ATOM   2262 C  CB    . LEU A 1 289 ? 6.793   14.144  -8.555  1.00 85.29 289 A 1 
ATOM   2263 C  CG    . LEU A 1 289 ? 6.540   14.712  -7.149  1.00 78.94 289 A 1 
ATOM   2264 C  CD1   . LEU A 1 289 ? 7.325   16.001  -6.973  1.00 73.56 289 A 1 
ATOM   2265 C  CD2   . LEU A 1 289 ? 5.055   15.010  -6.902  1.00 73.57 289 A 1 
ATOM   2266 N  N     . CYS A 1 290 ? 5.251   12.599  -11.140 1.00 84.09 290 A 1 
ATOM   2267 C  CA    . CYS A 1 290 ? 5.314   12.247  -12.561 1.00 78.30 290 A 1 
ATOM   2268 C  C     . CYS A 1 290 ? 6.039   13.299  -13.426 1.00 75.45 290 A 1 
ATOM   2269 O  O     . CYS A 1 290 ? 5.998   13.204  -14.649 1.00 69.39 290 A 1 
ATOM   2270 C  CB    . CYS A 1 290 ? 3.897   11.951  -13.075 1.00 74.80 290 A 1 
ATOM   2271 S  SG    . CYS A 1 290 ? 3.113   10.621  -12.125 1.00 73.53 290 A 1 
ATOM   2272 N  N     . ASP A 1 291 ? 6.661   14.299  -12.812 1.00 70.41 291 A 1 
ATOM   2273 C  CA    . ASP A 1 291 ? 7.390   15.334  -13.533 1.00 67.58 291 A 1 
ATOM   2274 C  C     . ASP A 1 291 ? 8.751   14.806  -14.027 1.00 66.60 291 A 1 
ATOM   2275 O  O     . ASP A 1 291 ? 9.549   14.275  -13.256 1.00 60.82 291 A 1 
ATOM   2276 C  CB    . ASP A 1 291 ? 7.498   16.595  -12.672 1.00 60.91 291 A 1 
ATOM   2277 C  CG    . ASP A 1 291 ? 7.878   17.853  -13.459 1.00 55.46 291 A 1 
ATOM   2278 O  OD1   . ASP A 1 291 ? 8.367   17.729  -14.602 1.00 52.97 291 A 1 
ATOM   2279 O  OD2   . ASP A 1 291 ? 7.699   18.965  -12.912 1.00 51.57 291 A 1 
ATOM   2280 N  N     . GLU A 1 292 ? 9.008   14.963  -15.325 1.00 59.09 292 A 1 
ATOM   2281 C  CA    . GLU A 1 292 ? 10.188  14.454  -16.034 1.00 55.66 292 A 1 
ATOM   2282 C  C     . GLU A 1 292 ? 11.514  14.895  -15.425 1.00 56.79 292 A 1 
ATOM   2283 O  O     . GLU A 1 292 ? 12.511  14.178  -15.519 1.00 51.74 292 A 1 
ATOM   2284 C  CB    . GLU A 1 292 ? 10.164  14.982  -17.476 1.00 48.49 292 A 1 
ATOM   2285 C  CG    . GLU A 1 292 ? 9.037   14.414  -18.319 1.00 42.83 292 A 1 
ATOM   2286 C  CD    . GLU A 1 292 ? 8.954   15.062  -19.704 1.00 39.15 292 A 1 
ATOM   2287 O  OE1   . GLU A 1 292 ? 7.829   15.175  -20.245 1.00 35.26 292 A 1 
ATOM   2288 O  OE2   . GLU A 1 292 ? 9.990   15.406  -20.293 1.00 37.31 292 A 1 
ATOM   2289 N  N     . LYS A 1 293 ? 11.555  16.080  -14.822 1.00 56.98 293 A 1 
ATOM   2290 C  CA    . LYS A 1 293 ? 12.796  16.722  -14.388 1.00 55.63 293 A 1 
ATOM   2291 C  C     . LYS A 1 293 ? 13.566  15.927  -13.333 1.00 55.04 293 A 1 
ATOM   2292 O  O     . LYS A 1 293 ? 14.746  16.192  -13.135 1.00 51.17 293 A 1 
ATOM   2293 C  CB    . LYS A 1 293 ? 12.492  18.119  -13.865 1.00 52.00 293 A 1 
ATOM   2294 C  CG    . LYS A 1 293 ? 12.089  19.068  -14.996 1.00 47.55 293 A 1 
ATOM   2295 C  CD    . LYS A 1 293 ? 11.831  20.463  -14.434 1.00 43.88 293 A 1 
ATOM   2296 C  CE    . LYS A 1 293 ? 11.419  21.401  -15.552 1.00 38.95 293 A 1 
ATOM   2297 N  NZ    . LYS A 1 293 ? 11.072  22.743  -15.025 1.00 34.40 293 A 1 
ATOM   2298 N  N     . TYR A 1 294 ? 12.900  15.005  -12.627 1.00 51.51 294 A 1 
ATOM   2299 C  CA    . TYR A 1 294 ? 13.460  14.379  -11.428 1.00 51.10 294 A 1 
ATOM   2300 C  C     . TYR A 1 294 ? 14.032  12.976  -11.635 1.00 51.97 294 A 1 
ATOM   2301 O  O     . TYR A 1 294 ? 14.784  12.501  -10.794 1.00 48.41 294 A 1 
ATOM   2302 C  CB    . TYR A 1 294 ? 12.393  14.391  -10.332 1.00 47.12 294 A 1 
ATOM   2303 C  CG    . TYR A 1 294 ? 11.936  15.779  -9.995  1.00 45.22 294 A 1 
ATOM   2304 C  CD1   . TYR A 1 294 ? 12.833  16.714  -9.433  1.00 42.41 294 A 1 
ATOM   2305 C  CD2   . TYR A 1 294 ? 10.614  16.186  -10.253 1.00 41.99 294 A 1 
ATOM   2306 C  CE1   . TYR A 1 294 ? 12.419  18.011  -9.113  1.00 38.71 294 A 1 
ATOM   2307 C  CE2   . TYR A 1 294 ? 10.182  17.487  -9.935  1.00 39.18 294 A 1 
ATOM   2308 C  CZ    . TYR A 1 294 ? 11.093  18.396  -9.361  1.00 38.21 294 A 1 
ATOM   2309 O  OH    . TYR A 1 294 ? 10.678  19.658  -9.030  1.00 36.26 294 A 1 
ATOM   2310 N  N     . TYR A 1 295 ? 13.701  12.307  -12.744 1.00 54.64 295 A 1 
ATOM   2311 C  CA    . TYR A 1 295 ? 14.119  10.936  -12.983 1.00 53.11 295 A 1 
ATOM   2312 C  C     . TYR A 1 295 ? 15.512  10.880  -13.624 1.00 53.78 295 A 1 
ATOM   2313 O  O     . TYR A 1 295 ? 15.657  10.721  -14.825 1.00 50.37 295 A 1 
ATOM   2314 C  CB    . TYR A 1 295 ? 13.058  10.177  -13.778 1.00 48.76 295 A 1 
ATOM   2315 C  CG    . TYR A 1 295 ? 11.832  9.911   -12.940 1.00 46.73 295 A 1 
ATOM   2316 C  CD1   . TYR A 1 295 ? 11.782  8.781   -12.097 1.00 43.43 295 A 1 
ATOM   2317 C  CD2   . TYR A 1 295 ? 10.752  10.812  -12.947 1.00 42.69 295 A 1 
ATOM   2318 C  CE1   . TYR A 1 295 ? 10.671  8.546   -11.277 1.00 39.29 295 A 1 
ATOM   2319 C  CE2   . TYR A 1 295 ? 9.638   10.598  -12.130 1.00 39.49 295 A 1 
ATOM   2320 C  CZ    . TYR A 1 295 ? 9.600   9.459   -11.298 1.00 39.08 295 A 1 
ATOM   2321 O  OH    . TYR A 1 295 ? 8.515   9.247   -10.490 1.00 35.93 295 A 1 
ATOM   2322 N  N     . ARG A 1 296 ? 16.542  10.989  -12.775 1.00 51.14 296 A 1 
ATOM   2323 C  CA    . ARG A 1 296 ? 17.925  10.720  -13.156 1.00 50.33 296 A 1 
ATOM   2324 C  C     . ARG A 1 296 ? 18.442  9.526   -12.362 1.00 49.28 296 A 1 
ATOM   2325 O  O     . ARG A 1 296 ? 18.284  9.460   -11.144 1.00 46.37 296 A 1 
ATOM   2326 C  CB    . ARG A 1 296 ? 18.802  11.959  -12.986 1.00 47.80 296 A 1 
ATOM   2327 C  CG    . ARG A 1 296 ? 18.410  13.045  -13.989 1.00 44.36 296 A 1 
ATOM   2328 C  CD    . ARG A 1 296 ? 19.408  14.207  -13.952 1.00 42.77 296 A 1 
ATOM   2329 N  NE    . ARG A 1 296 ? 19.042  15.267  -14.900 1.00 38.90 296 A 1 
ATOM   2330 C  CZ    . ARG A 1 296 ? 19.791  16.291  -15.238 1.00 36.34 296 A 1 
ATOM   2331 N  NH1   . ARG A 1 296 ? 20.977  16.463  -14.721 1.00 34.67 296 A 1 
ATOM   2332 N  NH2   . ARG A 1 296 ? 19.363  17.169  -16.104 1.00 32.61 296 A 1 
ATOM   2333 N  N     . LEU A 1 297 ? 19.081  8.587   -13.072 1.00 50.46 297 A 1 
ATOM   2334 C  CA    . LEU A 1 297 ? 19.859  7.538   -12.421 1.00 49.70 297 A 1 
ATOM   2335 C  C     . LEU A 1 297 ? 21.035  8.193   -11.696 1.00 48.90 297 A 1 
ATOM   2336 O  O     . LEU A 1 297 ? 21.605  9.166   -12.169 1.00 46.15 297 A 1 
ATOM   2337 C  CB    . LEU A 1 297 ? 20.347  6.521   -13.463 1.00 46.80 297 A 1 
ATOM   2338 C  CG    . LEU A 1 297 ? 19.284  5.489   -13.878 1.00 43.77 297 A 1 
ATOM   2339 C  CD1   . LEU A 1 297 ? 19.701  4.772   -15.162 1.00 40.62 297 A 1 
ATOM   2340 C  CD2   . LEU A 1 297 ? 19.089  4.434   -12.794 1.00 39.93 297 A 1 
ATOM   2341 N  N     . THR A 1 298 ? 21.440  7.621   -10.560 1.00 50.20 298 A 1 
ATOM   2342 C  CA    . THR A 1 298 ? 22.677  8.040   -9.882  1.00 48.92 298 A 1 
ATOM   2343 C  C     . THR A 1 298 ? 23.899  7.934   -10.781 1.00 47.77 298 A 1 
ATOM   2344 O  O     . THR A 1 298 ? 24.814  8.738   -10.652 1.00 45.04 298 A 1 
ATOM   2345 C  CB    . THR A 1 298 ? 22.928  7.214   -8.616  1.00 46.73 298 A 1 
ATOM   2346 O  OG1   . THR A 1 298 ? 22.512  5.878   -8.810  1.00 43.28 298 A 1 
ATOM   2347 C  CG2   . THR A 1 298 ? 22.144  7.767   -7.432  1.00 42.42 298 A 1 
ATOM   2348 N  N     . SER A 1 299 ? 23.898  6.997   -11.737 1.00 47.61 299 A 1 
ATOM   2349 C  CA    . SER A 1 299 ? 24.932  6.887   -12.771 1.00 46.21 299 A 1 
ATOM   2350 C  C     . SER A 1 299 ? 24.895  8.007   -13.813 1.00 44.43 299 A 1 
ATOM   2351 O  O     . SER A 1 299 ? 25.909  8.273   -14.448 1.00 41.77 299 A 1 
ATOM   2352 C  CB    . SER A 1 299 ? 24.795  5.549   -13.495 1.00 45.19 299 A 1 
ATOM   2353 O  OG    . SER A 1 299 ? 23.487  5.400   -14.010 1.00 42.21 299 A 1 
ATOM   2354 N  N     . GLU A 1 300 ? 23.760  8.666   -13.998 1.00 49.10 300 A 1 
ATOM   2355 C  CA    . GLU A 1 300 ? 23.625  9.818   -14.902 1.00 47.99 300 A 1 
ATOM   2356 C  C     . GLU A 1 300 ? 23.966  11.154  -14.205 1.00 45.05 300 A 1 
ATOM   2357 O  O     . GLU A 1 300 ? 24.041  12.194  -14.854 1.00 41.99 300 A 1 
ATOM   2358 C  CB    . GLU A 1 300 ? 22.189  9.902   -15.438 1.00 46.14 300 A 1 
ATOM   2359 C  CG    . GLU A 1 300 ? 21.795  8.747   -16.368 1.00 42.31 300 A 1 
ATOM   2360 C  CD    . GLU A 1 300 ? 20.299  8.766   -16.727 1.00 38.34 300 A 1 
ATOM   2361 O  OE1   . GLU A 1 300 ? 19.912  8.014   -17.651 1.00 35.43 300 A 1 
ATOM   2362 O  OE2   . GLU A 1 300 ? 19.519  9.488   -16.065 1.00 39.09 300 A 1 
ATOM   2363 N  N     . LEU A 1 301 ? 24.149  11.135  -12.882 1.00 46.66 301 A 1 
ATOM   2364 C  CA    . LEU A 1 301 ? 24.616  12.278  -12.097 1.00 44.13 301 A 1 
ATOM   2365 C  C     . LEU A 1 301 ? 26.144  12.372  -12.022 1.00 39.71 301 A 1 
ATOM   2366 O  O     . LEU A 1 301 ? 26.651  13.379  -11.521 1.00 36.64 301 A 1 
ATOM   2367 C  CB    . LEU A 1 301 ? 24.017  12.221  -10.682 1.00 43.86 301 A 1 
ATOM   2368 C  CG    . LEU A 1 301 ? 22.497  12.471  -10.605 1.00 41.69 301 A 1 
ATOM   2369 C  CD1   . LEU A 1 301 ? 22.018  12.210  -9.178  1.00 39.72 301 A 1 
ATOM   2370 C  CD2   . LEU A 1 301 ? 22.150  13.918  -10.959 1.00 40.32 301 A 1 
ATOM   2371 N  N     . GLY A 1 302 ? 26.845  11.322  -12.461 1.00 42.96 302 A 1 
ATOM   2372 C  CA    . GLY A 1 302 ? 28.305  11.250  -12.530 1.00 36.20 302 A 1 
ATOM   2373 C  C     . GLY A 1 302 ? 28.873  11.925  -13.770 1.00 31.29 302 A 1 
ATOM   2374 O  O     . GLY A 1 302 ? 28.215  11.883  -14.826 1.00 26.35 302 A 1 
ATOM   2375 O  OXT   . GLY A 1 302 ? 30.003  12.476  -13.626 1.00 33.03 302 A 1 
HETATM 2376 P  PG    . ATP B 2 .   ? 18.218  -6.554  2.778   1.00 94.71 1   B 1 
HETATM 2377 O  O1G   . ATP B 2 .   ? 17.092  -5.627  2.464   1.00 91.21 1   B 1 
HETATM 2378 O  O2G   . ATP B 2 .   ? 18.024  -7.947  2.231   1.00 87.81 1   B 1 
HETATM 2379 O  O3G   . ATP B 2 .   ? 19.567  -5.980  2.430   1.00 90.05 1   B 1 
HETATM 2380 P  PB    . ATP B 2 .   ? 17.067  -6.420  5.358   1.00 96.05 1   B 1 
HETATM 2381 O  O1B   . ATP B 2 .   ? 15.784  -6.831  4.751   1.00 90.99 1   B 1 
HETATM 2382 O  O2B   . ATP B 2 .   ? 17.382  -7.054  6.691   1.00 90.87 1   B 1 
HETATM 2383 O  O3B   . ATP B 2 .   ? 18.269  -6.728  4.372   1.00 95.28 1   B 1 
HETATM 2384 P  PA    . ATP B 2 .   ? 15.999  -3.762  5.331   1.00 96.94 1   B 1 
HETATM 2385 O  O1A   . ATP B 2 .   ? 15.171  -4.080  4.126   1.00 92.43 1   B 1 
HETATM 2386 O  O2A   . ATP B 2 .   ? 16.648  -2.412  5.373   1.00 91.09 1   B 1 
HETATM 2387 O  O3A   . ATP B 2 .   ? 17.164  -4.842  5.519   1.00 96.17 1   B 1 
HETATM 2388 O  "O5'" . ATP B 2 .   ? 15.109  -3.974  6.629   1.00 96.98 1   B 1 
HETATM 2389 C  "C5'" . ATP B 2 .   ? 15.679  -3.731  7.887   1.00 97.20 1   B 1 
HETATM 2390 C  "C4'" . ATP B 2 .   ? 14.981  -4.559  8.939   1.00 98.27 1   B 1 
HETATM 2391 O  "O4'" . ATP B 2 .   ? 13.637  -4.123  9.097   1.00 98.21 1   B 1 
HETATM 2392 C  "C3'" . ATP B 2 .   ? 14.866  -6.038  8.599   1.00 98.04 1   B 1 
HETATM 2393 O  "O3'" . ATP B 2 .   ? 16.025  -6.748  8.955   1.00 97.47 1   B 1 
HETATM 2394 C  "C2'" . ATP B 2 .   ? 13.648  -6.473  9.389   1.00 98.26 1   B 1 
HETATM 2395 O  "O2'" . ATP B 2 .   ? 13.969  -6.816  10.720  1.00 97.34 1   B 1 
HETATM 2396 C  "C1'" . ATP B 2 .   ? 12.794  -5.224  9.430   1.00 98.59 1   B 1 
HETATM 2397 N  N9    . ATP B 2 .   ? 11.683  -5.257  8.465   1.00 98.74 1   B 1 
HETATM 2398 C  C8    . ATP B 2 .   ? 11.638  -4.660  7.239   1.00 98.71 1   B 1 
HETATM 2399 N  N7    . ATP B 2 .   ? 10.465  -4.799  6.641   1.00 98.79 1   B 1 
HETATM 2400 C  C5    . ATP B 2 .   ? 9.704   -5.516  7.501   1.00 98.86 1   B 1 
HETATM 2401 C  C6    . ATP B 2 .   ? 8.348   -5.992  7.490   1.00 98.88 1   B 1 
HETATM 2402 N  N6    . ATP B 2 .   ? 7.549   -5.767  6.439   1.00 98.80 1   B 1 
HETATM 2403 N  N1    . ATP B 2 .   ? 7.901   -6.676  8.569   1.00 98.84 1   B 1 
HETATM 2404 C  C2    . ATP B 2 .   ? 8.706   -6.917  9.631   1.00 98.78 1   B 1 
HETATM 2405 N  N3    . ATP B 2 .   ? 9.983   -6.513  9.711   1.00 98.80 1   B 1 
HETATM 2406 C  C4    . ATP B 2 .   ? 10.481  -5.817  8.661   1.00 98.85 1   B 1 
HETATM 2407 MG MG    . MG  C 3 .   ? 15.097  -6.012  3.061   1.00 93.02 1   C 1 
ATOM   2408 O  OP3   . DT  D 4 1   ? -12.347 16.109  1.674   1.00 72.66 1   D 1 
ATOM   2409 P  P     . DT  D 4 1   ? -12.770 17.133  1.076   1.00 72.49 1   D 1 
ATOM   2410 O  OP1   . DT  D 4 1   ? -14.144 17.051  0.771   1.00 67.34 1   D 1 
ATOM   2411 O  OP2   . DT  D 4 1   ? -12.410 18.138  2.015   1.00 70.65 1   D 1 
ATOM   2412 O  "O5'" . DT  D 4 1   ? -11.916 17.335  -0.269  1.00 72.81 1   D 1 
ATOM   2413 C  "C5'" . DT  D 4 1   ? -11.661 18.551  -0.936  1.00 76.17 1   D 1 
ATOM   2414 C  "C4'" . DT  D 4 1   ? -10.653 18.333  -2.027  1.00 81.60 1   D 1 
ATOM   2415 O  "O4'" . DT  D 4 1   ? -9.401  17.948  -1.419  1.00 82.60 1   D 1 
ATOM   2416 C  "C3'" . DT  D 4 1   ? -11.020 17.222  -2.998  1.00 82.27 1   D 1 
ATOM   2417 O  "O3'" . DT  D 4 1   ? -10.700 17.637  -4.321  1.00 80.79 1   D 1 
ATOM   2418 C  "C2'" . DT  D 4 1   ? -10.181 16.044  -2.537  1.00 82.43 1   D 1 
ATOM   2419 C  "C1'" . DT  D 4 1   ? -8.957  16.724  -1.969  1.00 84.05 1   D 1 
ATOM   2420 N  N1    . DT  D 4 1   ? -8.282  15.979  -0.878  1.00 84.13 1   D 1 
ATOM   2421 C  C2    . DT  D 4 1   ? -6.959  15.627  -1.031  1.00 82.50 1   D 1 
ATOM   2422 O  O2    . DT  D 4 1   ? -6.315  15.885  -2.035  1.00 80.84 1   D 1 
ATOM   2423 N  N3    . DT  D 4 1   ? -6.416  14.957  0.028   1.00 81.45 1   D 1 
ATOM   2424 C  C4    . DT  D 4 1   ? -7.060  14.617  1.202   1.00 81.23 1   D 1 
ATOM   2425 O  O4    . DT  D 4 1   ? -6.459  14.016  2.085   1.00 79.81 1   D 1 
ATOM   2426 C  C5    . DT  D 4 1   ? -8.440  15.027  1.301   1.00 81.00 1   D 1 
ATOM   2427 C  C7    . DT  D 4 1   ? -9.224  14.717  2.533   1.00 79.47 1   D 1 
ATOM   2428 C  C6    . DT  D 4 1   ? -8.980  15.681  0.276   1.00 82.46 1   D 1 
ATOM   2429 P  P     . DT  D 4 2   ? -11.278 16.946  -5.591  1.00 74.34 2   D 1 
ATOM   2430 O  OP1   . DT  D 4 2   ? -11.167 17.923  -6.683  1.00 68.19 2   D 1 
ATOM   2431 O  OP2   . DT  D 4 2   ? -12.583 16.372  -5.232  1.00 68.68 2   D 1 
ATOM   2432 O  "O5'" . DT  D 4 2   ? -10.260 15.749  -5.890  1.00 74.89 2   D 1 
ATOM   2433 C  "C5'" . DT  D 4 2   ? -8.928  16.045  -6.262  1.00 75.43 2   D 1 
ATOM   2434 C  "C4'" . DT  D 4 2   ? -8.067  14.805  -6.221  1.00 78.79 2   D 1 
ATOM   2435 O  "O4'" . DT  D 4 2   ? -7.880  14.385  -4.853  1.00 79.40 2   D 1 
ATOM   2436 C  "C3'" . DT  D 4 2   ? -8.641  13.602  -6.965  1.00 80.24 2   D 1 
ATOM   2437 O  "O3'" . DT  D 4 2   ? -7.732  13.185  -7.964  1.00 77.94 2   D 1 
ATOM   2438 C  "C2'" . DT  D 4 2   ? -8.783  12.525  -5.893  1.00 79.46 2   D 1 
ATOM   2439 C  "C1'" . DT  D 4 2   ? -7.809  12.983  -4.818  1.00 80.85 2   D 1 
ATOM   2440 N  N1    . DT  D 4 2   ? -8.133  12.566  -3.446  1.00 80.85 2   D 1 
ATOM   2441 C  C2    . DT  D 4 2   ? -7.100  12.129  -2.629  1.00 79.37 2   D 1 
ATOM   2442 O  O2    . DT  D 4 2   ? -5.942  12.064  -3.004  1.00 78.53 2   D 1 
ATOM   2443 N  N3    . DT  D 4 2   ? -7.477  11.778  -1.360  1.00 79.69 2   D 1 
ATOM   2444 C  C4    . DT  D 4 2   ? -8.759  11.813  -0.831  1.00 78.93 2   D 1 
ATOM   2445 O  O4    . DT  D 4 2   ? -8.973  11.470  0.321   1.00 77.32 2   D 1 
ATOM   2446 C  C5    . DT  D 4 2   ? -9.784  12.279  -1.739  1.00 78.09 2   D 1 
ATOM   2447 C  C7    . DT  D 4 2   ? -11.203 12.364  -1.287  1.00 76.55 2   D 1 
ATOM   2448 C  C6    . DT  D 4 2   ? -9.429  12.625  -2.977  1.00 80.34 2   D 1 
ATOM   2449 P  P     . DT  D 4 3   ? -8.202  13.150  -9.475  1.00 79.13 3   D 1 
ATOM   2450 O  OP1   . DT  D 4 3   ? -6.992  13.245  -10.313 1.00 73.41 3   D 1 
ATOM   2451 O  OP2   . DT  D 4 3   ? -9.288  14.132  -9.638  1.00 75.46 3   D 1 
ATOM   2452 O  "O5'" . DT  D 4 3   ? -8.821  11.697  -9.626  1.00 79.22 3   D 1 
ATOM   2453 C  "C5'" . DT  D 4 3   ? -7.994  10.542  -9.504  1.00 79.85 3   D 1 
ATOM   2454 C  "C4'" . DT  D 4 3   ? -8.829  9.303   -9.646  1.00 82.76 3   D 1 
ATOM   2455 O  "O4'" . DT  D 4 3   ? -9.686  9.163   -8.495  1.00 82.76 3   D 1 
ATOM   2456 C  "C3'" . DT  D 4 3   ? -9.765  9.334   -10.837 1.00 83.44 3   D 1 
ATOM   2457 O  "O3'" . DT  D 4 3   ? -9.102  8.838   -11.981 1.00 80.94 3   D 1 
ATOM   2458 C  "C2'" . DT  D 4 3   ? -10.899 8.419   -10.383 1.00 81.85 3   D 1 
ATOM   2459 C  "C1'" . DT  D 4 3   ? -10.924 8.608   -8.867  1.00 82.91 3   D 1 
ATOM   2460 N  N1    . DT  D 4 3   ? -11.990 9.526   -8.374  1.00 82.84 3   D 1 
ATOM   2461 C  C2    . DT  D 4 3   ? -12.967 9.010   -7.549  1.00 80.78 3   D 1 
ATOM   2462 O  O2    . DT  D 4 3   ? -13.001 7.846   -7.209  1.00 80.43 3   D 1 
ATOM   2463 N  N3    . DT  D 4 3   ? -13.902 9.919   -7.122  1.00 81.25 3   D 1 
ATOM   2464 C  C4    . DT  D 4 3   ? -13.961 11.264  -7.440  1.00 80.35 3   D 1 
ATOM   2465 O  O4    . DT  D 4 3   ? -14.847 11.979  -6.997  1.00 78.98 3   D 1 
ATOM   2466 C  C5    . DT  D 4 3   ? -12.917 11.735  -8.305  1.00 80.09 3   D 1 
ATOM   2467 C  C7    . DT  D 4 3   ? -12.875 13.164  -8.712  1.00 77.60 3   D 1 
ATOM   2468 C  C6    . DT  D 4 3   ? -11.988 10.857  -8.727  1.00 81.65 3   D 1 
ATOM   2469 P  P     . DT  D 4 4   ? -9.559  9.287   -13.453 1.00 72.19 4   D 1 
ATOM   2470 O  OP1   . DT  D 4 4   ? -8.443  8.984   -14.377 1.00 65.92 4   D 1 
ATOM   2471 O  OP2   . DT  D 4 4   ? -10.121 10.649  -13.395 1.00 68.29 4   D 1 
ATOM   2472 O  "O5'" . DT  D 4 4   ? -10.753 8.292   -13.776 1.00 73.15 4   D 1 
ATOM   2473 C  "C5'" . DT  D 4 4   ? -10.516 6.897   -13.871 1.00 72.64 4   D 1 
ATOM   2474 C  "C4'" . DT  D 4 4   ? -11.678 6.257   -14.586 1.00 76.76 4   D 1 
ATOM   2475 O  "O4'" . DT  D 4 4   ? -12.826 6.262   -13.723 1.00 76.43 4   D 1 
ATOM   2476 C  "C3'" . DT  D 4 4   ? -12.078 6.991   -15.848 1.00 77.50 4   D 1 
ATOM   2477 O  "O3'" . DT  D 4 4   ? -11.575 6.269   -16.962 1.00 75.32 4   D 1 
ATOM   2478 C  "C2'" . DT  D 4 4   ? -13.606 7.018   -15.834 1.00 76.22 4   D 1 
ATOM   2479 C  "C1'" . DT  D 4 4   ? -13.996 6.441   -14.486 1.00 77.45 4   D 1 
ATOM   2480 N  N1    . DT  D 4 4   ? -14.906 7.293   -13.684 1.00 75.99 4   D 1 
ATOM   2481 C  C2    . DT  D 4 4   ? -16.236 6.947   -13.569 1.00 73.18 4   D 1 
ATOM   2482 O  O2    . DT  D 4 4   ? -16.710 5.973   -14.120 1.00 73.47 4   D 1 
ATOM   2483 N  N3    . DT  D 4 4   ? -16.978 7.783   -12.785 1.00 74.42 4   D 1 
ATOM   2484 C  C4    . DT  D 4 4   ? -16.542 8.906   -12.124 1.00 72.36 4   D 1 
ATOM   2485 O  O4    . DT  D 4 4   ? -17.313 9.583   -11.447 1.00 70.64 4   D 1 
ATOM   2486 C  C5    . DT  D 4 4   ? -15.142 9.214   -12.278 1.00 71.32 4   D 1 
ATOM   2487 C  C7    . DT  D 4 4   ? -14.570 10.410  -11.605 1.00 70.06 4   D 1 
ATOM   2488 C  C6    . DT  D 4 4   ? -14.394 8.408   -13.042 1.00 74.24 4   D 1 
ATOM   2489 P  P     . DT  D 4 5   ? -11.613 6.892   -18.422 1.00 68.87 5   D 1 
ATOM   2490 O  OP1   . DT  D 4 5   ? -10.454 6.363   -19.171 1.00 64.29 5   D 1 
ATOM   2491 O  OP2   . DT  D 4 5   ? -11.844 8.349   -18.358 1.00 65.79 5   D 1 
ATOM   2492 O  "O5'" . DT  D 4 5   ? -12.924 6.214   -19.006 1.00 68.64 5   D 1 
ATOM   2493 C  "C5'" . DT  D 4 5   ? -13.098 4.807   -18.889 1.00 67.67 5   D 1 
ATOM   2494 C  "C4'" . DT  D 4 5   ? -14.523 4.457   -19.228 1.00 71.65 5   D 1 
ATOM   2495 O  "O4'" . DT  D 4 5   ? -15.380 4.738   -18.103 1.00 71.12 5   D 1 
ATOM   2496 C  "C3'" . DT  D 4 5   ? -15.082 5.249   -20.380 1.00 71.93 5   D 1 
ATOM   2497 O  "O3'" . DT  D 4 5   ? -14.942 4.483   -21.562 1.00 69.56 5   D 1 
ATOM   2498 C  "C2'" . DT  D 4 5   ? -16.549 5.475   -20.013 1.00 71.42 5   D 1 
ATOM   2499 C  "C1'" . DT  D 4 5   ? -16.671 5.006   -18.576 1.00 72.76 5   D 1 
ATOM   2500 N  N1    . DT  D 4 5   ? -17.265 5.988   -17.634 1.00 71.72 5   D 1 
ATOM   2501 C  C2    . DT  D 4 5   ? -18.321 5.589   -16.836 1.00 69.33 5   D 1 
ATOM   2502 O  O2    . DT  D 4 5   ? -18.793 4.472   -16.880 1.00 69.71 5   D 1 
ATOM   2503 N  N3    . DT  D 4 5   ? -18.790 6.556   -15.992 1.00 70.92 5   D 1 
ATOM   2504 C  C4    . DT  D 4 5   ? -18.334 7.855   -15.859 1.00 68.92 5   D 1 
ATOM   2505 O  O4    . DT  D 4 5   ? -18.842 8.636   -15.067 1.00 67.25 5   D 1 
ATOM   2506 C  C5    . DT  D 4 5   ? -17.227 8.200   -16.727 1.00 67.94 5   D 1 
ATOM   2507 C  C7    . DT  D 4 5   ? -16.651 9.572   -16.670 1.00 67.23 5   D 1 
ATOM   2508 C  C6    . DT  D 4 5   ? -16.748 7.264   -17.555 1.00 70.97 5   D 1 
ATOM   2509 P  P     . DT  D 4 6   ? -14.344 5.136   -22.796 1.00 65.67 6   D 1 
ATOM   2510 O  OP1   . DT  D 4 6   ? -13.739 4.068   -23.617 1.00 62.74 6   D 1 
ATOM   2511 O  OP2   . DT  D 4 6   ? -13.579 6.395   -22.572 1.00 62.62 6   D 1 
ATOM   2512 O  "O5'" . DT  D 4 6   ? -15.735 5.550   -23.284 1.00 64.41 6   D 1 
ATOM   2513 C  "C5'" . DT  D 4 6   ? -16.234 5.449   -24.559 1.00 62.75 6   D 1 
ATOM   2514 C  "C4'" . DT  D 4 6   ? -17.700 5.771   -24.497 1.00 66.75 6   D 1 
ATOM   2515 O  "O4'" . DT  D 4 6   ? -18.106 6.289   -25.795 1.00 65.56 6   D 1 
ATOM   2516 C  "C3'" . DT  D 4 6   ? -18.572 4.559   -24.232 1.00 66.70 6   D 1 
ATOM   2517 O  "O3'" . DT  D 4 6   ? -19.791 4.958   -23.639 1.00 64.05 6   D 1 
ATOM   2518 C  "C2'" . DT  D 4 6   ? -18.782 4.053   -25.653 1.00 66.35 6   D 1 
ATOM   2519 C  "C1'" . DT  D 4 6   ? -18.941 5.348   -26.438 1.00 67.71 6   D 1 
ATOM   2520 N  N1    . DT  D 4 6   ? -18.526 5.271   -27.855 1.00 67.51 6   D 1 
ATOM   2521 C  C2    . DT  D 4 6   ? -19.442 5.613   -28.846 1.00 65.15 6   D 1 
ATOM   2522 O  O2    . DT  D 4 6   ? -20.579 5.979   -28.582 1.00 65.22 6   D 1 
ATOM   2523 N  N3    . DT  D 4 6   ? -18.975 5.514   -30.129 1.00 66.29 6   D 1 
ATOM   2524 C  C4    . DT  D 4 6   ? -17.711 5.120   -30.522 1.00 64.33 6   D 1 
ATOM   2525 O  O4    . DT  D 4 6   ? -17.405 5.069   -31.710 1.00 62.36 6   D 1 
ATOM   2526 C  C5    . DT  D 4 6   ? -16.807 4.779   -29.447 1.00 63.36 6   D 1 
ATOM   2527 C  C7    . DT  D 4 6   ? -15.412 4.354   -29.770 1.00 63.47 6   D 1 
ATOM   2528 C  C6    . DT  D 4 6   ? -17.246 4.873   -28.183 1.00 67.33 6   D 1 
ATOM   2529 P  P     . DT  D 4 7   ? -20.085 4.597   -22.065 1.00 66.45 7   D 1 
ATOM   2530 O  OP1   . DT  D 4 7   ? -19.449 5.569   -21.118 1.00 64.23 7   D 1 
ATOM   2531 O  OP2   . DT  D 4 7   ? -19.830 3.160   -21.912 1.00 63.61 7   D 1 
ATOM   2532 O  "O5'" . DT  D 4 7   ? -21.670 4.867   -21.977 1.00 65.15 7   D 1 
ATOM   2533 C  "C5'" . DT  D 4 7   ? -22.637 3.877   -22.210 1.00 63.95 7   D 1 
ATOM   2534 C  "C4'" . DT  D 4 7   ? -23.646 4.318   -23.245 1.00 68.15 7   D 1 
ATOM   2535 O  "O4'" . DT  D 4 7   ? -23.826 5.742   -23.242 1.00 66.18 7   D 1 
ATOM   2536 C  "C3'" . DT  D 4 7   ? -23.294 3.952   -24.683 1.00 67.56 7   D 1 
ATOM   2537 O  "O3'" . DT  D 4 7   ? -24.113 2.872   -25.147 1.00 64.99 7   D 1 
ATOM   2538 C  "C2'" . DT  D 4 7   ? -23.590 5.220   -25.488 1.00 66.56 7   D 1 
ATOM   2539 C  "C1'" . DT  D 4 7   ? -24.333 6.114   -24.505 1.00 70.59 7   D 1 
ATOM   2540 N  N1    . DT  D 4 7   ? -24.170 7.566   -24.741 1.00 70.26 7   D 1 
ATOM   2541 C  C2    . DT  D 4 7   ? -25.022 8.182   -25.640 1.00 67.31 7   D 1 
ATOM   2542 O  O2    . DT  D 4 7   ? -25.895 7.591   -26.259 1.00 67.55 7   D 1 
ATOM   2543 N  N3    . DT  D 4 7   ? -24.815 9.528   -25.810 1.00 68.95 7   D 1 
ATOM   2544 C  C4    . DT  D 4 7   ? -23.859 10.302  -25.180 1.00 67.58 7   D 1 
ATOM   2545 O  O4    . DT  D 4 7   ? -23.773 11.501  -25.410 1.00 65.31 7   D 1 
ATOM   2546 C  C5    . DT  D 4 7   ? -23.011 9.590   -24.248 1.00 67.91 7   D 1 
ATOM   2547 C  C7    . DT  D 4 7   ? -21.945 10.332  -23.517 1.00 66.99 7   D 1 
ATOM   2548 C  C6    . DT  D 4 7   ? -23.198 8.273   -24.082 1.00 70.76 7   D 1 
#
