# Supplementary material for: A DNA damage-activated kinase phosphorylates a transcriptional repressor to control bacterial immune pathway expression
Source: EMBO J. 2026 Jun 9;45(14):5079–100. doi: 10.1038/s44318-026-00831-y (PMC13373217; doi:10.1038/s44318-026-00831-y)
Supplement: Supplementary file 13 — Source Data for Expanded View and Appendix Figures [file 44318_2026_831_MOESM13_ESM.zip › Source_Data_for_Expanded_View_and_Appendix/FigureEV2/EV2C-D/FP CapS WT and N145A- wide and narrow.xlsx]

## Sheet: WT vs N145A
Conc. (μM)	WT + Wide				WT + Narrow				N145A + Wide				N145A + Narrow
15	171	176	173		184	194	196		245	250	251		259	261	252
7.5	165	169	171		192	188	185		233	235	235		238	231	228
3.75	158	157	158		181	177	180		205	211	211		195	187	184
1.875	151	153	153		169	166	166		190	191	187		143	137	127
0.9375	146	137	144		137	130	120		157	150	151		98	94	92
0.46875	141	132	127		104	98	94		111	103	101		82	78	79
0.234375	124	117	113		82	78	77		83	81	81		73	73	75
0.117188	101	100	95		76	72	72		72	72	72		74	74	70
0.0585938	83	87	84		74	73	72		70	71	65		73	68	70
0.0292969	74	77	71		75	66	71		66	72	69		71	71	72
0.0146484	73	70	74		71	73	75		62	74	68		72	72	70
0	68	67	68		68	67	68		66	72	70		73	72	72
