# Supplementary material for: A DNA damage-activated kinase phosphorylates a transcriptional repressor to control bacterial immune pathway expression
Source: EMBO J. 2026 Jun 9;45(14):5079–100. doi: 10.1038/s44318-026-00831-y (PMC13373217; doi:10.1038/s44318-026-00831-y)
Supplement: Supplementary file 13 — Source Data for Expanded View and Appendix Figures [file 44318_2026_831_MOESM13_ESM.zip › Source_Data_for_Expanded_View_and_Appendix/AppendixFigureS5/S5A-D/fold_ecoli_vaps_x_vapk_summary_confidences_0.json]

{
 "chain_iptm": [
  0.9,
  0.95,
  0.84,
  0.84
 ],
 "chain_pair_iptm": [
  [
   0.85,
   0.91,
   0.9,
   0.89
  ],
  [
   0.91,
   0.91,
   0.97,
   0.97
  ],
  [
   0.9,
   0.97,
   0.7,
   0.66
  ],
  [
   0.89,
   0.97,
   0.66,
   null
  ]
 ],
 "chain_pair_pae_min": [
  [
   0.76,
   1.08,
   1.15,
   1.41
  ],
  [
   1.18,
   0.76,
   0.8,
   1.05
  ],
  [
   1.38,
   0.84,
   0.76,
   1.21
  ],
  [
   null,
   null,
   null,
   null
  ]
 ],
 "chain_ptm": [
  0.85,
  0.91,
  0.7,
  null
 ],
 "fraction_disordered": 0.06,
 "has_clash": 0.0,
 "iptm": 0.93,
 "num_recycles": 10.0,
 "ptm": 0.92,
 "ranking_score": 0.96
}
