# Supplementary material for: A DNA damage-activated kinase phosphorylates a transcriptional repressor to control bacterial immune pathway expression
Source: EMBO J. 2026 Jun 9;45(14):5079–100. doi: 10.1038/s44318-026-00831-y (PMC13373217; doi:10.1038/s44318-026-00831-y)
Supplement: Supplementary file 13 — Source Data for Expanded View and Appendix Figures [file 44318_2026_831_MOESM13_ESM.zip › Source_Data_for_Expanded_View_and_Appendix/AppendixFigureS5/S5A-D/fold_ecoli_vaps_x_vapk_model_0.cif]

# By using this file you agree to the legally binding terms of use found at alphafoldserver.com/output-terms
data_4af09c09402651f8
#
_entry.id 4af09c09402651f8
#
loop_
_atom_type.symbol
C  
MG 
N  
O  
P  
S  
#
loop_
_audit_author.name
_audit_author.pdbx_ordinal
"Google DeepMind" 1 
"Isomorphic Labs" 2 
#
_audit_conform.dict_location https://raw.githubusercontent.com/ihmwg/ModelCIF/master/dist/mmcif_ma.dic
_audit_conform.dict_name     mmcif_ma.dic
_audit_conform.dict_version  1.4.5
#
loop_
_chem_comp.formula
_chem_comp.formula_weight
_chem_comp.id
_chem_comp.mon_nstd_flag
_chem_comp.name
_chem_comp.pdbx_smiles
_chem_comp.pdbx_synonyms
_chem_comp.type
"C3 H7 N O2"        89.093  ALA y ALANINE                     C[C@H](N)C(O)=O                                                                       ? "L-PEPTIDE LINKING" 
"C6 H15 N4 O2"      175.209 ARG y ARGININE                    N[C@@H](CCCNC(N)=[NH2+])C(O)=O                                                        ? "L-PEPTIDE LINKING" 
"C4 H8 N2 O3"       132.118 ASN y ASPARAGINE                  N[C@@H](CC(N)=O)C(O)=O                                                                ? "L-PEPTIDE LINKING" 
"C4 H7 N O4"        133.103 ASP y "ASPARTIC ACID"             N[C@@H](CC(O)=O)C(O)=O                                                                ? "L-PEPTIDE LINKING" 
"C10 H16 N5 O13 P3" 507.181 ATP . "ADENOSINE-5'-TRIPHOSPHATE" Nc1ncnc2n(cnc12)[C@@H]3O[C@H](CO[P@](O)(=O)O[P@@](O)(=O)O[P](O)(O)=O)[C@@H](O)[C@H]3O ? NON-POLYMER         
"C3 H7 N O2 S"      121.158 CYS y CYSTEINE                    N[C@@H](CS)C(O)=O                                                                     ? "L-PEPTIDE LINKING" 
"C5 H10 N2 O3"      146.144 GLN y GLUTAMINE                   N[C@@H](CCC(N)=O)C(O)=O                                                               ? "L-PEPTIDE LINKING" 
"C5 H9 N O4"        147.129 GLU y "GLUTAMIC ACID"             N[C@@H](CCC(O)=O)C(O)=O                                                               ? "L-PEPTIDE LINKING" 
"C2 H5 N O2"        75.067  GLY y GLYCINE                     NCC(O)=O                                                                              ? "PEPTIDE LINKING"   
"C6 H10 N3 O2"      156.162 HIS y HISTIDINE                   N[C@@H](Cc1c[nH]c[nH+]1)C(O)=O                                                        ? "L-PEPTIDE LINKING" 
"C6 H13 N O2"       131.173 ILE y ISOLEUCINE                  CC[C@H](C)[C@H](N)C(O)=O                                                              ? "L-PEPTIDE LINKING" 
"C6 H13 N O2"       131.173 LEU y LEUCINE                     CC(C)C[C@H](N)C(O)=O                                                                  ? "L-PEPTIDE LINKING" 
"C6 H15 N2 O2"      147.195 LYS y LYSINE                      N[C@@H](CCCC[NH3+])C(O)=O                                                             ? "L-PEPTIDE LINKING" 
"C5 H11 N O2 S"     149.211 MET y METHIONINE                  CSCC[C@H](N)C(O)=O                                                                    ? "L-PEPTIDE LINKING" 
Mg                  24.305  MG  . "MAGNESIUM ION"             "[Mg++]"                                                                              ? NON-POLYMER         
"C9 H11 N O2"       165.189 PHE y PHENYLALANINE               N[C@@H](Cc1ccccc1)C(O)=O                                                              ? "L-PEPTIDE LINKING" 
"C5 H9 N O2"        115.130 PRO y PROLINE                     OC(=O)[C@@H]1CCCN1                                                                    ? "L-PEPTIDE LINKING" 
"C3 H7 N O3"        105.093 SER y SERINE                      N[C@@H](CO)C(O)=O                                                                     ? "L-PEPTIDE LINKING" 
"C4 H9 N O3"        119.119 THR y THREONINE                   C[C@@H](O)[C@H](N)C(O)=O                                                              ? "L-PEPTIDE LINKING" 
"C11 H12 N2 O2"     204.225 TRP y TRYPTOPHAN                  N[C@@H](Cc1c[nH]c2ccccc12)C(O)=O                                                      ? "L-PEPTIDE LINKING" 
"C9 H11 N O3"       181.189 TYR y TYROSINE                    N[C@@H](Cc1ccc(O)cc1)C(O)=O                                                           ? "L-PEPTIDE LINKING" 
"C5 H11 N O2"       117.146 VAL y VALINE                      CC(C)[C@H](N)C(O)=O                                                                   ? "L-PEPTIDE LINKING" 
#
_citation.book_publisher          ?
_citation.country                 UK
_citation.id                      primary
_citation.journal_full            Nature
_citation.journal_id_ASTM         NATUAS
_citation.journal_id_CSD          0006
_citation.journal_id_ISSN         0028-0836
_citation.journal_volume          630
_citation.page_first              493
_citation.page_last               500
_citation.pdbx_database_id_DOI    10.1038/s41586-024-07487-w
_citation.pdbx_database_id_PubMed 38718835
_citation.title                   "Accurate structure prediction of biomolecular interactions with AlphaFold 3"
_citation.year                    2024
#
loop_
_citation_author.citation_id
_citation_author.name
_citation_author.ordinal
primary "Google DeepMind" 1 
primary "Isomorphic Labs" 2 
#
loop_
_entity.id
_entity.pdbx_description
_entity.type
1 . polymer     
2 . polymer     
3 . non-polymer 
4 . non-polymer 
#
loop_
_entity_poly.entity_id
_entity_poly.pdbx_strand_id
_entity_poly.type
1 A polypeptide(L) 
2 B polypeptide(L) 
#
loop_
_entity_poly_seq.entity_id
_entity_poly_seq.hetero
_entity_poly_seq.mon_id
_entity_poly_seq.num
1 n MET 1   
1 n LYS 2   
1 n ILE 3   
1 n LEU 4   
1 n ILE 5   
1 n LYS 6   
1 n ASP 7   
1 n PHE 8   
1 n ILE 9   
1 n GLY 10  
1 n THR 11  
1 n ARG 12  
1 n CYS 13  
1 n ILE 14  
1 n LEU 15  
1 n LYS 16  
1 n GLU 17  
1 n ASP 18  
1 n GLY 19  
1 n GLN 20  
1 n LYS 21  
1 n LEU 22  
1 n PHE 23  
1 n GLU 24  
1 n GLU 25  
1 n ILE 26  
1 n SER 27  
1 n ARG 28  
1 n HIS 29  
1 n LEU 30  
1 n GLU 31  
1 n SER 32  
1 n LYS 33  
1 n ASP 34  
1 n GLU 35  
1 n VAL 36  
1 n ILE 37  
1 n LEU 38  
1 n ASP 39  
1 n PHE 40  
1 n SER 41  
1 n ASN 42  
1 n VAL 43  
1 n LYS 44  
1 n MET 45  
1 n PHE 46  
1 n ALA 47  
1 n SER 48  
1 n PRO 49  
1 n PHE 50  
1 n PHE 51  
1 n ASN 52  
1 n TYR 53  
1 n SER 54  
1 n ILE 55  
1 n GLY 56  
1 n GLN 57  
1 n LEU 58  
1 n PHE 59  
1 n ASN 60  
1 n LYS 61  
1 n PHE 62  
1 n SER 63  
1 n GLU 64  
1 n ASN 65  
1 n GLU 66  
1 n ILE 67  
1 n ARG 68  
1 n ASN 69  
1 n ASN 70  
1 n LEU 71  
1 n HIS 72  
1 n LEU 73  
1 n ASP 74  
1 n ASN 75  
1 n LEU 76  
1 n GLU 77  
1 n VAL 78  
1 n VAL 79  
1 n GLY 80  
1 n HIS 81  
1 n SER 82  
1 n ILE 83  
1 n ILE 84  
1 n GLU 85  
1 n ARG 86  
1 n VAL 87  
1 n VAL 88  
1 n GLU 89  
1 n ASN 90  
1 n ALA 91  
1 n SER 92  
1 n ARG 93  
1 n PHE 94  
1 n LYS 95  
1 n SER 96  
1 n ASP 97  
1 n LEU 98  
1 n ASP 99  
1 n TYR 100 
1 n LYS 101 
1 n LYS 102 
1 n ILE 103 
1 n VAL 104 
1 n ASP 105 
1 n GLU 106 
1 n ILE 107 
1 n LEU 108 
1 n GLU 109 
1 n GLN 110 
1 n GLN 111 
1 n ALA 112 
1 n ARG 113 
1 n GLU 114 
1 n SER 115 
1 n ASP 116 
2 n MET 1   
2 n ALA 2   
2 n GLY 3   
2 n ARG 4   
2 n ASN 5   
2 n MET 6   
2 n PHE 7   
2 n ASN 8   
2 n THR 9   
2 n LYS 10  
2 n THR 11  
2 n GLY 12  
2 n LEU 13  
2 n THR 14  
2 n ILE 15  
2 n MET 16  
2 n ILE 17  
2 n PRO 18  
2 n THR 19  
2 n LEU 20  
2 n ASN 21  
2 n ASP 22  
2 n GLY 23  
2 n GLU 24  
2 n GLY 25  
2 n ASP 26  
2 n PHE 27  
2 n MET 28  
2 n ARG 29  
2 n LEU 30  
2 n PHE 31  
2 n MET 32  
2 n ILE 33  
2 n TYR 34  
2 n LYS 35  
2 n GLN 36  
2 n VAL 37  
2 n MET 38  
2 n GLU 39  
2 n THR 40  
2 n ASP 41  
2 n ALA 42  
2 n PRO 43  
2 n GLN 44  
2 n ILE 45  
2 n THR 46  
2 n PHE 47  
2 n ILE 48  
2 n PHE 49  
2 n THR 50  
2 n HIS 51  
2 n CYS 52  
2 n ARG 53  
2 n PHE 54  
2 n LEU 55  
2 n ARG 56  
2 n PRO 57  
2 n ASN 58  
2 n ALA 59  
2 n VAL 60  
2 n ALA 61  
2 n PHE 62  
2 n LEU 63  
2 n GLY 64  
2 n GLY 65  
2 n THR 66  
2 n ILE 67  
2 n ARG 68  
2 n SER 69  
2 n LEU 70  
2 n GLN 71  
2 n LYS 72  
2 n LYS 73  
2 n GLY 74  
2 n VAL 75  
2 n THR 76  
2 n VAL 77  
2 n PHE 78  
2 n VAL 79  
2 n ASP 80  
2 n TRP 81  
2 n LYS 82  
2 n SER 83  
2 n ILE 84  
2 n PRO 85  
2 n SER 86  
2 n ALA 87  
2 n VAL 88  
2 n MET 89  
2 n ALA 90  
2 n SER 91  
2 n LEU 92  
2 n LYS 93  
2 n GLN 94  
2 n ASN 95  
2 n THR 96  
2 n PHE 97  
2 n CYS 98  
2 n SER 99  
2 n LYS 100 
2 n LEU 101 
2 n GLY 102 
2 n TYR 103 
2 n SER 104 
2 n SER 105 
2 n HIS 106 
2 n THR 107 
2 n ASN 108 
2 n PRO 109 
2 n GLY 110 
2 n HIS 111 
2 n ALA 112 
2 n ILE 113 
2 n PRO 114 
2 n TYR 115 
2 n ARG 116 
2 n GLU 117 
2 n ASP 118 
2 n PRO 119 
2 n LYS 120 
2 n GLU 121 
2 n ASP 122 
2 n ALA 123 
2 n ASN 124 
2 n SER 125 
2 n ILE 126 
2 n LEU 127 
2 n ASP 128 
2 n TYR 129 
2 n LEU 130 
2 n THR 131 
2 n GLN 132 
2 n ASN 133 
2 n TRP 134 
2 n ILE 135 
2 n GLY 136 
2 n LYS 137 
2 n GLY 138 
2 n TRP 139 
2 n VAL 140 
2 n LYS 141 
2 n VAL 142 
2 n SER 143 
2 n GLU 144 
2 n PRO 145 
2 n LEU 146 
2 n ARG 147 
2 n ASP 148 
2 n ALA 149 
2 n ILE 150 
2 n ALA 151 
2 n GLY 152 
2 n LYS 153 
2 n VAL 154 
2 n TRP 155 
2 n GLU 156 
2 n ILE 157 
2 n TYR 158 
2 n ALA 159 
2 n ASN 160 
2 n SER 161 
2 n PHE 162 
2 n GLU 163 
2 n HIS 164 
2 n SER 165 
2 n LYS 166 
2 n SER 167 
2 n LYS 168 
2 n ILE 169 
2 n GLY 170 
2 n VAL 171 
2 n PHE 172 
2 n SER 173 
2 n CYS 174 
2 n GLY 175 
2 n GLN 176 
2 n HIS 177 
2 n PHE 178 
2 n ILE 179 
2 n LYS 180 
2 n LYS 181 
2 n ASN 182 
2 n GLU 183 
2 n LEU 184 
2 n VAL 185 
2 n LEU 186 
2 n SER 187 
2 n VAL 188 
2 n VAL 189 
2 n ASP 190 
2 n PHE 191 
2 n GLY 192 
2 n VAL 193 
2 n GLY 194 
2 n ILE 195 
2 n PRO 196 
2 n HIS 197 
2 n ASN 198 
2 n VAL 199 
2 n ARG 200 
2 n GLU 201 
2 n PHE 202 
2 n LEU 203 
2 n SER 204 
2 n SER 205 
2 n ASP 206 
2 n ALA 207 
2 n ARG 208 
2 n ALA 209 
2 n ALA 210 
2 n SER 211 
2 n LEU 212 
2 n SER 213 
2 n ALA 214 
2 n GLU 215 
2 n SER 216 
2 n CYS 217 
2 n LEU 218 
2 n LYS 219 
2 n TRP 220 
2 n ALA 221 
2 n CYS 222 
2 n GLN 223 
2 n SER 224 
2 n GLY 225 
2 n ASN 226 
2 n THR 227 
2 n THR 228 
2 n ALA 229 
2 n THR 230 
2 n ALA 231 
2 n ASN 232 
2 n GLY 233 
2 n VAL 234 
2 n PRO 235 
2 n ARG 236 
2 n GLY 237 
2 n LEU 238 
2 n GLY 239 
2 n LEU 240 
2 n HIS 241 
2 n LEU 242 
2 n LEU 243 
2 n LYS 244 
2 n GLU 245 
2 n LEU 246 
2 n VAL 247 
2 n ARG 248 
2 n VAL 249 
2 n ASN 250 
2 n ASN 251 
2 n GLY 252 
2 n LYS 253 
2 n LEU 254 
2 n GLU 255 
2 n LEU 256 
2 n TYR 257 
2 n SER 258 
2 n HIS 259 
2 n ASN 260 
2 n GLY 261 
2 n TYR 262 
2 n VAL 263 
2 n LYS 264 
2 n MET 265 
2 n SER 266 
2 n SER 267 
2 n GLN 268 
2 n GLY 269 
2 n GLU 270 
2 n GLU 271 
2 n TYR 272 
2 n LYS 273 
2 n THR 274 
2 n GLN 275 
2 n PRO 276 
2 n PHE 277 
2 n TYR 278 
2 n PHE 279 
2 n GLU 280 
2 n GLY 281 
2 n THR 282 
2 n ILE 283 
2 n LEU 284 
2 n ASN 285 
2 n ILE 286 
2 n THR 287 
2 n LEU 288 
2 n LEU 289 
2 n CYS 290 
2 n ASP 291 
2 n GLU 292 
2 n LYS 293 
2 n TYR 294 
2 n TYR 295 
2 n ARG 296 
2 n LEU 297 
2 n THR 298 
2 n SER 299 
2 n GLU 300 
2 n LEU 301 
2 n GLY 302 
#
_ma_data.content_type "model coordinates"
_ma_data.id           1
_ma_data.name         Model
#
_ma_model_list.data_id          1
_ma_model_list.model_group_id   1
_ma_model_list.model_group_name "AlphaFold-beta-20231127 (2b86f29d-618d-47cf-8aef-20020b1102eb @ 2025-06-03 15:40:02)"
_ma_model_list.model_id         1
_ma_model_list.model_name       "Top ranked model"
_ma_model_list.model_type       "Ab initio model"
_ma_model_list.ordinal_id       1
#
loop_
_ma_protocol_step.method_type
_ma_protocol_step.ordinal_id
_ma_protocol_step.protocol_id
_ma_protocol_step.step_id
"coevolution MSA" 1 1 1 
"template search" 2 1 2 
modeling          3 1 3 
#
loop_
_ma_qa_metric.id
_ma_qa_metric.mode
_ma_qa_metric.name
_ma_qa_metric.software_group_id
_ma_qa_metric.type
1 global pLDDT 1 pLDDT 
2 local  pLDDT 1 pLDDT 
#
_ma_qa_metric_global.metric_id    1
_ma_qa_metric_global.metric_value 91.44
_ma_qa_metric_global.model_id     1
_ma_qa_metric_global.ordinal_id   1
#
_ma_software_group.group_id    1
_ma_software_group.ordinal_id  1
_ma_software_group.software_id 1
#
loop_
_ma_target_entity.data_id
_ma_target_entity.entity_id
_ma_target_entity.origin
1 1 . 
1 2 . 
1 3 . 
1 4 . 
#
loop_
_ma_target_entity_instance.asym_id
_ma_target_entity_instance.details
_ma_target_entity_instance.entity_id
A . 1 
B . 2 
C . 3 
D . 4 
#
loop_
_pdbx_data_usage.details
_pdbx_data_usage.id
_pdbx_data_usage.type
_pdbx_data_usage.url
;NON-COMMERCIAL USE ONLY, BY USING THIS FILE YOU AGREE TO THE TERMS OF USE FOUND
AT alphafoldserver.com/output-terms.
;
1 license    ? 
;THE INFORMATION IS NOT INTENDED FOR, HAS NOT BEEN VALIDATED FOR, AND IS NOT
APPROVED FOR CLINICAL USE. IT SHOULD NOT BE USED FOR CLINICAL PURPOSE OR RELIED
ON FOR MEDICAL OR OTHER PROFESSIONAL ADVICE. IT IS THEORETICAL MODELLING ONLY
AND CAUTION SHOULD BE EXERCISED IN ITS USE. IT IS PROVIDED "AS-IS" WITHOUT ANY
WARRANTY OF ANY KIND, WHETHER EXPRESSED OR IMPLIED. NO WARRANTY IS GIVEN THAT
USE OF THE INFORMATION SHALL NOT INFRINGE THE RIGHTS OF ANY THIRD PARTY.
;
2 disclaimer ? 
#
loop_
_pdbx_nonpoly_scheme.asym_id
_pdbx_nonpoly_scheme.auth_seq_num
_pdbx_nonpoly_scheme.entity_id
_pdbx_nonpoly_scheme.mon_id
_pdbx_nonpoly_scheme.pdb_ins_code
_pdbx_nonpoly_scheme.pdb_seq_num
_pdbx_nonpoly_scheme.pdb_strand_id
C 1 3 ATP . 1 C 
D 1 4 MG  . 1 D 
#
loop_
_pdbx_poly_seq_scheme.asym_id
_pdbx_poly_seq_scheme.auth_seq_num
_pdbx_poly_seq_scheme.entity_id
_pdbx_poly_seq_scheme.hetero
_pdbx_poly_seq_scheme.mon_id
_pdbx_poly_seq_scheme.pdb_ins_code
_pdbx_poly_seq_scheme.pdb_seq_num
_pdbx_poly_seq_scheme.pdb_strand_id
_pdbx_poly_seq_scheme.seq_id
A 1   1 n MET . 1   A 1   
A 2   1 n LYS . 2   A 2   
A 3   1 n ILE . 3   A 3   
A 4   1 n LEU . 4   A 4   
A 5   1 n ILE . 5   A 5   
A 6   1 n LYS . 6   A 6   
A 7   1 n ASP . 7   A 7   
A 8   1 n PHE . 8   A 8   
A 9   1 n ILE . 9   A 9   
A 10  1 n GLY . 10  A 10  
A 11  1 n THR . 11  A 11  
A 12  1 n ARG . 12  A 12  
A 13  1 n CYS . 13  A 13  
A 14  1 n ILE . 14  A 14  
A 15  1 n LEU . 15  A 15  
A 16  1 n LYS . 16  A 16  
A 17  1 n GLU . 17  A 17  
A 18  1 n ASP . 18  A 18  
A 19  1 n GLY . 19  A 19  
A 20  1 n GLN . 20  A 20  
A 21  1 n LYS . 21  A 21  
A 22  1 n LEU . 22  A 22  
A 23  1 n PHE . 23  A 23  
A 24  1 n GLU . 24  A 24  
A 25  1 n GLU . 25  A 25  
A 26  1 n ILE . 26  A 26  
A 27  1 n SER . 27  A 27  
A 28  1 n ARG . 28  A 28  
A 29  1 n HIS . 29  A 29  
A 30  1 n LEU . 30  A 30  
A 31  1 n GLU . 31  A 31  
A 32  1 n SER . 32  A 32  
A 33  1 n LYS . 33  A 33  
A 34  1 n ASP . 34  A 34  
A 35  1 n GLU . 35  A 35  
A 36  1 n VAL . 36  A 36  
A 37  1 n ILE . 37  A 37  
A 38  1 n LEU . 38  A 38  
A 39  1 n ASP . 39  A 39  
A 40  1 n PHE . 40  A 40  
A 41  1 n SER . 41  A 41  
A 42  1 n ASN . 42  A 42  
A 43  1 n VAL . 43  A 43  
A 44  1 n LYS . 44  A 44  
A 45  1 n MET . 45  A 45  
A 46  1 n PHE . 46  A 46  
A 47  1 n ALA . 47  A 47  
A 48  1 n SER . 48  A 48  
A 49  1 n PRO . 49  A 49  
A 50  1 n PHE . 50  A 50  
A 51  1 n PHE . 51  A 51  
A 52  1 n ASN . 52  A 52  
A 53  1 n TYR . 53  A 53  
A 54  1 n SER . 54  A 54  
A 55  1 n ILE . 55  A 55  
A 56  1 n GLY . 56  A 56  
A 57  1 n GLN . 57  A 57  
A 58  1 n LEU . 58  A 58  
A 59  1 n PHE . 59  A 59  
A 60  1 n ASN . 60  A 60  
A 61  1 n LYS . 61  A 61  
A 62  1 n PHE . 62  A 62  
A 63  1 n SER . 63  A 63  
A 64  1 n GLU . 64  A 64  
A 65  1 n ASN . 65  A 65  
A 66  1 n GLU . 66  A 66  
A 67  1 n ILE . 67  A 67  
A 68  1 n ARG . 68  A 68  
A 69  1 n ASN . 69  A 69  
A 70  1 n ASN . 70  A 70  
A 71  1 n LEU . 71  A 71  
A 72  1 n HIS . 72  A 72  
A 73  1 n LEU . 73  A 73  
A 74  1 n ASP . 74  A 74  
A 75  1 n ASN . 75  A 75  
A 76  1 n LEU . 76  A 76  
A 77  1 n GLU . 77  A 77  
A 78  1 n VAL . 78  A 78  
A 79  1 n VAL . 79  A 79  
A 80  1 n GLY . 80  A 80  
A 81  1 n HIS . 81  A 81  
A 82  1 n SER . 82  A 82  
A 83  1 n ILE . 83  A 83  
A 84  1 n ILE . 84  A 84  
A 85  1 n GLU . 85  A 85  
A 86  1 n ARG . 86  A 86  
A 87  1 n VAL . 87  A 87  
A 88  1 n VAL . 88  A 88  
A 89  1 n GLU . 89  A 89  
A 90  1 n ASN . 90  A 90  
A 91  1 n ALA . 91  A 91  
A 92  1 n SER . 92  A 92  
A 93  1 n ARG . 93  A 93  
A 94  1 n PHE . 94  A 94  
A 95  1 n LYS . 95  A 95  
A 96  1 n SER . 96  A 96  
A 97  1 n ASP . 97  A 97  
A 98  1 n LEU . 98  A 98  
A 99  1 n ASP . 99  A 99  
A 100 1 n TYR . 100 A 100 
A 101 1 n LYS . 101 A 101 
A 102 1 n LYS . 102 A 102 
A 103 1 n ILE . 103 A 103 
A 104 1 n VAL . 104 A 104 
A 105 1 n ASP . 105 A 105 
A 106 1 n GLU . 106 A 106 
A 107 1 n ILE . 107 A 107 
A 108 1 n LEU . 108 A 108 
A 109 1 n GLU . 109 A 109 
A 110 1 n GLN . 110 A 110 
A 111 1 n GLN . 111 A 111 
A 112 1 n ALA . 112 A 112 
A 113 1 n ARG . 113 A 113 
A 114 1 n GLU . 114 A 114 
A 115 1 n SER . 115 A 115 
A 116 1 n ASP . 116 A 116 
B 1   2 n MET . 1   B 1   
B 2   2 n ALA . 2   B 2   
B 3   2 n GLY . 3   B 3   
B 4   2 n ARG . 4   B 4   
B 5   2 n ASN . 5   B 5   
B 6   2 n MET . 6   B 6   
B 7   2 n PHE . 7   B 7   
B 8   2 n ASN . 8   B 8   
B 9   2 n THR . 9   B 9   
B 10  2 n LYS . 10  B 10  
B 11  2 n THR . 11  B 11  
B 12  2 n GLY . 12  B 12  
B 13  2 n LEU . 13  B 13  
B 14  2 n THR . 14  B 14  
B 15  2 n ILE . 15  B 15  
B 16  2 n MET . 16  B 16  
B 17  2 n ILE . 17  B 17  
B 18  2 n PRO . 18  B 18  
B 19  2 n THR . 19  B 19  
B 20  2 n LEU . 20  B 20  
B 21  2 n ASN . 21  B 21  
B 22  2 n ASP . 22  B 22  
B 23  2 n GLY . 23  B 23  
B 24  2 n GLU . 24  B 24  
B 25  2 n GLY . 25  B 25  
B 26  2 n ASP . 26  B 26  
B 27  2 n PHE . 27  B 27  
B 28  2 n MET . 28  B 28  
B 29  2 n ARG . 29  B 29  
B 30  2 n LEU . 30  B 30  
B 31  2 n PHE . 31  B 31  
B 32  2 n MET . 32  B 32  
B 33  2 n ILE . 33  B 33  
B 34  2 n TYR . 34  B 34  
B 35  2 n LYS . 35  B 35  
B 36  2 n GLN . 36  B 36  
B 37  2 n VAL . 37  B 37  
B 38  2 n MET . 38  B 38  
B 39  2 n GLU . 39  B 39  
B 40  2 n THR . 40  B 40  
B 41  2 n ASP . 41  B 41  
B 42  2 n ALA . 42  B 42  
B 43  2 n PRO . 43  B 43  
B 44  2 n GLN . 44  B 44  
B 45  2 n ILE . 45  B 45  
B 46  2 n THR . 46  B 46  
B 47  2 n PHE . 47  B 47  
B 48  2 n ILE . 48  B 48  
B 49  2 n PHE . 49  B 49  
B 50  2 n THR . 50  B 50  
B 51  2 n HIS . 51  B 51  
B 52  2 n CYS . 52  B 52  
B 53  2 n ARG . 53  B 53  
B 54  2 n PHE . 54  B 54  
B 55  2 n LEU . 55  B 55  
B 56  2 n ARG . 56  B 56  
B 57  2 n PRO . 57  B 57  
B 58  2 n ASN . 58  B 58  
B 59  2 n ALA . 59  B 59  
B 60  2 n VAL . 60  B 60  
B 61  2 n ALA . 61  B 61  
B 62  2 n PHE . 62  B 62  
B 63  2 n LEU . 63  B 63  
B 64  2 n GLY . 64  B 64  
B 65  2 n GLY . 65  B 65  
B 66  2 n THR . 66  B 66  
B 67  2 n ILE . 67  B 67  
B 68  2 n ARG . 68  B 68  
B 69  2 n SER . 69  B 69  
B 70  2 n LEU . 70  B 70  
B 71  2 n GLN . 71  B 71  
B 72  2 n LYS . 72  B 72  
B 73  2 n LYS . 73  B 73  
B 74  2 n GLY . 74  B 74  
B 75  2 n VAL . 75  B 75  
B 76  2 n THR . 76  B 76  
B 77  2 n VAL . 77  B 77  
B 78  2 n PHE . 78  B 78  
B 79  2 n VAL . 79  B 79  
B 80  2 n ASP . 80  B 80  
B 81  2 n TRP . 81  B 81  
B 82  2 n LYS . 82  B 82  
B 83  2 n SER . 83  B 83  
B 84  2 n ILE . 84  B 84  
B 85  2 n PRO . 85  B 85  
B 86  2 n SER . 86  B 86  
B 87  2 n ALA . 87  B 87  
B 88  2 n VAL . 88  B 88  
B 89  2 n MET . 89  B 89  
B 90  2 n ALA . 90  B 90  
B 91  2 n SER . 91  B 91  
B 92  2 n LEU . 92  B 92  
B 93  2 n LYS . 93  B 93  
B 94  2 n GLN . 94  B 94  
B 95  2 n ASN . 95  B 95  
B 96  2 n THR . 96  B 96  
B 97  2 n PHE . 97  B 97  
B 98  2 n CYS . 98  B 98  
B 99  2 n SER . 99  B 99  
B 100 2 n LYS . 100 B 100 
B 101 2 n LEU . 101 B 101 
B 102 2 n GLY . 102 B 102 
B 103 2 n TYR . 103 B 103 
B 104 2 n SER . 104 B 104 
B 105 2 n SER . 105 B 105 
B 106 2 n HIS . 106 B 106 
B 107 2 n THR . 107 B 107 
B 108 2 n ASN . 108 B 108 
B 109 2 n PRO . 109 B 109 
B 110 2 n GLY . 110 B 110 
B 111 2 n HIS . 111 B 111 
B 112 2 n ALA . 112 B 112 
B 113 2 n ILE . 113 B 113 
B 114 2 n PRO . 114 B 114 
B 115 2 n TYR . 115 B 115 
B 116 2 n ARG . 116 B 116 
B 117 2 n GLU . 117 B 117 
B 118 2 n ASP . 118 B 118 
B 119 2 n PRO . 119 B 119 
B 120 2 n LYS . 120 B 120 
B 121 2 n GLU . 121 B 121 
B 122 2 n ASP . 122 B 122 
B 123 2 n ALA . 123 B 123 
B 124 2 n ASN . 124 B 124 
B 125 2 n SER . 125 B 125 
B 126 2 n ILE . 126 B 126 
B 127 2 n LEU . 127 B 127 
B 128 2 n ASP . 128 B 128 
B 129 2 n TYR . 129 B 129 
B 130 2 n LEU . 130 B 130 
B 131 2 n THR . 131 B 131 
B 132 2 n GLN . 132 B 132 
B 133 2 n ASN . 133 B 133 
B 134 2 n TRP . 134 B 134 
B 135 2 n ILE . 135 B 135 
B 136 2 n GLY . 136 B 136 
B 137 2 n LYS . 137 B 137 
B 138 2 n GLY . 138 B 138 
B 139 2 n TRP . 139 B 139 
B 140 2 n VAL . 140 B 140 
B 141 2 n LYS . 141 B 141 
B 142 2 n VAL . 142 B 142 
B 143 2 n SER . 143 B 143 
B 144 2 n GLU . 144 B 144 
B 145 2 n PRO . 145 B 145 
B 146 2 n LEU . 146 B 146 
B 147 2 n ARG . 147 B 147 
B 148 2 n ASP . 148 B 148 
B 149 2 n ALA . 149 B 149 
B 150 2 n ILE . 150 B 150 
B 151 2 n ALA . 151 B 151 
B 152 2 n GLY . 152 B 152 
B 153 2 n LYS . 153 B 153 
B 154 2 n VAL . 154 B 154 
B 155 2 n TRP . 155 B 155 
B 156 2 n GLU . 156 B 156 
B 157 2 n ILE . 157 B 157 
B 158 2 n TYR . 158 B 158 
B 159 2 n ALA . 159 B 159 
B 160 2 n ASN . 160 B 160 
B 161 2 n SER . 161 B 161 
B 162 2 n PHE . 162 B 162 
B 163 2 n GLU . 163 B 163 
B 164 2 n HIS . 164 B 164 
B 165 2 n SER . 165 B 165 
B 166 2 n LYS . 166 B 166 
B 167 2 n SER . 167 B 167 
B 168 2 n LYS . 168 B 168 
B 169 2 n ILE . 169 B 169 
B 170 2 n GLY . 170 B 170 
B 171 2 n VAL . 171 B 171 
B 172 2 n PHE . 172 B 172 
B 173 2 n SER . 173 B 173 
B 174 2 n CYS . 174 B 174 
B 175 2 n GLY . 175 B 175 
B 176 2 n GLN . 176 B 176 
B 177 2 n HIS . 177 B 177 
B 178 2 n PHE . 178 B 178 
B 179 2 n ILE . 179 B 179 
B 180 2 n LYS . 180 B 180 
B 181 2 n LYS . 181 B 181 
B 182 2 n ASN . 182 B 182 
B 183 2 n GLU . 183 B 183 
B 184 2 n LEU . 184 B 184 
B 185 2 n VAL . 185 B 185 
B 186 2 n LEU . 186 B 186 
B 187 2 n SER . 187 B 187 
B 188 2 n VAL . 188 B 188 
B 189 2 n VAL . 189 B 189 
B 190 2 n ASP . 190 B 190 
B 191 2 n PHE . 191 B 191 
B 192 2 n GLY . 192 B 192 
B 193 2 n VAL . 193 B 193 
B 194 2 n GLY . 194 B 194 
B 195 2 n ILE . 195 B 195 
B 196 2 n PRO . 196 B 196 
B 197 2 n HIS . 197 B 197 
B 198 2 n ASN . 198 B 198 
B 199 2 n VAL . 199 B 199 
B 200 2 n ARG . 200 B 200 
B 201 2 n GLU . 201 B 201 
B 202 2 n PHE . 202 B 202 
B 203 2 n LEU . 203 B 203 
B 204 2 n SER . 204 B 204 
B 205 2 n SER . 205 B 205 
B 206 2 n ASP . 206 B 206 
B 207 2 n ALA . 207 B 207 
B 208 2 n ARG . 208 B 208 
B 209 2 n ALA . 209 B 209 
B 210 2 n ALA . 210 B 210 
B 211 2 n SER . 211 B 211 
B 212 2 n LEU . 212 B 212 
B 213 2 n SER . 213 B 213 
B 214 2 n ALA . 214 B 214 
B 215 2 n GLU . 215 B 215 
B 216 2 n SER . 216 B 216 
B 217 2 n CYS . 217 B 217 
B 218 2 n LEU . 218 B 218 
B 219 2 n LYS . 219 B 219 
B 220 2 n TRP . 220 B 220 
B 221 2 n ALA . 221 B 221 
B 222 2 n CYS . 222 B 222 
B 223 2 n GLN . 223 B 223 
B 224 2 n SER . 224 B 224 
B 225 2 n GLY . 225 B 225 
B 226 2 n ASN . 226 B 226 
B 227 2 n THR . 227 B 227 
B 228 2 n THR . 228 B 228 
B 229 2 n ALA . 229 B 229 
B 230 2 n THR . 230 B 230 
B 231 2 n ALA . 231 B 231 
B 232 2 n ASN . 232 B 232 
B 233 2 n GLY . 233 B 233 
B 234 2 n VAL . 234 B 234 
B 235 2 n PRO . 235 B 235 
B 236 2 n ARG . 236 B 236 
B 237 2 n GLY . 237 B 237 
B 238 2 n LEU . 238 B 238 
B 239 2 n GLY . 239 B 239 
B 240 2 n LEU . 240 B 240 
B 241 2 n HIS . 241 B 241 
B 242 2 n LEU . 242 B 242 
B 243 2 n LEU . 243 B 243 
B 244 2 n LYS . 244 B 244 
B 245 2 n GLU . 245 B 245 
B 246 2 n LEU . 246 B 246 
B 247 2 n VAL . 247 B 247 
B 248 2 n ARG . 248 B 248 
B 249 2 n VAL . 249 B 249 
B 250 2 n ASN . 250 B 250 
B 251 2 n ASN . 251 B 251 
B 252 2 n GLY . 252 B 252 
B 253 2 n LYS . 253 B 253 
B 254 2 n LEU . 254 B 254 
B 255 2 n GLU . 255 B 255 
B 256 2 n LEU . 256 B 256 
B 257 2 n TYR . 257 B 257 
B 258 2 n SER . 258 B 258 
B 259 2 n HIS . 259 B 259 
B 260 2 n ASN . 260 B 260 
B 261 2 n GLY . 261 B 261 
B 262 2 n TYR . 262 B 262 
B 263 2 n VAL . 263 B 263 
B 264 2 n LYS . 264 B 264 
B 265 2 n MET . 265 B 265 
B 266 2 n SER . 266 B 266 
B 267 2 n SER . 267 B 267 
B 268 2 n GLN . 268 B 268 
B 269 2 n GLY . 269 B 269 
B 270 2 n GLU . 270 B 270 
B 271 2 n GLU . 271 B 271 
B 272 2 n TYR . 272 B 272 
B 273 2 n LYS . 273 B 273 
B 274 2 n THR . 274 B 274 
B 275 2 n GLN . 275 B 275 
B 276 2 n PRO . 276 B 276 
B 277 2 n PHE . 277 B 277 
B 278 2 n TYR . 278 B 278 
B 279 2 n PHE . 279 B 279 
B 280 2 n GLU . 280 B 280 
B 281 2 n GLY . 281 B 281 
B 282 2 n THR . 282 B 282 
B 283 2 n ILE . 283 B 283 
B 284 2 n LEU . 284 B 284 
B 285 2 n ASN . 285 B 285 
B 286 2 n ILE . 286 B 286 
B 287 2 n THR . 287 B 287 
B 288 2 n LEU . 288 B 288 
B 289 2 n LEU . 289 B 289 
B 290 2 n CYS . 290 B 290 
B 291 2 n ASP . 291 B 291 
B 292 2 n GLU . 292 B 292 
B 293 2 n LYS . 293 B 293 
B 294 2 n TYR . 294 B 294 
B 295 2 n TYR . 295 B 295 
B 296 2 n ARG . 296 B 296 
B 297 2 n LEU . 297 B 297 
B 298 2 n THR . 298 B 298 
B 299 2 n SER . 299 B 299 
B 300 2 n GLU . 300 B 300 
B 301 2 n LEU . 301 B 301 
B 302 2 n GLY . 302 B 302 
#
_software.classification other
_software.date           ?
_software.description    "Structure prediction"
_software.name           AlphaFold
_software.pdbx_ordinal   1
_software.type           package
_software.version        "AlphaFold-beta-20231127 (2b86f29d-618d-47cf-8aef-20020b1102eb @ 2025-06-03 15:40:02)"
#
loop_
_struct_asym.entity_id
_struct_asym.id
1 A 
2 B 
3 C 
4 D 
#
loop_
_atom_site.group_PDB
_atom_site.id
_atom_site.type_symbol
_atom_site.label_atom_id
_atom_site.label_alt_id
_atom_site.label_comp_id
_atom_site.label_asym_id
_atom_site.label_entity_id
_atom_site.label_seq_id
_atom_site.pdbx_PDB_ins_code
_atom_site.Cartn_x
_atom_site.Cartn_y
_atom_site.Cartn_z
_atom_site.occupancy
_atom_site.B_iso_or_equiv
_atom_site.auth_seq_id
_atom_site.auth_asym_id
_atom_site.pdbx_PDB_model_num
ATOM   1    N  N     . MET A 1 1   ? -33.195 0.346   -20.209 1.00 87.63 1   A 1 
ATOM   2    C  CA    . MET A 1 1   ? -31.895 -0.202  -20.657 1.00 94.15 1   A 1 
ATOM   3    C  C     . MET A 1 1   ? -31.316 -1.068  -19.536 1.00 96.65 1   A 1 
ATOM   4    O  O     . MET A 1 1   ? -31.287 -0.631  -18.403 1.00 95.84 1   A 1 
ATOM   5    C  CB    . MET A 1 1   ? -30.954 0.944   -21.013 1.00 86.89 1   A 1 
ATOM   6    C  CG    . MET A 1 1   ? -29.556 0.496   -21.448 1.00 80.40 1   A 1 
ATOM   7    S  SD    . MET A 1 1   ? -29.525 -0.665  -22.847 1.00 77.86 1   A 1 
ATOM   8    C  CE    . MET A 1 1   ? -27.762 -0.676  -23.183 1.00 68.08 1   A 1 
ATOM   9    N  N     . LYS A 1 2   ? -30.847 -2.280  -19.836 1.00 96.24 2   A 1 
ATOM   10   C  CA    . LYS A 1 2   ? -30.172 -3.147  -18.867 1.00 97.55 2   A 1 
ATOM   11   C  C     . LYS A 1 2   ? -28.718 -3.334  -19.284 1.00 98.02 2   A 1 
ATOM   12   O  O     . LYS A 1 2   ? -28.449 -3.707  -20.422 1.00 97.43 2   A 1 
ATOM   13   C  CB    . LYS A 1 2   ? -30.932 -4.476  -18.709 1.00 96.46 2   A 1 
ATOM   14   C  CG    . LYS A 1 2   ? -30.340 -5.339  -17.583 1.00 93.19 2   A 1 
ATOM   15   C  CD    . LYS A 1 2   ? -31.209 -6.556  -17.244 1.00 90.42 2   A 1 
ATOM   16   C  CE    . LYS A 1 2   ? -30.531 -7.266  -16.079 1.00 81.48 2   A 1 
ATOM   17   N  NZ    . LYS A 1 2   ? -31.295 -8.377  -15.467 1.00 75.28 2   A 1 
ATOM   18   N  N     . ILE A 1 3   ? -27.785 -3.097  -18.348 1.00 98.28 3   A 1 
ATOM   19   C  CA    . ILE A 1 3   ? -26.347 -3.282  -18.543 1.00 98.31 3   A 1 
ATOM   20   C  C     . ILE A 1 3   ? -25.895 -4.457  -17.680 1.00 98.54 3   A 1 
ATOM   21   O  O     . ILE A 1 3   ? -25.971 -4.394  -16.458 1.00 98.24 3   A 1 
ATOM   22   C  CB    . ILE A 1 3   ? -25.559 -1.990  -18.232 1.00 98.19 3   A 1 
ATOM   23   C  CG1   . ILE A 1 3   ? -26.071 -0.800  -19.078 1.00 97.48 3   A 1 
ATOM   24   C  CG2   . ILE A 1 3   ? -24.054 -2.225  -18.475 1.00 97.50 3   A 1 
ATOM   25   C  CD1   . ILE A 1 3   ? -25.405 0.549   -18.737 1.00 95.65 3   A 1 
ATOM   26   N  N     . LEU A 1 4   ? -25.406 -5.530  -18.305 1.00 98.74 4   A 1 
ATOM   27   C  CA    . LEU A 1 4   ? -24.781 -6.649  -17.609 1.00 98.71 4   A 1 
ATOM   28   C  C     . LEU A 1 4   ? -23.329 -6.282  -17.280 1.00 98.75 4   A 1 
ATOM   29   O  O     . LEU A 1 4   ? -22.458 -6.313  -18.152 1.00 98.38 4   A 1 
ATOM   30   C  CB    . LEU A 1 4   ? -24.863 -7.921  -18.479 1.00 98.28 4   A 1 
ATOM   31   C  CG    . LEU A 1 4   ? -26.284 -8.483  -18.652 1.00 87.24 4   A 1 
ATOM   32   C  CD1   . LEU A 1 4   ? -26.269 -9.609  -19.687 1.00 81.58 4   A 1 
ATOM   33   C  CD2   . LEU A 1 4   ? -26.842 -9.057  -17.352 1.00 82.97 4   A 1 
ATOM   34   N  N     . ILE A 1 5   ? -23.057 -5.935  -16.029 1.00 98.82 5   A 1 
ATOM   35   C  CA    . ILE A 1 5   ? -21.752 -5.415  -15.599 1.00 98.85 5   A 1 
ATOM   36   C  C     . ILE A 1 5   ? -20.631 -6.424  -15.828 1.00 98.87 5   A 1 
ATOM   37   O  O     . ILE A 1 5   ? -19.533 -6.048  -16.234 1.00 98.68 5   A 1 
ATOM   38   C  CB    . ILE A 1 5   ? -21.815 -4.967  -14.126 1.00 98.80 5   A 1 
ATOM   39   C  CG1   . ILE A 1 5   ? -22.846 -3.841  -13.896 1.00 98.24 5   A 1 
ATOM   40   C  CG2   . ILE A 1 5   ? -20.440 -4.522  -13.613 1.00 98.50 5   A 1 
ATOM   41   C  CD1   . ILE A 1 5   ? -22.607 -2.552  -14.706 1.00 96.35 5   A 1 
ATOM   42   N  N     . LYS A 1 6   ? -20.905 -7.716  -15.645 1.00 98.72 6   A 1 
ATOM   43   C  CA    . LYS A 1 6   ? -19.939 -8.789  -15.919 1.00 98.63 6   A 1 
ATOM   44   C  C     . LYS A 1 6   ? -19.447 -8.782  -17.372 1.00 98.62 6   A 1 
ATOM   45   O  O     . LYS A 1 6   ? -18.274 -9.062  -17.607 1.00 97.99 6   A 1 
ATOM   46   C  CB    . LYS A 1 6   ? -20.591 -10.131 -15.583 1.00 98.19 6   A 1 
ATOM   47   C  CG    . LYS A 1 6   ? -19.618 -11.289 -15.781 1.00 93.99 6   A 1 
ATOM   48   C  CD    . LYS A 1 6   ? -20.344 -12.615 -15.579 1.00 88.19 6   A 1 
ATOM   49   C  CE    . LYS A 1 6   ? -19.436 -13.766 -15.973 1.00 77.36 6   A 1 
ATOM   50   N  NZ    . LYS A 1 6   ? -20.202 -15.035 -15.981 1.00 68.93 6   A 1 
ATOM   51   N  N     . ASP A 1 7   ? -20.318 -8.470  -18.323 1.00 98.79 7   A 1 
ATOM   52   C  CA    . ASP A 1 7   ? -19.975 -8.476  -19.745 1.00 98.67 7   A 1 
ATOM   53   C  C     . ASP A 1 7   ? -19.404 -7.122  -20.172 1.00 98.60 7   A 1 
ATOM   54   O  O     . ASP A 1 7   ? -18.492 -7.051  -21.007 1.00 97.76 7   A 1 
ATOM   55   C  CB    . ASP A 1 7   ? -21.220 -8.840  -20.569 1.00 98.24 7   A 1 
ATOM   56   C  CG    . ASP A 1 7   ? -21.767 -10.251 -20.298 1.00 96.57 7   A 1 
ATOM   57   O  OD1   . ASP A 1 7   ? -21.026 -11.092 -19.739 1.00 94.04 7   A 1 
ATOM   58   O  OD2   . ASP A 1 7   ? -22.934 -10.500 -20.669 1.00 93.70 7   A 1 
ATOM   59   N  N     . PHE A 1 8   ? -19.895 -6.029  -19.571 1.00 98.72 8   A 1 
ATOM   60   C  CA    . PHE A 1 8   ? -19.472 -4.674  -19.905 1.00 98.78 8   A 1 
ATOM   61   C  C     . PHE A 1 8   ? -18.118 -4.284  -19.296 1.00 98.78 8   A 1 
ATOM   62   O  O     . PHE A 1 8   ? -17.303 -3.646  -19.965 1.00 98.06 8   A 1 
ATOM   63   C  CB    . PHE A 1 8   ? -20.589 -3.701  -19.497 1.00 98.62 8   A 1 
ATOM   64   C  CG    . PHE A 1 8   ? -20.371 -2.303  -20.042 1.00 98.59 8   A 1 
ATOM   65   C  CD1   . PHE A 1 8   ? -19.966 -1.267  -19.183 1.00 97.78 8   A 1 
ATOM   66   C  CD2   . PHE A 1 8   ? -20.574 -2.038  -21.407 1.00 97.98 8   A 1 
ATOM   67   C  CE1   . PHE A 1 8   ? -19.751 0.030   -19.696 1.00 97.29 8   A 1 
ATOM   68   C  CE2   . PHE A 1 8   ? -20.361 -0.751  -21.915 1.00 97.39 8   A 1 
ATOM   69   C  CZ    . PHE A 1 8   ? -19.948 0.291   -21.065 1.00 97.68 8   A 1 
ATOM   70   N  N     . ILE A 1 9   ? -17.860 -4.697  -18.035 1.00 98.70 9   A 1 
ATOM   71   C  CA    . ILE A 1 9   ? -16.653 -4.402  -17.245 1.00 98.65 9   A 1 
ATOM   72   C  C     . ILE A 1 9   ? -15.874 -5.676  -16.921 1.00 98.42 9   A 1 
ATOM   73   O  O     . ILE A 1 9   ? -14.682 -5.766  -17.213 1.00 97.73 9   A 1 
ATOM   74   C  CB    . ILE A 1 9   ? -17.030 -3.637  -15.957 1.00 98.56 9   A 1 
ATOM   75   C  CG1   . ILE A 1 9   ? -17.770 -2.305  -16.229 1.00 97.81 9   A 1 
ATOM   76   C  CG2   . ILE A 1 9   ? -15.804 -3.392  -15.071 1.00 98.03 9   A 1 
ATOM   77   C  CD1   . ILE A 1 9   ? -16.975 -1.276  -17.048 1.00 96.44 9   A 1 
ATOM   78   N  N     . GLY A 1 10  ? -16.515 -6.676  -16.331 1.00 98.41 10  A 1 
ATOM   79   C  CA    . GLY A 1 10  ? -15.907 -7.911  -15.873 1.00 98.22 10  A 1 
ATOM   80   C  C     . GLY A 1 10  ? -16.339 -8.299  -14.456 1.00 98.39 10  A 1 
ATOM   81   O  O     . GLY A 1 10  ? -17.234 -7.707  -13.864 1.00 97.89 10  A 1 
ATOM   82   N  N     . THR A 1 11  ? -15.666 -9.303  -13.883 1.00 98.13 11  A 1 
ATOM   83   C  CA    . THR A 1 11  ? -15.991 -9.812  -12.534 1.00 97.82 11  A 1 
ATOM   84   C  C     . THR A 1 11  ? -15.348 -9.004  -11.403 1.00 97.87 11  A 1 
ATOM   85   O  O     . THR A 1 11  ? -15.591 -9.297  -10.230 1.00 96.74 11  A 1 
ATOM   86   C  CB    . THR A 1 11  ? -15.596 -11.289 -12.388 1.00 96.77 11  A 1 
ATOM   87   O  OG1   . THR A 1 11  ? -14.220 -11.454 -12.629 1.00 91.32 11  A 1 
ATOM   88   C  CG2   . THR A 1 11  ? -16.345 -12.187 -13.371 1.00 90.87 11  A 1 
ATOM   89   N  N     . ARG A 1 12  ? -14.495 -8.020  -11.724 1.00 98.18 12  A 1 
ATOM   90   C  CA    . ARG A 1 12  ? -13.762 -7.168  -10.783 1.00 98.29 12  A 1 
ATOM   91   C  C     . ARG A 1 12  ? -14.039 -5.703  -11.112 1.00 98.39 12  A 1 
ATOM   92   O  O     . ARG A 1 12  ? -13.475 -5.168  -12.060 1.00 97.81 12  A 1 
ATOM   93   C  CB    . ARG A 1 12  ? -12.256 -7.476  -10.858 1.00 97.75 12  A 1 
ATOM   94   C  CG    . ARG A 1 12  ? -11.877 -8.875  -10.336 1.00 96.56 12  A 1 
ATOM   95   C  CD    . ARG A 1 12  ? -10.370 -9.145  -10.517 1.00 95.28 12  A 1 
ATOM   96   N  NE    . ARG A 1 12  ? -9.949  -10.422 -9.916  1.00 93.80 12  A 1 
ATOM   97   C  CZ    . ARG A 1 12  ? -8.835  -11.101 -10.168 1.00 93.03 12  A 1 
ATOM   98   N  NH1   . ARG A 1 12  ? -7.950  -10.712 -11.031 1.00 89.33 12  A 1 
ATOM   99   N  NH2   . ARG A 1 12  ? -8.571  -12.216 -9.547  1.00 89.22 12  A 1 
ATOM   100  N  N     . CYS A 1 13  ? -14.900 -5.060  -10.327 1.00 98.45 13  A 1 
ATOM   101  C  CA    . CYS A 1 13  ? -15.251 -3.642  -10.449 1.00 98.41 13  A 1 
ATOM   102  C  C     . CYS A 1 13  ? -14.411 -2.815  -9.469  1.00 98.35 13  A 1 
ATOM   103  O  O     . CYS A 1 13  ? -14.841 -2.517  -8.354  1.00 97.85 13  A 1 
ATOM   104  C  CB    . CYS A 1 13  ? -16.754 -3.489  -10.218 1.00 98.47 13  A 1 
ATOM   105  S  SG    . CYS A 1 13  ? -17.663 -4.235  -11.598 1.00 98.13 13  A 1 
ATOM   106  N  N     . ILE A 1 14  ? -13.172 -2.498  -9.872  1.00 98.56 14  A 1 
ATOM   107  C  CA    . ILE A 1 14  ? -12.160 -1.910  -8.981  1.00 98.47 14  A 1 
ATOM   108  C  C     . ILE A 1 14  ? -11.430 -0.699  -9.575  1.00 98.47 14  A 1 
ATOM   109  O  O     . ILE A 1 14  ? -10.936 0.137   -8.818  1.00 98.01 14  A 1 
ATOM   110  C  CB    . ILE A 1 14  ? -11.132 -2.982  -8.571  1.00 97.97 14  A 1 
ATOM   111  C  CG1   . ILE A 1 14  ? -10.413 -3.590  -9.797  1.00 96.91 14  A 1 
ATOM   112  C  CG2   . ILE A 1 14  ? -11.808 -4.091  -7.725  1.00 96.10 14  A 1 
ATOM   113  C  CD1   . ILE A 1 14  ? -9.126  -4.276  -9.413  1.00 94.05 14  A 1 
ATOM   114  N  N     . LEU A 1 15  ? -11.324 -0.602  -10.899 1.00 98.58 15  A 1 
ATOM   115  C  CA    . LEU A 1 15  ? -10.539 0.418   -11.580 1.00 98.54 15  A 1 
ATOM   116  C  C     . LEU A 1 15  ? -11.364 1.677   -11.832 1.00 98.69 15  A 1 
ATOM   117  O  O     . LEU A 1 15  ? -12.539 1.612   -12.169 1.00 98.44 15  A 1 
ATOM   118  C  CB    . LEU A 1 15  ? -9.971  -0.139  -12.893 1.00 98.27 15  A 1 
ATOM   119  C  CG    . LEU A 1 15  ? -9.014  -1.334  -12.731 1.00 97.38 15  A 1 
ATOM   120  C  CD1   . LEU A 1 15  ? -8.537  -1.798  -14.102 1.00 95.70 15  A 1 
ATOM   121  C  CD2   . LEU A 1 15  ? -7.788  -0.967  -11.896 1.00 95.30 15  A 1 
ATOM   122  N  N     . LYS A 1 16  ? -10.724 2.851   -11.707 1.00 98.32 16  A 1 
ATOM   123  C  CA    . LYS A 1 16  ? -11.348 4.134   -12.041 1.00 98.29 16  A 1 
ATOM   124  C  C     . LYS A 1 16  ? -11.636 4.266   -13.539 1.00 98.45 16  A 1 
ATOM   125  O  O     . LYS A 1 16  ? -12.637 4.861   -13.908 1.00 98.29 16  A 1 
ATOM   126  C  CB    . LYS A 1 16  ? -10.486 5.290   -11.516 1.00 97.26 16  A 1 
ATOM   127  C  CG    . LYS A 1 16  ? -9.160  5.401   -12.270 1.00 93.70 16  A 1 
ATOM   128  C  CD    . LYS A 1 16  ? -8.285  6.519   -11.704 1.00 91.90 16  A 1 
ATOM   129  C  CE    . LYS A 1 16  ? -7.003  6.558   -12.527 1.00 83.22 16  A 1 
ATOM   130  N  NZ    . LYS A 1 16  ? -6.045  7.517   -11.968 1.00 77.83 16  A 1 
ATOM   131  N  N     . GLU A 1 17  ? -10.799 3.681   -14.380 1.00 98.32 17  A 1 
ATOM   132  C  CA    . GLU A 1 17  ? -10.955 3.662   -15.834 1.00 98.22 17  A 1 
ATOM   133  C  C     . GLU A 1 17  ? -12.206 2.873   -16.247 1.00 98.50 17  A 1 
ATOM   134  O  O     . GLU A 1 17  ? -12.977 3.325   -17.095 1.00 98.28 17  A 1 
ATOM   135  C  CB    . GLU A 1 17  ? -9.697  3.058   -16.493 1.00 97.57 17  A 1 
ATOM   136  C  CG    . GLU A 1 17  ? -8.399  3.879   -16.332 1.00 92.30 17  A 1 
ATOM   137  C  CD    . GLU A 1 17  ? -7.781  3.893   -14.918 1.00 87.57 17  A 1 
ATOM   138  O  OE1   . GLU A 1 17  ? -6.996  4.830   -14.637 1.00 78.96 17  A 1 
ATOM   139  O  OE2   . GLU A 1 17  ? -8.115  3.021   -14.094 1.00 79.66 17  A 1 
ATOM   140  N  N     . ASP A 1 18  ? -12.461 1.746   -15.590 1.00 98.60 18  A 1 
ATOM   141  C  CA    . ASP A 1 18  ? -13.684 0.980   -15.787 1.00 98.75 18  A 1 
ATOM   142  C  C     . ASP A 1 18  ? -14.912 1.726   -15.246 1.00 98.87 18  A 1 
ATOM   143  O  O     . ASP A 1 18  ? -15.978 1.737   -15.872 1.00 98.74 18  A 1 
ATOM   144  C  CB    . ASP A 1 18  ? -13.551 -0.387  -15.090 1.00 98.72 18  A 1 
ATOM   145  C  CG    . ASP A 1 18  ? -12.626 -1.376  -15.802 1.00 98.47 18  A 1 
ATOM   146  O  OD1   . ASP A 1 18  ? -12.413 -1.230  -17.023 1.00 97.25 18  A 1 
ATOM   147  O  OD2   . ASP A 1 18  ? -12.187 -2.333  -15.123 1.00 97.09 18  A 1 
ATOM   148  N  N     . GLY A 1 19  ? -14.754 2.415   -14.121 1.00 98.78 19  A 1 
ATOM   149  C  CA    . GLY A 1 19  ? -15.769 3.308   -13.572 1.00 98.71 19  A 1 
ATOM   150  C  C     . GLY A 1 19  ? -16.121 4.450   -14.527 1.00 98.82 19  A 1 
ATOM   151  O  O     . GLY A 1 19  ? -17.296 4.714   -14.744 1.00 98.73 19  A 1 
ATOM   152  N  N     . GLN A 1 20  ? -15.121 5.071   -15.144 1.00 98.73 20  A 1 
ATOM   153  C  CA    . GLN A 1 20  ? -15.320 6.120   -16.155 1.00 98.72 20  A 1 
ATOM   154  C  C     . GLN A 1 20  ? -16.079 5.592   -17.373 1.00 98.75 20  A 1 
ATOM   155  O  O     . GLN A 1 20  ? -17.037 6.218   -17.817 1.00 98.66 20  A 1 
ATOM   156  C  CB    . GLN A 1 20  ? -13.945 6.692   -16.549 1.00 98.44 20  A 1 
ATOM   157  C  CG    . GLN A 1 20  ? -14.039 7.835   -17.577 1.00 97.45 20  A 1 
ATOM   158  C  CD    . GLN A 1 20  ? -14.809 9.046   -17.054 1.00 97.72 20  A 1 
ATOM   159  O  OE1   . GLN A 1 20  ? -14.784 9.366   -15.882 1.00 94.78 20  A 1 
ATOM   160  N  NE2   . GLN A 1 20  ? -15.498 9.749   -17.915 1.00 94.02 20  A 1 
ATOM   161  N  N     . LYS A 1 21  ? -15.717 4.415   -17.870 1.00 98.84 21  A 1 
ATOM   162  C  CA    . LYS A 1 21  ? -16.409 3.755   -18.980 1.00 98.84 21  A 1 
ATOM   163  C  C     . LYS A 1 21  ? -17.889 3.510   -18.663 1.00 98.81 21  A 1 
ATOM   164  O  O     . LYS A 1 21  ? -18.745 3.749   -19.517 1.00 98.64 21  A 1 
ATOM   165  C  CB    . LYS A 1 21  ? -15.670 2.446   -19.292 1.00 98.61 21  A 1 
ATOM   166  C  CG    . LYS A 1 21  ? -16.236 1.726   -20.522 1.00 93.27 21  A 1 
ATOM   167  C  CD    . LYS A 1 21  ? -15.601 0.346   -20.645 1.00 90.17 21  A 1 
ATOM   168  C  CE    . LYS A 1 21  ? -16.265 -0.432  -21.782 1.00 79.33 21  A 1 
ATOM   169  N  NZ    . LYS A 1 21  ? -15.934 -1.878  -21.697 1.00 72.94 21  A 1 
ATOM   170  N  N     . LEU A 1 22  ? -18.201 3.054   -17.446 1.00 98.86 22  A 1 
ATOM   171  C  CA    . LEU A 1 22  ? -19.574 2.845   -17.017 1.00 98.88 22  A 1 
ATOM   172  C  C     . LEU A 1 22  ? -20.328 4.170   -16.842 1.00 98.89 22  A 1 
ATOM   173  O  O     . LEU A 1 22  ? -21.474 4.266   -17.269 1.00 98.78 22  A 1 
ATOM   174  C  CB    . LEU A 1 22  ? -19.589 1.989   -15.735 1.00 98.84 22  A 1 
ATOM   175  C  CG    . LEU A 1 22  ? -21.011 1.653   -15.253 1.00 98.67 22  A 1 
ATOM   176  C  CD1   . LEU A 1 22  ? -21.836 0.881   -16.286 1.00 98.36 22  A 1 
ATOM   177  C  CD2   . LEU A 1 22  ? -20.943 0.798   -13.983 1.00 98.37 22  A 1 
ATOM   178  N  N     . PHE A 1 23  ? -19.690 5.202   -16.282 1.00 98.87 23  A 1 
ATOM   179  C  CA    . PHE A 1 23  ? -20.257 6.545   -16.157 1.00 98.80 23  A 1 
ATOM   180  C  C     . PHE A 1 23  ? -20.703 7.109   -17.511 1.00 98.87 23  A 1 
ATOM   181  O  O     . PHE A 1 23  ? -21.800 7.648   -17.625 1.00 98.68 23  A 1 
ATOM   182  C  CB    . PHE A 1 23  ? -19.236 7.477   -15.503 1.00 98.70 23  A 1 
ATOM   183  C  CG    . PHE A 1 23  ? -19.574 8.946   -15.642 1.00 98.59 23  A 1 
ATOM   184  C  CD1   . PHE A 1 23  ? -18.977 9.726   -16.653 1.00 98.15 23  A 1 
ATOM   185  C  CD2   . PHE A 1 23  ? -20.530 9.531   -14.795 1.00 98.21 23  A 1 
ATOM   186  C  CE1   . PHE A 1 23  ? -19.326 11.074  -16.810 1.00 97.70 23  A 1 
ATOM   187  C  CE2   . PHE A 1 23  ? -20.881 10.882  -14.947 1.00 97.72 23  A 1 
ATOM   188  C  CZ    . PHE A 1 23  ? -20.282 11.651  -15.949 1.00 97.69 23  A 1 
ATOM   189  N  N     . GLU A 1 24  ? -19.875 6.970   -18.548 1.00 98.77 24  A 1 
ATOM   190  C  CA    . GLU A 1 24  ? -20.185 7.452   -19.894 1.00 98.72 24  A 1 
ATOM   191  C  C     . GLU A 1 24  ? -21.380 6.716   -20.511 1.00 98.63 24  A 1 
ATOM   192  O  O     . GLU A 1 24  ? -22.210 7.337   -21.167 1.00 98.31 24  A 1 
ATOM   193  C  CB    . GLU A 1 24  ? -18.957 7.284   -20.785 1.00 98.54 24  A 1 
ATOM   194  C  CG    . GLU A 1 24  ? -17.863 8.316   -20.456 1.00 97.03 24  A 1 
ATOM   195  C  CD    . GLU A 1 24  ? -16.537 8.042   -21.167 1.00 95.23 24  A 1 
ATOM   196  O  OE1   . GLU A 1 24  ? -15.542 8.684   -20.764 1.00 89.32 24  A 1 
ATOM   197  O  OE2   . GLU A 1 24  ? -16.498 7.204   -22.101 1.00 90.82 24  A 1 
ATOM   198  N  N     . GLU A 1 25  ? -21.481 5.410   -20.267 1.00 98.60 25  A 1 
ATOM   199  C  CA    . GLU A 1 25  ? -22.619 4.614   -20.742 1.00 98.61 25  A 1 
ATOM   200  C  C     . GLU A 1 25  ? -23.913 4.985   -20.015 1.00 98.66 25  A 1 
ATOM   201  O  O     . GLU A 1 25  ? -24.922 5.253   -20.662 1.00 98.24 25  A 1 
ATOM   202  C  CB    . GLU A 1 25  ? -22.301 3.117   -20.608 1.00 98.39 25  A 1 
ATOM   203  C  CG    . GLU A 1 25  ? -23.308 2.205   -21.331 1.00 95.44 25  A 1 
ATOM   204  C  CD    . GLU A 1 25  ? -23.305 2.347   -22.863 1.00 95.12 25  A 1 
ATOM   205  O  OE1   . GLU A 1 25  ? -24.249 1.866   -23.510 1.00 90.66 25  A 1 
ATOM   206  O  OE2   . GLU A 1 25  ? -22.364 2.958   -23.438 1.00 91.69 25  A 1 
ATOM   207  N  N     . ILE A 1 26  ? -23.891 5.087   -18.685 1.00 98.71 26  A 1 
ATOM   208  C  CA    . ILE A 1 26  ? -25.054 5.503   -17.888 1.00 98.66 26  A 1 
ATOM   209  C  C     . ILE A 1 26  ? -25.490 6.911   -18.285 1.00 98.64 26  A 1 
ATOM   210  O  O     . ILE A 1 26  ? -26.666 7.134   -18.557 1.00 98.34 26  A 1 
ATOM   211  C  CB    . ILE A 1 26  ? -24.752 5.427   -16.375 1.00 98.66 26  A 1 
ATOM   212  C  CG1   . ILE A 1 26  ? -24.496 3.976   -15.913 1.00 98.36 26  A 1 
ATOM   213  C  CG2   . ILE A 1 26  ? -25.920 6.014   -15.560 1.00 98.27 26  A 1 
ATOM   214  C  CD1   . ILE A 1 26  ? -23.831 3.896   -14.536 1.00 98.10 26  A 1 
ATOM   215  N  N     . SER A 1 27  ? -24.547 7.845   -18.389 1.00 98.61 27  A 1 
ATOM   216  C  CA    . SER A 1 27  ? -24.831 9.243   -18.725 1.00 98.40 27  A 1 
ATOM   217  C  C     . SER A 1 27  ? -25.574 9.380   -20.043 1.00 98.35 27  A 1 
ATOM   218  O  O     . SER A 1 27  ? -26.518 10.157  -20.120 1.00 97.55 27  A 1 
ATOM   219  C  CB    . SER A 1 27  ? -23.549 10.071  -18.804 1.00 97.79 27  A 1 
ATOM   220  O  OG    . SER A 1 27  ? -22.935 10.161  -17.550 1.00 85.91 27  A 1 
ATOM   221  N  N     . ARG A 1 28  ? -25.196 8.608   -21.073 1.00 98.31 28  A 1 
ATOM   222  C  CA    . ARG A 1 28  ? -25.864 8.630   -22.380 1.00 98.01 28  A 1 
ATOM   223  C  C     . ARG A 1 28  ? -27.344 8.266   -22.299 1.00 98.02 28  A 1 
ATOM   224  O  O     . ARG A 1 28  ? -28.150 8.854   -23.017 1.00 97.06 28  A 1 
ATOM   225  C  CB    . ARG A 1 28  ? -25.130 7.696   -23.346 1.00 96.95 28  A 1 
ATOM   226  C  CG    . ARG A 1 28  ? -24.397 8.470   -24.437 1.00 84.15 28  A 1 
ATOM   227  C  CD    . ARG A 1 28  ? -23.746 7.558   -25.472 1.00 84.55 28  A 1 
ATOM   228  N  NE    . ARG A 1 28  ? -22.528 6.908   -24.948 1.00 76.47 28  A 1 
ATOM   229  C  CZ    . ARG A 1 28  ? -22.276 5.614   -24.885 1.00 70.88 28  A 1 
ATOM   230  N  NH1   . ARG A 1 28  ? -23.053 4.734   -25.431 1.00 61.75 28  A 1 
ATOM   231  N  NH2   . ARG A 1 28  ? -21.243 5.171   -24.253 1.00 62.28 28  A 1 
ATOM   232  N  N     . HIS A 1 29  ? -27.687 7.316   -21.433 1.00 98.09 29  A 1 
ATOM   233  C  CA    . HIS A 1 29  ? -29.069 6.873   -21.258 1.00 97.95 29  A 1 
ATOM   234  C  C     . HIS A 1 29  ? -29.863 7.842   -20.377 1.00 97.80 29  A 1 
ATOM   235  O  O     . HIS A 1 29  ? -30.964 8.249   -20.745 1.00 96.89 29  A 1 
ATOM   236  C  CB    . HIS A 1 29  ? -29.082 5.445   -20.715 1.00 97.68 29  A 1 
ATOM   237  C  CG    . HIS A 1 29  ? -28.532 4.445   -21.696 1.00 96.86 29  A 1 
ATOM   238  N  ND1   . HIS A 1 29  ? -27.213 4.114   -21.868 1.00 85.34 29  A 1 
ATOM   239  C  CD2   . HIS A 1 29  ? -29.238 3.727   -22.630 1.00 86.69 29  A 1 
ATOM   240  C  CE1   . HIS A 1 29  ? -27.120 3.236   -22.876 1.00 87.34 29  A 1 
ATOM   241  N  NE2   . HIS A 1 29  ? -28.335 2.974   -23.360 1.00 89.88 29  A 1 
ATOM   242  N  N     . LEU A 1 30  ? -29.281 8.296   -19.249 1.00 98.14 30  A 1 
ATOM   243  C  CA    . LEU A 1 30  ? -29.933 9.269   -18.364 1.00 98.04 30  A 1 
ATOM   244  C  C     . LEU A 1 30  ? -30.199 10.615  -19.052 1.00 97.79 30  A 1 
ATOM   245  O  O     . LEU A 1 30  ? -31.242 11.215  -18.822 1.00 96.61 30  A 1 
ATOM   246  C  CB    . LEU A 1 30  ? -29.091 9.475   -17.092 1.00 97.83 30  A 1 
ATOM   247  C  CG    . LEU A 1 30  ? -28.974 8.264   -16.150 1.00 97.11 30  A 1 
ATOM   248  C  CD1   . LEU A 1 30  ? -28.212 8.679   -14.891 1.00 96.31 30  A 1 
ATOM   249  C  CD2   . LEU A 1 30  ? -30.329 7.713   -15.705 1.00 95.94 30  A 1 
ATOM   250  N  N     . GLU A 1 31  ? -29.315 11.070  -19.937 1.00 97.74 31  A 1 
ATOM   251  C  CA    . GLU A 1 31  ? -29.540 12.260  -20.777 1.00 97.35 31  A 1 
ATOM   252  C  C     . GLU A 1 31  ? -30.750 12.108  -21.702 1.00 96.94 31  A 1 
ATOM   253  O  O     . GLU A 1 31  ? -31.463 13.072  -21.965 1.00 94.80 31  A 1 
ATOM   254  C  CB    . GLU A 1 31  ? -28.302 12.544  -21.632 1.00 96.54 31  A 1 
ATOM   255  C  CG    . GLU A 1 31  ? -27.202 13.246  -20.837 1.00 91.64 31  A 1 
ATOM   256  C  CD    . GLU A 1 31  ? -25.916 13.475  -21.636 1.00 90.68 31  A 1 
ATOM   257  O  OE1   . GLU A 1 31  ? -25.165 14.406  -21.263 1.00 82.42 31  A 1 
ATOM   258  O  OE2   . GLU A 1 31  ? -25.602 12.716  -22.561 1.00 84.95 31  A 1 
ATOM   259  N  N     . SER A 1 32  ? -30.984 10.873  -22.156 1.00 96.31 32  A 1 
ATOM   260  C  CA    . SER A 1 32  ? -32.144 10.529  -22.986 1.00 95.89 32  A 1 
ATOM   261  C  C     . SER A 1 32  ? -33.414 10.277  -22.150 1.00 95.64 32  A 1 
ATOM   262  O  O     . SER A 1 32  ? -34.471 10.008  -22.720 1.00 91.64 32  A 1 
ATOM   263  C  CB    . SER A 1 32  ? -31.829 9.325   -23.867 1.00 94.57 32  A 1 
ATOM   264  O  OG    . SER A 1 32  ? -30.655 9.570   -24.627 1.00 86.75 32  A 1 
ATOM   265  N  N     . LYS A 1 33  ? -33.320 10.393  -20.824 1.00 94.57 33  A 1 
ATOM   266  C  CA    . LYS A 1 33  ? -34.358 10.069  -19.836 1.00 94.46 33  A 1 
ATOM   267  C  C     . LYS A 1 33  ? -34.769 8.591   -19.834 1.00 95.24 33  A 1 
ATOM   268  O  O     . LYS A 1 33  ? -35.879 8.268   -19.408 1.00 91.68 33  A 1 
ATOM   269  C  CB    . LYS A 1 33  ? -35.561 11.012  -19.934 1.00 91.81 33  A 1 
ATOM   270  C  CG    . LYS A 1 33  ? -35.159 12.487  -19.860 1.00 88.03 33  A 1 
ATOM   271  C  CD    . LYS A 1 33  ? -36.422 13.341  -19.792 1.00 77.54 33  A 1 
ATOM   272  C  CE    . LYS A 1 33  ? -35.998 14.791  -19.621 1.00 72.28 33  A 1 
ATOM   273  N  NZ    . LYS A 1 33  ? -37.172 15.661  -19.355 1.00 62.71 33  A 1 
ATOM   274  N  N     . ASP A 1 34  ? -33.883 7.722   -20.297 1.00 94.92 34  A 1 
ATOM   275  C  CA    . ASP A 1 34  ? -34.075 6.286   -20.223 1.00 95.25 34  A 1 
ATOM   276  C  C     . ASP A 1 34  ? -33.794 5.775   -18.815 1.00 96.24 34  A 1 
ATOM   277  O  O     . ASP A 1 34  ? -32.871 6.220   -18.128 1.00 94.63 34  A 1 
ATOM   278  C  CB    . ASP A 1 34  ? -33.179 5.560   -21.237 1.00 92.37 34  A 1 
ATOM   279  C  CG    . ASP A 1 34  ? -33.529 5.828   -22.704 1.00 86.22 34  A 1 
ATOM   280  O  OD1   . ASP A 1 34  ? -34.729 5.999   -23.007 1.00 79.90 34  A 1 
ATOM   281  O  OD2   . ASP A 1 34  ? -32.592 5.774   -23.524 1.00 80.33 34  A 1 
ATOM   282  N  N     . GLU A 1 35  ? -34.580 4.781   -18.406 1.00 97.36 35  A 1 
ATOM   283  C  CA    . GLU A 1 35  ? -34.318 4.033   -17.188 1.00 97.59 35  A 1 
ATOM   284  C  C     . GLU A 1 35  ? -33.148 3.062   -17.401 1.00 98.13 35  A 1 
ATOM   285  O  O     . GLU A 1 35  ? -33.084 2.337   -18.400 1.00 97.25 35  A 1 
ATOM   286  C  CB    . GLU A 1 35  ? -35.614 3.316   -16.782 1.00 95.02 35  A 1 
ATOM   287  C  CG    . GLU A 1 35  ? -35.662 2.976   -15.289 1.00 83.63 35  A 1 
ATOM   288  C  CD    . GLU A 1 35  ? -37.015 2.369   -14.902 1.00 83.90 35  A 1 
ATOM   289  O  OE1   . GLU A 1 35  ? -37.514 2.696   -13.810 1.00 77.47 35  A 1 
ATOM   290  O  OE2   . GLU A 1 35  ? -37.546 1.571   -15.695 1.00 79.74 35  A 1 
ATOM   291  N  N     . VAL A 1 36  ? -32.188 3.046   -16.463 1.00 98.21 36  A 1 
ATOM   292  C  CA    . VAL A 1 36  ? -30.968 2.237   -16.516 1.00 98.40 36  A 1 
ATOM   293  C  C     . VAL A 1 36  ? -30.953 1.255   -15.355 1.00 98.56 36  A 1 
ATOM   294  O  O     . VAL A 1 36  ? -30.952 1.642   -14.196 1.00 98.04 36  A 1 
ATOM   295  C  CB    . VAL A 1 36  ? -29.696 3.106   -16.517 1.00 97.86 36  A 1 
ATOM   296  C  CG1   . VAL A 1 36  ? -28.441 2.243   -16.630 1.00 95.77 36  A 1 
ATOM   297  C  CG2   . VAL A 1 36  ? -29.691 4.085   -17.690 1.00 96.00 36  A 1 
ATOM   298  N  N     . ILE A 1 37  ? -30.879 -0.038  -15.680 1.00 98.64 37  A 1 
ATOM   299  C  CA    . ILE A 1 37  ? -30.703 -1.110  -14.706 1.00 98.63 37  A 1 
ATOM   300  C  C     . ILE A 1 37  ? -29.285 -1.657  -14.840 1.00 98.66 37  A 1 
ATOM   301  O  O     . ILE A 1 37  ? -28.898 -2.175  -15.886 1.00 98.42 37  A 1 
ATOM   302  C  CB    . ILE A 1 37  ? -31.778 -2.205  -14.875 1.00 98.25 37  A 1 
ATOM   303  C  CG1   . ILE A 1 37  ? -33.212 -1.609  -14.802 1.00 96.23 37  A 1 
ATOM   304  C  CG2   . ILE A 1 37  ? -31.576 -3.298  -13.817 1.00 96.28 37  A 1 
ATOM   305  C  CD1   . ILE A 1 37  ? -34.320 -2.600  -15.148 1.00 88.43 37  A 1 
ATOM   306  N  N     . LEU A 1 38  ? -28.497 -1.565  -13.759 1.00 98.64 38  A 1 
ATOM   307  C  CA    . LEU A 1 38  ? -27.171 -2.165  -13.657 1.00 98.63 38  A 1 
ATOM   308  C  C     . LEU A 1 38  ? -27.304 -3.544  -12.999 1.00 98.63 38  A 1 
ATOM   309  O  O     . LEU A 1 38  ? -27.581 -3.629  -11.808 1.00 98.23 38  A 1 
ATOM   310  C  CB    . LEU A 1 38  ? -26.229 -1.257  -12.848 1.00 98.56 38  A 1 
ATOM   311  C  CG    . LEU A 1 38  ? -26.113 0.194   -13.335 1.00 98.16 38  A 1 
ATOM   312  C  CD1   . LEU A 1 38  ? -25.084 0.932   -12.479 1.00 97.86 38  A 1 
ATOM   313  C  CD2   . LEU A 1 38  ? -25.672 0.278   -14.799 1.00 97.81 38  A 1 
ATOM   314  N  N     . ASP A 1 39  ? -27.091 -4.607  -13.767 1.00 98.79 39  A 1 
ATOM   315  C  CA    . ASP A 1 39  ? -27.109 -5.977  -13.259 1.00 98.74 39  A 1 
ATOM   316  C  C     . ASP A 1 39  ? -25.689 -6.423  -12.891 1.00 98.81 39  A 1 
ATOM   317  O  O     . ASP A 1 39  ? -24.852 -6.661  -13.762 1.00 98.60 39  A 1 
ATOM   318  C  CB    . ASP A 1 39  ? -27.775 -6.896  -14.284 1.00 98.61 39  A 1 
ATOM   319  C  CG    . ASP A 1 39  ? -27.996 -8.337  -13.792 1.00 98.22 39  A 1 
ATOM   320  O  OD1   . ASP A 1 39  ? -27.363 -8.766  -12.813 1.00 96.25 39  A 1 
ATOM   321  O  OD2   . ASP A 1 39  ? -28.816 -9.036  -14.428 1.00 95.48 39  A 1 
ATOM   322  N  N     . PHE A 1 40  ? -25.420 -6.557  -11.579 1.00 98.57 40  A 1 
ATOM   323  C  CA    . PHE A 1 40  ? -24.142 -6.973  -11.019 1.00 98.55 40  A 1 
ATOM   324  C  C     . PHE A 1 40  ? -24.024 -8.493  -10.835 1.00 98.30 40  A 1 
ATOM   325  O  O     . PHE A 1 40  ? -23.124 -8.963  -10.125 1.00 97.72 40  A 1 
ATOM   326  C  CB    . PHE A 1 40  ? -23.865 -6.197  -9.725  1.00 98.48 40  A 1 
ATOM   327  C  CG    . PHE A 1 40  ? -23.530 -4.740  -9.946  1.00 98.60 40  A 1 
ATOM   328  C  CD1   . PHE A 1 40  ? -22.185 -4.349  -10.123 1.00 98.31 40  A 1 
ATOM   329  C  CD2   . PHE A 1 40  ? -24.538 -3.768  -9.972  1.00 98.25 40  A 1 
ATOM   330  C  CE1   . PHE A 1 40  ? -21.862 -3.004  -10.311 1.00 97.97 40  A 1 
ATOM   331  C  CE2   . PHE A 1 40  ? -24.216 -2.416  -10.163 1.00 97.97 40  A 1 
ATOM   332  C  CZ    . PHE A 1 40  ? -22.879 -2.031  -10.329 1.00 98.09 40  A 1 
ATOM   333  N  N     . SER A 1 41  ? -24.879 -9.292  -11.466 1.00 98.38 41  A 1 
ATOM   334  C  CA    . SER A 1 41  ? -24.816 -10.748 -11.396 1.00 98.18 41  A 1 
ATOM   335  C  C     . SER A 1 41  ? -23.414 -11.280 -11.703 1.00 98.04 41  A 1 
ATOM   336  O  O     . SER A 1 41  ? -22.834 -11.037 -12.757 1.00 96.98 41  A 1 
ATOM   337  C  CB    . SER A 1 41  ? -25.802 -11.400 -12.370 1.00 97.69 41  A 1 
ATOM   338  O  OG    . SER A 1 41  ? -27.129 -11.149 -11.975 1.00 90.60 41  A 1 
ATOM   339  N  N     . ASN A 1 42  ? -22.869 -12.100 -10.789 1.00 97.68 42  A 1 
ATOM   340  C  CA    . ASN A 1 42  ? -21.542 -12.711 -10.880 1.00 97.27 42  A 1 
ATOM   341  C  C     . ASN A 1 42  ? -20.351 -11.743 -10.828 1.00 97.17 42  A 1 
ATOM   342  O  O     . ASN A 1 42  ? -19.226 -12.163 -11.122 1.00 95.52 42  A 1 
ATOM   343  C  CB    . ASN A 1 42  ? -21.440 -13.651 -12.092 1.00 96.42 42  A 1 
ATOM   344  C  CG    . ASN A 1 42  ? -22.566 -14.657 -12.193 1.00 93.84 42  A 1 
ATOM   345  O  OD1   . ASN A 1 42  ? -22.583 -15.656 -11.506 1.00 80.92 42  A 1 
ATOM   346  N  ND2   . ASN A 1 42  ? -23.512 -14.436 -13.074 1.00 78.90 42  A 1 
ATOM   347  N  N     . VAL A 1 43  ? -20.552 -10.481 -10.460 1.00 97.78 43  A 1 
ATOM   348  C  CA    . VAL A 1 43  ? -19.454 -9.591  -10.063 1.00 97.72 43  A 1 
ATOM   349  C  C     . VAL A 1 43  ? -19.019 -9.977  -8.650  1.00 97.22 43  A 1 
ATOM   350  O  O     . VAL A 1 43  ? -19.843 -10.100 -7.756  1.00 96.24 43  A 1 
ATOM   351  C  CB    . VAL A 1 43  ? -19.840 -8.108  -10.153 1.00 97.71 43  A 1 
ATOM   352  C  CG1   . VAL A 1 43  ? -18.657 -7.218  -9.793  1.00 96.88 43  A 1 
ATOM   353  C  CG2   . VAL A 1 43  ? -20.278 -7.748  -11.581 1.00 97.06 43  A 1 
ATOM   354  N  N     . LYS A 1 44  ? -17.714 -10.211 -8.447  1.00 96.88 44  A 1 
ATOM   355  C  CA    . LYS A 1 44  ? -17.166 -10.796 -7.213  1.00 95.96 44  A 1 
ATOM   356  C  C     . LYS A 1 44  ? -16.390 -9.813  -6.345  1.00 96.14 44  A 1 
ATOM   357  O  O     . LYS A 1 44  ? -16.104 -10.102 -5.186  1.00 94.44 44  A 1 
ATOM   358  C  CB    . LYS A 1 44  ? -16.261 -11.978 -7.561  1.00 94.11 44  A 1 
ATOM   359  C  CG    . LYS A 1 44  ? -17.003 -13.124 -8.264  1.00 89.12 44  A 1 
ATOM   360  C  CD    . LYS A 1 44  ? -16.106 -14.354 -8.306  1.00 79.28 44  A 1 
ATOM   361  C  CE    . LYS A 1 44  ? -16.851 -15.561 -8.858  1.00 72.86 44  A 1 
ATOM   362  N  NZ    . LYS A 1 44  ? -16.177 -16.825 -8.475  1.00 62.35 44  A 1 
ATOM   363  N  N     . MET A 1 45  ? -15.956 -8.694  -6.916  1.00 96.54 45  A 1 
ATOM   364  C  CA    . MET A 1 45  ? -15.047 -7.780  -6.226  1.00 97.00 45  A 1 
ATOM   365  C  C     . MET A 1 45  ? -15.341 -6.335  -6.581  1.00 97.31 45  A 1 
ATOM   366  O  O     . MET A 1 45  ? -15.551 -6.002  -7.744  1.00 96.84 45  A 1 
ATOM   367  C  CB    . MET A 1 45  ? -13.614 -8.153  -6.583  1.00 96.10 45  A 1 
ATOM   368  C  CG    . MET A 1 45  ? -12.605 -7.494  -5.640  1.00 91.05 45  A 1 
ATOM   369  S  SD    . MET A 1 45  ? -10.897 -7.996  -5.971  1.00 91.75 45  A 1 
ATOM   370  C  CE    . MET A 1 45  ? -10.975 -9.744  -5.557  1.00 84.98 45  A 1 
ATOM   371  N  N     . PHE A 1 46  ? -15.281 -5.493  -5.552  1.00 97.27 46  A 1 
ATOM   372  C  CA    . PHE A 1 46  ? -15.584 -4.079  -5.632  1.00 97.18 46  A 1 
ATOM   373  C  C     . PHE A 1 46  ? -14.503 -3.262  -4.921  1.00 96.92 46  A 1 
ATOM   374  O  O     . PHE A 1 46  ? -13.979 -3.680  -3.886  1.00 96.24 46  A 1 
ATOM   375  C  CB    . PHE A 1 46  ? -16.958 -3.826  -5.001  1.00 96.81 46  A 1 
ATOM   376  C  CG    . PHE A 1 46  ? -18.072 -4.675  -5.583  1.00 96.75 46  A 1 
ATOM   377  C  CD1   . PHE A 1 46  ? -18.649 -4.334  -6.804  1.00 95.36 46  A 1 
ATOM   378  C  CD2   . PHE A 1 46  ? -18.512 -5.827  -4.900  1.00 95.09 46  A 1 
ATOM   379  C  CE1   . PHE A 1 46  ? -19.675 -5.124  -7.352  1.00 94.01 46  A 1 
ATOM   380  C  CE2   . PHE A 1 46  ? -19.536 -6.626  -5.445  1.00 94.07 46  A 1 
ATOM   381  C  CZ    . PHE A 1 46  ? -20.118 -6.264  -6.664  1.00 94.35 46  A 1 
ATOM   382  N  N     . ALA A 1 47  ? -14.211 -2.073  -5.454  1.00 97.56 47  A 1 
ATOM   383  C  CA    . ALA A 1 47  ? -13.375 -1.074  -4.793  1.00 97.50 47  A 1 
ATOM   384  C  C     . ALA A 1 47  ? -13.919 0.342   -5.037  1.00 97.75 47  A 1 
ATOM   385  O  O     . ALA A 1 47  ? -14.638 0.593   -6.009  1.00 97.59 47  A 1 
ATOM   386  C  CB    . ALA A 1 47  ? -11.928 -1.237  -5.258  1.00 97.26 47  A 1 
ATOM   387  N  N     . SER A 1 48  ? -13.577 1.266   -4.144  1.00 97.69 48  A 1 
ATOM   388  C  CA    . SER A 1 48  ? -14.101 2.630   -4.186  1.00 97.60 48  A 1 
ATOM   389  C  C     . SER A 1 48  ? -13.780 3.407   -5.469  1.00 98.04 48  A 1 
ATOM   390  O  O     . SER A 1 48  ? -14.674 4.114   -5.922  1.00 97.91 48  A 1 
ATOM   391  C  CB    . SER A 1 48  ? -13.701 3.419   -2.941  1.00 96.38 48  A 1 
ATOM   392  O  OG    . SER A 1 48  ? -12.338 3.778   -2.935  1.00 94.16 48  A 1 
ATOM   393  N  N     . PRO A 1 49  ? -12.596 3.281   -6.110  1.00 98.33 49  A 1 
ATOM   394  C  CA    . PRO A 1 49  ? -12.302 4.023   -7.335  1.00 98.30 49  A 1 
ATOM   395  C  C     . PRO A 1 49  ? -13.331 3.775   -8.440  1.00 98.52 49  A 1 
ATOM   396  O  O     . PRO A 1 49  ? -13.817 4.722   -9.064  1.00 98.40 49  A 1 
ATOM   397  C  CB    . PRO A 1 49  ? -10.896 3.595   -7.764  1.00 97.86 49  A 1 
ATOM   398  C  CG    . PRO A 1 49  ? -10.247 3.159   -6.465  1.00 96.28 49  A 1 
ATOM   399  C  CD    . PRO A 1 49  ? -11.410 2.534   -5.696  1.00 97.76 49  A 1 
ATOM   400  N  N     . PHE A 1 50  ? -13.749 2.518   -8.623  1.00 98.58 50  A 1 
ATOM   401  C  CA    . PHE A 1 50  ? -14.761 2.158   -9.614  1.00 98.70 50  A 1 
ATOM   402  C  C     . PHE A 1 50  ? -16.091 2.873   -9.354  1.00 98.77 50  A 1 
ATOM   403  O  O     . PHE A 1 50  ? -16.631 3.516   -10.245 1.00 98.67 50  A 1 
ATOM   404  C  CB    . PHE A 1 50  ? -14.946 0.639   -9.630  1.00 98.74 50  A 1 
ATOM   405  C  CG    . PHE A 1 50  ? -16.052 0.181   -10.552 1.00 98.80 50  A 1 
ATOM   406  C  CD1   . PHE A 1 50  ? -17.334 -0.081  -10.044 1.00 98.68 50  A 1 
ATOM   407  C  CD2   . PHE A 1 50  ? -15.814 0.064   -11.931 1.00 98.69 50  A 1 
ATOM   408  C  CE1   . PHE A 1 50  ? -18.372 -0.477  -10.904 1.00 98.60 50  A 1 
ATOM   409  C  CE2   . PHE A 1 50  ? -16.847 -0.329  -12.800 1.00 98.61 50  A 1 
ATOM   410  C  CZ    . PHE A 1 50  ? -18.122 -0.593  -12.285 1.00 98.67 50  A 1 
ATOM   411  N  N     . PHE A 1 51  ? -16.599 2.824   -8.129  1.00 98.61 51  A 1 
ATOM   412  C  CA    . PHE A 1 51  ? -17.874 3.447   -7.795  1.00 98.68 51  A 1 
ATOM   413  C  C     . PHE A 1 51  ? -17.805 4.974   -7.685  1.00 98.63 51  A 1 
ATOM   414  O  O     . PHE A 1 51  ? -18.790 5.642   -8.000  1.00 98.49 51  A 1 
ATOM   415  C  CB    . PHE A 1 51  ? -18.440 2.826   -6.522  1.00 98.59 51  A 1 
ATOM   416  C  CG    . PHE A 1 51  ? -18.955 1.416   -6.687  1.00 98.46 51  A 1 
ATOM   417  C  CD1   . PHE A 1 51  ? -19.878 1.101   -7.695  1.00 97.84 51  A 1 
ATOM   418  C  CD2   . PHE A 1 51  ? -18.554 0.415   -5.786  1.00 97.66 51  A 1 
ATOM   419  C  CE1   . PHE A 1 51  ? -20.406 -0.191  -7.813  1.00 97.05 51  A 1 
ATOM   420  C  CE2   . PHE A 1 51  ? -19.075 -0.876  -5.894  1.00 96.98 51  A 1 
ATOM   421  C  CZ    . PHE A 1 51  ? -20.000 -1.183  -6.906  1.00 97.10 51  A 1 
ATOM   422  N  N     . ASN A 1 52  ? -16.663 5.545   -7.288  1.00 98.56 52  A 1 
ATOM   423  C  CA    . ASN A 1 52  ? -16.481 6.992   -7.307  1.00 98.52 52  A 1 
ATOM   424  C  C     . ASN A 1 52  ? -16.666 7.549   -8.724  1.00 98.64 52  A 1 
ATOM   425  O  O     . ASN A 1 52  ? -17.367 8.537   -8.909  1.00 98.47 52  A 1 
ATOM   426  C  CB    . ASN A 1 52  ? -15.083 7.354   -6.787  1.00 98.37 52  A 1 
ATOM   427  C  CG    . ASN A 1 52  ? -14.886 7.135   -5.295  1.00 98.00 52  A 1 
ATOM   428  O  OD1   . ASN A 1 52  ? -15.787 7.188   -4.488  1.00 95.03 52  A 1 
ATOM   429  N  ND2   . ASN A 1 52  ? -13.653 6.917   -4.892  1.00 94.37 52  A 1 
ATOM   430  N  N     . TYR A 1 53  ? -16.069 6.887   -9.709  1.00 98.64 53  A 1 
ATOM   431  C  CA    . TYR A 1 53  ? -16.143 7.335   -11.107 1.00 98.63 53  A 1 
ATOM   432  C  C     . TYR A 1 53  ? -17.466 6.944   -11.772 1.00 98.63 53  A 1 
ATOM   433  O  O     . TYR A 1 53  ? -18.032 7.776   -12.475 1.00 98.29 53  A 1 
ATOM   434  C  CB    . TYR A 1 53  ? -14.935 6.811   -11.879 1.00 98.53 53  A 1 
ATOM   435  C  CG    . TYR A 1 53  ? -13.699 7.675   -11.718 1.00 98.24 53  A 1 
ATOM   436  C  CD1   . TYR A 1 53  ? -13.319 8.568   -12.738 1.00 96.97 53  A 1 
ATOM   437  C  CD2   . TYR A 1 53  ? -12.926 7.604   -10.549 1.00 97.10 53  A 1 
ATOM   438  C  CE1   . TYR A 1 53  ? -12.179 9.365   -12.603 1.00 95.97 53  A 1 
ATOM   439  C  CE2   . TYR A 1 53  ? -11.784 8.404   -10.402 1.00 95.94 53  A 1 
ATOM   440  C  CZ    . TYR A 1 53  ? -11.411 9.284   -11.431 1.00 95.99 53  A 1 
ATOM   441  O  OH    . TYR A 1 53  ? -10.286 10.059  -11.290 1.00 93.84 53  A 1 
ATOM   442  N  N     . SER A 1 54  ? -17.985 5.730   -11.552 1.00 98.76 54  A 1 
ATOM   443  C  CA    . SER A 1 54  ? -19.199 5.259   -12.228 1.00 98.79 54  A 1 
ATOM   444  C  C     . SER A 1 54  ? -20.491 5.829   -11.645 1.00 98.76 54  A 1 
ATOM   445  O  O     . SER A 1 54  ? -21.398 6.157   -12.404 1.00 98.47 54  A 1 
ATOM   446  C  CB    . SER A 1 54  ? -19.273 3.734   -12.235 1.00 98.57 54  A 1 
ATOM   447  O  OG    . SER A 1 54  ? -19.324 3.197   -10.928 1.00 97.52 54  A 1 
ATOM   448  N  N     . ILE A 1 55  ? -20.584 5.953   -10.325 1.00 98.63 55  A 1 
ATOM   449  C  CA    . ILE A 1 55  ? -21.798 6.359   -9.606  1.00 98.56 55  A 1 
ATOM   450  C  C     . ILE A 1 55  ? -21.624 7.738   -8.977  1.00 98.45 55  A 1 
ATOM   451  O  O     . ILE A 1 55  ? -22.439 8.619   -9.214  1.00 98.08 55  A 1 
ATOM   452  C  CB    . ILE A 1 55  ? -22.201 5.298   -8.552  1.00 98.32 55  A 1 
ATOM   453  C  CG1   . ILE A 1 55  ? -22.357 3.871   -9.140  1.00 97.21 55  A 1 
ATOM   454  C  CG2   . ILE A 1 55  ? -23.487 5.710   -7.814  1.00 97.51 55  A 1 
ATOM   455  C  CD1   . ILE A 1 55  ? -23.400 3.733   -10.259 1.00 92.52 55  A 1 
ATOM   456  N  N     . GLY A 1 56  ? -20.561 7.955   -8.207  1.00 98.31 56  A 1 
ATOM   457  C  CA    . GLY A 1 56  ? -20.336 9.231   -7.521  1.00 98.12 56  A 1 
ATOM   458  C  C     . GLY A 1 56  ? -20.297 10.422  -8.480  1.00 98.07 56  A 1 
ATOM   459  O  O     . GLY A 1 56  ? -20.904 11.456  -8.219  1.00 97.64 56  A 1 
ATOM   460  N  N     . GLN A 1 57  ? -19.653 10.257  -9.628  1.00 98.11 57  A 1 
ATOM   461  C  CA    . GLN A 1 57  ? -19.544 11.292  -10.658 1.00 98.02 57  A 1 
ATOM   462  C  C     . GLN A 1 57  ? -20.895 11.676  -11.298 1.00 98.19 57  A 1 
ATOM   463  O  O     . GLN A 1 57  ? -21.026 12.790  -11.794 1.00 97.62 57  A 1 
ATOM   464  C  CB    . GLN A 1 57  ? -18.528 10.815  -11.701 1.00 97.84 57  A 1 
ATOM   465  C  CG    . GLN A 1 57  ? -18.161 11.901  -12.726 1.00 97.33 57  A 1 
ATOM   466  C  CD    . GLN A 1 57  ? -17.102 11.472  -13.737 1.00 97.61 57  A 1 
ATOM   467  O  OE1   . GLN A 1 57  ? -16.479 12.304  -14.366 1.00 93.85 57  A 1 
ATOM   468  N  NE2   . GLN A 1 57  ? -16.871 10.199  -13.960 1.00 93.65 57  A 1 
ATOM   469  N  N     . LEU A 1 58  ? -21.907 10.803  -11.248 1.00 98.17 58  A 1 
ATOM   470  C  CA    . LEU A 1 58  ? -23.242 11.127  -11.774 1.00 98.19 58  A 1 
ATOM   471  C  C     . LEU A 1 58  ? -23.870 12.314  -11.037 1.00 97.88 58  A 1 
ATOM   472  O  O     . LEU A 1 58  ? -24.546 13.122  -11.666 1.00 97.39 58  A 1 
ATOM   473  C  CB    . LEU A 1 58  ? -24.175 9.908   -11.689 1.00 98.26 58  A 1 
ATOM   474  C  CG    . LEU A 1 58  ? -23.776 8.701   -12.558 1.00 98.17 58  A 1 
ATOM   475  C  CD1   . LEU A 1 58  ? -24.625 7.503   -12.192 1.00 97.95 58  A 1 
ATOM   476  C  CD2   . LEU A 1 58  ? -23.971 8.988   -14.047 1.00 97.88 58  A 1 
ATOM   477  N  N     . PHE A 1 59  ? -23.592 12.471  -9.738  1.00 97.56 59  A 1 
ATOM   478  C  CA    . PHE A 1 59  ? -24.112 13.565  -8.912  1.00 97.19 59  A 1 
ATOM   479  C  C     . PHE A 1 59  ? -23.559 14.941  -9.310  1.00 96.75 59  A 1 
ATOM   480  O  O     . PHE A 1 59  ? -24.125 15.960  -8.917  1.00 95.86 59  A 1 
ATOM   481  C  CB    . PHE A 1 59  ? -23.835 13.272  -7.432  1.00 96.88 59  A 1 
ATOM   482  C  CG    . PHE A 1 59  ? -24.650 12.126  -6.878  1.00 96.81 59  A 1 
ATOM   483  C  CD1   . PHE A 1 59  ? -25.856 12.393  -6.192  1.00 95.79 59  A 1 
ATOM   484  C  CD2   . PHE A 1 59  ? -24.244 10.800  -7.061  1.00 95.78 59  A 1 
ATOM   485  C  CE1   . PHE A 1 59  ? -26.638 11.340  -5.703  1.00 94.96 59  A 1 
ATOM   486  C  CE2   . PHE A 1 59  ? -25.029 9.739   -6.577  1.00 94.96 59  A 1 
ATOM   487  C  CZ    . PHE A 1 59  ? -26.226 10.013  -5.906  1.00 95.22 59  A 1 
ATOM   488  N  N     . ASN A 1 60  ? -22.498 14.997  -10.117 1.00 96.67 60  A 1 
ATOM   489  C  CA    . ASN A 1 60  ? -22.006 16.256  -10.687 1.00 96.21 60  A 1 
ATOM   490  C  C     . ASN A 1 60  ? -22.809 16.704  -11.918 1.00 96.16 60  A 1 
ATOM   491  O  O     . ASN A 1 60  ? -22.701 17.853  -12.333 1.00 94.79 60  A 1 
ATOM   492  C  CB    . ASN A 1 60  ? -20.534 16.088  -11.084 1.00 95.49 60  A 1 
ATOM   493  C  CG    . ASN A 1 60  ? -19.595 15.885  -9.916  1.00 94.71 60  A 1 
ATOM   494  O  OD1   . ASN A 1 60  ? -19.905 16.078  -8.749  1.00 89.70 60  A 1 
ATOM   495  N  ND2   . ASN A 1 60  ? -18.369 15.513  -10.217 1.00 88.91 60  A 1 
ATOM   496  N  N     . LYS A 1 61  ? -23.548 15.782  -12.529 1.00 96.76 61  A 1 
ATOM   497  C  CA    . LYS A 1 61  ? -24.195 15.977  -13.822 1.00 96.60 61  A 1 
ATOM   498  C  C     . LYS A 1 61  ? -25.716 15.885  -13.759 1.00 96.84 61  A 1 
ATOM   499  O  O     . LYS A 1 61  ? -26.395 16.587  -14.507 1.00 95.93 61  A 1 
ATOM   500  C  CB    . LYS A 1 61  ? -23.593 14.955  -14.804 1.00 95.73 61  A 1 
ATOM   501  C  CG    . LYS A 1 61  ? -23.967 15.276  -16.254 1.00 89.08 61  A 1 
ATOM   502  C  CD    . LYS A 1 61  ? -23.312 14.279  -17.202 1.00 89.44 61  A 1 
ATOM   503  C  CE    . LYS A 1 61  ? -23.696 14.644  -18.631 1.00 83.76 61  A 1 
ATOM   504  N  NZ    . LYS A 1 61  ? -23.267 13.608  -19.610 1.00 78.08 61  A 1 
ATOM   505  N  N     . PHE A 1 62  ? -26.240 15.035  -12.882 1.00 97.17 62  A 1 
ATOM   506  C  CA    . PHE A 1 62  ? -27.657 14.769  -12.698 1.00 97.20 62  A 1 
ATOM   507  C  C     . PHE A 1 62  ? -28.073 15.077  -11.264 1.00 96.85 62  A 1 
ATOM   508  O  O     . PHE A 1 62  ? -27.280 14.933  -10.325 1.00 95.95 62  A 1 
ATOM   509  C  CB    . PHE A 1 62  ? -27.965 13.317  -13.063 1.00 97.43 62  A 1 
ATOM   510  C  CG    . PHE A 1 62  ? -27.524 12.935  -14.461 1.00 97.92 62  A 1 
ATOM   511  C  CD1   . PHE A 1 62  ? -28.303 13.295  -15.575 1.00 97.59 62  A 1 
ATOM   512  C  CD2   . PHE A 1 62  ? -26.326 12.237  -14.653 1.00 97.60 62  A 1 
ATOM   513  C  CE1   . PHE A 1 62  ? -27.901 12.958  -16.860 1.00 97.34 62  A 1 
ATOM   514  C  CE2   . PHE A 1 62  ? -25.911 11.893  -15.950 1.00 97.52 62  A 1 
ATOM   515  C  CZ    . PHE A 1 62  ? -26.697 12.251  -17.054 1.00 97.73 62  A 1 
ATOM   516  N  N     . SER A 1 63  ? -29.328 15.467  -11.071 1.00 96.47 63  A 1 
ATOM   517  C  CA    . SER A 1 63  ? -29.879 15.639  -9.733  1.00 96.28 63  A 1 
ATOM   518  C  C     . SER A 1 63  ? -30.022 14.291  -9.024  1.00 96.36 63  A 1 
ATOM   519  O  O     . SER A 1 63  ? -30.238 13.252  -9.649  1.00 95.76 63  A 1 
ATOM   520  C  CB    . SER A 1 63  ? -31.225 16.369  -9.801  1.00 95.69 63  A 1 
ATOM   521  O  OG    . SER A 1 63  ? -32.192 15.579  -10.446 1.00 93.23 63  A 1 
ATOM   522  N  N     . GLU A 1 64  ? -29.979 14.306  -7.691  1.00 95.73 64  A 1 
ATOM   523  C  CA    . GLU A 1 64  ? -30.201 13.096  -6.892  1.00 95.45 64  A 1 
ATOM   524  C  C     . GLU A 1 64  ? -31.540 12.427  -7.235  1.00 95.86 64  A 1 
ATOM   525  O  O     . GLU A 1 64  ? -31.649 11.207  -7.274  1.00 95.04 64  A 1 
ATOM   526  C  CB    . GLU A 1 64  ? -30.150 13.471  -5.401  1.00 94.16 64  A 1 
ATOM   527  C  CG    . GLU A 1 64  ? -30.264 12.240  -4.499  1.00 88.38 64  A 1 
ATOM   528  C  CD    . GLU A 1 64  ? -30.193 12.533  -3.000  1.00 85.18 64  A 1 
ATOM   529  O  OE1   . GLU A 1 64  ? -30.273 11.541  -2.225  1.00 79.28 64  A 1 
ATOM   530  O  OE2   . GLU A 1 64  ? -30.108 13.714  -2.605  1.00 80.53 64  A 1 
ATOM   531  N  N     . ASN A 1 65  ? -32.560 13.235  -7.543  1.00 95.80 65  A 1 
ATOM   532  C  CA    . ASN A 1 65  ? -33.889 12.739  -7.882  1.00 96.12 65  A 1 
ATOM   533  C  C     . ASN A 1 65  ? -33.915 12.026  -9.240  1.00 96.71 65  A 1 
ATOM   534  O  O     . ASN A 1 65  ? -34.544 10.981  -9.366  1.00 95.76 65  A 1 
ATOM   535  C  CB    . ASN A 1 65  ? -34.866 13.920  -7.818  1.00 95.24 65  A 1 
ATOM   536  C  CG    . ASN A 1 65  ? -36.183 13.571  -7.159  1.00 86.35 65  A 1 
ATOM   537  O  OD1   . ASN A 1 65  ? -36.326 12.641  -6.396  1.00 76.28 65  A 1 
ATOM   538  N  ND2   . ASN A 1 65  ? -37.208 14.362  -7.407  1.00 74.21 65  A 1 
ATOM   539  N  N     . GLU A 1 66  ? -33.203 12.541  -10.243 1.00 96.53 66  A 1 
ATOM   540  C  CA    . GLU A 1 66  ? -33.049 11.858  -11.533 1.00 96.61 66  A 1 
ATOM   541  C  C     . GLU A 1 66  ? -32.297 10.533  -11.378 1.00 97.27 66  A 1 
ATOM   542  O  O     . GLU A 1 66  ? -32.716 9.528   -11.939 1.00 96.58 66  A 1 
ATOM   543  C  CB    . GLU A 1 66  ? -32.296 12.736  -12.533 1.00 95.77 66  A 1 
ATOM   544  C  CG    . GLU A 1 66  ? -33.192 13.816  -13.139 1.00 84.44 66  A 1 
ATOM   545  C  CD    . GLU A 1 66  ? -32.377 14.886  -13.874 1.00 79.95 66  A 1 
ATOM   546  O  OE1   . GLU A 1 66  ? -32.710 15.185  -15.031 1.00 72.81 66  A 1 
ATOM   547  O  OE2   . GLU A 1 66  ? -31.454 15.425  -13.223 1.00 75.81 66  A 1 
ATOM   548  N  N     . ILE A 1 67  ? -31.222 10.518  -10.589 1.00 97.38 67  A 1 
ATOM   549  C  CA    . ILE A 1 67  ? -30.443 9.302   -10.342 1.00 97.44 67  A 1 
ATOM   550  C  C     . ILE A 1 67  ? -31.298 8.256   -9.630  1.00 97.51 67  A 1 
ATOM   551  O  O     . ILE A 1 67  ? -31.366 7.125   -10.087 1.00 97.09 67  A 1 
ATOM   552  C  CB    . ILE A 1 67  ? -29.151 9.621   -9.562  1.00 97.44 67  A 1 
ATOM   553  C  CG1   . ILE A 1 67  ? -28.237 10.554  -10.390 1.00 96.74 67  A 1 
ATOM   554  C  CG2   . ILE A 1 67  ? -28.394 8.331   -9.206  1.00 96.83 67  A 1 
ATOM   555  C  CD1   . ILE A 1 67  ? -27.088 11.168  -9.588  1.00 95.06 67  A 1 
ATOM   556  N  N     . ARG A 1 68  ? -32.005 8.626   -8.557  1.00 96.74 68  A 1 
ATOM   557  C  CA    . ARG A 1 68  ? -32.867 7.687   -7.811  1.00 96.11 68  A 1 
ATOM   558  C  C     . ARG A 1 68  ? -34.025 7.136   -8.645  1.00 96.52 68  A 1 
ATOM   559  O  O     . ARG A 1 68  ? -34.388 5.989   -8.454  1.00 95.53 68  A 1 
ATOM   560  C  CB    . ARG A 1 68  ? -33.433 8.353   -6.559  1.00 94.44 68  A 1 
ATOM   561  C  CG    . ARG A 1 68  ? -32.408 8.453   -5.430  1.00 82.00 68  A 1 
ATOM   562  C  CD    . ARG A 1 68  ? -33.103 9.003   -4.186  1.00 75.42 68  A 1 
ATOM   563  N  NE    . ARG A 1 68  ? -32.173 9.205   -3.074  1.00 66.20 68  A 1 
ATOM   564  C  CZ    . ARG A 1 68  ? -32.468 9.215   -1.786  1.00 58.87 68  A 1 
ATOM   565  N  NH1   . ARG A 1 68  ? -33.670 8.952   -1.358  1.00 53.75 68  A 1 
ATOM   566  N  NH2   . ARG A 1 68  ? -31.550 9.509   -0.912  1.00 53.07 68  A 1 
ATOM   567  N  N     . ASN A 1 69  ? -34.600 7.937   -9.530  1.00 96.38 69  A 1 
ATOM   568  C  CA    . ASN A 1 69  ? -35.759 7.527   -10.320 1.00 96.82 69  A 1 
ATOM   569  C  C     . ASN A 1 69  ? -35.384 6.686   -11.543 1.00 97.30 69  A 1 
ATOM   570  O  O     . ASN A 1 69  ? -36.147 5.805   -11.909 1.00 96.37 69  A 1 
ATOM   571  C  CB    . ASN A 1 69  ? -36.553 8.766   -10.728 1.00 96.24 69  A 1 
ATOM   572  C  CG    . ASN A 1 69  ? -37.272 9.433   -9.571  1.00 93.00 69  A 1 
ATOM   573  O  OD1   . ASN A 1 69  ? -37.579 8.870   -8.540  1.00 83.78 69  A 1 
ATOM   574  N  ND2   . ASN A 1 69  ? -37.596 10.704  -9.720  1.00 82.31 69  A 1 
ATOM   575  N  N     . ASN A 1 70  ? -34.217 6.947   -12.147 1.00 97.32 70  A 1 
ATOM   576  C  CA    . ASN A 1 70  ? -33.858 6.361   -13.437 1.00 97.78 70  A 1 
ATOM   577  C  C     . ASN A 1 70  ? -32.676 5.384   -13.368 1.00 98.13 70  A 1 
ATOM   578  O  O     . ASN A 1 70  ? -32.388 4.718   -14.354 1.00 97.44 70  A 1 
ATOM   579  C  CB    . ASN A 1 70  ? -33.578 7.492   -14.441 1.00 97.20 70  A 1 
ATOM   580  C  CG    . ASN A 1 70  ? -34.759 8.417   -14.690 1.00 95.60 70  A 1 
ATOM   581  O  OD1   . ASN A 1 70  ? -35.909 8.165   -14.370 1.00 84.57 70  A 1 
ATOM   582  N  ND2   . ASN A 1 70  ? -34.504 9.563   -15.296 1.00 83.95 70  A 1 
ATOM   583  N  N     . LEU A 1 71  ? -31.955 5.290   -12.249 1.00 97.98 71  A 1 
ATOM   584  C  CA    . LEU A 1 71  ? -30.847 4.351   -12.073 1.00 98.15 71  A 1 
ATOM   585  C  C     . LEU A 1 71  ? -31.178 3.315   -10.993 1.00 98.12 71  A 1 
ATOM   586  O  O     . LEU A 1 71  ? -31.294 3.649   -9.815  1.00 97.59 71  A 1 
ATOM   587  C  CB    . LEU A 1 71  ? -29.553 5.108   -11.759 1.00 98.00 71  A 1 
ATOM   588  C  CG    . LEU A 1 71  ? -28.309 4.194   -11.670 1.00 97.71 71  A 1 
ATOM   589  C  CD1   . LEU A 1 71  ? -27.959 3.584   -13.021 1.00 96.83 71  A 1 
ATOM   590  C  CD2   . LEU A 1 71  ? -27.113 5.011   -11.189 1.00 96.66 71  A 1 
ATOM   591  N  N     . HIS A 1 72  ? -31.224 2.050   -11.392 1.00 98.23 72  A 1 
ATOM   592  C  CA    . HIS A 1 72  ? -31.492 0.923   -10.511 1.00 98.28 72  A 1 
ATOM   593  C  C     . HIS A 1 72  ? -30.312 -0.044  -10.470 1.00 98.40 72  A 1 
ATOM   594  O  O     . HIS A 1 72  ? -29.611 -0.260  -11.458 1.00 97.96 72  A 1 
ATOM   595  C  CB    . HIS A 1 72  ? -32.796 0.236   -10.928 1.00 97.71 72  A 1 
ATOM   596  C  CG    . HIS A 1 72  ? -33.958 1.191   -10.941 1.00 96.24 72  A 1 
ATOM   597  N  ND1   . HIS A 1 72  ? -34.401 1.933   -9.859  1.00 85.38 72  A 1 
ATOM   598  C  CD2   . HIS A 1 72  ? -34.701 1.553   -12.032 1.00 86.30 72  A 1 
ATOM   599  C  CE1   . HIS A 1 72  ? -35.392 2.720   -10.301 1.00 86.59 72  A 1 
ATOM   600  N  NE2   . HIS A 1 72  ? -35.599 2.511   -11.607 1.00 88.32 72  A 1 
ATOM   601  N  N     . LEU A 1 73  ? -30.082 -0.636  -9.291  1.00 98.09 73  A 1 
ATOM   602  C  CA    . LEU A 1 73  ? -29.026 -1.612  -9.047  1.00 97.92 73  A 1 
ATOM   603  C  C     . LEU A 1 73  ? -29.676 -2.970  -8.810  1.00 97.85 73  A 1 
ATOM   604  O  O     . LEU A 1 73  ? -30.514 -3.099  -7.921  1.00 96.69 73  A 1 
ATOM   605  C  CB    . LEU A 1 73  ? -28.179 -1.188  -7.834  1.00 97.22 73  A 1 
ATOM   606  C  CG    . LEU A 1 73  ? -27.598 0.238   -7.903  1.00 96.20 73  A 1 
ATOM   607  C  CD1   . LEU A 1 73  ? -26.846 0.535   -6.615  1.00 93.39 73  A 1 
ATOM   608  C  CD2   . LEU A 1 73  ? -26.648 0.435   -9.086  1.00 92.83 73  A 1 
ATOM   609  N  N     . ASP A 1 74  ? -29.281 -3.976  -9.581  1.00 98.16 74  A 1 
ATOM   610  C  CA    . ASP A 1 74  ? -29.828 -5.322  -9.503  1.00 98.05 74  A 1 
ATOM   611  C  C     . ASP A 1 74  ? -28.728 -6.347  -9.214  1.00 98.28 74  A 1 
ATOM   612  O  O     . ASP A 1 74  ? -27.599 -6.232  -9.697  1.00 97.36 74  A 1 
ATOM   613  C  CB    . ASP A 1 74  ? -30.610 -5.624  -10.798 1.00 97.13 74  A 1 
ATOM   614  C  CG    . ASP A 1 74  ? -31.640 -6.738  -10.661 1.00 93.25 74  A 1 
ATOM   615  O  OD1   . ASP A 1 74  ? -31.925 -7.136  -9.506  1.00 89.23 74  A 1 
ATOM   616  O  OD2   . ASP A 1 74  ? -32.123 -7.204  -11.721 1.00 88.99 74  A 1 
ATOM   617  N  N     . ASN A 1 75  ? -29.023 -7.346  -8.387  1.00 97.42 75  A 1 
ATOM   618  C  CA    . ASN A 1 75  ? -28.109 -8.429  -8.005  1.00 97.39 75  A 1 
ATOM   619  C  C     . ASN A 1 75  ? -26.750 -7.969  -7.435  1.00 97.05 75  A 1 
ATOM   620  O  O     . ASN A 1 75  ? -25.737 -8.659  -7.605  1.00 95.67 75  A 1 
ATOM   621  C  CB    . ASN A 1 75  ? -27.980 -9.415  -9.178  1.00 97.10 75  A 1 
ATOM   622  C  CG    . ASN A 1 75  ? -29.316 -10.010 -9.573  1.00 96.37 75  A 1 
ATOM   623  O  OD1   . ASN A 1 75  ? -30.001 -10.620 -8.765  1.00 88.67 75  A 1 
ATOM   624  N  ND2   . ASN A 1 75  ? -29.718 -9.860  -10.815 1.00 87.95 75  A 1 
ATOM   625  N  N     . LEU A 1 76  ? -26.703 -6.814  -6.775  1.00 96.59 76  A 1 
ATOM   626  C  CA    . LEU A 1 76  ? -25.496 -6.309  -6.146  1.00 96.19 76  A 1 
ATOM   627  C  C     . LEU A 1 76  ? -25.284 -6.979  -4.786  1.00 95.23 76  A 1 
ATOM   628  O  O     . LEU A 1 76  ? -26.176 -7.010  -3.944  1.00 93.04 76  A 1 
ATOM   629  C  CB    . LEU A 1 76  ? -25.595 -4.785  -6.043  1.00 95.54 76  A 1 
ATOM   630  C  CG    . LEU A 1 76  ? -24.326 -4.119  -5.497  1.00 95.30 76  A 1 
ATOM   631  C  CD1   . LEU A 1 76  ? -23.142 -4.229  -6.452  1.00 93.27 76  A 1 
ATOM   632  C  CD2   . LEU A 1 76  ? -24.582 -2.623  -5.284  1.00 92.93 76  A 1 
ATOM   633  N  N     . GLU A 1 77  ? -24.067 -7.483  -4.535  1.00 94.21 77  A 1 
ATOM   634  C  CA    . GLU A 1 77  ? -23.711 -8.058  -3.240  1.00 93.15 77  A 1 
ATOM   635  C  C     . GLU A 1 77  ? -23.678 -6.996  -2.126  1.00 94.09 77  A 1 
ATOM   636  O  O     . GLU A 1 77  ? -23.434 -5.816  -2.361  1.00 92.64 77  A 1 
ATOM   637  C  CB    . GLU A 1 77  ? -22.362 -8.784  -3.306  1.00 90.25 77  A 1 
ATOM   638  C  CG    . GLU A 1 77  ? -22.405 -10.042 -4.186  1.00 80.65 77  A 1 
ATOM   639  C  CD    . GLU A 1 77  ? -21.113 -10.871 -4.094  1.00 75.13 77  A 1 
ATOM   640  O  OE1   . GLU A 1 77  ? -21.087 -11.961 -4.718  1.00 67.18 77  A 1 
ATOM   641  O  OE2   . GLU A 1 77  ? -20.169 -10.445 -3.389  1.00 67.63 77  A 1 
ATOM   642  N  N     . VAL A 1 78  ? -23.829 -7.449  -0.880  1.00 91.46 78  A 1 
ATOM   643  C  CA    . VAL A 1 78  ? -23.839 -6.581  0.318   1.00 92.38 78  A 1 
ATOM   644  C  C     . VAL A 1 78  ? -22.583 -5.710  0.413   1.00 93.89 78  A 1 
ATOM   645  O  O     . VAL A 1 78  ? -22.654 -4.532  0.786   1.00 93.25 78  A 1 
ATOM   646  C  CB    . VAL A 1 78  ? -23.977 -7.442  1.593   1.00 89.88 78  A 1 
ATOM   647  C  CG1   . VAL A 1 78  ? -24.082 -6.565  2.839   1.00 80.62 78  A 1 
ATOM   648  C  CG2   . VAL A 1 78  ? -25.224 -8.333  1.551   1.00 80.30 78  A 1 
ATOM   649  N  N     . VAL A 1 79  ? -21.418 -6.247  0.035   1.00 92.97 79  A 1 
ATOM   650  C  CA    . VAL A 1 79  ? -20.154 -5.497  0.005   1.00 93.35 79  A 1 
ATOM   651  C  C     . VAL A 1 79  ? -20.244 -4.336  -0.983  1.00 94.71 79  A 1 
ATOM   652  O  O     . VAL A 1 79  ? -19.877 -3.214  -0.632  1.00 94.41 79  A 1 
ATOM   653  C  CB    . VAL A 1 79  ? -18.973 -6.408  -0.360  1.00 91.22 79  A 1 
ATOM   654  C  CG1   . VAL A 1 79  ? -17.649 -5.637  -0.393  1.00 85.20 79  A 1 
ATOM   655  C  CG2   . VAL A 1 79  ? -18.841 -7.544  0.654   1.00 85.52 79  A 1 
ATOM   656  N  N     . GLY A 1 80  ? -20.751 -4.578  -2.179  1.00 94.84 80  A 1 
ATOM   657  C  CA    . GLY A 1 80  ? -20.968 -3.560  -3.196  1.00 95.49 80  A 1 
ATOM   658  C  C     . GLY A 1 80  ? -21.918 -2.466  -2.716  1.00 96.15 80  A 1 
ATOM   659  O  O     . GLY A 1 80  ? -21.580 -1.288  -2.794  1.00 96.08 80  A 1 
ATOM   660  N  N     . HIS A 1 81  ? -23.051 -2.842  -2.108  1.00 95.40 81  A 1 
ATOM   661  C  CA    . HIS A 1 81  ? -23.997 -1.906  -1.492  1.00 95.38 81  A 1 
ATOM   662  C  C     . HIS A 1 81  ? -23.330 -1.011  -0.451  1.00 95.81 81  A 1 
ATOM   663  O  O     . HIS A 1 81  ? -23.442 0.208   -0.528  1.00 95.34 81  A 1 
ATOM   664  C  CB    . HIS A 1 81  ? -25.162 -2.673  -0.845  1.00 94.28 81  A 1 
ATOM   665  C  CG    . HIS A 1 81  ? -26.276 -2.955  -1.802  1.00 89.34 81  A 1 
ATOM   666  N  ND1   . HIS A 1 81  ? -26.503 -4.129  -2.481  1.00 76.11 81  A 1 
ATOM   667  C  CD2   . HIS A 1 81  ? -27.289 -2.100  -2.159  1.00 76.81 81  A 1 
ATOM   668  C  CE1   . HIS A 1 81  ? -27.618 -3.987  -3.211  1.00 77.85 81  A 1 
ATOM   669  N  NE2   . HIS A 1 81  ? -28.122 -2.766  -3.048  1.00 79.00 81  A 1 
ATOM   670  N  N     . SER A 1 82  ? -22.550 -1.596  0.471   1.00 95.08 82  A 1 
ATOM   671  C  CA    . SER A 1 82  ? -21.877 -0.831  1.529   1.00 94.32 82  A 1 
ATOM   672  C  C     . SER A 1 82  ? -20.863 0.195   0.996   1.00 95.21 82  A 1 
ATOM   673  O  O     . SER A 1 82  ? -20.636 1.229   1.629   1.00 94.59 82  A 1 
ATOM   674  C  CB    . SER A 1 82  ? -21.182 -1.786  2.508   1.00 92.53 82  A 1 
ATOM   675  O  OG    . SER A 1 82  ? -19.953 -2.292  2.002   1.00 79.57 82  A 1 
ATOM   676  N  N     . ILE A 1 83  ? -20.238 -0.080  -0.145  1.00 95.54 83  A 1 
ATOM   677  C  CA    . ILE A 1 83  ? -19.312 0.859   -0.788  1.00 96.18 83  A 1 
ATOM   678  C  C     . ILE A 1 83  ? -20.101 1.950   -1.520  1.00 96.65 83  A 1 
ATOM   679  O  O     . ILE A 1 83  ? -19.769 3.116   -1.355  1.00 96.69 83  A 1 
ATOM   680  C  CB    . ILE A 1 83  ? -18.308 0.137   -1.716  1.00 96.13 83  A 1 
ATOM   681  C  CG1   . ILE A 1 83  ? -17.422 -0.836  -0.906  1.00 95.27 83  A 1 
ATOM   682  C  CG2   . ILE A 1 83  ? -17.411 1.171   -2.437  1.00 95.29 83  A 1 
ATOM   683  C  CD1   . ILE A 1 83  ? -16.561 -1.764  -1.778  1.00 92.66 83  A 1 
ATOM   684  N  N     . ILE A 1 84  ? -21.145 1.590   -2.264  1.00 97.06 84  A 1 
ATOM   685  C  CA    . ILE A 1 84  ? -21.979 2.558   -2.978  1.00 97.28 84  A 1 
ATOM   686  C  C     . ILE A 1 84  ? -22.623 3.550   -2.017  1.00 97.26 84  A 1 
ATOM   687  O  O     . ILE A 1 84  ? -22.590 4.741   -2.287  1.00 96.96 84  A 1 
ATOM   688  C  CB    . ILE A 1 84  ? -23.051 1.855   -3.844  1.00 97.03 84  A 1 
ATOM   689  C  CG1   . ILE A 1 84  ? -22.347 1.195   -5.044  1.00 94.92 84  A 1 
ATOM   690  C  CG2   . ILE A 1 84  ? -24.127 2.849   -4.330  1.00 95.09 84  A 1 
ATOM   691  C  CD1   . ILE A 1 84  ? -23.283 0.459   -5.992  1.00 90.15 84  A 1 
ATOM   692  N  N     . GLU A 1 85  ? -23.139 3.087   -0.883  1.00 97.17 85  A 1 
ATOM   693  C  CA    . GLU A 1 85  ? -23.757 3.960   0.118   1.00 96.71 85  A 1 
ATOM   694  C  C     . GLU A 1 85  ? -22.789 5.057   0.583   1.00 96.90 85  A 1 
ATOM   695  O  O     . GLU A 1 85  ? -23.122 6.244   0.570   1.00 96.47 85  A 1 
ATOM   696  C  CB    . GLU A 1 85  ? -24.240 3.079   1.275   1.00 96.09 85  A 1 
ATOM   697  C  CG    . GLU A 1 85  ? -25.162 3.831   2.247   1.00 87.19 85  A 1 
ATOM   698  C  CD    . GLU A 1 85  ? -25.752 2.889   3.306   1.00 80.31 85  A 1 
ATOM   699  O  OE1   . GLU A 1 85  ? -26.850 3.211   3.808   1.00 74.25 85  A 1 
ATOM   700  O  OE2   . GLU A 1 85  ? -25.110 1.855   3.609   1.00 77.12 85  A 1 
ATOM   701  N  N     . ARG A 1 86  ? -21.526 4.694   0.847   1.00 96.82 86  A 1 
ATOM   702  C  CA    . ARG A 1 86  ? -20.472 5.659   1.197   1.00 96.71 86  A 1 
ATOM   703  C  C     . ARG A 1 86  ? -20.080 6.573   0.039   1.00 97.38 86  A 1 
ATOM   704  O  O     . ARG A 1 86  ? -19.763 7.734   0.264   1.00 96.91 86  A 1 
ATOM   705  C  CB    . ARG A 1 86  ? -19.223 4.910   1.654   1.00 95.60 86  A 1 
ATOM   706  C  CG    . ARG A 1 86  ? -19.472 4.202   2.971   1.00 90.68 86  A 1 
ATOM   707  C  CD    . ARG A 1 86  ? -18.305 3.272   3.229   1.00 84.43 86  A 1 
ATOM   708  N  NE    . ARG A 1 86  ? -18.553 2.520   4.444   1.00 80.86 86  A 1 
ATOM   709  C  CZ    . ARG A 1 86  ? -18.010 2.744   5.621   1.00 76.13 86  A 1 
ATOM   710  N  NH1   . ARG A 1 86  ? -17.064 3.627   5.799   1.00 68.10 86  A 1 
ATOM   711  N  NH2   . ARG A 1 86  ? -18.422 2.062   6.637   1.00 70.74 86  A 1 
ATOM   712  N  N     . VAL A 1 87  ? -20.034 6.037   -1.164  1.00 97.33 87  A 1 
ATOM   713  C  CA    . VAL A 1 87  ? -19.744 6.815   -2.372  1.00 97.69 87  A 1 
ATOM   714  C  C     . VAL A 1 87  ? -20.812 7.879   -2.592  1.00 97.66 87  A 1 
ATOM   715  O  O     . VAL A 1 87  ? -20.473 9.032   -2.842  1.00 97.56 87  A 1 
ATOM   716  C  CB    . VAL A 1 87  ? -19.601 5.891   -3.590  1.00 97.84 87  A 1 
ATOM   717  C  CG1   . VAL A 1 87  ? -19.628 6.637   -4.927  1.00 97.56 87  A 1 
ATOM   718  C  CG2   . VAL A 1 87  ? -18.276 5.114   -3.516  1.00 97.60 87  A 1 
ATOM   719  N  N     . VAL A 1 88  ? -22.086 7.523   -2.440  1.00 97.72 88  A 1 
ATOM   720  C  CA    . VAL A 1 88  ? -23.224 8.434   -2.572  1.00 97.48 88  A 1 
ATOM   721  C  C     . VAL A 1 88  ? -23.221 9.473   -1.450  1.00 97.39 88  A 1 
ATOM   722  O  O     . VAL A 1 88  ? -23.333 10.669  -1.724  1.00 96.89 88  A 1 
ATOM   723  C  CB    . VAL A 1 88  ? -24.550 7.637   -2.605  1.00 97.10 88  A 1 
ATOM   724  C  CG1   . VAL A 1 88  ? -25.777 8.551   -2.567  1.00 96.00 88  A 1 
ATOM   725  C  CG2   . VAL A 1 88  ? -24.626 6.798   -3.882  1.00 96.33 88  A 1 
ATOM   726  N  N     . GLU A 1 89  ? -23.007 9.058   -0.193  1.00 97.20 89  A 1 
ATOM   727  C  CA    . GLU A 1 89  ? -22.895 9.976   0.947   1.00 97.05 89  A 1 
ATOM   728  C  C     . GLU A 1 89  ? -21.726 10.966  0.768   1.00 97.09 89  A 1 
ATOM   729  O  O     . GLU A 1 89  ? -21.855 12.155  1.056   1.00 96.32 89  A 1 
ATOM   730  C  CB    . GLU A 1 89  ? -22.712 9.161   2.240   1.00 96.31 89  A 1 
ATOM   731  C  CG    . GLU A 1 89  ? -22.822 10.041  3.489   1.00 86.11 89  A 1 
ATOM   732  C  CD    . GLU A 1 89  ? -22.414 9.345   4.805   1.00 80.03 89  A 1 
ATOM   733  O  OE1   . GLU A 1 89  ? -22.478 10.042  5.853   1.00 73.03 89  A 1 
ATOM   734  O  OE2   . GLU A 1 89  ? -21.956 8.183   4.784   1.00 74.99 89  A 1 
ATOM   735  N  N     . ASN A 1 90  ? -20.594 10.482  0.256   1.00 97.23 90  A 1 
ATOM   736  C  CA    . ASN A 1 90  ? -19.444 11.330  -0.040  1.00 97.29 90  A 1 
ATOM   737  C  C     . ASN A 1 90  ? -19.728 12.302  -1.194  1.00 97.34 90  A 1 
ATOM   738  O  O     . ASN A 1 90  ? -19.364 13.471  -1.108  1.00 96.89 90  A 1 
ATOM   739  C  CB    . ASN A 1 90  ? -18.237 10.436  -0.328  1.00 97.17 90  A 1 
ATOM   740  C  CG    . ASN A 1 90  ? -16.956 11.233  -0.407  1.00 97.19 90  A 1 
ATOM   741  O  OD1   . ASN A 1 90  ? -16.559 11.913  0.530   1.00 94.82 90  A 1 
ATOM   742  N  ND2   . ASN A 1 90  ? -16.248 11.155  -1.516  1.00 94.86 90  A 1 
ATOM   743  N  N     . ALA A 1 91  ? -20.399 11.846  -2.252  1.00 97.47 91  A 1 
ATOM   744  C  CA    . ALA A 1 91  ? -20.771 12.668  -3.389  1.00 96.90 91  A 1 
ATOM   745  C  C     . ALA A 1 91  ? -21.737 13.795  -3.000  1.00 96.18 91  A 1 
ATOM   746  O  O     . ALA A 1 91  ? -21.537 14.934  -3.421  1.00 94.50 91  A 1 
ATOM   747  C  CB    . ALA A 1 91  ? -21.357 11.770  -4.484  1.00 96.75 91  A 1 
ATOM   748  N  N     . SER A 1 92  ? -22.702 13.527  -2.127  1.00 95.45 92  A 1 
ATOM   749  C  CA    . SER A 1 92  ? -23.651 14.541  -1.652  1.00 94.04 92  A 1 
ATOM   750  C  C     . SER A 1 92  ? -23.003 15.630  -0.790  1.00 93.32 92  A 1 
ATOM   751  O  O     . SER A 1 92  ? -23.496 16.755  -0.713  1.00 89.74 92  A 1 
ATOM   752  C  CB    . SER A 1 92  ? -24.797 13.876  -0.891  1.00 92.02 92  A 1 
ATOM   753  O  OG    . SER A 1 92  ? -24.360 13.334  0.342   1.00 78.18 92  A 1 
ATOM   754  N  N     . ARG A 1 93  ? -21.870 15.319  -0.140  1.00 93.19 93  A 1 
ATOM   755  C  CA    . ARG A 1 93  ? -21.089 16.258  0.687   1.00 91.64 93  A 1 
ATOM   756  C  C     . ARG A 1 93  ? -19.970 16.955  -0.078  1.00 90.87 93  A 1 
ATOM   757  O  O     . ARG A 1 93  ? -19.405 17.922  0.441   1.00 85.80 93  A 1 
ATOM   758  C  CB    . ARG A 1 93  ? -20.519 15.520  1.904   1.00 89.04 93  A 1 
ATOM   759  C  CG    . ARG A 1 93  ? -21.627 15.102  2.869   1.00 79.17 93  A 1 
ATOM   760  C  CD    . ARG A 1 93  ? -21.028 14.375  4.062   1.00 76.06 93  A 1 
ATOM   761  N  NE    . ARG A 1 93  ? -22.072 13.972  5.013   1.00 67.03 93  A 1 
ATOM   762  C  CZ    . ARG A 1 93  ? -21.965 13.015  5.922   1.00 61.25 93  A 1 
ATOM   763  N  NH1   . ARG A 1 93  ? -20.825 12.451  6.202   1.00 55.20 93  A 1 
ATOM   764  N  NH2   . ARG A 1 93  ? -23.015 12.601  6.526   1.00 53.21 93  A 1 
ATOM   765  N  N     . PHE A 1 94  ? -19.627 16.458  -1.253  1.00 89.16 94  A 1 
ATOM   766  C  CA    . PHE A 1 94  ? -18.522 16.980  -2.033  1.00 85.73 94  A 1 
ATOM   767  C  C     . PHE A 1 94  ? -18.820 18.413  -2.490  1.00 84.29 94  A 1 
ATOM   768  O  O     . PHE A 1 94  ? -19.812 18.675  -3.168  1.00 78.99 94  A 1 
ATOM   769  C  CB    . PHE A 1 94  ? -18.225 16.054  -3.209  1.00 82.50 94  A 1 
ATOM   770  C  CG    . PHE A 1 94  ? -16.978 16.435  -3.966  1.00 80.92 94  A 1 
ATOM   771  C  CD1   . PHE A 1 94  ? -17.067 17.175  -5.158  1.00 76.31 94  A 1 
ATOM   772  C  CD2   . PHE A 1 94  ? -15.711 16.069  -3.468  1.00 75.20 94  A 1 
ATOM   773  C  CE1   . PHE A 1 94  ? -15.909 17.529  -5.863  1.00 71.82 94  A 1 
ATOM   774  C  CE2   . PHE A 1 94  ? -14.551 16.420  -4.170  1.00 72.36 94  A 1 
ATOM   775  C  CZ    . PHE A 1 94  ? -14.648 17.142  -5.368  1.00 72.36 94  A 1 
ATOM   776  N  N     . LYS A 1 95  ? -17.930 19.341  -2.103  1.00 81.63 95  A 1 
ATOM   777  C  CA    . LYS A 1 95  ? -17.993 20.727  -2.541  1.00 78.57 95  A 1 
ATOM   778  C  C     . LYS A 1 95  ? -16.933 20.940  -3.619  1.00 80.20 95  A 1 
ATOM   779  O  O     . LYS A 1 95  ? -15.764 20.657  -3.375  1.00 73.52 95  A 1 
ATOM   780  C  CB    . LYS A 1 95  ? -17.815 21.686  -1.367  1.00 69.90 95  A 1 
ATOM   781  C  CG    . LYS A 1 95  ? -18.992 21.582  -0.391  1.00 62.76 95  A 1 
ATOM   782  C  CD    . LYS A 1 95  ? -18.868 22.639  0.710   1.00 56.33 95  A 1 
ATOM   783  C  CE    . LYS A 1 95  ? -20.052 22.532  1.667   1.00 49.00 95  A 1 
ATOM   784  N  NZ    . LYS A 1 95  ? -20.006 23.600  2.687   1.00 42.72 95  A 1 
ATOM   785  N  N     . SER A 1 96  ? -17.339 21.462  -4.771  1.00 78.19 96  A 1 
ATOM   786  C  CA    . SER A 1 96  ? -16.431 21.823  -5.859  1.00 76.75 96  A 1 
ATOM   787  C  C     . SER A 1 96  ? -15.484 22.953  -5.470  1.00 79.21 96  A 1 
ATOM   788  O  O     . SER A 1 96  ? -14.305 22.910  -5.778  1.00 72.80 96  A 1 
ATOM   789  C  CB    . SER A 1 96  ? -17.244 22.246  -7.089  1.00 69.63 96  A 1 
ATOM   790  O  OG    . SER A 1 96  ? -18.193 23.234  -6.728  1.00 62.60 96  A 1 
ATOM   791  N  N     . ASP A 1 97  ? -16.008 23.950  -4.747  1.00 81.13 97  A 1 
ATOM   792  C  CA    . ASP A 1 97  ? -15.236 25.085  -4.267  1.00 82.04 97  A 1 
ATOM   793  C  C     . ASP A 1 97  ? -14.595 24.745  -2.918  1.00 84.74 97  A 1 
ATOM   794  O  O     . ASP A 1 97  ? -15.201 24.866  -1.848  1.00 79.51 97  A 1 
ATOM   795  C  CB    . ASP A 1 97  ? -16.107 26.346  -4.198  1.00 75.64 97  A 1 
ATOM   796  C  CG    . ASP A 1 97  ? -16.571 26.826  -5.576  1.00 66.84 97  A 1 
ATOM   797  O  OD1   . ASP A 1 97  ? -15.924 26.466  -6.585  1.00 60.75 97  A 1 
ATOM   798  O  OD2   . ASP A 1 97  ? -17.601 27.537  -5.607  1.00 61.72 97  A 1 
ATOM   799  N  N     . LEU A 1 98  ? -13.340 24.296  -2.983  1.00 86.84 98  A 1 
ATOM   800  C  CA    . LEU A 1 98  ? -12.534 23.998  -1.814  1.00 88.46 98  A 1 
ATOM   801  C  C     . LEU A 1 98  ? -11.911 25.282  -1.268  1.00 90.58 98  A 1 
ATOM   802  O  O     . LEU A 1 98  ? -11.111 25.946  -1.928  1.00 87.32 98  A 1 
ATOM   803  C  CB    . LEU A 1 98  ? -11.472 22.951  -2.176  1.00 84.22 98  A 1 
ATOM   804  C  CG    . LEU A 1 98  ? -12.057 21.556  -2.452  1.00 81.11 98  A 1 
ATOM   805  C  CD1   . LEU A 1 98  ? -10.991 20.671  -3.084  1.00 77.64 98  A 1 
ATOM   806  C  CD2   . LEU A 1 98  ? -12.533 20.863  -1.166  1.00 77.58 98  A 1 
ATOM   807  N  N     . ASP A 1 99  ? -12.226 25.593  -0.005  1.00 91.23 99  A 1 
ATOM   808  C  CA    . ASP A 1 99  ? -11.538 26.635  0.751   1.00 93.50 99  A 1 
ATOM   809  C  C     . ASP A 1 99  ? -10.236 26.071  1.333   1.00 95.04 99  A 1 
ATOM   810  O  O     . ASP A 1 99  ? -10.179 25.565  2.459   1.00 94.22 99  A 1 
ATOM   811  C  CB    . ASP A 1 99  ? -12.475 27.242  1.802   1.00 91.76 99  A 1 
ATOM   812  C  CG    . ASP A 1 99  ? -11.870 28.470  2.496   1.00 91.41 99  A 1 
ATOM   813  O  OD1   . ASP A 1 99  ? -10.636 28.678  2.401   1.00 88.93 99  A 1 
ATOM   814  O  OD2   . ASP A 1 99  ? -12.649 29.201  3.142   1.00 87.80 99  A 1 
ATOM   815  N  N     . TYR A 1 100 ? -9.151  26.144  0.541   1.00 94.53 100 A 1 
ATOM   816  C  CA    . TYR A 1 100 ? -7.832  25.659  0.932   1.00 95.66 100 A 1 
ATOM   817  C  C     . TYR A 1 100 ? -7.324  26.320  2.214   1.00 96.72 100 A 1 
ATOM   818  O  O     . TYR A 1 100 ? -6.701  25.657  3.045   1.00 96.21 100 A 1 
ATOM   819  C  CB    . TYR A 1 100 ? -6.827  25.923  -0.198  1.00 94.43 100 A 1 
ATOM   820  C  CG    . TYR A 1 100 ? -7.143  25.198  -1.486  1.00 93.76 100 A 1 
ATOM   821  C  CD1   . TYR A 1 100 ? -6.832  23.834  -1.614  1.00 90.63 100 A 1 
ATOM   822  C  CD2   . TYR A 1 100 ? -7.760  25.869  -2.556  1.00 90.98 100 A 1 
ATOM   823  C  CE1   . TYR A 1 100 ? -7.126  23.147  -2.798  1.00 88.77 100 A 1 
ATOM   824  C  CE2   . TYR A 1 100 ? -8.062  25.192  -3.748  1.00 88.77 100 A 1 
ATOM   825  C  CZ    . TYR A 1 100 ? -7.737  23.825  -3.867  1.00 89.36 100 A 1 
ATOM   826  O  OH    . TYR A 1 100 ? -8.033  23.157  -5.026  1.00 86.51 100 A 1 
ATOM   827  N  N     . LYS A 1 101 ? -7.604  27.617  2.403   1.00 95.98 101 A 1 
ATOM   828  C  CA    . LYS A 1 101 ? -7.178  28.345  3.596   1.00 96.28 101 A 1 
ATOM   829  C  C     . LYS A 1 101 ? -7.857  27.774  4.839   1.00 96.64 101 A 1 
ATOM   830  O  O     . LYS A 1 101 ? -7.174  27.503  5.824   1.00 96.48 101 A 1 
ATOM   831  C  CB    . LYS A 1 101 ? -7.466  29.836  3.410   1.00 95.95 101 A 1 
ATOM   832  C  CG    . LYS A 1 101 ? -6.888  30.627  4.584   1.00 86.54 101 A 1 
ATOM   833  C  CD    . LYS A 1 101 ? -7.174  32.118  4.415   1.00 82.27 101 A 1 
ATOM   834  C  CE    . LYS A 1 101 ? -6.623  32.832  5.640   1.00 73.17 101 A 1 
ATOM   835  N  NZ    . LYS A 1 101 ? -6.952  34.277  5.612   1.00 62.57 101 A 1 
ATOM   836  N  N     . LYS A 1 102 ? -9.158  27.517  4.763   1.00 96.58 102 A 1 
ATOM   837  C  CA    . LYS A 1 102 ? -9.909  26.896  5.846   1.00 96.22 102 A 1 
ATOM   838  C  C     . LYS A 1 102 ? -9.399  25.487  6.163   1.00 96.70 102 A 1 
ATOM   839  O  O     . LYS A 1 102 ? -9.266  25.143  7.335   1.00 96.44 102 A 1 
ATOM   840  C  CB    . LYS A 1 102 ? -11.396 26.889  5.477   1.00 95.07 102 A 1 
ATOM   841  C  CG    . LYS A 1 102 ? -12.231 26.358  6.646   1.00 88.97 102 A 1 
ATOM   842  C  CD    . LYS A 1 102 ? -13.706 26.329  6.285   1.00 83.58 102 A 1 
ATOM   843  C  CE    . LYS A 1 102 ? -14.394 25.653  7.461   1.00 73.71 102 A 1 
ATOM   844  N  NZ    . LYS A 1 102 ? -15.832 25.417  7.208   1.00 65.41 102 A 1 
ATOM   845  N  N     . ILE A 1 103 ? -9.059  24.684  5.154   1.00 96.69 103 A 1 
ATOM   846  C  CA    . ILE A 1 103 ? -8.466  23.359  5.372   1.00 96.72 103 A 1 
ATOM   847  C  C     . ILE A 1 103 ? -7.139  23.486  6.128   1.00 97.34 103 A 1 
ATOM   848  O  O     . ILE A 1 103 ? -6.904  22.748  7.080   1.00 97.24 103 A 1 
ATOM   849  C  CB    . ILE A 1 103 ? -8.287  22.602  4.040   1.00 96.29 103 A 1 
ATOM   850  C  CG1   . ILE A 1 103 ? -9.654  22.313  3.377   1.00 95.39 103 A 1 
ATOM   851  C  CG2   . ILE A 1 103 ? -7.531  21.278  4.267   1.00 95.56 103 A 1 
ATOM   852  C  CD1   . ILE A 1 103 ? -9.548  21.823  1.927   1.00 93.05 103 A 1 
ATOM   853  N  N     . VAL A 1 104 ? -6.268  24.432  5.749   1.00 97.59 104 A 1 
ATOM   854  C  CA    . VAL A 1 104 ? -5.004  24.674  6.456   1.00 97.69 104 A 1 
ATOM   855  C  C     . VAL A 1 104 ? -5.248  25.170  7.881   1.00 97.74 104 A 1 
ATOM   856  O  O     . VAL A 1 104 ? -4.568  24.704  8.791   1.00 97.60 104 A 1 
ATOM   857  C  CB    . VAL A 1 104 ? -4.092  25.645  5.676   1.00 97.48 104 A 1 
ATOM   858  C  CG1   . VAL A 1 104 ? -2.812  25.979  6.447   1.00 96.52 104 A 1 
ATOM   859  C  CG2   . VAL A 1 104 ? -3.657  25.014  4.351   1.00 97.00 104 A 1 
ATOM   860  N  N     . ASP A 1 105 ? -6.221  26.047  8.099   1.00 97.70 105 A 1 
ATOM   861  C  CA    . ASP A 1 105 ? -6.607  26.510  9.443   1.00 97.42 105 A 1 
ATOM   862  C  C     . ASP A 1 105 ? -7.018  25.330  10.334  1.00 97.29 105 A 1 
ATOM   863  O  O     . ASP A 1 105 ? -6.478  25.186  11.427  1.00 96.69 105 A 1 
ATOM   864  C  CB    . ASP A 1 105 ? -7.742  27.551  9.371   1.00 97.12 105 A 1 
ATOM   865  C  CG    . ASP A 1 105 ? -7.332  28.905  8.769   1.00 96.01 105 A 1 
ATOM   866  O  OD1   . ASP A 1 105 ? -6.155  29.295  8.895   1.00 93.26 105 A 1 
ATOM   867  O  OD2   . ASP A 1 105 ? -8.198  29.606  8.196   1.00 93.76 105 A 1 
ATOM   868  N  N     . GLU A 1 106 ? -7.876  24.424  9.841   1.00 97.19 106 A 1 
ATOM   869  C  CA    . GLU A 1 106 ? -8.326  23.236  10.575  1.00 96.47 106 A 1 
ATOM   870  C  C     . GLU A 1 106 ? -7.159  22.294  10.925  1.00 96.52 106 A 1 
ATOM   871  O  O     . GLU A 1 106 ? -7.071  21.794  12.052  1.00 95.35 106 A 1 
ATOM   872  C  CB    . GLU A 1 106 ? -9.397  22.494  9.752   1.00 95.46 106 A 1 
ATOM   873  C  CG    . GLU A 1 106 ? -10.757 23.227  9.719   1.00 89.85 106 A 1 
ATOM   874  C  CD    . GLU A 1 106 ? -11.803 22.602  8.768   1.00 86.46 106 A 1 
ATOM   875  O  OE1   . GLU A 1 106 ? -12.902 23.200  8.617   1.00 80.50 106 A 1 
ATOM   876  O  OE2   . GLU A 1 106 ? -11.536 21.529  8.181   1.00 82.38 106 A 1 
ATOM   877  N  N     . ILE A 1 107 ? -6.208  22.088  10.002  1.00 97.16 107 A 1 
ATOM   878  C  CA    . ILE A 1 107 ? -5.021  21.256  10.262  1.00 96.95 107 A 1 
ATOM   879  C  C     . ILE A 1 107 ? -4.111  21.908  11.311  1.00 96.68 107 A 1 
ATOM   880  O  O     . ILE A 1 107 ? -3.619  21.225  12.208  1.00 95.87 107 A 1 
ATOM   881  C  CB    . ILE A 1 107 ? -4.247  20.961  8.956   1.00 97.16 107 A 1 
ATOM   882  C  CG1   . ILE A 1 107 ? -5.106  20.114  7.977   1.00 96.68 107 A 1 
ATOM   883  C  CG2   . ILE A 1 107 ? -2.954  20.192  9.269   1.00 96.64 107 A 1 
ATOM   884  C  CD1   . ILE A 1 107 ? -4.527  20.044  6.556   1.00 96.05 107 A 1 
ATOM   885  N  N     . LEU A 1 108 ? -3.891  23.227  11.240  1.00 97.20 108 A 1 
ATOM   886  C  CA    . LEU A 1 108 ? -3.058  23.954  12.198  1.00 96.57 108 A 1 
ATOM   887  C  C     . LEU A 1 108 ? -3.687  23.993  13.597  1.00 95.84 108 A 1 
ATOM   888  O  O     . LEU A 1 108 ? -2.973  23.816  14.581  1.00 94.61 108 A 1 
ATOM   889  C  CB    . LEU A 1 108 ? -2.803  25.379  11.689  1.00 96.30 108 A 1 
ATOM   890  C  CG    . LEU A 1 108 ? -1.841  25.463  10.491  1.00 95.63 108 A 1 
ATOM   891  C  CD1   . LEU A 1 108 ? -1.798  26.911  9.988   1.00 94.28 108 A 1 
ATOM   892  C  CD2   . LEU A 1 108 ? -0.416  25.051  10.850  1.00 94.19 108 A 1 
ATOM   893  N  N     . GLU A 1 109 ? -5.000  24.156  13.701  1.00 96.26 109 A 1 
ATOM   894  C  CA    . GLU A 1 109 ? -5.715  24.033  14.978  1.00 95.33 109 A 1 
ATOM   895  C  C     . GLU A 1 109 ? -5.559  22.648  15.588  1.00 94.42 109 A 1 
ATOM   896  O  O     . GLU A 1 109 ? -5.419  22.503  16.803  1.00 92.81 109 A 1 
ATOM   897  C  CB    . GLU A 1 109 ? -7.210  24.297  14.784  1.00 94.58 109 A 1 
ATOM   898  C  CG    . GLU A 1 109 ? -7.570  25.775  14.676  1.00 84.09 109 A 1 
ATOM   899  C  CD    . GLU A 1 109 ? -9.088  26.001  14.628  1.00 78.73 109 A 1 
ATOM   900  O  OE1   . GLU A 1 109 ? -9.500  27.147  14.316  1.00 72.35 109 A 1 
ATOM   901  O  OE2   . GLU A 1 109 ? -9.843  25.049  14.953  1.00 75.70 109 A 1 
ATOM   902  N  N     . GLN A 1 110 ? -5.567  21.601  14.757  1.00 94.46 110 A 1 
ATOM   903  C  CA    . GLN A 1 110 ? -5.377  20.235  15.218  1.00 92.50 110 A 1 
ATOM   904  C  C     . GLN A 1 110 ? -3.943  20.009  15.720  1.00 91.80 110 A 1 
ATOM   905  O  O     . GLN A 1 110 ? -3.768  19.440  16.797  1.00 88.85 110 A 1 
ATOM   906  C  CB    . GLN A 1 110 ? -5.791  19.286  14.097  1.00 90.35 110 A 1 
ATOM   907  C  CG    . GLN A 1 110 ? -5.995  17.868  14.630  1.00 79.94 110 A 1 
ATOM   908  C  CD    . GLN A 1 110 ? -6.719  16.975  13.614  1.00 73.83 110 A 1 
ATOM   909  O  OE1   . GLN A 1 110 ? -6.571  17.071  12.411  1.00 65.70 110 A 1 
ATOM   910  N  NE2   . GLN A 1 110 ? -7.535  16.070  14.070  1.00 62.56 110 A 1 
ATOM   911  N  N     . GLN A 1 111 ? -2.921  20.529  15.023  1.00 94.07 111 A 1 
ATOM   912  C  CA    . GLN A 1 111 ? -1.525  20.502  15.484  1.00 92.80 111 A 1 
ATOM   913  C  C     . GLN A 1 111 ? -1.345  21.217  16.830  1.00 92.21 111 A 1 
ATOM   914  O  O     . GLN A 1 111 ? -0.627  20.713  17.688  1.00 89.17 111 A 1 
ATOM   915  C  CB    . GLN A 1 111 ? -0.596  21.161  14.453  1.00 91.05 111 A 1 
ATOM   916  C  CG    . GLN A 1 111 ? -0.304  20.275  13.256  1.00 86.92 111 A 1 
ATOM   917  C  CD    . GLN A 1 111 ? 0.733   20.878  12.286  1.00 89.79 111 A 1 
ATOM   918  O  OE1   . GLN A 1 111 ? 0.648   20.704  11.083  1.00 84.47 111 A 1 
ATOM   919  N  NE2   . GLN A 1 111 ? 1.750   21.535  12.768  1.00 84.15 111 A 1 
ATOM   920  N  N     . ALA A 1 112 ? -1.981  22.363  17.010  1.00 92.54 112 A 1 
ATOM   921  C  CA    . ALA A 1 112 ? -1.887  23.116  18.255  1.00 92.49 112 A 1 
ATOM   922  C  C     . ALA A 1 112 ? -2.437  22.314  19.441  1.00 91.65 112 A 1 
ATOM   923  O  O     . ALA A 1 112 ? -1.768  22.199  20.462  1.00 88.28 112 A 1 
ATOM   924  C  CB    . ALA A 1 112 ? -2.609  24.456  18.077  1.00 91.38 112 A 1 
ATOM   925  N  N     . ARG A 1 113 ? -3.601  21.675  19.288  1.00 90.96 113 A 1 
ATOM   926  C  CA    . ARG A 1 113 ? -4.217  20.843  20.342  1.00 88.56 113 A 1 
ATOM   927  C  C     . ARG A 1 113 ? -3.397  19.610  20.725  1.00 86.93 113 A 1 
ATOM   928  O  O     . ARG A 1 113 ? -3.569  19.092  21.819  1.00 81.38 113 A 1 
ATOM   929  C  CB    . ARG A 1 113 ? -5.607  20.375  19.890  1.00 85.54 113 A 1 
ATOM   930  C  CG    . ARG A 1 113 ? -6.621  21.511  19.790  1.00 78.64 113 A 1 
ATOM   931  C  CD    . ARG A 1 113 ? -7.952  20.954  19.280  1.00 76.32 113 A 1 
ATOM   932  N  NE    . ARG A 1 113 ? -8.794  22.009  18.717  1.00 69.79 113 A 1 
ATOM   933  C  CZ    . ARG A 1 113 ? -10.015 21.871  18.235  1.00 65.22 113 A 1 
ATOM   934  N  NH1   . ARG A 1 113 ? -10.662 20.750  18.362  1.00 59.42 113 A 1 
ATOM   935  N  NH2   . ARG A 1 113 ? -10.582 22.861  17.602  1.00 59.02 113 A 1 
ATOM   936  N  N     . GLU A 1 114 ? -2.568  19.092  19.819  1.00 85.43 114 A 1 
ATOM   937  C  CA    . GLU A 1 114 ? -1.714  17.925  20.074  1.00 82.89 114 A 1 
ATOM   938  C  C     . GLU A 1 114 ? -0.353  18.300  20.673  1.00 81.75 114 A 1 
ATOM   939  O  O     . GLU A 1 114 ? 0.386   17.421  21.116  1.00 73.67 114 A 1 
ATOM   940  C  CB    . GLU A 1 114 ? -1.525  17.152  18.770  1.00 78.24 114 A 1 
ATOM   941  C  CG    . GLU A 1 114 ? -2.813  16.432  18.371  1.00 72.02 114 A 1 
ATOM   942  C  CD    . GLU A 1 114 ? -2.797  15.862  16.952  1.00 66.65 114 A 1 
ATOM   943  O  OE1   . GLU A 1 114 ? -3.900  15.460  16.507  1.00 61.00 114 A 1 
ATOM   944  O  OE2   . GLU A 1 114 ? -1.750  15.817  16.279  1.00 62.74 114 A 1 
ATOM   945  N  N     . SER A 1 115 ? -0.017  19.588  20.663  1.00 81.64 115 A 1 
ATOM   946  C  CA    . SER A 1 115 ? 1.223   20.121  21.245  1.00 80.96 115 A 1 
ATOM   947  C  C     . SER A 1 115 ? 1.054   20.543  22.706  1.00 79.55 115 A 1 
ATOM   948  O  O     . SER A 1 115 ? 2.059   20.736  23.384  1.00 70.33 115 A 1 
ATOM   949  C  CB    . SER A 1 115 ? 1.725   21.310  20.427  1.00 75.79 115 A 1 
ATOM   950  O  OG    . SER A 1 115 ? 1.875   20.986  19.057  1.00 67.77 115 A 1 
ATOM   951  N  N     . ASP A 1 116 ? -0.185  20.698  23.156  1.00 73.40 116 A 1 
ATOM   952  C  CA    . ASP A 1 116 ? -0.555  21.058  24.531  1.00 70.25 116 A 1 
ATOM   953  C  C     . ASP A 1 116 ? -0.767  19.835  25.445  1.00 62.07 116 A 1 
ATOM   954  O  O     . ASP A 1 116 ? -1.310  18.812  24.966  1.00 54.25 116 A 1 
ATOM   955  C  CB    . ASP A 1 116 ? -1.806  21.961  24.535  1.00 63.62 116 A 1 
ATOM   956  C  CG    . ASP A 1 116 ? -1.606  23.419  24.061  1.00 58.99 116 A 1 
ATOM   957  O  OD1   . ASP A 1 116 ? -0.469  23.940  24.093  1.00 56.77 116 A 1 
ATOM   958  O  OD2   . ASP A 1 116 ? -2.645  24.063  23.756  1.00 54.03 116 A 1 
ATOM   959  O  OXT   . ASP A 1 116 ? -0.420  19.960  26.649  1.00 54.91 116 A 1 
ATOM   960  N  N     . MET B 2 1   ? 31.038  -14.793 -23.216 1.00 34.81 1   B 1 
ATOM   961  C  CA    . MET B 2 1   ? 31.186  -15.085 -21.769 1.00 37.98 1   B 1 
ATOM   962  C  C     . MET B 2 1   ? 31.070  -13.758 -21.042 1.00 40.39 1   B 1 
ATOM   963  O  O     . MET B 2 1   ? 32.048  -13.026 -21.003 1.00 38.32 1   B 1 
ATOM   964  C  CB    . MET B 2 1   ? 32.552  -15.726 -21.471 1.00 37.32 1   B 1 
ATOM   965  C  CG    . MET B 2 1   ? 32.693  -17.140 -22.029 1.00 34.39 1   B 1 
ATOM   966  S  SD    . MET B 2 1   ? 34.359  -17.813 -21.744 1.00 32.64 1   B 1 
ATOM   967  C  CE    . MET B 2 1   ? 34.251  -19.380 -22.619 1.00 28.21 1   B 1 
ATOM   968  N  N     . ALA B 2 2   ? 29.891  -13.372 -20.571 1.00 46.10 2   B 1 
ATOM   969  C  CA    . ALA B 2 2   ? 29.735  -12.132 -19.825 1.00 46.03 2   B 1 
ATOM   970  C  C     . ALA B 2 2   ? 30.553  -12.265 -18.534 1.00 47.46 2   B 1 
ATOM   971  O  O     . ALA B 2 2   ? 30.290  -13.168 -17.735 1.00 44.34 2   B 1 
ATOM   972  C  CB    . ALA B 2 2   ? 28.247  -11.875 -19.572 1.00 43.25 2   B 1 
ATOM   973  N  N     . GLY B 2 3   ? 31.621  -11.459 -18.377 1.00 50.19 3   B 1 
ATOM   974  C  CA    . GLY B 2 3   ? 32.489  -11.524 -17.211 1.00 50.61 3   B 1 
ATOM   975  C  C     . GLY B 2 3   ? 31.642  -11.344 -15.951 1.00 53.63 3   B 1 
ATOM   976  O  O     . GLY B 2 3   ? 30.857  -10.404 -15.872 1.00 50.76 3   B 1 
ATOM   977  N  N     . ARG B 2 4   ? 31.769  -12.240 -14.976 1.00 55.09 4   B 1 
ATOM   978  C  CA    . ARG B 2 4   ? 31.157  -12.076 -13.656 1.00 56.72 4   B 1 
ATOM   979  C  C     . ARG B 2 4   ? 31.797  -10.832 -13.046 1.00 60.53 4   B 1 
ATOM   980  O  O     . ARG B 2 4   ? 32.910  -10.934 -12.534 1.00 55.36 4   B 1 
ATOM   981  C  CB    . ARG B 2 4   ? 31.393  -13.307 -12.766 1.00 50.83 4   B 1 
ATOM   982  C  CG    . ARG B 2 4   ? 30.534  -14.518 -13.156 1.00 45.52 4   B 1 
ATOM   983  C  CD    . ARG B 2 4   ? 30.797  -15.681 -12.182 1.00 42.84 4   B 1 
ATOM   984  N  NE    . ARG B 2 4   ? 29.998  -16.864 -12.522 1.00 38.54 4   B 1 
ATOM   985  C  CZ    . ARG B 2 4   ? 29.994  -18.031 -11.872 1.00 33.79 4   B 1 
ATOM   986  N  NH1   . ARG B 2 4   ? 30.750  -18.232 -10.824 1.00 32.78 4   B 1 
ATOM   987  N  NH2   . ARG B 2 4   ? 29.237  -19.007 -12.275 1.00 31.49 4   B 1 
ATOM   988  N  N     . ASN B 2 5   ? 31.151  -9.676  -13.168 1.00 71.56 5   B 1 
ATOM   989  C  CA    . ASN B 2 5   ? 31.649  -8.436  -12.577 1.00 75.94 5   B 1 
ATOM   990  C  C     . ASN B 2 5   ? 31.834  -8.693  -11.083 1.00 79.55 5   B 1 
ATOM   991  O  O     . ASN B 2 5   ? 30.889  -9.046  -10.376 1.00 74.26 5   B 1 
ATOM   992  C  CB    . ASN B 2 5   ? 30.686  -7.269  -12.865 1.00 65.03 5   B 1 
ATOM   993  C  CG    . ASN B 2 5   ? 30.997  -6.551  -14.171 1.00 57.18 5   B 1 
ATOM   994  O  OD1   . ASN B 2 5   ? 31.975  -6.811  -14.847 1.00 51.83 5   B 1 
ATOM   995  N  ND2   . ASN B 2 5   ? 30.161  -5.599  -14.558 1.00 49.80 5   B 1 
ATOM   996  N  N     . MET B 2 6   ? 33.080  -8.600  -10.633 1.00 83.41 6   B 1 
ATOM   997  C  CA    . MET B 2 6   ? 33.445  -8.856  -9.251  1.00 88.77 6   B 1 
ATOM   998  C  C     . MET B 2 6   ? 33.368  -7.542  -8.495  1.00 92.00 6   B 1 
ATOM   999  O  O     . MET B 2 6   ? 33.758  -6.501  -9.027  1.00 88.14 6   B 1 
ATOM   1000 C  CB    . MET B 2 6   ? 34.828  -9.522  -9.195  1.00 79.62 6   B 1 
ATOM   1001 C  CG    . MET B 2 6   ? 35.000  -10.373 -7.944  1.00 67.08 6   B 1 
ATOM   1002 S  SD    . MET B 2 6   ? 36.470  -11.462 -7.983  1.00 62.60 6   B 1 
ATOM   1003 C  CE    . MET B 2 6   ? 37.783  -10.237 -7.802  1.00 53.92 6   B 1 
ATOM   1004 N  N     . PHE B 2 7   ? 32.878  -7.554  -7.287  1.00 90.52 7   B 1 
ATOM   1005 C  CA    . PHE B 2 7   ? 32.825  -6.369  -6.444  1.00 93.04 7   B 1 
ATOM   1006 C  C     . PHE B 2 7   ? 34.245  -5.840  -6.196  1.00 93.58 7   B 1 
ATOM   1007 O  O     . PHE B 2 7   ? 35.138  -6.585  -5.800  1.00 90.83 7   B 1 
ATOM   1008 C  CB    . PHE B 2 7   ? 32.107  -6.693  -5.133  1.00 92.13 7   B 1 
ATOM   1009 C  CG    . PHE B 2 7   ? 32.084  -5.528  -4.172  1.00 94.63 7   B 1 
ATOM   1010 C  CD1   . PHE B 2 7   ? 32.918  -5.524  -3.032  1.00 94.15 7   B 1 
ATOM   1011 C  CD2   . PHE B 2 7   ? 31.252  -4.418  -4.415  1.00 93.59 7   B 1 
ATOM   1012 C  CE1   . PHE B 2 7   ? 32.905  -4.442  -2.149  1.00 93.37 7   B 1 
ATOM   1013 C  CE2   . PHE B 2 7   ? 31.238  -3.336  -3.524  1.00 93.96 7   B 1 
ATOM   1014 C  CZ    . PHE B 2 7   ? 32.061  -3.348  -2.391  1.00 95.05 7   B 1 
ATOM   1015 N  N     . ASN B 2 8   ? 34.449  -4.544  -6.438  1.00 93.33 8   B 1 
ATOM   1016 C  CA    . ASN B 2 8   ? 35.726  -3.895  -6.196  1.00 94.20 8   B 1 
ATOM   1017 C  C     . ASN B 2 8   ? 35.712  -3.229  -4.812  1.00 94.58 8   B 1 
ATOM   1018 O  O     . ASN B 2 8   ? 35.108  -2.179  -4.626  1.00 92.88 8   B 1 
ATOM   1019 C  CB    . ASN B 2 8   ? 36.018  -2.916  -7.340  1.00 91.05 8   B 1 
ATOM   1020 C  CG    . ASN B 2 8   ? 37.383  -2.255  -7.212  1.00 89.34 8   B 1 
ATOM   1021 O  OD1   . ASN B 2 8   ? 38.064  -2.310  -6.205  1.00 83.96 8   B 1 
ATOM   1022 N  ND2   . ASN B 2 8   ? 37.834  -1.601  -8.262  1.00 81.04 8   B 1 
ATOM   1023 N  N     . THR B 2 9   ? 36.434  -3.796  -3.867  1.00 92.84 9   B 1 
ATOM   1024 C  CA    . THR B 2 9   ? 36.492  -3.303  -2.485  1.00 92.50 9   B 1 
ATOM   1025 C  C     . THR B 2 9   ? 37.099  -1.904  -2.351  1.00 92.97 9   B 1 
ATOM   1026 O  O     . THR B 2 9   ? 36.855  -1.245  -1.346  1.00 90.13 9   B 1 
ATOM   1027 C  CB    . THR B 2 9   ? 37.297  -4.254  -1.600  1.00 89.13 9   B 1 
ATOM   1028 O  OG1   . THR B 2 9   ? 38.574  -4.478  -2.172  1.00 79.61 9   B 1 
ATOM   1029 C  CG2   . THR B 2 9   ? 36.620  -5.616  -1.456  1.00 77.01 9   B 1 
ATOM   1030 N  N     . LYS B 2 10  ? 37.888  -1.433  -3.337  1.00 92.66 10  B 1 
ATOM   1031 C  CA    . LYS B 2 10  ? 38.510  -0.105  -3.292  1.00 92.56 10  B 1 
ATOM   1032 C  C     . LYS B 2 10  ? 37.556  1.023   -3.690  1.00 93.39 10  B 1 
ATOM   1033 O  O     . LYS B 2 10  ? 37.720  2.141   -3.220  1.00 90.55 10  B 1 
ATOM   1034 C  CB    . LYS B 2 10  ? 39.747  -0.054  -4.202  1.00 90.53 10  B 1 
ATOM   1035 C  CG    . LYS B 2 10  ? 40.897  -0.925  -3.696  1.00 81.95 10  B 1 
ATOM   1036 C  CD    . LYS B 2 10  ? 42.136  -0.684  -4.568  1.00 72.72 10  B 1 
ATOM   1037 C  CE    . LYS B 2 10  ? 43.328  -1.493  -4.045  1.00 64.32 10  B 1 
ATOM   1038 N  NZ    . LYS B 2 10  ? 44.558  -1.203  -4.825  1.00 54.06 10  B 1 
ATOM   1039 N  N     . THR B 2 11  ? 36.621  0.748   -4.595  1.00 92.52 11  B 1 
ATOM   1040 C  CA    . THR B 2 11  ? 35.692  1.754   -5.136  1.00 92.99 11  B 1 
ATOM   1041 C  C     . THR B 2 11  ? 34.251  1.521   -4.709  1.00 94.47 11  B 1 
ATOM   1042 O  O     . THR B 2 11  ? 33.422  2.417   -4.856  1.00 92.21 11  B 1 
ATOM   1043 C  CB    . THR B 2 11  ? 35.748  1.793   -6.666  1.00 89.18 11  B 1 
ATOM   1044 O  OG1   . THR B 2 11  ? 35.423  0.532   -7.212  1.00 83.08 11  B 1 
ATOM   1045 C  CG2   . THR B 2 11  ? 37.142  2.159   -7.178  1.00 81.66 11  B 1 
ATOM   1046 N  N     . GLY B 2 12  ? 33.954  0.327   -4.229  1.00 95.38 12  B 1 
ATOM   1047 C  CA    . GLY B 2 12  ? 32.613  -0.061  -3.819  1.00 96.18 12  B 1 
ATOM   1048 C  C     . GLY B 2 12  ? 32.340  0.211   -2.342  1.00 96.88 12  B 1 
ATOM   1049 O  O     . GLY B 2 12  ? 33.223  0.111   -1.495  1.00 95.38 12  B 1 
ATOM   1050 N  N     . LEU B 2 13  ? 31.094  0.498   -2.036  1.00 97.54 13  B 1 
ATOM   1051 C  CA    . LEU B 2 13  ? 30.592  0.609   -0.672  1.00 97.78 13  B 1 
ATOM   1052 C  C     . LEU B 2 13  ? 30.091  -0.752  -0.185  1.00 98.05 13  B 1 
ATOM   1053 O  O     . LEU B 2 13  ? 29.318  -1.434  -0.861  1.00 97.61 13  B 1 
ATOM   1054 C  CB    . LEU B 2 13  ? 29.491  1.684   -0.635  1.00 97.19 13  B 1 
ATOM   1055 C  CG    . LEU B 2 13  ? 28.861  1.898   0.754   1.00 96.18 13  B 1 
ATOM   1056 C  CD1   . LEU B 2 13  ? 29.855  2.436   1.775   1.00 93.97 13  B 1 
ATOM   1057 C  CD2   . LEU B 2 13  ? 27.712  2.900   0.641   1.00 93.52 13  B 1 
ATOM   1058 N  N     . THR B 2 14  ? 30.499  -1.137  1.014   1.00 97.97 14  B 1 
ATOM   1059 C  CA    . THR B 2 14  ? 29.993  -2.337  1.694   1.00 97.94 14  B 1 
ATOM   1060 C  C     . THR B 2 14  ? 28.956  -1.941  2.731   1.00 98.09 14  B 1 
ATOM   1061 O  O     . THR B 2 14  ? 29.243  -1.141  3.617   1.00 97.55 14  B 1 
ATOM   1062 C  CB    . THR B 2 14  ? 31.133  -3.127  2.340   1.00 97.39 14  B 1 
ATOM   1063 O  OG1   . THR B 2 14  ? 32.020  -3.569  1.332   1.00 93.98 14  B 1 
ATOM   1064 C  CG2   . THR B 2 14  ? 30.637  -4.368  3.065   1.00 93.78 14  B 1 
ATOM   1065 N  N     . ILE B 2 15  ? 27.764  -2.534  2.655   1.00 98.48 15  B 1 
ATOM   1066 C  CA    . ILE B 2 15  ? 26.669  -2.312  3.592   1.00 98.47 15  B 1 
ATOM   1067 C  C     . ILE B 2 15  ? 26.386  -3.600  4.362   1.00 98.51 15  B 1 
ATOM   1068 O  O     . ILE B 2 15  ? 26.071  -4.638  3.774   1.00 98.29 15  B 1 
ATOM   1069 C  CB    . ILE B 2 15  ? 25.414  -1.802  2.866   1.00 98.22 15  B 1 
ATOM   1070 C  CG1   . ILE B 2 15  ? 25.671  -0.486  2.101   1.00 96.88 15  B 1 
ATOM   1071 C  CG2   . ILE B 2 15  ? 24.236  -1.633  3.844   1.00 97.48 15  B 1 
ATOM   1072 C  CD1   . ILE B 2 15  ? 26.031  0.712   2.979   1.00 93.23 15  B 1 
ATOM   1073 N  N     . MET B 2 16  ? 26.472  -3.517  5.684   1.00 98.66 16  B 1 
ATOM   1074 C  CA    . MET B 2 16  ? 26.074  -4.602  6.574   1.00 98.56 16  B 1 
ATOM   1075 C  C     . MET B 2 16  ? 24.573  -4.529  6.834   1.00 98.77 16  B 1 
ATOM   1076 O  O     . MET B 2 16  ? 24.085  -3.530  7.366   1.00 98.38 16  B 1 
ATOM   1077 C  CB    . MET B 2 16  ? 26.857  -4.522  7.887   1.00 98.14 16  B 1 
ATOM   1078 C  CG    . MET B 2 16  ? 28.368  -4.727  7.703   1.00 93.18 16  B 1 
ATOM   1079 S  SD    . MET B 2 16  ? 28.884  -6.314  6.983   1.00 87.13 16  B 1 
ATOM   1080 C  CE    . MET B 2 16  ? 28.302  -7.474  8.235   1.00 74.15 16  B 1 
ATOM   1081 N  N     . ILE B 2 17  ? 23.839  -5.580  6.503   1.00 98.76 17  B 1 
ATOM   1082 C  CA    . ILE B 2 17  ? 22.411  -5.700  6.802   1.00 98.81 17  B 1 
ATOM   1083 C  C     . ILE B 2 17  ? 22.231  -6.364  8.176   1.00 98.86 17  B 1 
ATOM   1084 O  O     . ILE B 2 17  ? 22.604  -7.525  8.352   1.00 98.67 17  B 1 
ATOM   1085 C  CB    . ILE B 2 17  ? 21.662  -6.439  5.680   1.00 98.74 17  B 1 
ATOM   1086 C  CG1   . ILE B 2 17  ? 21.773  -5.710  4.316   1.00 98.22 17  B 1 
ATOM   1087 C  CG2   . ILE B 2 17  ? 20.188  -6.657  6.041   1.00 98.42 17  B 1 
ATOM   1088 C  CD1   . ILE B 2 17  ? 21.224  -4.281  4.305   1.00 96.55 17  B 1 
ATOM   1089 N  N     . PRO B 2 18  ? 21.660  -5.658  9.168   1.00 98.72 18  B 1 
ATOM   1090 C  CA    . PRO B 2 18  ? 21.377  -6.222  10.476  1.00 98.74 18  B 1 
ATOM   1091 C  C     . PRO B 2 18  ? 20.122  -7.104  10.445  1.00 98.87 18  B 1 
ATOM   1092 O  O     . PRO B 2 18  ? 19.456  -7.255  9.427   1.00 98.55 18  B 1 
ATOM   1093 C  CB    . PRO B 2 18  ? 21.228  -4.998  11.380  1.00 98.44 18  B 1 
ATOM   1094 C  CG    . PRO B 2 18  ? 20.572  -3.981  10.469  1.00 98.10 18  B 1 
ATOM   1095 C  CD    . PRO B 2 18  ? 21.209  -4.270  9.111   1.00 98.51 18  B 1 
ATOM   1096 N  N     . THR B 2 19  ? 19.772  -7.665  11.590  1.00 98.72 19  B 1 
ATOM   1097 C  CA    . THR B 2 19  ? 18.426  -8.213  11.814  1.00 98.79 19  B 1 
ATOM   1098 C  C     . THR B 2 19  ? 17.397  -7.091  11.707  1.00 98.89 19  B 1 
ATOM   1099 O  O     . THR B 2 19  ? 17.569  -6.056  12.353  1.00 98.54 19  B 1 
ATOM   1100 C  CB    . THR B 2 19  ? 18.327  -8.881  13.188  1.00 98.59 19  B 1 
ATOM   1101 O  OG1   . THR B 2 19  ? 19.255  -9.948  13.256  1.00 97.18 19  B 1 
ATOM   1102 C  CG2   . THR B 2 19  ? 16.949  -9.467  13.486  1.00 97.25 19  B 1 
ATOM   1103 N  N     . LEU B 2 20  ? 16.354  -7.295  10.904  1.00 98.74 20  B 1 
ATOM   1104 C  CA    . LEU B 2 20  ? 15.330  -6.295  10.631  1.00 98.74 20  B 1 
ATOM   1105 C  C     . LEU B 2 20  ? 13.938  -6.896  10.835  1.00 98.69 20  B 1 
ATOM   1106 O  O     . LEU B 2 20  ? 13.498  -7.774  10.087  1.00 98.03 20  B 1 
ATOM   1107 C  CB    . LEU B 2 20  ? 15.507  -5.742  9.210   1.00 98.68 20  B 1 
ATOM   1108 C  CG    . LEU B 2 20  ? 16.786  -4.911  9.008   1.00 98.55 20  B 1 
ATOM   1109 C  CD1   . LEU B 2 20  ? 17.024  -4.666  7.517   1.00 98.10 20  B 1 
ATOM   1110 C  CD2   . LEU B 2 20  ? 16.702  -3.558  9.719   1.00 97.98 20  B 1 
ATOM   1111 N  N     . ASN B 2 21  ? 13.255  -6.404  11.869  1.00 98.21 21  B 1 
ATOM   1112 C  CA    . ASN B 2 21  ? 11.852  -6.657  12.154  1.00 98.06 21  B 1 
ATOM   1113 C  C     . ASN B 2 21  ? 10.986  -5.524  11.585  1.00 98.09 21  B 1 
ATOM   1114 O  O     . ASN B 2 21  ? 11.354  -4.906  10.585  1.00 96.29 21  B 1 
ATOM   1115 C  CB    . ASN B 2 21  ? 11.691  -6.904  13.669  1.00 97.30 21  B 1 
ATOM   1116 C  CG    . ASN B 2 21  ? 12.430  -8.144  14.128  1.00 95.63 21  B 1 
ATOM   1117 O  OD1   . ASN B 2 21  ? 12.099  -9.266  13.788  1.00 89.07 21  B 1 
ATOM   1118 N  ND2   . ASN B 2 21  ? 13.459  -7.987  14.939  1.00 87.74 21  B 1 
ATOM   1119 N  N     . ASP B 2 22  ? 9.828   -5.248  12.178  1.00 97.95 22  B 1 
ATOM   1120 C  CA    . ASP B 2 22  ? 8.875   -4.214  11.750  1.00 97.70 22  B 1 
ATOM   1121 C  C     . ASP B 2 22  ? 8.491   -3.243  12.878  1.00 97.93 22  B 1 
ATOM   1122 O  O     . ASP B 2 22  ? 7.440   -2.613  12.832  1.00 96.67 22  B 1 
ATOM   1123 C  CB    . ASP B 2 22  ? 7.651   -4.861  11.075  1.00 96.34 22  B 1 
ATOM   1124 C  CG    . ASP B 2 22  ? 6.916   -5.888  11.943  1.00 96.24 22  B 1 
ATOM   1125 O  OD1   . ASP B 2 22  ? 7.329   -6.194  13.078  1.00 94.66 22  B 1 
ATOM   1126 O  OD2   . ASP B 2 22  ? 5.979   -6.527  11.403  1.00 93.16 22  B 1 
ATOM   1127 N  N     . GLY B 2 23  ? 9.350   -3.120  13.895  1.00 97.99 23  B 1 
ATOM   1128 C  CA    . GLY B 2 23  ? 9.228   -2.062  14.886  1.00 98.06 23  B 1 
ATOM   1129 C  C     . GLY B 2 23  ? 9.815   -0.737  14.390  1.00 98.33 23  B 1 
ATOM   1130 O  O     . GLY B 2 23  ? 10.599  -0.704  13.448  1.00 97.94 23  B 1 
ATOM   1131 N  N     . GLU B 2 24  ? 9.514   0.363   15.081  1.00 97.91 24  B 1 
ATOM   1132 C  CA    . GLU B 2 24  ? 10.005  1.701   14.728  1.00 97.97 24  B 1 
ATOM   1133 C  C     . GLU B 2 24  ? 11.532  1.746   14.554  1.00 98.26 24  B 1 
ATOM   1134 O  O     . GLU B 2 24  ? 12.064  2.285   13.581  1.00 97.77 24  B 1 
ATOM   1135 C  CB    . GLU B 2 24  ? 9.599   2.713   15.824  1.00 96.50 24  B 1 
ATOM   1136 C  CG    . GLU B 2 24  ? 8.081   2.872   16.013  1.00 88.35 24  B 1 
ATOM   1137 C  CD    . GLU B 2 24  ? 7.734   3.928   17.086  1.00 87.58 24  B 1 
ATOM   1138 O  OE1   . GLU B 2 24  ? 6.536   4.177   17.332  1.00 81.21 24  B 1 
ATOM   1139 O  OE2   . GLU B 2 24  ? 8.649   4.530   17.694  1.00 82.58 24  B 1 
ATOM   1140 N  N     . GLY B 2 25  ? 12.280  1.109   15.456  1.00 98.25 25  B 1 
ATOM   1141 C  CA    . GLY B 2 25  ? 13.741  1.041   15.374  1.00 98.32 25  B 1 
ATOM   1142 C  C     . GLY B 2 25  ? 14.263  0.241   14.174  1.00 98.52 25  B 1 
ATOM   1143 O  O     . GLY B 2 25  ? 15.394  0.470   13.735  1.00 98.25 25  B 1 
ATOM   1144 N  N     . ASP B 2 26  ? 13.483  -0.691  13.633  1.00 98.64 26  B 1 
ATOM   1145 C  CA    . ASP B 2 26  ? 13.844  -1.447  12.430  1.00 98.63 26  B 1 
ATOM   1146 C  C     . ASP B 2 26  ? 13.605  -0.615  11.168  1.00 98.79 26  B 1 
ATOM   1147 O  O     . ASP B 2 26  ? 14.451  -0.588  10.283  1.00 98.55 26  B 1 
ATOM   1148 C  CB    . ASP B 2 26  ? 13.064  -2.771  12.369  1.00 98.58 26  B 1 
ATOM   1149 C  CG    . ASP B 2 26  ? 13.336  -3.651  13.583  1.00 98.38 26  B 1 
ATOM   1150 O  OD1   . ASP B 2 26  ? 14.502  -4.090  13.760  1.00 96.49 26  B 1 
ATOM   1151 O  OD2   . ASP B 2 26  ? 12.372  -3.906  14.344  1.00 96.47 26  B 1 
ATOM   1152 N  N     . PHE B 2 27  ? 12.497  0.133   11.124  1.00 98.79 27  B 1 
ATOM   1153 C  CA    . PHE B 2 27  ? 12.252  1.108   10.064  1.00 98.78 27  B 1 
ATOM   1154 C  C     . PHE B 2 27  ? 13.314  2.216   10.055  1.00 98.71 27  B 1 
ATOM   1155 O  O     . PHE B 2 27  ? 13.844  2.525   8.993   1.00 98.55 27  B 1 
ATOM   1156 C  CB    . PHE B 2 27  ? 10.845  1.676   10.193  1.00 98.66 27  B 1 
ATOM   1157 C  CG    . PHE B 2 27  ? 9.782   0.738   9.674   1.00 98.56 27  B 1 
ATOM   1158 C  CD1   . PHE B 2 27  ? 9.605   0.590   8.289   1.00 97.89 27  B 1 
ATOM   1159 C  CD2   . PHE B 2 27  ? 8.976   0.001   10.553  1.00 97.89 27  B 1 
ATOM   1160 C  CE1   . PHE B 2 27  ? 8.622   -0.280  7.785   1.00 97.26 27  B 1 
ATOM   1161 C  CE2   . PHE B 2 27  ? 7.986   -0.870  10.053  1.00 97.18 27  B 1 
ATOM   1162 C  CZ    . PHE B 2 27  ? 7.807   -1.007  8.664   1.00 97.42 27  B 1 
ATOM   1163 N  N     . MET B 2 28  ? 13.720  2.725   11.210  1.00 98.73 28  B 1 
ATOM   1164 C  CA    . MET B 2 28  ? 14.827  3.676   11.315  1.00 98.78 28  B 1 
ATOM   1165 C  C     . MET B 2 28  ? 16.103  3.128   10.666  1.00 98.80 28  B 1 
ATOM   1166 O  O     . MET B 2 28  ? 16.725  3.812   9.855   1.00 98.62 28  B 1 
ATOM   1167 C  CB    . MET B 2 28  ? 15.071  4.017   12.785  1.00 98.43 28  B 1 
ATOM   1168 C  CG    . MET B 2 28  ? 16.155  5.083   12.958  1.00 95.43 28  B 1 
ATOM   1169 S  SD    . MET B 2 28  ? 16.497  5.558   14.686  1.00 90.22 28  B 1 
ATOM   1170 C  CE    . MET B 2 28  ? 17.246  4.035   15.297  1.00 77.60 28  B 1 
ATOM   1171 N  N     . ARG B 2 29  ? 16.490  1.874   10.961  1.00 98.89 29  B 1 
ATOM   1172 C  CA    . ARG B 2 29  ? 17.671  1.239   10.359  1.00 98.73 29  B 1 
ATOM   1173 C  C     . ARG B 2 29  ? 17.523  1.070   8.849   1.00 98.72 29  B 1 
ATOM   1174 O  O     . ARG B 2 29  ? 18.474  1.352   8.123   1.00 98.56 29  B 1 
ATOM   1175 C  CB    . ARG B 2 29  ? 17.941  -0.124  11.001  1.00 98.53 29  B 1 
ATOM   1176 C  CG    . ARG B 2 29  ? 18.426  -0.018  12.456  1.00 95.07 29  B 1 
ATOM   1177 C  CD    . ARG B 2 29  ? 18.572  -1.419  13.043  1.00 92.14 29  B 1 
ATOM   1178 N  NE    . ARG B 2 29  ? 18.629  -1.399  14.511  1.00 83.11 29  B 1 
ATOM   1179 C  CZ    . ARG B 2 29  ? 17.721  -1.907  15.338  1.00 75.34 29  B 1 
ATOM   1180 N  NH1   . ARG B 2 29  ? 16.675  -2.565  14.898  1.00 66.99 29  B 1 
ATOM   1181 N  NH2   . ARG B 2 29  ? 17.852  -1.759  16.608  1.00 69.54 29  B 1 
ATOM   1182 N  N     . LEU B 2 30  ? 16.355  0.654   8.365   1.00 98.70 30  B 1 
ATOM   1183 C  CA    . LEU B 2 30  ? 16.066  0.549   6.937   1.00 98.77 30  B 1 
ATOM   1184 C  C     . LEU B 2 30  ? 16.235  1.897   6.228   1.00 98.76 30  B 1 
ATOM   1185 O  O     . LEU B 2 30  ? 16.912  1.976   5.210   1.00 98.52 30  B 1 
ATOM   1186 C  CB    . LEU B 2 30  ? 14.634  0.026   6.729   1.00 98.32 30  B 1 
ATOM   1187 C  CG    . LEU B 2 30  ? 14.481  -1.489  6.924   1.00 95.32 30  B 1 
ATOM   1188 C  CD1   . LEU B 2 30  ? 13.004  -1.870  7.034   1.00 94.12 30  B 1 
ATOM   1189 C  CD2   . LEU B 2 30  ? 15.084  -2.250  5.734   1.00 93.84 30  B 1 
ATOM   1190 N  N     . PHE B 2 31  ? 15.686  2.974   6.795   1.00 98.82 31  B 1 
ATOM   1191 C  CA    . PHE B 2 31  ? 15.758  4.309   6.208   1.00 98.80 31  B 1 
ATOM   1192 C  C     . PHE B 2 31  ? 17.170  4.890   6.256   1.00 98.82 31  B 1 
ATOM   1193 O  O     . PHE B 2 31  ? 17.602  5.518   5.293   1.00 98.55 31  B 1 
ATOM   1194 C  CB    . PHE B 2 31  ? 14.740  5.224   6.896   1.00 98.76 31  B 1 
ATOM   1195 C  CG    . PHE B 2 31  ? 13.290  4.773   6.838   1.00 98.71 31  B 1 
ATOM   1196 C  CD1   . PHE B 2 31  ? 12.833  3.846   5.885   1.00 98.16 31  B 1 
ATOM   1197 C  CD2   . PHE B 2 31  ? 12.379  5.305   7.761   1.00 98.09 31  B 1 
ATOM   1198 C  CE1   . PHE B 2 31  ? 11.482  3.458   5.854   1.00 97.51 31  B 1 
ATOM   1199 C  CE2   . PHE B 2 31  ? 11.030  4.928   7.733   1.00 97.55 31  B 1 
ATOM   1200 C  CZ    . PHE B 2 31  ? 10.582  4.001   6.781   1.00 97.74 31  B 1 
ATOM   1201 N  N     . MET B 2 32  ? 17.952  4.614   7.315   1.00 98.71 32  B 1 
ATOM   1202 C  CA    . MET B 2 32  ? 19.367  4.976   7.378   1.00 98.74 32  B 1 
ATOM   1203 C  C     . MET B 2 32  ? 20.190  4.245   6.312   1.00 98.77 32  B 1 
ATOM   1204 O  O     . MET B 2 32  ? 21.021  4.878   5.667   1.00 98.49 32  B 1 
ATOM   1205 C  CB    . MET B 2 32  ? 19.929  4.670   8.765   1.00 98.39 32  B 1 
ATOM   1206 C  CG    . MET B 2 32  ? 19.441  5.651   9.833   1.00 91.45 32  B 1 
ATOM   1207 S  SD    . MET B 2 32  ? 20.070  5.281   11.501  1.00 81.84 32  B 1 
ATOM   1208 C  CE    . MET B 2 32  ? 21.809  5.734   11.289  1.00 70.53 32  B 1 
ATOM   1209 N  N     . ILE B 2 33  ? 19.949  2.956   6.097   1.00 98.77 33  B 1 
ATOM   1210 C  CA    . ILE B 2 33  ? 20.600  2.191   5.024   1.00 98.71 33  B 1 
ATOM   1211 C  C     . ILE B 2 33  ? 20.247  2.801   3.665   1.00 98.78 33  B 1 
ATOM   1212 O  O     . ILE B 2 33  ? 21.143  3.069   2.874   1.00 98.62 33  B 1 
ATOM   1213 C  CB    . ILE B 2 33  ? 20.216  0.693   5.096   1.00 98.66 33  B 1 
ATOM   1214 C  CG1   . ILE B 2 33  ? 20.878  0.030   6.327   1.00 98.13 33  B 1 
ATOM   1215 C  CG2   . ILE B 2 33  ? 20.624  -0.059  3.815   1.00 98.20 33  B 1 
ATOM   1216 C  CD1   . ILE B 2 33  ? 20.225  -1.299  6.724   1.00 96.11 33  B 1 
ATOM   1217 N  N     . TYR B 2 34  ? 18.973  3.062   3.404   1.00 98.81 34  B 1 
ATOM   1218 C  CA    . TYR B 2 34  ? 18.519  3.656   2.151   1.00 98.88 34  B 1 
ATOM   1219 C  C     . TYR B 2 34  ? 19.191  5.008   1.901   1.00 98.76 34  B 1 
ATOM   1220 O  O     . TYR B 2 34  ? 19.778  5.214   0.844   1.00 98.62 34  B 1 
ATOM   1221 C  CB    . TYR B 2 34  ? 17.000  3.800   2.155   1.00 98.82 34  B 1 
ATOM   1222 C  CG    . TYR B 2 34  ? 16.461  4.427   0.884   1.00 98.78 34  B 1 
ATOM   1223 C  CD1   . TYR B 2 34  ? 16.072  5.779   0.852   1.00 98.42 34  B 1 
ATOM   1224 C  CD2   . TYR B 2 34  ? 16.381  3.662   -0.294  1.00 98.44 34  B 1 
ATOM   1225 C  CE1   . TYR B 2 34  ? 15.597  6.355   -0.335  1.00 98.03 34  B 1 
ATOM   1226 C  CE2   . TYR B 2 34  ? 15.908  4.227   -1.487  1.00 98.04 34  B 1 
ATOM   1227 C  CZ    . TYR B 2 34  ? 15.516  5.574   -1.497  1.00 98.11 34  B 1 
ATOM   1228 O  OH    . TYR B 2 34  ? 15.055  6.129   -2.666  1.00 97.21 34  B 1 
ATOM   1229 N  N     . LYS B 2 35  ? 19.184  5.890   2.890   1.00 98.70 35  B 1 
ATOM   1230 C  CA    . LYS B 2 35  ? 19.844  7.188   2.815   1.00 98.67 35  B 1 
ATOM   1231 C  C     . LYS B 2 35  ? 21.327  7.033   2.475   1.00 98.54 35  B 1 
ATOM   1232 O  O     . LYS B 2 35  ? 21.795  7.622   1.506   1.00 98.14 35  B 1 
ATOM   1233 C  CB    . LYS B 2 35  ? 19.613  7.949   4.122   1.00 98.31 35  B 1 
ATOM   1234 C  CG    . LYS B 2 35  ? 20.200  9.352   4.030   1.00 95.47 35  B 1 
ATOM   1235 C  CD    . LYS B 2 35  ? 19.926  10.187  5.296   1.00 91.98 35  B 1 
ATOM   1236 C  CE    . LYS B 2 35  ? 20.612  11.529  5.032   1.00 82.83 35  B 1 
ATOM   1237 N  NZ    . LYS B 2 35  ? 20.442  12.506  6.116   1.00 74.44 35  B 1 
ATOM   1238 N  N     . GLN B 2 36  ? 22.059  6.193   3.213   1.00 98.50 36  B 1 
ATOM   1239 C  CA    . GLN B 2 36  ? 23.485  5.971   3.008   1.00 98.49 36  B 1 
ATOM   1240 C  C     . GLN B 2 36  ? 23.810  5.488   1.587   1.00 98.40 36  B 1 
ATOM   1241 O  O     . GLN B 2 36  ? 24.742  5.988   0.957   1.00 97.72 36  B 1 
ATOM   1242 C  CB    . GLN B 2 36  ? 23.984  4.966   4.059   1.00 97.99 36  B 1 
ATOM   1243 C  CG    . GLN B 2 36  ? 25.509  4.781   4.005   1.00 93.20 36  B 1 
ATOM   1244 C  CD    . GLN B 2 36  ? 26.031  3.727   4.980   1.00 91.01 36  B 1 
ATOM   1245 O  OE1   . GLN B 2 36  ? 25.301  3.024   5.654   1.00 84.40 36  B 1 
ATOM   1246 N  NE2   . GLN B 2 36  ? 27.331  3.567   5.069   1.00 80.83 36  B 1 
ATOM   1247 N  N     . VAL B 2 37  ? 23.050  4.534   1.058   1.00 98.41 37  B 1 
ATOM   1248 C  CA    . VAL B 2 37  ? 23.317  3.974   -0.275  1.00 98.43 37  B 1 
ATOM   1249 C  C     . VAL B 2 37  ? 22.868  4.895   -1.416  1.00 98.35 37  B 1 
ATOM   1250 O  O     . VAL B 2 37  ? 23.432  4.833   -2.504  1.00 97.73 37  B 1 
ATOM   1251 C  CB    . VAL B 2 37  ? 22.741  2.562   -0.456  1.00 98.07 37  B 1 
ATOM   1252 C  CG1   . VAL B 2 37  ? 23.268  1.602   0.601   1.00 96.77 37  B 1 
ATOM   1253 C  CG2   . VAL B 2 37  ? 21.212  2.524   -0.461  1.00 96.80 37  B 1 
ATOM   1254 N  N     . MET B 2 38  ? 21.887  5.754   -1.187  1.00 98.58 38  B 1 
ATOM   1255 C  CA    . MET B 2 38  ? 21.417  6.700   -2.192  1.00 98.43 38  B 1 
ATOM   1256 C  C     . MET B 2 38  ? 22.278  7.965   -2.263  1.00 98.11 38  B 1 
ATOM   1257 O  O     . MET B 2 38  ? 22.360  8.573   -3.335  1.00 97.24 38  B 1 
ATOM   1258 C  CB    . MET B 2 38  ? 19.943  7.045   -1.946  1.00 98.28 38  B 1 
ATOM   1259 C  CG    . MET B 2 38  ? 19.009  5.868   -2.253  1.00 97.27 38  B 1 
ATOM   1260 S  SD    . MET B 2 38  ? 19.024  5.263   -3.976  1.00 96.72 38  B 1 
ATOM   1261 C  CE    . MET B 2 38  ? 18.325  6.694   -4.832  1.00 91.53 38  B 1 
ATOM   1262 N  N     . GLU B 2 39  ? 22.944  8.344   -1.158  1.00 98.15 39  B 1 
ATOM   1263 C  CA    . GLU B 2 39  ? 23.826  9.513   -1.083  1.00 97.77 39  B 1 
ATOM   1264 C  C     . GLU B 2 39  ? 25.276  9.210   -1.487  1.00 97.46 39  B 1 
ATOM   1265 O  O     . GLU B 2 39  ? 26.019  10.138  -1.791  1.00 95.31 39  B 1 
ATOM   1266 C  CB    . GLU B 2 39  ? 23.772  10.102  0.337   1.00 96.98 39  B 1 
ATOM   1267 C  CG    . GLU B 2 39  ? 22.433  10.799  0.634   1.00 93.40 39  B 1 
ATOM   1268 C  CD    . GLU B 2 39  ? 22.314  11.351  2.065   1.00 91.84 39  B 1 
ATOM   1269 O  OE1   . GLU B 2 39  ? 21.339  12.088  2.336   1.00 86.28 39  B 1 
ATOM   1270 O  OE2   . GLU B 2 39  ? 23.146  11.018  2.943   1.00 88.08 39  B 1 
ATOM   1271 N  N     . THR B 2 40  ? 25.694  7.950   -1.516  1.00 96.59 40  B 1 
ATOM   1272 C  CA    . THR B 2 40  ? 27.066  7.606   -1.900  1.00 96.20 40  B 1 
ATOM   1273 C  C     . THR B 2 40  ? 27.319  7.821   -3.398  1.00 96.44 40  B 1 
ATOM   1274 O  O     . THR B 2 40  ? 26.478  7.533   -4.246  1.00 95.08 40  B 1 
ATOM   1275 C  CB    . THR B 2 40  ? 27.431  6.180   -1.468  1.00 94.76 40  B 1 
ATOM   1276 O  OG1   . THR B 2 40  ? 28.819  5.975   -1.596  1.00 88.73 40  B 1 
ATOM   1277 C  CG2   . THR B 2 40  ? 26.736  5.089   -2.277  1.00 87.32 40  B 1 
ATOM   1278 N  N     . ASP B 2 41  ? 28.563  8.232   -3.721  1.00 96.20 41  B 1 
ATOM   1279 C  CA    . ASP B 2 41  ? 29.083  8.287   -5.090  1.00 95.94 41  B 1 
ATOM   1280 C  C     . ASP B 2 41  ? 29.747  6.975   -5.532  1.00 96.69 41  B 1 
ATOM   1281 O  O     . ASP B 2 41  ? 30.309  6.880   -6.622  1.00 94.51 41  B 1 
ATOM   1282 C  CB    . ASP B 2 41  ? 30.045  9.473   -5.217  1.00 93.81 41  B 1 
ATOM   1283 C  CG    . ASP B 2 41  ? 29.346  10.812  -4.999  1.00 87.51 41  B 1 
ATOM   1284 O  OD1   . ASP B 2 41  ? 28.198  10.956  -5.490  1.00 81.12 41  B 1 
ATOM   1285 O  OD2   . ASP B 2 41  ? 29.974  11.674  -4.364  1.00 81.23 41  B 1 
ATOM   1286 N  N     . ALA B 2 42  ? 29.704  5.943   -4.699  1.00 96.58 42  B 1 
ATOM   1287 C  CA    . ALA B 2 42  ? 30.268  4.651   -5.036  1.00 96.98 42  B 1 
ATOM   1288 C  C     . ALA B 2 42  ? 29.548  4.039   -6.253  1.00 97.39 42  B 1 
ATOM   1289 O  O     . ALA B 2 42  ? 28.323  3.893   -6.237  1.00 96.63 42  B 1 
ATOM   1290 C  CB    . ALA B 2 42  ? 30.213  3.719   -3.816  1.00 96.26 42  B 1 
ATOM   1291 N  N     . PRO B 2 43  ? 30.286  3.606   -7.299  1.00 97.04 43  B 1 
ATOM   1292 C  CA    . PRO B 2 43  ? 29.680  3.015   -8.485  1.00 96.73 43  B 1 
ATOM   1293 C  C     . PRO B 2 43  ? 29.171  1.587   -8.256  1.00 97.00 43  B 1 
ATOM   1294 O  O     . PRO B 2 43  ? 28.456  1.028   -9.086  1.00 96.00 43  B 1 
ATOM   1295 C  CB    . PRO B 2 43  ? 30.785  3.062   -9.543  1.00 95.45 43  B 1 
ATOM   1296 C  CG    . PRO B 2 43  ? 32.065  2.922   -8.706  1.00 93.07 43  B 1 
ATOM   1297 C  CD    . PRO B 2 43  ? 31.734  3.696   -7.440  1.00 95.87 43  B 1 
ATOM   1298 N  N     . GLN B 2 44  ? 29.571  0.985   -7.133  1.00 97.64 44  B 1 
ATOM   1299 C  CA    . GLN B 2 44  ? 29.218  -0.376  -6.754  1.00 97.63 44  B 1 
ATOM   1300 C  C     . GLN B 2 44  ? 28.851  -0.434  -5.272  1.00 97.97 44  B 1 
ATOM   1301 O  O     . GLN B 2 44  ? 29.518  0.181   -4.438  1.00 97.53 44  B 1 
ATOM   1302 C  CB    . GLN B 2 44  ? 30.385  -1.333  -7.032  1.00 95.49 44  B 1 
ATOM   1303 C  CG    . GLN B 2 44  ? 30.809  -1.365  -8.509  1.00 89.81 44  B 1 
ATOM   1304 C  CD    . GLN B 2 44  ? 31.899  -2.408  -8.789  1.00 91.33 44  B 1 
ATOM   1305 O  OE1   . GLN B 2 44  ? 32.481  -3.010  -7.903  1.00 84.26 44  B 1 
ATOM   1306 N  NE2   . GLN B 2 44  ? 32.206  -2.647  -10.040 1.00 83.12 44  B 1 
ATOM   1307 N  N     . ILE B 2 45  ? 27.859  -1.232  -4.945  1.00 98.00 45  B 1 
ATOM   1308 C  CA    . ILE B 2 45  ? 27.456  -1.496  -3.568  1.00 98.29 45  B 1 
ATOM   1309 C  C     . ILE B 2 45  ? 27.339  -3.007  -3.370  1.00 98.15 45  B 1 
ATOM   1310 O  O     . ILE B 2 45  ? 26.777  -3.699  -4.220  1.00 97.74 45  B 1 
ATOM   1311 C  CB    . ILE B 2 45  ? 26.158  -0.745  -3.212  1.00 97.94 45  B 1 
ATOM   1312 C  CG1   . ILE B 2 45  ? 26.408  0.774   -3.287  1.00 95.99 45  B 1 
ATOM   1313 C  CG2   . ILE B 2 45  ? 25.643  -1.146  -1.808  1.00 96.42 45  B 1 
ATOM   1314 C  CD1   . ILE B 2 45  ? 25.184  1.652   -3.042  1.00 89.78 45  B 1 
ATOM   1315 N  N     . THR B 2 46  ? 27.845  -3.517  -2.244  1.00 98.18 46  B 1 
ATOM   1316 C  CA    . THR B 2 46  ? 27.606  -4.903  -1.830  1.00 98.20 46  B 1 
ATOM   1317 C  C     . THR B 2 46  ? 26.860  -4.946  -0.505  1.00 98.39 46  B 1 
ATOM   1318 O  O     . THR B 2 46  ? 27.203  -4.238  0.440   1.00 98.04 46  B 1 
ATOM   1319 C  CB    . THR B 2 46  ? 28.893  -5.732  -1.811  1.00 97.62 46  B 1 
ATOM   1320 O  OG1   . THR B 2 46  ? 28.587  -7.101  -1.682  1.00 94.48 46  B 1 
ATOM   1321 C  CG2   . THR B 2 46  ? 29.861  -5.382  -0.689  1.00 93.28 46  B 1 
ATOM   1322 N  N     . PHE B 2 47  ? 25.839  -5.788  -0.427  1.00 98.42 47  B 1 
ATOM   1323 C  CA    . PHE B 2 47  ? 25.088  -6.058  0.794   1.00 98.52 47  B 1 
ATOM   1324 C  C     . PHE B 2 47  ? 25.570  -7.361  1.437   1.00 98.31 47  B 1 
ATOM   1325 O  O     . PHE B 2 47  ? 25.531  -8.422  0.801   1.00 98.11 47  B 1 
ATOM   1326 C  CB    . PHE B 2 47  ? 23.584  -6.093  0.489   1.00 98.58 47  B 1 
ATOM   1327 C  CG    . PHE B 2 47  ? 23.020  -4.750  0.065   1.00 98.66 47  B 1 
ATOM   1328 C  CD1   . PHE B 2 47  ? 22.750  -3.767  1.029   1.00 98.31 47  B 1 
ATOM   1329 C  CD2   . PHE B 2 47  ? 22.783  -4.472  -1.290  1.00 98.28 47  B 1 
ATOM   1330 C  CE1   . PHE B 2 47  ? 22.219  -2.517  0.656   1.00 98.00 47  B 1 
ATOM   1331 C  CE2   . PHE B 2 47  ? 22.259  -3.226  -1.671  1.00 98.05 47  B 1 
ATOM   1332 C  CZ    . PHE B 2 47  ? 21.977  -2.248  -0.702  1.00 98.28 47  B 1 
ATOM   1333 N  N     . ILE B 2 48  ? 25.984  -7.287  2.697   1.00 98.48 48  B 1 
ATOM   1334 C  CA    . ILE B 2 48  ? 26.492  -8.406  3.498   1.00 98.59 48  B 1 
ATOM   1335 C  C     . ILE B 2 48  ? 25.554  -8.646  4.676   1.00 98.64 48  B 1 
ATOM   1336 O  O     . ILE B 2 48  ? 25.176  -7.720  5.390   1.00 98.43 48  B 1 
ATOM   1337 C  CB    . ILE B 2 48  ? 27.950  -8.151  3.946   1.00 98.02 48  B 1 
ATOM   1338 C  CG1   . ILE B 2 48  ? 28.864  -7.967  2.709   1.00 95.97 48  B 1 
ATOM   1339 C  CG2   . ILE B 2 48  ? 28.446  -9.292  4.847   1.00 96.34 48  B 1 
ATOM   1340 C  CD1   . ILE B 2 48  ? 30.358  -7.826  3.038   1.00 86.76 48  B 1 
ATOM   1341 N  N     . PHE B 2 49  ? 25.209  -9.908  4.926   1.00 98.75 49  B 1 
ATOM   1342 C  CA    . PHE B 2 49  ? 24.170  -10.302 5.875   1.00 98.71 49  B 1 
ATOM   1343 C  C     . PHE B 2 49  ? 24.700  -11.106 7.072   1.00 98.78 49  B 1 
ATOM   1344 O  O     . PHE B 2 49  ? 23.910  -11.695 7.805   1.00 98.46 49  B 1 
ATOM   1345 C  CB    . PHE B 2 49  ? 23.072  -11.075 5.128   1.00 98.69 49  B 1 
ATOM   1346 C  CG    . PHE B 2 49  ? 22.311  -10.260 4.099   1.00 98.67 49  B 1 
ATOM   1347 C  CD1   . PHE B 2 49  ? 21.003  -9.810  4.378   1.00 98.28 49  B 1 
ATOM   1348 C  CD2   . PHE B 2 49  ? 22.879  -9.955  2.852   1.00 98.24 49  B 1 
ATOM   1349 C  CE1   . PHE B 2 49  ? 20.283  -9.073  3.434   1.00 97.76 49  B 1 
ATOM   1350 C  CE2   . PHE B 2 49  ? 22.171  -9.202  1.895   1.00 97.77 49  B 1 
ATOM   1351 C  CZ    . PHE B 2 49  ? 20.875  -8.767  2.187   1.00 97.77 49  B 1 
ATOM   1352 N  N     . THR B 2 50  ? 25.999  -11.118 7.302   1.00 98.69 50  B 1 
ATOM   1353 C  CA    . THR B 2 50  ? 26.664  -11.979 8.304   1.00 98.53 50  B 1 
ATOM   1354 C  C     . THR B 2 50  ? 26.022  -11.927 9.700   1.00 98.50 50  B 1 
ATOM   1355 O  O     . THR B 2 50  ? 25.933  -12.949 10.381  1.00 97.63 50  B 1 
ATOM   1356 C  CB    . THR B 2 50  ? 28.142  -11.574 8.426   1.00 97.95 50  B 1 
ATOM   1357 O  OG1   . THR B 2 50  ? 28.727  -11.510 7.142   1.00 90.81 50  B 1 
ATOM   1358 C  CG2   . THR B 2 50  ? 28.969  -12.565 9.243   1.00 90.01 50  B 1 
ATOM   1359 N  N     . HIS B 2 51  ? 25.549  -10.759 10.125  1.00 98.50 51  B 1 
ATOM   1360 C  CA    . HIS B 2 51  ? 24.923  -10.553 11.435  1.00 98.42 51  B 1 
ATOM   1361 C  C     . HIS B 2 51  ? 23.390  -10.498 11.385  1.00 98.59 51  B 1 
ATOM   1362 O  O     . HIS B 2 51  ? 22.742  -10.297 12.415  1.00 97.60 51  B 1 
ATOM   1363 C  CB    . HIS B 2 51  ? 25.532  -9.311  12.096  1.00 97.84 51  B 1 
ATOM   1364 C  CG    . HIS B 2 51  ? 27.024  -9.411  12.245  1.00 96.34 51  B 1 
ATOM   1365 N  ND1   . HIS B 2 51  ? 27.712  -10.431 12.875  1.00 84.82 51  B 1 
ATOM   1366 C  CD2   . HIS B 2 51  ? 27.968  -8.556  11.737  1.00 85.26 51  B 1 
ATOM   1367 C  CE1   . HIS B 2 51  ? 29.021  -10.196 12.742  1.00 86.17 51  B 1 
ATOM   1368 N  NE2   . HIS B 2 51  ? 29.212  -9.063  12.063  1.00 88.08 51  B 1 
ATOM   1369 N  N     . CYS B 2 52  ? 22.799  -10.697 10.211  1.00 98.65 52  B 1 
ATOM   1370 C  CA    . CYS B 2 52  ? 21.358  -10.714 10.048  1.00 98.75 52  B 1 
ATOM   1371 C  C     . CYS B 2 52  ? 20.796  -12.078 10.459  1.00 98.70 52  B 1 
ATOM   1372 O  O     . CYS B 2 52  ? 21.074  -13.092 9.833   1.00 98.23 52  B 1 
ATOM   1373 C  CB    . CYS B 2 52  ? 21.020  -10.362 8.591   1.00 98.57 52  B 1 
ATOM   1374 S  SG    . CYS B 2 52  ? 19.227  -10.381 8.382   1.00 98.52 52  B 1 
ATOM   1375 N  N     . ARG B 2 53  ? 19.964  -12.102 11.512  1.00 98.79 53  B 1 
ATOM   1376 C  CA    . ARG B 2 53  ? 19.313  -13.338 11.986  1.00 98.58 53  B 1 
ATOM   1377 C  C     . ARG B 2 53  ? 17.872  -13.485 11.515  1.00 98.48 53  B 1 
ATOM   1378 O  O     . ARG B 2 53  ? 17.328  -14.581 11.568  1.00 97.17 53  B 1 
ATOM   1379 C  CB    . ARG B 2 53  ? 19.394  -13.428 13.513  1.00 98.10 53  B 1 
ATOM   1380 C  CG    . ARG B 2 53  ? 20.845  -13.521 14.001  1.00 94.70 53  B 1 
ATOM   1381 C  CD    . ARG B 2 53  ? 20.873  -13.938 15.469  1.00 85.35 53  B 1 
ATOM   1382 N  NE    . ARG B 2 53  ? 22.249  -14.025 15.974  1.00 75.15 53  B 1 
ATOM   1383 C  CZ    . ARG B 2 53  ? 22.645  -14.659 17.059  1.00 62.80 53  B 1 
ATOM   1384 N  NH1   . ARG B 2 53  ? 21.809  -15.311 17.825  1.00 54.04 53  B 1 
ATOM   1385 N  NH2   . ARG B 2 53  ? 23.900  -14.650 17.400  1.00 58.28 53  B 1 
ATOM   1386 N  N     . PHE B 2 54  ? 17.245  -12.389 11.084  1.00 98.44 54  B 1 
ATOM   1387 C  CA    . PHE B 2 54  ? 15.869  -12.392 10.604  1.00 98.48 54  B 1 
ATOM   1388 C  C     . PHE B 2 54  ? 15.591  -11.176 9.720   1.00 98.66 54  B 1 
ATOM   1389 O  O     . PHE B 2 54  ? 16.126  -10.091 9.969   1.00 98.37 54  B 1 
ATOM   1390 C  CB    . PHE B 2 54  ? 14.916  -12.427 11.815  1.00 97.59 54  B 1 
ATOM   1391 C  CG    . PHE B 2 54  ? 13.478  -12.685 11.462  1.00 95.78 54  B 1 
ATOM   1392 C  CD1   . PHE B 2 54  ? 12.479  -11.743 11.789  1.00 92.19 54  B 1 
ATOM   1393 C  CD2   . PHE B 2 54  ? 13.108  -13.882 10.816  1.00 91.17 54  B 1 
ATOM   1394 C  CE1   . PHE B 2 54  ? 11.132  -11.988 11.465  1.00 89.03 54  B 1 
ATOM   1395 C  CE2   . PHE B 2 54  ? 11.768  -14.135 10.482  1.00 88.28 54  B 1 
ATOM   1396 C  CZ    . PHE B 2 54  ? 10.789  -13.185 10.808  1.00 88.20 54  B 1 
ATOM   1397 N  N     . LEU B 2 55  ? 14.766  -11.356 8.703   1.00 98.45 55  B 1 
ATOM   1398 C  CA    . LEU B 2 55  ? 14.218  -10.296 7.866   1.00 98.47 55  B 1 
ATOM   1399 C  C     . LEU B 2 55  ? 12.710  -10.484 7.795   1.00 98.42 55  B 1 
ATOM   1400 O  O     . LEU B 2 55  ? 12.233  -11.486 7.251   1.00 97.83 55  B 1 
ATOM   1401 C  CB    . LEU B 2 55  ? 14.843  -10.336 6.463   1.00 98.23 55  B 1 
ATOM   1402 C  CG    . LEU B 2 55  ? 16.335  -9.980  6.401   1.00 97.36 55  B 1 
ATOM   1403 C  CD1   . LEU B 2 55  ? 16.874  -10.208 4.992   1.00 96.88 55  B 1 
ATOM   1404 C  CD2   . LEU B 2 55  ? 16.590  -8.515  6.772   1.00 96.59 55  B 1 
ATOM   1405 N  N     . ARG B 2 56  ? 11.946  -9.518  8.331   1.00 98.54 56  B 1 
ATOM   1406 C  CA    . ARG B 2 56  ? 10.492  -9.489  8.176   1.00 98.52 56  B 1 
ATOM   1407 C  C     . ARG B 2 56  ? 10.091  -9.023  6.774   1.00 98.77 56  B 1 
ATOM   1408 O  O     . ARG B 2 56  ? 10.918  -8.445  6.054   1.00 98.62 56  B 1 
ATOM   1409 C  CB    . ARG B 2 56  ? 9.845   -8.646  9.290   1.00 97.89 56  B 1 
ATOM   1410 C  CG    . ARG B 2 56  ? 9.705   -9.472  10.586  1.00 93.93 56  B 1 
ATOM   1411 C  CD    . ARG B 2 56  ? 8.968   -8.728  11.695  1.00 90.43 56  B 1 
ATOM   1412 N  NE    . ARG B 2 56  ? 7.508   -8.747  11.551  1.00 86.49 56  B 1 
ATOM   1413 C  CZ    . ARG B 2 56  ? 6.619   -9.367  12.320  1.00 83.91 56  B 1 
ATOM   1414 N  NH1   . ARG B 2 56  ? 6.976   -10.207 13.248  1.00 74.70 56  B 1 
ATOM   1415 N  NH2   . ARG B 2 56  ? 5.352   -9.136  12.178  1.00 78.87 56  B 1 
ATOM   1416 N  N     . PRO B 2 57  ? 8.835   -9.271  6.351   1.00 98.58 57  B 1 
ATOM   1417 C  CA    . PRO B 2 57  ? 8.363   -8.906  5.006   1.00 98.68 57  B 1 
ATOM   1418 C  C     . PRO B 2 57  ? 8.602   -7.443  4.616   1.00 98.81 57  B 1 
ATOM   1419 O  O     . PRO B 2 57  ? 9.012   -7.183  3.485   1.00 98.73 57  B 1 
ATOM   1420 C  CB    . PRO B 2 57  ? 6.873   -9.234  5.017   1.00 98.02 57  B 1 
ATOM   1421 C  CG    . PRO B 2 57  ? 6.789   -10.411 5.973   1.00 95.91 57  B 1 
ATOM   1422 C  CD    . PRO B 2 57  ? 7.809   -10.051 7.038   1.00 97.84 57  B 1 
ATOM   1423 N  N     . ASN B 2 58  ? 8.419   -6.492  5.541   1.00 98.88 58  B 1 
ATOM   1424 C  CA    . ASN B 2 58  ? 8.706   -5.069  5.330   1.00 98.81 58  B 1 
ATOM   1425 C  C     . ASN B 2 58  ? 10.168  -4.839  4.919   1.00 98.93 58  B 1 
ATOM   1426 O  O     . ASN B 2 58  ? 10.436  -4.135  3.952   1.00 98.80 58  B 1 
ATOM   1427 C  CB    . ASN B 2 58  ? 8.367   -4.267  6.604   1.00 98.69 58  B 1 
ATOM   1428 C  CG    . ASN B 2 58  ? 9.170   -4.715  7.807   1.00 98.50 58  B 1 
ATOM   1429 O  OD1   . ASN B 2 58  ? 9.193   -5.884  8.151   1.00 95.11 58  B 1 
ATOM   1430 N  ND2   . ASN B 2 58  ? 9.890   -3.833  8.467   1.00 95.31 58  B 1 
ATOM   1431 N  N     . ALA B 2 59  ? 11.113  -5.482  5.600   1.00 98.86 59  B 1 
ATOM   1432 C  CA    . ALA B 2 59  ? 12.526  -5.383  5.276   1.00 98.87 59  B 1 
ATOM   1433 C  C     . ALA B 2 59  ? 12.840  -6.004  3.910   1.00 98.98 59  B 1 
ATOM   1434 O  O     . ALA B 2 59  ? 13.600  -5.427  3.138   1.00 98.83 59  B 1 
ATOM   1435 C  CB    . ALA B 2 59  ? 13.337  -6.035  6.399   1.00 98.79 59  B 1 
ATOM   1436 N  N     . VAL B 2 60  ? 12.237  -7.139  3.571   1.00 98.80 60  B 1 
ATOM   1437 C  CA    . VAL B 2 60  ? 12.428  -7.797  2.277   1.00 98.83 60  B 1 
ATOM   1438 C  C     . VAL B 2 60  ? 11.907  -6.924  1.133   1.00 98.88 60  B 1 
ATOM   1439 O  O     . VAL B 2 60  ? 12.643  -6.682  0.182   1.00 98.82 60  B 1 
ATOM   1440 C  CB    . VAL B 2 60  ? 11.770  -9.193  2.255   1.00 98.72 60  B 1 
ATOM   1441 C  CG1   . VAL B 2 60  ? 11.920  -9.879  0.892   1.00 98.30 60  B 1 
ATOM   1442 C  CG2   . VAL B 2 60  ? 12.408  -10.117 3.302   1.00 98.30 60  B 1 
ATOM   1443 N  N     . ALA B 2 61  ? 10.679  -6.405  1.241   1.00 98.91 61  B 1 
ATOM   1444 C  CA    . ALA B 2 61  ? 10.100  -5.518  0.241   1.00 98.96 61  B 1 
ATOM   1445 C  C     . ALA B 2 61  ? 10.925  -4.232  0.078   1.00 98.97 61  B 1 
ATOM   1446 O  O     . ALA B 2 61  ? 11.279  -3.842  -1.033  1.00 98.85 61  B 1 
ATOM   1447 C  CB    . ALA B 2 61  ? 8.644   -5.224  0.634   1.00 98.89 61  B 1 
ATOM   1448 N  N     . PHE B 2 62  ? 11.330  -3.616  1.199   1.00 98.95 62  B 1 
ATOM   1449 C  CA    . PHE B 2 62  ? 12.117  -2.387  1.212   1.00 98.90 62  B 1 
ATOM   1450 C  C     . PHE B 2 62  ? 13.524  -2.577  0.628   1.00 98.90 62  B 1 
ATOM   1451 O  O     . PHE B 2 62  ? 13.990  -1.748  -0.148  1.00 98.89 62  B 1 
ATOM   1452 C  CB    . PHE B 2 62  ? 12.178  -1.861  2.648   1.00 98.93 62  B 1 
ATOM   1453 C  CG    . PHE B 2 62  ? 12.789  -0.476  2.740   1.00 98.92 62  B 1 
ATOM   1454 C  CD1   . PHE B 2 62  ? 14.176  -0.313  2.876   1.00 98.75 62  B 1 
ATOM   1455 C  CD2   . PHE B 2 62  ? 11.957  0.649   2.656   1.00 98.74 62  B 1 
ATOM   1456 C  CE1   . PHE B 2 62  ? 14.734  0.977   2.934   1.00 98.51 62  B 1 
ATOM   1457 C  CE2   . PHE B 2 62  ? 12.508  1.944   2.717   1.00 98.50 62  B 1 
ATOM   1458 C  CZ    . PHE B 2 62  ? 13.894  2.106   2.854   1.00 98.57 62  B 1 
ATOM   1459 N  N     . LEU B 2 63  ? 14.214  -3.673  0.960   1.00 98.97 63  B 1 
ATOM   1460 C  CA    . LEU B 2 63  ? 15.525  -3.982  0.395   1.00 98.95 63  B 1 
ATOM   1461 C  C     . LEU B 2 63  ? 15.442  -4.257  -1.105  1.00 98.91 63  B 1 
ATOM   1462 O  O     . LEU B 2 63  ? 16.310  -3.794  -1.849  1.00 98.81 63  B 1 
ATOM   1463 C  CB    . LEU B 2 63  ? 16.158  -5.175  1.134   1.00 98.75 63  B 1 
ATOM   1464 C  CG    . LEU B 2 63  ? 16.659  -4.851  2.555   1.00 95.24 63  B 1 
ATOM   1465 C  CD1   . LEU B 2 63  ? 17.101  -6.154  3.236   1.00 93.51 63  B 1 
ATOM   1466 C  CD2   . LEU B 2 63  ? 17.851  -3.888  2.539   1.00 93.43 63  B 1 
ATOM   1467 N  N     . GLY B 2 64  ? 14.400  -4.940  -1.568  1.00 98.97 64  B 1 
ATOM   1468 C  CA    . GLY B 2 64  ? 14.151  -5.125  -2.995  1.00 98.89 64  B 1 
ATOM   1469 C  C     . GLY B 2 64  ? 14.029  -3.797  -3.733  1.00 98.94 64  B 1 
ATOM   1470 O  O     . GLY B 2 64  ? 14.781  -3.539  -4.676  1.00 98.80 64  B 1 
ATOM   1471 N  N     . GLY B 2 65  ? 13.179  -2.901  -3.247  1.00 98.94 65  B 1 
ATOM   1472 C  CA    . GLY B 2 65  ? 13.018  -1.566  -3.821  1.00 98.95 65  B 1 
ATOM   1473 C  C     . GLY B 2 65  ? 14.269  -0.697  -3.717  1.00 98.91 65  B 1 
ATOM   1474 O  O     . GLY B 2 65  ? 14.591  0.038   -4.652  1.00 98.80 65  B 1 
ATOM   1475 N  N     . THR B 2 66  ? 15.041  -0.821  -2.636  1.00 98.93 66  B 1 
ATOM   1476 C  CA    . THR B 2 66  ? 16.345  -0.154  -2.483  1.00 98.91 66  B 1 
ATOM   1477 C  C     . THR B 2 66  ? 17.322  -0.606  -3.573  1.00 98.91 66  B 1 
ATOM   1478 O  O     . THR B 2 66  ? 17.930  0.225   -4.242  1.00 98.78 66  B 1 
ATOM   1479 C  CB    . THR B 2 66  ? 16.942  -0.410  -1.090  1.00 98.87 66  B 1 
ATOM   1480 O  OG1   . THR B 2 66  ? 16.084  0.099   -0.103  1.00 98.38 66  B 1 
ATOM   1481 C  CG2   . THR B 2 66  ? 18.292  0.276   -0.893  1.00 98.42 66  B 1 
ATOM   1482 N  N     . ILE B 2 67  ? 17.418  -1.910  -3.812  1.00 98.85 67  B 1 
ATOM   1483 C  CA    . ILE B 2 67  ? 18.268  -2.462  -4.875  1.00 98.71 67  B 1 
ATOM   1484 C  C     . ILE B 2 67  ? 17.817  -1.942  -6.248  1.00 98.76 67  B 1 
ATOM   1485 O  O     . ILE B 2 67  ? 18.655  -1.496  -7.026  1.00 98.50 67  B 1 
ATOM   1486 C  CB    . ILE B 2 67  ? 18.283  -4.005  -4.802  1.00 98.71 67  B 1 
ATOM   1487 C  CG1   . ILE B 2 67  ? 19.063  -4.448  -3.541  1.00 98.45 67  B 1 
ATOM   1488 C  CG2   . ILE B 2 67  ? 18.906  -4.625  -6.066  1.00 98.45 67  B 1 
ATOM   1489 C  CD1   . ILE B 2 67  ? 18.865  -5.930  -3.174  1.00 97.65 67  B 1 
ATOM   1490 N  N     . ARG B 2 68  ? 16.521  -1.928  -6.530  1.00 98.75 68  B 1 
ATOM   1491 C  CA    . ARG B 2 68  ? 16.003  -1.398  -7.804  1.00 98.66 68  B 1 
ATOM   1492 C  C     . ARG B 2 68  ? 16.218  0.110   -7.947  1.00 98.68 68  B 1 
ATOM   1493 O  O     . ARG B 2 68  ? 16.530  0.566   -9.040  1.00 98.26 68  B 1 
ATOM   1494 C  CB    . ARG B 2 68  ? 14.522  -1.759  -7.979  1.00 98.55 68  B 1 
ATOM   1495 C  CG    . ARG B 2 68  ? 14.229  -3.262  -8.080  1.00 97.82 68  B 1 
ATOM   1496 C  CD    . ARG B 2 68  ? 15.028  -3.954  -9.182  1.00 96.45 68  B 1 
ATOM   1497 N  NE    . ARG B 2 68  ? 14.624  -5.349  -9.289  1.00 95.33 68  B 1 
ATOM   1498 C  CZ    . ARG B 2 68  ? 15.289  -6.353  -9.840  1.00 94.12 68  B 1 
ATOM   1499 N  NH1   . ARG B 2 68  ? 16.437  -6.174  -10.432 1.00 90.71 68  B 1 
ATOM   1500 N  NH2   . ARG B 2 68  ? 14.781  -7.542  -9.777  1.00 91.51 68  B 1 
ATOM   1501 N  N     . SER B 2 69  ? 16.134  0.869   -6.870  1.00 98.86 69  B 1 
ATOM   1502 C  CA    . SER B 2 69  ? 16.438  2.302   -6.854  1.00 98.75 69  B 1 
ATOM   1503 C  C     . SER B 2 69  ? 17.902  2.569   -7.225  1.00 98.71 69  B 1 
ATOM   1504 O  O     . SER B 2 69  ? 18.176  3.400   -8.085  1.00 98.38 69  B 1 
ATOM   1505 C  CB    . SER B 2 69  ? 16.147  2.911   -5.482  1.00 98.69 69  B 1 
ATOM   1506 O  OG    . SER B 2 69  ? 14.780  2.757   -5.158  1.00 97.10 69  B 1 
ATOM   1507 N  N     . LEU B 2 70  ? 18.833  1.806   -6.646  1.00 98.60 70  B 1 
ATOM   1508 C  CA    . LEU B 2 70  ? 20.261  1.890   -6.960  1.00 98.59 70  B 1 
ATOM   1509 C  C     . LEU B 2 70  ? 20.558  1.505   -8.411  1.00 98.33 70  B 1 
ATOM   1510 O  O     . LEU B 2 70  ? 21.257  2.233   -9.114  1.00 97.92 70  B 1 
ATOM   1511 C  CB    . LEU B 2 70  ? 21.030  0.971   -6.003  1.00 98.54 70  B 1 
ATOM   1512 C  CG    . LEU B 2 70  ? 21.056  1.460   -4.548  1.00 98.33 70  B 1 
ATOM   1513 C  CD1   . LEU B 2 70  ? 21.627  0.354   -3.668  1.00 97.96 70  B 1 
ATOM   1514 C  CD2   . LEU B 2 70  ? 21.908  2.715   -4.398  1.00 97.80 70  B 1 
ATOM   1515 N  N     . GLN B 2 71  ? 19.982  0.404   -8.892  1.00 98.29 71  B 1 
ATOM   1516 C  CA    . GLN B 2 71  ? 20.135  -0.038  -10.284 1.00 98.06 71  B 1 
ATOM   1517 C  C     . GLN B 2 71  ? 19.615  1.019   -11.264 1.00 97.87 71  B 1 
ATOM   1518 O  O     . GLN B 2 71  ? 20.274  1.302   -12.267 1.00 97.20 71  B 1 
ATOM   1519 C  CB    . GLN B 2 71  ? 19.398  -1.367  -10.484 1.00 97.79 71  B 1 
ATOM   1520 C  CG    . GLN B 2 71  ? 20.150  -2.529  -9.825  1.00 97.47 71  B 1 
ATOM   1521 C  CD    . GLN B 2 71  ? 19.375  -3.848  -9.866  1.00 97.07 71  B 1 
ATOM   1522 O  OE1   . GLN B 2 71  ? 18.172  -3.921  -10.098 1.00 94.86 71  B 1 
ATOM   1523 N  NE2   . GLN B 2 71  ? 20.049  -4.950  -9.632  1.00 93.87 71  B 1 
ATOM   1524 N  N     . LYS B 2 72  ? 18.494  1.668   -10.953 1.00 98.24 72  B 1 
ATOM   1525 C  CA    . LYS B 2 72  ? 17.957  2.760   -11.767 1.00 98.09 72  B 1 
ATOM   1526 C  C     . LYS B 2 72  ? 18.863  3.994   -11.781 1.00 97.87 72  B 1 
ATOM   1527 O  O     . LYS B 2 72  ? 18.927  4.687   -12.792 1.00 96.90 72  B 1 
ATOM   1528 C  CB    . LYS B 2 72  ? 16.541  3.090   -11.271 1.00 97.69 72  B 1 
ATOM   1529 C  CG    . LYS B 2 72  ? 15.903  4.157   -12.172 1.00 94.40 72  B 1 
ATOM   1530 C  CD    . LYS B 2 72  ? 14.389  4.193   -11.974 1.00 86.98 72  B 1 
ATOM   1531 C  CE    . LYS B 2 72  ? 13.822  5.169   -13.019 1.00 80.38 72  B 1 
ATOM   1532 N  NZ    . LYS B 2 72  ? 12.422  4.828   -13.347 1.00 70.38 72  B 1 
ATOM   1533 N  N     . LYS B 2 73  ? 19.597  4.248   -10.698 1.00 97.62 73  B 1 
ATOM   1534 C  CA    . LYS B 2 73  ? 20.631  5.290   -10.609 1.00 97.19 73  B 1 
ATOM   1535 C  C     . LYS B 2 73  ? 21.922  4.923   -11.371 1.00 97.32 73  B 1 
ATOM   1536 O  O     . LYS B 2 73  ? 22.824  5.741   -11.486 1.00 96.17 73  B 1 
ATOM   1537 C  CB    . LYS B 2 73  ? 20.873  5.613   -9.119  1.00 95.15 73  B 1 
ATOM   1538 C  CG    . LYS B 2 73  ? 21.630  6.919   -8.866  1.00 86.85 73  B 1 
ATOM   1539 C  CD    . LYS B 2 73  ? 21.908  7.141   -7.367  1.00 87.08 73  B 1 
ATOM   1540 C  CE    . LYS B 2 73  ? 22.793  8.374   -7.152  1.00 79.98 73  B 1 
ATOM   1541 N  NZ    . LYS B 2 73  ? 23.274  8.511   -5.753  1.00 76.07 73  B 1 
ATOM   1542 N  N     . GLY B 2 74  ? 22.027  3.693   -11.895 1.00 97.02 74  B 1 
ATOM   1543 C  CA    . GLY B 2 74  ? 23.214  3.193   -12.606 1.00 97.06 74  B 1 
ATOM   1544 C  C     . GLY B 2 74  ? 24.263  2.536   -11.698 1.00 97.35 74  B 1 
ATOM   1545 O  O     . GLY B 2 74  ? 25.348  2.197   -12.170 1.00 96.23 74  B 1 
ATOM   1546 N  N     . VAL B 2 75  ? 23.964  2.333   -10.419 1.00 97.48 75  B 1 
ATOM   1547 C  CA    . VAL B 2 75  ? 24.853  1.664   -9.464  1.00 97.61 75  B 1 
ATOM   1548 C  C     . VAL B 2 75  ? 24.796  0.152   -9.683  1.00 97.74 75  B 1 
ATOM   1549 O  O     . VAL B 2 75  ? 23.728  -0.451  -9.756  1.00 97.31 75  B 1 
ATOM   1550 C  CB    . VAL B 2 75  ? 24.496  2.025   -8.010  1.00 97.52 75  B 1 
ATOM   1551 C  CG1   . VAL B 2 75  ? 25.439  1.351   -7.014  1.00 96.43 75  B 1 
ATOM   1552 C  CG2   . VAL B 2 75  ? 24.570  3.540   -7.786  1.00 96.44 75  B 1 
ATOM   1553 N  N     . THR B 2 76  ? 25.974  -0.493  -9.739  1.00 97.44 76  B 1 
ATOM   1554 C  CA    . THR B 2 76  ? 26.049  -1.960  -9.772  1.00 97.41 76  B 1 
ATOM   1555 C  C     . THR B 2 76  ? 25.878  -2.515  -8.362  1.00 97.66 76  B 1 
ATOM   1556 O  O     . THR B 2 76  ? 26.684  -2.250  -7.473  1.00 97.29 76  B 1 
ATOM   1557 C  CB    . THR B 2 76  ? 27.372  -2.440  -10.379 1.00 96.78 76  B 1 
ATOM   1558 O  OG1   . THR B 2 76  ? 27.536  -1.887  -11.661 1.00 93.09 76  B 1 
ATOM   1559 C  CG2   . THR B 2 76  ? 27.395  -3.960  -10.560 1.00 92.74 76  B 1 
ATOM   1560 N  N     . VAL B 2 77  ? 24.846  -3.315  -8.152  1.00 97.58 77  B 1 
ATOM   1561 C  CA    . VAL B 2 77  ? 24.517  -3.891  -6.844  1.00 97.72 77  B 1 
ATOM   1562 C  C     . VAL B 2 77  ? 24.905  -5.364  -6.785  1.00 97.61 77  B 1 
ATOM   1563 O  O     . VAL B 2 77  ? 24.505  -6.156  -7.634  1.00 97.17 77  B 1 
ATOM   1564 C  CB    . VAL B 2 77  ? 23.035  -3.691  -6.491  1.00 97.76 77  B 1 
ATOM   1565 C  CG1   . VAL B 2 77  ? 22.739  -4.211  -5.079  1.00 97.15 77  B 1 
ATOM   1566 C  CG2   . VAL B 2 77  ? 22.648  -2.207  -6.538  1.00 97.16 77  B 1 
ATOM   1567 N  N     . PHE B 2 78  ? 25.631  -5.724  -5.740  1.00 97.53 78  B 1 
ATOM   1568 C  CA    . PHE B 2 78  ? 25.960  -7.101  -5.399  1.00 97.58 78  B 1 
ATOM   1569 C  C     . PHE B 2 78  ? 25.262  -7.490  -4.097  1.00 97.69 78  B 1 
ATOM   1570 O  O     . PHE B 2 78  ? 25.199  -6.719  -3.144  1.00 97.42 78  B 1 
ATOM   1571 C  CB    . PHE B 2 78  ? 27.478  -7.266  -5.280  1.00 97.16 78  B 1 
ATOM   1572 C  CG    . PHE B 2 78  ? 28.234  -6.930  -6.543  1.00 96.92 78  B 1 
ATOM   1573 C  CD1   . PHE B 2 78  ? 28.479  -7.924  -7.509  1.00 95.41 78  B 1 
ATOM   1574 C  CD2   . PHE B 2 78  ? 28.695  -5.624  -6.760  1.00 95.26 78  B 1 
ATOM   1575 C  CE1   . PHE B 2 78  ? 29.188  -7.615  -8.685  1.00 94.10 78  B 1 
ATOM   1576 C  CE2   . PHE B 2 78  ? 29.403  -5.309  -7.936  1.00 94.24 78  B 1 
ATOM   1577 C  CZ    . PHE B 2 78  ? 29.648  -6.303  -8.891  1.00 94.61 78  B 1 
ATOM   1578 N  N     . VAL B 2 79  ? 24.773  -8.726  -4.047  1.00 97.78 79  B 1 
ATOM   1579 C  CA    . VAL B 2 79  ? 24.291  -9.352  -2.807  1.00 97.67 79  B 1 
ATOM   1580 C  C     . VAL B 2 79  ? 25.240  -10.492 -2.484  1.00 97.52 79  B 1 
ATOM   1581 O  O     . VAL B 2 79  ? 25.392  -11.416 -3.288  1.00 97.06 79  B 1 
ATOM   1582 C  CB    . VAL B 2 79  ? 22.832  -9.828  -2.950  1.00 97.46 79  B 1 
ATOM   1583 C  CG1   . VAL B 2 79  ? 22.346  -10.498 -1.657  1.00 96.73 79  B 1 
ATOM   1584 C  CG2   . VAL B 2 79  ? 21.891  -8.655  -3.259  1.00 96.94 79  B 1 
ATOM   1585 N  N     . ASP B 2 80  ? 25.895  -10.448 -1.320  1.00 97.54 80  B 1 
ATOM   1586 C  CA    . ASP B 2 80  ? 26.713  -11.567 -0.864  1.00 97.42 80  B 1 
ATOM   1587 C  C     . ASP B 2 80  ? 25.816  -12.681 -0.304  1.00 97.53 80  B 1 
ATOM   1588 O  O     . ASP B 2 80  ? 25.607  -12.833 0.904   1.00 97.07 80  B 1 
ATOM   1589 C  CB    . ASP B 2 80  ? 27.807  -11.123 0.121   1.00 97.16 80  B 1 
ATOM   1590 C  CG    . ASP B 2 80  ? 28.736  -12.291 0.496   1.00 96.24 80  B 1 
ATOM   1591 O  OD1   . ASP B 2 80  ? 28.517  -13.432 0.016   1.00 93.39 80  B 1 
ATOM   1592 O  OD2   . ASP B 2 80  ? 29.676  -12.058 1.283   1.00 92.12 80  B 1 
ATOM   1593 N  N     . TRP B 2 81  ? 25.288  -13.491 -1.214  1.00 96.82 81  B 1 
ATOM   1594 C  CA    . TRP B 2 81  ? 24.403  -14.604 -0.882  1.00 96.73 81  B 1 
ATOM   1595 C  C     . TRP B 2 81  ? 25.040  -15.620 0.072   1.00 96.85 81  B 1 
ATOM   1596 O  O     . TRP B 2 81  ? 24.327  -16.296 0.816   1.00 96.21 81  B 1 
ATOM   1597 C  CB    . TRP B 2 81  ? 23.991  -15.308 -2.189  1.00 96.18 81  B 1 
ATOM   1598 C  CG    . TRP B 2 81  ? 23.285  -14.428 -3.168  1.00 95.96 81  B 1 
ATOM   1599 C  CD1   . TRP B 2 81  ? 23.806  -13.951 -4.318  1.00 94.91 81  B 1 
ATOM   1600 C  CD2   . TRP B 2 81  ? 21.933  -13.878 -3.073  1.00 95.81 81  B 1 
ATOM   1601 N  NE1   . TRP B 2 81  ? 22.867  -13.146 -4.952  1.00 94.39 81  B 1 
ATOM   1602 C  CE2   . TRP B 2 81  ? 21.700  -13.068 -4.219  1.00 94.91 81  B 1 
ATOM   1603 C  CE3   . TRP B 2 81  ? 20.895  -13.988 -2.121  1.00 94.76 81  B 1 
ATOM   1604 C  CZ2   . TRP B 2 81  ? 20.487  -12.386 -4.421  1.00 93.70 81  B 1 
ATOM   1605 C  CZ3   . TRP B 2 81  ? 19.671  -13.302 -2.324  1.00 94.23 81  B 1 
ATOM   1606 C  CH2   . TRP B 2 81  ? 19.480  -12.509 -3.456  1.00 93.79 81  B 1 
ATOM   1607 N  N     . LYS B 2 82  ? 26.378  -15.748 0.074   1.00 96.68 82  B 1 
ATOM   1608 C  CA    . LYS B 2 82  ? 27.084  -16.684 0.959   1.00 96.67 82  B 1 
ATOM   1609 C  C     . LYS B 2 82  ? 27.182  -16.177 2.392   1.00 97.29 82  B 1 
ATOM   1610 O  O     . LYS B 2 82  ? 27.299  -16.984 3.303   1.00 96.69 82  B 1 
ATOM   1611 C  CB    . LYS B 2 82  ? 28.493  -16.964 0.422   1.00 95.48 82  B 1 
ATOM   1612 C  CG    . LYS B 2 82  ? 28.481  -17.700 -0.920  1.00 87.66 82  B 1 
ATOM   1613 C  CD    . LYS B 2 82  ? 29.924  -17.979 -1.345  1.00 77.54 82  B 1 
ATOM   1614 C  CE    . LYS B 2 82  ? 29.976  -18.722 -2.678  1.00 65.50 82  B 1 
ATOM   1615 N  NZ    . LYS B 2 82  ? 31.381  -18.964 -3.092  1.00 55.21 82  B 1 
ATOM   1616 N  N     . SER B 2 83  ? 27.113  -14.861 2.598   1.00 97.68 83  B 1 
ATOM   1617 C  CA    . SER B 2 83  ? 27.114  -14.257 3.931   1.00 98.09 83  B 1 
ATOM   1618 C  C     . SER B 2 83  ? 25.805  -14.482 4.695   1.00 98.27 83  B 1 
ATOM   1619 O  O     . SER B 2 83  ? 25.771  -14.324 5.915   1.00 97.95 83  B 1 
ATOM   1620 C  CB    . SER B 2 83  ? 27.413  -12.760 3.831   1.00 97.94 83  B 1 
ATOM   1621 O  OG    . SER B 2 83  ? 26.290  -12.033 3.360   1.00 97.82 83  B 1 
ATOM   1622 N  N     . ILE B 2 84  ? 24.728  -14.834 3.986   1.00 98.06 84  B 1 
ATOM   1623 C  CA    . ILE B 2 84  ? 23.393  -14.947 4.564   1.00 98.00 84  B 1 
ATOM   1624 C  C     . ILE B 2 84  ? 23.295  -16.205 5.436   1.00 98.06 84  B 1 
ATOM   1625 O  O     . ILE B 2 84  ? 23.447  -17.322 4.926   1.00 97.81 84  B 1 
ATOM   1626 C  CB    . ILE B 2 84  ? 22.303  -14.914 3.477   1.00 97.80 84  B 1 
ATOM   1627 C  CG1   . ILE B 2 84  ? 22.444  -13.649 2.597   1.00 97.17 84  B 1 
ATOM   1628 C  CG2   . ILE B 2 84  ? 20.905  -14.966 4.123   1.00 97.16 84  B 1 
ATOM   1629 C  CD1   . ILE B 2 84  ? 21.398  -13.493 1.490   1.00 95.73 84  B 1 
ATOM   1630 N  N     . PRO B 2 85  ? 22.980  -16.082 6.740   1.00 98.30 85  B 1 
ATOM   1631 C  CA    . PRO B 2 85  ? 22.776  -17.234 7.612   1.00 98.27 85  B 1 
ATOM   1632 C  C     . PRO B 2 85  ? 21.691  -18.183 7.090   1.00 97.92 85  B 1 
ATOM   1633 O  O     . PRO B 2 85  ? 20.699  -17.749 6.508   1.00 97.54 85  B 1 
ATOM   1634 C  CB    . PRO B 2 85  ? 22.414  -16.654 8.980   1.00 98.21 85  B 1 
ATOM   1635 C  CG    . PRO B 2 85  ? 23.072  -15.272 8.956   1.00 97.45 85  B 1 
ATOM   1636 C  CD    . PRO B 2 85  ? 22.913  -14.853 7.504   1.00 98.40 85  B 1 
ATOM   1637 N  N     . SER B 2 86  ? 21.840  -19.472 7.365   1.00 97.36 86  B 1 
ATOM   1638 C  CA    . SER B 2 86  ? 20.979  -20.519 6.796   1.00 96.65 86  B 1 
ATOM   1639 C  C     . SER B 2 86  ? 19.478  -20.301 7.028   1.00 96.31 86  B 1 
ATOM   1640 O  O     . SER B 2 86  ? 18.688  -20.509 6.108   1.00 95.52 86  B 1 
ATOM   1641 C  CB    . SER B 2 86  ? 21.389  -21.881 7.360   1.00 95.55 86  B 1 
ATOM   1642 O  OG    . SER B 2 86  ? 21.333  -21.870 8.782   1.00 82.16 86  B 1 
ATOM   1643 N  N     . ALA B 2 87  ? 19.075  -19.826 8.209   1.00 97.12 87  B 1 
ATOM   1644 C  CA    . ALA B 2 87  ? 17.674  -19.545 8.520   1.00 96.74 87  B 1 
ATOM   1645 C  C     . ALA B 2 87  ? 17.106  -18.383 7.686   1.00 96.61 87  B 1 
ATOM   1646 O  O     . ALA B 2 87  ? 15.995  -18.473 7.162   1.00 95.83 87  B 1 
ATOM   1647 C  CB    . ALA B 2 87  ? 17.562  -19.264 10.028  1.00 96.16 87  B 1 
ATOM   1648 N  N     . VAL B 2 88  ? 17.887  -17.316 7.506   1.00 97.03 88  B 1 
ATOM   1649 C  CA    . VAL B 2 88  ? 17.498  -16.162 6.674   1.00 97.32 88  B 1 
ATOM   1650 C  C     . VAL B 2 88  ? 17.475  -16.568 5.203   1.00 97.14 88  B 1 
ATOM   1651 O  O     . VAL B 2 88  ? 16.508  -16.279 4.506   1.00 96.83 88  B 1 
ATOM   1652 C  CB    . VAL B 2 88  ? 18.430  -14.962 6.903   1.00 97.59 88  B 1 
ATOM   1653 C  CG1   . VAL B 2 88  ? 18.000  -13.750 6.080   1.00 97.39 88  B 1 
ATOM   1654 C  CG2   . VAL B 2 88  ? 18.437  -14.554 8.380   1.00 97.46 88  B 1 
ATOM   1655 N  N     . MET B 2 89  ? 18.475  -17.318 4.753   1.00 96.51 89  B 1 
ATOM   1656 C  CA    . MET B 2 89  ? 18.520  -17.864 3.394   1.00 96.37 89  B 1 
ATOM   1657 C  C     . MET B 2 89  ? 17.303  -18.744 3.085   1.00 96.20 89  B 1 
ATOM   1658 O  O     . MET B 2 89  ? 16.731  -18.631 2.003   1.00 95.91 89  B 1 
ATOM   1659 C  CB    . MET B 2 89  ? 19.833  -18.635 3.200   1.00 95.99 89  B 1 
ATOM   1660 C  CG    . MET B 2 89  ? 19.970  -19.265 1.818   1.00 94.01 89  B 1 
ATOM   1661 S  SD    . MET B 2 89  ? 19.853  -18.140 0.403   1.00 92.68 89  B 1 
ATOM   1662 C  CE    . MET B 2 89  ? 21.457  -17.321 0.517   1.00 85.23 89  B 1 
ATOM   1663 N  N     . ALA B 2 90  ? 16.883  -19.598 4.006   1.00 95.77 90  B 1 
ATOM   1664 C  CA    . ALA B 2 90  ? 15.682  -20.413 3.837   1.00 95.38 90  B 1 
ATOM   1665 C  C     . ALA B 2 90  ? 14.432  -19.542 3.626   1.00 95.37 90  B 1 
ATOM   1666 O  O     . ALA B 2 90  ? 13.679  -19.782 2.680   1.00 94.99 90  B 1 
ATOM   1667 C  CB    . ALA B 2 90  ? 15.528  -21.354 5.034   1.00 94.69 90  B 1 
ATOM   1668 N  N     . SER B 2 91  ? 14.262  -18.476 4.419   1.00 95.89 91  B 1 
ATOM   1669 C  CA    . SER B 2 91  ? 13.150  -17.524 4.266   1.00 95.80 91  B 1 
ATOM   1670 C  C     . SER B 2 91  ? 13.196  -16.790 2.920   1.00 96.32 91  B 1 
ATOM   1671 O  O     . SER B 2 91  ? 12.198  -16.754 2.201   1.00 96.11 91  B 1 
ATOM   1672 C  CB    . SER B 2 91  ? 13.173  -16.527 5.431   1.00 95.18 91  B 1 
ATOM   1673 O  OG    . SER B 2 91  ? 12.066  -15.659 5.360   1.00 79.88 91  B 1 
ATOM   1674 N  N     . LEU B 2 92  ? 14.371  -16.294 2.505   1.00 96.46 92  B 1 
ATOM   1675 C  CA    . LEU B 2 92  ? 14.542  -15.580 1.237   1.00 96.73 92  B 1 
ATOM   1676 C  C     . LEU B 2 92  ? 14.387  -16.479 -0.004  1.00 96.68 92  B 1 
ATOM   1677 O  O     . LEU B 2 92  ? 14.088  -15.996 -1.095  1.00 96.54 92  B 1 
ATOM   1678 C  CB    . LEU B 2 92  ? 15.921  -14.897 1.215   1.00 97.12 92  B 1 
ATOM   1679 C  CG    . LEU B 2 92  ? 16.111  -13.754 2.231   1.00 97.15 92  B 1 
ATOM   1680 C  CD1   . LEU B 2 92  ? 17.517  -13.184 2.067   1.00 97.17 92  B 1 
ATOM   1681 C  CD2   . LEU B 2 92  ? 15.101  -12.629 2.033   1.00 96.90 92  B 1 
ATOM   1682 N  N     . LYS B 2 93  ? 14.578  -17.776 0.154   1.00 95.97 93  B 1 
ATOM   1683 C  CA    . LYS B 2 93  ? 14.255  -18.770 -0.874  1.00 95.74 93  B 1 
ATOM   1684 C  C     . LYS B 2 93  ? 12.747  -19.014 -0.946  1.00 95.66 93  B 1 
ATOM   1685 O  O     . LYS B 2 93  ? 12.185  -19.003 -2.040  1.00 95.24 93  B 1 
ATOM   1686 C  CB    . LYS B 2 93  ? 15.012  -20.074 -0.590  1.00 95.56 93  B 1 
ATOM   1687 C  CG    . LYS B 2 93  ? 16.486  -19.962 -0.963  1.00 94.22 93  B 1 
ATOM   1688 C  CD    . LYS B 2 93  ? 17.222  -21.269 -0.635  1.00 92.06 93  B 1 
ATOM   1689 C  CE    . LYS B 2 93  ? 18.667  -21.172 -1.105  1.00 88.24 93  B 1 
ATOM   1690 N  NZ    . LYS B 2 93  ? 19.379  -22.467 -0.949  1.00 81.22 93  B 1 
ATOM   1691 N  N     . GLN B 2 94  ? 12.104  -19.182 0.201   1.00 95.79 94  B 1 
ATOM   1692 C  CA    . GLN B 2 94  ? 10.667  -19.437 0.291   1.00 95.50 94  B 1 
ATOM   1693 C  C     . GLN B 2 94  ? 9.826   -18.269 -0.247  1.00 95.76 94  B 1 
ATOM   1694 O  O     . GLN B 2 94  ? 8.902   -18.494 -1.020  1.00 95.40 94  B 1 
ATOM   1695 C  CB    . GLN B 2 94  ? 10.282  -19.727 1.744   1.00 94.86 94  B 1 
ATOM   1696 C  CG    . GLN B 2 94  ? 10.693  -21.132 2.184   1.00 91.68 94  B 1 
ATOM   1697 C  CD    . GLN B 2 94  ? 10.426  -21.388 3.667   1.00 88.70 94  B 1 
ATOM   1698 O  OE1   . GLN B 2 94  ? 10.120  -20.498 4.447   1.00 82.74 94  B 1 
ATOM   1699 N  NE2   . GLN B 2 94  ? 10.523  -22.620 4.109   1.00 79.26 94  B 1 
ATOM   1700 N  N     . ASN B 2 95  ? 10.180  -17.033 0.107   1.00 96.02 95  B 1 
ATOM   1701 C  CA    . ASN B 2 95  ? 9.483   -15.838 -0.383  1.00 96.44 95  B 1 
ATOM   1702 C  C     . ASN B 2 95  ? 9.918   -15.395 -1.796  1.00 96.72 95  B 1 
ATOM   1703 O  O     . ASN B 2 95  ? 9.521   -14.320 -2.253  1.00 96.53 95  B 1 
ATOM   1704 C  CB    . ASN B 2 95  ? 9.569   -14.718 0.665   1.00 96.56 95  B 1 
ATOM   1705 C  CG    . ASN B 2 95  ? 10.955  -14.124 0.828   1.00 96.80 95  B 1 
ATOM   1706 O  OD1   . ASN B 2 95  ? 11.808  -14.203 -0.034  1.00 93.88 95  B 1 
ATOM   1707 N  ND2   . ASN B 2 95  ? 11.210  -13.502 1.955   1.00 93.27 95  B 1 
ATOM   1708 N  N     . THR B 2 96  ? 10.722  -16.179 -2.504  1.00 96.44 96  B 1 
ATOM   1709 C  CA    . THR B 2 96  ? 11.187  -15.933 -3.881  1.00 96.45 96  B 1 
ATOM   1710 C  C     . THR B 2 96  ? 12.125  -14.732 -4.072  1.00 96.77 96  B 1 
ATOM   1711 O  O     . THR B 2 96  ? 12.533  -14.465 -5.202  1.00 96.37 96  B 1 
ATOM   1712 C  CB    . THR B 2 96  ? 10.041  -15.908 -4.914  1.00 95.70 96  B 1 
ATOM   1713 O  OG1   . THR B 2 96  ? 9.306   -14.706 -4.858  1.00 93.03 96  B 1 
ATOM   1714 C  CG2   . THR B 2 96  ? 9.050   -17.064 -4.749  1.00 91.14 96  B 1 
ATOM   1715 N  N     . PHE B 2 97  ? 12.544  -14.039 -3.012  1.00 96.93 97  B 1 
ATOM   1716 C  CA    . PHE B 2 97  ? 13.457  -12.894 -3.106  1.00 97.11 97  B 1 
ATOM   1717 C  C     . PHE B 2 97  ? 14.768  -13.269 -3.809  1.00 96.86 97  B 1 
ATOM   1718 O  O     . PHE B 2 97  ? 15.206  -12.585 -4.720  1.00 96.57 97  B 1 
ATOM   1719 C  CB    . PHE B 2 97  ? 13.734  -12.356 -1.705  1.00 97.44 97  B 1 
ATOM   1720 C  CG    . PHE B 2 97  ? 14.604  -11.124 -1.672  1.00 97.83 97  B 1 
ATOM   1721 C  CD1   . PHE B 2 97  ? 15.975  -11.222 -1.360  1.00 97.63 97  B 1 
ATOM   1722 C  CD2   . PHE B 2 97  ? 14.035  -9.863  -1.890  1.00 97.69 97  B 1 
ATOM   1723 C  CE1   . PHE B 2 97  ? 16.759  -10.067 -1.238  1.00 97.51 97  B 1 
ATOM   1724 C  CE2   . PHE B 2 97  ? 14.818  -8.701  -1.765  1.00 97.56 97  B 1 
ATOM   1725 C  CZ    . PHE B 2 97  ? 16.171  -8.801  -1.428  1.00 97.73 97  B 1 
ATOM   1726 N  N     . CYS B 2 98  ? 15.356  -14.420 -3.440  1.00 96.84 98  B 1 
ATOM   1727 C  CA    . CYS B 2 98  ? 16.562  -14.936 -4.076  1.00 96.34 98  B 1 
ATOM   1728 C  C     . CYS B 2 98  ? 16.403  -15.105 -5.591  1.00 96.19 98  B 1 
ATOM   1729 O  O     . CYS B 2 98  ? 17.224  -14.612 -6.354  1.00 94.66 98  B 1 
ATOM   1730 C  CB    . CYS B 2 98  ? 16.931  -16.286 -3.452  1.00 95.02 98  B 1 
ATOM   1731 S  SG    . CYS B 2 98  ? 17.493  -16.083 -1.746  1.00 88.90 98  B 1 
ATOM   1732 N  N     . SER B 2 99  ? 15.352  -15.787 -6.047  1.00 95.92 99  B 1 
ATOM   1733 C  CA    . SER B 2 99  ? 15.149  -16.061 -7.472  1.00 95.33 99  B 1 
ATOM   1734 C  C     . SER B 2 99  ? 14.863  -14.792 -8.270  1.00 95.42 99  B 1 
ATOM   1735 O  O     . SER B 2 99  ? 15.416  -14.628 -9.356  1.00 94.49 99  B 1 
ATOM   1736 C  CB    . SER B 2 99  ? 14.044  -17.101 -7.686  1.00 93.75 99  B 1 
ATOM   1737 O  OG    . SER B 2 99  ? 12.821  -16.697 -7.106  1.00 83.02 99  B 1 
ATOM   1738 N  N     . LYS B 2 100 ? 14.099  -13.851 -7.720  1.00 96.11 100 B 1 
ATOM   1739 C  CA    . LYS B 2 100 ? 13.805  -12.570 -8.388  1.00 95.98 100 B 1 
ATOM   1740 C  C     . LYS B 2 100 ? 15.016  -11.647 -8.492  1.00 96.12 100 B 1 
ATOM   1741 O  O     . LYS B 2 100 ? 15.105  -10.863 -9.428  1.00 95.15 100 B 1 
ATOM   1742 C  CB    . LYS B 2 100 ? 12.633  -11.867 -7.691  1.00 95.43 100 B 1 
ATOM   1743 C  CG    . LYS B 2 100 ? 11.328  -12.599 -7.983  1.00 91.41 100 B 1 
ATOM   1744 C  CD    . LYS B 2 100 ? 10.129  -11.821 -7.458  1.00 84.39 100 B 1 
ATOM   1745 C  CE    . LYS B 2 100 ? 8.867   -12.601 -7.776  1.00 80.24 100 B 1 
ATOM   1746 N  NZ    . LYS B 2 100 ? 7.660   -11.900 -7.301  1.00 70.77 100 B 1 
ATOM   1747 N  N     . LEU B 2 101 ? 15.985  -11.774 -7.595  1.00 96.30 101 B 1 
ATOM   1748 C  CA    . LEU B 2 101 ? 17.262  -11.058 -7.645  1.00 96.15 101 B 1 
ATOM   1749 C  C     . LEU B 2 101 ? 18.387  -11.855 -8.342  1.00 95.24 101 B 1 
ATOM   1750 O  O     . LEU B 2 101 ? 19.555  -11.506 -8.230  1.00 92.11 101 B 1 
ATOM   1751 C  CB    . LEU B 2 101 ? 17.634  -10.568 -6.241  1.00 96.03 101 B 1 
ATOM   1752 C  CG    . LEU B 2 101 ? 16.702  -9.461  -5.723  1.00 94.39 101 B 1 
ATOM   1753 C  CD1   . LEU B 2 101 ? 17.125  -9.117  -4.290  1.00 88.41 101 B 1 
ATOM   1754 C  CD2   . LEU B 2 101 ? 16.791  -8.170  -6.540  1.00 87.24 101 B 1 
ATOM   1755 N  N     . GLY B 2 102 ? 18.033  -12.919 -9.062  1.00 94.80 102 B 1 
ATOM   1756 C  CA    . GLY B 2 102 ? 18.982  -13.678 -9.883  1.00 93.84 102 B 1 
ATOM   1757 C  C     . GLY B 2 102 ? 19.747  -14.785 -9.161  1.00 94.27 102 B 1 
ATOM   1758 O  O     . GLY B 2 102 ? 20.594  -15.438 -9.768  1.00 90.79 102 B 1 
ATOM   1759 N  N     . TYR B 2 103 ? 19.460  -15.046 -7.889  1.00 93.96 103 B 1 
ATOM   1760 C  CA    . TYR B 2 103 ? 20.011  -16.201 -7.177  1.00 93.39 103 B 1 
ATOM   1761 C  C     . TYR B 2 103 ? 19.046  -17.383 -7.254  1.00 90.68 103 B 1 
ATOM   1762 O  O     . TYR B 2 103 ? 18.034  -17.440 -6.553  1.00 82.86 103 B 1 
ATOM   1763 C  CB    . TYR B 2 103 ? 20.368  -15.824 -5.740  1.00 92.09 103 B 1 
ATOM   1764 C  CG    . TYR B 2 103 ? 21.180  -16.879 -5.036  1.00 91.70 103 B 1 
ATOM   1765 C  CD1   . TYR B 2 103 ? 20.589  -17.722 -4.080  1.00 89.07 103 B 1 
ATOM   1766 C  CD2   . TYR B 2 103 ? 22.551  -17.032 -5.343  1.00 88.90 103 B 1 
ATOM   1767 C  CE1   . TYR B 2 103 ? 21.353  -18.702 -3.428  1.00 87.97 103 B 1 
ATOM   1768 C  CE2   . TYR B 2 103 ? 23.320  -18.008 -4.696  1.00 87.83 103 B 1 
ATOM   1769 C  CZ    . TYR B 2 103 ? 22.723  -18.839 -3.733  1.00 88.38 103 B 1 
ATOM   1770 O  OH    . TYR B 2 103 ? 23.474  -19.786 -3.089  1.00 86.07 103 B 1 
ATOM   1771 N  N     . SER B 2 104 ? 19.353  -18.317 -8.144  1.00 84.54 104 B 1 
ATOM   1772 C  CA    . SER B 2 104 ? 18.490  -19.467 -8.406  1.00 81.56 104 B 1 
ATOM   1773 C  C     . SER B 2 104 ? 18.278  -20.325 -7.159  1.00 81.04 104 B 1 
ATOM   1774 O  O     . SER B 2 104 ? 19.230  -20.850 -6.578  1.00 68.75 104 B 1 
ATOM   1775 C  CB    . SER B 2 104 ? 19.077  -20.313 -9.544  1.00 69.31 104 B 1 
ATOM   1776 O  OG    . SER B 2 104 ? 18.296  -21.471 -9.751  1.00 58.54 104 B 1 
ATOM   1777 N  N     . SER B 2 105 ? 17.021  -20.504 -6.784  1.00 80.76 105 B 1 
ATOM   1778 C  CA    . SER B 2 105 ? 16.641  -21.500 -5.786  1.00 77.98 105 B 1 
ATOM   1779 C  C     . SER B 2 105 ? 15.206  -21.958 -6.015  1.00 78.10 105 B 1 
ATOM   1780 O  O     . SER B 2 105 ? 14.278  -21.152 -5.970  1.00 68.94 105 B 1 
ATOM   1781 C  CB    . SER B 2 105 ? 16.842  -20.960 -4.367  1.00 67.21 105 B 1 
ATOM   1782 O  OG    . SER B 2 105 ? 15.691  -20.370 -3.816  1.00 57.79 105 B 1 
ATOM   1783 N  N     . HIS B 2 106 ? 15.023  -23.249 -6.204  1.00 81.10 106 B 1 
ATOM   1784 C  CA    . HIS B 2 106 ? 13.706  -23.870 -6.191  1.00 80.31 106 B 1 
ATOM   1785 C  C     . HIS B 2 106 ? 13.423  -24.378 -4.776  1.00 82.55 106 B 1 
ATOM   1786 O  O     . HIS B 2 106 ? 14.103  -25.279 -4.289  1.00 75.36 106 B 1 
ATOM   1787 C  CB    . HIS B 2 106 ? 13.637  -24.979 -7.242  1.00 69.99 106 B 1 
ATOM   1788 C  CG    . HIS B 2 106 ? 13.782  -24.451 -8.639  1.00 60.05 106 B 1 
ATOM   1789 N  ND1   . HIS B 2 106 ? 12.851  -23.702 -9.329  1.00 52.05 106 B 1 
ATOM   1790 C  CD2   . HIS B 2 106 ? 14.875  -24.583 -9.471  1.00 51.00 106 B 1 
ATOM   1791 C  CE1   . HIS B 2 106 ? 13.367  -23.392 -10.527 1.00 45.53 106 B 1 
ATOM   1792 N  NE2   . HIS B 2 106 ? 14.583  -23.911 -10.644 1.00 47.84 106 B 1 
ATOM   1793 N  N     . THR B 2 107 ? 12.458  -23.763 -4.105  1.00 83.23 107 B 1 
ATOM   1794 C  CA    . THR B 2 107 ? 12.031  -24.192 -2.768  1.00 85.03 107 B 1 
ATOM   1795 C  C     . THR B 2 107 ? 10.521  -24.125 -2.651  1.00 87.06 107 B 1 
ATOM   1796 O  O     . THR B 2 107 ? 9.863   -23.324 -3.307  1.00 81.60 107 B 1 
ATOM   1797 C  CB    . THR B 2 107 ? 12.670  -23.366 -1.645  1.00 77.00 107 B 1 
ATOM   1798 O  OG1   . THR B 2 107 ? 12.460  -21.997 -1.848  1.00 67.92 107 B 1 
ATOM   1799 C  CG2   . THR B 2 107 ? 14.172  -23.611 -1.535  1.00 68.92 107 B 1 
ATOM   1800 N  N     . ASN B 2 108 ? 9.976   -24.962 -1.778  1.00 84.03 108 B 1 
ATOM   1801 C  CA    . ASN B 2 108 ? 8.571   -24.888 -1.424  1.00 85.89 108 B 1 
ATOM   1802 C  C     . ASN B 2 108 ? 8.308   -23.549 -0.698  1.00 87.25 108 B 1 
ATOM   1803 O  O     . ASN B 2 108 ? 9.030   -23.244 0.250   1.00 82.73 108 B 1 
ATOM   1804 C  CB    . ASN B 2 108 ? 8.228   -26.122 -0.559  1.00 80.11 108 B 1 
ATOM   1805 C  CG    . ASN B 2 108 ? 6.740   -26.267 -0.272  1.00 71.41 108 B 1 
ATOM   1806 O  OD1   . ASN B 2 108 ? 5.982   -25.325 -0.285  1.00 63.30 108 B 1 
ATOM   1807 N  ND2   . ASN B 2 108 ? 6.290   -27.467 0.003   1.00 63.41 108 B 1 
ATOM   1808 N  N     . PRO B 2 109 ? 7.290   -22.772 -1.105  1.00 85.33 109 B 1 
ATOM   1809 C  CA    . PRO B 2 109 ? 6.998   -21.472 -0.501  1.00 84.50 109 B 1 
ATOM   1810 C  C     . PRO B 2 109 ? 6.646   -21.535 0.989   1.00 86.49 109 B 1 
ATOM   1811 O  O     . PRO B 2 109 ? 6.756   -20.528 1.682   1.00 79.90 109 B 1 
ATOM   1812 C  CB    . PRO B 2 109 ? 5.854   -20.893 -1.338  1.00 79.35 109 B 1 
ATOM   1813 C  CG    . PRO B 2 109 ? 5.189   -22.114 -1.964  1.00 75.87 109 B 1 
ATOM   1814 C  CD    . PRO B 2 109 ? 6.361   -23.060 -2.186  1.00 80.79 109 B 1 
ATOM   1815 N  N     . GLY B 2 110 ? 6.244   -22.683 1.508   1.00 84.58 110 B 1 
ATOM   1816 C  CA    . GLY B 2 110 ? 5.884   -22.827 2.915   1.00 84.71 110 B 1 
ATOM   1817 C  C     . GLY B 2 110 ? 4.840   -21.788 3.338   1.00 88.28 110 B 1 
ATOM   1818 O  O     . GLY B 2 110 ? 3.779   -21.684 2.728   1.00 83.23 110 B 1 
ATOM   1819 N  N     . HIS B 2 111 ? 5.170   -21.000 4.358   1.00 88.90 111 B 1 
ATOM   1820 C  CA    . HIS B 2 111 ? 4.324   -19.936 4.909   1.00 90.85 111 B 1 
ATOM   1821 C  C     . HIS B 2 111 ? 4.704   -18.535 4.423   1.00 92.89 111 B 1 
ATOM   1822 O  O     . HIS B 2 111 ? 4.315   -17.536 5.031   1.00 90.04 111 B 1 
ATOM   1823 C  CB    . HIS B 2 111 ? 4.322   -20.045 6.442   1.00 87.87 111 B 1 
ATOM   1824 C  CG    . HIS B 2 111 ? 3.642   -21.301 6.904   1.00 86.19 111 B 1 
ATOM   1825 N  ND1   . HIS B 2 111 ? 2.285   -21.443 7.130   1.00 77.21 111 B 1 
ATOM   1826 C  CD2   . HIS B 2 111 ? 4.205   -22.524 7.101   1.00 76.48 111 B 1 
ATOM   1827 C  CE1   . HIS B 2 111 ? 2.048   -22.716 7.461   1.00 77.94 111 B 1 
ATOM   1828 N  NE2   . HIS B 2 111 ? 3.188   -23.416 7.452   1.00 79.13 111 B 1 
ATOM   1829 N  N     . ALA B 2 112 ? 5.470   -18.432 3.334   1.00 94.33 112 B 1 
ATOM   1830 C  CA    . ALA B 2 112 ? 5.835   -17.162 2.736   1.00 95.25 112 B 1 
ATOM   1831 C  C     . ALA B 2 112 ? 4.769   -16.699 1.730   1.00 95.82 112 B 1 
ATOM   1832 O  O     . ALA B 2 112 ? 4.265   -17.482 0.929   1.00 95.02 112 B 1 
ATOM   1833 C  CB    . ALA B 2 112 ? 7.212   -17.288 2.089   1.00 93.87 112 B 1 
ATOM   1834 N  N     . ILE B 2 113 ? 4.480   -15.408 1.765   1.00 96.72 113 B 1 
ATOM   1835 C  CA    . ILE B 2 113 ? 3.769   -14.693 0.717   1.00 97.07 113 B 1 
ATOM   1836 C  C     . ILE B 2 113 ? 4.855   -14.097 -0.185  1.00 97.45 113 B 1 
ATOM   1837 O  O     . ILE B 2 113 ? 5.707   -13.359 0.311   1.00 97.36 113 B 1 
ATOM   1838 C  CB    . ILE B 2 113 ? 2.854   -13.623 1.323   1.00 96.68 113 B 1 
ATOM   1839 C  CG1   . ILE B 2 113 ? 1.775   -14.282 2.219   1.00 94.92 113 B 1 
ATOM   1840 C  CG2   . ILE B 2 113 ? 2.184   -12.804 0.218   1.00 95.58 113 B 1 
ATOM   1841 C  CD1   . ILE B 2 113 ? 1.175   -13.296 3.217   1.00 88.29 113 B 1 
ATOM   1842 N  N     . PRO B 2 114 ? 4.892   -14.436 -1.485  1.00 97.18 114 B 1 
ATOM   1843 C  CA    . PRO B 2 114 ? 6.025   -14.125 -2.335  1.00 97.39 114 B 1 
ATOM   1844 C  C     . PRO B 2 114 ? 6.398   -12.642 -2.349  1.00 97.92 114 B 1 
ATOM   1845 O  O     . PRO B 2 114 ? 5.527   -11.783 -2.437  1.00 98.03 114 B 1 
ATOM   1846 C  CB    . PRO B 2 114 ? 5.634   -14.623 -3.726  1.00 96.19 114 B 1 
ATOM   1847 C  CG    . PRO B 2 114 ? 4.676   -15.772 -3.423  1.00 93.66 114 B 1 
ATOM   1848 C  CD    . PRO B 2 114 ? 3.953   -15.299 -2.175  1.00 96.05 114 B 1 
ATOM   1849 N  N     . TYR B 2 115 ? 7.693   -12.359 -2.325  1.00 97.72 115 B 1 
ATOM   1850 C  CA    . TYR B 2 115 ? 8.189   -11.057 -2.741  1.00 98.05 115 B 1 
ATOM   1851 C  C     . TYR B 2 115 ? 7.791   -10.811 -4.197  1.00 97.93 115 B 1 
ATOM   1852 O  O     . TYR B 2 115 ? 7.954   -11.691 -5.049  1.00 97.66 115 B 1 
ATOM   1853 C  CB    . TYR B 2 115 ? 9.708   -11.011 -2.559  1.00 98.18 115 B 1 
ATOM   1854 C  CG    . TYR B 2 115 ? 10.360  -9.818  -3.216  1.00 98.45 115 B 1 
ATOM   1855 C  CD1   . TYR B 2 115 ? 11.006  -9.958  -4.457  1.00 98.36 115 B 1 
ATOM   1856 C  CD2   . TYR B 2 115 ? 10.301  -8.557  -2.604  1.00 98.42 115 B 1 
ATOM   1857 C  CE1   . TYR B 2 115 ? 11.603  -8.846  -5.079  1.00 98.36 115 B 1 
ATOM   1858 C  CE2   . TYR B 2 115 ? 10.893  -7.439  -3.216  1.00 98.40 115 B 1 
ATOM   1859 C  CZ    . TYR B 2 115 ? 11.546  -7.590  -4.455  1.00 98.48 115 B 1 
ATOM   1860 O  OH    . TYR B 2 115 ? 12.128  -6.502  -5.040  1.00 98.28 115 B 1 
ATOM   1861 N  N     . ARG B 2 116 ? 7.279   -9.631  -4.519  1.00 98.45 116 B 1 
ATOM   1862 C  CA    . ARG B 2 116 ? 6.969   -9.236  -5.895  1.00 98.49 116 B 1 
ATOM   1863 C  C     . ARG B 2 116 ? 7.335   -7.786  -6.163  1.00 98.68 116 B 1 
ATOM   1864 O  O     . ARG B 2 116 ? 7.374   -6.973  -5.247  1.00 98.52 116 B 1 
ATOM   1865 C  CB    . ARG B 2 116 ? 5.511   -9.543  -6.242  1.00 97.31 116 B 1 
ATOM   1866 C  CG    . ARG B 2 116 ? 4.479   -8.677  -5.485  1.00 94.26 116 B 1 
ATOM   1867 C  CD    . ARG B 2 116 ? 3.052   -9.054  -5.880  1.00 94.48 116 B 1 
ATOM   1868 N  NE    . ARG B 2 116 ? 2.711   -8.642  -7.250  1.00 93.68 116 B 1 
ATOM   1869 C  CZ    . ARG B 2 116 ? 2.052   -9.314  -8.173  1.00 95.78 116 B 1 
ATOM   1870 N  NH1   . ARG B 2 116 ? 1.616   -10.521 -7.971  1.00 88.64 116 B 1 
ATOM   1871 N  NH2   . ARG B 2 116 ? 1.821   -8.777  -9.331  1.00 90.28 116 B 1 
ATOM   1872 N  N     . GLU B 2 117 ? 7.598   -7.516  -7.430  1.00 98.72 117 B 1 
ATOM   1873 C  CA    . GLU B 2 117 ? 7.861   -6.186  -7.968  1.00 98.68 117 B 1 
ATOM   1874 C  C     . GLU B 2 117 ? 6.798   -5.918  -9.026  1.00 98.63 117 B 1 
ATOM   1875 O  O     . GLU B 2 117 ? 6.655   -6.711  -9.957  1.00 98.22 117 B 1 
ATOM   1876 C  CB    . GLU B 2 117 ? 9.261   -6.136  -8.597  1.00 98.37 117 B 1 
ATOM   1877 C  CG    . GLU B 2 117 ? 10.389  -6.506  -7.627  1.00 97.57 117 B 1 
ATOM   1878 C  CD    . GLU B 2 117 ? 11.772  -6.553  -8.292  1.00 97.76 117 B 1 
ATOM   1879 O  OE1   . GLU B 2 117 ? 12.702  -7.176  -7.733  1.00 94.84 117 B 1 
ATOM   1880 O  OE2   . GLU B 2 117 ? 11.972  -5.979  -9.380  1.00 95.99 117 B 1 
ATOM   1881 N  N     . ASP B 2 118 ? 6.072   -4.812  -8.876  1.00 98.84 118 B 1 
ATOM   1882 C  CA    . ASP B 2 118 ? 5.079   -4.354  -9.833  1.00 98.84 118 B 1 
ATOM   1883 C  C     . ASP B 2 118 ? 5.548   -3.025  -10.430 1.00 98.80 118 B 1 
ATOM   1884 O  O     . ASP B 2 118 ? 5.193   -1.955  -9.929  1.00 98.58 118 B 1 
ATOM   1885 C  CB    . ASP B 2 118 ? 3.697   -4.267  -9.159  1.00 98.78 118 B 1 
ATOM   1886 C  CG    . ASP B 2 118 ? 3.177   -5.658  -8.821  1.00 98.48 118 B 1 
ATOM   1887 O  OD1   . ASP B 2 118 ? 2.823   -6.411  -9.753  1.00 96.61 118 B 1 
ATOM   1888 O  OD2   . ASP B 2 118 ? 3.160   -6.042  -7.628  1.00 96.56 118 B 1 
ATOM   1889 N  N     . PRO B 2 119 ? 6.396   -3.050  -11.497 1.00 98.72 119 B 1 
ATOM   1890 C  CA    . PRO B 2 119 ? 6.920   -1.826  -12.101 1.00 98.50 119 B 1 
ATOM   1891 C  C     . PRO B 2 119 ? 5.838   -0.999  -12.805 1.00 98.54 119 B 1 
ATOM   1892 O  O     . PRO B 2 119 ? 6.040   0.179   -13.085 1.00 97.48 119 B 1 
ATOM   1893 C  CB    . PRO B 2 119 ? 7.987   -2.306  -13.087 1.00 97.81 119 B 1 
ATOM   1894 C  CG    . PRO B 2 119 ? 7.517   -3.708  -13.481 1.00 95.59 119 B 1 
ATOM   1895 C  CD    . PRO B 2 119 ? 6.895   -4.227  -12.187 1.00 98.03 119 B 1 
ATOM   1896 N  N     . LYS B 2 120 ? 4.705   -1.626  -13.104 1.00 98.38 120 B 1 
ATOM   1897 C  CA    . LYS B 2 120 ? 3.494   -1.042  -13.660 1.00 98.11 120 B 1 
ATOM   1898 C  C     . LYS B 2 120 ? 2.285   -1.674  -12.989 1.00 98.36 120 B 1 
ATOM   1899 O  O     . LYS B 2 120 ? 2.374   -2.786  -12.479 1.00 97.21 120 B 1 
ATOM   1900 C  CB    . LYS B 2 120 ? 3.428   -1.271  -15.180 1.00 96.45 120 B 1 
ATOM   1901 C  CG    . LYS B 2 120 ? 4.566   -0.578  -15.943 1.00 86.56 120 B 1 
ATOM   1902 C  CD    . LYS B 2 120 ? 4.358   -0.750  -17.443 1.00 80.16 120 B 1 
ATOM   1903 C  CE    . LYS B 2 120 ? 5.475   -0.038  -18.211 1.00 67.30 120 B 1 
ATOM   1904 N  NZ    . LYS B 2 120 ? 5.260   -0.142  -19.676 1.00 57.72 120 B 1 
ATOM   1905 N  N     . GLU B 2 121 ? 1.172   -0.971  -13.032 1.00 97.91 121 B 1 
ATOM   1906 C  CA    . GLU B 2 121 ? -0.101  -1.482  -12.536 1.00 97.90 121 B 1 
ATOM   1907 C  C     . GLU B 2 121 ? -0.575  -2.656  -13.400 1.00 97.92 121 B 1 
ATOM   1908 O  O     . GLU B 2 121 ? -0.886  -2.497  -14.576 1.00 96.54 121 B 1 
ATOM   1909 C  CB    . GLU B 2 121 ? -1.112  -0.330  -12.497 1.00 97.01 121 B 1 
ATOM   1910 C  CG    . GLU B 2 121 ? -2.418  -0.723  -11.811 1.00 95.71 121 B 1 
ATOM   1911 C  CD    . GLU B 2 121 ? -3.326  0.489   -11.533 1.00 95.41 121 B 1 
ATOM   1912 O  OE1   . GLU B 2 121 ? -4.252  0.338   -10.706 1.00 90.38 121 B 1 
ATOM   1913 O  OE2   . GLU B 2 121 ? -3.074  1.569   -12.108 1.00 91.54 121 B 1 
ATOM   1914 N  N     . ASP B 2 122 ? -0.609  -3.843  -12.804 1.00 97.95 122 B 1 
ATOM   1915 C  CA    . ASP B 2 122 ? -1.288  -5.022  -13.344 1.00 97.92 122 B 1 
ATOM   1916 C  C     . ASP B 2 122 ? -2.294  -5.495  -12.294 1.00 98.29 122 B 1 
ATOM   1917 O  O     . ASP B 2 122 ? -2.004  -6.343  -11.437 1.00 97.63 122 B 1 
ATOM   1918 C  CB    . ASP B 2 122 ? -0.276  -6.106  -13.746 1.00 97.06 122 B 1 
ATOM   1919 C  CG    . ASP B 2 122 ? -0.926  -7.371  -14.340 1.00 95.04 122 B 1 
ATOM   1920 O  OD1   . ASP B 2 122 ? -2.162  -7.559  -14.213 1.00 93.05 122 B 1 
ATOM   1921 O  OD2   . ASP B 2 122 ? -0.162  -8.200  -14.873 1.00 91.07 122 B 1 
ATOM   1922 N  N     . ALA B 2 123 ? -3.481  -4.917  -12.357 1.00 98.04 123 B 1 
ATOM   1923 C  CA    . ALA B 2 123 ? -4.530  -5.144  -11.383 1.00 98.13 123 B 1 
ATOM   1924 C  C     . ALA B 2 123 ? -4.904  -6.623  -11.244 1.00 98.35 123 B 1 
ATOM   1925 O  O     . ALA B 2 123 ? -5.033  -7.135  -10.134 1.00 97.89 123 B 1 
ATOM   1926 C  CB    . ALA B 2 123 ? -5.747  -4.309  -11.787 1.00 97.39 123 B 1 
ATOM   1927 N  N     . ASN B 2 124 ? -5.030  -7.342  -12.362 1.00 97.74 124 B 1 
ATOM   1928 C  CA    . ASN B 2 124 ? -5.401  -8.752  -12.327 1.00 97.43 124 B 1 
ATOM   1929 C  C     . ASN B 2 124 ? -4.325  -9.601  -11.655 1.00 97.99 124 B 1 
ATOM   1930 O  O     . ASN B 2 124 ? -4.635  -10.379 -10.751 1.00 97.41 124 B 1 
ATOM   1931 C  CB    . ASN B 2 124 ? -5.720  -9.232  -13.753 1.00 96.02 124 B 1 
ATOM   1932 C  CG    . ASN B 2 124 ? -7.099  -8.789  -14.195 1.00 90.71 124 B 1 
ATOM   1933 O  OD1   . ASN B 2 124 ? -8.054  -8.780  -13.438 1.00 82.50 124 B 1 
ATOM   1934 N  ND2   . ASN B 2 124 ? -7.254  -8.439  -15.456 1.00 79.16 124 B 1 
ATOM   1935 N  N     . SER B 2 125 ? -3.055  -9.398  -11.994 1.00 98.23 125 B 1 
ATOM   1936 C  CA    . SER B 2 125 ? -1.934  -10.109 -11.360 1.00 98.47 125 B 1 
ATOM   1937 C  C     . SER B 2 125 ? -1.827  -9.813  -9.865  1.00 98.58 125 B 1 
ATOM   1938 O  O     . SER B 2 125 ? -1.568  -10.714 -9.059  1.00 98.29 125 B 1 
ATOM   1939 C  CB    . SER B 2 125 ? -0.638  -9.727  -12.070 1.00 98.11 125 B 1 
ATOM   1940 O  OG    . SER B 2 125 ? 0.453   -10.465 -11.547 1.00 93.38 125 B 1 
ATOM   1941 N  N     . ILE B 2 126 ? -2.041  -8.561  -9.451  1.00 98.66 126 B 1 
ATOM   1942 C  CA    . ILE B 2 126 ? -2.020  -8.167  -8.043  1.00 98.60 126 B 1 
ATOM   1943 C  C     . ILE B 2 126 ? -3.186  -8.807  -7.284  1.00 98.52 126 B 1 
ATOM   1944 O  O     . ILE B 2 126 ? -2.985  -9.341  -6.200  1.00 98.33 126 B 1 
ATOM   1945 C  CB    . ILE B 2 126 ? -2.012  -6.634  -7.901  1.00 98.65 126 B 1 
ATOM   1946 C  CG1   . ILE B 2 126 ? -0.670  -6.069  -8.402  1.00 98.32 126 B 1 
ATOM   1947 C  CG2   . ILE B 2 126 ? -2.249  -6.208  -6.439  1.00 98.41 126 B 1 
ATOM   1948 C  CD1   . ILE B 2 126 ? -0.690  -4.557  -8.652  1.00 97.22 126 B 1 
ATOM   1949 N  N     . LEU B 2 127 ? -4.387  -8.810  -7.849  1.00 98.41 127 B 1 
ATOM   1950 C  CA    . LEU B 2 127 ? -5.545  -9.414  -7.195  1.00 98.23 127 B 1 
ATOM   1951 C  C     . LEU B 2 127 ? -5.463  -10.935 -7.126  1.00 98.10 127 B 1 
ATOM   1952 O  O     . LEU B 2 127 ? -5.880  -11.513 -6.128  1.00 97.49 127 B 1 
ATOM   1953 C  CB    . LEU B 2 127 ? -6.818  -8.991  -7.913  1.00 97.98 127 B 1 
ATOM   1954 C  CG    . LEU B 2 127 ? -7.160  -7.531  -7.651  1.00 96.48 127 B 1 
ATOM   1955 C  CD1   . LEU B 2 127 ? -8.310  -7.192  -8.581  1.00 93.67 127 B 1 
ATOM   1956 C  CD2   . LEU B 2 127 ? -7.589  -7.259  -6.206  1.00 93.45 127 B 1 
ATOM   1957 N  N     . ASP B 2 128 ? -4.869  -11.583 -8.122  1.00 97.90 128 B 1 
ATOM   1958 C  CA    . ASP B 2 128 ? -4.577  -13.013 -8.052  1.00 97.64 128 B 1 
ATOM   1959 C  C     . ASP B 2 128 ? -3.569  -13.294 -6.931  1.00 97.64 128 B 1 
ATOM   1960 O  O     . ASP B 2 128 ? -3.745  -14.224 -6.156  1.00 97.14 128 B 1 
ATOM   1961 C  CB    . ASP B 2 128 ? -4.066  -13.509 -9.405  1.00 97.22 128 B 1 
ATOM   1962 C  CG    . ASP B 2 128 ? -5.126  -13.482 -10.517 1.00 96.30 128 B 1 
ATOM   1963 O  OD1   . ASP B 2 128 ? -6.326  -13.256 -10.216 1.00 94.66 128 B 1 
ATOM   1964 O  OD2   . ASP B 2 128 ? -4.730  -13.702 -11.680 1.00 94.41 128 B 1 
ATOM   1965 N  N     . TYR B 2 129 ? -2.561  -12.432 -6.765  1.00 97.62 129 B 1 
ATOM   1966 C  CA    . TYR B 2 129 ? -1.633  -12.507 -5.639  1.00 97.81 129 B 1 
ATOM   1967 C  C     . TYR B 2 129 ? -2.339  -12.329 -4.289  1.00 97.65 129 B 1 
ATOM   1968 O  O     . TYR B 2 129 ? -2.139  -13.142 -3.384  1.00 97.08 129 B 1 
ATOM   1969 C  CB    . TYR B 2 129 ? -0.532  -11.470 -5.839  1.00 98.00 129 B 1 
ATOM   1970 C  CG    . TYR B 2 129 ? 0.396   -11.284 -4.665  1.00 98.37 129 B 1 
ATOM   1971 C  CD1   . TYR B 2 129 ? 0.224   -10.189 -3.783  1.00 98.13 129 B 1 
ATOM   1972 C  CD2   . TYR B 2 129 ? 1.469   -12.169 -4.478  1.00 98.23 129 B 1 
ATOM   1973 C  CE1   . TYR B 2 129 ? 1.148   -9.964  -2.752  1.00 98.16 129 B 1 
ATOM   1974 C  CE2   . TYR B 2 129 ? 2.396   -11.946 -3.452  1.00 98.22 129 B 1 
ATOM   1975 C  CZ    . TYR B 2 129 ? 2.244   -10.833 -2.605  1.00 98.36 129 B 1 
ATOM   1976 O  OH    . TYR B 2 129 ? 3.181   -10.582 -1.648  1.00 98.12 129 B 1 
ATOM   1977 N  N     . LEU B 2 130 ? -3.201  -11.313 -4.147  1.00 98.02 130 B 1 
ATOM   1978 C  CA    . LEU B 2 130 ? -3.929  -11.060 -2.906  1.00 97.78 130 B 1 
ATOM   1979 C  C     . LEU B 2 130 ? -4.904  -12.194 -2.566  1.00 96.99 130 B 1 
ATOM   1980 O  O     . LEU B 2 130 ? -4.966  -12.626 -1.417  1.00 95.92 130 B 1 
ATOM   1981 C  CB    . LEU B 2 130 ? -4.672  -9.717  -2.999  1.00 97.79 130 B 1 
ATOM   1982 C  CG    . LEU B 2 130 ? -3.759  -8.475  -3.047  1.00 97.80 130 B 1 
ATOM   1983 C  CD1   . LEU B 2 130 ? -4.610  -7.226  -3.237  1.00 97.53 130 B 1 
ATOM   1984 C  CD2   . LEU B 2 130 ? -2.926  -8.320  -1.779  1.00 97.31 130 B 1 
ATOM   1985 N  N     . THR B 2 131 ? -5.608  -12.725 -3.556  1.00 97.49 131 B 1 
ATOM   1986 C  CA    . THR B 2 131 ? -6.629  -13.770 -3.353  1.00 96.91 131 B 1 
ATOM   1987 C  C     . THR B 2 131 ? -6.035  -15.164 -3.225  1.00 96.17 131 B 1 
ATOM   1988 O  O     . THR B 2 131 ? -6.505  -15.940 -2.399  1.00 94.48 131 B 1 
ATOM   1989 C  CB    . THR B 2 131 ? -7.681  -13.770 -4.467  1.00 96.38 131 B 1 
ATOM   1990 O  OG1   . THR B 2 131 ? -7.074  -13.865 -5.726  1.00 92.40 131 B 1 
ATOM   1991 C  CG2   . THR B 2 131 ? -8.530  -12.509 -4.446  1.00 92.37 131 B 1 
ATOM   1992 N  N     . GLN B 2 132 ? -4.981  -15.512 -3.973  1.00 96.39 132 B 1 
ATOM   1993 C  CA    . GLN B 2 132 ? -4.433  -16.870 -4.003  1.00 95.72 132 B 1 
ATOM   1994 C  C     . GLN B 2 132 ? -3.176  -17.040 -3.138  1.00 95.57 132 B 1 
ATOM   1995 O  O     . GLN B 2 132 ? -2.942  -18.114 -2.577  1.00 93.85 132 B 1 
ATOM   1996 C  CB    . GLN B 2 132 ? -4.111  -17.284 -5.438  1.00 94.96 132 B 1 
ATOM   1997 C  CG    . GLN B 2 132 ? -5.314  -17.181 -6.398  1.00 91.06 132 B 1 
ATOM   1998 C  CD    . GLN B 2 132 ? -4.934  -17.532 -7.836  1.00 83.04 132 B 1 
ATOM   1999 O  OE1   . GLN B 2 132 ? -3.852  -18.024 -8.122  1.00 74.54 132 B 1 
ATOM   2000 N  NE2   . GLN B 2 132 ? -5.809  -17.289 -8.778  1.00 70.69 132 B 1 
ATOM   2001 N  N     . ASN B 2 133 ? -2.333  -16.003 -3.018  1.00 95.93 133 B 1 
ATOM   2002 C  CA    . ASN B 2 133 ? -1.065  -16.094 -2.294  1.00 95.55 133 B 1 
ATOM   2003 C  C     . ASN B 2 133 ? -1.102  -15.476 -0.898  1.00 95.35 133 B 1 
ATOM   2004 O  O     . ASN B 2 133 ? -0.265  -15.851 -0.076  1.00 93.34 133 B 1 
ATOM   2005 C  CB    . ASN B 2 133 ? 0.076   -15.490 -3.127  1.00 94.99 133 B 1 
ATOM   2006 C  CG    . ASN B 2 133 ? 0.268   -16.200 -4.456  1.00 93.33 133 B 1 
ATOM   2007 O  OD1   . ASN B 2 133 ? -0.102  -15.729 -5.501  1.00 82.78 133 B 1 
ATOM   2008 N  ND2   . ASN B 2 133 ? 0.873   -17.363 -4.448  1.00 81.48 133 B 1 
ATOM   2009 N  N     . TRP B 2 134 ? -2.038  -14.577 -0.623  1.00 95.49 134 B 1 
ATOM   2010 C  CA    . TRP B 2 134 ? -2.181  -13.906 0.668   1.00 95.14 134 B 1 
ATOM   2011 C  C     . TRP B 2 134 ? -3.399  -14.409 1.429   1.00 94.34 134 B 1 
ATOM   2012 O  O     . TRP B 2 134 ? -3.284  -15.436 2.118   1.00 91.28 134 B 1 
ATOM   2013 C  CB    . TRP B 2 134 ? -2.127  -12.382 0.480   1.00 94.74 134 B 1 
ATOM   2014 C  CG    . TRP B 2 134 ? -2.237  -11.592 1.747   1.00 94.57 134 B 1 
ATOM   2015 C  CD1   . TRP B 2 134 ? -1.391  -11.657 2.793   1.00 92.29 134 B 1 
ATOM   2016 C  CD2   . TRP B 2 134 ? -3.275  -10.635 2.113   1.00 94.43 134 B 1 
ATOM   2017 N  NE1   . TRP B 2 134 ? -1.826  -10.802 3.799   1.00 91.32 134 B 1 
ATOM   2018 C  CE2   . TRP B 2 134 ? -2.978  -10.153 3.419   1.00 93.29 134 B 1 
ATOM   2019 C  CE3   . TRP B 2 134 ? -4.423  -10.126 1.469   1.00 91.70 134 B 1 
ATOM   2020 C  CZ2   . TRP B 2 134 ? -3.794  -9.208  4.071   1.00 91.94 134 B 1 
ATOM   2021 C  CZ3   . TRP B 2 134 ? -5.234  -9.179  2.120   1.00 89.60 134 B 1 
ATOM   2022 C  CH2   . TRP B 2 134 ? -4.923  -8.732  3.403   1.00 90.30 134 B 1 
ATOM   2023 N  N     . ILE B 2 135 ? -4.556  -13.791 1.316   1.00 94.19 135 B 1 
ATOM   2024 C  CA    . ILE B 2 135 ? -5.732  -14.099 2.141   1.00 92.96 135 B 1 
ATOM   2025 C  C     . ILE B 2 135 ? -6.363  -15.460 1.803   1.00 90.90 135 B 1 
ATOM   2026 O  O     . ILE B 2 135 ? -6.863  -16.146 2.687   1.00 86.08 135 B 1 
ATOM   2027 C  CB    . ILE B 2 135 ? -6.752  -12.936 2.060   1.00 91.30 135 B 1 
ATOM   2028 C  CG1   . ILE B 2 135 ? -7.837  -12.978 3.149   1.00 85.59 135 B 1 
ATOM   2029 C  CG2   . ILE B 2 135 ? -7.431  -12.834 0.677   1.00 85.93 135 B 1 
ATOM   2030 C  CD1   . ILE B 2 135 ? -7.296  -12.773 4.563   1.00 81.68 135 B 1 
ATOM   2031 N  N     . GLY B 2 136 ? -6.294  -15.880 0.545   1.00 89.54 136 B 1 
ATOM   2032 C  CA    . GLY B 2 136 ? -6.934  -17.104 0.044   1.00 86.88 136 B 1 
ATOM   2033 C  C     . GLY B 2 136 ? -6.070  -18.363 0.097   1.00 87.48 136 B 1 
ATOM   2034 O  O     . GLY B 2 136 ? -6.493  -19.414 -0.376  1.00 83.98 136 B 1 
ATOM   2035 N  N     . LYS B 2 137 ? -4.862  -18.305 0.676   1.00 87.09 137 B 1 
ATOM   2036 C  CA    . LYS B 2 137 ? -3.937  -19.461 0.682   1.00 85.33 137 B 1 
ATOM   2037 C  C     . LYS B 2 137 ? -4.330  -20.572 1.682   1.00 84.13 137 B 1 
ATOM   2038 O  O     . LYS B 2 137 ? -3.586  -21.531 1.851   1.00 76.29 137 B 1 
ATOM   2039 C  CB    . LYS B 2 137 ? -2.497  -18.959 0.852   1.00 81.64 137 B 1 
ATOM   2040 C  CG    . LYS B 2 137 ? -1.497  -20.002 0.355   1.00 78.16 137 B 1 
ATOM   2041 C  CD    . LYS B 2 137 ? -0.117  -19.398 0.198   1.00 77.16 137 B 1 
ATOM   2042 C  CE    . LYS B 2 137 ? 0.857   -20.454 -0.309  1.00 71.76 137 B 1 
ATOM   2043 N  NZ    . LYS B 2 137 ? 2.171   -19.854 -0.612  1.00 65.05 137 B 1 
ATOM   2044 N  N     . GLY B 2 138 ? -5.454  -20.448 2.361   1.00 83.91 138 B 1 
ATOM   2045 C  CA    . GLY B 2 138 ? -5.975  -21.430 3.316   1.00 82.10 138 B 1 
ATOM   2046 C  C     . GLY B 2 138 ? -5.376  -21.354 4.722   1.00 84.00 138 B 1 
ATOM   2047 O  O     . GLY B 2 138 ? -5.717  -22.166 5.576   1.00 78.96 138 B 1 
ATOM   2048 N  N     . TRP B 2 139 ? -4.479  -20.372 4.996   1.00 85.07 139 B 1 
ATOM   2049 C  CA    . TRP B 2 139 ? -3.981  -20.113 6.354   1.00 84.48 139 B 1 
ATOM   2050 C  C     . TRP B 2 139 ? -5.031  -19.438 7.231   1.00 83.41 139 B 1 
ATOM   2051 O  O     . TRP B 2 139 ? -5.008  -19.575 8.455   1.00 79.21 139 B 1 
ATOM   2052 C  CB    . TRP B 2 139 ? -2.754  -19.226 6.278   1.00 84.61 139 B 1 
ATOM   2053 C  CG    . TRP B 2 139 ? -1.623  -19.766 5.469   1.00 84.94 139 B 1 
ATOM   2054 C  CD1   . TRP B 2 139 ? -1.247  -21.066 5.428   1.00 78.84 139 B 1 
ATOM   2055 C  CD2   . TRP B 2 139 ? -0.698  -19.031 4.628   1.00 83.66 139 B 1 
ATOM   2056 N  NE1   . TRP B 2 139 ? -0.125  -21.184 4.615   1.00 77.34 139 B 1 
ATOM   2057 C  CE2   . TRP B 2 139 ? 0.256   -19.952 4.124   1.00 81.68 139 B 1 
ATOM   2058 C  CE3   . TRP B 2 139 ? -0.551  -17.677 4.284   1.00 80.30 139 B 1 
ATOM   2059 C  CZ2   . TRP B 2 139 ? 1.336   -19.553 3.325   1.00 81.19 139 B 1 
ATOM   2060 C  CZ3   . TRP B 2 139 ? 0.521   -17.267 3.480   1.00 78.13 139 B 1 
ATOM   2061 C  CH2   . TRP B 2 139 ? 1.460   -18.198 3.016   1.00 79.46 139 B 1 
ATOM   2062 N  N     . VAL B 2 140 ? -5.924  -18.720 6.591   1.00 84.18 140 B 1 
ATOM   2063 C  CA    . VAL B 2 140 ? -7.077  -18.084 7.198   1.00 82.41 140 B 1 
ATOM   2064 C  C     . VAL B 2 140 ? -8.319  -18.794 6.681   1.00 83.00 140 B 1 
ATOM   2065 O  O     . VAL B 2 140 ? -8.454  -19.004 5.481   1.00 80.34 140 B 1 
ATOM   2066 C  CB    . VAL B 2 140 ? -7.130  -16.602 6.828   1.00 78.96 140 B 1 
ATOM   2067 C  CG1   . VAL B 2 140 ? -8.267  -15.965 7.597   1.00 71.62 140 B 1 
ATOM   2068 C  CG2   . VAL B 2 140 ? -5.822  -15.873 7.136   1.00 72.43 140 B 1 
ATOM   2069 N  N     . LYS B 2 141 ? -9.236  -19.147 7.577   1.00 81.67 141 B 1 
ATOM   2070 C  CA    . LYS B 2 141 ? -10.542 -19.664 7.168   1.00 80.91 141 B 1 
ATOM   2071 C  C     . LYS B 2 141 ? -11.453 -18.493 6.834   1.00 82.20 141 B 1 
ATOM   2072 O  O     . LYS B 2 141 ? -12.022 -17.864 7.716   1.00 79.37 141 B 1 
ATOM   2073 C  CB    . LYS B 2 141 ? -11.140 -20.566 8.245   1.00 76.40 141 B 1 
ATOM   2074 C  CG    . LYS B 2 141 ? -10.355 -21.877 8.403   1.00 67.22 141 B 1 
ATOM   2075 C  CD    . LYS B 2 141 ? -11.185 -22.799 9.286   1.00 60.01 141 B 1 
ATOM   2076 C  CE    . LYS B 2 141 ? -10.462 -24.025 9.782   1.00 51.62 141 B 1 
ATOM   2077 N  NZ    . LYS B 2 141 ? -11.258 -24.643 10.884  1.00 44.03 141 B 1 
ATOM   2078 N  N     . VAL B 2 142 ? -11.579 -18.224 5.554   1.00 85.11 142 B 1 
ATOM   2079 C  CA    . VAL B 2 142 ? -12.497 -17.215 5.014   1.00 86.37 142 B 1 
ATOM   2080 C  C     . VAL B 2 142 ? -13.321 -17.822 3.891   1.00 87.36 142 B 1 
ATOM   2081 O  O     . VAL B 2 142 ? -12.811 -18.625 3.107   1.00 86.39 142 B 1 
ATOM   2082 C  CB    . VAL B 2 142 ? -11.767 -15.950 4.532   1.00 84.66 142 B 1 
ATOM   2083 C  CG1   . VAL B 2 142 ? -11.170 -15.194 5.712   1.00 77.39 142 B 1 
ATOM   2084 C  CG2   . VAL B 2 142 ? -10.659 -16.220 3.515   1.00 78.30 142 B 1 
ATOM   2085 N  N     . SER B 2 143 ? -14.577 -17.418 3.793   1.00 86.86 143 B 1 
ATOM   2086 C  CA    . SER B 2 143 ? -15.403 -17.712 2.629   1.00 87.73 143 B 1 
ATOM   2087 C  C     . SER B 2 143 ? -14.838 -17.015 1.383   1.00 89.25 143 B 1 
ATOM   2088 O  O     . SER B 2 143 ? -14.098 -16.031 1.486   1.00 89.47 143 B 1 
ATOM   2089 C  CB    . SER B 2 143 ? -16.852 -17.294 2.895   1.00 86.27 143 B 1 
ATOM   2090 O  OG    . SER B 2 143 ? -16.941 -15.893 3.013   1.00 84.40 143 B 1 
ATOM   2091 N  N     . GLU B 2 144 ? -15.169 -17.488 0.181   1.00 90.24 144 B 1 
ATOM   2092 C  CA    . GLU B 2 144 ? -14.752 -16.800 -1.045  1.00 91.02 144 B 1 
ATOM   2093 C  C     . GLU B 2 144 ? -15.249 -15.338 -1.110  1.00 91.98 144 B 1 
ATOM   2094 O  O     . GLU B 2 144 ? -14.427 -14.476 -1.391  1.00 91.47 144 B 1 
ATOM   2095 C  CB    . GLU B 2 144 ? -15.180 -17.557 -2.313  1.00 90.32 144 B 1 
ATOM   2096 C  CG    . GLU B 2 144 ? -14.452 -18.881 -2.525  1.00 82.65 144 B 1 
ATOM   2097 C  CD    . GLU B 2 144 ? -14.609 -19.426 -3.955  1.00 79.98 144 B 1 
ATOM   2098 O  OE1   . GLU B 2 144 ? -13.763 -20.255 -4.341  1.00 74.80 144 B 1 
ATOM   2099 O  OE2   . GLU B 2 144 ? -15.504 -18.959 -4.696  1.00 75.97 144 B 1 
ATOM   2100 N  N     . PRO B 2 145 ? -16.512 -15.016 -0.778  1.00 90.13 145 B 1 
ATOM   2101 C  CA    . PRO B 2 145 ? -16.977 -13.631 -0.761  1.00 90.28 145 B 1 
ATOM   2102 C  C     . PRO B 2 145 ? -16.189 -12.747 0.203   1.00 91.35 145 B 1 
ATOM   2103 O  O     . PRO B 2 145 ? -15.817 -11.624 -0.135  1.00 90.79 145 B 1 
ATOM   2104 C  CB    . PRO B 2 145 ? -18.456 -13.693 -0.378  1.00 88.84 145 B 1 
ATOM   2105 C  CG    . PRO B 2 145 ? -18.887 -15.093 -0.816  1.00 86.19 145 B 1 
ATOM   2106 C  CD    . PRO B 2 145 ? -17.630 -15.916 -0.548  1.00 88.97 145 B 1 
ATOM   2107 N  N     . LEU B 2 146 ? -15.865 -13.256 1.400   1.00 89.62 146 B 1 
ATOM   2108 C  CA    . LEU B 2 146 ? -15.084 -12.507 2.381   1.00 89.91 146 B 1 
ATOM   2109 C  C     . LEU B 2 146 ? -13.631 -12.318 1.930   1.00 91.20 146 B 1 
ATOM   2110 O  O     . LEU B 2 146 ? -13.072 -11.231 2.082   1.00 91.01 146 B 1 
ATOM   2111 C  CB    . LEU B 2 146 ? -15.179 -13.213 3.743   1.00 87.86 146 B 1 
ATOM   2112 C  CG    . LEU B 2 146 ? -14.416 -12.522 4.878   1.00 82.53 146 B 1 
ATOM   2113 C  CD1   . LEU B 2 146 ? -14.809 -11.064 5.072   1.00 78.38 146 B 1 
ATOM   2114 C  CD2   . LEU B 2 146 ? -14.704 -13.260 6.182   1.00 77.45 146 B 1 
ATOM   2115 N  N     . ARG B 2 147 ? -13.021 -13.346 1.338   1.00 92.54 147 B 1 
ATOM   2116 C  CA    . ARG B 2 147 ? -11.692 -13.254 0.713   1.00 93.41 147 B 1 
ATOM   2117 C  C     . ARG B 2 147 ? -11.657 -12.149 -0.336  1.00 93.94 147 B 1 
ATOM   2118 O  O     . ARG B 2 147 ? -10.745 -11.326 -0.318  1.00 94.24 147 B 1 
ATOM   2119 C  CB    . ARG B 2 147 ? -11.356 -14.615 0.080   1.00 93.38 147 B 1 
ATOM   2120 C  CG    . ARG B 2 147 ? -10.013 -14.626 -0.662  1.00 92.49 147 B 1 
ATOM   2121 C  CD    . ARG B 2 147 ? -9.928  -15.796 -1.641  1.00 91.08 147 B 1 
ATOM   2122 N  NE    . ARG B 2 147 ? -10.804 -15.603 -2.793  1.00 87.92 147 B 1 
ATOM   2123 C  CZ    . ARG B 2 147 ? -11.297 -16.528 -3.598  1.00 87.06 147 B 1 
ATOM   2124 N  NH1   . ARG B 2 147 ? -10.963 -17.781 -3.496  1.00 78.97 147 B 1 
ATOM   2125 N  NH2   . ARG B 2 147 ? -12.156 -16.194 -4.515  1.00 81.71 147 B 1 
ATOM   2126 N  N     . ASP B 2 148 ? -12.643 -12.137 -1.221  1.00 93.71 148 B 1 
ATOM   2127 C  CA    . ASP B 2 148 ? -12.709 -11.179 -2.316  1.00 94.47 148 B 1 
ATOM   2128 C  C     . ASP B 2 148 ? -12.982 -9.761  -1.795  1.00 94.88 148 B 1 
ATOM   2129 O  O     . ASP B 2 148 ? -12.341 -8.816  -2.245  1.00 94.58 148 B 1 
ATOM   2130 C  CB    . ASP B 2 148 ? -13.742 -11.661 -3.349  1.00 94.63 148 B 1 
ATOM   2131 C  CG    . ASP B 2 148 ? -13.301 -12.931 -4.107  1.00 94.30 148 B 1 
ATOM   2132 O  OD1   . ASP B 2 148 ? -12.121 -13.342 -4.025  1.00 92.11 148 B 1 
ATOM   2133 O  OD2   . ASP B 2 148 ? -14.138 -13.543 -4.813  1.00 92.05 148 B 1 
ATOM   2134 N  N     . ALA B 2 149 ? -13.807 -9.605  -0.770  1.00 93.29 149 B 1 
ATOM   2135 C  CA    . ALA B 2 149 ? -14.030 -8.327  -0.100  1.00 92.95 149 B 1 
ATOM   2136 C  C     . ALA B 2 149 ? -12.749 -7.771  0.552   1.00 93.78 149 B 1 
ATOM   2137 O  O     . ALA B 2 149 ? -12.413 -6.604  0.355   1.00 93.32 149 B 1 
ATOM   2138 C  CB    . ALA B 2 149 ? -15.137 -8.504  0.942   1.00 91.84 149 B 1 
ATOM   2139 N  N     . ILE B 2 150 ? -12.003 -8.602  1.289   1.00 93.68 150 B 1 
ATOM   2140 C  CA    . ILE B 2 150 ? -10.735 -8.199  1.910   1.00 93.93 150 B 1 
ATOM   2141 C  C     . ILE B 2 150 ? -9.701  -7.824  0.836   1.00 94.97 150 B 1 
ATOM   2142 O  O     . ILE B 2 150 ? -9.058  -6.782  0.954   1.00 95.18 150 B 1 
ATOM   2143 C  CB    . ILE B 2 150 ? -10.210 -9.306  2.854   1.00 93.05 150 B 1 
ATOM   2144 C  CG1   . ILE B 2 150 ? -11.132 -9.431  4.088   1.00 91.54 150 B 1 
ATOM   2145 C  CG2   . ILE B 2 150 ? -8.770  -9.009  3.306   1.00 91.94 150 B 1 
ATOM   2146 C  CD1   . ILE B 2 150 ? -10.876 -10.688 4.924   1.00 88.02 150 B 1 
ATOM   2147 N  N     . ALA B 2 151 ? -9.565  -8.632  -0.212  1.00 95.59 151 B 1 
ATOM   2148 C  CA    . ALA B 2 151 ? -8.660  -8.338  -1.312  1.00 96.23 151 B 1 
ATOM   2149 C  C     . ALA B 2 151 ? -9.021  -7.012  -2.014  1.00 96.76 151 B 1 
ATOM   2150 O  O     . ALA B 2 151 ? -8.130  -6.202  -2.259  1.00 96.72 151 B 1 
ATOM   2151 C  CB    . ALA B 2 151 ? -8.662  -9.519  -2.284  1.00 96.21 151 B 1 
ATOM   2152 N  N     . GLY B 2 152 ? -10.297 -6.747  -2.237  1.00 96.17 152 B 1 
ATOM   2153 C  CA    . GLY B 2 152 ? -10.784 -5.488  -2.812  1.00 96.29 152 B 1 
ATOM   2154 C  C     . GLY B 2 152 ? -10.484 -4.267  -1.937  1.00 96.50 152 B 1 
ATOM   2155 O  O     . GLY B 2 152 ? -10.135 -3.213  -2.460  1.00 96.14 152 B 1 
ATOM   2156 N  N     . LYS B 2 153 ? -10.530 -4.390  -0.600  1.00 96.32 153 B 1 
ATOM   2157 C  CA    . LYS B 2 153 ? -10.107 -3.306  0.304   1.00 96.10 153 B 1 
ATOM   2158 C  C     . LYS B 2 153 ? -8.598  -3.098  0.293   1.00 96.84 153 B 1 
ATOM   2159 O  O     . LYS B 2 153 ? -8.133  -1.962  0.353   1.00 96.35 153 B 1 
ATOM   2160 C  CB    . LYS B 2 153 ? -10.573 -3.554  1.741   1.00 94.86 153 B 1 
ATOM   2161 C  CG    . LYS B 2 153 ? -12.080 -3.647  1.950   1.00 90.48 153 B 1 
ATOM   2162 C  CD    . LYS B 2 153 ? -12.857 -2.386  1.606   1.00 82.83 153 B 1 
ATOM   2163 C  CE    . LYS B 2 153 ? -14.328 -2.653  1.932   1.00 79.73 153 B 1 
ATOM   2164 N  NZ    . LYS B 2 153 ? -15.206 -1.526  1.566   1.00 71.06 153 B 1 
ATOM   2165 N  N     . VAL B 2 154 ? -7.811  -4.175  0.222   1.00 97.00 154 B 1 
ATOM   2166 C  CA    . VAL B 2 154 ? -6.346  -4.082  0.171   1.00 97.58 154 B 1 
ATOM   2167 C  C     . VAL B 2 154 ? -5.857  -3.563  -1.181  1.00 97.97 154 B 1 
ATOM   2168 O  O     . VAL B 2 154 ? -4.811  -2.920  -1.233  1.00 97.82 154 B 1 
ATOM   2169 C  CB    . VAL B 2 154 ? -5.708  -5.428  0.551   1.00 97.08 154 B 1 
ATOM   2170 C  CG1   . VAL B 2 154 ? -4.191  -5.457  0.381   1.00 95.82 154 B 1 
ATOM   2171 C  CG2   . VAL B 2 154 ? -5.991  -5.712  2.032   1.00 95.95 154 B 1 
ATOM   2172 N  N     . TRP B 2 155 ? -6.635  -3.753  -2.252  1.00 98.22 155 B 1 
ATOM   2173 C  CA    . TRP B 2 155 ? -6.376  -3.146  -3.558  1.00 98.45 155 B 1 
ATOM   2174 C  C     . TRP B 2 155 ? -6.206  -1.626  -3.479  1.00 98.43 155 B 1 
ATOM   2175 O  O     . TRP B 2 155 ? -5.347  -1.083  -4.165  1.00 98.20 155 B 1 
ATOM   2176 C  CB    . TRP B 2 155 ? -7.505  -3.512  -4.522  1.00 98.34 155 B 1 
ATOM   2177 C  CG    . TRP B 2 155 ? -7.435  -2.757  -5.810  1.00 98.24 155 B 1 
ATOM   2178 C  CD1   . TRP B 2 155 ? -8.254  -1.745  -6.200  1.00 97.33 155 B 1 
ATOM   2179 C  CD2   . TRP B 2 155 ? -6.403  -2.859  -6.837  1.00 97.99 155 B 1 
ATOM   2180 N  NE1   . TRP B 2 155 ? -7.806  -1.215  -7.399  1.00 96.81 155 B 1 
ATOM   2181 C  CE2   . TRP B 2 155 ? -6.666  -1.855  -7.805  1.00 97.60 155 B 1 
ATOM   2182 C  CE3   . TRP B 2 155 ? -5.274  -3.687  -7.010  1.00 97.15 155 B 1 
ATOM   2183 C  CZ2   . TRP B 2 155 ? -5.798  -1.657  -8.911  1.00 96.99 155 B 1 
ATOM   2184 C  CZ3   . TRP B 2 155 ? -4.429  -3.492  -8.117  1.00 96.32 155 B 1 
ATOM   2185 C  CH2   . TRP B 2 155 ? -4.680  -2.478  -9.043  1.00 96.28 155 B 1 
ATOM   2186 N  N     . GLU B 2 156 ? -6.910  -0.940  -2.574  1.00 97.94 156 B 1 
ATOM   2187 C  CA    . GLU B 2 156 ? -6.806  0.508   -2.364  1.00 97.73 156 B 1 
ATOM   2188 C  C     . GLU B 2 156 ? -5.359  0.959   -2.077  1.00 98.08 156 B 1 
ATOM   2189 O  O     . GLU B 2 156 ? -4.960  2.060   -2.442  1.00 97.43 156 B 1 
ATOM   2190 C  CB    . GLU B 2 156 ? -7.693  0.925   -1.177  1.00 96.94 156 B 1 
ATOM   2191 C  CG    . GLU B 2 156 ? -9.191  0.607   -1.328  1.00 93.92 156 B 1 
ATOM   2192 C  CD    . GLU B 2 156 ? -9.978  1.616   -2.188  1.00 93.79 156 B 1 
ATOM   2193 O  OE1   . GLU B 2 156 ? -11.203 1.403   -2.345  1.00 86.73 156 B 1 
ATOM   2194 O  OE2   . GLU B 2 156 ? -9.417  2.649   -2.608  1.00 89.20 156 B 1 
ATOM   2195 N  N     . ILE B 2 157 ? -4.529  0.111   -1.452  1.00 98.30 157 B 1 
ATOM   2196 C  CA    . ILE B 2 157 ? -3.108  0.384   -1.208  1.00 98.50 157 B 1 
ATOM   2197 C  C     . ILE B 2 157 ? -2.355  0.486   -2.531  1.00 98.66 157 B 1 
ATOM   2198 O  O     . ILE B 2 157 ? -1.584  1.423   -2.738  1.00 98.51 157 B 1 
ATOM   2199 C  CB    . ILE B 2 157 ? -2.470  -0.708  -0.317  1.00 98.28 157 B 1 
ATOM   2200 C  CG1   . ILE B 2 157 ? -3.186  -0.789  1.056   1.00 97.58 157 B 1 
ATOM   2201 C  CG2   . ILE B 2 157 ? -0.964  -0.475  -0.149  1.00 97.58 157 B 1 
ATOM   2202 C  CD1   . ILE B 2 157 ? -2.656  -1.892  1.979   1.00 96.47 157 B 1 
ATOM   2203 N  N     . TYR B 2 158 ? -2.573  -0.480  -3.420  1.00 98.86 158 B 1 
ATOM   2204 C  CA    . TYR B 2 158 ? -1.906  -0.523  -4.712  1.00 98.85 158 B 1 
ATOM   2205 C  C     . TYR B 2 158 ? -2.404  0.600   -5.622  1.00 98.86 158 B 1 
ATOM   2206 O  O     . TYR B 2 158 ? -1.583  1.318   -6.196  1.00 98.62 158 B 1 
ATOM   2207 C  CB    . TYR B 2 158 ? -2.112  -1.889  -5.365  1.00 98.83 158 B 1 
ATOM   2208 C  CG    . TYR B 2 158 ? -1.404  -3.021  -4.643  1.00 98.85 158 B 1 
ATOM   2209 C  CD1   . TYR B 2 158 ? -0.070  -3.336  -4.968  1.00 98.65 158 B 1 
ATOM   2210 C  CD2   . TYR B 2 158 ? -2.066  -3.747  -3.638  1.00 98.65 158 B 1 
ATOM   2211 C  CE1   . TYR B 2 158 ? 0.589   -4.385  -4.312  1.00 98.48 158 B 1 
ATOM   2212 C  CE2   . TYR B 2 158 ? -1.414  -4.792  -2.973  1.00 98.50 158 B 1 
ATOM   2213 C  CZ    . TYR B 2 158 ? -0.089  -5.112  -3.313  1.00 98.60 158 B 1 
ATOM   2214 O  OH    . TYR B 2 158 ? 0.544   -6.143  -2.667  1.00 98.11 158 B 1 
ATOM   2215 N  N     . ALA B 2 159 ? -3.712  0.815   -5.677  1.00 98.72 159 B 1 
ATOM   2216 C  CA    . ALA B 2 159 ? -4.308  1.913   -6.432  1.00 98.79 159 B 1 
ATOM   2217 C  C     . ALA B 2 159 ? -3.718  3.267   -5.998  1.00 98.65 159 B 1 
ATOM   2218 O  O     . ALA B 2 159 ? -3.299  4.059   -6.837  1.00 98.32 159 B 1 
ATOM   2219 C  CB    . ALA B 2 159 ? -5.832  1.860   -6.235  1.00 98.40 159 B 1 
ATOM   2220 N  N     . ASN B 2 160 ? -3.586  3.504   -4.687  1.00 98.72 160 B 1 
ATOM   2221 C  CA    . ASN B 2 160 ? -2.965  4.713   -4.155  1.00 98.83 160 B 1 
ATOM   2222 C  C     . ASN B 2 160 ? -1.498  4.852   -4.581  1.00 98.89 160 B 1 
ATOM   2223 O  O     . ASN B 2 160 ? -1.092  5.927   -5.011  1.00 98.62 160 B 1 
ATOM   2224 C  CB    . ASN B 2 160 ? -3.072  4.716   -2.621  1.00 98.71 160 B 1 
ATOM   2225 C  CG    . ASN B 2 160 ? -4.451  5.092   -2.105  1.00 98.51 160 B 1 
ATOM   2226 O  OD1   . ASN B 2 160 ? -5.277  5.695   -2.766  1.00 96.99 160 B 1 
ATOM   2227 N  ND2   . ASN B 2 160 ? -4.714  4.806   -0.852  1.00 96.58 160 B 1 
ATOM   2228 N  N     . SER B 2 161 ? -0.702  3.787   -4.475  1.00 98.85 161 B 1 
ATOM   2229 C  CA    . SER B 2 161 ? 0.706   3.840   -4.876  1.00 98.87 161 B 1 
ATOM   2230 C  C     . SER B 2 161 ? 0.864   4.126   -6.373  1.00 98.81 161 B 1 
ATOM   2231 O  O     . SER B 2 161 ? 1.669   4.976   -6.733  1.00 98.65 161 B 1 
ATOM   2232 C  CB    . SER B 2 161 ? 1.430   2.554   -4.493  1.00 98.76 161 B 1 
ATOM   2233 O  OG    . SER B 2 161 ? 1.556   2.447   -3.091  1.00 95.87 161 B 1 
ATOM   2234 N  N     . PHE B 2 162 ? 0.092   3.487   -7.243  1.00 98.83 162 B 1 
ATOM   2235 C  CA    . PHE B 2 162 ? 0.189   3.739   -8.684  1.00 98.73 162 B 1 
ATOM   2236 C  C     . PHE B 2 162 ? -0.319  5.126   -9.085  1.00 98.63 162 B 1 
ATOM   2237 O  O     . PHE B 2 162 ? 0.301   5.787   -9.915  1.00 98.21 162 B 1 
ATOM   2238 C  CB    . PHE B 2 162 ? -0.547  2.634   -9.458  1.00 98.70 162 B 1 
ATOM   2239 C  CG    . PHE B 2 162 ? 0.147   1.287   -9.396  1.00 98.64 162 B 1 
ATOM   2240 C  CD1   . PHE B 2 162 ? 1.452   1.144   -9.898  1.00 98.21 162 B 1 
ATOM   2241 C  CD2   . PHE B 2 162 ? -0.495  0.179   -8.820  1.00 98.19 162 B 1 
ATOM   2242 C  CE1   . PHE B 2 162 ? 2.110   -0.081  -9.813  1.00 97.73 162 B 1 
ATOM   2243 C  CE2   . PHE B 2 162 ? 0.163   -1.052  -8.734  1.00 97.73 162 B 1 
ATOM   2244 C  CZ    . PHE B 2 162 ? 1.471   -1.180  -9.222  1.00 97.79 162 B 1 
ATOM   2245 N  N     . GLU B 2 163 ? -1.389  5.616   -8.470  1.00 98.64 163 B 1 
ATOM   2246 C  CA    . GLU B 2 163 ? -1.985  6.904   -8.817  1.00 98.41 163 B 1 
ATOM   2247 C  C     . GLU B 2 163 ? -1.253  8.103   -8.189  1.00 98.52 163 B 1 
ATOM   2248 O  O     . GLU B 2 163 ? -1.046  9.122   -8.842  1.00 98.12 163 B 1 
ATOM   2249 C  CB    . GLU B 2 163 ? -3.467  6.889   -8.433  1.00 98.09 163 B 1 
ATOM   2250 C  CG    . GLU B 2 163 ? -4.170  8.165   -8.910  1.00 96.95 163 B 1 
ATOM   2251 C  CD    . GLU B 2 163 ? -5.693  8.143   -8.710  1.00 96.37 163 B 1 
ATOM   2252 O  OE1   . GLU B 2 163 ? -6.355  9.060   -9.259  1.00 93.06 163 B 1 
ATOM   2253 O  OE2   . GLU B 2 163 ? -6.253  7.252   -8.046  1.00 93.44 163 B 1 
ATOM   2254 N  N     . HIS B 2 164 ? -0.856  7.999   -6.918  1.00 98.77 164 B 1 
ATOM   2255 C  CA    . HIS B 2 164 ? -0.455  9.156   -6.121  1.00 98.81 164 B 1 
ATOM   2256 C  C     . HIS B 2 164 ? 1.040   9.238   -5.818  1.00 98.83 164 B 1 
ATOM   2257 O  O     . HIS B 2 164 ? 1.551   10.347  -5.608  1.00 98.68 164 B 1 
ATOM   2258 C  CB    . HIS B 2 164 ? -1.258  9.200   -4.821  1.00 98.68 164 B 1 
ATOM   2259 C  CG    . HIS B 2 164 ? -2.749  9.216   -5.017  1.00 98.60 164 B 1 
ATOM   2260 N  ND1   . HIS B 2 164 ? -3.454  10.054  -5.864  1.00 96.53 164 B 1 
ATOM   2261 C  CD2   . HIS B 2 164 ? -3.672  8.413   -4.384  1.00 96.70 164 B 1 
ATOM   2262 C  CE1   . HIS B 2 164 ? -4.755  9.748   -5.748  1.00 96.57 164 B 1 
ATOM   2263 N  NE2   . HIS B 2 164 ? -4.929  8.764   -4.847  1.00 96.91 164 B 1 
ATOM   2264 N  N     . SER B 2 165 ? 1.769   8.113   -5.773  1.00 98.85 165 B 1 
ATOM   2265 C  CA    . SER B 2 165 ? 3.157   8.108   -5.300  1.00 98.87 165 B 1 
ATOM   2266 C  C     . SER B 2 165 ? 4.143   8.749   -6.276  1.00 98.88 165 B 1 
ATOM   2267 O  O     . SER B 2 165 ? 5.209   9.192   -5.877  1.00 98.36 165 B 1 
ATOM   2268 C  CB    . SER B 2 165 ? 3.620   6.682   -4.975  1.00 98.61 165 B 1 
ATOM   2269 O  OG    . SER B 2 165 ? 3.903   5.955   -6.151  1.00 97.56 165 B 1 
ATOM   2270 N  N     . LYS B 2 166 ? 3.820   8.779   -7.572  1.00 98.80 166 B 1 
ATOM   2271 C  CA    . LYS B 2 166 ? 4.747   9.147   -8.659  1.00 98.73 166 B 1 
ATOM   2272 C  C     . LYS B 2 166 ? 6.026   8.280   -8.689  1.00 98.85 166 B 1 
ATOM   2273 O  O     . LYS B 2 166 ? 7.030   8.670   -9.288  1.00 98.13 166 B 1 
ATOM   2274 C  CB    . LYS B 2 166 ? 5.027   10.666  -8.651  1.00 98.48 166 B 1 
ATOM   2275 C  CG    . LYS B 2 166 ? 3.762   11.554  -8.676  1.00 96.65 166 B 1 
ATOM   2276 C  CD    . LYS B 2 166 ? 4.104   13.052  -8.540  1.00 90.86 166 B 1 
ATOM   2277 C  CE    . LYS B 2 166 ? 2.836   13.913  -8.452  1.00 83.47 166 B 1 
ATOM   2278 N  NZ    . LYS B 2 166 ? 3.095   15.331  -8.064  1.00 71.45 166 B 1 
ATOM   2279 N  N     . SER B 2 167 ? 6.007   7.085   -8.081  1.00 98.63 167 B 1 
ATOM   2280 C  CA    . SER B 2 167 ? 7.126   6.145   -8.066  1.00 98.56 167 B 1 
ATOM   2281 C  C     . SER B 2 167 ? 7.569   5.807   -9.488  1.00 98.56 167 B 1 
ATOM   2282 O  O     . SER B 2 167 ? 6.779   5.466   -10.361 1.00 97.81 167 B 1 
ATOM   2283 C  CB    . SER B 2 167 ? 6.774   4.866   -7.312  1.00 98.20 167 B 1 
ATOM   2284 O  OG    . SER B 2 167 ? 7.872   3.970   -7.353  1.00 95.33 167 B 1 
ATOM   2285 N  N     . LYS B 2 168 ? 8.892   5.888   -9.721  1.00 98.43 168 B 1 
ATOM   2286 C  CA    . LYS B 2 168 ? 9.488   5.587   -11.022 1.00 98.12 168 B 1 
ATOM   2287 C  C     . LYS B 2 168 ? 9.888   4.115   -11.176 1.00 98.37 168 B 1 
ATOM   2288 O  O     . LYS B 2 168 ? 10.291  3.720   -12.270 1.00 96.77 168 B 1 
ATOM   2289 C  CB    . LYS B 2 168 ? 10.678  6.522   -11.280 1.00 96.98 168 B 1 
ATOM   2290 C  CG    . LYS B 2 168 ? 10.352  8.027   -11.263 1.00 92.84 168 B 1 
ATOM   2291 C  CD    . LYS B 2 168 ? 9.300   8.439   -12.293 1.00 81.34 168 B 1 
ATOM   2292 C  CE    . LYS B 2 168 ? 9.110   9.954   -12.246 1.00 74.53 168 B 1 
ATOM   2293 N  NZ    . LYS B 2 168 ? 7.946   10.414  -13.035 1.00 61.67 168 B 1 
ATOM   2294 N  N     . ILE B 2 169 ? 9.816   3.351   -10.106 1.00 98.69 169 B 1 
ATOM   2295 C  CA    . ILE B 2 169 ? 10.218  1.937   -10.044 1.00 98.78 169 B 1 
ATOM   2296 C  C     . ILE B 2 169 ? 9.073   1.010   -9.657  1.00 98.76 169 B 1 
ATOM   2297 O  O     . ILE B 2 169 ? 9.282   -0.190  -9.492  1.00 98.41 169 B 1 
ATOM   2298 C  CB    . ILE B 2 169 ? 11.454  1.752   -9.132  1.00 98.50 169 B 1 
ATOM   2299 C  CG1   . ILE B 2 169 ? 11.176  2.234   -7.694  1.00 97.82 169 B 1 
ATOM   2300 C  CG2   . ILE B 2 169 ? 12.673  2.463   -9.751  1.00 97.14 169 B 1 
ATOM   2301 C  CD1   . ILE B 2 169 ? 12.280  1.845   -6.712  1.00 96.80 169 B 1 
ATOM   2302 N  N     . GLY B 2 170 ? 7.844   1.527   -9.549  1.00 98.60 170 B 1 
ATOM   2303 C  CA    . GLY B 2 170 ? 6.644   0.773   -9.211  1.00 98.60 170 B 1 
ATOM   2304 C  C     . GLY B 2 170 ? 6.502   0.502   -7.723  1.00 98.82 170 B 1 
ATOM   2305 O  O     . GLY B 2 170 ? 6.912   1.320   -6.893  1.00 98.45 170 B 1 
ATOM   2306 N  N     . VAL B 2 171 ? 5.910   -0.645  -7.400  1.00 98.99 171 B 1 
ATOM   2307 C  CA    . VAL B 2 171 ? 5.507   -1.038  -6.051  1.00 98.96 171 B 1 
ATOM   2308 C  C     . VAL B 2 171 ? 6.135   -2.383  -5.689  1.00 98.96 171 B 1 
ATOM   2309 O  O     . VAL B 2 171 ? 6.255   -3.273  -6.529  1.00 98.84 171 B 1 
ATOM   2310 C  CB    . VAL B 2 171 ? 3.972   -1.094  -5.937  1.00 98.73 171 B 1 
ATOM   2311 C  CG1   . VAL B 2 171 ? 3.513   -1.395  -4.519  1.00 97.29 171 B 1 
ATOM   2312 C  CG2   . VAL B 2 171 ? 3.337   0.241   -6.356  1.00 97.33 171 B 1 
ATOM   2313 N  N     . PHE B 2 172 ? 6.537   -2.536  -4.437  1.00 98.92 172 B 1 
ATOM   2314 C  CA    . PHE B 2 172 ? 7.184   -3.728  -3.908  1.00 98.99 172 B 1 
ATOM   2315 C  C     . PHE B 2 172 ? 6.330   -4.343  -2.814  1.00 98.93 172 B 1 
ATOM   2316 O  O     . PHE B 2 172 ? 5.861   -3.641  -1.921  1.00 98.90 172 B 1 
ATOM   2317 C  CB    . PHE B 2 172 ? 8.581   -3.379  -3.389  1.00 98.95 172 B 1 
ATOM   2318 C  CG    . PHE B 2 172 ? 9.481   -2.796  -4.449  1.00 98.94 172 B 1 
ATOM   2319 C  CD1   . PHE B 2 172 ? 10.341  -3.625  -5.192  1.00 98.81 172 B 1 
ATOM   2320 C  CD2   . PHE B 2 172 ? 9.386   -1.431  -4.783  1.00 98.81 172 B 1 
ATOM   2321 C  CE1   . PHE B 2 172 ? 11.081  -3.112  -6.254  1.00 98.62 172 B 1 
ATOM   2322 C  CE2   . PHE B 2 172 ? 10.123  -0.913  -5.859  1.00 98.62 172 B 1 
ATOM   2323 C  CZ    . PHE B 2 172 ? 10.963  -1.758  -6.596  1.00 98.63 172 B 1 
ATOM   2324 N  N     . SER B 2 173 ? 6.169   -5.662  -2.851  1.00 98.94 173 B 1 
ATOM   2325 C  CA    . SER B 2 173 ? 5.341   -6.378  -1.875  1.00 98.93 173 B 1 
ATOM   2326 C  C     . SER B 2 173 ? 6.061   -7.601  -1.329  1.00 98.93 173 B 1 
ATOM   2327 O  O     . SER B 2 173 ? 6.796   -8.284  -2.042  1.00 98.77 173 B 1 
ATOM   2328 C  CB    . SER B 2 173 ? 3.999   -6.791  -2.492  1.00 98.71 173 B 1 
ATOM   2329 O  OG    . SER B 2 173 ? 3.342   -5.700  -3.100  1.00 97.16 173 B 1 
ATOM   2330 N  N     . CYS B 2 174 ? 5.823   -7.903  -0.065  1.00 98.70 174 B 1 
ATOM   2331 C  CA    . CYS B 2 174 ? 6.200   -9.171  0.544   1.00 98.76 174 B 1 
ATOM   2332 C  C     . CYS B 2 174 ? 5.290   -9.443  1.746   1.00 98.74 174 B 1 
ATOM   2333 O  O     . CYS B 2 174 ? 4.780   -8.516  2.370   1.00 98.48 174 B 1 
ATOM   2334 C  CB    . CYS B 2 174 ? 7.677   -9.136  0.948   1.00 98.63 174 B 1 
ATOM   2335 S  SG    . CYS B 2 174 ? 8.264   -10.809 1.341   1.00 98.28 174 B 1 
ATOM   2336 N  N     . GLY B 2 175 ? 5.102   -10.708 2.091   1.00 98.19 175 B 1 
ATOM   2337 C  CA    . GLY B 2 175 ? 4.312   -11.061 3.255   1.00 98.03 175 B 1 
ATOM   2338 C  C     . GLY B 2 175 ? 4.737   -12.385 3.875   1.00 97.93 175 B 1 
ATOM   2339 O  O     . GLY B 2 175 ? 5.600   -13.101 3.371   1.00 97.47 175 B 1 
ATOM   2340 N  N     . GLN B 2 176 ? 4.140   -12.697 5.015   1.00 97.41 176 B 1 
ATOM   2341 C  CA    . GLN B 2 176 ? 4.400   -13.942 5.718   1.00 97.11 176 B 1 
ATOM   2342 C  C     . GLN B 2 176 ? 3.239   -14.313 6.640   1.00 97.06 176 B 1 
ATOM   2343 O  O     . GLN B 2 176 ? 2.660   -13.468 7.321   1.00 96.29 176 B 1 
ATOM   2344 C  CB    . GLN B 2 176 ? 5.719   -13.815 6.482   1.00 96.21 176 B 1 
ATOM   2345 C  CG    . GLN B 2 176 ? 6.168   -15.128 7.127   1.00 92.25 176 B 1 
ATOM   2346 C  CD    . GLN B 2 176 ? 7.597   -15.089 7.665   1.00 88.86 176 B 1 
ATOM   2347 O  OE1   . GLN B 2 176 ? 8.376   -14.194 7.414   1.00 80.51 176 B 1 
ATOM   2348 N  NE2   . GLN B 2 176 ? 7.990   -16.084 8.430   1.00 75.83 176 B 1 
ATOM   2349 N  N     . HIS B 2 177 ? 2.949   -15.603 6.715   1.00 95.94 177 B 1 
ATOM   2350 C  CA    . HIS B 2 177 ? 2.093   -16.172 7.741   1.00 95.20 177 B 1 
ATOM   2351 C  C     . HIS B 2 177 ? 2.936   -16.573 8.959   1.00 95.17 177 B 1 
ATOM   2352 O  O     . HIS B 2 177 ? 3.771   -17.480 8.891   1.00 94.45 177 B 1 
ATOM   2353 C  CB    . HIS B 2 177 ? 1.314   -17.346 7.151   1.00 94.04 177 B 1 
ATOM   2354 C  CG    . HIS B 2 177 ? 0.474   -18.089 8.144   1.00 92.43 177 B 1 
ATOM   2355 N  ND1   . HIS B 2 177 ? 0.293   -19.463 8.163   1.00 83.69 177 B 1 
ATOM   2356 C  CD2   . HIS B 2 177 ? -0.248  -17.577 9.181   1.00 83.80 177 B 1 
ATOM   2357 C  CE1   . HIS B 2 177 ? -0.531  -19.760 9.175   1.00 85.57 177 B 1 
ATOM   2358 N  NE2   . HIS B 2 177 ? -0.879  -18.640 9.824   1.00 86.55 177 B 1 
ATOM   2359 N  N     . PHE B 2 178 ? 2.720   -15.902 10.089  1.00 93.91 178 B 1 
ATOM   2360 C  CA    . PHE B 2 178 ? 3.390   -16.181 11.348  1.00 93.60 178 B 1 
ATOM   2361 C  C     . PHE B 2 178 ? 2.547   -17.147 12.194  1.00 92.57 178 B 1 
ATOM   2362 O  O     . PHE B 2 178 ? 1.782   -16.735 13.056  1.00 90.45 178 B 1 
ATOM   2363 C  CB    . PHE B 2 178 ? 3.686   -14.876 12.097  1.00 93.78 178 B 1 
ATOM   2364 C  CG    . PHE B 2 178 ? 4.705   -14.012 11.418  1.00 94.56 178 B 1 
ATOM   2365 C  CD1   . PHE B 2 178 ? 6.079   -14.294 11.543  1.00 92.85 178 B 1 
ATOM   2366 C  CD2   . PHE B 2 178 ? 4.298   -12.909 10.643  1.00 92.92 178 B 1 
ATOM   2367 C  CE1   . PHE B 2 178 ? 7.031   -13.487 10.911  1.00 92.37 178 B 1 
ATOM   2368 C  CE2   . PHE B 2 178 ? 5.247   -12.102 10.008  1.00 92.70 178 B 1 
ATOM   2369 C  CZ    . PHE B 2 178 ? 6.620   -12.389 10.138  1.00 93.73 178 B 1 
ATOM   2370 N  N     . ILE B 2 179 ? 2.757   -18.443 12.002  1.00 92.34 179 B 1 
ATOM   2371 C  CA    . ILE B 2 179 ? 1.990   -19.525 12.636  1.00 90.62 179 B 1 
ATOM   2372 C  C     . ILE B 2 179 ? 1.879   -19.350 14.152  1.00 89.70 179 B 1 
ATOM   2373 O  O     . ILE B 2 179 ? 0.791   -19.450 14.706  1.00 86.08 179 B 1 
ATOM   2374 C  CB    . ILE B 2 179 ? 2.643   -20.893 12.343  1.00 87.89 179 B 1 
ATOM   2375 C  CG1   . ILE B 2 179 ? 2.861   -21.122 10.832  1.00 77.92 179 B 1 
ATOM   2376 C  CG2   . ILE B 2 179 ? 1.799   -22.036 12.941  1.00 77.67 179 B 1 
ATOM   2377 C  CD1   . ILE B 2 179 ? 3.787   -22.316 10.568  1.00 71.05 179 B 1 
ATOM   2378 N  N     . LYS B 2 180 ? 3.000   -19.076 14.848  1.00 90.69 180 B 1 
ATOM   2379 C  CA    . LYS B 2 180 ? 3.026   -18.977 16.320  1.00 89.58 180 B 1 
ATOM   2380 C  C     . LYS B 2 180 ? 2.154   -17.856 16.876  1.00 89.02 180 B 1 
ATOM   2381 O  O     . LYS B 2 180 ? 1.685   -17.964 17.989  1.00 86.37 180 B 1 
ATOM   2382 C  CB    . LYS B 2 180 ? 4.460   -18.774 16.827  1.00 89.04 180 B 1 
ATOM   2383 C  CG    . LYS B 2 180 ? 5.332   -20.020 16.648  1.00 80.97 180 B 1 
ATOM   2384 C  CD    . LYS B 2 180 ? 6.680   -19.804 17.345  1.00 73.78 180 B 1 
ATOM   2385 C  CE    . LYS B 2 180 ? 7.555   -21.050 17.222  1.00 64.84 180 B 1 
ATOM   2386 N  NZ    . LYS B 2 180 ? 8.842   -20.904 17.946  1.00 54.81 180 B 1 
ATOM   2387 N  N     . LYS B 2 181 ? 1.998   -16.761 16.120  1.00 91.25 181 B 1 
ATOM   2388 C  CA    . LYS B 2 181 ? 1.167   -15.614 16.502  1.00 89.63 181 B 1 
ATOM   2389 C  C     . LYS B 2 181 ? -0.208  -15.636 15.841  1.00 89.12 181 B 1 
ATOM   2390 O  O     . LYS B 2 181 ? -1.026  -14.778 16.137  1.00 85.88 181 B 1 
ATOM   2391 C  CB    . LYS B 2 181 ? 1.891   -14.314 16.168  1.00 88.05 181 B 1 
ATOM   2392 C  CG    . LYS B 2 181 ? 3.133   -14.085 17.038  1.00 83.58 181 B 1 
ATOM   2393 C  CD    . LYS B 2 181 ? 3.591   -12.661 16.763  1.00 77.38 181 B 1 
ATOM   2394 C  CE    . LYS B 2 181 ? 4.707   -12.154 17.654  1.00 70.12 181 B 1 
ATOM   2395 N  NZ    . LYS B 2 181 ? 4.861   -10.701 17.404  1.00 62.13 181 B 1 
ATOM   2396 N  N     . ASN B 2 182 ? -0.442  -16.581 14.946  1.00 88.87 182 B 1 
ATOM   2397 C  CA    . ASN B 2 182 ? -1.618  -16.634 14.102  1.00 87.82 182 B 1 
ATOM   2398 C  C     . ASN B 2 182 ? -1.850  -15.315 13.337  1.00 88.83 182 B 1 
ATOM   2399 O  O     . ASN B 2 182 ? -2.954  -14.798 13.272  1.00 86.16 182 B 1 
ATOM   2400 C  CB    . ASN B 2 182 ? -2.809  -17.144 14.937  1.00 83.37 182 B 1 
ATOM   2401 C  CG    . ASN B 2 182 ? -3.817  -17.893 14.096  1.00 74.01 182 B 1 
ATOM   2402 O  OD1   . ASN B 2 182 ? -3.499  -18.477 13.073  1.00 65.42 182 B 1 
ATOM   2403 N  ND2   . ASN B 2 182 ? -5.060  -17.946 14.533  1.00 63.90 182 B 1 
ATOM   2404 N  N     . GLU B 2 183 ? -0.773  -14.744 12.801  1.00 93.01 183 B 1 
ATOM   2405 C  CA    . GLU B 2 183 ? -0.777  -13.471 12.093  1.00 93.65 183 B 1 
ATOM   2406 C  C     . GLU B 2 183 ? -0.471  -13.668 10.606  1.00 94.57 183 B 1 
ATOM   2407 O  O     . GLU B 2 183 ? 0.483   -14.361 10.235  1.00 93.77 183 B 1 
ATOM   2408 C  CB    . GLU B 2 183 ? 0.241   -12.485 12.701  1.00 92.27 183 B 1 
ATOM   2409 C  CG    . GLU B 2 183 ? -0.167  -11.886 14.057  1.00 88.83 183 B 1 
ATOM   2410 C  CD    . GLU B 2 183 ? 0.967   -11.062 14.722  1.00 89.81 183 B 1 
ATOM   2411 O  OE1   . GLU B 2 183 ? 0.753   -10.527 15.827  1.00 84.37 183 B 1 
ATOM   2412 O  OE2   . GLU B 2 183 ? 2.108   -11.024 14.195  1.00 86.13 183 B 1 
ATOM   2413 N  N     . LEU B 2 184 ? -1.239  -13.000 9.753   1.00 94.17 184 B 1 
ATOM   2414 C  CA    . LEU B 2 184 ? -0.977  -12.850 8.338   1.00 94.56 184 B 1 
ATOM   2415 C  C     . LEU B 2 184 ? -0.528  -11.409 8.081   1.00 95.54 184 B 1 
ATOM   2416 O  O     . LEU B 2 184 ? -1.304  -10.478 8.272   1.00 95.13 184 B 1 
ATOM   2417 C  CB    . LEU B 2 184 ? -2.245  -13.228 7.555   1.00 93.01 184 B 1 
ATOM   2418 C  CG    . LEU B 2 184 ? -2.026  -13.295 6.038   1.00 89.52 184 B 1 
ATOM   2419 C  CD1   . LEU B 2 184 ? -1.092  -14.449 5.665   1.00 87.69 184 B 1 
ATOM   2420 C  CD2   . LEU B 2 184 ? -3.359  -13.512 5.343   1.00 87.43 184 B 1 
ATOM   2421 N  N     . VAL B 2 185 ? 0.720   -11.224 7.658   1.00 96.86 185 B 1 
ATOM   2422 C  CA    . VAL B 2 185 ? 1.323   -9.909  7.430   1.00 97.47 185 B 1 
ATOM   2423 C  C     . VAL B 2 185 ? 1.570   -9.699  5.939   1.00 97.61 185 B 1 
ATOM   2424 O  O     . VAL B 2 185 ? 2.095   -10.591 5.269   1.00 97.46 185 B 1 
ATOM   2425 C  CB    . VAL B 2 185 ? 2.617   -9.730  8.238   1.00 96.92 185 B 1 
ATOM   2426 C  CG1   . VAL B 2 185 ? 3.231   -8.343  8.044   1.00 93.93 185 B 1 
ATOM   2427 C  CG2   . VAL B 2 185 ? 2.349   -9.914  9.735   1.00 93.51 185 B 1 
ATOM   2428 N  N     . LEU B 2 186 ? 1.233   -8.517  5.441   1.00 98.10 186 B 1 
ATOM   2429 C  CA    . LEU B 2 186 ? 1.567   -8.038  4.105   1.00 98.34 186 B 1 
ATOM   2430 C  C     . LEU B 2 186 ? 2.180   -6.638  4.207   1.00 98.59 186 B 1 
ATOM   2431 O  O     . LEU B 2 186 ? 1.604   -5.756  4.838   1.00 98.38 186 B 1 
ATOM   2432 C  CB    . LEU B 2 186 ? 0.301   -8.049  3.226   1.00 98.20 186 B 1 
ATOM   2433 C  CG    . LEU B 2 186 ? 0.528   -7.550  1.790   1.00 97.93 186 B 1 
ATOM   2434 C  CD1   . LEU B 2 186 ? 1.399   -8.509  0.978   1.00 97.18 186 B 1 
ATOM   2435 C  CD2   . LEU B 2 186 ? -0.818  -7.424  1.075   1.00 96.89 186 B 1 
ATOM   2436 N  N     . SER B 2 187 ? 3.332   -6.445  3.568   1.00 98.89 187 B 1 
ATOM   2437 C  CA    . SER B 2 187 ? 3.996   -5.151  3.446   1.00 98.88 187 B 1 
ATOM   2438 C  C     . SER B 2 187 ? 3.977   -4.707  1.991   1.00 98.92 187 B 1 
ATOM   2439 O  O     . SER B 2 187 ? 4.368   -5.478  1.115   1.00 98.81 187 B 1 
ATOM   2440 C  CB    . SER B 2 187 ? 5.434   -5.226  3.947   1.00 98.73 187 B 1 
ATOM   2441 O  OG    . SER B 2 187 ? 5.457   -5.636  5.292   1.00 88.60 187 B 1 
ATOM   2442 N  N     . VAL B 2 188 ? 3.565   -3.464  1.752   1.00 98.91 188 B 1 
ATOM   2443 C  CA    . VAL B 2 188 ? 3.547   -2.814  0.446   1.00 98.93 188 B 1 
ATOM   2444 C  C     . VAL B 2 188 ? 4.345   -1.523  0.544   1.00 98.97 188 B 1 
ATOM   2445 O  O     . VAL B 2 188 ? 4.136   -0.735  1.459   1.00 98.86 188 B 1 
ATOM   2446 C  CB    . VAL B 2 188 ? 2.110   -2.549  -0.040  1.00 98.86 188 B 1 
ATOM   2447 C  CG1   . VAL B 2 188 ? 2.111   -2.005  -1.472  1.00 98.51 188 B 1 
ATOM   2448 C  CG2   . VAL B 2 188 ? 1.268   -3.828  -0.019  1.00 98.58 188 B 1 
ATOM   2449 N  N     . VAL B 2 189 ? 5.290   -1.330  -0.373  1.00 98.95 189 B 1 
ATOM   2450 C  CA    . VAL B 2 189 ? 6.251   -0.224  -0.353  1.00 98.97 189 B 1 
ATOM   2451 C  C     . VAL B 2 189 ? 6.309   0.431   -1.719  1.00 98.98 189 B 1 
ATOM   2452 O  O     . VAL B 2 189 ? 6.516   -0.256  -2.723  1.00 98.89 189 B 1 
ATOM   2453 C  CB    . VAL B 2 189 ? 7.655   -0.713  0.051   1.00 98.83 189 B 1 
ATOM   2454 C  CG1   . VAL B 2 189 ? 8.641   0.450   0.204   1.00 97.63 189 B 1 
ATOM   2455 C  CG2   . VAL B 2 189 ? 7.642   -1.495  1.370   1.00 97.91 189 B 1 
ATOM   2456 N  N     . ASP B 2 190 ? 6.198   1.750   -1.757  1.00 98.94 190 B 1 
ATOM   2457 C  CA    . ASP B 2 190 ? 6.591   2.548   -2.905  1.00 98.99 190 B 1 
ATOM   2458 C  C     . ASP B 2 190 ? 7.691   3.548   -2.523  1.00 98.96 190 B 1 
ATOM   2459 O  O     . ASP B 2 190 ? 7.833   3.958   -1.370  1.00 98.80 190 B 1 
ATOM   2460 C  CB    . ASP B 2 190 ? 5.372   3.220   -3.564  1.00 98.88 190 B 1 
ATOM   2461 C  CG    . ASP B 2 190 ? 4.773   4.362   -2.747  1.00 98.84 190 B 1 
ATOM   2462 O  OD1   . ASP B 2 190 ? 5.455   5.403   -2.606  1.00 98.39 190 B 1 
ATOM   2463 O  OD2   . ASP B 2 190 ? 3.616   4.234   -2.321  1.00 98.17 190 B 1 
ATOM   2464 N  N     . PHE B 2 191 ? 8.508   3.933   -3.501  1.00 98.93 191 B 1 
ATOM   2465 C  CA    . PHE B 2 191 ? 9.606   4.888   -3.371  1.00 98.89 191 B 1 
ATOM   2466 C  C     . PHE B 2 191 ? 9.235   6.196   -4.077  1.00 98.80 191 B 1 
ATOM   2467 O  O     . PHE B 2 191 ? 10.006  6.750   -4.868  1.00 98.15 191 B 1 
ATOM   2468 C  CB    . PHE B 2 191 ? 10.910  4.258   -3.878  1.00 98.83 191 B 1 
ATOM   2469 C  CG    . PHE B 2 191 ? 11.428  3.126   -3.010  1.00 98.81 191 B 1 
ATOM   2470 C  CD1   . PHE B 2 191 ? 12.532  3.340   -2.161  1.00 98.51 191 B 1 
ATOM   2471 C  CD2   . PHE B 2 191 ? 10.798  1.869   -3.012  1.00 98.49 191 B 1 
ATOM   2472 C  CE1   . PHE B 2 191 ? 12.996  2.319   -1.326  1.00 98.16 191 B 1 
ATOM   2473 C  CE2   . PHE B 2 191 ? 11.258  0.839   -2.164  1.00 98.18 191 B 1 
ATOM   2474 C  CZ    . PHE B 2 191 ? 12.351  1.069   -1.323  1.00 98.38 191 B 1 
ATOM   2475 N  N     . GLY B 2 192 ? 8.002   6.646   -3.852  1.00 98.85 192 B 1 
ATOM   2476 C  CA    . GLY B 2 192 ? 7.445   7.845   -4.435  1.00 98.81 192 B 1 
ATOM   2477 C  C     . GLY B 2 192 ? 7.663   9.090   -3.584  1.00 98.98 192 B 1 
ATOM   2478 O  O     . GLY B 2 192 ? 8.548   9.143   -2.740  1.00 98.72 192 B 1 
ATOM   2479 N  N     . VAL B 2 193 ? 6.827   10.107  -3.818  1.00 98.96 193 B 1 
ATOM   2480 C  CA    . VAL B 2 193 ? 6.928   11.423  -3.157  1.00 98.91 193 B 1 
ATOM   2481 C  C     . VAL B 2 193 ? 6.353   11.451  -1.738  1.00 98.91 193 B 1 
ATOM   2482 O  O     . VAL B 2 193 ? 6.601   12.386  -0.983  1.00 98.80 193 B 1 
ATOM   2483 C  CB    . VAL B 2 193 ? 6.287   12.525  -4.016  1.00 98.85 193 B 1 
ATOM   2484 C  CG1   . VAL B 2 193 ? 6.991   12.647  -5.373  1.00 98.39 193 B 1 
ATOM   2485 C  CG2   . VAL B 2 193 ? 4.784   12.303  -4.258  1.00 98.36 193 B 1 
ATOM   2486 N  N     . GLY B 2 194 ? 5.585   10.458  -1.353  1.00 98.98 194 B 1 
ATOM   2487 C  CA    . GLY B 2 194 ? 4.944   10.362  -0.050  1.00 98.98 194 B 1 
ATOM   2488 C  C     . GLY B 2 194 ? 3.625   11.138  0.076   1.00 98.91 194 B 1 
ATOM   2489 O  O     . GLY B 2 194 ? 3.360   12.118  -0.622  1.00 98.87 194 B 1 
ATOM   2490 N  N     . ILE B 2 195 ? 2.795   10.710  1.015   1.00 98.90 195 B 1 
ATOM   2491 C  CA    . ILE B 2 195 ? 1.497   11.341  1.316   1.00 98.99 195 B 1 
ATOM   2492 C  C     . ILE B 2 195 ? 1.673   12.800  1.776   1.00 98.90 195 B 1 
ATOM   2493 O  O     . ILE B 2 195 ? 0.990   13.663  1.233   1.00 98.90 195 B 1 
ATOM   2494 C  CB    . ILE B 2 195 ? 0.688   10.500  2.330   1.00 98.94 195 B 1 
ATOM   2495 C  CG1   . ILE B 2 195 ? 0.353   9.110   1.745   1.00 98.77 195 B 1 
ATOM   2496 C  CG2   . ILE B 2 195 ? -0.601  11.239  2.761   1.00 98.77 195 B 1 
ATOM   2497 C  CD1   . ILE B 2 195 ? -0.270  8.129   2.754   1.00 98.27 195 B 1 
ATOM   2498 N  N     . PRO B 2 196 ? 2.597   13.123  2.704   1.00 98.95 196 B 1 
ATOM   2499 C  CA    . PRO B 2 196 ? 2.764   14.502  3.168   1.00 98.94 196 B 1 
ATOM   2500 C  C     . PRO B 2 196 ? 3.149   15.484  2.060   1.00 98.90 196 B 1 
ATOM   2501 O  O     . PRO B 2 196 ? 2.718   16.626  2.091   1.00 98.80 196 B 1 
ATOM   2502 C  CB    . PRO B 2 196 ? 3.833   14.442  4.263   1.00 98.85 196 B 1 
ATOM   2503 C  CG    . PRO B 2 196 ? 3.725   13.014  4.779   1.00 98.53 196 B 1 
ATOM   2504 C  CD    . PRO B 2 196 ? 3.427   12.237  3.500   1.00 98.84 196 B 1 
ATOM   2505 N  N     . HIS B 2 197 ? 3.935   15.043  1.069   1.00 98.91 197 B 1 
ATOM   2506 C  CA    . HIS B 2 197 ? 4.252   15.860  -0.098  1.00 98.99 197 B 1 
ATOM   2507 C  C     . HIS B 2 197 ? 2.982   16.220  -0.875  1.00 98.94 197 B 1 
ATOM   2508 O  O     . HIS B 2 197 ? 2.738   17.398  -1.113  1.00 98.77 197 B 1 
ATOM   2509 C  CB    . HIS B 2 197 ? 5.255   15.136  -0.992  1.00 98.90 197 B 1 
ATOM   2510 C  CG    . HIS B 2 197 ? 5.570   15.896  -2.251  1.00 98.71 197 B 1 
ATOM   2511 N  ND1   . HIS B 2 197 ? 6.548   16.864  -2.391  1.00 92.08 197 B 1 
ATOM   2512 C  CD2   . HIS B 2 197 ? 4.931   15.801  -3.455  1.00 93.87 197 B 1 
ATOM   2513 C  CE1   . HIS B 2 197 ? 6.483   17.333  -3.641  1.00 93.37 197 B 1 
ATOM   2514 N  NE2   . HIS B 2 197 ? 5.518   16.710  -4.322  1.00 94.87 197 B 1 
ATOM   2515 N  N     . ASN B 2 198 ? 2.160   15.236  -1.198  1.00 98.94 198 B 1 
ATOM   2516 C  CA    . ASN B 2 198 ? 0.933   15.468  -1.958  1.00 98.95 198 B 1 
ATOM   2517 C  C     . ASN B 2 198 ? -0.049  16.386  -1.219  1.00 98.80 198 B 1 
ATOM   2518 O  O     . ASN B 2 198 ? -0.665  17.238  -1.852  1.00 98.58 198 B 1 
ATOM   2519 C  CB    . ASN B 2 198 ? 0.279   14.121  -2.293  1.00 98.88 198 B 1 
ATOM   2520 C  CG    . ASN B 2 198 ? 1.009   13.343  -3.372  1.00 98.81 198 B 1 
ATOM   2521 O  OD1   . ASN B 2 198 ? 1.769   13.857  -4.171  1.00 95.69 198 B 1 
ATOM   2522 N  ND2   . ASN B 2 198 ? 0.756   12.056  -3.446  1.00 95.26 198 B 1 
ATOM   2523 N  N     . VAL B 2 199 ? -0.174  16.262  0.102   1.00 98.88 199 B 1 
ATOM   2524 C  CA    . VAL B 2 199 ? -1.038  17.141  0.907   1.00 98.78 199 B 1 
ATOM   2525 C  C     . VAL B 2 199 ? -0.519  18.579  0.888   1.00 98.73 199 B 1 
ATOM   2526 O  O     . VAL B 2 199 ? -1.289  19.501  0.654   1.00 98.49 199 B 1 
ATOM   2527 C  CB    . VAL B 2 199 ? -1.190  16.614  2.348   1.00 98.70 199 B 1 
ATOM   2528 C  CG1   . VAL B 2 199 ? -2.022  17.560  3.217   1.00 98.43 199 B 1 
ATOM   2529 C  CG2   . VAL B 2 199 ? -1.885  15.248  2.360   1.00 98.47 199 B 1 
ATOM   2530 N  N     . ARG B 2 200 ? 0.793   18.788  1.077   1.00 98.73 200 B 1 
ATOM   2531 C  CA    . ARG B 2 200 ? 1.398   20.127  1.036   1.00 98.61 200 B 1 
ATOM   2532 C  C     . ARG B 2 200 ? 1.303   20.762  -0.349  1.00 98.56 200 B 1 
ATOM   2533 O  O     . ARG B 2 200 ? 0.985   21.942  -0.447  1.00 98.22 200 B 1 
ATOM   2534 C  CB    . ARG B 2 200 ? 2.864   20.061  1.468   1.00 98.56 200 B 1 
ATOM   2535 C  CG    . ARG B 2 200 ? 3.025   19.751  2.961   1.00 98.00 200 B 1 
ATOM   2536 C  CD    . ARG B 2 200 ? 4.512   19.558  3.270   1.00 97.54 200 B 1 
ATOM   2537 N  NE    . ARG B 2 200 ? 4.729   19.056  4.630   1.00 96.74 200 B 1 
ATOM   2538 C  CZ    . ARG B 2 200 ? 5.486   18.027  4.980   1.00 97.10 200 B 1 
ATOM   2539 N  NH1   . ARG B 2 200 ? 6.159   17.308  4.114   1.00 92.57 200 B 1 
ATOM   2540 N  NH2   . ARG B 2 200 ? 5.573   17.693  6.230   1.00 94.15 200 B 1 
ATOM   2541 N  N     . GLU B 2 201 ? 1.542   19.989  -1.404  1.00 98.68 201 B 1 
ATOM   2542 C  CA    . GLU B 2 201 ? 1.412   20.450  -2.792  1.00 98.42 201 B 1 
ATOM   2543 C  C     . GLU B 2 201 ? -0.045  20.851  -3.108  1.00 98.45 201 B 1 
ATOM   2544 O  O     . GLU B 2 201 ? -0.279  21.925  -3.639  1.00 97.86 201 B 1 
ATOM   2545 C  CB    . GLU B 2 201 ? 1.930   19.354  -3.750  1.00 98.14 201 B 1 
ATOM   2546 C  CG    . GLU B 2 201 ? 1.955   19.785  -5.240  1.00 91.47 201 B 1 
ATOM   2547 C  CD    . GLU B 2 201 ? 2.541   18.710  -6.179  1.00 83.71 201 B 1 
ATOM   2548 O  OE1   . GLU B 2 201 ? 3.405   19.042  -7.029  1.00 76.27 201 B 1 
ATOM   2549 O  OE2   . GLU B 2 201 ? 2.157   17.509  -6.112  1.00 77.42 201 B 1 
ATOM   2550 N  N     . PHE B 2 202 ? -1.013  20.050  -2.691  1.00 98.29 202 B 1 
ATOM   2551 C  CA    . PHE B 2 202 ? -2.437  20.312  -2.876  1.00 98.07 202 B 1 
ATOM   2552 C  C     . PHE B 2 202 ? -2.895  21.607  -2.192  1.00 98.01 202 B 1 
ATOM   2553 O  O     . PHE B 2 202 ? -3.688  22.363  -2.757  1.00 97.61 202 B 1 
ATOM   2554 C  CB    . PHE B 2 202 ? -3.216  19.103  -2.334  1.00 97.82 202 B 1 
ATOM   2555 C  CG    . PHE B 2 202 ? -4.717  19.284  -2.333  1.00 97.73 202 B 1 
ATOM   2556 C  CD1   . PHE B 2 202 ? -5.415  19.418  -1.120  1.00 97.11 202 B 1 
ATOM   2557 C  CD2   . PHE B 2 202 ? -5.409  19.330  -3.552  1.00 97.16 202 B 1 
ATOM   2558 C  CE1   . PHE B 2 202 ? -6.803  19.582  -1.116  1.00 96.46 202 B 1 
ATOM   2559 C  CE2   . PHE B 2 202 ? -6.805  19.495  -3.558  1.00 96.46 202 B 1 
ATOM   2560 C  CZ    . PHE B 2 202 ? -7.499  19.614  -2.343  1.00 96.43 202 B 1 
ATOM   2561 N  N     . LEU B 2 203 ? -2.345  21.896  -1.007  1.00 98.11 203 B 1 
ATOM   2562 C  CA    . LEU B 2 203 ? -2.680  23.082  -0.216  1.00 98.17 203 B 1 
ATOM   2563 C  C     . LEU B 2 203 ? -1.730  24.267  -0.468  1.00 98.17 203 B 1 
ATOM   2564 O  O     . LEU B 2 203 ? -1.800  25.264  0.241   1.00 97.65 203 B 1 
ATOM   2565 C  CB    . LEU B 2 203 ? -2.730  22.679  1.273   1.00 98.06 203 B 1 
ATOM   2566 C  CG    . LEU B 2 203 ? -3.790  21.613  1.613   1.00 97.84 203 B 1 
ATOM   2567 C  CD1   . LEU B 2 203 ? -3.642  21.197  3.082   1.00 97.48 203 B 1 
ATOM   2568 C  CD2   . LEU B 2 203 ? -5.215  22.120  1.398   1.00 97.24 203 B 1 
ATOM   2569 N  N     . SER B 2 204 ? -0.854  24.183  -1.464  1.00 98.15 204 B 1 
ATOM   2570 C  CA    . SER B 2 204 ? 0.243   25.143  -1.679  1.00 97.99 204 B 1 
ATOM   2571 C  C     . SER B 2 204 ? -0.188  26.575  -2.025  1.00 97.93 204 B 1 
ATOM   2572 O  O     . SER B 2 204 ? 0.641   27.485  -1.969  1.00 96.90 204 B 1 
ATOM   2573 C  CB    . SER B 2 204 ? 1.192   24.627  -2.761  1.00 97.34 204 B 1 
ATOM   2574 O  OG    . SER B 2 204 ? 0.526   24.489  -4.004  1.00 95.32 204 B 1 
ATOM   2575 N  N     . SER B 2 205 ? -1.467  26.797  -2.343  1.00 97.55 205 B 1 
ATOM   2576 C  CA    . SER B 2 205 ? -2.023  28.151  -2.470  1.00 96.94 205 B 1 
ATOM   2577 C  C     . SER B 2 205 ? -1.995  28.926  -1.145  1.00 97.27 205 B 1 
ATOM   2578 O  O     . SER B 2 205 ? -1.943  30.155  -1.161  1.00 95.81 205 B 1 
ATOM   2579 C  CB    . SER B 2 205 ? -3.463  28.074  -2.992  1.00 95.76 205 B 1 
ATOM   2580 O  OG    . SER B 2 205 ? -4.271  27.322  -2.116  1.00 89.91 205 B 1 
ATOM   2581 N  N     . ASP B 2 206 ? -1.980  28.239  -0.014  1.00 97.61 206 B 1 
ATOM   2582 C  CA    . ASP B 2 206 ? -1.689  28.811  1.293   1.00 97.83 206 B 1 
ATOM   2583 C  C     . ASP B 2 206 ? -0.215  28.569  1.648   1.00 97.99 206 B 1 
ATOM   2584 O  O     . ASP B 2 206 ? 0.239   27.431  1.794   1.00 97.28 206 B 1 
ATOM   2585 C  CB    . ASP B 2 206 ? -2.641  28.239  2.351   1.00 97.57 206 B 1 
ATOM   2586 C  CG    . ASP B 2 206 ? -2.567  28.996  3.682   1.00 97.46 206 B 1 
ATOM   2587 O  OD1   . ASP B 2 206 ? -1.456  29.339  4.151   1.00 95.48 206 B 1 
ATOM   2588 O  OD2   . ASP B 2 206 ? -3.631  29.282  4.274   1.00 95.02 206 B 1 
ATOM   2589 N  N     . ALA B 2 207 ? 0.556   29.648  1.824   1.00 97.85 207 B 1 
ATOM   2590 C  CA    . ALA B 2 207 ? 1.988   29.580  2.125   1.00 97.70 207 B 1 
ATOM   2591 C  C     . ALA B 2 207 ? 2.312   28.764  3.392   1.00 97.90 207 B 1 
ATOM   2592 O  O     . ALA B 2 207 ? 3.396   28.191  3.507   1.00 96.48 207 B 1 
ATOM   2593 C  CB    . ALA B 2 207 ? 2.516   31.009  2.242   1.00 96.79 207 B 1 
ATOM   2594 N  N     . ARG B 2 208 ? 1.369   28.663  4.345   1.00 97.87 208 B 1 
ATOM   2595 C  CA    . ARG B 2 208 ? 1.532   27.883  5.583   1.00 97.91 208 B 1 
ATOM   2596 C  C     . ARG B 2 208 ? 1.531   26.372  5.329   1.00 98.06 208 B 1 
ATOM   2597 O  O     . ARG B 2 208 ? 2.045   25.627  6.156   1.00 97.57 208 B 1 
ATOM   2598 C  CB    . ARG B 2 208 ? 0.412   28.249  6.574   1.00 97.37 208 B 1 
ATOM   2599 C  CG    . ARG B 2 208 ? 0.394   29.740  6.944   1.00 96.86 208 B 1 
ATOM   2600 C  CD    . ARG B 2 208 ? -0.838  30.076  7.791   1.00 96.47 208 B 1 
ATOM   2601 N  NE    . ARG B 2 208 ? -2.074  29.901  7.030   1.00 95.89 208 B 1 
ATOM   2602 C  CZ    . ARG B 2 208 ? -3.302  29.772  7.525   1.00 96.56 208 B 1 
ATOM   2603 N  NH1   . ARG B 2 208 ? -3.560  29.870  8.796   1.00 92.44 208 B 1 
ATOM   2604 N  NH2   . ARG B 2 208 ? -4.304  29.539  6.742   1.00 93.29 208 B 1 
ATOM   2605 N  N     . ALA B 2 209 ? 1.027   25.905  4.186   1.00 98.00 209 B 1 
ATOM   2606 C  CA    . ALA B 2 209 ? 0.982   24.479  3.856   1.00 98.13 209 B 1 
ATOM   2607 C  C     . ALA B 2 209 ? 2.372   23.822  3.864   1.00 98.27 209 B 1 
ATOM   2608 O  O     . ALA B 2 209 ? 2.515   22.665  4.253   1.00 97.77 209 B 1 
ATOM   2609 C  CB    . ALA B 2 209 ? 0.312   24.318  2.492   1.00 97.65 209 B 1 
ATOM   2610 N  N     . ALA B 2 210 ? 3.424   24.581  3.512   1.00 98.06 210 B 1 
ATOM   2611 C  CA    . ALA B 2 210 ? 4.801   24.090  3.535   1.00 97.89 210 B 1 
ATOM   2612 C  C     . ALA B 2 210 ? 5.288   23.710  4.954   1.00 97.74 210 B 1 
ATOM   2613 O  O     . ALA B 2 210 ? 6.161   22.856  5.087   1.00 96.17 210 B 1 
ATOM   2614 C  CB    . ALA B 2 210 ? 5.702   25.161  2.909   1.00 96.99 210 B 1 
ATOM   2615 N  N     . SER B 2 211 ? 4.715   24.316  5.992   1.00 96.76 211 B 1 
ATOM   2616 C  CA    . SER B 2 211 ? 5.077   24.077  7.396   1.00 96.00 211 B 1 
ATOM   2617 C  C     . SER B 2 211 ? 4.267   22.977  8.073   1.00 96.52 211 B 1 
ATOM   2618 O  O     . SER B 2 211 ? 4.572   22.623  9.215   1.00 94.91 211 B 1 
ATOM   2619 C  CB    . SER B 2 211 ? 4.995   25.380  8.201   1.00 93.88 211 B 1 
ATOM   2620 O  OG    . SER B 2 211 ? 3.666   25.828  8.347   1.00 84.35 211 B 1 
ATOM   2621 N  N     . LEU B 2 212 ? 3.253   22.400  7.398   1.00 97.67 212 B 1 
ATOM   2622 C  CA    . LEU B 2 212 ? 2.444   21.329  7.965   1.00 97.97 212 B 1 
ATOM   2623 C  C     . LEU B 2 212 ? 3.314   20.110  8.293   1.00 98.10 212 B 1 
ATOM   2624 O  O     . LEU B 2 212 ? 4.116   19.660  7.464   1.00 97.89 212 B 1 
ATOM   2625 C  CB    . LEU B 2 212 ? 1.314   20.938  7.005   1.00 97.94 212 B 1 
ATOM   2626 C  CG    . LEU B 2 212 ? 0.284   22.045  6.726   1.00 97.37 212 B 1 
ATOM   2627 C  CD1   . LEU B 2 212 ? -0.752  21.542  5.725   1.00 96.71 212 B 1 
ATOM   2628 C  CD2   . LEU B 2 212 ? -0.442  22.491  7.989   1.00 96.28 212 B 1 
ATOM   2629 N  N     . SER B 2 213 ? 3.144   19.565  9.503   1.00 97.83 213 B 1 
ATOM   2630 C  CA    . SER B 2 213 ? 3.852   18.353  9.906   1.00 97.78 213 B 1 
ATOM   2631 C  C     . SER B 2 213 ? 3.426   17.162  9.046   1.00 98.08 213 B 1 
ATOM   2632 O  O     . SER B 2 213 ? 2.314   17.106  8.514   1.00 98.02 213 B 1 
ATOM   2633 C  CB    . SER B 2 213 ? 3.661   18.078  11.403  1.00 97.25 213 B 1 
ATOM   2634 O  OG    . SER B 2 213 ? 2.383   17.544  11.653  1.00 96.26 213 B 1 
ATOM   2635 N  N     . ALA B 2 214 ? 4.322   16.188  8.877   1.00 98.34 214 B 1 
ATOM   2636 C  CA    . ALA B 2 214 ? 3.981   14.962  8.160   1.00 98.47 214 B 1 
ATOM   2637 C  C     . ALA B 2 214 ? 2.854   14.200  8.867   1.00 98.49 214 B 1 
ATOM   2638 O  O     . ALA B 2 214 ? 1.971   13.672  8.198   1.00 98.35 214 B 1 
ATOM   2639 C  CB    . ALA B 2 214 ? 5.237   14.104  8.013   1.00 98.51 214 B 1 
ATOM   2640 N  N     . GLU B 2 215 ? 2.857   14.205  10.192  1.00 98.06 215 B 1 
ATOM   2641 C  CA    . GLU B 2 215 ? 1.811   13.639  11.041  1.00 97.83 215 B 1 
ATOM   2642 C  C     . GLU B 2 215 ? 0.433   14.251  10.735  1.00 97.95 215 B 1 
ATOM   2643 O  O     . GLU B 2 215 ? -0.496  13.523  10.387  1.00 97.50 215 B 1 
ATOM   2644 C  CB    . GLU B 2 215 ? 2.228   13.872  12.490  1.00 96.76 215 B 1 
ATOM   2645 C  CG    . GLU B 2 215 ? 1.204   13.375  13.506  1.00 92.42 215 B 1 
ATOM   2646 C  CD    . GLU B 2 215 ? 1.688   13.587  14.945  1.00 92.37 215 B 1 
ATOM   2647 O  OE1   . GLU B 2 215 ? 0.868   13.386  15.856  1.00 87.45 215 B 1 
ATOM   2648 O  OE2   . GLU B 2 215 ? 2.888   13.901  15.133  1.00 88.40 215 B 1 
ATOM   2649 N  N     . SER B 2 216 ? 0.319   15.581  10.727  1.00 98.02 216 B 1 
ATOM   2650 C  CA    . SER B 2 216 ? -0.937  16.262  10.416  1.00 97.86 216 B 1 
ATOM   2651 C  C     . SER B 2 216 ? -1.387  16.034  8.973   1.00 98.05 216 B 1 
ATOM   2652 O  O     . SER B 2 216 ? -2.576  15.871  8.715   1.00 97.78 216 B 1 
ATOM   2653 C  CB    . SER B 2 216 ? -0.807  17.760  10.662  1.00 97.15 216 B 1 
ATOM   2654 O  OG    . SER B 2 216 ? -0.458  17.970  12.007  1.00 88.85 216 B 1 
ATOM   2655 N  N     . CYS B 2 217 ? -0.437  15.967  8.027   1.00 98.48 217 B 1 
ATOM   2656 C  CA    . CYS B 2 217 ? -0.750  15.609  6.642   1.00 98.54 217 B 1 
ATOM   2657 C  C     . CYS B 2 217 ? -1.329  14.188  6.536   1.00 98.52 217 B 1 
ATOM   2658 O  O     . CYS B 2 217 ? -2.288  13.973  5.790   1.00 98.39 217 B 1 
ATOM   2659 C  CB    . CYS B 2 217 ? 0.504   15.729  5.782   1.00 98.57 217 B 1 
ATOM   2660 S  SG    . CYS B 2 217 ? 1.066   17.451  5.627   1.00 98.47 217 B 1 
ATOM   2661 N  N     . LEU B 2 218 ? -0.767  13.221  7.269   1.00 98.54 218 B 1 
ATOM   2662 C  CA    . LEU B 2 218 ? -1.287  11.857  7.313   1.00 98.62 218 B 1 
ATOM   2663 C  C     . LEU B 2 218 ? -2.668  11.812  7.955   1.00 98.45 218 B 1 
ATOM   2664 O  O     . LEU B 2 218 ? -3.565  11.166  7.426   1.00 98.17 218 B 1 
ATOM   2665 C  CB    . LEU B 2 218 ? -0.321  10.934  8.083   1.00 98.61 218 B 1 
ATOM   2666 C  CG    . LEU B 2 218 ? 1.000   10.630  7.369   1.00 97.61 218 B 1 
ATOM   2667 C  CD1   . LEU B 2 218 ? 1.840   9.702   8.239   1.00 95.92 218 B 1 
ATOM   2668 C  CD2   . LEU B 2 218 ? 0.793   9.945   6.022   1.00 95.11 218 B 1 
ATOM   2669 N  N     . LYS B 2 219 ? -2.861  12.534  9.057   1.00 98.29 219 B 1 
ATOM   2670 C  CA    . LYS B 2 219 ? -4.137  12.614  9.758   1.00 97.97 219 B 1 
ATOM   2671 C  C     . LYS B 2 219 ? -5.241  13.161  8.858   1.00 97.81 219 B 1 
ATOM   2672 O  O     . LYS B 2 219 ? -6.311  12.572  8.788   1.00 97.22 219 B 1 
ATOM   2673 C  CB    . LYS B 2 219 ? -3.949  13.444  11.031  1.00 97.27 219 B 1 
ATOM   2674 C  CG    . LYS B 2 219 ? -5.144  13.280  11.977  1.00 92.10 219 B 1 
ATOM   2675 C  CD    . LYS B 2 219 ? -4.793  13.873  13.341  1.00 89.04 219 B 1 
ATOM   2676 C  CE    . LYS B 2 219 ? -5.896  13.604  14.358  1.00 80.45 219 B 1 
ATOM   2677 N  NZ    . LYS B 2 219 ? -5.448  13.995  15.711  1.00 73.25 219 B 1 
ATOM   2678 N  N     . TRP B 2 220 ? -4.938  14.226  8.106   1.00 98.06 220 B 1 
ATOM   2679 C  CA    . TRP B 2 220 ? -5.860  14.771  7.105   1.00 98.09 220 B 1 
ATOM   2680 C  C     . TRP B 2 220 ? -6.159  13.759  5.997   1.00 98.12 220 B 1 
ATOM   2681 O  O     . TRP B 2 220 ? -7.326  13.482  5.729   1.00 97.94 220 B 1 
ATOM   2682 C  CB    . TRP B 2 220 ? -5.277  16.071  6.544   1.00 97.88 220 B 1 
ATOM   2683 C  CG    . TRP B 2 220 ? -6.177  16.753  5.557   1.00 97.78 220 B 1 
ATOM   2684 C  CD1   . TRP B 2 220 ? -7.128  17.670  5.855   1.00 97.27 220 B 1 
ATOM   2685 C  CD2   . TRP B 2 220 ? -6.246  16.560  4.113   1.00 97.71 220 B 1 
ATOM   2686 N  NE1   . TRP B 2 220 ? -7.779  18.064  4.698   1.00 97.08 220 B 1 
ATOM   2687 C  CE2   . TRP B 2 220 ? -7.274  17.402  3.602   1.00 97.40 220 B 1 
ATOM   2688 C  CE3   . TRP B 2 220 ? -5.541  15.754  3.189   1.00 97.50 220 B 1 
ATOM   2689 C  CZ2   . TRP B 2 220 ? -7.598  17.441  2.223   1.00 96.93 220 B 1 
ATOM   2690 C  CZ3   . TRP B 2 220 ? -5.874  15.795  1.825   1.00 96.96 220 B 1 
ATOM   2691 C  CH2   . TRP B 2 220 ? -6.889  16.627  1.349   1.00 96.76 220 B 1 
ATOM   2692 N  N     . ALA B 2 221 ? -5.135  13.146  5.403   1.00 98.43 221 B 1 
ATOM   2693 C  CA    . ALA B 2 221 ? -5.307  12.180  4.314   1.00 98.57 221 B 1 
ATOM   2694 C  C     . ALA B 2 221 ? -6.090  10.913  4.722   1.00 98.40 221 B 1 
ATOM   2695 O  O     . ALA B 2 221 ? -6.696  10.256  3.880   1.00 98.15 221 B 1 
ATOM   2696 C  CB    . ALA B 2 221 ? -3.914  11.809  3.777   1.00 98.63 221 B 1 
ATOM   2697 N  N     . CYS B 2 222 ? -6.086  10.567  6.006   1.00 98.37 222 B 1 
ATOM   2698 C  CA    . CYS B 2 222 ? -6.811  9.413   6.542   1.00 98.29 222 B 1 
ATOM   2699 C  C     . CYS B 2 222 ? -8.287  9.706   6.875   1.00 97.89 222 B 1 
ATOM   2700 O  O     . CYS B 2 222 ? -9.013  8.772   7.246   1.00 96.90 222 B 1 
ATOM   2701 C  CB    . CYS B 2 222 ? -6.059  8.878   7.768   1.00 98.11 222 B 1 
ATOM   2702 S  SG    . CYS B 2 222 ? -4.480  8.135   7.270   1.00 97.22 222 B 1 
ATOM   2703 N  N     . GLN B 2 223 ? -8.738  10.957  6.768   1.00 97.66 223 B 1 
ATOM   2704 C  CA    . GLN B 2 223 ? -10.149 11.292  6.962   1.00 97.21 223 B 1 
ATOM   2705 C  C     . GLN B 2 223 ? -10.964 10.959  5.706   1.00 97.33 223 B 1 
ATOM   2706 O  O     . GLN B 2 223 ? -10.523 11.177  4.576   1.00 96.67 223 B 1 
ATOM   2707 C  CB    . GLN B 2 223 ? -10.337 12.766  7.360   1.00 96.32 223 B 1 
ATOM   2708 C  CG    . GLN B 2 223 ? -9.651  13.138  8.681   1.00 90.93 223 B 1 
ATOM   2709 C  CD    . GLN B 2 223 ? -10.100 12.291  9.873   1.00 84.59 223 B 1 
ATOM   2710 O  OE1   . GLN B 2 223 ? -11.215 11.797  9.939   1.00 75.91 223 B 1 
ATOM   2711 N  NE2   . GLN B 2 223 ? -9.243  12.075  10.837  1.00 70.60 223 B 1 
ATOM   2712 N  N     . SER B 2 224 ? -12.160 10.431  5.897   1.00 97.01 224 B 1 
ATOM   2713 C  CA    . SER B 2 224 ? -13.070 10.097  4.803   1.00 97.09 224 B 1 
ATOM   2714 C  C     . SER B 2 224 ? -13.428 11.345  3.986   1.00 96.99 224 B 1 
ATOM   2715 O  O     . SER B 2 224 ? -13.809 12.363  4.552   1.00 95.93 224 B 1 
ATOM   2716 C  CB    . SER B 2 224 ? -14.341 9.455   5.348   1.00 96.33 224 B 1 
ATOM   2717 O  OG    . SER B 2 224 ? -15.113 8.931   4.284   1.00 93.73 224 B 1 
ATOM   2718 N  N     . GLY B 2 225 ? -13.306 11.235  2.662   1.00 96.89 225 B 1 
ATOM   2719 C  CA    . GLY B 2 225 ? -13.594 12.326  1.728   1.00 96.55 225 B 1 
ATOM   2720 C  C     . GLY B 2 225 ? -12.403 13.226  1.401   1.00 96.66 225 B 1 
ATOM   2721 O  O     . GLY B 2 225 ? -12.458 13.957  0.409   1.00 95.63 225 B 1 
ATOM   2722 N  N     . ASN B 2 226 ? -11.302 13.155  2.162   1.00 97.03 226 B 1 
ATOM   2723 C  CA    . ASN B 2 226 ? -10.115 13.951  1.879   1.00 97.27 226 B 1 
ATOM   2724 C  C     . ASN B 2 226 ? -9.270  13.313  0.770   1.00 97.39 226 B 1 
ATOM   2725 O  O     . ASN B 2 226 ? -8.847  12.159  0.856   1.00 96.71 226 B 1 
ATOM   2726 C  CB    . ASN B 2 226 ? -9.322  14.210  3.164   1.00 97.04 226 B 1 
ATOM   2727 C  CG    . ASN B 2 226 ? -10.023 15.164  4.114   1.00 96.86 226 B 1 
ATOM   2728 O  OD1   . ASN B 2 226 ? -11.029 15.772  3.809   1.00 94.68 226 B 1 
ATOM   2729 N  ND2   . ASN B 2 226 ? -9.482  15.339  5.299   1.00 94.37 226 B 1 
ATOM   2730 N  N     . THR B 2 227 ? -8.999  14.094  -0.279  1.00 97.19 227 B 1 
ATOM   2731 C  CA    . THR B 2 227 ? -8.197  13.672  -1.432  1.00 97.31 227 B 1 
ATOM   2732 C  C     . THR B 2 227 ? -7.394  14.843  -1.976  1.00 97.51 227 B 1 
ATOM   2733 O  O     . THR B 2 227 ? -7.852  15.979  -1.945  1.00 97.18 227 B 1 
ATOM   2734 C  CB    . THR B 2 227 ? -9.087  13.058  -2.523  1.00 97.08 227 B 1 
ATOM   2735 O  OG1   . THR B 2 227 ? -8.302  12.617  -3.609  1.00 96.34 227 B 1 
ATOM   2736 C  CG2   . THR B 2 227 ? -10.136 14.010  -3.094  1.00 96.28 227 B 1 
ATOM   2737 N  N     . THR B 2 228 ? -6.209  14.569  -2.520  1.00 97.55 228 B 1 
ATOM   2738 C  CA    . THR B 2 228 ? -5.422  15.551  -3.277  1.00 97.61 228 B 1 
ATOM   2739 C  C     . THR B 2 228 ? -5.714  15.494  -4.782  1.00 97.24 228 B 1 
ATOM   2740 O  O     . THR B 2 228 ? -5.219  16.322  -5.541  1.00 96.45 228 B 1 
ATOM   2741 C  CB    . THR B 2 228 ? -3.923  15.372  -3.021  1.00 97.74 228 B 1 
ATOM   2742 O  OG1   . THR B 2 228 ? -3.485  14.113  -3.477  1.00 97.46 228 B 1 
ATOM   2743 C  CG2   . THR B 2 228 ? -3.583  15.472  -1.527  1.00 97.40 228 B 1 
ATOM   2744 N  N     . ALA B 2 229 ? -6.513  14.518  -5.229  1.00 97.12 229 B 1 
ATOM   2745 C  CA    . ALA B 2 229 ? -6.829  14.282  -6.631  1.00 96.59 229 B 1 
ATOM   2746 C  C     . ALA B 2 229 ? -8.232  14.837  -6.978  1.00 95.84 229 B 1 
ATOM   2747 O  O     . ALA B 2 229 ? -9.165  14.089  -7.238  1.00 92.71 229 B 1 
ATOM   2748 C  CB    . ALA B 2 229 ? -6.668  12.793  -6.930  1.00 95.70 229 B 1 
ATOM   2749 N  N     . THR B 2 230 ? -8.353  16.170  -6.973  1.00 94.73 230 B 1 
ATOM   2750 C  CA    . THR B 2 230 ? -9.624  16.873  -7.214  1.00 93.26 230 B 1 
ATOM   2751 C  C     . THR B 2 230 ? -9.777  17.430  -8.630  1.00 92.61 230 B 1 
ATOM   2752 O  O     . THR B 2 230 ? -10.845 17.933  -8.975  1.00 87.62 230 B 1 
ATOM   2753 C  CB    . THR B 2 230 ? -9.808  18.018  -6.213  1.00 90.56 230 B 1 
ATOM   2754 O  OG1   . THR B 2 230 ? -8.701  18.884  -6.296  1.00 85.29 230 B 1 
ATOM   2755 C  CG2   . THR B 2 230 ? -9.905  17.492  -4.783  1.00 84.93 230 B 1 
ATOM   2756 N  N     . ALA B 2 231 ? -8.739  17.325  -9.468  1.00 91.73 231 B 1 
ATOM   2757 C  CA    . ALA B 2 231 ? -8.694  17.986  -10.780 1.00 89.69 231 B 1 
ATOM   2758 C  C     . ALA B 2 231 ? -9.881  17.656  -11.707 1.00 89.99 231 B 1 
ATOM   2759 O  O     . ALA B 2 231 ? -10.344 18.510  -12.443 1.00 83.79 231 B 1 
ATOM   2760 C  CB    . ALA B 2 231 ? -7.367  17.614  -11.449 1.00 85.69 231 B 1 
ATOM   2761 N  N     . ASN B 2 232 ? -10.400 16.425  -11.631 1.00 91.47 232 B 1 
ATOM   2762 C  CA    . ASN B 2 232 ? -11.528 15.982  -12.451 1.00 91.66 232 B 1 
ATOM   2763 C  C     . ASN B 2 232 ? -12.900 16.239  -11.796 1.00 93.23 232 B 1 
ATOM   2764 O  O     . ASN B 2 232 ? -13.918 15.850  -12.354 1.00 88.91 232 B 1 
ATOM   2765 C  CB    . ASN B 2 232 ? -11.332 14.499  -12.806 1.00 87.56 232 B 1 
ATOM   2766 C  CG    . ASN B 2 232 ? -10.078 14.221  -13.614 1.00 79.57 232 B 1 
ATOM   2767 O  OD1   . ASN B 2 232 ? -9.416  15.098  -14.144 1.00 69.16 232 B 1 
ATOM   2768 N  ND2   . ASN B 2 232 ? -9.704  12.967  -13.727 1.00 70.65 232 B 1 
ATOM   2769 N  N     . GLY B 2 233 ? -12.937 16.818  -10.598 1.00 93.36 233 B 1 
ATOM   2770 C  CA    . GLY B 2 233 ? -14.169 17.077  -9.848  1.00 93.74 233 B 1 
ATOM   2771 C  C     . GLY B 2 233 ? -14.887 15.822  -9.335  1.00 95.23 233 B 1 
ATOM   2772 O  O     . GLY B 2 233 ? -15.988 15.930  -8.805  1.00 93.43 233 B 1 
ATOM   2773 N  N     . VAL B 2 234 ? -14.299 14.640  -9.480  1.00 96.38 234 B 1 
ATOM   2774 C  CA    . VAL B 2 234 ? -14.924 13.386  -9.034  1.00 96.95 234 B 1 
ATOM   2775 C  C     . VAL B 2 234 ? -14.852 13.279  -7.506  1.00 97.07 234 B 1 
ATOM   2776 O  O     . VAL B 2 234 ? -13.747 13.299  -6.948  1.00 96.35 234 B 1 
ATOM   2777 C  CB    . VAL B 2 234 ? -14.285 12.148  -9.700  1.00 96.54 234 B 1 
ATOM   2778 C  CG1   . VAL B 2 234 ? -14.962 10.858  -9.251  1.00 95.18 234 B 1 
ATOM   2779 C  CG2   . VAL B 2 234 ? -14.400 12.247  -11.225 1.00 95.25 234 B 1 
ATOM   2780 N  N     . PRO B 2 235 ? -15.996 13.116  -6.802  1.00 97.58 235 B 1 
ATOM   2781 C  CA    . PRO B 2 235 ? -16.002 12.889  -5.368  1.00 97.48 235 B 1 
ATOM   2782 C  C     . PRO B 2 235 ? -15.264 11.596  -5.019  1.00 97.69 235 B 1 
ATOM   2783 O  O     . PRO B 2 235 ? -15.562 10.526  -5.552  1.00 96.89 235 B 1 
ATOM   2784 C  CB    . PRO B 2 235 ? -17.476 12.819  -4.954  1.00 96.46 235 B 1 
ATOM   2785 C  CG    . PRO B 2 235 ? -18.216 13.510  -6.103  1.00 94.29 235 B 1 
ATOM   2786 C  CD    . PRO B 2 235 ? -17.355 13.183  -7.312  1.00 96.56 235 B 1 
ATOM   2787 N  N     . ARG B 2 236 ? -14.263 11.682  -4.119  1.00 97.57 236 B 1 
ATOM   2788 C  CA    . ARG B 2 236 ? -13.413 10.538  -3.732  1.00 97.68 236 B 1 
ATOM   2789 C  C     . ARG B 2 236 ? -12.766 10.742  -2.362  1.00 97.68 236 B 1 
ATOM   2790 O  O     . ARG B 2 236 ? -13.280 11.521  -1.565  1.00 96.03 236 B 1 
ATOM   2791 C  CB    . ARG B 2 236 ? -12.418 10.259  -4.871  1.00 96.29 236 B 1 
ATOM   2792 C  CG    . ARG B 2 236 ? -11.454 11.413  -5.178  1.00 93.65 236 B 1 
ATOM   2793 C  CD    . ARG B 2 236 ? -10.591 11.082  -6.411  1.00 93.98 236 B 1 
ATOM   2794 N  NE    . ARG B 2 236 ? -9.794  9.863   -6.184  1.00 92.56 236 B 1 
ATOM   2795 C  CZ    . ARG B 2 236 ? -8.940  9.310   -7.021  1.00 93.63 236 B 1 
ATOM   2796 N  NH1   . ARG B 2 236 ? -8.700  9.793   -8.201  1.00 87.91 236 B 1 
ATOM   2797 N  NH2   . ARG B 2 236 ? -8.299  8.234   -6.681  1.00 87.13 236 B 1 
ATOM   2798 N  N     . GLY B 2 237 ? -11.703 10.057  -2.031  1.00 97.95 237 B 1 
ATOM   2799 C  CA    . GLY B 2 237 ? -11.012 10.154  -0.738  1.00 97.88 237 B 1 
ATOM   2800 C  C     . GLY B 2 237 ? -11.450 9.088   0.264   1.00 97.82 237 B 1 
ATOM   2801 O  O     . GLY B 2 237 ? -11.363 9.284   1.471   1.00 96.98 237 B 1 
ATOM   2802 N  N     . LEU B 2 238 ? -11.944 7.949   -0.224  1.00 98.17 238 B 1 
ATOM   2803 C  CA    . LEU B 2 238 ? -12.495 6.878   0.609   1.00 98.06 238 B 1 
ATOM   2804 C  C     . LEU B 2 238 ? -11.504 5.746   0.906   1.00 98.16 238 B 1 
ATOM   2805 O  O     . LEU B 2 238 ? -11.672 5.041   1.899   1.00 97.41 238 B 1 
ATOM   2806 C  CB    . LEU B 2 238 ? -13.776 6.337   -0.049  1.00 97.75 238 B 1 
ATOM   2807 C  CG    . LEU B 2 238 ? -14.920 7.364   -0.184  1.00 96.97 238 B 1 
ATOM   2808 C  CD1   . LEU B 2 238 ? -16.111 6.719   -0.894  1.00 95.50 238 B 1 
ATOM   2809 C  CD2   . LEU B 2 238 ? -15.398 7.868   1.180   1.00 94.92 238 B 1 
ATOM   2810 N  N     . GLY B 2 239 ? -10.466 5.558   0.086   1.00 98.21 239 B 1 
ATOM   2811 C  CA    . GLY B 2 239 ? -9.602  4.373   0.118   1.00 98.29 239 B 1 
ATOM   2812 C  C     . GLY B 2 239 ? -8.945  4.095   1.477   1.00 98.07 239 B 1 
ATOM   2813 O  O     . GLY B 2 239 ? -9.120  3.015   2.049   1.00 97.62 239 B 1 
ATOM   2814 N  N     . LEU B 2 240 ? -8.249  5.086   2.063   1.00 98.35 240 B 1 
ATOM   2815 C  CA    . LEU B 2 240 ? -7.608  4.916   3.375   1.00 98.26 240 B 1 
ATOM   2816 C  C     . LEU B 2 240 ? -8.618  4.729   4.509   1.00 97.93 240 B 1 
ATOM   2817 O  O     . LEU B 2 240 ? -8.360  3.981   5.446   1.00 97.44 240 B 1 
ATOM   2818 C  CB    . LEU B 2 240 ? -6.688  6.123   3.678   1.00 98.36 240 B 1 
ATOM   2819 C  CG    . LEU B 2 240 ? -5.433  6.219   2.787   1.00 98.27 240 B 1 
ATOM   2820 C  CD1   . LEU B 2 240 ? -4.628  7.455   3.171   1.00 97.89 240 B 1 
ATOM   2821 C  CD2   . LEU B 2 240 ? -4.516  5.000   2.922   1.00 97.52 240 B 1 
ATOM   2822 N  N     . HIS B 2 241 ? -9.791  5.350   4.413   1.00 97.71 241 B 1 
ATOM   2823 C  CA    . HIS B 2 241 ? -10.860 5.159   5.393   1.00 97.27 241 B 1 
ATOM   2824 C  C     . HIS B 2 241 ? -11.448 3.745   5.334   1.00 96.91 241 B 1 
ATOM   2825 O  O     . HIS B 2 241 ? -11.654 3.111   6.372   1.00 95.87 241 B 1 
ATOM   2826 C  CB    . HIS B 2 241 ? -11.936 6.229   5.169   1.00 96.46 241 B 1 
ATOM   2827 C  CG    . HIS B 2 241 ? -13.009 6.155   6.213   1.00 94.87 241 B 1 
ATOM   2828 N  ND1   . HIS B 2 241 ? -12.901 6.625   7.510   1.00 84.49 241 B 1 
ATOM   2829 C  CD2   . HIS B 2 241 ? -14.246 5.586   6.091   1.00 85.22 241 B 1 
ATOM   2830 C  CE1   . HIS B 2 241 ? -14.057 6.349   8.139   1.00 85.40 241 B 1 
ATOM   2831 N  NE2   . HIS B 2 241 ? -14.895 5.715   7.321   1.00 87.27 241 B 1 
ATOM   2832 N  N     . LEU B 2 242 ? -11.645 3.197   4.135   1.00 96.97 242 B 1 
ATOM   2833 C  CA    . LEU B 2 242 ? -12.102 1.824   3.954   1.00 96.44 242 B 1 
ATOM   2834 C  C     . LEU B 2 242 ? -11.081 0.796   4.466   1.00 96.11 242 B 1 
ATOM   2835 O  O     . LEU B 2 242 ? -11.471 -0.236  5.023   1.00 95.40 242 B 1 
ATOM   2836 C  CB    . LEU B 2 242 ? -12.409 1.583   2.466   1.00 96.42 242 B 1 
ATOM   2837 C  CG    . LEU B 2 242 ? -13.626 2.363   1.929   1.00 95.88 242 B 1 
ATOM   2838 C  CD1   . LEU B 2 242 ? -13.728 2.170   0.415   1.00 94.68 242 B 1 
ATOM   2839 C  CD2   . LEU B 2 242 ? -14.942 1.896   2.553   1.00 94.16 242 B 1 
ATOM   2840 N  N     . LEU B 2 243 ? -9.774  1.074   4.334   1.00 96.47 243 B 1 
ATOM   2841 C  CA    . LEU B 2 243 ? -8.706  0.269   4.927   1.00 96.45 243 B 1 
ATOM   2842 C  C     . LEU B 2 243 ? -8.725  0.326   6.456   1.00 96.13 243 B 1 
ATOM   2843 O  O     . LEU B 2 243 ? -8.604  -0.708  7.110   1.00 95.28 243 B 1 
ATOM   2844 C  CB    . LEU B 2 243 ? -7.351  0.765   4.412   1.00 95.97 243 B 1 
ATOM   2845 C  CG    . LEU B 2 243 ? -7.037  0.326   2.972   1.00 91.36 243 B 1 
ATOM   2846 C  CD1   . LEU B 2 243 ? -5.892  1.165   2.428   1.00 91.30 243 B 1 
ATOM   2847 C  CD2   . LEU B 2 243 ? -6.640  -1.153  2.946   1.00 90.43 243 B 1 
ATOM   2848 N  N     . LYS B 2 244 ? -8.910  1.512   7.030   1.00 96.81 244 B 1 
ATOM   2849 C  CA    . LYS B 2 244 ? -9.048  1.717   8.470   1.00 96.37 244 B 1 
ATOM   2850 C  C     . LYS B 2 244 ? -10.187 0.863   9.046   1.00 95.75 244 B 1 
ATOM   2851 O  O     . LYS B 2 244 ? -10.006 0.179   10.040  1.00 95.08 244 B 1 
ATOM   2852 C  CB    . LYS B 2 244 ? -9.283  3.214   8.720   1.00 95.89 244 B 1 
ATOM   2853 C  CG    . LYS B 2 244 ? -9.396  3.582   10.208  1.00 91.45 244 B 1 
ATOM   2854 C  CD    . LYS B 2 244 ? -9.857  5.040   10.389  1.00 88.19 244 B 1 
ATOM   2855 C  CE    . LYS B 2 244 ? -8.886  6.040   9.734   1.00 79.28 244 B 1 
ATOM   2856 N  NZ    . LYS B 2 244 ? -9.228  7.446   10.065  1.00 75.06 244 B 1 
ATOM   2857 N  N     . GLU B 2 245 ? -11.324 0.857   8.374   1.00 95.23 245 B 1 
ATOM   2858 C  CA    . GLU B 2 245 ? -12.450 0.027   8.801   1.00 94.10 245 B 1 
ATOM   2859 C  C     . GLU B 2 245 ? -12.183 -1.464  8.674   1.00 93.90 245 B 1 
ATOM   2860 O  O     . GLU B 2 245 ? -12.530 -2.203  9.584   1.00 92.55 245 B 1 
ATOM   2861 C  CB    . GLU B 2 245 ? -13.677 0.358   7.982   1.00 93.27 245 B 1 
ATOM   2862 C  CG    . GLU B 2 245 ? -14.234 1.704   8.405   1.00 88.46 245 B 1 
ATOM   2863 C  CD    . GLU B 2 245 ? -15.607 1.850   7.791   1.00 85.41 245 B 1 
ATOM   2864 O  OE1   . GLU B 2 245 ? -16.509 2.397   8.462   1.00 79.62 245 B 1 
ATOM   2865 O  OE2   . GLU B 2 245 ? -15.802 1.362   6.651   1.00 80.88 245 B 1 
ATOM   2866 N  N     . LEU B 2 246 ? -11.529 -1.898  7.592   1.00 93.46 246 B 1 
ATOM   2867 C  CA    . LEU B 2 246 ? -11.167 -3.301  7.410   1.00 93.37 246 B 1 
ATOM   2868 C  C     . LEU B 2 246 ? -10.372 -3.819  8.608   1.00 93.22 246 B 1 
ATOM   2869 O  O     . LEU B 2 246 ? -10.711 -4.865  9.164   1.00 92.22 246 B 1 
ATOM   2870 C  CB    . LEU B 2 246 ? -10.359 -3.455  6.109   1.00 92.99 246 B 1 
ATOM   2871 C  CG    . LEU B 2 246 ? -9.796  -4.874  5.891   1.00 92.03 246 B 1 
ATOM   2872 C  CD1   . LEU B 2 246 ? -10.906 -5.882  5.613   1.00 89.19 246 B 1 
ATOM   2873 C  CD2   . LEU B 2 246 ? -8.815  -4.880  4.725   1.00 88.65 246 B 1 
ATOM   2874 N  N     . VAL B 2 247 ? -9.319  -3.102  9.035   1.00 94.10 247 B 1 
ATOM   2875 C  CA    . VAL B 2 247 ? -8.485  -3.536  10.165  1.00 94.20 247 B 1 
ATOM   2876 C  C     . VAL B 2 247 ? -9.212  -3.404  11.497  1.00 93.04 247 B 1 
ATOM   2877 O  O     . VAL B 2 247 ? -9.044  -4.262  12.353  1.00 90.98 247 B 1 
ATOM   2878 C  CB    . VAL B 2 247 ? -7.118  -2.846  10.206  1.00 94.03 247 B 1 
ATOM   2879 C  CG1   . VAL B 2 247 ? -6.313  -3.198  8.950   1.00 90.03 247 B 1 
ATOM   2880 C  CG2   . VAL B 2 247 ? -7.193  -1.324  10.334  1.00 90.92 247 B 1 
ATOM   2881 N  N     . ARG B 2 248 ? -10.062 -2.387  11.673  1.00 94.13 248 B 1 
ATOM   2882 C  CA    . ARG B 2 248 ? -10.867 -2.212  12.877  1.00 93.31 248 B 1 
ATOM   2883 C  C     . ARG B 2 248 ? -11.860 -3.357  13.065  1.00 92.58 248 B 1 
ATOM   2884 O  O     . ARG B 2 248 ? -11.955 -3.899  14.164  1.00 90.62 248 B 1 
ATOM   2885 C  CB    . ARG B 2 248 ? -11.591 -0.855  12.804  1.00 92.48 248 B 1 
ATOM   2886 C  CG    . ARG B 2 248 ? -12.327 -0.518  14.112  1.00 82.79 248 B 1 
ATOM   2887 C  CD    . ARG B 2 248 ? -13.079 0.818   14.009  1.00 80.73 248 B 1 
ATOM   2888 N  NE    . ARG B 2 248 ? -14.240 0.729   13.111  1.00 72.55 248 B 1 
ATOM   2889 C  CZ    . ARG B 2 248 ? -15.528 0.691   13.451  1.00 67.04 248 B 1 
ATOM   2890 N  NH1   . ARG B 2 248 ? -15.903 0.740   14.696  1.00 59.88 248 B 1 
ATOM   2891 N  NH2   . ARG B 2 248 ? -16.441 0.601   12.534  1.00 57.90 248 B 1 
ATOM   2892 N  N     . VAL B 2 249 ? -12.570 -3.726  12.018  1.00 90.83 249 B 1 
ATOM   2893 C  CA    . VAL B 2 249 ? -13.618 -4.760  12.047  1.00 89.15 249 B 1 
ATOM   2894 C  C     . VAL B 2 249 ? -13.025 -6.156  12.222  1.00 87.94 249 B 1 
ATOM   2895 O  O     . VAL B 2 249 ? -13.549 -6.954  12.990  1.00 85.15 249 B 1 
ATOM   2896 C  CB    . VAL B 2 249 ? -14.479 -4.674  10.769  1.00 87.49 249 B 1 
ATOM   2897 C  CG1   . VAL B 2 249 ? -15.426 -5.864  10.604  1.00 82.73 249 B 1 
ATOM   2898 C  CG2   . VAL B 2 249 ? -15.326 -3.397  10.808  1.00 83.12 249 B 1 
ATOM   2899 N  N     . ASN B 2 250 ? -11.899 -6.444  11.553  1.00 88.48 250 B 1 
ATOM   2900 C  CA    . ASN B 2 250 ? -11.242 -7.748  11.596  1.00 86.96 250 B 1 
ATOM   2901 C  C     . ASN B 2 250 ? -10.182 -7.864  12.703  1.00 87.05 250 B 1 
ATOM   2902 O  O     . ASN B 2 250 ? -9.339  -8.753  12.656  1.00 84.04 250 B 1 
ATOM   2903 C  CB    . ASN B 2 250 ? -10.706 -8.090  10.202  1.00 84.35 250 B 1 
ATOM   2904 C  CG    . ASN B 2 250 ? -11.835 -8.231  9.202   1.00 81.06 250 B 1 
ATOM   2905 O  OD1   . ASN B 2 250 ? -12.697 -9.085  9.325   1.00 74.36 250 B 1 
ATOM   2906 N  ND2   . ASN B 2 250 ? -11.895 -7.395  8.201   1.00 73.33 250 B 1 
ATOM   2907 N  N     . ASN B 2 251 ? -10.188 -6.950  13.680  1.00 88.38 251 B 1 
ATOM   2908 C  CA    . ASN B 2 251 ? -9.235  -6.895  14.792  1.00 88.69 251 B 1 
ATOM   2909 C  C     . ASN B 2 251 ? -7.767  -6.938  14.337  1.00 90.25 251 B 1 
ATOM   2910 O  O     . ASN B 2 251 ? -6.887  -7.470  15.010  1.00 88.08 251 B 1 
ATOM   2911 C  CB    . ASN B 2 251 ? -9.634  -7.960  15.826  1.00 85.25 251 B 1 
ATOM   2912 C  CG    . ASN B 2 251 ? -9.367  -7.526  17.256  1.00 78.24 251 B 1 
ATOM   2913 O  OD1   . ASN B 2 251 ? -9.237  -6.362  17.587  1.00 70.44 251 B 1 
ATOM   2914 N  ND2   . ASN B 2 251 ? -9.323  -8.464  18.178  1.00 67.94 251 B 1 
ATOM   2915 N  N     . GLY B 2 252 ? -7.507  -6.381  13.148  1.00 92.44 252 B 1 
ATOM   2916 C  CA    . GLY B 2 252 ? -6.197  -6.292  12.552  1.00 93.53 252 B 1 
ATOM   2917 C  C     . GLY B 2 252 ? -5.459  -5.009  12.928  1.00 95.49 252 B 1 
ATOM   2918 O  O     . GLY B 2 252 ? -5.857  -4.246  13.810  1.00 95.59 252 B 1 
ATOM   2919 N  N     . LYS B 2 253 ? -4.350  -4.766  12.222  1.00 96.79 253 B 1 
ATOM   2920 C  CA    . LYS B 2 253 ? -3.526  -3.568  12.378  1.00 97.26 253 B 1 
ATOM   2921 C  C     . LYS B 2 253 ? -3.060  -3.096  11.014  1.00 97.76 253 B 1 
ATOM   2922 O  O     . LYS B 2 253 ? -2.598  -3.903  10.212  1.00 97.53 253 B 1 
ATOM   2923 C  CB    . LYS B 2 253 ? -2.358  -3.901  13.323  1.00 96.20 253 B 1 
ATOM   2924 C  CG    . LYS B 2 253 ? -1.448  -2.696  13.608  1.00 92.25 253 B 1 
ATOM   2925 C  CD    . LYS B 2 253 ? -0.248  -3.048  14.512  1.00 90.96 253 B 1 
ATOM   2926 C  CE    . LYS B 2 253 ? 0.648   -4.099  13.844  1.00 80.45 253 B 1 
ATOM   2927 N  NZ    . LYS B 2 253 ? 2.039   -4.099  14.381  1.00 75.13 253 B 1 
ATOM   2928 N  N     . LEU B 2 254 ? -3.127  -1.797  10.782  1.00 98.32 254 B 1 
ATOM   2929 C  CA    . LEU B 2 254 ? -2.469  -1.119  9.675   1.00 98.49 254 B 1 
ATOM   2930 C  C     . LEU B 2 254 ? -1.447  -0.146  10.258  1.00 98.51 254 B 1 
ATOM   2931 O  O     . LEU B 2 254 ? -1.801  0.678   11.084  1.00 98.39 254 B 1 
ATOM   2932 C  CB    . LEU B 2 254 ? -3.526  -0.414  8.811   1.00 98.04 254 B 1 
ATOM   2933 C  CG    . LEU B 2 254 ? -2.955  0.459   7.677   1.00 96.14 254 B 1 
ATOM   2934 C  CD1   . LEU B 2 254 ? -2.217  -0.367  6.628   1.00 92.40 254 B 1 
ATOM   2935 C  CD2   . LEU B 2 254 ? -4.103  1.187   6.969   1.00 91.97 254 B 1 
ATOM   2936 N  N     . GLU B 2 255 ? -0.199  -0.252  9.823   1.00 98.73 255 B 1 
ATOM   2937 C  CA    . GLU B 2 255 ? 0.842   0.725   10.096  1.00 98.71 255 B 1 
ATOM   2938 C  C     . GLU B 2 255 ? 1.265   1.386   8.789   1.00 98.84 255 B 1 
ATOM   2939 O  O     . GLU B 2 255 ? 1.450   0.703   7.781   1.00 98.72 255 B 1 
ATOM   2940 C  CB    . GLU B 2 255 ? 2.029   0.073   10.813  1.00 98.50 255 B 1 
ATOM   2941 C  CG    . GLU B 2 255 ? 1.650   -0.384  12.220  1.00 96.29 255 B 1 
ATOM   2942 C  CD    . GLU B 2 255 ? 2.765   -1.195  12.905  1.00 94.93 255 B 1 
ATOM   2943 O  OE1   . GLU B 2 255 ? 3.331   -0.722  13.898  1.00 89.39 255 B 1 
ATOM   2944 O  OE2   . GLU B 2 255 ? 2.968   -2.365  12.510  1.00 90.12 255 B 1 
ATOM   2945 N  N     . LEU B 2 256 ? 1.416   2.705   8.808   1.00 98.82 256 B 1 
ATOM   2946 C  CA    . LEU B 2 256 ? 1.816   3.502   7.663   1.00 98.88 256 B 1 
ATOM   2947 C  C     . LEU B 2 256 ? 2.979   4.406   8.052   1.00 98.93 256 B 1 
ATOM   2948 O  O     . LEU B 2 256 ? 2.907   5.139   9.030   1.00 98.71 256 B 1 
ATOM   2949 C  CB    . LEU B 2 256 ? 0.578   4.232   7.113   1.00 98.53 256 B 1 
ATOM   2950 C  CG    . LEU B 2 256 ? 0.767   4.975   5.780   1.00 94.92 256 B 1 
ATOM   2951 C  CD1   . LEU B 2 256 ? -0.602  5.271   5.166   1.00 88.69 256 B 1 
ATOM   2952 C  CD2   . LEU B 2 256 ? 1.486   6.322   5.925   1.00 88.49 256 B 1 
ATOM   2953 N  N     . TYR B 2 257 ? 4.044   4.390   7.248   1.00 98.91 257 B 1 
ATOM   2954 C  CA    . TYR B 2 257 ? 5.176   5.302   7.330   1.00 98.98 257 B 1 
ATOM   2955 C  C     . TYR B 2 257 ? 5.253   6.099   6.036   1.00 98.98 257 B 1 
ATOM   2956 O  O     . TYR B 2 257 ? 5.278   5.516   4.951   1.00 98.79 257 B 1 
ATOM   2957 C  CB    . TYR B 2 257 ? 6.477   4.521   7.551   1.00 98.91 257 B 1 
ATOM   2958 C  CG    . TYR B 2 257 ? 6.571   3.806   8.878   1.00 98.89 257 B 1 
ATOM   2959 C  CD1   . TYR B 2 257 ? 7.287   4.393   9.946   1.00 98.62 257 B 1 
ATOM   2960 C  CD2   . TYR B 2 257 ? 5.965   2.546   9.060   1.00 98.63 257 B 1 
ATOM   2961 C  CE1   . TYR B 2 257 ? 7.394   3.728   11.178  1.00 98.34 257 B 1 
ATOM   2962 C  CE2   . TYR B 2 257 ? 6.062   1.885   10.288  1.00 98.39 257 B 1 
ATOM   2963 C  CZ    . TYR B 2 257 ? 6.773   2.475   11.353  1.00 98.43 257 B 1 
ATOM   2964 O  OH    . TYR B 2 257 ? 6.854   1.831   12.557  1.00 97.63 257 B 1 
ATOM   2965 N  N     . SER B 2 258 ? 5.308   7.430   6.138   1.00 98.97 258 B 1 
ATOM   2966 C  CA    . SER B 2 258 ? 5.566   8.302   4.995   1.00 98.91 258 B 1 
ATOM   2967 C  C     . SER B 2 258 ? 6.201   9.609   5.471   1.00 98.91 258 B 1 
ATOM   2968 O  O     . SER B 2 258 ? 5.690   10.251  6.388   1.00 98.78 258 B 1 
ATOM   2969 C  CB    . SER B 2 258 ? 4.282   8.570   4.224   1.00 98.91 258 B 1 
ATOM   2970 O  OG    . SER B 2 258 ? 4.601   9.083   2.951   1.00 98.61 258 B 1 
ATOM   2971 N  N     . HIS B 2 259 ? 7.310   10.005  4.853   1.00 98.85 259 B 1 
ATOM   2972 C  CA    . HIS B 2 259 ? 8.196   11.036  5.395   1.00 98.95 259 B 1 
ATOM   2973 C  C     . HIS B 2 259 ? 8.608   10.685  6.839   1.00 98.80 259 B 1 
ATOM   2974 O  O     . HIS B 2 259 ? 9.010   9.547   7.090   1.00 98.35 259 B 1 
ATOM   2975 C  CB    . HIS B 2 259 ? 7.582   12.440  5.218   1.00 98.81 259 B 1 
ATOM   2976 C  CG    . HIS B 2 259 ? 7.478   12.906  3.790   1.00 98.85 259 B 1 
ATOM   2977 N  ND1   . HIS B 2 259 ? 7.447   14.242  3.405   1.00 95.14 259 B 1 
ATOM   2978 C  CD2   . HIS B 2 259 ? 7.442   12.171  2.641   1.00 94.78 259 B 1 
ATOM   2979 C  CE1   . HIS B 2 259 ? 7.391   14.287  2.072   1.00 95.82 259 B 1 
ATOM   2980 N  NE2   . HIS B 2 259 ? 7.387   13.047  1.571   1.00 96.46 259 B 1 
ATOM   2981 N  N     . ASN B 2 260 ? 8.508   11.618  7.778   1.00 98.82 260 B 1 
ATOM   2982 C  CA    . ASN B 2 260 ? 8.694   11.354  9.208   1.00 98.75 260 B 1 
ATOM   2983 C  C     . ASN B 2 260 ? 7.357   11.190  9.957   1.00 98.86 260 B 1 
ATOM   2984 O  O     . ASN B 2 260 ? 7.327   11.260  11.181  1.00 98.17 260 B 1 
ATOM   2985 C  CB    . ASN B 2 260 ? 9.593   12.445  9.817   1.00 98.30 260 B 1 
ATOM   2986 C  CG    . ASN B 2 260 ? 8.949   13.813  9.827   1.00 97.80 260 B 1 
ATOM   2987 O  OD1   . ASN B 2 260 ? 8.190   14.194  8.955   1.00 93.43 260 B 1 
ATOM   2988 N  ND2   . ASN B 2 260 ? 9.258   14.613  10.812  1.00 91.44 260 B 1 
ATOM   2989 N  N     . GLY B 2 261 ? 6.263   10.973  9.223   1.00 98.71 261 B 1 
ATOM   2990 C  CA    . GLY B 2 261 ? 4.969   10.674  9.805   1.00 98.70 261 B 1 
ATOM   2991 C  C     . GLY B 2 261 ? 4.738   9.167   9.922   1.00 98.84 261 B 1 
ATOM   2992 O  O     . GLY B 2 261 ? 5.154   8.390   9.058   1.00 98.72 261 B 1 
ATOM   2993 N  N     . TYR B 2 262 ? 4.060   8.792   10.986  1.00 98.76 262 B 1 
ATOM   2994 C  CA    . TYR B 2 262 ? 3.612   7.445   11.270  1.00 98.73 262 B 1 
ATOM   2995 C  C     . TYR B 2 262 ? 2.138   7.462   11.662  1.00 98.73 262 B 1 
ATOM   2996 O  O     . TYR B 2 262 ? 1.700   8.339   12.403  1.00 98.47 262 B 1 
ATOM   2997 C  CB    . TYR B 2 262 ? 4.457   6.853   12.394  1.00 98.72 262 B 1 
ATOM   2998 C  CG    . TYR B 2 262 ? 3.935   5.556   12.974  1.00 98.72 262 B 1 
ATOM   2999 C  CD1   . TYR B 2 262 ? 3.218   5.545   14.192  1.00 98.36 262 B 1 
ATOM   3000 C  CD2   . TYR B 2 262 ? 4.192   4.341   12.317  1.00 98.38 262 B 1 
ATOM   3001 C  CE1   . TYR B 2 262 ? 2.804   4.335   14.762  1.00 98.04 262 B 1 
ATOM   3002 C  CE2   . TYR B 2 262 ? 3.782   3.122   12.884  1.00 98.04 262 B 1 
ATOM   3003 C  CZ    . TYR B 2 262 ? 3.100   3.117   14.118  1.00 98.11 262 B 1 
ATOM   3004 O  OH    . TYR B 2 262 ? 2.754   1.930   14.701  1.00 97.29 262 B 1 
ATOM   3005 N  N     . VAL B 2 263 ? 1.394   6.466   11.204  1.00 98.77 263 B 1 
ATOM   3006 C  CA    . VAL B 2 263 ? 0.055   6.188   11.707  1.00 98.78 263 B 1 
ATOM   3007 C  C     . VAL B 2 263 ? -0.115  4.702   11.948  1.00 98.87 263 B 1 
ATOM   3008 O  O     . VAL B 2 263 ? 0.313   3.870   11.146  1.00 98.60 263 B 1 
ATOM   3009 C  CB    . VAL B 2 263 ? -1.047  6.786   10.810  1.00 97.92 263 B 1 
ATOM   3010 C  CG1   . VAL B 2 263 ? -1.048  6.252   9.384   1.00 92.52 263 B 1 
ATOM   3011 C  CG2   . VAL B 2 263 ? -2.436  6.548   11.407  1.00 93.31 263 B 1 
ATOM   3012 N  N     . LYS B 2 264 ? -0.764  4.374   13.067  1.00 98.78 264 B 1 
ATOM   3013 C  CA    . LYS B 2 264 ? -1.196  3.025   13.396  1.00 98.67 264 B 1 
ATOM   3014 C  C     . LYS B 2 264 ? -2.695  3.011   13.607  1.00 98.63 264 B 1 
ATOM   3015 O  O     . LYS B 2 264 ? -3.224  3.722   14.453  1.00 98.20 264 B 1 
ATOM   3016 C  CB    . LYS B 2 264 ? -0.424  2.559   14.623  1.00 98.39 264 B 1 
ATOM   3017 C  CG    . LYS B 2 264 ? -0.864  1.195   15.164  1.00 97.39 264 B 1 
ATOM   3018 C  CD    . LYS B 2 264 ? -0.023  0.935   16.410  1.00 95.01 264 B 1 
ATOM   3019 C  CE    . LYS B 2 264 ? -0.541  -0.197  17.271  1.00 88.04 264 B 1 
ATOM   3020 N  NZ    . LYS B 2 264 ? 0.047   -0.026  18.623  1.00 81.59 264 B 1 
ATOM   3021 N  N     . MET B 2 265 ? -3.368  2.164   12.854  1.00 98.30 265 B 1 
ATOM   3022 C  CA    . MET B 2 265 ? -4.801  1.941   12.948  1.00 98.24 265 B 1 
ATOM   3023 C  C     . MET B 2 265 ? -5.057  0.523   13.441  1.00 98.33 265 B 1 
ATOM   3024 O  O     . MET B 2 265 ? -4.457  -0.435  12.954  1.00 97.72 265 B 1 
ATOM   3025 C  CB    . MET B 2 265 ? -5.466  2.170   11.587  1.00 97.69 265 B 1 
ATOM   3026 C  CG    . MET B 2 265 ? -5.197  3.561   11.022  1.00 94.64 265 B 1 
ATOM   3027 S  SD    . MET B 2 265 ? -5.808  3.744   9.327   1.00 92.47 265 B 1 
ATOM   3028 C  CE    . MET B 2 265 ? -5.274  5.423   8.979   1.00 84.35 265 B 1 
ATOM   3029 N  N     . SER B 2 266 ? -5.952  0.377   14.416  1.00 97.65 266 B 1 
ATOM   3030 C  CA    . SER B 2 266 ? -6.343  -0.917  14.965  1.00 97.35 266 B 1 
ATOM   3031 C  C     . SER B 2 266 ? -7.741  -0.840  15.578  1.00 97.02 266 B 1 
ATOM   3032 O  O     . SER B 2 266 ? -8.381  0.212   15.557  1.00 95.87 266 B 1 
ATOM   3033 C  CB    . SER B 2 266 ? -5.313  -1.361  16.015  1.00 96.32 266 B 1 
ATOM   3034 O  OG    . SER B 2 266 ? -5.375  -0.540  17.166  1.00 94.08 266 B 1 
ATOM   3035 N  N     . SER B 2 267 ? -8.202  -1.936  16.182  1.00 95.61 267 B 1 
ATOM   3036 C  CA    . SER B 2 267 ? -9.439  -1.939  16.972  1.00 94.45 267 B 1 
ATOM   3037 C  C     . SER B 2 267 ? -9.387  -1.015  18.197  1.00 94.60 267 B 1 
ATOM   3038 O  O     . SER B 2 267 ? -10.436 -0.623  18.698  1.00 92.28 267 B 1 
ATOM   3039 C  CB    . SER B 2 267 ? -9.750  -3.369  17.438  1.00 91.76 267 B 1 
ATOM   3040 O  OG    . SER B 2 267 ? -8.658  -3.899  18.161  1.00 83.32 267 B 1 
ATOM   3041 N  N     . GLN B 2 268 ? -8.182  -0.630  18.652  1.00 96.12 268 B 1 
ATOM   3042 C  CA    . GLN B 2 268 ? -7.976  0.292   19.774  1.00 96.06 268 B 1 
ATOM   3043 C  C     . GLN B 2 268 ? -8.056  1.772   19.366  1.00 96.36 268 B 1 
ATOM   3044 O  O     . GLN B 2 268 ? -7.998  2.648   20.223  1.00 93.84 268 B 1 
ATOM   3045 C  CB    . GLN B 2 268 ? -6.622  -0.006  20.449  1.00 94.78 268 B 1 
ATOM   3046 C  CG    . GLN B 2 268 ? -6.503  -1.443  20.974  1.00 90.41 268 B 1 
ATOM   3047 C  CD    . GLN B 2 268 ? -7.560  -1.782  22.030  1.00 80.96 268 B 1 
ATOM   3048 O  OE1   . GLN B 2 268 ? -8.009  -0.945  22.794  1.00 71.19 268 B 1 
ATOM   3049 N  NE2   . GLN B 2 268 ? -7.994  -3.015  22.108  1.00 68.23 268 B 1 
ATOM   3050 N  N     . GLY B 2 269 ? -8.180  2.058   18.076  1.00 96.60 269 B 1 
ATOM   3051 C  CA    . GLY B 2 269 ? -8.232  3.418   17.551  1.00 96.64 269 B 1 
ATOM   3052 C  C     . GLY B 2 269 ? -7.063  3.734   16.623  1.00 97.30 269 B 1 
ATOM   3053 O  O     . GLY B 2 269 ? -6.467  2.842   16.003  1.00 96.60 269 B 1 
ATOM   3054 N  N     . GLU B 2 270 ? -6.773  5.032   16.507  1.00 97.10 270 B 1 
ATOM   3055 C  CA    . GLU B 2 270 ? -5.753  5.585   15.637  1.00 97.01 270 B 1 
ATOM   3056 C  C     . GLU B 2 270 ? -4.689  6.295   16.469  1.00 97.48 270 B 1 
ATOM   3057 O  O     . GLU B 2 270 ? -5.015  7.079   17.356  1.00 96.61 270 B 1 
ATOM   3058 C  CB    . GLU B 2 270 ? -6.381  6.567   14.633  1.00 95.07 270 B 1 
ATOM   3059 C  CG    . GLU B 2 270 ? -7.396  5.873   13.722  1.00 89.98 270 B 1 
ATOM   3060 C  CD    . GLU B 2 270 ? -8.214  6.859   12.887  1.00 90.22 270 B 1 
ATOM   3061 O  OE1   . GLU B 2 270 ? -9.451  6.690   12.818  1.00 84.52 270 B 1 
ATOM   3062 O  OE2   . GLU B 2 270 ? -7.652  7.736   12.207  1.00 85.87 270 B 1 
ATOM   3063 N  N     . GLU B 2 271 ? -3.424  6.015   16.173  1.00 97.86 271 B 1 
ATOM   3064 C  CA    . GLU B 2 271 ? -2.274  6.667   16.776  1.00 97.97 271 B 1 
ATOM   3065 C  C     . GLU B 2 271 ? -1.481  7.335   15.657  1.00 98.22 271 B 1 
ATOM   3066 O  O     . GLU B 2 271 ? -1.047  6.665   14.720  1.00 97.91 271 B 1 
ATOM   3067 C  CB    . GLU B 2 271 ? -1.449  5.616   17.533  1.00 97.20 271 B 1 
ATOM   3068 C  CG    . GLU B 2 271 ? -0.197  6.171   18.232  1.00 88.98 271 B 1 
ATOM   3069 C  CD    . GLU B 2 271 ? 0.684   5.056   18.851  1.00 86.17 271 B 1 
ATOM   3070 O  OE1   . GLU B 2 271 ? 1.789   5.390   19.321  1.00 79.49 271 B 1 
ATOM   3071 O  OE2   . GLU B 2 271 ? 0.304   3.855   18.827  1.00 82.26 271 B 1 
ATOM   3072 N  N     . TYR B 2 272 ? -1.300  8.648   15.746  1.00 97.90 272 B 1 
ATOM   3073 C  CA    . TYR B 2 272 ? -0.467  9.428   14.846  1.00 97.76 272 B 1 
ATOM   3074 C  C     . TYR B 2 272 ? 0.784   9.881   15.585  1.00 97.43 272 B 1 
ATOM   3075 O  O     . TYR B 2 272 ? 0.721   10.213  16.771  1.00 96.61 272 B 1 
ATOM   3076 C  CB    . TYR B 2 272 ? -1.248  10.622  14.290  1.00 97.57 272 B 1 
ATOM   3077 C  CG    . TYR B 2 272 ? -2.454  10.244  13.461  1.00 97.63 272 B 1 
ATOM   3078 C  CD1   . TYR B 2 272 ? -2.337  10.081  12.064  1.00 96.88 272 B 1 
ATOM   3079 C  CD2   . TYR B 2 272 ? -3.696  10.022  14.081  1.00 96.91 272 B 1 
ATOM   3080 C  CE1   . TYR B 2 272 ? -3.446  9.701   11.290  1.00 96.19 272 B 1 
ATOM   3081 C  CE2   . TYR B 2 272 ? -4.817  9.633   13.319  1.00 96.27 272 B 1 
ATOM   3082 C  CZ    . TYR B 2 272 ? -4.677  9.469   11.926  1.00 96.37 272 B 1 
ATOM   3083 O  OH    . TYR B 2 272 ? -5.769  9.068   11.179  1.00 94.97 272 B 1 
ATOM   3084 N  N     . LYS B 2 273 ? 1.941   9.866   14.918  1.00 97.70 273 B 1 
ATOM   3085 C  CA    . LYS B 2 273 ? 3.215   10.190  15.550  1.00 97.53 273 B 1 
ATOM   3086 C  C     . LYS B 2 273 ? 4.202   10.767  14.547  1.00 97.98 273 B 1 
ATOM   3087 O  O     . LYS B 2 273 ? 4.323   10.285  13.418  1.00 97.64 273 B 1 
ATOM   3088 C  CB    . LYS B 2 273 ? 3.747   8.911   16.220  1.00 95.14 273 B 1 
ATOM   3089 C  CG    . LYS B 2 273 ? 4.992   9.135   17.090  1.00 83.50 273 B 1 
ATOM   3090 C  CD    . LYS B 2 273 ? 5.395   7.800   17.710  1.00 86.26 273 B 1 
ATOM   3091 C  CE    . LYS B 2 273 ? 6.703   7.908   18.496  1.00 78.67 273 B 1 
ATOM   3092 N  NZ    . LYS B 2 273 ? 7.152   6.561   18.895  1.00 74.73 273 B 1 
ATOM   3093 N  N     . THR B 2 274 ? 4.984   11.748  15.000  1.00 97.61 274 B 1 
ATOM   3094 C  CA    . THR B 2 274 ? 6.178   12.217  14.307  1.00 97.58 274 B 1 
ATOM   3095 C  C     . THR B 2 274 ? 7.381   11.380  14.733  1.00 97.73 274 B 1 
ATOM   3096 O  O     . THR B 2 274 ? 7.697   11.270  15.920  1.00 97.25 274 B 1 
ATOM   3097 C  CB    . THR B 2 274 ? 6.409   13.714  14.569  1.00 96.83 274 B 1 
ATOM   3098 O  OG1   . THR B 2 274 ? 5.308   14.449  14.086  1.00 94.85 274 B 1 
ATOM   3099 C  CG2   . THR B 2 274 ? 7.635   14.239  13.838  1.00 94.68 274 B 1 
ATOM   3100 N  N     . GLN B 2 275 ? 8.073   10.783  13.759  1.00 98.31 275 B 1 
ATOM   3101 C  CA    . GLN B 2 275 ? 9.241   9.936   13.981  1.00 98.34 275 B 1 
ATOM   3102 C  C     . GLN B 2 275 ? 10.554  10.747  13.864  1.00 98.31 275 B 1 
ATOM   3103 O  O     . GLN B 2 275 ? 10.623  11.708  13.096  1.00 97.89 275 B 1 
ATOM   3104 C  CB    . GLN B 2 275 ? 9.206   8.767   12.990  1.00 97.83 275 B 1 
ATOM   3105 C  CG    . GLN B 2 275 ? 8.027   7.798   13.196  1.00 95.73 275 B 1 
ATOM   3106 C  CD    . GLN B 2 275 ? 8.103   6.969   14.475  1.00 94.25 275 B 1 
ATOM   3107 O  OE1   . GLN B 2 275 ? 8.878   7.210   15.384  1.00 85.19 275 B 1 
ATOM   3108 N  NE2   . GLN B 2 275 ? 7.290   5.940   14.597  1.00 83.25 275 B 1 
ATOM   3109 N  N     . PRO B 2 276 ? 11.638  10.343  14.550  1.00 98.34 276 B 1 
ATOM   3110 C  CA    . PRO B 2 276 ? 12.943  10.993  14.437  1.00 98.25 276 B 1 
ATOM   3111 C  C     . PRO B 2 276 ? 13.725  10.591  13.175  1.00 98.34 276 B 1 
ATOM   3112 O  O     . PRO B 2 276 ? 14.918  10.859  13.056  1.00 97.40 276 B 1 
ATOM   3113 C  CB    . PRO B 2 276 ? 13.666  10.605  15.734  1.00 97.48 276 B 1 
ATOM   3114 C  CG    . PRO B 2 276 ? 13.125  9.205   16.013  1.00 95.70 276 B 1 
ATOM   3115 C  CD    . PRO B 2 276 ? 11.673  9.289   15.551  1.00 97.68 276 B 1 
ATOM   3116 N  N     . PHE B 2 277 ? 13.083  9.905   12.233  1.00 98.41 277 B 1 
ATOM   3117 C  CA    . PHE B 2 277 ? 13.658  9.429   10.980  1.00 98.54 277 B 1 
ATOM   3118 C  C     . PHE B 2 277 ? 12.698  9.693   9.818   1.00 98.65 277 B 1 
ATOM   3119 O  O     . PHE B 2 277 ? 11.513  9.958   10.019  1.00 98.27 277 B 1 
ATOM   3120 C  CB    . PHE B 2 277 ? 14.028  7.942   11.112  1.00 98.22 277 B 1 
ATOM   3121 C  CG    . PHE B 2 277 ? 12.921  7.055   11.640  1.00 98.31 277 B 1 
ATOM   3122 C  CD1   . PHE B 2 277 ? 12.921  6.654   12.992  1.00 97.29 277 B 1 
ATOM   3123 C  CD2   . PHE B 2 277 ? 11.895  6.613   10.798  1.00 97.28 277 B 1 
ATOM   3124 C  CE1   . PHE B 2 277 ? 11.910  5.820   13.487  1.00 96.26 277 B 1 
ATOM   3125 C  CE2   . PHE B 2 277 ? 10.871  5.776   11.288  1.00 96.39 277 B 1 
ATOM   3126 C  CZ    . PHE B 2 277 ? 10.883  5.379   12.633  1.00 96.75 277 B 1 
ATOM   3127 N  N     . TYR B 2 278 ? 13.229  9.636   8.600   1.00 98.64 278 B 1 
ATOM   3128 C  CA    . TYR B 2 278 ? 12.523  10.069  7.406   1.00 98.77 278 B 1 
ATOM   3129 C  C     . TYR B 2 278 ? 12.656  9.048   6.275   1.00 98.83 278 B 1 
ATOM   3130 O  O     . TYR B 2 278 ? 13.733  8.494   6.037   1.00 98.46 278 B 1 
ATOM   3131 C  CB    . TYR B 2 278 ? 13.071  11.443  6.981   1.00 98.59 278 B 1 
ATOM   3132 C  CG    . TYR B 2 278 ? 12.465  12.000  5.712   1.00 98.52 278 B 1 
ATOM   3133 C  CD1   . TYR B 2 278 ? 13.006  11.669  4.450   1.00 97.90 278 B 1 
ATOM   3134 C  CD2   . TYR B 2 278 ? 11.354  12.868  5.779   1.00 97.90 278 B 1 
ATOM   3135 C  CE1   . TYR B 2 278 ? 12.448  12.196  3.277   1.00 97.32 278 B 1 
ATOM   3136 C  CE2   . TYR B 2 278 ? 10.793  13.399  4.612   1.00 97.36 278 B 1 
ATOM   3137 C  CZ    . TYR B 2 278 ? 11.345  13.062  3.357   1.00 97.50 278 B 1 
ATOM   3138 O  OH    . TYR B 2 278 ? 10.809  13.588  2.212   1.00 96.53 278 B 1 
ATOM   3139 N  N     . PHE B 2 279 ? 11.570  8.847   5.534   1.00 98.89 279 B 1 
ATOM   3140 C  CA    . PHE B 2 279 ? 11.527  8.140   4.257   1.00 98.83 279 B 1 
ATOM   3141 C  C     . PHE B 2 279 ? 10.582  8.878   3.310   1.00 98.82 279 B 1 
ATOM   3142 O  O     . PHE B 2 279 ? 9.430   9.102   3.660   1.00 98.69 279 B 1 
ATOM   3143 C  CB    . PHE B 2 279 ? 11.093  6.692   4.484   1.00 98.75 279 B 1 
ATOM   3144 C  CG    . PHE B 2 279 ? 10.869  5.916   3.208   1.00 98.81 279 B 1 
ATOM   3145 C  CD1   . PHE B 2 279 ? 9.608   5.353   2.931   1.00 98.55 279 B 1 
ATOM   3146 C  CD2   . PHE B 2 279 ? 11.915  5.758   2.286   1.00 98.57 279 B 1 
ATOM   3147 C  CE1   . PHE B 2 279 ? 9.404   4.635   1.747   1.00 98.30 279 B 1 
ATOM   3148 C  CE2   . PHE B 2 279 ? 11.710  5.041   1.099   1.00 98.32 279 B 1 
ATOM   3149 C  CZ    . PHE B 2 279 ? 10.457  4.482   0.828   1.00 98.39 279 B 1 
ATOM   3150 N  N     . GLU B 2 280 ? 11.064  9.255   2.133   1.00 98.79 280 B 1 
ATOM   3151 C  CA    . GLU B 2 280 ? 10.275  10.047  1.188   1.00 98.79 280 B 1 
ATOM   3152 C  C     . GLU B 2 280 ? 9.020   9.314   0.693   1.00 98.86 280 B 1 
ATOM   3153 O  O     . GLU B 2 280 ? 7.950   9.921   0.595   1.00 98.51 280 B 1 
ATOM   3154 C  CB    . GLU B 2 280 ? 11.184  10.439  0.010   1.00 98.30 280 B 1 
ATOM   3155 C  CG    . GLU B 2 280 ? 10.517  11.422  -0.955  1.00 93.01 280 B 1 
ATOM   3156 C  CD    . GLU B 2 280 ? 11.458  11.857  -2.095  1.00 89.68 280 B 1 
ATOM   3157 O  OE1   . GLU B 2 280 ? 11.109  12.847  -2.776  1.00 81.32 280 B 1 
ATOM   3158 O  OE2   . GLU B 2 280 ? 12.503  11.198  -2.296  1.00 81.40 280 B 1 
ATOM   3159 N  N     . GLY B 2 281 ? 9.145   8.015   0.437   1.00 98.89 281 B 1 
ATOM   3160 C  CA    . GLY B 2 281 ? 8.052   7.191   -0.062  1.00 98.87 281 B 1 
ATOM   3161 C  C     . GLY B 2 281 ? 6.993   6.830   0.981   1.00 98.93 281 B 1 
ATOM   3162 O  O     . GLY B 2 281 ? 6.816   7.502   1.999   1.00 98.73 281 B 1 
ATOM   3163 N  N     . THR B 2 282 ? 6.286   5.742   0.720   1.00 98.91 282 B 1 
ATOM   3164 C  CA    . THR B 2 282 ? 5.215   5.262   1.589   1.00 98.94 282 B 1 
ATOM   3165 C  C     . THR B 2 282 ? 5.332   3.761   1.814   1.00 98.91 282 B 1 
ATOM   3166 O  O     . THR B 2 282 ? 5.538   2.990   0.883   1.00 98.88 282 B 1 
ATOM   3167 C  CB    . THR B 2 282 ? 3.839   5.631   1.014   1.00 98.89 282 B 1 
ATOM   3168 O  OG1   . THR B 2 282 ? 3.768   7.020   0.805   1.00 97.93 282 B 1 
ATOM   3169 C  CG2   . THR B 2 282 ? 2.688   5.276   1.951   1.00 98.23 282 B 1 
ATOM   3170 N  N     . ILE B 2 283 ? 5.195   3.334   3.068   1.00 98.91 283 B 1 
ATOM   3171 C  CA    . ILE B 2 283 ? 5.146   1.932   3.459   1.00 98.81 283 B 1 
ATOM   3172 C  C     . ILE B 2 283 ? 3.831   1.684   4.175   1.00 98.97 283 B 1 
ATOM   3173 O  O     . ILE B 2 283 ? 3.538   2.364   5.157   1.00 98.72 283 B 1 
ATOM   3174 C  CB    . ILE B 2 283 ? 6.335   1.528   4.356   1.00 98.32 283 B 1 
ATOM   3175 C  CG1   . ILE B 2 283 ? 7.671   1.883   3.677   1.00 93.41 283 B 1 
ATOM   3176 C  CG2   . ILE B 2 283 ? 6.240   0.034   4.725   1.00 95.25 283 B 1 
ATOM   3177 C  CD1   . ILE B 2 283 ? 8.910   1.475   4.471   1.00 85.40 283 B 1 
ATOM   3178 N  N     . LEU B 2 284 ? 3.083   0.675   3.740   1.00 98.81 284 B 1 
ATOM   3179 C  CA    . LEU B 2 284 ? 1.945   0.140   4.466   1.00 98.87 284 B 1 
ATOM   3180 C  C     . LEU B 2 284 ? 2.242   -1.278  4.914   1.00 98.89 284 B 1 
ATOM   3181 O  O     . LEU B 2 284 ? 2.656   -2.124  4.123   1.00 98.63 284 B 1 
ATOM   3182 C  CB    . LEU B 2 284 ? 0.655   0.226   3.646   1.00 98.56 284 B 1 
ATOM   3183 C  CG    . LEU B 2 284 ? 0.149   1.665   3.427   1.00 94.93 284 B 1 
ATOM   3184 C  CD1   . LEU B 2 284 ? 0.623   2.236   2.085   1.00 88.01 284 B 1 
ATOM   3185 C  CD2   . LEU B 2 284 ? -1.368  1.713   3.455   1.00 89.42 284 B 1 
ATOM   3186 N  N     . ASN B 2 285 ? 2.003   -1.549  6.194   1.00 98.73 285 B 1 
ATOM   3187 C  CA    . ASN B 2 285 ? 2.153   -2.852  6.811   1.00 98.65 285 B 1 
ATOM   3188 C  C     . ASN B 2 285 ? 0.790   -3.270  7.378   1.00 98.61 285 B 1 
ATOM   3189 O  O     . ASN B 2 285 ? 0.328   -2.714  8.366   1.00 98.16 285 B 1 
ATOM   3190 C  CB    . ASN B 2 285 ? 3.262   -2.752  7.878   1.00 98.02 285 B 1 
ATOM   3191 C  CG    . ASN B 2 285 ? 4.090   -4.009  7.998   1.00 94.43 285 B 1 
ATOM   3192 O  OD1   . ASN B 2 285 ? 4.275   -4.771  7.067   1.00 83.62 285 B 1 
ATOM   3193 N  ND2   . ASN B 2 285 ? 4.681   -4.235  9.144   1.00 82.73 285 B 1 
ATOM   3194 N  N     . ILE B 2 286 ? 0.137   -4.241  6.731   1.00 98.25 286 B 1 
ATOM   3195 C  CA    . ILE B 2 286 ? -1.132  -4.800  7.200   1.00 98.02 286 B 1 
ATOM   3196 C  C     . ILE B 2 286 ? -0.868  -6.101  7.941   1.00 97.93 286 B 1 
ATOM   3197 O  O     . ILE B 2 286 ? -0.195  -6.997  7.438   1.00 97.36 286 B 1 
ATOM   3198 C  CB    . ILE B 2 286 ? -2.160  -4.940  6.044   1.00 97.28 286 B 1 
ATOM   3199 C  CG1   . ILE B 2 286 ? -3.032  -3.668  6.018   1.00 88.59 286 B 1 
ATOM   3200 C  CG2   . ILE B 2 286 ? -3.043  -6.188  6.154   1.00 87.51 286 B 1 
ATOM   3201 C  CD1   . ILE B 2 286 ? -4.102  -3.649  4.927   1.00 85.82 286 B 1 
ATOM   3202 N  N     . THR B 2 287 ? -1.443  -6.218  9.141   1.00 97.00 287 B 1 
ATOM   3203 C  CA    . THR B 2 287 ? -1.467  -7.445  9.928   1.00 96.69 287 B 1 
ATOM   3204 C  C     . THR B 2 287 ? -2.909  -7.843  10.178  1.00 96.18 287 B 1 
ATOM   3205 O  O     . THR B 2 287 ? -3.665  -7.056  10.742  1.00 94.97 287 B 1 
ATOM   3206 C  CB    . THR B 2 287 ? -0.726  -7.271  11.257  1.00 96.28 287 B 1 
ATOM   3207 O  OG1   . THR B 2 287 ? 0.591   -6.810  11.031  1.00 94.43 287 B 1 
ATOM   3208 C  CG2   . THR B 2 287 ? -0.621  -8.578  12.035  1.00 94.38 287 B 1 
ATOM   3209 N  N     . LEU B 2 288 ? -3.283  -9.068  9.793   1.00 94.03 288 B 1 
ATOM   3210 C  CA    . LEU B 2 288 ? -4.569  -9.653  10.104  1.00 93.00 288 B 1 
ATOM   3211 C  C     . LEU B 2 288 ? -4.377  -10.878 10.999  1.00 92.65 288 B 1 
ATOM   3212 O  O     . LEU B 2 288 ? -3.408  -11.621 10.833  1.00 90.86 288 B 1 
ATOM   3213 C  CB    . LEU B 2 288 ? -5.328  -10.016 8.817   1.00 91.95 288 B 1 
ATOM   3214 C  CG    . LEU B 2 288 ? -5.651  -8.836  7.884   1.00 90.67 288 B 1 
ATOM   3215 C  CD1   . LEU B 2 288 ? -6.387  -9.335  6.646   1.00 88.34 288 B 1 
ATOM   3216 C  CD2   . LEU B 2 288 ? -6.530  -7.782  8.551   1.00 87.85 288 B 1 
ATOM   3217 N  N     . LEU B 2 289 ? -5.295  -11.093 11.935  1.00 88.53 289 B 1 
ATOM   3218 C  CA    . LEU B 2 289 ? -5.289  -12.276 12.792  1.00 86.86 289 B 1 
ATOM   3219 C  C     . LEU B 2 289 ? -6.005  -13.425 12.085  1.00 85.10 289 B 1 
ATOM   3220 O  O     . LEU B 2 289 ? -7.136  -13.269 11.655  1.00 79.22 289 B 1 
ATOM   3221 C  CB    . LEU B 2 289 ? -5.953  -11.955 14.134  1.00 83.34 289 B 1 
ATOM   3222 C  CG    . LEU B 2 289 ? -5.157  -10.965 14.994  1.00 76.56 289 B 1 
ATOM   3223 C  CD1   . LEU B 2 289 ? -5.959  -10.612 16.240  1.00 71.49 289 B 1 
ATOM   3224 C  CD2   . LEU B 2 289 ? -3.814  -11.540 15.441  1.00 70.64 289 B 1 
ATOM   3225 N  N     . CYS B 2 290 ? -5.379  -14.591 11.992  1.00 82.77 290 B 1 
ATOM   3226 C  CA    . CYS B 2 290 ? -5.935  -15.765 11.319  1.00 77.61 290 B 1 
ATOM   3227 C  C     . CYS B 2 290 ? -7.025  -16.498 12.118  1.00 74.16 290 B 1 
ATOM   3228 O  O     . CYS B 2 290 ? -7.403  -17.613 11.758  1.00 67.66 290 B 1 
ATOM   3229 C  CB    . CYS B 2 290 ? -4.793  -16.718 10.926  1.00 73.43 290 B 1 
ATOM   3230 S  SG    . CYS B 2 290 ? -3.572  -15.914 9.854   1.00 69.85 290 B 1 
ATOM   3231 N  N     . ASP B 2 291 ? -7.503  -15.906 13.211  1.00 69.50 291 B 1 
ATOM   3232 C  CA    . ASP B 2 291 ? -8.549  -16.507 14.038  1.00 67.15 291 B 1 
ATOM   3233 C  C     . ASP B 2 291 ? -9.923  -16.322 13.369  1.00 65.44 291 B 1 
ATOM   3234 O  O     . ASP B 2 291 ? -10.291 -15.219 12.969  1.00 59.81 291 B 1 
ATOM   3235 C  CB    . ASP B 2 291 ? -8.484  -15.927 15.454  1.00 61.14 291 B 1 
ATOM   3236 C  CG    . ASP B 2 291 ? -9.223  -16.761 16.497  1.00 55.63 291 B 1 
ATOM   3237 O  OD1   . ASP B 2 291 ? -10.090 -17.568 16.113  1.00 52.12 291 B 1 
ATOM   3238 O  OD2   . ASP B 2 291 ? -8.927  -16.589 17.704  1.00 50.86 291 B 1 
ATOM   3239 N  N     . GLU B 2 292 ? -10.685 -17.417 13.274  1.00 58.39 292 B 1 
ATOM   3240 C  CA    . GLU B 2 292 ? -12.008 -17.467 12.641  1.00 54.18 292 B 1 
ATOM   3241 C  C     . GLU B 2 292 ? -12.974 -16.421 13.193  1.00 54.59 292 B 1 
ATOM   3242 O  O     . GLU B 2 292 ? -13.833 -15.926 12.472  1.00 50.61 292 B 1 
ATOM   3243 C  CB    . GLU B 2 292 ? -12.634 -18.854 12.879  1.00 47.62 292 B 1 
ATOM   3244 C  CG    . GLU B 2 292 ? -11.940 -19.994 12.130  1.00 42.17 292 B 1 
ATOM   3245 C  CD    . GLU B 2 292 ? -12.528 -21.375 12.448  1.00 37.34 292 B 1 
ATOM   3246 O  OE1   . GLU B 2 292 ? -11.885 -22.391 12.071  1.00 33.35 292 B 1 
ATOM   3247 O  OE2   . GLU B 2 292 ? -13.600 -21.470 13.076  1.00 37.68 292 B 1 
ATOM   3248 N  N     . LYS B 2 293 ? -12.832 -16.054 14.461  1.00 54.46 293 B 1 
ATOM   3249 C  CA    . LYS B 2 293 ? -13.730 -15.134 15.149  1.00 52.23 293 B 1 
ATOM   3250 C  C     . LYS B 2 293 ? -13.728 -13.717 14.585  1.00 52.24 293 B 1 
ATOM   3251 O  O     . LYS B 2 293 ? -14.683 -12.993 14.826  1.00 48.41 293 B 1 
ATOM   3252 C  CB    . LYS B 2 293 ? -13.364 -15.078 16.630  1.00 48.05 293 B 1 
ATOM   3253 C  CG    . LYS B 2 293 ? -13.667 -16.403 17.336  1.00 44.08 293 B 1 
ATOM   3254 C  CD    . LYS B 2 293 ? -13.303 -16.283 18.811  1.00 39.83 293 B 1 
ATOM   3255 C  CE    . LYS B 2 293 ? -13.590 -17.601 19.507  1.00 34.75 293 B 1 
ATOM   3256 N  NZ    . LYS B 2 293 ? -13.177 -17.548 20.929  1.00 29.91 293 B 1 
ATOM   3257 N  N     . TYR B 2 294 ? -12.653 -13.305 13.911  1.00 52.04 294 B 1 
ATOM   3258 C  CA    . TYR B 2 294 ? -12.446 -11.904 13.532  1.00 52.72 294 B 1 
ATOM   3259 C  C     . TYR B 2 294 ? -12.765 -11.598 12.077  1.00 54.29 294 B 1 
ATOM   3260 O  O     . TYR B 2 294 ? -12.993 -10.428 11.749  1.00 50.75 294 B 1 
ATOM   3261 C  CB    . TYR B 2 294 ? -11.019 -11.499 13.881  1.00 48.60 294 B 1 
ATOM   3262 C  CG    . TYR B 2 294 ? -10.714 -11.620 15.348  1.00 46.68 294 B 1 
ATOM   3263 C  CD1   . TYR B 2 294 ? -11.339 -10.777 16.287  1.00 43.30 294 B 1 
ATOM   3264 C  CD2   . TYR B 2 294 ? -9.809  -12.599 15.801  1.00 42.11 294 B 1 
ATOM   3265 C  CE1   . TYR B 2 294 ? -11.064 -10.895 17.651  1.00 37.84 294 B 1 
ATOM   3266 C  CE2   . TYR B 2 294 ? -9.524  -12.730 17.168  1.00 38.27 294 B 1 
ATOM   3267 C  CZ    . TYR B 2 294 ? -10.152 -11.877 18.091  1.00 38.14 294 B 1 
ATOM   3268 O  OH    . TYR B 2 294 ? -9.876  -12.001 19.428  1.00 35.88 294 B 1 
ATOM   3269 N  N     . TYR B 2 295 ? -12.814 -12.605 11.222  1.00 57.22 295 B 1 
ATOM   3270 C  CA    . TYR B 2 295 ? -13.112 -12.398 9.809   1.00 57.22 295 B 1 
ATOM   3271 C  C     . TYR B 2 295 ? -14.609 -12.178 9.598   1.00 58.86 295 B 1 
ATOM   3272 O  O     . TYR B 2 295 ? -15.350 -13.087 9.223   1.00 56.22 295 B 1 
ATOM   3273 C  CB    . TYR B 2 295 ? -12.528 -13.519 8.959   1.00 53.80 295 B 1 
ATOM   3274 C  CG    . TYR B 2 295 ? -11.043 -13.355 8.804   1.00 52.40 295 B 1 
ATOM   3275 C  CD1   . TYR B 2 295 ? -10.525 -12.433 7.878   1.00 48.57 295 B 1 
ATOM   3276 C  CD2   . TYR B 2 295 ? -10.169 -14.052 9.655   1.00 49.10 295 B 1 
ATOM   3277 C  CE1   . TYR B 2 295 ? -9.147  -12.223 7.773   1.00 43.69 295 B 1 
ATOM   3278 C  CE2   . TYR B 2 295 ? -8.786  -13.846 9.556   1.00 44.32 295 B 1 
ATOM   3279 C  CZ    . TYR B 2 295 ? -8.281  -12.931 8.608   1.00 44.75 295 B 1 
ATOM   3280 O  OH    . TYR B 2 295 ? -6.931  -12.738 8.496   1.00 41.39 295 B 1 
ATOM   3281 N  N     . ARG B 2 296 ? -15.017 -10.942 9.843   1.00 63.14 296 B 1 
ATOM   3282 C  CA    . ARG B 2 296 ? -16.370 -10.465 9.630   1.00 63.60 296 B 1 
ATOM   3283 C  C     . ARG B 2 296 ? -16.329 -9.307  8.646   1.00 62.86 296 B 1 
ATOM   3284 O  O     . ARG B 2 296 ? -15.502 -8.403  8.764   1.00 59.94 296 B 1 
ATOM   3285 C  CB    . ARG B 2 296 ? -17.013 -10.069 10.957  1.00 59.75 296 B 1 
ATOM   3286 C  CG    . ARG B 2 296 ? -17.208 -11.301 11.855  1.00 54.54 296 B 1 
ATOM   3287 C  CD    . ARG B 2 296 ? -17.955 -10.910 13.126  1.00 51.73 296 B 1 
ATOM   3288 N  NE    . ARG B 2 296 ? -18.122 -12.069 14.020  1.00 46.31 296 B 1 
ATOM   3289 C  CZ    . ARG B 2 296 ? -18.899 -12.106 15.082  1.00 42.06 296 B 1 
ATOM   3290 N  NH1   . ARG B 2 296 ? -19.599 -11.074 15.458  1.00 39.67 296 B 1 
ATOM   3291 N  NH2   . ARG B 2 296 ? -18.981 -13.196 15.790  1.00 36.21 296 B 1 
ATOM   3292 N  N     . LEU B 2 297 ? -17.245 -9.348  7.700   1.00 61.19 297 B 1 
ATOM   3293 C  CA    . LEU B 2 297 ? -17.563 -8.153  6.939   1.00 59.73 297 B 1 
ATOM   3294 C  C     . LEU B 2 297 ? -18.268 -7.164  7.863   1.00 59.43 297 B 1 
ATOM   3295 O  O     . LEU B 2 297 ? -18.948 -7.557  8.808   1.00 55.55 297 B 1 
ATOM   3296 C  CB    . LEU B 2 297 ? -18.419 -8.526  5.724   1.00 55.42 297 B 1 
ATOM   3297 C  CG    . LEU B 2 297 ? -17.618 -9.248  4.624   1.00 51.44 297 B 1 
ATOM   3298 C  CD1   . LEU B 2 297 ? -18.553 -9.879  3.596   1.00 48.69 297 B 1 
ATOM   3299 C  CD2   . LEU B 2 297 ? -16.684 -8.275  3.918   1.00 49.19 297 B 1 
ATOM   3300 N  N     . THR B 2 298 ? -18.138 -5.874  7.577   1.00 59.71 298 B 1 
ATOM   3301 C  CA    . THR B 2 298 ? -18.871 -4.841  8.330   1.00 58.33 298 B 1 
ATOM   3302 C  C     . THR B 2 298 ? -20.381 -5.093  8.312   1.00 57.56 298 B 1 
ATOM   3303 O  O     . THR B 2 298 ? -21.053 -4.811  9.294   1.00 54.02 298 B 1 
ATOM   3304 C  CB    . THR B 2 298 ? -18.598 -3.439  7.747   1.00 55.25 298 B 1 
ATOM   3305 O  OG1   . THR B 2 298 ? -17.283 -3.337  7.240   1.00 51.21 298 B 1 
ATOM   3306 C  CG2   . THR B 2 298 ? -18.758 -2.354  8.806   1.00 50.72 298 B 1 
ATOM   3307 N  N     . SER B 2 299 ? -20.882 -5.692  7.228   1.00 56.22 299 B 1 
ATOM   3308 C  CA    . SER B 2 299 ? -22.272 -6.121  7.074   1.00 54.73 299 B 1 
ATOM   3309 C  C     . SER B 2 299 ? -22.680 -7.301  7.959   1.00 54.11 299 B 1 
ATOM   3310 O  O     . SER B 2 299 ? -23.862 -7.462  8.234   1.00 51.09 299 B 1 
ATOM   3311 C  CB    . SER B 2 299 ? -22.495 -6.522  5.623   1.00 52.35 299 B 1 
ATOM   3312 O  OG    . SER B 2 299 ? -21.557 -7.507  5.224   1.00 48.49 299 B 1 
ATOM   3313 N  N     . GLU B 2 300 ? -21.749 -8.135  8.417   1.00 55.83 300 B 1 
ATOM   3314 C  CA    . GLU B 2 300 ? -22.029 -9.259  9.326   1.00 53.47 300 B 1 
ATOM   3315 C  C     . GLU B 2 300 ? -22.035 -8.826  10.803  1.00 50.46 300 B 1 
ATOM   3316 O  O     . GLU B 2 300 ? -22.392 -9.608  11.682  1.00 46.96 300 B 1 
ATOM   3317 C  CB    . GLU B 2 300 ? -20.988 -10.365 9.135   1.00 51.02 300 B 1 
ATOM   3318 C  CG    . GLU B 2 300 ? -21.028 -11.053 7.761   1.00 47.22 300 B 1 
ATOM   3319 C  CD    . GLU B 2 300 ? -19.863 -12.038 7.566   1.00 42.99 300 B 1 
ATOM   3320 O  OE1   . GLU B 2 300 ? -19.907 -12.820 6.593   1.00 39.88 300 B 1 
ATOM   3321 O  OE2   . GLU B 2 300 ? -18.901 -12.004 8.369   1.00 43.49 300 B 1 
ATOM   3322 N  N     . LEU B 2 301 ? -21.613 -7.587  11.089  1.00 48.07 301 B 1 
ATOM   3323 C  CA    . LEU B 2 301 ? -21.684 -6.980  12.423  1.00 44.03 301 B 1 
ATOM   3324 C  C     . LEU B 2 301 ? -22.984 -6.209  12.670  1.00 40.74 301 B 1 
ATOM   3325 O  O     . LEU B 2 301 ? -23.214 -5.805  13.812  1.00 37.24 301 B 1 
ATOM   3326 C  CB    . LEU B 2 301 ? -20.483 -6.042  12.631  1.00 42.59 301 B 1 
ATOM   3327 C  CG    . LEU B 2 301 ? -19.147 -6.750  12.877  1.00 39.94 301 B 1 
ATOM   3328 C  CD1   . LEU B 2 301 ? -18.048 -5.699  12.936  1.00 38.52 301 B 1 
ATOM   3329 C  CD2   . LEU B 2 301 ? -19.123 -7.490  14.212  1.00 39.23 301 B 1 
ATOM   3330 N  N     . GLY B 2 302 ? -23.769 -5.965  11.615  1.00 41.46 302 B 1 
ATOM   3331 C  CA    . GLY B 2 302 ? -25.065 -5.305  11.689  1.00 34.12 302 B 1 
ATOM   3332 C  C     . GLY B 2 302 ? -26.147 -6.211  12.264  1.00 30.97 302 B 1 
ATOM   3333 O  O     . GLY B 2 302 ? -26.110 -7.430  11.996  1.00 26.72 302 B 1 
ATOM   3334 O  OXT   . GLY B 2 302 ? -27.023 -5.642  12.984  1.00 30.52 302 B 1 
HETATM 3335 P  PG    . ATP C 3 .   ? -10.116 7.156   -3.581  1.00 97.98 1   C 1 
HETATM 3336 O  O1G   . ATP C 3 .   ? -10.064 6.973   -5.064  1.00 95.90 1   C 1 
HETATM 3337 O  O2G   . ATP C 3 .   ? -9.287  6.164   -2.816  1.00 95.71 1   C 1 
HETATM 3338 O  O3G   . ATP C 3 .   ? -11.528 7.270   -3.051  1.00 96.25 1   C 1 
HETATM 3339 P  PB    . ATP C 3 .   ? -8.012  8.915   -2.804  1.00 98.23 1   C 1 
HETATM 3340 O  O1B   . ATP C 3 .   ? -7.061  7.923   -3.349  1.00 95.16 1   C 1 
HETATM 3341 O  O2B   . ATP C 3 .   ? -7.676  10.357  -3.095  1.00 95.56 1   C 1 
HETATM 3342 O  O3B   . ATP C 3 .   ? -9.477  8.626   -3.336  1.00 97.91 1   C 1 
HETATM 3343 P  PA    . ATP C 3 .   ? -7.332  7.886   -0.226  1.00 98.51 1   C 1 
HETATM 3344 O  O1A   . ATP C 3 .   ? -7.048  6.544   -0.808  1.00 95.96 1   C 1 
HETATM 3345 O  O2A   . ATP C 3 .   ? -8.059  7.904   1.094   1.00 95.76 1   C 1 
HETATM 3346 O  O3A   . ATP C 3 .   ? -8.204  8.760   -1.231  1.00 98.22 1   C 1 
HETATM 3347 O  "O5'" . ATP C 3 .   ? -5.975  8.704   -0.117  1.00 98.58 1   C 1 
HETATM 3348 C  "C5'" . ATP C 3 .   ? -6.003  10.012  0.412   1.00 98.54 1   C 1 
HETATM 3349 C  "C4'" . ATP C 3 .   ? -4.832  10.816  -0.121  1.00 98.76 1   C 1 
HETATM 3350 O  "O4'" . ATP C 3 .   ? -3.616  10.283  0.394   1.00 98.82 1   C 1 
HETATM 3351 C  "C3'" . ATP C 3 .   ? -4.679  10.786  -1.635  1.00 98.73 1   C 1 
HETATM 3352 O  "O3'" . ATP C 3 .   ? -5.502  11.743  -2.265  1.00 98.54 1   C 1 
HETATM 3353 C  "C2'" . ATP C 3 .   ? -3.208  11.046  -1.821  1.00 98.76 1   C 1 
HETATM 3354 O  "O2'" . ATP C 3 .   ? -2.926  12.438  -1.820  1.00 98.54 1   C 1 
HETATM 3355 C  "C1'" . ATP C 3 .   ? -2.572  10.454  -0.567  1.00 98.88 1   C 1 
HETATM 3356 N  N9    . ATP C 3 .   ? -1.944  9.147   -0.800  1.00 98.92 1   C 1 
HETATM 3357 C  C8    . ATP C 3 .   ? -2.454  7.931   -0.494  1.00 98.89 1   C 1 
HETATM 3358 N  N7    . ATP C 3 .   ? -1.597  6.947   -0.757  1.00 98.89 1   C 1 
HETATM 3359 C  C5    . ATP C 3 .   ? -0.486  7.543   -1.255  1.00 98.94 1   C 1 
HETATM 3360 C  C6    . ATP C 3 .   ? 0.797   7.086   -1.709  1.00 98.91 1   C 1 
HETATM 3361 N  N6    . ATP C 3 .   ? 1.101   5.776   -1.724  1.00 98.83 1   C 1 
HETATM 3362 N  N1    . ATP C 3 .   ? 1.695   7.999   -2.127  1.00 98.90 1   C 1 
HETATM 3363 C  C2    . ATP C 3 .   ? 1.396   9.318   -2.127  1.00 98.89 1   C 1 
HETATM 3364 N  N3    . ATP C 3 .   ? 0.221   9.816   -1.723  1.00 98.92 1   C 1 
HETATM 3365 C  C4    . ATP C 3 .   ? -0.714  8.951   -1.289  1.00 98.94 1   C 1 
HETATM 3366 MG MG    . MG  D 4 .   ? -7.226  5.902   -2.951  1.00 96.84 1   D 1 
#
